# Supplementary material for: Quantifying the Value of Perfect Information in Emergency Vaccination Campaigns
Source: PLoS Comput Biol. 2017 Feb 16;13(2):e1005318. doi: 10.1371/journal.pcbi.1005318 (PMC5312803; doi:10.1371/journal.pcbi.1005318)
Supplement: S1 Data — (ZIP) [file pcbi.1005318.s013.zip › Data/5km vaccination/data24.txt]

vacc_radius	efficacy	capacity	delay	outbreak_duration	livestock_culled	cattle_culled	sheep_culled	vaccinations
5km	90%	35000	6	187	2784913	317236	2438495	1777286
5km	90%	35000	6	272	3135929	343930	2747773	1728975
5km	90%	35000	6	366	3404526	288850	3073945	1777126
5km	90%	35000	6	238	3073449	307560	2740685	1617707
5km	90%	35000	6	190	2145420	213159	1914973	1366802
5km	90%	35000	6	171	3067898	330467	2704635	1625542
5km	90%	35000	6	258	2554706	274568	2246113	1514374
5km	90%	35000	6	206	3010762	299106	2689455	1565394
5km	90%	35000	6	265	3035540	272229	2732351	1794710
5km	90%	35000	6	203	2123625	259189	1842806	1407303
5km	90%	35000	6	199	2189666	213886	1963592	1489647
5km	90%	35000	6	156	1938976	216610	1697878	1118658
5km	90%	35000	6	305	2288441	251359	2020309	1472585
5km	90%	35000	6	210	2473803	263119	2192796	1280460
5km	90%	35000	6	198	2767527	305851	2446233	1456139
5km	90%	35000	6	306	3078716	329624	2721551	1768567
5km	90%	35000	6	213	2488141	282787	2181474	1761464
5km	90%	35000	6	223	2531430	256865	2254302	1372697
5km	90%	35000	6	196	2258235	257185	1977259	1341344
5km	90%	35000	6	169	2331922	258524	2038691	1437717
5km	90%	35000	6	316	2646645	284900	2324404	1475361
5km	90%	35000	6	204	2895956	336896	2541233	1705063
5km	90%	35000	6	240	2390151	242920	2117949	1736318
5km	90%	35000	6	313	3906861	360595	3520661	2047161
5km	90%	35000	6	181	3146614	313360	2799088	1498765
5km	90%	35000	6	167	2786493	282630	2485954	1526914
5km	90%	35000	6	223	2819851	290454	2508847	1607259
5km	90%	35000	6	165	2091659	255492	1805869	1316174
5km	90%	35000	6	242	3119373	298456	2782954	1807412
5km	90%	35000	6	201	2707760	280882	2386150	1372272
5km	90%	35000	6	221	1801225	206992	1569374	1116289
5km	90%	35000	6	205	1944920	234351	1696658	1387906
5km	90%	35000	6	166	2074580	220853	1841705	1199363
5km	90%	35000	6	192	2478179	260894	2194314	1460594
5km	90%	35000	6	285	2699097	279420	2395422	1577764
5km	90%	35000	6	207	2586589	254273	2314297	1465484
5km	90%	35000	6	219	2572861	279966	2271116	1836936
5km	90%	35000	6	271	2761438	285141	2428779	1579354
5km	90%	35000	6	237	3372968	353693	2957977	1999355
5km	90%	35000	6	230	2888003	276634	2551160	1695161
5km	90%	35000	6	208	2559400	279907	2251595	1333500
5km	90%	35000	6	228	2401155	268043	2113338	1335006
5km	90%	35000	6	264	2533604	284857	2229904	1411052
5km	90%	35000	6	188	2872369	290323	2543375	1575895
5km	90%	35000	6	300	3037683	338632	2658420	1635997
5km	90%	35000	6	192	2461985	256322	2189259	1474366
5km	90%	35000	6	199	2569494	279283	2268264	1544968
5km	90%	35000	6	215	3244146	358493	2854784	1708398
5km	90%	35000	6	172	1934170	239434	1679717	1359125
5km	90%	35000	6	256	2464695	261200	2175209	1380124
5km	90%	35000	6	227	2690841	251437	2417343	1512291
5km	90%	35000	6	291	2826693	287267	2510494	1498877
5km	90%	35000	6	198	2575242	262255	2294844	1436828
5km	90%	35000	6	210	2787990	304424	2448518	1602198
5km	90%	35000	6	181	1561787	207469	1341713	1159233
5km	90%	35000	6	246	3412257	305613	3068641	1882695
5km	90%	35000	6	186	2075917	216434	1836750	1192062
5km	90%	35000	6	276	3857637	339227	3485960	2116792
5km	90%	35000	6	246	3126657	309407	2798158	1799358
5km	90%	35000	6	245	2006088	243641	1748498	1259898
5km	90%	35000	6	222	2786374	262456	2493148	1515084
5km	90%	35000	6	183	3291699	346905	2909221	1796513
5km	90%	35000	6	247	3124992	344865	2753027	1681435
5km	90%	35000	6	240	2738728	291270	2421977	1577519
5km	90%	35000	6	275	3488340	326996	3132501	1892141
5km	90%	35000	6	226	3123204	327912	2761839	1739197
5km	90%	35000	6	198	3190470	338252	2836899	1644606
5km	90%	35000	6	229	2586004	276843	2293212	1422725
5km	90%	35000	6	274	2396803	249804	2126320	1381114
5km	90%	35000	6	190	3152977	313854	2794334	1827265
5km	90%	35000	6	239	2483470	271220	2190353	1558563
5km	90%	35000	6	156	2410656	269289	2109154	1439215
5km	90%	35000	6	210	2170015	223664	1926583	1276162
5km	90%	35000	6	213	2354381	286718	2045570	1405422
5km	90%	35000	6	191	2738058	292377	2433960	1634108
5km	90%	35000	6	304	3267146	333844	2913286	1671512
5km	90%	35000	6	234	3184539	294430	2863195	1751789
5km	90%	35000	6	258	2997668	324450	2652465	1467461
5km	90%	35000	6	221	2304715	253147	2025773	1313273
5km	90%	35000	6	151	1717137	193267	1502031	1138545
5km	90%	35000	6	199	2112196	257448	1835045	1280950
5km	90%	35000	6	237	1990041	245693	1729429	1374461
5km	90%	35000	6	283	1982514	218673	1744359	1278636
5km	90%	35000	6	227	2668441	285529	2352905	1514398
5km	90%	35000	6	288	2511853	245758	2243048	1453186
5km	90%	35000	6	216	2516839	259820	2233809	1312901
5km	90%	35000	6	236	3385583	256745	3089760	1800836
5km	90%	35000	6	222	3034728	322428	2678482	1895847
5km	90%	35000	6	187	2307447	243514	2041466	1324923
5km	90%	35000	6	242	2409309	271876	2116611	1299108
5km	90%	35000	6	260	2865227	316426	2526503	1693588
5km	90%	35000	6	248	2342197	253403	2067974	1399515
5km	90%	35000	6	183	2721716	283066	2418147	1444641
5km	90%	35000	6	205	2869492	268198	2573385	1539659
5km	90%	35000	6	160	2924482	294635	2605931	1614549
5km	90%	35000	6	222	3042062	310428	2698439	1586847
5km	90%	35000	6	236	1694313	178074	1502935	1119130
5km	90%	35000	6	218	2085552	253844	1819183	1393512
5km	90%	35000	6	149	2204915	242048	1935919	1326237
5km	90%	35000	6	187	2354919	274606	2057894	1405313
5km	90%	35000	6	169	2803714	293517	2492370	1548426
5km	90%	35000	6	263	3373027	340192	2989398	2010125
5km	90%	35000	6	251	3120356	330837	2767737	1784825
5km	90%	35000	6	183	2285581	257542	2001914	1474020
5km	90%	35000	6	216	2850999	308666	2522360	1844896
5km	90%	35000	6	171	2937126	310526	2594304	1535430
5km	90%	35000	6	248	2549496	302837	2217139	1478229
5km	90%	35000	6	180	2601974	280433	2300404	1593954
5km	90%	35000	6	228	2182057	245333	1917343	1275078
5km	90%	35000	6	244	2807699	307515	2461290	1678473
5km	90%	35000	6	197	2185064	249217	1914449	1223489
5km	90%	35000	6	397	2539247	228288	2285333	1579607
5km	90%	35000	6	293	3448550	342261	3079030	2098024
5km	90%	35000	6	247	2579132	292267	2272338	1612723
5km	90%	35000	6	203	2558947	298756	2241183	1638669
5km	90%	35000	6	186	2333502	265854	2041055	1394318
5km	90%	35000	6	179	2585501	291979	2263455	1648159
5km	90%	35000	6	191	2698481	316835	2370406	1422337
5km	90%	35000	6	265	2256608	215818	2016699	1411621
5km	90%	35000	6	263	4016518	383505	3606020	2210571
5km	90%	35000	6	255	3319378	350359	2943935	1764657
5km	90%	35000	6	188	2413160	269209	2117608	1414967
5km	90%	35000	6	220	3416956	301038	3064652	1891548
5km	90%	35000	6	222	2282958	279554	1982420	1476576
5km	90%	35000	6	244	3914249	362605	3527773	1881640
5km	90%	35000	6	194	2488300	246017	2218628	1481495
5km	90%	35000	6	196	1850255	219001	1618200	1486652
5km	90%	35000	6	186	2583627	244674	2315418	1254692
5km	90%	35000	6	230	2252631	237632	1983043	1478314
5km	90%	35000	6	217	2382807	272858	2100194	1340812
5km	90%	35000	6	182	1976819	222007	1742869	1271213
5km	90%	35000	6	211	2326190	241853	2061135	1431575
5km	90%	35000	6	204	2830888	331723	2477987	1493230
5km	90%	35000	6	228	2776422	292011	2456066	1590562
5km	90%	35000	6	205	2497973	264536	2219342	1463249
5km	90%	35000	6	214	2149450	256597	1867380	1360255
5km	90%	35000	6	277	2754481	259221	2472878	1397388
5km	90%	35000	6	212	2344499	274571	2045248	1438228
5km	90%	35000	6	209	3856459	372578	3449301	2018853
5km	90%	35000	6	290	2793296	277572	2494503	1589412
5km	90%	35000	6	212	2756234	293584	2433154	1638675
5km	90%	35000	6	193	2765349	264211	2479448	1580336
5km	90%	35000	6	259	2543394	296392	2226229	1389053
5km	90%	35000	6	214	2401923	275861	2091516	1606624
5km	90%	35000	6	209	2602739	287759	2291362	1786562
5km	90%	35000	6	202	2892178	309899	2562390	1538186
5km	90%	35000	6	248	3387927	360384	3002564	1879506
5km	90%	35000	6	247	3343315	291859	3027111	1746397
5km	90%	35000	6	279	2052826	229967	1811847	1279296
5km	90%	35000	6	161	2333044	276381	2023469	1479478
5km	90%	35000	6	198	2362312	252405	2069614	1428138
5km	90%	35000	6	166	2234345	242479	1973575	1343415
5km	90%	35000	6	275	2936646	317034	2601814	1592885
5km	90%	35000	6	183	2929676	305281	2596406	1618517
5km	90%	35000	6	212	2329811	219122	2094326	1397101
5km	90%	35000	6	210	2724081	256597	2443627	1547067
5km	90%	35000	6	226	2963024	324025	2605391	1788831
5km	90%	35000	6	174	2338904	270701	2044767	1598786
5km	90%	35000	6	242	3870536	402008	3432492	2081047
5km	90%	35000	6	228	2685805	296139	2361901	1764830
5km	90%	35000	6	239	3023090	331860	2650246	1906024
5km	90%	35000	6	199	2832802	327767	2479558	1489743
5km	90%	35000	6	298	3006014	316420	2669340	1661751
5km	90%	35000	6	225	2160710	242847	1900382	1312208
5km	90%	35000	6	167	2520573	257128	2234674	1337172
5km	90%	35000	6	203	1967032	213844	1728505	1224559
5km	90%	35000	6	166	1986859	241723	1729820	1136802
5km	90%	35000	6	225	2222643	236809	1970119	1413058
5km	90%	35000	6	133	1975900	259638	1688966	1334771
5km	90%	35000	6	178	1962144	219102	1723621	1266522
5km	90%	35000	6	210	1785941	181486	1587565	1243035
5km	90%	35000	6	224	3400232	350628	3011524	1783458
5km	90%	35000	6	235	2653618	289381	2340311	1551316
5km	90%	35000	6	323	3819537	350242	3439717	1976145
5km	90%	35000	6	242	2546920	256514	2267391	1710371
5km	90%	35000	6	298	3199247	359150	2811191	1780851
5km	90%	35000	6	212	2481069	268626	2181016	1329901
5km	90%	35000	6	207	3969916	330000	3608121	1739476
5km	90%	35000	6	176	2121890	247389	1852122	1258879
5km	90%	35000	6	204	2313930	251286	2036355	1352014
5km	90%	35000	6	294	2518108	320932	2174944	1820878
5km	90%	35000	6	316	2925900	303642	2589232	1659649
5km	90%	35000	6	172	3344342	304248	3009269	1806634
5km	90%	35000	6	247	2766581	310904	2427480	1623652
5km	90%	35000	6	198	2527270	257808	2242490	1480403
5km	90%	35000	6	154	2621028	301722	2298944	1548006
5km	90%	35000	6	201	2129587	236314	1866739	1472919
5km	90%	35000	6	167	1930623	226196	1682701	1186164
5km	90%	35000	6	225	1850229	189018	1643718	1131824
5km	90%	35000	6	251	2106523	235429	1842598	1453961
5km	90%	35000	6	286	2577407	287970	2266995	1553123
5km	90%	35000	6	186	2405783	278757	2106224	1268360
5km	90%	35000	6	231	2860553	334972	2498955	1661220
5km	90%	35000	6	177	2458241	278424	2157450	1450239
5km	90%	35000	6	230	2891586	295241	2574356	1465481
5km	90%	35000	6	234	2218535	254547	1945452	1318337
5km	90%	35000	6	204	3007573	333996	2651047	1487349
5km	90%	35000	6	183	2896912	285449	2587396	1567176
5km	90%	35000	6	244	3238540	311600	2903920	1749701
5km	90%	35000	6	239	2421872	254629	2151846	1371409
5km	90%	35000	6	245	2938096	337822	2572315	1600841
5km	90%	35000	6	292	3056281	326300	2700853	1453802
5km	90%	35000	6	197	2944553	280451	2644741	1549586
5km	90%	35000	6	244	2249029	202084	2028288	1430190
5km	90%	35000	6	171	2521022	282754	2219298	1420499
5km	90%	35000	6	225	2342808	269562	2053239	1471993
5km	90%	35000	6	289	2954246	304221	2624699	1571354
5km	90%	35000	6	295	3049581	317266	2714499	1735796
5km	90%	35000	6	165	2305523	238827	2049702	1405938
5km	90%	35000	6	196	2475540	274282	2165637	1502046
5km	90%	35000	6	220	2876249	282730	2573607	1511676
5km	90%	35000	6	195	3099937	319991	2762039	1831667
5km	90%	35000	6	189	2465867	302713	2143763	1468242
5km	90%	35000	6	251	2030601	220961	1791135	1169847
5km	90%	35000	6	184	2972270	343061	2599046	1791040
5km	90%	35000	6	285	3463042	340171	3094862	1804582
5km	90%	35000	6	225	2531349	271105	2236937	1298659
5km	90%	35000	6	157	2827422	275849	2522115	1674115
5km	90%	35000	6	262	2013065	219671	1771899	1126304
5km	90%	35000	6	183	2401470	262773	2104518	1520698
5km	90%	35000	6	229	3406097	329644	3029944	1928636
5km	90%	35000	6	138	3247199	319691	2903845	1622090
5km	90%	35000	6	251	2485162	265318	2198915	1420122
5km	90%	35000	6	203	2261294	257887	1988308	1258673
5km	90%	35000	6	148	2452303	258197	2167624	1321375
5km	90%	35000	6	254	2232492	274378	1941155	1349714
5km	90%	35000	6	228	2994786	293647	2655318	1725910
5km	90%	35000	6	242	2708948	275835	2414240	1540575
5km	90%	35000	6	210	2899171	319175	2557920	1685751
5km	90%	35000	6	159	2490054	260870	2205483	1323068
5km	90%	35000	6	169	2209265	250721	1930280	1159169
5km	90%	35000	6	210	2908940	299151	2581104	1534282
5km	90%	35000	6	175	2136307	237872	1887152	1284565
5km	90%	35000	6	189	3112523	315748	2771598	1452775
5km	90%	35000	6	182	2530741	264355	2225252	1483145
5km	90%	35000	6	144	2212357	243297	1940069	1205370
5km	90%	35000	6	187	2734630	308175	2395670	1634265
5km	90%	35000	6	227	2388799	257617	2085149	1400605
5km	90%	35000	6	243	2566938	253578	2292408	1458566
5km	90%	35000	6	219	2965523	339945	2604531	1639249
5km	90%	35000	6	294	2839293	224106	2585727	1599600
5km	90%	35000	6	171	2297167	255111	1988047	1428805
5km	90%	35000	6	180	2579679	314261	2237442	1740121
5km	90%	35000	6	203	2465872	245610	2177485	1396507
5km	90%	35000	6	198	1914612	215033	1687506	1333635
5km	90%	35000	6	305	3639303	328033	3275866	2152907
5km	90%	35000	6	257	3355161	323774	3003048	1750293
5km	90%	35000	6	208	2307267	224193	2056074	1323462
5km	90%	35000	6	199	2919706	303549	2585716	1521805
5km	90%	35000	6	185	3015571	289177	2704106	1541980
5km	90%	35000	6	177	2366276	264351	2080755	1471734
5km	90%	35000	6	235	3076566	290903	2759853	1637643
5km	90%	35000	6	329	2479361	262349	2182195	1510365
5km	90%	35000	6	189	3029912	273892	2734448	1509174
5km	90%	35000	6	219	2829853	313366	2474000	1502467
5km	90%	35000	6	262	2249353	269353	1957884	1499592
5km	90%	35000	6	212	2659195	271737	2374663	1494724
5km	90%	35000	6	265	4293367	387382	3865817	2281489
5km	90%	35000	6	218	2419470	277164	2117971	1446858
5km	90%	35000	6	162	2493926	248849	2219822	1343057
5km	90%	35000	6	215	2020861	236704	1754751	1482508
5km	90%	35000	6	193	2714603	276241	2414510	1441910
5km	90%	35000	6	233	2731239	291381	2413093	1436742
5km	90%	35000	6	288	3123905	310961	2782381	1795502
5km	90%	35000	6	214	2099771	216829	1870116	1220085
5km	90%	35000	6	244	2211375	248410	1945309	1414387
5km	90%	35000	6	182	2281880	251762	2017748	1273923
5km	90%	35000	6	200	2822063	288000	2513533	1531530
5km	90%	35000	6	192	2354345	248112	2081225	1373049
5km	90%	35000	6	220	2719646	291159	2399230	1680551
5km	90%	35000	6	237	2104608	238054	1849342	1338424
5km	90%	35000	6	201	2478239	263080	2201992	1376481
5km	90%	35000	6	188	2899387	304360	2564053	1535769
5km	90%	35000	6	145	2074727	234223	1824066	1218701
5km	90%	35000	6	169	2303112	242304	2044288	1291571
5km	90%	35000	6	245	3100358	319258	2754801	1619972
5km	90%	35000	6	196	2543962	292431	2230330	1533685
5km	90%	35000	6	250	2368479	251530	2092207	1568437
5km	90%	35000	6	250	2573550	265694	2285158	1403905
5km	90%	35000	6	177	2431553	271224	2140089	1540260
5km	90%	35000	6	280	3961635	315821	3609202	2092840
5km	90%	35000	6	169	2013830	216466	1785935	1198029
5km	90%	35000	6	187	3005615	334907	2648681	1672785
5km	90%	35000	6	166	2430129	244688	2156540	1391745
5km	90%	35000	6	275	2987296	324467	2634930	1828137
5km	90%	35000	6	270	2531876	258552	2252673	1358754
5km	90%	35000	6	322	2579393	265887	2286987	1571791
5km	90%	35000	6	182	2702027	255891	2431576	1453923
5km	90%	35000	6	213	2156593	226967	1915235	1327526
5km	90%	35000	6	222	2595224	281594	2296356	1439980
5km	90%	35000	6	236	3086175	317951	2732272	1626187
5km	90%	35000	6	142	2005035	265700	1718166	1090723
5km	90%	35000	6	337	2510539	280599	2171868	1384066
5km	90%	35000	6	312	2767500	314557	2417445	1557384
5km	90%	35000	6	210	3474901	350629	3085288	1790615
5km	90%	35000	6	164	2220577	261549	1937167	1234486
5km	90%	35000	6	179	2916413	318758	2562675	1497746
5km	90%	35000	6	233	2761270	245984	2493803	1631949
5km	90%	35000	6	231	2827674	314266	2494030	1496440
5km	90%	35000	6	190	1889063	209546	1654403	1074304
5km	90%	35000	6	155	2632700	255624	2352308	1335040
5km	90%	35000	6	225	2983833	324976	2609579	1372521
5km	90%	35000	6	270	2483189	304776	2133843	1614316
5km	90%	35000	6	245	3164308	312706	2813987	1691681
5km	90%	35000	6	188	2344927	260227	2045403	1590098
5km	90%	35000	6	278	2606521	256619	2338006	1600909
5km	90%	35000	6	204	2162114	259567	1886050	1293191
5km	90%	35000	6	177	2603859	302794	2286249	1461100
5km	90%	35000	6	193	2911090	254043	2642287	1555496
5km	90%	35000	6	212	3234648	337295	2863225	1831256
5km	90%	35000	6	257	2940421	295472	2619773	1636569
5km	90%	35000	6	204	2770719	305579	2437175	1616601
5km	90%	35000	6	204	2386247	241609	2132391	1236810
5km	90%	35000	6	198	2608661	310169	2279185	1487883
5km	90%	35000	6	249	2801580	282115	2502312	1431587
5km	90%	35000	6	198	2449543	253437	2187239	1503208
5km	90%	35000	6	204	3737806	338605	3367895	1767905
5km	90%	35000	6	221	2176330	215272	1938645	1393281
5km	90%	35000	6	209	2566558	294629	2249595	1684826
5km	90%	35000	6	182	2816615	275078	2522631	1671332
5km	90%	35000	6	216	2984247	286057	2672658	1564813
5km	90%	35000	6	203	2318479	263633	2030539	1343942
5km	90%	35000	6	209	2536368	262821	2259270	1512318
5km	90%	35000	6	212	2438863	256732	2166992	1522383
5km	90%	35000	6	230	3427548	340121	3065771	1680643
5km	90%	35000	6	195	2980551	309268	2648472	1817936
5km	90%	35000	6	237	2712611	306826	2382694	1673118
5km	90%	35000	6	273	2617329	259388	2317738	1532459
5km	90%	35000	6	295	3049230	308013	2716974	1766812
5km	90%	35000	6	208	2147364	231879	1876200	1441092
5km	90%	35000	6	187	2089269	243103	1827992	1279077
5km	90%	35000	6	164	2575721	289861	2268174	1277930
5km	90%	35000	6	148	3131923	360246	2754880	1674366
5km	90%	35000	6	242	2346821	256246	2071567	1422913
5km	90%	35000	6	217	2317134	266108	2023804	1488694
5km	90%	35000	6	211	2576833	249117	2318730	1598339
5km	90%	35000	6	248	2200934	260161	1921598	1418058
5km	90%	35000	6	224	2451473	265609	2167539	1536183
5km	90%	35000	6	145	2081057	253797	1817299	1243862
5km	90%	35000	6	156	2259202	254347	1983500	1549199
5km	90%	35000	6	181	2027176	226428	1778415	1271906
5km	90%	35000	6	182	2529911	283551	2229256	1393762
5km	90%	35000	6	234	2679484	263181	2389670	1545880
5km	90%	35000	6	354	3602483	333955	3241275	1965998
5km	90%	35000	6	217	3025611	302140	2704101	1676739
5km	90%	35000	6	138	2396209	266589	2107437	1405627
5km	90%	35000	6	130	2106109	237537	1849191	1307293
5km	90%	35000	6	320	3735721	301699	3405221	1843978
5km	90%	35000	6	270	2863441	295041	2538089	1630678
5km	90%	35000	6	195	3395695	346830	3037578	1607925
5km	90%	35000	6	285	2494781	242495	2240439	1302482
5km	90%	35000	6	261	2463417	259933	2178189	1530446
5km	90%	35000	6	158	3026231	338392	2649057	1774720
5km	90%	35000	6	219	2908429	305492	2568584	1531665
5km	90%	35000	6	192	2666332	280538	2367237	1530619
5km	90%	35000	6	159	2545448	285008	2239624	1416578
5km	90%	35000	6	208	2264483	249178	1995357	1248425
5km	90%	35000	6	229	3005633	306014	2672390	1633241
5km	90%	35000	6	185	2225344	227960	1979693	1460263
5km	90%	35000	6	186	2583171	283648	2275110	1438076
5km	90%	35000	6	184	2603035	267837	2303680	1346036
5km	90%	35000	6	217	2243138	249824	1974712	1491649
5km	90%	35000	6	259	2643647	291153	2321814	1668573
5km	90%	35000	6	196	2886628	282942	2580876	1558985
5km	90%	35000	6	139	2145200	249024	1884154	1200429
5km	90%	35000	6	231	3051450	264934	2766551	1717488
5km	90%	35000	6	180	3146472	327055	2783766	1640773
5km	90%	35000	6	247	2828514	274869	2526747	1733928
5km	90%	35000	6	171	2428912	274473	2133795	1455744
5km	90%	35000	6	263	2102992	215751	1875937	1391472
5km	90%	35000	6	333	2901271	289838	2586132	1800593
5km	90%	35000	6	286	2775886	300015	2448594	1631967
5km	90%	35000	6	185	2062660	253524	1779910	1392119
5km	90%	35000	6	258	2088027	257181	1820608	1548148
5km	90%	35000	6	146	1824968	207200	1602430	1163412
5km	90%	35000	6	193	2229107	255210	1955592	1340218
5km	90%	35000	6	142	2671952	311265	2335755	1621439
5km	90%	35000	6	246	3084733	303040	2754375	1671578
5km	90%	35000	6	227	2783909	313813	2443539	1717233
5km	90%	35000	6	237	2327339	218417	2082489	1365043
5km	90%	35000	6	168	2638579	294509	2327212	1425803
5km	90%	35000	6	113	1411120	175068	1209593	1032572
5km	90%	35000	6	206	2594897	309096	2263063	1682278
5km	90%	35000	6	210	2775101	293739	2425871	1444561
5km	90%	35000	6	306	3323923	334995	2954637	1972930
5km	90%	35000	6	443	3825675	374013	3428820	1891697
5km	90%	35000	6	182	2773546	298698	2448180	1636943
5km	90%	35000	6	240	2156941	260246	1884287	1348466
5km	90%	35000	6	225	2822539	263587	2531720	1585577
5km	90%	35000	6	170	2849113	308412	2504488	1728025
5km	90%	35000	6	201	1714037	180008	1517460	1126568
5km	90%	35000	6	323	3773678	360613	3378512	1788735
5km	90%	35000	6	179	3106990	344512	2742070	1560028
5km	90%	35000	6	275	2851593	293328	2528214	1773293
5km	90%	35000	6	257	2166894	240736	1893407	1549266
5km	90%	35000	6	240	2995320	311410	2668240	1548238
5km	90%	35000	6	203	3356928	316813	2996435	1700218
5km	90%	35000	6	253	3598999	308698	3272552	1886799
5km	90%	35000	6	210	2052981	241552	1789158	1309924
5km	90%	35000	6	211	2105844	238308	1849161	1239537
5km	90%	35000	6	188	1746818	211533	1515866	1147541
5km	90%	35000	6	242	2617802	246766	2325347	1495197
5km	90%	35000	6	253	2688781	291495	2363146	1575411
5km	90%	35000	6	294	4052480	348577	3676993	1990996
5km	90%	35000	6	212	2687277	316616	2343880	1415931
5km	90%	35000	6	246	2819954	294640	2464519	1667032
5km	90%	35000	6	192	2345041	256447	2061726	1263489
5km	90%	35000	6	203	2222998	248387	1947210	1244578
5km	90%	35000	6	153	2537199	283074	2229630	1542011
5km	90%	35000	6	181	2557685	279549	2251370	1530150
5km	90%	35000	6	214	1991767	242772	1715615	1162600
5km	90%	35000	6	222	2053312	229462	1798061	1236431
5km	90%	35000	6	181	2161799	243511	1903314	1290089
5km	90%	35000	6	173	2452815	266985	2171544	1518384
5km	90%	35000	6	214	1813873	194137	1603994	1235696
5km	90%	35000	6	269	2785529	276597	2487843	1503589
5km	90%	35000	6	274	2692827	296017	2370722	1623782
5km	90%	35000	6	244	2413633	264095	2133257	1276623
5km	90%	35000	6	282	1834567	217121	1584350	1282511
5km	90%	35000	6	175	2341912	269063	2044571	1476012
5km	90%	35000	6	176	1579748	185124	1381017	1083314
5km	90%	35000	6	314	2859234	288065	2548850	1706556
5km	90%	35000	6	194	3040037	276696	2726920	1519728
5km	90%	35000	6	223	2375088	258047	2083457	1446505
5km	90%	35000	6	270	3163539	336446	2798716	1842486
5km	90%	35000	6	174	3653594	339551	3294362	1797194
5km	90%	35000	6	206	2835348	314158	2498392	1488183
5km	90%	35000	6	148	2370551	265861	2077858	1586277
5km	90%	35000	6	251	3104300	285822	2801414	1653249
5km	90%	35000	6	152	2404154	283237	2088962	1416111
5km	90%	35000	6	185	1864238	220438	1619462	1319904
5km	90%	35000	6	261	3018302	282023	2701159	1783612
5km	90%	35000	6	194	1765016	211645	1539562	1152719
5km	90%	35000	6	247	3645571	383130	3216847	1883556
5km	90%	35000	6	291	2497907	271423	2207262	1593911
5km	90%	35000	6	163	1842462	206529	1617571	1084624
5km	90%	35000	6	169	2611786	328841	2270322	1497711
5km	90%	35000	6	287	2955156	282116	2646086	1535064
5km	90%	35000	6	213	2284477	252264	2001766	1399594
5km	90%	35000	6	174	2964934	310486	2591820	1503436
5km	90%	35000	6	195	3108313	311049	2769527	1854086
5km	90%	35000	6	257	2629010	270945	2323797	1504224
5km	90%	35000	6	231	3062153	264382	2758783	1563682
5km	90%	35000	6	225	2508057	259467	2234956	1482693
5km	90%	35000	6	202	3244857	315357	2875686	1902875
5km	90%	35000	6	173	2191951	250966	1919813	1201594
5km	90%	35000	6	220	2056574	226779	1798433	1435252
5km	90%	35000	6	152	2412272	267040	2128469	1391229
5km	90%	35000	6	213	2146457	234514	1880067	1379861
5km	90%	35000	6	236	3291515	321689	2938386	1929274
5km	90%	35000	6	190	3061312	327613	2702652	1573889
5km	90%	35000	6	343	2552639	283028	2242959	1397427
5km	90%	35000	6	233	3575415	397137	3149362	2005482
5km	90%	35000	6	189	3239788	330643	2887138	1773763
5km	90%	35000	6	228	2158242	219746	1923702	1314323
5km	90%	35000	6	190	2959192	332979	2593437	1984330
5km	90%	35000	6	204	2746899	297154	2424798	1635411
5km	90%	35000	6	225	2975025	332638	2598405	1751223
5km	90%	35000	6	215	2990849	324691	2625225	1753786
5km	90%	35000	6	181	2389504	277808	2086888	1370086
5km	90%	35000	6	177	2928692	305974	2587040	1605682
5km	90%	35000	6	178	2558630	255424	2275519	1419238
5km	90%	35000	6	238	2237986	243921	1967779	1369275
5km	90%	35000	6	226	3210873	305157	2876123	1512790
5km	90%	35000	6	226	2731397	296770	2418059	1492202
5km	90%	35000	6	157	2606999	302585	2277211	1407691
5km	90%	35000	6	233	3053393	361080	2655802	1692664
5km	90%	35000	6	302	3402665	328964	3050481	1712251
5km	90%	35000	6	330	3234316	299031	2886171	1815871
5km	90%	35000	6	251	3064698	302762	2746402	1559642
5km	90%	35000	6	220	3234543	331169	2864397	1682172
5km	90%	35000	6	276	2759046	275304	2461780	1589058
5km	90%	35000	6	339	1991873	220630	1748563	1332266
5km	90%	35000	6	172	3245542	328128	2884732	1621670
5km	90%	35000	6	201	2756015	276363	2445345	1548244
5km	90%	35000	6	264	2904325	293825	2588250	1610605
5km	90%	35000	6	278	2789554	313161	2450097	1725037
5km	90%	35000	6	162	2594498	305027	2253646	1532320
5km	90%	35000	6	149	2423398	270510	2136919	1441591
5km	90%	35000	6	240	2347752	223655	2099130	1497750
5km	90%	35000	6	181	2661856	262628	2370713	1498527
5km	90%	35000	6	140	2608193	287887	2304629	1398217
5km	90%	35000	6	206	2485428	277467	2167707	1500727
5km	90%	35000	6	187	1919303	234727	1672388	1101429
5km	90%	35000	6	257	2593912	308597	2255134	1534183
5km	90%	35000	6	175	2648690	287960	2336240	1500577
5km	90%	35000	6	174	2336302	250603	2060228	1380881
5km	90%	35000	6	133	2407161	278203	2080572	1345669
5km	90%	35000	6	200	2540704	297753	2217337	1490260
5km	90%	35000	6	197	2739683	302360	2413148	1575971
5km	90%	35000	6	165	2198369	241848	1940912	1192109
5km	90%	35000	6	200	2705841	305431	2371090	1527543
5km	90%	35000	6	155	2235173	240960	1981990	1229839
5km	90%	35000	6	174	2393279	243146	2133608	1288541
5km	90%	35000	6	186	3181638	333629	2810806	1787963
5km	90%	35000	6	169	2544903	294070	2232276	1426062
5km	90%	35000	6	163	2429398	270339	2107510	1565563
5km	90%	35000	6	195	2363535	250032	2091987	1444030
5km	90%	35000	6	263	2932863	295557	2616365	1853441
5km	90%	35000	6	190	2280096	281903	1984762	1325580
5km	90%	35000	6	242	2724898	296159	2408501	1468043
5km	90%	35000	6	142	2503703	269191	2212731	1605078
5km	90%	35000	6	281	2922205	285333	2623461	1685193
5km	90%	35000	6	214	3042044	337351	2686988	1635389
5km	90%	35000	6	257	2726961	272342	2424659	1492125
5km	90%	35000	6	224	3224865	304212	2894051	1605633
5km	90%	35000	6	280	2911039	309316	2575766	1558931
5km	90%	35000	6	226	2088011	227393	1839841	1239381
5km	90%	35000	6	253	2713462	262757	2418547	1491727
5km	90%	35000	6	251	2977970	334680	2609530	1711036
5km	90%	35000	6	206	2545197	278730	2244639	1414856
5km	90%	35000	6	259	2970886	289071	2646067	1630457
5km	90%	35000	6	197	2354141	247318	2085665	1411530
5km	90%	35000	6	251	3426458	344981	3044330	1863514
5km	90%	35000	6	177	2331907	265456	2043650	1320208
5km	90%	35000	6	269	2773404	281607	2465504	1733417
5km	90%	35000	6	141	1961980	215331	1728883	1191179
5km	90%	35000	6	222	2804021	264399	2517471	1407253
5km	90%	35000	6	248	2455380	258143	2169197	1453071
5km	90%	35000	6	332	1988183	199039	1769071	1235349
5km	90%	35000	6	231	2720132	293355	2410339	1504071
5km	90%	35000	6	215	2770440	281403	2455350	1433238
5km	90%	35000	6	283	3046021	317313	2701355	1488434
5km	90%	35000	6	182	3116111	319784	2753549	1742940
5km	90%	35000	6	232	2453906	290525	2143794	1686680
5km	90%	35000	6	200	2327553	231301	2078439	1285547
5km	90%	35000	6	191	2147402	243909	1892896	1249042
5km	90%	35000	6	168	2634170	254226	2356612	1305779
5km	90%	35000	6	209	3097315	300422	2767316	1652686
5km	90%	35000	6	225	2482038	288618	2176587	1417232
5km	90%	35000	6	256	3002915	293989	2678190	1663730
5km	90%	35000	6	166	2537364	277089	2225509	1557539
5km	90%	35000	6	164	2267159	260291	1990811	1517716
5km	90%	35000	6	188	2440844	261442	2156944	1527031
5km	90%	35000	6	269	2367033	258912	2086990	1316999
5km	90%	35000	6	203	2767586	262600	2476070	1480192
5km	90%	35000	6	254	2614758	290931	2293440	1571661
5km	90%	35000	6	202	2675685	292176	2357139	1309560
5km	90%	35000	6	259	2325323	270571	2032902	1549384
5km	90%	35000	6	199	2417483	253123	2136974	1446936
5km	90%	35000	6	233	2418389	246801	2151623	1379512
5km	90%	35000	6	163	2674935	278439	2373254	1601466
5km	90%	35000	6	202	2821571	322033	2475141	1763886
5km	90%	35000	6	374	3111318	322506	2759595	1790301
5km	90%	35000	6	155	2888692	312926	2554389	1567146
5km	90%	35000	6	217	2934533	322332	2595868	1661319
5km	90%	35000	6	206	2364202	258943	2073578	1189818
5km	90%	35000	6	158	2288888	257601	2009689	1441130
5km	90%	35000	6	207	2595041	287344	2288319	1288810
5km	90%	35000	6	199	3262651	299045	2941143	1781819
5km	90%	35000	6	175	2180808	251819	1912482	1352551
5km	90%	35000	6	152	2251142	250607	1960983	1278912
5km	90%	35000	6	199	1959728	227147	1717175	1351290
5km	90%	35000	6	262	2857256	293635	2541375	1552799
5km	90%	35000	6	208	2192592	270984	1887114	1484923
5km	90%	35000	6	205	2330270	246627	2068336	1382407
5km	90%	35000	6	251	2147762	249031	1871035	1519653
5km	90%	35000	6	277	2371709	262282	2088712	1385724
5km	90%	35000	6	319	3283372	320611	2936723	1854701
5km	90%	35000	6	229	2658719	275066	2356906	1567189
5km	90%	35000	6	177	2072348	245475	1809426	1302617
5km	90%	35000	6	228	3410214	359023	3027686	1848598
5km	90%	35000	6	263	2738651	293384	2426488	1557412
5km	90%	35000	6	326	2631179	297293	2310026	1547898
5km	90%	35000	6	215	2335807	293493	2009217	1520758
5km	90%	35000	6	212	2728676	272984	2428372	1582902
5km	90%	35000	6	226	1998927	228527	1754312	1318211
5km	90%	35000	6	197	2660729	258814	2381492	1413439
5km	90%	35000	6	208	2726988	301319	2404940	1550350
5km	90%	35000	6	165	2843697	346587	2469970	1465190
5km	90%	35000	6	191	2325497	260071	2048400	1451291
5km	90%	35000	6	221	2977960	307626	2642824	1779761
5km	90%	35000	6	216	2499429	268627	2193585	1497107
5km	90%	35000	6	244	2867308	310658	2535131	1592608
5km	90%	35000	6	194	2224532	231072	1965253	1332744
5km	90%	35000	6	194	2934056	267323	2641023	1633944
5km	90%	35000	6	185	2707431	301617	2377085	1582165
5km	90%	35000	6	162	2354820	266066	2065227	1296746
5km	90%	35000	6	171	2904721	326943	2542279	1734647
5km	90%	35000	6	224	3131429	339269	2751362	1873200
5km	90%	35000	6	199	2757218	316894	2414706	1435988
5km	90%	35000	6	235	2404236	257635	2126599	1472719
5km	90%	35000	6	208	3026809	286433	2704866	1779955
5km	90%	35000	6	200	2737832	282043	2442916	1589294
5km	90%	35000	6	228	3451892	365679	3060133	1770035
5km	90%	35000	6	209	2627154	294524	2309206	1524359
5km	90%	35000	6	180	2664682	252837	2389160	1466386
5km	90%	35000	6	194	2606499	296401	2293255	1777460
5km	90%	35000	6	223	2276111	250714	1999807	1392667
5km	90%	35000	6	241	2648530	301666	2308637	1408272
5km	90%	35000	6	233	3189229	341624	2813195	1778984
5km	90%	35000	6	175	2573287	296493	2260594	1447118
5km	90%	35000	6	164	3336420	354760	2957588	1737903
5km	90%	35000	6	238	2491935	265762	2209534	1373397
5km	90%	35000	6	308	2878806	274188	2580364	1832096
5km	90%	35000	6	280	3481698	298566	3153832	1866499
5km	90%	35000	6	228	3229715	302661	2909932	1796462
5km	90%	35000	6	259	2587734	236377	2336424	1516566
5km	90%	35000	6	236	2529821	270911	2216762	1488388
5km	90%	35000	6	169	2996594	317650	2648310	1565421
5km	90%	35000	6	276	2890018	316221	2546753	1647118
5km	90%	35000	6	185	2776624	275597	2487742	1489957
5km	90%	35000	6	185	2934570	289764	2614505	1712974
5km	90%	35000	6	181	2593082	269655	2289819	1496969
5km	90%	35000	6	212	2122845	252810	1861316	1314719
5km	90%	35000	6	302	2796802	315785	2431659	1522306
5km	90%	35000	6	281	2899039	309946	2557885	1655362
5km	90%	35000	6	271	2281571	244629	2024691	1501599
5km	90%	35000	6	254	2482131	259586	2175992	1332957
5km	90%	35000	6	163	2639092	295055	2313787	1375050
5km	90%	35000	6	158	2774530	307646	2421741	1548830
5km	90%	35000	6	191	2693430	268587	2395404	1497459
5km	90%	35000	6	220	2396268	260578	2115668	1371341
5km	90%	35000	6	255	2983996	269288	2698728	1547525
5km	90%	35000	6	208	2711126	309985	2370360	1417233
5km	90%	35000	6	180	3870466	398410	3440302	1945180
5km	90%	35000	6	243	2246344	254438	1972826	1713898
5km	90%	35000	6	215	2263626	254359	1995945	1413736
5km	90%	35000	6	179	2729118	308451	2403917	1522246
5km	90%	35000	6	185	2357625	287860	2055566	1436898
5km	90%	35000	6	223	2089306	242925	1812323	1279751
5km	90%	35000	6	209	2503405	277132	2207701	1656774
5km	90%	35000	6	249	3267919	337459	2895932	1963028
5km	90%	35000	6	208	3164398	328565	2803689	1716507
5km	90%	35000	6	178	2619304	267894	2330087	1532335
5km	90%	35000	6	307	2695320	251964	2426801	1374628
5km	90%	35000	6	220	2820840	253136	2551464	1735378
5km	90%	35000	6	246	2021592	233936	1774815	1473701
5km	90%	35000	6	166	2395045	272132	2107387	1363642
5km	90%	35000	6	167	1923880	217604	1692764	1303585
5km	90%	35000	6	343	2445531	277374	2147881	1558487
5km	90%	35000	6	247	2269010	230098	2018131	1385307
5km	90%	35000	6	198	2807247	289612	2491305	1656193
5km	90%	35000	6	233	1842282	206660	1625586	1134571
5km	90%	35000	6	248	3000531	291897	2690281	1554881
5km	90%	35000	6	231	2587094	252496	2314606	1683923
5km	90%	35000	6	157	2763804	293252	2432245	1819684
5km	90%	35000	6	190	2879720	284449	2575473	1544813
5km	90%	35000	6	221	2014480	215851	1772704	1181111
5km	90%	35000	6	318	3081479	293318	2747911	1777446
5km	90%	35000	6	235	2524115	233953	2272703	1372806
5km	90%	35000	6	195	2790579	315205	2455660	1621953
5km	90%	35000	6	188	2982282	294335	2650829	1578018
5km	90%	35000	6	186	2400437	279821	2085364	1646181
5km	90%	35000	6	284	2802876	327312	2452449	1738578
5km	90%	35000	6	221	2177039	247156	1910907	1325662
5km	90%	35000	6	179	2325195	257288	2035144	1293269
5km	90%	35000	6	200	2323663	241399	2055087	1259813
5km	90%	35000	6	162	1935156	225076	1688655	1336880
5km	90%	35000	6	209	3222164	318335	2870700	1782875
5km	90%	35000	6	185	2117356	242541	1852680	1107548
5km	90%	35000	6	239	2796515	266785	2504571	1501934
5km	90%	35000	6	195	2580074	271755	2287436	1491963
5km	90%	35000	6	263	3212459	280318	2909478	1808004
5km	90%	35000	6	205	2890521	336609	2510546	1640783
5km	90%	35000	6	197	2496006	278509	2192356	1469525
5km	90%	35000	6	268	3060412	284552	2753565	1778879
5km	90%	35000	6	208	3175875	303486	2857469	1724419
5km	90%	35000	6	247	3998671	373309	3591238	1952670
5km	90%	35000	6	208	2287155	265109	2013663	1336150
5km	90%	35000	6	200	2333320	247942	2072802	1227206
5km	90%	35000	6	242	3533489	335492	3173026	2088587
5km	90%	35000	6	293	3719542	316958	3373573	1897756
5km	90%	35000	6	264	3461424	307522	3128147	1918783
5km	90%	35000	6	150	1533208	197128	1319062	1036476
5km	90%	35000	6	166	2635718	264882	2345711	1516195
5km	90%	35000	6	217	3066312	368232	2672319	1627636
5km	90%	35000	6	223	2759266	308334	2424356	1563987
5km	90%	35000	6	218	2526877	257627	2242493	1528893
5km	90%	35000	6	182	2591144	276941	2300050	1529939
5km	90%	35000	6	178	2383188	252328	2110514	1444496
5km	90%	35000	6	241	2510839	255457	2229574	1368184
5km	90%	35000	6	296	2338768	262784	2037623	1332280
5km	90%	35000	6	193	1703183	196838	1499071	1104611
5km	90%	35000	6	190	2007591	250358	1735277	1331678
5km	90%	35000	6	297	3392369	392023	2969749	1984045
5km	90%	35000	6	296	3978208	329883	3627329	1966418
5km	90%	35000	6	266	2968737	302072	2637954	1539900
5km	90%	35000	6	324	2768956	267997	2473019	1455700
5km	90%	35000	6	179	2250630	235198	2001193	1419153
5km	90%	35000	6	192	2055643	228560	1810431	1168148
5km	90%	35000	6	220	2620500	298392	2295674	1603048
5km	90%	35000	6	252	2096160	220676	1857439	1242079
5km	90%	35000	6	197	2809906	293325	2496227	1531009
5km	90%	35000	6	198	2423651	281621	2123295	1391992
5km	90%	35000	6	238	2054125	244123	1797927	1393811
5km	90%	35000	6	235	2984957	336535	2628528	1830798
5km	90%	35000	6	146	2195809	264050	1918664	1315737
5km	90%	35000	6	110	1615962	196197	1404697	1079948
5km	90%	35000	6	202	2860706	304095	2531624	1465914
5km	90%	35000	6	278	3208888	346899	2799951	1939542
5km	90%	35000	6	219	2012152	236074	1765435	1113685
5km	90%	35000	6	200	2391366	281809	2096832	1389200
5km	90%	35000	6	295	2897639	281086	2588207	1481576
5km	90%	35000	6	234	2101172	249172	1837461	1349769
5km	90%	35000	6	205	2859614	306793	2518355	1625524
5km	90%	35000	6	149	2421143	267948	2137118	1442773
5km	90%	35000	6	166	3028421	316214	2688191	1597948
5km	90%	35000	6	156	1451990	195940	1233254	1011430
5km	90%	35000	6	285	3810410	351349	3420405	1905125
5km	90%	35000	6	182	2821840	337815	2463526	1534085
5km	90%	35000	6	199	3224694	332954	2850234	1867629
5km	90%	35000	6	169	2323010	265923	2040338	1338119
5km	90%	35000	6	215	2216104	267293	1928985	1404103
5km	90%	35000	6	246	3229888	310724	2893942	1731956
5km	90%	35000	6	203	2601957	293062	2248581	1543570
5km	90%	35000	6	193	2507829	295361	2192940	1508272
5km	90%	35000	6	220	3037635	297235	2709142	1532340
5km	90%	35000	6	208	2415162	236478	2155729	1212909
5km	90%	35000	6	243	2631603	261312	2354673	1524295
5km	90%	35000	6	262	3126543	336940	2760887	1786838
5km	90%	35000	6	249	3062923	347326	2691548	1745322
5km	90%	35000	6	272	2981553	279856	2679925	1558852
5km	90%	35000	6	202	2510416	250425	2238323	1507776
5km	90%	35000	6	213	3098554	358254	2718407	1576934
5km	90%	35000	6	170	2257870	260857	1978207	1321105
5km	90%	35000	6	251	3183786	282287	2877116	1779482
5km	90%	35000	6	159	2457045	255855	2184200	1459702
5km	90%	35000	6	172	2580861	271388	2296861	1531888
5km	90%	35000	6	246	3130340	314097	2797495	1854553
5km	90%	35000	6	157	2502838	284704	2175183	1718870
5km	90%	35000	6	301	3922223	395339	3481635	2069765
5km	90%	35000	6	161	2539125	243615	2276142	1484955
5km	90%	35000	6	173	2434707	242668	2170528	1329720
5km	90%	35000	6	274	2943653	308405	2608896	1579159
5km	90%	35000	6	200	2860171	292716	2554587	1504540
5km	90%	35000	6	314	2623486	251373	2335267	1584451
5km	90%	35000	6	218	2356469	257800	2078795	1330913
5km	90%	35000	6	233	2621097	266933	2333625	1418165
5km	90%	35000	6	216	2293603	241147	2031432	1461779
5km	90%	35000	6	262	3190903	362903	2789000	1639008
5km	90%	35000	6	142	2370626	278388	2084380	1298637
5km	90%	35000	6	210	2185240	236732	1920352	1334524
5km	90%	35000	6	148	2174158	259211	1897023	1268885
5km	90%	35000	6	291	2463333	239797	2208332	1460142
5km	90%	35000	6	213	2857478	281845	2546307	1437556
5km	90%	35000	6	261	2755253	294123	2436719	1528044
5km	90%	35000	6	194	2682274	296694	2360050	1370885
5km	90%	35000	6	211	2745740	287898	2431994	1659731
5km	90%	35000	6	193	1903245	235292	1637467	1270009
5km	90%	35000	6	218	2410063	268288	2120253	1372787
5km	90%	35000	6	213	2489728	251736	2221693	1475801
5km	90%	35000	6	203	2562683	283766	2221165	1257168
5km	90%	35000	6	229	2443118	274441	2139606	1527377
5km	90%	35000	6	189	2630364	264082	2343833	1690159
5km	90%	35000	6	175	2315067	265940	2030078	1318075
5km	90%	35000	6	219	3348635	370031	2937517	1854266
5km	90%	35000	6	134	2295022	251123	2015838	1329479
5km	90%	35000	6	282	2121697	242539	1848940	1333015
5km	90%	35000	6	237	2459150	269230	2165397	1448454
5km	90%	35000	6	192	2314723	269959	2022823	1548398
5km	90%	35000	6	259	2531297	306748	2216248	1553492
5km	90%	35000	6	350	2760843	242167	2495364	1584409
5km	90%	35000	6	172	2874195	282284	2572098	1555097
5km	90%	35000	6	214	3071910	315840	2726187	1638593
5km	90%	35000	6	422	3006461	303500	2676353	1542072
5km	90%	35000	6	206	2599955	281637	2299883	1596556
5km	90%	35000	6	160	2605936	286807	2287476	1418750
5km	90%	35000	6	269	2824531	309677	2491941	1680671
5km	90%	35000	6	269	3057613	330460	2700802	1746579
5km	90%	35000	6	154	2025578	249523	1762838	1296183
5km	90%	35000	6	220	2463763	260797	2174563	1400538
5km	90%	35000	6	194	1516109	222780	1277925	1166028
5km	90%	35000	6	168	2310359	232044	2058998	1311266
5km	90%	35000	6	169	2210808	260500	1930550	1329282
5km	90%	35000	6	166	2656958	289623	2347916	1476327
5km	90%	35000	6	246	3208003	345183	2830826	1663202
5km	90%	35000	6	272	2360844	225343	2106126	1380174
5km	90%	35000	6	142	2599970	271511	2303477	1543082
5km	90%	35000	6	217	3304419	330976	2942586	1727938
5km	90%	35000	6	218	2918272	297282	2599406	1639470
5km	90%	35000	6	163	2387072	292971	2065061	1326145
5km	90%	35000	6	234	2568978	277997	2271020	1480921
5km	90%	35000	6	230	2783873	292975	2463712	1674361
5km	90%	35000	6	218	3499898	321615	3157672	1718050
5km	90%	35000	6	198	2014492	216186	1777123	1289556
5km	90%	35000	6	154	2377809	259473	2099726	1478293
5km	90%	35000	6	259	2803533	299684	2481444	1675852
5km	90%	35000	6	287	2676670	308295	2341682	1468758
5km	90%	35000	6	180	2119058	252371	1840808	1571505
5km	90%	35000	6	255	3253766	324793	2904222	1881303
5km	90%	35000	6	244	3223061	342773	2856708	1653116
5km	90%	35000	6	223	1961761	215594	1722867	1118946
5km	90%	35000	6	221	2611671	290300	2305550	1404160
5km	90%	35000	6	222	3010719	341308	2650367	1653669
5km	90%	35000	6	257	2764773	312339	2418086	1559338
5km	90%	35000	6	285	2277884	237117	2013609	1547933
5km	90%	35000	6	278	2068620	221164	1818029	1340672
5km	90%	35000	6	260	2584335	267559	2300025	1600194
5km	90%	35000	6	303	2601331	305073	2278989	1529718
5km	90%	35000	6	177	2211474	249986	1932133	1439114
5km	90%	35000	6	285	3594933	353320	3224603	1916352
5km	90%	35000	6	202	2355661	255724	2082811	1327047
5km	90%	35000	6	276	2488842	259461	2213780	1592824
5km	90%	35000	6	169	3321810	316465	2968845	1789194
5km	90%	35000	6	169	2272662	265692	1980858	1466119
5km	90%	35000	6	190	2332591	247606	2056493	1335126
5km	90%	35000	6	226	3021094	275094	2716385	1748340
5km	90%	35000	6	251	3129312	286511	2814879	1610719
5km	90%	35000	6	234	2218068	247242	1950425	1288698
5km	90%	35000	6	185	4007590	375769	3611775	1864371
5km	90%	35000	6	164	2350970	278566	2047831	1440544
5km	90%	35000	6	198	2437860	255916	2157774	1392256
5km	90%	35000	6	308	3288778	329881	2936688	1863686
5km	90%	35000	6	169	2647614	275849	2338015	1439879
5km	90%	35000	6	240	2539647	279903	2234429	1408122
5km	90%	35000	6	268	2424718	251154	2152686	1379374
5km	90%	35000	6	226	2844794	299813	2519003	1698785
5km	90%	35000	6	289	3873707	392312	3455001	1903319
5km	90%	35000	6	220	2842078	300300	2504228	1425462
5km	90%	35000	6	237	2248207	234001	1981711	1275162
5km	90%	35000	6	225	2799251	290054	2484662	1623576
5km	90%	35000	6	202	3558822	342773	3195166	1685397
5km	90%	35000	6	197	2827393	278649	2511120	1685280
5km	90%	35000	6	202	2061396	224247	1814395	1430923
5km	90%	35000	6	191	2906029	290032	2587466	1674887
5km	90%	35000	6	179	2183813	227815	1923739	1186848
5km	90%	35000	6	199	1822133	216497	1579705	1310398
5km	90%	35000	6	181	3800760	340485	3395534	1819012
5km	90%	35000	6	289	2848818	288860	2530737	1602294
5km	90%	35000	6	159	2288866	241625	2035951	1449326
5km	90%	35000	6	215	2576766	260643	2293028	1517520
5km	90%	35000	6	191	2984436	306802	2652740	1628532
5km	90%	35000	6	462	3349900	314373	3007467	1634478
5km	90%	35000	6	160	2386744	261552	2095046	1440092
5km	90%	35000	6	316	2347998	264543	2072140	1334493
5km	90%	35000	6	187	2417489	279428	2102016	1445889
5km	90%	35000	6	298	2375768	221390	2129563	1446980
5km	90%	35000	6	227	2500219	285522	2197286	1575496
5km	90%	35000	6	202	3435493	332570	3080094	1836679
5km	90%	35000	6	229	2046823	218093	1809435	1348398
5km	90%	35000	6	179	2796266	311283	2465844	1364580
5km	90%	35000	6	203	2488520	298376	2159401	1458977
5km	90%	35000	6	266	3013153	304146	2671557	1706668
5km	90%	35000	6	323	3070347	326376	2717733	1556609
5km	90%	35000	6	241	2875140	315033	2515523	1862066
5km	90%	35000	6	194	2449134	275967	2109359	1627918
5km	90%	35000	6	252	2698568	283950	2392614	1565278
5km	90%	35000	6	174	2457059	280520	2148202	1342326
5km	90%	35000	6	196	2192001	249023	1928508	1227221
5km	90%	35000	6	225	2243290	248149	1980222	1401612
5km	90%	35000	6	265	3006398	311239	2657354	1723479
5km	90%	35000	6	394	2553443	261818	2270380	1551252
5km	90%	35000	6	224	3052014	296093	2727722	1624581
5km	90%	35000	6	232	2405236	282245	2102709	1481107
5km	90%	35000	6	249	2781625	321693	2421160	1644906
5km	90%	35000	6	203	2292682	260437	2017071	1357822
5km	90%	35000	6	228	3173505	291075	2864484	1705239
5km	90%	35000	6	245	2425612	289385	2114217	1581755
5km	90%	35000	6	284	3255128	272823	2950960	1868547
5km	90%	35000	6	210	2739637	281698	2435758	1470461
5km	90%	35000	6	204	3238285	338079	2874751	1690032
5km	90%	35000	6	165	2857147	306837	2525155	1505464
5km	90%	35000	6	210	2264026	256992	1986193	1361222
5km	90%	35000	6	161	2592738	275188	2291948	1523158
5km	90%	35000	6	238	2765480	301827	2421872	1549287
5km	90%	35000	6	219	1758319	181906	1546729	1256866
5km	90%	35000	6	227	2324843	268097	2036381	1320717
5km	90%	35000	6	343	3061281	292590	2734302	2017304
5km	90%	35000	6	180	2304370	230164	2043160	1345256
5km	90%	35000	6	206	2212550	270449	1917425	1309050
5km	90%	35000	6	197	2451169	282756	2125883	1421245
5km	90%	35000	6	168	2258554	260950	1980475	1450782
5km	90%	35000	6	227	3107490	356483	2710206	1696330
5km	90%	35000	6	228	3525848	310770	3169057	1890673
5km	90%	35000	6	325	2751699	321996	2411589	1557092
5km	90%	35000	6	210	3345110	310560	3011348	1818724
5km	90%	35000	6	206	1738320	194281	1520071	1168099
5km	90%	35000	6	262	2438300	254825	2167938	1376298
5km	90%	35000	6	190	1878141	232174	1621050	1478922
5km	90%	35000	6	193	2809549	287514	2483641	1615553
5km	90%	35000	6	210	2729167	307911	2401200	1585725
5km	90%	35000	6	260	2871204	324290	2529436	1762512
5km	90%	35000	6	201	3061735	282623	2749391	1612629
5km	90%	35000	6	162	2894430	301090	2574399	1525485
5km	90%	35000	6	220	2809838	321607	2459242	1539306
5km	90%	35000	6	195	2660542	263636	2375926	1534255
5km	90%	35000	6	172	2230407	266038	1931305	1456140
5km	90%	35000	6	174	2399221	251278	2127857	1285802
5km	90%	35000	6	212	2873689	298738	2557296	1634423
5km	90%	35000	6	394	3594768	292837	3273761	1822162
5km	90%	35000	6	336	3919154	320530	3583123	1925123
5km	90%	35000	6	203	2785019	284550	2476172	1545495
5km	90%	35000	6	252	3602212	398931	3167984	2127046
5km	90%	35000	6	210	2978607	313479	2636632	1632006
5km	90%	35000	6	230	2745209	316604	2377606	1672447
5km	90%	35000	6	341	2624946	290182	2320799	1565632
5km	90%	35000	6	180	2298283	261615	2018331	1378945
5km	90%	35000	6	214	2220983	246708	1959028	1392554
5km	90%	35000	6	183	2453768	276025	2158281	1406764
5km	90%	35000	6	173	2211609	252044	1934222	1268247
5km	90%	35000	6	189	3300921	323821	2957277	1759012
5km	90%	35000	6	178	2740102	308162	2413243	1428585
5km	90%	35000	6	233	2377425	242253	2111432	1436706
5km	90%	35000	6	183	4028764	433078	3566348	1944329
5km	90%	35000	6	202	2936839	280969	2628103	1578375
5km	90%	35000	6	191	2457402	283501	2155300	1381425
5km	90%	35000	6	321	3323966	336914	2964364	1994333
5km	90%	35000	6	227	3320658	311916	2971484	1879156
5km	90%	35000	6	197	2604366	302838	2284069	1561161
5km	90%	35000	6	151	2037097	228254	1793640	1327572
5km	90%	35000	6	218	2241798	241474	1975607	1338677
5km	90%	35000	6	307	3750671	345675	3379175	1913710
5km	90%	35000	6	201	2754146	302698	2435191	1593698
5km	90%	35000	6	241	2932865	285730	2628106	1689056
5km	90%	35000	6	281	2355399	230760	2089132	1571032
5km	90%	35000	6	174	2056470	236642	1799346	1152832
5km	90%	35000	6	187	2567164	259385	2264147	1398333
5km	90%	35000	6	172	1544513	189925	1339417	1052267
5km	90%	35000	6	160	2412100	267465	2128655	1362915
5km	90%	35000	6	156	2181842	237342	1917600	1272573
5km	90%	35000	6	205	2468525	288658	2147213	1504628
5km	90%	35000	6	231	2756049	255745	2468224	1382945
5km	90%	35000	6	195	2804186	305367	2484539	1754294
5km	90%	35000	6	282	2639103	285949	2333080	1448812
5km	90%	35000	6	212	3237109	318774	2889589	1698934
5km	90%	35000	6	182	2226442	258137	1932726	1348495
5km	90%	35000	6	220	3311100	343138	2946631	1741535
5km	90%	35000	6	171	1861960	222154	1615055	1330051
5km	90%	35000	6	264	2970699	320271	2615648	1788897
5km	90%	35000	6	176	2712604	266456	2428789	1589333
5km	90%	35000	6	214	1957819	225664	1715236	1078661
5km	90%	35000	6	261	2781903	289175	2452856	1649425
5km	90%	35000	6	167	2315309	277684	2009312	1419250
5km	90%	35000	6	170	2801086	304555	2476059	1644634
5km	90%	35000	6	297	3215115	375229	2819392	1755958
5km	90%	35000	6	250	2617093	248893	2341816	1583977
5km	90%	35000	6	215	2310652	244100	2051618	1320956
5km	90%	35000	6	206	2111482	228100	1853118	1310272
5km	90%	35000	6	176	1967728	232845	1715088	1402511
5km	90%	35000	6	170	3158698	282043	2847414	1731473
5km	90%	35000	6	250	2588116	295469	2245564	1611025
5km	90%	35000	6	284	3138077	352192	2762733	1701310
5km	90%	35000	6	282	2600740	272858	2315309	1484851
5km	90%	35000	6	146	2889262	292708	2568367	1637282
5km	90%	35000	6	201	2258770	244741	2001841	1391603
5km	90%	35000	6	244	3541499	367751	3142641	1953417
5km	90%	35000	6	186	3057877	320802	2714824	1596368
5km	90%	35000	6	186	2469527	278747	2171271	1614404
5km	90%	35000	6	266	2420499	246092	2153086	1356863
5km	90%	35000	6	295	3316586	335035	2953872	1728916
5km	90%	35000	6	193	2293197	247331	2022409	1284217
5km	90%	35000	6	250	2804331	271189	2513291	1698692
5km	90%	35000	6	248	3081955	300556	2758734	1878084
5km	90%	35000	6	174	1595188	205966	1376406	1280799
5km	90%	35000	6	230	3069279	335115	2705901	1710769
5km	90%	35000	6	252	2439311	255634	2160999	1522114
5km	90%	35000	6	230	2297046	247976	2028904	1426240
5km	90%	35000	6	225	2472757	248812	2197997	1332367
5km	90%	35000	6	191	3398666	338404	3042115	1642247
5km	90%	35000	6	329	2548138	284278	2232168	1699372
5km	90%	35000	6	160	2417154	262532	2105712	1396641
5km	90%	35000	6	247	2564211	288056	2260854	1452130
5km	90%	35000	6	198	2134890	249106	1856239	1567736
5km	90%	35000	6	266	3302980	335479	2943420	1713430
5km	90%	35000	6	206	2634681	271562	2340303	1574980
5km	90%	35000	6	218	2863098	302832	2535112	1752354
5km	90%	35000	6	225	3249222	330089	2881613	1742808
5km	90%	35000	6	198	2563455	301812	2237636	1684397
5km	90%	35000	6	260	1998834	223182	1749907	1303684
5km	90%	35000	6	190	2990438	310914	2648273	1599347
5km	90%	35000	6	232	3474591	378598	3058076	1715480
5km	90%	35000	6	206	2399407	280082	2104351	1574220
5km	90%	35000	6	317	3176687	317437	2830065	1684523
5km	90%	35000	6	220	2339454	239722	2068061	1447122
5km	90%	35000	6	164	3024213	315292	2676669	1682468
5km	90%	35000	6	158	2324965	265534	2044624	1271858
5km	90%	35000	6	167	1982073	234316	1731413	1137883
5km	90%	35000	6	193	1890636	221281	1657258	1147350
5km	90%	35000	6	201	3133835	295899	2799113	2051386
5km	90%	35000	6	276	2905536	281099	2604182	1630192
5km	90%	35000	6	322	3271928	330647	2919063	1584522
5km	90%	35000	6	465	1881128	202651	1662339	1297116
5km	90%	35000	6	278	2601164	285376	2263598	1474520
5km	90%	35000	6	161	2532492	281610	2237492	1283056
5km	90%	35000	6	241	2900099	273052	2591062	1634280
5km	90%	35000	6	291	2170118	243143	1915852	1518032
5km	90%	35000	6	217	1713782	204074	1492356	1084701
5km	90%	35000	6	206	2452315	267066	2159909	1380506
5km	90%	35000	6	207	2660208	286356	2341310	1547761
5km	90%	35000	6	228	2056238	224506	1818782	1265029
5km	90%	35000	6	197	3135870	292090	2815475	1833532
5km	90%	35000	6	194	3118154	327585	2758475	1824521
5km	90%	35000	6	238	2489377	271209	2198283	1552211
5km	90%	35000	6	170	2475150	295896	2165264	1426804
5km	90%	35000	6	194	2303518	256397	2036954	1532384
5km	90%	35000	6	239	2963435	341404	2589303	1666631
5km	90%	35000	6	343	3393763	342181	3019756	1928066
5km	90%	35000	6	170	2139461	230058	1887242	1307796
5km	90%	35000	6	200	2053696	235840	1808035	1256634
5km	90%	35000	6	313	3526317	284342	3216083	1776732
5km	90%	35000	6	209	3047408	315210	2702339	1901654
5km	90%	35000	6	185	2299811	265862	2014761	1333877
5km	90%	35000	6	175	3012957	317472	2663095	1763597
5km	90%	35000	6	280	1546613	209215	1321951	1319973
5km	90%	35000	6	160	2600107	288574	2288574	1577908
5km	90%	35000	6	233	2170143	251940	1895406	1258781
5km	90%	35000	6	269	2515558	264265	2236547	1390593
5km	90%	35000	6	245	2553908	273565	2268527	1453601
5km	90%	35000	6	201	2533542	289325	2195822	1569301
5km	90%	35000	6	330	3566185	331381	3215726	1970479
5km	90%	35000	6	136	2598519	289726	2286168	1390600
5km	90%	35000	6	176	2501699	281398	2198266	1479011
5km	90%	35000	6	254	2311998	257344	2042591	1311892
5km	90%	35000	6	218	3485403	331435	3108806	1733796
5km	90%	35000	6	302	2907255	326152	2553339	1776658
5km	90%	35000	6	251	2802235	307428	2460891	1770542
5km	90%	35000	6	205	2660815	275384	2368479	1392028
5km	90%	35000	6	287	3084122	287985	2776690	1657454
5km	90%	35000	6	158	2606350	282275	2295375	1618222
5km	90%	35000	6	240	2353731	258912	2071780	1468253
5km	90%	35000	6	247	3176554	328586	2819969	1796581
5km	90%	35000	6	262	3054449	307370	2721167	1710789
5km	90%	35000	6	234	3604400	335264	3238435	1851046
5km	90%	35000	6	202	2526001	251175	2261046	1419874
5km	90%	35000	6	226	2409813	268296	2112203	1503286
5km	90%	35000	6	205	2422437	245970	2155986	1389950
5km	90%	35000	6	334	2686080	277406	2374870	1436964
5km	90%	35000	6	174	2835267	307378	2511164	1564156
5km	90%	35000	6	241	2066726	243428	1815894	1157279
5km	90%	35000	6	279	2557338	277689	2249030	1631281
5km	90%	35000	6	136	1906757	212982	1683918	1164386
5km	90%	35000	6	189	2714897	256256	2439218	1604877
5km	90%	35000	6	197	2956443	324072	2612972	1547308
5km	90%	35000	6	233	2937534	299343	2613050	1534095
5km	90%	35000	6	283	2421345	259503	2131858	1426099
5km	90%	35000	6	196	2783716	281772	2478379	1656785
5km	90%	35000	6	206	2518617	271607	2224620	1518123
5km	90%	35000	6	204	3397793	337334	3026375	1882036
5km	90%	35000	6	193	2403877	267608	2125685	1319365
5km	90%	35000	6	202	3489843	343078	3079450	1951008
5km	90%	35000	6	201	3196173	349667	2823190	1555500
5km	90%	35000	6	186	2524725	261004	2244906	1554490
5km	90%	35000	6	162	1939611	223725	1708789	1256061
5km	90%	35000	6	205	3112373	323340	2766876	1708040
5km	90%	35000	6	283	3042226	311116	2703718	1675462
5km	90%	35000	6	288	2655763	254561	2380379	1563907
5km	90%	35000	6	223	2166651	247143	1905002	1350739
5km	90%	35000	6	206	3272927	324769	2913180	1618352
5km	90%	35000	6	229	2428977	268650	2112632	1422498
5km	90%	35000	6	154	2119278	236230	1864888	1288517
5km	90%	35000	6	193	1884379	229289	1640583	1231266
5km	90%	35000	6	194	2682549	294989	2367563	1508855
5km	90%	35000	6	223	2233223	234498	1975651	1278251
5km	90%	35000	6	239	2753962	296009	2429500	1543812
5km	90%	35000	6	217	3043730	312223	2692802	1658531
5km	90%	35000	6	231	2982891	323982	2592149	1644362
5km	90%	35000	6	215	2286432	247483	2021073	1298357
5km	90%	35000	6	194	2603601	252288	2330524	1308048
5km	90%	35000	6	189	3016961	308076	2677200	1797667
5km	90%	35000	6	221	2360310	271800	2063792	1403278
5km	90%	35000	6	337	3465514	361402	3083002	2231108
5km	90%	35000	6	210	2740289	325473	2389077	1579738
5km	90%	35000	6	215	2298454	262887	2013839	1316275
5km	90%	35000	6	225	3174175	320903	2821517	1598252
5km	90%	35000	6	190	2358181	271604	2065634	1449456
5km	90%	35000	6	225	4494720	422504	4043216	2243025
5km	90%	35000	6	206	2967367	290513	2636187	1651810
5km	90%	35000	6	251	2479234	269467	2193291	1498886
5km	90%	35000	6	189	2171659	256856	1899213	1374278
5km	90%	35000	6	178	2623940	281857	2323128	1593566
5km	90%	35000	6	223	3086050	328873	2741697	1647965
5km	90%	35000	6	163	2200347	229140	1954480	1363819
5km	90%	35000	6	186	2242199	248941	1975479	1405705
5km	90%	35000	6	172	2746978	281180	2452789	1450014
5km	90%	35000	6	228	2765450	288847	2459420	1378769
5km	90%	35000	6	163	2284202	233918	2019190	1350878
5km	90%	35000	6	220	2139724	233662	1870411	1362192
5km	90%	35000	6	183	2370369	259270	2084512	1363489
5km	90%	35000	6	226	2209839	240939	1928543	1403803
5km	90%	35000	6	215	2716261	279294	2406612	1620431
5km	90%	35000	6	268	2918611	331372	2553224	1685748
5km	90%	35000	6	201	3084431	321571	2730426	1739653
5km	90%	35000	6	251	3420348	335249	3049122	1807701
5km	90%	35000	6	242	2513322	268282	2222760	1609077
5km	90%	35000	6	180	2350602	256153	2073849	1350275
5km	90%	35000	6	213	2307222	232152	2046668	1287174
5km	90%	35000	6	160	2520199	287065	2199037	1499335
5km	90%	35000	6	206	2993844	271484	2689540	1657586
5km	90%	35000	6	212	2323801	239879	2064947	1373851
5km	90%	35000	6	271	2489672	267298	2194975	1433287
5km	90%	35000	6	193	2256843	240651	1990599	1291575
5km	90%	35000	6	277	4095449	348500	3715105	1925019
5km	90%	35000	6	192	2255380	279116	1949587	1353884
5km	90%	35000	6	195	2560124	292633	2238122	1446809
5km	90%	35000	6	190	2664896	300011	2347707	1423038
5km	90%	35000	6	163	2468755	285606	2141361	1426415
5km	90%	35000	6	270	3552918	328762	3198642	1949904
5km	90%	35000	6	244	2679741	280822	2354012	1434047
5km	90%	35000	6	198	2378543	296821	2040410	1560159
5km	90%	35000	6	319	2879521	294435	2564335	1583367
5km	90%	35000	6	230	3129738	316884	2776006	1562392
5km	90%	35000	6	197	2697191	278891	2391974	1373513
5km	90%	35000	6	149	2034441	251129	1761651	1232469
5km	90%	35000	6	166	2655467	274523	2356718	1582942
5km	90%	35000	6	163	2897370	324119	2529364	1504519
5km	90%	35000	6	192	2384370	260336	2085672	1289565
5km	90%	35000	6	214	3142163	342800	2769505	1703608
5km	90%	35000	6	232	2823962	297411	2486287	1597581
5km	90%	35000	6	225	2402900	275775	2108755	1356645
5km	90%	35000	6	251	2289067	260858	2004777	1464678
5km	90%	35000	6	236	2942949	289260	2636599	1714441
5km	90%	35000	6	190	2392583	244711	2118255	1348082
5km	90%	35000	6	219	2449730	258365	2178327	1573974
5km	90%	35000	6	226	2702455	279708	2383209	1597029
5km	90%	35000	6	240	2776364	293347	2459100	1678756
5km	90%	35000	6	194	2913776	335652	2553003	1760167
5km	90%	35000	6	253	2647646	280560	2345338	1435021
5km	90%	35000	6	195	3410172	356528	3014282	1736975
5km	90%	35000	6	152	2237792	250869	1972004	1349309
5km	90%	35000	6	201	2703261	295631	2379293	1508343
5km	90%	35000	6	165	2240407	250455	1970176	1324653
5km	90%	35000	6	235	2553272	252351	2278092	1561779
5km	90%	35000	6	199	2548913	273642	2227959	1597895
5km	90%	35000	6	311	3065696	303802	2731777	1677644
5km	90%	35000	6	187	1527405	198930	1311887	973491
5km	90%	35000	6	212	2002845	220012	1763236	1313133
5km	90%	35000	6	319	3010527	277684	2712572	1770792
5km	90%	35000	6	222	3079783	293037	2750257	1574541
5km	90%	35000	6	215	2054143	248136	1787375	1245890
5km	90%	35000	6	215	2222754	257121	1947510	1288091
5km	90%	35000	6	303	2305957	246136	2041338	1434517
5km	90%	35000	6	195	3383323	340792	3010771	1890154
5km	90%	35000	6	348	2947742	308725	2591862	1910833
5km	90%	35000	6	295	3041060	301265	2717374	1700855
5km	90%	35000	6	154	2261634	265715	1985129	1363373
5km	90%	35000	6	204	2743879	301619	2427210	1584236
5km	90%	35000	6	189	2869870	291273	2557167	1464216
5km	90%	35000	6	235	2205959	251987	1939275	1455202
5km	90%	35000	6	199	3369794	385994	2946964	1947311
5km	90%	35000	6	200	2048342	220084	1803898	1353250
5km	90%	35000	6	164	2489216	259968	2203172	1494953
5km	90%	35000	6	206	2687369	332448	2338557	1656354
5km	90%	35000	6	204	2125014	247069	1865865	1386716
5km	90%	35000	6	294	2672605	253721	2396250	1505700
5km	90%	35000	6	161	2007295	239397	1748083	1329602
5km	90%	35000	6	357	3540531	325953	3188917	1879607
5km	90%	35000	6	231	3267381	339951	2879490	1965635
5km	90%	35000	6	243	3072885	325340	2726628	1725292
5km	90%	35000	6	293	2364222	251956	2084338	1467312
5km	90%	35000	6	151	2808480	306993	2476070	1445773
5km	90%	35000	6	198	2317569	259814	2013250	1335663
5km	90%	35000	6	194	2730197	287888	2421349	1670687
5km	90%	35000	6	318	3151529	335719	2794044	1539456
5km	90%	35000	6	191	3394674	363134	3006831	1710770
5km	90%	35000	6	153	2466757	252343	2199683	1298244
5km	90%	35000	6	247	3172972	360580	2771355	1750368
5km	90%	35000	6	171	2910951	306861	2580525	1506415
5km	90%	35000	6	169	2115588	247459	1854414	1256326
5km	90%	35000	6	189	1974852	224451	1741779	1168738
5km	90%	35000	6	212	2731239	312565	2387115	1737782
5km	90%	35000	6	201	2194960	247796	1920532	1454402
5km	90%	35000	6	205	2673632	264309	2388385	1469058
5km	90%	35000	6	220	2572639	272829	2281499	1290750
5km	90%	35000	6	283	2602896	303768	2280537	1654700
5km	90%	35000	6	203	2468578	263311	2186552	1354543
5km	90%	35000	6	154	1989090	219143	1745449	1338029
5km	90%	35000	6	220	3245797	301295	2918527	1676548
5km	90%	35000	6	260	2292099	262968	2010484	1567353
5km	90%	35000	6	158	1939048	225011	1695573	1213538
5km	90%	35000	6	248	3487559	387830	3040206	1600891
5km	90%	35000	6	253	2404927	275865	2099135	1491502
5km	90%	35000	6	253	2935428	302696	2611808	1500392
5km	90%	35000	6	218	2917054	283719	2608465	1672566
5km	90%	35000	6	160	2880198	338899	2513471	1533797
5km	90%	35000	6	219	2334382	254524	2055772	1349320
5km	90%	35000	6	231	2596819	262880	2315804	1545117
5km	90%	35000	6	412	3207570	287961	2896626	1852718
5km	90%	35000	6	178	2417682	251644	2150479	1480433
5km	90%	35000	6	299	3696945	345193	3328560	1884113
5km	90%	35000	6	259	3133070	310347	2776638	1900021
5km	90%	35000	6	183	2545057	279371	2252626	1334887
5km	90%	35000	6	154	1930947	237816	1672261	1349392
5km	90%	35000	6	184	2905377	301489	2572774	1771243
5km	90%	35000	6	153	2636802	292470	2318244	1495899
5km	90%	35000	6	245	2600393	247515	2319359	1323898
5km	90%	35000	6	165	2631877	275352	2312561	1622520
5km	90%	35000	6	290	2888768	303576	2559004	1679928
5km	90%	35000	6	251	2724997	298293	2406195	1529212
5km	90%	35000	6	181	3220322	324976	2860390	1722917
5km	90%	35000	6	249	3518403	354983	3142397	1849335
5km	90%	35000	6	215	2788776	288451	2473997	1700048
5km	90%	35000	6	184	2489105	253906	2208636	1682769
5km	90%	35000	6	248	2776194	312490	2421214	1683562
5km	90%	35000	6	155	2407769	274998	2118417	1490776
5km	90%	35000	6	173	2329120	249045	2052386	1427156
5km	90%	35000	6	184	2809091	315256	2456490	1592454
5km	90%	35000	6	238	2594427	272689	2294541	1601295
5km	90%	35000	6	172	2033291	218237	1781992	1398933
5km	90%	35000	6	208	1744203	213912	1491265	1216436
5km	90%	35000	6	123	1663402	206661	1446271	1154001
5km	90%	35000	6	180	3052457	327285	2707601	1604443
5km	90%	35000	6	192	3131086	300673	2789715	1693591
5km	90%	35000	6	199	2345007	266405	2052322	1481536
5km	90%	35000	6	190	2444853	243798	2187888	1196125
5km	90%	35000	6	189	2176830	270346	1884980	1369188
5km	90%	35000	6	228	2752672	281967	2446830	1605655
5km	90%	35000	6	164	2342498	251945	2076921	1287554
5km	90%	35000	6	276	2858994	307420	2509690	1383367
5km	90%	35000	6	338	2824633	270402	2523656	1631528
5km	90%	35000	6	248	2964961	355322	2597693	1743819
5km	90%	35000	6	190	2241074	269642	1942615	1305761
5km	90%	35000	6	187	2307736	253588	2018630	1348332
5km	90%	35000	6	280	2501623	285810	2201223	1442468
5km	90%	35000	6	158	2954440	315087	2608920	1494341
5km	90%	35000	6	162	2498191	291103	2189528	1317592
5km	90%	35000	6	184	2131318	214342	1894932	1263709
5km	90%	35000	6	174	2242245	258459	1968156	1427526
5km	90%	35000	6	188	2887796	278509	2584262	1675124
5km	90%	35000	6	169	2183772	262686	1901658	1374204
5km	90%	35000	6	239	2284987	252909	2008027	1581378
5km	90%	35000	6	271	2206959	257383	1930693	1409955
5km	90%	35000	6	218	2931959	313448	2598440	1545986
5km	90%	35000	6	214	2800961	287090	2496032	1639971
5km	90%	35000	6	327	3216622	330486	2856598	1757825
5km	90%	35000	6	214	2829040	322845	2475029	1559803
5km	90%	35000	6	231	2865792	338120	2495102	1837400
5km	90%	35000	6	213	1971409	229121	1722888	1283719
5km	90%	35000	6	262	3359568	301861	3020839	1693312
5km	90%	35000	6	224	2286821	283452	1982034	1359944
5km	90%	35000	6	257	2893878	322184	2554569	1662537
5km	90%	35000	6	184	2495609	280052	2182910	1468422
5km	90%	35000	6	206	2520729	264406	2242027	1537457
5km	90%	35000	6	213	1878235	210569	1627602	1092412
5km	90%	35000	6	155	2169614	257690	1898520	1332597
5km	90%	35000	6	194	2701752	298346	2369055	1536709
5km	90%	35000	6	174	2941958	279466	2615452	1452982
5km	90%	35000	6	199	2366823	256716	2094082	1496056
5km	90%	35000	6	260	3424272	312588	3084262	1878649
5km	90%	35000	6	281	2448507	282692	2148030	1468353
5km	90%	35000	6	215	2843940	314540	2511390	1562561
5km	90%	35000	6	214	2355489	269198	2075471	1380698
5km	90%	35000	6	182	2714398	265801	2424070	1586854
5km	90%	35000	6	147	1927233	230223	1667933	1261861
5km	90%	35000	6	223	2469590	219148	2226123	1500174
5km	90%	35000	6	275	3711592	355908	3302281	1930768
5km	90%	35000	6	198	2799608	276973	2488699	1381940
5km	90%	35000	6	221	2561274	292989	2252063	1560965
5km	90%	35000	6	186	2561660	263689	2264791	1512603
5km	90%	35000	6	307	2864694	305828	2533956	1661193
5km	90%	35000	6	193	2506831	259065	2214053	1484304
5km	90%	35000	6	202	2260366	270631	1955318	1417171
5km	90%	35000	6	207	2488835	276630	2198603	1505063
5km	90%	35000	6	250	3110105	301794	2781517	1518888
5km	90%	35000	6	196	2625723	272876	2330293	1473888
5km	90%	35000	6	177	1878781	211380	1650798	1308635
5km	90%	35000	6	220	2728981	269926	2411158	1502120
5km	90%	35000	6	215	3093929	275809	2799379	1700799
5km	90%	35000	6	208	2731446	291854	2425178	1536865
5km	90%	35000	6	212	2955496	296800	2636394	1586576
5km	90%	35000	6	261	2711106	296336	2387159	1638679
5km	90%	35000	6	262	2461382	245221	2201531	1268983
5km	90%	35000	6	308	2279210	221858	2035830	1401692
5km	90%	35000	6	264	2219204	248216	1951777	1707013
5km	90%	35000	6	290	2559264	259854	2283679	1485489
5km	90%	35000	6	184	3075479	338911	2718600	1593963
5km	90%	35000	6	180	2939848	307559	2612787	1693549
5km	90%	35000	6	168	2575800	270783	2288910	1497491
5km	90%	35000	6	170	2538117	298287	2221106	1509644
5km	90%	35000	6	229	2170476	226021	1926485	1263236
5km	90%	35000	6	198	2351505	236523	2092002	1427544
5km	90%	35000	6	208	3356559	284954	3043913	1855827
5km	90%	35000	6	159	2166183	253921	1889347	1338739
5km	90%	35000	6	168	2258162	247684	1995847	1274655
5km	90%	35000	6	150	2481973	267845	2188824	1390307
5km	90%	35000	6	333	3489734	306255	3155233	1955897
5km	90%	35000	6	211	2671924	282998	2374825	1353739
5km	90%	35000	6	235	2539676	263831	2245447	1455371
5km	90%	35000	6	236	2488956	269339	2186414	1395692
5km	90%	35000	6	221	3630871	329042	3281712	1813313
5km	90%	35000	6	280	2611793	284338	2300779	1537937
5km	90%	35000	6	216	2683619	282095	2375695	1621392
5km	90%	35000	6	183	3019672	298517	2683052	1662470
5km	90%	35000	6	219	2199181	244306	1923907	1404261
5km	90%	35000	6	253	3093607	338398	2735164	1577908
5km	90%	35000	6	275	2191929	284846	1878793	1419407
5km	90%	35000	6	229	2586022	268053	2297818	1633481
5km	90%	35000	6	223	2031217	196638	1806342	1301983
5km	90%	35000	6	229	2649397	278464	2344017	1623545
5km	90%	35000	6	259	2179297	241708	1915634	1461390
5km	90%	35000	6	176	2494893	269116	2184731	1353303
5km	90%	35000	6	273	3164479	278964	2859490	1786742
5km	90%	35000	6	217	2502207	241044	2226626	1471421
5km	90%	35000	6	168	2459636	272627	2157341	1549354
5km	90%	35000	6	216	1882424	215698	1648238	1146820
5km	90%	35000	6	194	2769729	291122	2453004	1524127
5km	90%	35000	6	151	2576487	264076	2287183	1668429
5km	90%	35000	6	224	2715818	275484	2419257	1516543
5km	90%	35000	6	194	2449484	276088	2158098	1438331
5km	90%	35000	6	244	2170003	242034	1901310	1357713
5km	90%	35000	6	190	3093007	329751	2730528	1839814
5km	90%	35000	6	194	2339331	250476	2063399	1331411
5km	90%	35000	6	206	2538609	252601	2261180	1263417
5km	90%	35000	6	245	2161794	237939	1911805	1301021
5km	90%	35000	6	231	2379693	263047	2097884	1444138
5km	90%	35000	6	234	3447854	347794	3065424	1870236
5km	90%	35000	6	202	3323138	322467	2972458	1650574
5km	90%	35000	6	207	2311479	271907	2020521	1407147
5km	90%	35000	6	202	1538679	179355	1343421	1072761
5km	90%	35000	6	173	2570844	267682	2281524	1336000
5km	90%	35000	6	241	2216290	258145	1945457	1292198
5km	90%	35000	6	239	2375001	260283	2100575	1366306
5km	90%	35000	6	227	2827292	295972	2471686	1542328
5km	90%	35000	6	187	2212919	254186	1936230	1452051
5km	90%	35000	6	156	3621258	345111	3244855	1706836
5km	90%	35000	6	257	3495619	356405	3116287	1850220
5km	90%	35000	6	194	2748638	255305	2464737	1581434
5km	90%	35000	6	177	2166007	239277	1906099	1402334
5km	90%	35000	6	142	2157903	251383	1894102	1292583
5km	90%	35000	6	227	2551014	285090	2238824	1423960
5km	90%	35000	6	186	2632708	294042	2316834	1491843
5km	90%	35000	6	239	2445129	275048	2155778	1452262
5km	90%	35000	6	192	2220794	242179	1957666	1335619
5km	90%	35000	6	196	2018613	235499	1774694	1090079
5km	90%	35000	6	289	3200329	327299	2848566	2109859
5km	90%	35000	6	186	3557932	326651	3187533	1948495
5km	90%	35000	6	175	2546749	273757	2250465	1384467
5km	90%	35000	6	151	2316258	243871	2055231	1290558
5km	90%	35000	6	199	3123852	341744	2750448	1727944
5km	90%	35000	6	205	2407324	245140	2150864	1317215
5km	90%	35000	6	183	1843876	210909	1616447	1290829
5km	90%	35000	6	232	3187813	338482	2827663	1789091
5km	90%	35000	6	225	2691328	301180	2377201	1462298
5km	90%	35000	6	183	2661869	279636	2349549	1548730
5km	90%	35000	6	202	2365355	287704	2057579	1413795
5km	90%	35000	6	220	2976158	313898	2612230	1641266
5km	90%	35000	6	240	3156195	343883	2783005	1776020
5km	90%	35000	6	335	3066989	279866	2766411	1599659
5km	90%	35000	6	191	2159697	258803	1861160	1274886
5km	90%	35000	6	208	3691508	345319	3312930	1744366
5km	90%	35000	6	229	2568862	262005	2276518	1516079
5km	90%	35000	6	167	2669332	320073	2327448	1333852
5km	90%	35000	6	192	2181747	249765	1909142	1366097
5km	90%	35000	6	159	2031649	230563	1781116	1257196
5km	90%	35000	6	309	2906347	282253	2589583	1544800
5km	90%	35000	6	180	2041026	232265	1788977	1388834
5km	90%	35000	6	185	2468198	244806	2203331	1410015
5km	90%	35000	6	163	2634437	303077	2290895	1660601
5km	90%	35000	6	235	2491323	260794	2208181	1552374
5km	90%	35000	6	396	2895766	312060	2555064	1696153
5km	90%	35000	6	160	2538958	293584	2220388	1413620
5km	90%	35000	6	167	3028273	316141	2676207	1450508
5km	90%	35000	6	361	2606474	265056	2302645	1511816
5km	90%	35000	6	165	2404797	253594	2126212	1378795
5km	90%	35000	6	301	2604945	287623	2278992	1701556
5km	90%	35000	6	256	2901907	279246	2594376	1603214
5km	90%	35000	6	234	2602396	286102	2303961	1433958
5km	90%	35000	6	167	2087623	263749	1809768	1195795
5km	90%	35000	6	252	2304856	246972	2034373	1483871
5km	90%	35000	6	191	2918334	310598	2590365	1573323
5km	90%	35000	6	181	1886354	220123	1647379	1209197
5km	90%	35000	6	298	2576109	277326	2285325	1298354
5km	90%	35000	6	155	3012378	304185	2673900	1689035
5km	90%	35000	6	186	3851004	350004	3468261	2013133
5km	90%	35000	6	251	2183862	240582	1920360	1398274
5km	90%	35000	6	181	2037000	252296	1764082	1129033
5km	90%	35000	6	185	2177536	278388	1875769	1528831
5km	90%	35000	6	166	2846064	263022	2559973	1541566
5km	90%	35000	6	225	2635319	288112	2328322	1486614
5km	90%	35000	6	185	2417062	241207	2154281	1328229
5km	90%	35000	6	225	2842150	332543	2478746	1647796
5km	90%	35000	6	250	3432386	311658	3090080	1768111
5km	90%	35000	6	244	2892717	311629	2549625	1735695
5km	90%	35000	6	259	2220069	229376	1967694	1550432
5km	90%	35000	6	223	3299982	317952	2950691	1901941
5km	90%	35000	6	236	3579661	350503	3185309	1836206
5km	90%	35000	6	164	1870456	207167	1642229	1378432
5km	90%	35000	6	157	2021394	235214	1765868	1301495
5km	90%	35000	6	210	3303368	349513	2930755	1659578
5km	90%	35000	6	154	2045963	239457	1782187	1099679
5km	90%	35000	6	232	2035857	236630	1778938	1259459
5km	90%	35000	6	160	3012337	336358	2649126	1503004
5km	90%	35000	6	153	2563949	276692	2261928	1372562
5km	90%	35000	6	283	2396831	268683	2087943	1491424
5km	90%	35000	6	237	2414693	270739	2095974	1394654
5km	90%	35000	6	160	2182280	245428	1920613	1268917
5km	90%	35000	6	335	2705617	308830	2369749	1461365
5km	90%	35000	6	222	2319919	257184	2043747	1446119
5km	90%	35000	6	199	2660786	298645	2348657	1492715
5km	90%	35000	6	168	2964927	340667	2607498	1721473
5km	90%	35000	6	195	3337784	307994	3005982	1842576
5km	90%	35000	6	197	1874390	217028	1645188	1229338
5km	90%	35000	6	243	2414262	280211	2117950	1496680
5km	90%	35000	6	183	2237890	241841	1970292	1475786
5km	90%	35000	6	216	2370653	270545	2076654	1438900
5km	90%	35000	6	180	2436515	304131	2112309	1380694
5km	90%	35000	6	172	1731027	201788	1513721	1137222
5km	90%	35000	6	161	3042566	321678	2698433	1764732
5km	90%	35000	6	173	2103640	243948	1835457	1317244
5km	90%	35000	6	209	3972780	368862	3558856	2169269
5km	90%	35000	6	218	2246321	253527	1969803	1450395
5km	90%	35000	6	240	2705794	285074	2394507	1572469
5km	90%	35000	6	160	2846495	317376	2507823	1522540
5km	90%	35000	6	179	2135113	237454	1865319	1243637
5km	90%	35000	6	241	3624579	338001	3261964	1849000
5km	90%	35000	6	278	2339047	279911	2039644	1462982
5km	90%	35000	6	193	3315802	372451	2917417	1640796
5km	90%	35000	6	217	2793987	295873	2475444	1639579
5km	90%	35000	6	175	1894003	212370	1654477	1193608
5km	90%	35000	6	167	2781790	303303	2449396	1488587
5km	90%	35000	6	196	2631537	282875	2333142	1667238
5km	90%	35000	6	184	2030697	237735	1773096	1442321
5km	90%	35000	6	193	2075520	227284	1827344	1237901
5km	90%	35000	6	208	2875599	316544	2534478	1745085
5km	90%	35000	6	152	2186966	263996	1896427	1332604
5km	90%	35000	6	300	2671154	308382	2339821	1776868
5km	90%	35000	6	196	3214271	341967	2844865	1840143
5km	90%	35000	6	187	2906222	305837	2579717	1496528
5km	90%	35000	6	286	2549445	255467	2269870	1414229
5km	90%	35000	6	200	2538827	276782	2237662	1401458
5km	90%	35000	6	192	2747481	316843	2415659	1563454
5km	90%	35000	6	197	2899594	290788	2590500	1609028
5km	90%	35000	6	208	2618291	253458	2343703	1429161
5km	90%	35000	6	217	2344194	257282	2075624	1586317
5km	90%	35000	6	379	2972114	254899	2689433	1668071
5km	90%	35000	6	374	1908007	194105	1689797	1329588
5km	90%	35000	6	199	2613060	302037	2286387	1451854
5km	90%	35000	6	183	2410457	270498	2123876	1330001
5km	90%	35000	6	263	3389308	298083	3069951	1824663
5km	90%	35000	6	293	2246533	243557	1982663	1562843
5km	90%	35000	6	269	3522549	365499	3122799	1890146
5km	90%	35000	6	182	2477046	254460	2204617	1354064
5km	90%	35000	6	157	2225558	232164	1976812	1307482
5km	90%	35000	6	188	2293659	258354	2013236	1207425
5km	90%	35000	6	239	2376310	235457	2113753	1489701
5km	90%	35000	6	208	2544820	277917	2236183	1427159
5km	90%	35000	6	287	2936896	285443	2638905	1582956
5km	90%	35000	6	316	2439052	256383	2140695	1531176
5km	90%	35000	6	295	2701545	228200	2458592	1583611
5km	90%	35000	6	179	2167401	214323	1941895	1329221
5km	90%	35000	6	258	2590080	295901	2270363	1591085
5km	90%	35000	6	242	3545182	348786	3159657	1799407
5km	90%	35000	6	221	2632165	268664	2335311	1416621
5km	90%	35000	6	252	3027305	330696	2656384	1713617
5km	90%	35000	6	171	2076618	229435	1829322	1188615
5km	90%	35000	6	268	2812966	289270	2487056	1605089
5km	90%	35000	6	173	2271922	258918	1998140	1194969
5km	90%	35000	6	243	3663290	384181	3259292	1799149
5km	90%	35000	6	167	2645231	278135	2349294	1348085
5km	90%	35000	6	211	2268360	247684	1970929	1420159
5km	90%	35000	6	212	3072323	290421	2753734	1639645
5km	90%	35000	6	218	2877935	335564	2513699	1767522
5km	90%	35000	6	224	2478044	283836	2171810	1647142
5km	90%	35000	6	223	2374599	269219	2088707	1549684
5km	90%	35000	6	330	3208547	279157	2909717	1744403
5km	90%	35000	6	290	3796930	342296	3410519	2123493
5km	90%	35000	6	159	1626478	194023	1418306	1007884
5km	90%	35000	6	213	2317297	264588	2034280	1280715
5km	90%	35000	6	248	2407466	235192	2140723	1472305
5km	90%	35000	6	274	3102376	330793	2748338	1812628
5km	90%	35000	6	270	3129571	296009	2814334	1620533
5km	90%	35000	6	232	2628971	282032	2304498	1506003
5km	90%	35000	6	254	2443981	284213	2127639	1675982
5km	90%	35000	6	199	2521842	231993	2256124	1565931
5km	90%	35000	6	237	3577057	324333	3208867	1760673
5km	90%	35000	6	266	3233319	318030	2892202	1819294
5km	90%	35000	6	194	2151128	253221	1883579	1325703
5km	90%	35000	6	180	2535738	277471	2224462	1663366
5km	90%	35000	6	227	2550105	271175	2239290	1392136
5km	90%	35000	6	215	2293590	278225	2009249	1247317
5km	90%	35000	6	202	2475353	278830	2173718	1508576
5km	90%	35000	6	307	2747319	320351	2392595	1645415
5km	90%	35000	6	230	2900168	279380	2608762	1593974
5km	90%	35000	6	180	2312412	279145	1990300	1548396
5km	90%	35000	6	152	2695411	268948	2403966	1576985
5km	90%	35000	6	174	2970308	304309	2633121	1620316
5km	90%	35000	6	209	3223325	306151	2898537	1727786
5km	90%	35000	6	223	3435780	310145	3111073	1693353
5km	90%	35000	6	313	2812617	309302	2480150	1672698
5km	90%	35000	6	166	2582738	274246	2281114	1478284
5km	90%	35000	6	149	2258176	274730	1964262	1350185
5km	90%	35000	6	161	2491572	296868	2177352	1432134
5km	90%	35000	6	198	2215914	262566	1927946	1332957
5km	90%	35000	6	206	2554086	303434	2224608	1475571
5km	90%	35000	6	186	2489194	280663	2189865	1461379
5km	90%	35000	6	291	2676229	287254	2369459	1585680
5km	90%	35000	6	188	2831236	295594	2520788	1669230
5km	90%	35000	6	233	3155865	300041	2821519	1524653
5km	90%	35000	6	230	2760106	269970	2452377	1519530
5km	90%	35000	6	235	3281015	335514	2911763	1693739
5km	90%	35000	6	209	2702766	267536	2396654	1557283
5km	90%	35000	6	202	2655447	255083	2379904	1446791
5km	90%	35000	6	221	2876352	289103	2558393	1633100
5km	90%	35000	6	245	2765528	311666	2407913	1645607
5km	90%	35000	6	180	2449446	269127	2153574	1360164
5km	90%	35000	6	212	2287911	254305	1997311	1441883
5km	90%	35000	6	242	2887024	270797	2589079	1534854
5km	90%	35000	6	153	2096671	235778	1845782	1459070
5km	90%	35000	6	304	3033389	315419	2689949	1613354
5km	90%	35000	6	256	3378581	372190	2984586	1646527
5km	90%	35000	6	177	2798133	291451	2485508	1658814
5km	90%	35000	6	198	2508775	261719	2214120	1434743
5km	90%	35000	6	222	2601242	291420	2283383	1421599
5km	90%	35000	6	128	2557855	280578	2249741	1487801
5km	90%	35000	6	199	1897150	259132	1621877	1355236
5km	90%	35000	6	314	2295086	249296	2010280	1536116
5km	90%	35000	6	188	2184694	238771	1933935	1300819
5km	90%	35000	6	291	2908085	277252	2599390	1545948
5km	90%	35000	6	252	2602925	295861	2273579	1573600
5km	90%	35000	6	166	2851102	298015	2524278	1447597
5km	90%	35000	6	176	2455105	288088	2148927	1520146
5km	90%	35000	6	211	2457318	277525	2157110	1650484
5km	90%	35000	6	198	2440766	229293	2189962	1470825
5km	90%	35000	6	248	3563697	381038	3160781	1910719
5km	90%	35000	6	192	2385107	272817	2090020	1453231
5km	90%	35000	6	198	2666398	255086	2378665	1570479
5km	90%	35000	6	194	2330683	257227	2044843	1310482
5km	90%	35000	6	248	2848656	315289	2493668	1699594
5km	90%	35000	6	286	2523396	277997	2221777	1520996
5km	90%	35000	6	287	2431393	260443	2137736	1602813
5km	90%	35000	6	166	2729264	317193	2387801	1438279
5km	90%	35000	6	196	3362286	328891	3004411	2076489
5km	90%	35000	6	227	2244536	274277	1951601	1485606
5km	90%	35000	6	164	1531862	190263	1321366	1120627
5km	90%	35000	6	181	2316939	265686	2027629	1410581
5km	90%	35000	6	184	2147732	231273	1900034	1403149
5km	90%	35000	6	188	2098295	230888	1848823	1337626
5km	90%	35000	6	236	2172353	217844	1935273	1290303
5km	90%	35000	6	216	1816797	229383	1557937	1366368
5km	90%	35000	6	223	2430338	266700	2137579	1500154
5km	90%	35000	6	177	2466283	282207	2162317	1403776
5km	90%	35000	6	154	2489282	266411	2209174	1577360
5km	90%	35000	6	191	2232348	237011	1980596	1333487
5km	90%	35000	6	186	2662207	254991	2375050	1453231
5km	90%	35000	6	284	3174940	310802	2838965	1871882
5km	90%	35000	6	245	3150490	317326	2807898	1683121
5km	90%	35000	6	175	1865359	223396	1621583	1187253
5km	90%	35000	6	193	2423763	265429	2130432	1556465
5km	90%	35000	6	195	2845325	325958	2491287	1596519
5km	90%	35000	6	233	3115716	314105	2784659	1652684
5km	90%	35000	6	292	3074767	308094	2748764	1714786
5km	90%	35000	6	265	2582070	275781	2254561	1754255
5km	90%	35000	6	156	2098695	239520	1847708	1250867
5km	90%	35000	6	201	3204998	325084	2827633	1586577
5km	90%	35000	6	241	2875595	296900	2552813	1533220
5km	90%	35000	6	188	2125022	242146	1849486	1214039
5km	90%	35000	6	147	1982393	221369	1741795	1308497
5km	90%	35000	6	144	2439511	271266	2128242	1448984
5km	90%	35000	6	294	2207252	218840	1964930	1428725
5km	90%	35000	6	205	2712479	281260	2379625	1581017
5km	90%	35000	6	198	2848403	329291	2489772	1601128
5km	90%	35000	6	200	2859673	265832	2574999	1653366
5km	90%	35000	6	199	2587916	277527	2286949	1499749
5km	90%	35000	6	207	2891571	353543	2513223	1624940
5km	90%	35000	6	227	2590244	282859	2283444	1592602
5km	90%	35000	6	205	2176030	224866	1926064	1390647
5km	90%	35000	6	245	3179063	309244	2846298	1673693
5km	90%	35000	6	195	2867872	297369	2547308	1632212
5km	90%	35000	6	274	2951048	293755	2628632	1602923
5km	90%	35000	6	224	3076977	281043	2752827	1678212
5km	90%	35000	6	290	2903617	318374	2560586	1840152
5km	90%	35000	6	161	2893541	317009	2558533	1519804
5km	90%	35000	6	205	3425591	310696	3097145	1750370
5km	90%	35000	6	213	2546303	254141	2252568	1551797
5km	90%	35000	6	201	2241249	243615	1981150	1300599
5km	90%	35000	6	209	2519445	266421	2230681	1333522
5km	90%	35000	6	198	2673846	257796	2381610	1471877
5km	90%	35000	6	196	2537402	280957	2220773	1465579
5km	90%	35000	6	261	2233633	234297	1984914	1231845
5km	90%	35000	6	227	4225448	379023	3812814	2168191
5km	90%	35000	6	248	2676975	290278	2368422	1424986
5km	90%	35000	6	268	3353814	373598	2956787	1766854
5km	90%	35000	6	170	2546012	267631	2254753	1396327
5km	90%	35000	6	193	1997599	234163	1736978	1285494
5km	90%	35000	6	177	2471694	266212	2190098	1446609
5km	90%	35000	6	222	3228563	310050	2893007	1980012
5km	90%	35000	6	208	2262052	242511	2005702	1498734
5km	90%	35000	6	194	2892220	283737	2575581	1470807
5km	90%	35000	6	258	3381827	332177	3019156	1776744
5km	90%	35000	6	199	3369326	352827	2989781	1852654
5km	90%	35000	6	275	3168958	281117	2854841	1514105
5km	90%	35000	6	171	2593231	278804	2290914	1471909
5km	90%	35000	6	178	1973768	235831	1724259	1210363
5km	90%	35000	6	144	1898189	237020	1642876	1171572
5km	90%	35000	6	256	3017892	293332	2710029	1610069
5km	90%	35000	6	178	2334384	256865	2064250	1345276
5km	90%	35000	6	326	2310279	246812	2019498	1485344
5km	90%	35000	6	200	2383019	281883	2086139	1666864
5km	90%	35000	6	229	2333246	252667	2062221	1430714
5km	90%	35000	6	167	2285414	251470	2013513	1572055
5km	90%	35000	6	312	3076638	294671	2771217	1654426
5km	90%	35000	6	166	2480371	286467	2178317	1283776
5km	90%	35000	6	191	2839757	331810	2485674	1657240
5km	90%	35000	6	255	2427557	263187	2139749	1358119
5km	90%	35000	6	191	3042373	254948	2769073	1610185
5km	90%	35000	6	177	2701867	283281	2393408	1573820
5km	90%	35000	6	152	2425853	297812	2106580	1615235
5km	90%	35000	6	160	2238338	251343	1970530	1458007
5km	90%	35000	6	203	2419397	271535	2132645	1478985
5km	90%	35000	6	289	2260964	268565	1978763	1367270
5km	90%	35000	6	208	2484905	283039	2184258	1410193
5km	90%	35000	6	199	2085528	233726	1838905	1320797
5km	90%	35000	6	196	1645905	235779	1373452	1413077
5km	90%	35000	6	247	2929347	298381	2591812	1532858
5km	90%	35000	6	187	2170246	236461	1917936	1233303
5km	90%	35000	6	196	3045296	347068	2673601	1874844
5km	90%	35000	6	262	2415246	254593	2123152	1486863
5km	90%	35000	6	173	2410603	256609	2135712	1341424
5km	90%	35000	6	167	2043569	240463	1783343	1179266
5km	90%	35000	6	265	2488277	233352	2231657	1369433
5km	90%	35000	6	172	3045195	301651	2718053	1481923
5km	90%	35000	6	207	2785460	312155	2451017	1512812
5km	90%	35000	6	206	2660049	292357	2345059	1686462
5km	90%	35000	6	184	2248386	257565	1950010	1392485
5km	90%	35000	6	186	2452707	308493	2102304	1501712
5km	90%	35000	6	234	3202091	332067	2829971	1682094
5km	90%	35000	6	168	2304033	248097	2036248	1308613
5km	90%	35000	6	155	2489268	310615	2161244	1437083
5km	90%	35000	6	164	2580408	296176	2249866	1709433
5km	90%	35000	6	243	3381165	313225	3035025	1745375
5km	90%	35000	6	256	1697284	211843	1465210	1268148
5km	90%	35000	6	192	3216426	333266	2864785	1716165
5km	90%	35000	6	190	3039557	333929	2680477	1836177
5km	90%	35000	6	276	2259262	235189	2011717	1330993
5km	90%	35000	6	253	3253184	317620	2905071	1662634
5km	90%	35000	6	205	2256521	277471	1950963	1280677
5km	90%	35000	6	174	2101229	211339	1874443	1268335
5km	90%	35000	6	291	3474385	344907	3073446	1775298
5km	90%	35000	6	205	3075233	302487	2751260	1588690
5km	90%	35000	6	198	2789525	287412	2475588	1612992
5km	90%	35000	6	275	1867315	216025	1631927	1195990
5km	90%	35000	6	231	3625075	355333	3238172	1918481
5km	90%	35000	6	188	1955535	211613	1728589	1102738
5km	90%	35000	6	214	3003736	342779	2631835	1691462
5km	90%	35000	6	229	3216113	316140	2877571	1678082
5km	90%	35000	6	163	2397984	286311	2096608	1549905
5km	90%	35000	6	169	1993020	221056	1762104	1424299
5km	90%	35000	6	243	3023951	357340	2638861	1766363
5km	90%	35000	6	234	2997201	322206	2635809	1401255
5km	90%	35000	6	217	2556168	263326	2269993	1606978
5km	90%	35000	6	221	3517878	294557	3196833	1775071
5km	90%	35000	6	200	2520935	300780	2188011	1473527
5km	90%	35000	6	206	2763220	292709	2454745	1611488
5km	90%	35000	6	164	2562585	279779	2254553	1495319
5km	90%	35000	6	216	2522152	270301	2238082	1354297
5km	90%	35000	6	185	1697797	208205	1473312	1117004
5km	90%	35000	6	251	2289857	229561	2034347	1362307
5km	90%	35000	6	210	2868648	264720	2573507	1593872
5km	90%	35000	6	248	2364697	262857	2089476	1394066
5km	90%	35000	6	243	3141063	297075	2828224	1587232
5km	90%	35000	6	156	2565980	271938	2263503	1447189
5km	90%	35000	6	155	2976349	302617	2647499	1514973
5km	90%	35000	6	152	2229500	255208	1957916	1223337
5km	90%	35000	6	195	2617627	263228	2334888	1445357
5km	90%	35000	6	272	2978845	293248	2656802	1694092
5km	90%	35000	6	194	2651728	275645	2351463	1422363
5km	90%	35000	6	216	3910343	360662	3518547	2008469
5km	90%	35000	6	199	2835212	276798	2526124	1488150
5km	90%	35000	6	204	3447195	383739	3029374	1844472
5km	90%	35000	6	169	2795839	261338	2500902	1522951
5km	90%	35000	6	236	2298397	273409	2005740	1426481
5km	90%	35000	6	228	2692598	290859	2384046	1734734
5km	90%	35000	6	224	2455202	285702	2146513	1389098
5km	90%	35000	6	257	2170332	242396	1904599	1391107
5km	90%	35000	6	255	1506787	188318	1300228	1138902
5km	90%	35000	6	194	2293443	249021	2019784	1413495
5km	90%	35000	6	280	3022090	345265	2651720	1593027
5km	90%	35000	6	151	2619551	277397	2312336	1414314
5km	90%	35000	6	181	2513641	283747	2205491	1418610
5km	90%	35000	6	176	2887554	299144	2567901	1644415
5km	90%	35000	6	256	2335431	220004	2098450	1514207
5km	90%	35000	6	224	2563000	259364	2289686	1504499
5km	90%	35000	6	169	2385374	269993	2079104	1384846
5km	90%	35000	6	155	1913135	214843	1682200	1098067
5km	90%	35000	6	211	3011128	290340	2684325	1686488
5km	90%	35000	6	255	2345450	219165	2101981	1389742
5km	90%	35000	6	195	2654973	271480	2355582	1426263
5km	90%	35000	6	187	2724632	294753	2413252	1479524
5km	90%	35000	6	177	2410839	252433	2131472	1547611
5km	90%	35000	6	242	2799605	294852	2476383	1447781
5km	90%	35000	6	223	3334177	297921	3002036	1711490
5km	90%	35000	6	214	2530183	280209	2218728	1416779
5km	90%	35000	6	165	2010959	239966	1753520	1112982
5km	90%	35000	6	237	2450536	258544	2159621	1383219
5km	90%	35000	6	235	2163749	242728	1897082	1281717
5km	90%	35000	6	212	2070830	226659	1812355	1271042
5km	90%	35000	6	186	2785417	286789	2462914	1653644
5km	90%	35000	6	174	2776729	262766	2488640	1448537
5km	90%	35000	6	187	3374651	335235	2999313	1721107
5km	90%	35000	6	190	2549000	288156	2246825	1447885
5km	90%	35000	6	161	2339085	252344	2049543	1427669
5km	90%	35000	6	154	2406970	265696	2127917	1326928
5km	90%	35000	6	165	2269215	271789	1975746	1274918
5km	90%	35000	6	214	2609175	264312	2318837	1408145
5km	90%	35000	6	177	2348156	250943	2081245	1371004
5km	90%	35000	6	241	3353122	350927	2960780	1760955
5km	90%	35000	6	289	3032364	284610	2724834	1644219
5km	90%	35000	6	221	3644228	326605	3290747	1952919
5km	90%	35000	6	207	2713508	285922	2406587	1554992
5km	90%	35000	6	230	2351564	252282	2072220	1353750
5km	90%	35000	6	169	2844991	304774	2511130	1555768
5km	90%	35000	6	233	3438865	334602	3084221	1844957
5km	90%	35000	6	203	2152424	243417	1890397	1356757
5km	90%	35000	6	197	2470498	288243	2145998	1478750
5km	90%	35000	6	198	3167382	348163	2792156	1686201
5km	90%	35000	6	179	2708509	287265	2393850	1682385
5km	90%	35000	6	287	2415712	275485	2106164	1467150
5km	90%	35000	6	295	2683314	289096	2362330	1345185
5km	90%	35000	6	207	2671014	285955	2355088	1505814
5km	90%	35000	6	236	3012623	297361	2689381	1503185
5km	90%	35000	6	232	3029833	333587	2679068	1814204
5km	90%	35000	6	196	2195895	243260	1913750	1571244
5km	90%	35000	6	289	2686301	279019	2365438	1435252
5km	90%	35000	6	167	1959749	231048	1710183	1237872
5km	90%	35000	6	185	2544449	298836	2219261	1479836
5km	90%	35000	6	282	2780298	286167	2460768	1524386
5km	90%	35000	6	179	2490121	265228	2194653	1374798
5km	90%	35000	6	183	2630264	319116	2288213	1639427
5km	90%	35000	6	240	2629400	256965	2354952	1551693
5km	90%	35000	6	153	2123776	230382	1873382	1434761
5km	90%	35000	6	284	2379650	261909	2088829	1513630
5km	90%	35000	6	395	4230321	392957	3799893	2118928
5km	90%	35000	6	223	3474559	304225	3140964	1726708
5km	90%	35000	6	210	2609079	304117	2248424	1594034
5km	90%	35000	6	155	2495802	294051	2163480	1461314
5km	90%	35000	6	189	2701969	282448	2398407	1380745
5km	90%	35000	6	142	2576916	296540	2257237	1313770
5km	90%	35000	6	201	3085240	268952	2800918	1412254
5km	90%	35000	6	181	2316949	266418	2036067	1349136
5km	90%	35000	6	219	2510326	277869	2213442	1375743
5km	90%	35000	6	233	2904000	276642	2590252	1531744
5km	90%	35000	6	334	3230582	319111	2871634	1884692
5km	90%	35000	6	387	4163711	404897	3732193	2160759
5km	90%	35000	6	221	3219783	332322	2858361	1896388
5km	90%	35000	6	139	2084281	218407	1846794	1317236
5km	90%	35000	6	187	2678301	296930	2364694	1445496
5km	90%	35000	6	189	2806272	304827	2473724	1571328
5km	90%	35000	6	155	1885305	230099	1637146	1332681
5km	90%	35000	6	247	2832700	285168	2534912	1606397
5km	90%	35000	6	189	2342531	265981	2059000	1416357
5km	90%	35000	6	223	2382969	256457	2071139	1342326
5km	90%	35000	6	142	2295350	246921	2032330	1385315
5km	90%	35000	6	234	2192281	273183	1906822	1386274
5km	90%	35000	6	168	3012836	331745	2638287	1549934
5km	90%	35000	6	269	2546419	279984	2233726	1434519
5km	90%	35000	6	194	2151827	238833	1899875	1287116
5km	90%	35000	6	214	2357306	235418	2106995	1442107
5km	90%	35000	6	148	1903160	224187	1662036	1345364
5km	90%	35000	6	220	3252751	312242	2908986	1639562
5km	90%	35000	6	196	3160470	363169	2777997	1698069
5km	90%	35000	6	193	2479034	256107	2189440	1364976
5km	90%	35000	6	165	2661648	288058	2352506	1334976
5km	90%	35000	6	213	2596993	260069	2306193	1465208
5km	90%	35000	6	217	2985403	295238	2661846	1441635
5km	90%	35000	6	174	2305644	256828	2034147	1295519
5km	90%	35000	6	179	1940636	248285	1673134	1319625
5km	90%	35000	6	340	2460572	273321	2156499	1418869
5km	90%	35000	6	262	2602816	256310	2316349	1817538
5km	90%	35000	6	188	2493920	247822	2225056	1526880
5km	90%	35000	6	251	3484799	345168	3107179	2084194
5km	90%	35000	6	161	1985544	239598	1715766	1277802
5km	90%	35000	6	218	2505703	308775	2161862	1517120
5km	90%	35000	6	176	2770872	298417	2449313	1438710
5km	90%	35000	6	298	3241292	285013	2930781	1747579
5km	90%	35000	6	167	2219982	216129	1984718	1340957
5km	90%	35000	6	194	1717603	222077	1479073	1119549
5km	90%	35000	6	203	3222713	304182	2891359	1658625
5km	90%	35000	6	255	2803994	282273	2495470	1363849
5km	90%	35000	6	223	2527242	299078	2213516	1424082
5km	90%	35000	6	232	2823244	286364	2512436	1605998
5km	90%	35000	6	222	2500400	293370	2195448	1382565
5km	90%	35000	6	165	1967422	223379	1734313	1124206
5km	90%	35000	6	159	2168563	277240	1876170	1500550
5km	90%	35000	6	307	3090098	324054	2747946	1735057
5km	90%	35000	6	130	2383738	275658	2064238	1367335
5km	90%	35000	6	192	2247770	251831	1986121	1299977
5km	90%	35000	6	212	2969839	278462	2658310	1884986
5km	90%	35000	6	239	3267718	315852	2914515	1933225
5km	90%	35000	6	210	2604945	270323	2308109	1584969
5km	90%	35000	6	229	2214222	226633	1971156	1329346
5km	90%	35000	6	212	2652159	287003	2344263	1403161
5km	90%	35000	6	226	2558807	277150	2262103	1455277
5km	90%	35000	6	226	3139735	297572	2822468	1446526
5km	90%	35000	6	214	3166471	290872	2812843	1781081
5km	90%	35000	6	189	2418152	264253	2144201	1310176
5km	90%	35000	6	232	3293396	335503	2909503	1765980
5km	90%	35000	6	253	3193348	327268	2813494	1723030
5km	90%	35000	6	280	3504440	348703	3121627	1850581
5km	90%	35000	6	257	2407098	278530	2105076	1457132
5km	90%	35000	6	207	2362528	293603	2033444	1584886
5km	90%	35000	6	198	2641484	304673	2314178	1497084
5km	90%	35000	6	193	2659369	282553	2364384	1602409
5km	90%	35000	6	226	2049291	236709	1799667	1385061
5km	90%	35000	6	177	2744215	295004	2418532	1252811
5km	90%	35000	6	215	3020305	338889	2662493	1554984
5km	90%	35000	6	155	2355104	291259	2038062	1474952
5km	90%	35000	6	217	2148639	247195	1877812	1157915
5km	90%	35000	6	214	3092116	303080	2754451	1825425
5km	90%	35000	6	207	2596376	289850	2287826	1592696
5km	90%	35000	6	172	2213928	228575	1966331	1319295
5km	90%	35000	6	507	2542299	275560	2244043	1602910
5km	90%	35000	6	264	2794564	279379	2479878	1654958
5km	90%	35000	6	204	2561828	291258	2261380	1457556
5km	90%	35000	6	187	2747949	299079	2419354	1449254
5km	90%	35000	6	205	3149091	324506	2794133	1582357
5km	90%	35000	6	181	1997221	227228	1752518	1171425
5km	90%	35000	6	293	2091036	229869	1848565	1412783
5km	90%	35000	6	204	2781327	289614	2470874	1458864
5km	90%	35000	6	215	3601063	379793	3180935	1878695
5km	90%	35000	6	389	3108630	331445	2758452	1802234
5km	90%	35000	6	235	2219898	242823	1957925	1352725
5km	90%	35000	6	251	2757944	305489	2420436	1438307
5km	90%	35000	6	335	3296800	321269	2954231	1460913
5km	90%	35000	6	316	3036399	304963	2702406	1758219
5km	90%	35000	6	226	2451077	254432	2168305	1489336
5km	90%	35000	6	358	3054071	339621	2697572	1819897
5km	90%	35000	6	189	2822689	292160	2493019	1527356
5km	90%	35000	6	248	2399593	273126	2114835	1474235
5km	90%	35000	6	242	2481096	301489	2153859	1448646
5km	90%	35000	6	235	2367123	269588	2076541	1408004
5km	90%	35000	6	190	2935430	327931	2580279	1686516
5km	90%	35000	6	160	1943816	222681	1711013	1208278
5km	90%	35000	6	233	3920775	408526	3482630	2077726
5km	90%	35000	6	219	2493920	253220	2226404	1363487
5km	90%	35000	6	178	2861380	293125	2536797	1455556
5km	90%	35000	6	232	3208346	355141	2828524	1720357
5km	90%	35000	6	217	2500396	274860	2201491	1482491
5km	90%	35000	6	143	2342330	256814	2058143	1361173
5km	90%	35000	6	209	2441317	272375	2145398	1510483
5km	90%	35000	6	198	3098994	343982	2717325	1715092
5km	90%	35000	6	169	2959597	328152	2600884	1562610
5km	90%	35000	6	184	3230112	318907	2855073	1740203
5km	90%	35000	6	201	2938254	278431	2636842	1483279
5km	90%	35000	6	160	2000912	230035	1751525	1145733
5km	90%	35000	6	206	2540375	280786	2221623	1539337
5km	90%	35000	6	303	2185803	243518	1927129	1382454
5km	90%	35000	6	214	2739106	255677	2430752	1383570
5km	90%	35000	6	158	2989431	358865	2604431	1820922
5km	90%	35000	6	219	2293940	258350	2017339	1417834
5km	90%	35000	6	258	2581906	268953	2277556	1460460
5km	90%	35000	6	191	2826389	294848	2505993	1677586
5km	90%	35000	6	214	2564896	282002	2252620	1370079
5km	90%	35000	6	163	2426922	284847	2115800	1422580
5km	90%	35000	6	296	2516137	276411	2220355	1487683
5km	90%	35000	6	205	2609685	256845	2330919	1396340
5km	90%	35000	6	299	3066667	286210	2755692	1682996
5km	90%	35000	6	202	2291856	267020	2013355	1250277
5km	90%	35000	6	167	2473582	258848	2193040	1504162
5km	90%	35000	6	230	2570957	290248	2241091	1642946
5km	90%	35000	6	166	3133596	335556	2768600	1743700
5km	90%	35000	6	171	2482980	310678	2129192	1520239
5km	90%	35000	6	321	2720580	265713	2441815	1404877
5km	90%	35000	6	217	2520905	266511	2230054	1426575
5km	90%	35000	6	254	2939276	274004	2641195	1794854
5km	90%	35000	6	241	3788298	365126	3392511	1925865
5km	90%	35000	6	247	3440966	340087	3059901	1816400
5km	90%	35000	6	231	3621055	334342	3247900	1668824
5km	90%	35000	6	165	2438958	299375	2126724	1299249
5km	90%	35000	6	143	2403639	254714	2128911	1406245
5km	90%	35000	6	177	2564516	274011	2274923	1530189
5km	90%	35000	6	183	3436562	327552	3083692	1681556
5km	90%	35000	6	231	1481815	183737	1290406	1133515
5km	90%	35000	6	261	2336508	275049	2038391	1471325
5km	90%	35000	6	199	2903872	331295	2528601	1593417
5km	90%	35000	6	183	3033785	326770	2669395	1765088
5km	90%	35000	6	267	3317052	290487	3010896	1552901
5km	90%	35000	6	261	3449115	293799	3122602	2113045
5km	90%	35000	6	167	3014106	304120	2669986	1529596
5km	90%	35000	6	206	2859049	264720	2570837	1615693
5km	90%	35000	6	273	2622823	288294	2286113	1709948
5km	90%	35000	6	223	1962916	233965	1703016	1529260
5km	90%	35000	6	226	3847066	359028	3466847	1784674
5km	90%	35000	6	284	2569223	266622	2277398	1589485
5km	90%	35000	6	180	2053601	238227	1800894	1352537
5km	90%	35000	6	197	3028928	322958	2687731	1515631
5km	90%	35000	6	198	2997429	326801	2632953	1990320
5km	90%	35000	6	183	2661620	271430	2371064	1471845
5km	90%	35000	6	234	2651454	294480	2342040	1517984
5km	90%	35000	6	213	2702442	288583	2386133	1552815
5km	90%	35000	6	208	2690196	280069	2389599	1751655
5km	90%	35000	6	239	2325477	251228	2053953	1401288
5km	90%	35000	6	191	2292967	247528	2029326	1404823
5km	90%	35000	6	182	2768370	334104	2403796	1903792
5km	90%	35000	6	209	2962761	317584	2610989	1579533
5km	90%	35000	6	251	3355002	303269	3007368	1614431
5km	90%	35000	6	245	2218476	248233	1941384	1304463
5km	90%	35000	6	211	3027632	318617	2683554	1699822
5km	90%	35000	6	136	2384136	258816	2114595	1281272
5km	90%	35000	6	212	2804499	334184	2445409	1462534
5km	90%	35000	6	218	2251893	238596	1989877	1256692
5km	90%	35000	6	210	3140233	368788	2754586	1728841
5km	90%	35000	6	214	3673470	331080	3293051	1843983
5km	90%	35000	6	188	2241350	245282	1983191	1382505
5km	90%	35000	6	180	2673479	297869	2350678	1737589
5km	90%	35000	6	176	2582761	254626	2287155	1390250
5km	90%	35000	6	185	2240095	278365	1934302	1330195
5km	90%	35000	6	392	3071761	333290	2698653	1716664
5km	90%	35000	6	165	2225461	225881	1980629	1204201
5km	90%	35000	6	210	2314692	271593	2017355	1388914
5km	90%	35000	6	182	2298914	235770	2051580	1406303
5km	90%	35000	6	207	2179824	262899	1892595	1401069
5km	90%	35000	6	268	2411780	202625	2191790	1352881
5km	90%	35000	6	135	2431252	273278	2132937	1293454
5km	90%	35000	6	173	2308933	260666	2021948	1285325
5km	90%	35000	6	177	2259508	253580	1988215	1421107
5km	90%	35000	6	188	2830702	290484	2524355	1406935
5km	90%	35000	6	159	2928776	288752	2620474	1636009
5km	90%	35000	6	290	4028879	419860	3579382	2178695
5km	90%	35000	6	233	2317595	257903	2043722	1412925
5km	90%	35000	6	245	2107792	231149	1848995	1276878
5km	90%	35000	6	329	2798857	292984	2480838	1527135
5km	90%	35000	6	236	2723641	299109	2395147	1611956
5km	90%	35000	6	181	2667974	322624	2328396	1290882
5km	90%	35000	6	194	3215839	297107	2892396	1662944
5km	90%	35000	6	250	2643825	256027	2352515	1729264
5km	90%	35000	6	220	3328259	364275	2922146	1691102
5km	90%	35000	6	239	2630670	289009	2326216	1393425
5km	90%	35000	6	188	1813356	173396	1621848	1164920
5km	90%	35000	6	165	2219082	232065	1964997	1244616
5km	90%	35000	6	267	3340671	322698	2986427	1945299
5km	90%	35000	6	183	2422857	269018	2113458	1515562
5km	90%	35000	6	307	2421006	243884	2158752	1483371
5km	90%	35000	6	231	3683188	345618	3310756	2069654
5km	90%	35000	6	246	2546566	290150	2248508	1562131
5km	90%	35000	6	222	2640304	303164	2307711	1678925
5km	90%	35000	6	217	3229800	344653	2861005	1632666
5km	90%	35000	6	289	2474118	266757	2189112	1331086
5km	90%	35000	6	221	2569488	259973	2294745	1469948
5km	90%	35000	6	232	2689968	268215	2402465	1512475
5km	90%	35000	6	136	2158262	245585	1891034	1106250
5km	90%	35000	6	264	2497935	278411	2186089	1517329
5km	90%	35000	6	165	3335192	375988	2922508	1887756
5km	90%	35000	6	132	2064896	247305	1806595	1321181
5km	90%	35000	6	162	1752356	217749	1512096	1146530
5km	90%	35000	6	224	2438247	247923	2178236	1416670
5km	90%	35000	6	189	2917676	267911	2616712	1673845
5km	90%	35000	6	229	2787796	285278	2479353	1638505
5km	90%	35000	6	208	2908865	305099	2581481	1663590
5km	90%	35000	6	198	2639727	284251	2341861	1381990
5km	90%	35000	6	264	2860546	308834	2518775	1693847
5km	90%	35000	6	235	2918927	320177	2568250	1661794
5km	90%	35000	6	205	2807491	315719	2474748	1831507
5km	90%	35000	6	163	2268214	241960	2011508	1454515
5km	90%	35000	6	232	2542619	269330	2241979	1281195
5km	90%	35000	6	192	2365228	270601	2069924	1482914
5km	90%	35000	6	222	2710422	303464	2373812	1587006
5km	90%	35000	6	238	2307467	241857	2055223	1225714
5km	90%	35000	6	209	2425278	294354	2107723	1430271
5km	90%	35000	6	178	1879605	212817	1652196	1108556
5km	90%	35000	6	173	3225060	334302	2869591	1497781
5km	90%	35000	6	205	2423349	277468	2133028	1326757
5km	90%	35000	6	190	2723530	295228	2410714	1737774
5km	90%	35000	6	203	2382463	283639	2079381	1462769
5km	90%	35000	6	197	2541298	278503	2244468	1386346
5km	90%	35000	6	238	2117912	238174	1853038	1458071
5km	90%	35000	6	276	2776315	273746	2474365	1562589
5km	90%	35000	6	169	2201238	247085	1941634	1285318
5km	90%	35000	6	267	2477140	258731	2203418	1387961
5km	90%	35000	6	207	2127791	238811	1872296	1216676
5km	90%	35000	6	162	2723813	304820	2382697	1712508
5km	90%	35000	6	194	2231895	211937	1982848	1501828
5km	90%	35000	6	265	3210197	347421	2818450	1658071
5km	90%	35000	6	219	2685319	275505	2394974	1610728
5km	90%	35000	6	196	2516691	257506	2243507	1508525
5km	90%	35000	6	274	2807540	303266	2481091	1600831
5km	90%	35000	6	199	2653676	277949	2340194	1501343
5km	90%	35000	6	232	2723500	268500	2437436	1576030
5km	90%	35000	6	209	2559571	270047	2260233	1587175
5km	90%	35000	6	149	1928492	236793	1679940	1123264
5km	90%	35000	6	232	1821985	190157	1622521	1186706
5km	90%	35000	6	180	1301383	184601	1109385	995200
5km	90%	35000	6	180	1990324	262136	1692467	1244851
5km	90%	35000	6	213	2826847	292919	2483546	1625514
5km	90%	35000	6	143	1895519	222485	1651149	1139209
5km	90%	35000	6	345	2674969	264208	2374551	1588750
5km	90%	35000	6	192	2447893	257918	2177093	1592830
5km	90%	35000	6	164	2755979	307873	2408718	1575136
5km	90%	35000	6	196	3161936	299737	2826613	1659620
5km	90%	35000	6	207	2297279	252357	2020270	1290274
5km	90%	35000	6	185	2169989	285538	1866031	1328945
5km	90%	35000	6	175	1924047	205815	1707469	1188753
5km	90%	35000	6	218	2900382	297930	2554243	1676626
5km	90%	35000	6	214	3180165	321002	2831703	1715409
5km	90%	35000	6	238	1670624	202025	1448550	1426551
5km	90%	35000	6	188	2106882	234551	1858285	1265363
5km	90%	35000	6	169	2542348	286306	2229969	1364489
5km	90%	35000	6	215	3109609	305319	2779606	1649396
5km	90%	35000	6	174	2136628	234496	1882596	1224575
5km	90%	35000	6	232	2987000	303627	2658784	1422657
5km	90%	35000	6	195	2069671	212730	1838357	1234635
5km	90%	35000	6	185	3822336	333532	3462662	1798906
5km	90%	35000	6	263	2776146	293419	2461087	1535059
5km	90%	35000	6	208	2169108	218788	1935080	1445836
5km	90%	35000	6	171	2637233	315200	2294183	1571602
5km	90%	35000	6	167	2368953	268511	2067592	1286307
5km	90%	35000	6	212	3299736	305983	2964863	1775635
5km	90%	35000	6	225	2366147	269742	2080403	1334291
5km	90%	35000	6	172	2599854	307993	2265651	1510382
5km	90%	35000	6	200	2916866	338691	2560868	1498097
5km	90%	35000	6	182	2266167	251647	1993789	1300687
5km	90%	35000	6	210	2434179	271108	2138814	1221469
5km	90%	35000	6	224	2674472	262869	2377636	1499397
5km	90%	35000	6	167	2543282	286410	2232357	1337357
5km	90%	35000	6	224	3504616	371860	3106038	1634406
5km	90%	35000	6	208	2724125	298282	2407801	1351278
5km	90%	35000	6	160	2385261	222329	2128330	1397701
5km	90%	35000	6	170	2311895	245487	2042868	1423618
5km	90%	35000	6	264	3200215	278849	2908339	1722695
5km	90%	35000	6	144	2250698	253114	1981973	1144120
[truncated: 1 more rows]
