# Supplementary material for: Quantifying the Value of Perfect Information in Emergency Vaccination Campaigns
Source: PLoS Comput Biol. 2017 Feb 16;13(2):e1005318. doi: 10.1371/journal.pcbi.1005318 (PMC5312803; doi:10.1371/journal.pcbi.1005318)
Supplement: S1 Data — (ZIP) [file pcbi.1005318.s013.zip › Data/5km vaccination/data25.txt]

vacc_radius	efficacy	capacity	delay	outbreak_duration	livestock_culled	cattle_culled	sheep_culled	vaccinations
5km	90%	50000	2	226	2881070	272762	2576991	1758813
5km	90%	50000	2	165	2190474	253025	1917576	1269589
5km	90%	50000	2	141	2159699	251477	1883490	1349229
5km	90%	50000	2	215	2382610	243377	2117997	1436436
5km	90%	50000	2	239	3515545	336104	3159297	1904370
5km	90%	50000	2	215	2069993	239596	1808465	1684422
5km	90%	50000	2	213	2730654	295010	2412157	1579915
5km	90%	50000	2	197	2847982	333542	2496016	1673537
5km	90%	50000	2	253	3158546	240366	2902020	1702823
5km	90%	50000	2	268	2886048	299825	2553886	1716963
5km	90%	50000	2	167	3051445	341973	2666278	1819975
5km	90%	50000	2	255	3365177	286509	3057630	1849530
5km	90%	50000	2	177	2720060	301538	2387536	1699184
5km	90%	50000	2	210	2945474	257532	2650742	1733137
5km	90%	50000	2	227	2706687	253813	2434846	1714339
5km	90%	50000	2	292	2622828	293287	2309805	1563271
5km	90%	50000	2	232	2626296	241611	2359208	1475714
5km	90%	50000	2	199	2626367	276010	2318435	1681399
5km	90%	50000	2	175	2953546	311037	2617592	1701006
5km	90%	50000	2	160	2561062	268489	2276640	1405662
5km	90%	50000	2	190	1879732	232749	1625379	1376088
5km	90%	50000	2	218	2461549	266782	2162568	1363057
5km	90%	50000	2	198	1743510	198874	1518635	1293336
5km	90%	50000	2	262	2523454	240434	2260758	1412592
5km	90%	50000	2	228	2818834	286936	2508999	1702678
5km	90%	50000	2	214	2875389	284712	2566933	1430931
5km	90%	50000	2	214	2540079	264472	2257274	1391333
5km	90%	50000	2	198	2227608	223829	1978353	1243120
5km	90%	50000	2	194	2458644	260143	2177090	1581878
5km	90%	50000	2	281	2602538	286705	2289613	1599754
5km	90%	50000	2	212	2799540	304186	2451851	1494787
5km	90%	50000	2	147	2514828	269321	2207703	1489672
5km	90%	50000	2	245	2847901	288031	2542159	1661533
5km	90%	50000	2	243	2307269	226683	2054851	1365940
5km	90%	50000	2	162	2224122	242443	1970031	1354283
5km	90%	50000	2	311	2688676	275972	2389042	1412355
5km	90%	50000	2	203	2271500	268626	1971438	1653095
5km	90%	50000	2	267	4023030	346551	3628062	2000804
5km	90%	50000	2	200	2521062	274359	2231786	1620091
5km	90%	50000	2	180	2767044	283853	2441954	1915610
5km	90%	50000	2	162	2789616	313098	2429906	1530179
5km	90%	50000	2	163	2699881	267946	2406061	1531103
5km	90%	50000	2	239	2859967	312138	2510909	1566399
5km	90%	50000	2	157	2083563	231224	1831786	1271976
5km	90%	50000	2	217	2908531	249318	2607822	1679522
5km	90%	50000	2	160	2555730	253663	2268088	1287322
5km	90%	50000	2	232	2529655	261252	2246875	1434056
5km	90%	50000	2	202	1835173	212249	1610938	1198460
5km	90%	50000	2	201	2358544	233784	2113069	1434977
5km	90%	50000	2	154	2185239	239058	1925070	1485208
5km	90%	50000	2	223	1625826	176696	1413069	1281949
5km	90%	50000	2	183	3195475	319015	2845310	1598984
5km	90%	50000	2	209	2722589	306866	2387706	1484262
5km	90%	50000	2	179	1551734	188903	1354614	1224536
5km	90%	50000	2	253	2838093	272318	2537084	1697126
5km	90%	50000	2	177	2954943	274247	2658620	1556771
5km	90%	50000	2	151	2258519	257059	1983356	1491850
5km	90%	50000	2	181	2210135	246279	1948181	1376717
5km	90%	50000	2	149	2306439	235403	2056813	1466251
5km	90%	50000	2	208	2384237	250686	2117578	1510760
5km	90%	50000	2	273	3396119	321392	3025949	1813677
5km	90%	50000	2	191	2495098	263588	2209973	1589689
5km	90%	50000	2	222	2500199	254802	2224316	1560602
5km	90%	50000	2	164	2610053	285593	2293248	1400281
5km	90%	50000	2	252	2782763	260854	2504049	1568165
5km	90%	50000	2	218	2062079	213226	1837883	1399677
5km	90%	50000	2	242	2616557	253211	2330048	1615152
5km	90%	50000	2	177	1778188	206254	1561161	1024580
5km	90%	50000	2	200	3286304	301079	2961762	1822817
5km	90%	50000	2	232	2820310	309055	2476239	1852472
5km	90%	50000	2	225	3723600	377416	3308448	1755335
5km	90%	50000	2	157	2086403	254821	1812056	1247024
5km	90%	50000	2	274	2458403	252332	2169389	1559775
5km	90%	50000	2	205	2522620	272017	2213133	1552667
5km	90%	50000	2	307	2966290	281859	2652921	1610381
5km	90%	50000	2	243	2904840	316151	2574495	1633195
5km	90%	50000	2	134	2132899	230574	1889440	1226414
5km	90%	50000	2	213	2162049	246929	1892431	1517651
5km	90%	50000	2	309	2593702	265957	2299812	1409073
5km	90%	50000	2	198	2868401	306938	2538927	1620112
5km	90%	50000	2	208	2333471	275739	2039114	1581850
5km	90%	50000	2	209	2480486	256848	2208330	1682833
5km	90%	50000	2	211	1927371	227314	1683065	1151179
5km	90%	50000	2	210	2416963	252138	2133206	1673520
5km	90%	50000	2	332	3477836	300433	3133065	1994689
5km	90%	50000	2	173	2529471	264545	2253403	1493670
5km	90%	50000	2	174	2986445	280962	2666140	1627531
5km	90%	50000	2	271	2062144	206493	1831872	1320263
5km	90%	50000	2	189	1469809	167129	1286765	1028332
5km	90%	50000	2	236	3189171	299443	2852582	1797734
5km	90%	50000	2	246	3313770	322391	2976379	1856708
5km	90%	50000	2	225	2634965	289061	2314137	1721853
5km	90%	50000	2	238	2726191	311334	2385838	1486086
5km	90%	50000	2	287	3098384	327408	2726006	1749277
5km	90%	50000	2	152	2141056	229197	1889666	1426719
5km	90%	50000	2	167	2868598	283264	2555913	1621523
5km	90%	50000	2	279	2740827	277967	2442359	1613557
5km	90%	50000	2	191	2264535	256173	1998111	1171188
5km	90%	50000	2	237	2259940	241008	2003619	1459516
5km	90%	50000	2	144	2665998	281049	2345803	1261917
5km	90%	50000	2	247	2812893	297376	2491708	1716696
5km	90%	50000	2	245	2842443	285524	2537006	1584095
5km	90%	50000	2	206	1700609	214364	1481182	1136160
5km	90%	50000	2	221	2186809	253040	1911942	1596113
5km	90%	50000	2	222	2425876	263218	2147105	1381501
5km	90%	50000	2	197	2569511	294067	2248637	1460225
5km	90%	50000	2	282	3637128	345772	3263137	2195102
5km	90%	50000	2	182	1914392	211414	1679169	1225909
5km	90%	50000	2	132	1778702	202342	1563790	1114822
5km	90%	50000	2	275	2899660	311524	2548136	1616260
5km	90%	50000	2	174	2108982	254444	1839647	1424490
5km	90%	50000	2	208	2573909	269203	2282096	1417736
5km	90%	50000	2	202	2487155	257534	2201889	1528656
5km	90%	50000	2	245	2355736	255943	2054373	1688547
5km	90%	50000	2	246	3296017	318266	2947035	1965066
5km	90%	50000	2	193	3047334	272761	2742093	1927187
5km	90%	50000	2	265	2513167	249091	2227951	1510382
5km	90%	50000	2	177	3002234	299924	2666826	1736252
5km	90%	50000	2	160	2553565	270907	2260685	1678831
5km	90%	50000	2	220	2251727	265245	1974217	1262231
5km	90%	50000	2	219	2621793	265120	2326922	1588319
5km	90%	50000	2	184	2428360	245077	2162637	1497236
5km	90%	50000	2	315	2565072	276524	2272839	1710823
5km	90%	50000	2	353	2354480	240590	2092349	1416547
5km	90%	50000	2	210	2994227	305845	2665121	1807772
5km	90%	50000	2	190	2665285	273606	2369001	1718029
5km	90%	50000	2	165	2103210	255256	1823786	1395223
5km	90%	50000	2	193	2265784	245357	1997885	1311185
5km	90%	50000	2	169	2277543	256280	1998623	1402693
5km	90%	50000	2	188	2649495	298984	2315916	1337712
5km	90%	50000	2	145	2424575	276114	2111975	1314462
5km	90%	50000	2	193	3162379	315111	2821809	1703469
5km	90%	50000	2	300	2286992	239629	2019726	1478313
5km	90%	50000	2	202	1827108	196090	1610701	1198041
5km	90%	50000	2	243	2493446	251671	2226442	1480267
5km	90%	50000	2	169	2136224	237286	1879988	1328633
5km	90%	50000	2	225	2807861	310331	2465969	1523787
5km	90%	50000	2	230	2450177	266550	2169906	1555081
5km	90%	50000	2	248	2579520	297150	2263780	1683358
5km	90%	50000	2	196	2743108	281514	2432519	1607768
5km	90%	50000	2	285	2882140	296127	2551787	1651139
5km	90%	50000	2	270	2390081	265670	2094022	1491689
5km	90%	50000	2	491	2756355	235553	2503324	1609269
5km	90%	50000	2	213	2829387	302928	2503764	1687446
5km	90%	50000	2	217	3000382	307193	2657887	1878040
5km	90%	50000	2	213	2512785	263903	2232742	1463614
5km	90%	50000	2	217	2064176	230818	1820670	1410529
5km	90%	50000	2	228	3161912	316315	2811743	1925204
5km	90%	50000	2	190	2496573	264759	2219454	1251938
5km	90%	50000	2	178	1907549	217946	1673118	1383671
5km	90%	50000	2	153	1897140	233257	1643964	1386133
5km	90%	50000	2	225	3863586	390605	3451073	1996943
5km	90%	50000	2	139	2463785	254723	2191745	1403582
5km	90%	50000	2	159	2354008	263692	2074107	1301367
5km	90%	50000	2	400	2434617	247097	2159792	1503373
5km	90%	50000	2	266	3739926	321923	3403279	2061793
5km	90%	50000	2	230	2284308	261286	1998471	1496630
5km	90%	50000	2	184	3142008	302509	2822934	1683150
5km	90%	50000	2	232	2236584	225338	1972143	1358658
5km	90%	50000	2	323	3036260	275210	2726649	1727819
5km	90%	50000	2	209	2473809	245178	2212546	1697505
5km	90%	50000	2	167	2435823	251558	2168005	1303779
5km	90%	50000	2	173	2483412	270887	2177349	1456490
5km	90%	50000	2	192	2457962	274308	2146779	1710282
5km	90%	50000	2	241	2619845	246501	2353757	1665417
5km	90%	50000	2	174	2351662	289395	2044492	1508512
5km	90%	50000	2	233	2895121	290980	2580468	1568577
5km	90%	50000	2	192	2339962	262438	2061078	1249834
5km	90%	50000	2	222	2949802	315262	2607884	1634521
5km	90%	50000	2	204	2769952	283106	2459361	1715948
5km	90%	50000	2	299	3168586	276440	2869108	1867910
5km	90%	50000	2	192	2468110	234793	2210177	1471278
5km	90%	50000	2	175	2743029	254941	2462352	1585323
5km	90%	50000	2	242	2369981	258015	2077331	1700101
5km	90%	50000	2	217	2832056	245832	2565726	1583636
5km	90%	50000	2	232	2408629	252399	2133297	1401515
5km	90%	50000	2	202	2207399	223949	1956775	1315992
5km	90%	50000	2	288	3703420	362760	3306662	2235693
5km	90%	50000	2	244	2313464	258777	2026103	1400442
5km	90%	50000	2	216	2839270	304907	2465924	1706957
5km	90%	50000	2	324	2454921	265085	2165834	1754403
5km	90%	50000	2	180	2459142	273291	2170716	1371446
5km	90%	50000	2	227	2958219	295560	2642264	1463907
5km	90%	50000	2	160	2718263	275674	2401759	1625200
5km	90%	50000	2	216	2122461	243254	1862529	1309008
5km	90%	50000	2	188	1419872	173400	1231393	1073598
5km	90%	50000	2	216	2565626	258928	2288290	1403487
5km	90%	50000	2	213	3602299	352596	3226019	1786332
5km	90%	50000	2	163	2247290	240040	1980625	1523920
5km	90%	50000	2	220	3091161	348818	2726106	1893229
5km	90%	50000	2	350	2905589	260598	2628365	1600366
5km	90%	50000	2	185	2526140	247901	2249712	1461385
5km	90%	50000	2	195	2413689	248635	2149126	1508769
5km	90%	50000	2	181	2207017	250257	1938809	1475321
5km	90%	50000	2	157	2250642	266472	1960734	1249029
5km	90%	50000	2	185	2348540	268869	2055056	1511705
5km	90%	50000	2	202	2586119	266785	2297550	1439514
5km	90%	50000	2	191	2551015	268819	2254208	1646301
5km	90%	50000	2	138	2325303	272929	2028764	1510549
5km	90%	50000	2	264	2988411	335632	2630589	1769267
5km	90%	50000	2	180	2270991	269662	1986039	1442624
5km	90%	50000	2	337	3807351	350061	3438240	2005583
5km	90%	50000	2	203	2252610	232055	2002328	1412497
5km	90%	50000	2	239	2305517	262823	2018005	1439491
5km	90%	50000	2	208	2512020	278722	2204217	1659022
5km	90%	50000	2	161	2062986	239777	1810279	1381982
5km	90%	50000	2	183	2181191	251507	1904355	1398356
5km	90%	50000	2	229	3337994	320761	2991737	1645242
5km	90%	50000	2	220	2519601	262670	2236660	1548630
5km	90%	50000	2	194	2499323	272981	2207390	1528804
5km	90%	50000	2	187	3306613	344141	2927777	1835159
5km	90%	50000	2	175	2442331	265961	2126069	1493412
5km	90%	50000	2	319	1937650	215316	1705984	1400152
5km	90%	50000	2	221	3010540	297511	2695303	1622943
5km	90%	50000	2	289	2531618	277500	2236567	1637010
5km	90%	50000	2	197	2912862	306905	2572303	1640299
5km	90%	50000	2	213	2256826	280598	1957400	1404278
5km	90%	50000	2	260	2878787	291384	2562677	1693898
5km	90%	50000	2	185	2807448	291857	2499817	1434521
5km	90%	50000	2	170	3123696	294396	2794667	1710447
5km	90%	50000	2	157	1826645	199539	1616730	1303487
5km	90%	50000	2	203	2714989	245021	2454086	1469590
5km	90%	50000	2	246	2345763	270893	2043720	1698189
5km	90%	50000	2	228	2373720	251735	2091754	1559041
5km	90%	50000	2	168	2511561	278843	2214280	1514458
5km	90%	50000	2	375	3020301	295735	2672730	1653002
5km	90%	50000	2	273	2111255	225788	1873441	1308247
5km	90%	50000	2	180	2570460	240393	2303660	1453913
5km	90%	50000	2	269	3507613	317633	3163087	1936317
5km	90%	50000	2	256	2034692	211956	1810283	1192225
5km	90%	50000	2	205	2276950	244351	2004265	1398160
5km	90%	50000	2	256	3249579	316102	2898746	1760329
5km	90%	50000	2	226	2229216	258164	1958568	1499606
5km	90%	50000	2	231	2547612	253009	2271073	1593634
5km	90%	50000	2	192	2422453	245854	2158516	1277340
5km	90%	50000	2	191	2750119	298876	2433618	1637468
5km	90%	50000	2	247	2293074	233538	2024095	1678262
5km	90%	50000	2	141	1736057	211097	1514071	1311625
5km	90%	50000	2	212	2996631	279199	2696016	1677930
5km	90%	50000	2	215	3131293	273836	2820193	1751260
5km	90%	50000	2	247	2915509	300452	2580919	1807869
5km	90%	50000	2	188	2334519	276288	2031285	1576689
5km	90%	50000	2	221	2694167	301615	2373067	1609767
5km	90%	50000	2	154	1879989	207781	1649195	1427403
5km	90%	50000	2	218	2527625	270439	2230243	1562794
5km	90%	50000	2	175	2356975	237736	2100397	1442446
5km	90%	50000	2	211	2984445	308506	2655066	1683654
5km	90%	50000	2	219	2317204	231500	2055548	1390383
5km	90%	50000	2	267	2556228	282257	2247366	1388661
5km	90%	50000	2	251	2795730	276504	2504092	1420948
5km	90%	50000	2	211	2673000	286931	2372526	1497065
5km	90%	50000	2	183	2130054	243783	1862470	1294187
5km	90%	50000	2	118	1650243	204466	1438136	1160855
5km	90%	50000	2	256	2504656	260239	2221707	1426939
5km	90%	50000	2	240	2576004	265496	2278446	1455363
5km	90%	50000	2	143	2905260	312898	2564847	1781104
5km	90%	50000	2	297	2174043	261739	1888964	1439942
5km	90%	50000	2	164	2225491	209190	1999981	1207269
5km	90%	50000	2	188	2413745	248252	2146302	1550155
5km	90%	50000	2	210	3207135	331777	2811090	1837517
5km	90%	50000	2	234	2404508	264073	2087804	1596580
5km	90%	50000	2	248	3416994	315349	3078812	1786244
5km	90%	50000	2	267	2656999	299643	2334988	1680784
5km	90%	50000	2	187	2840077	292511	2532103	1447801
5km	90%	50000	2	152	2183211	264489	1888102	1318924
5km	90%	50000	2	190	2381725	245945	2113608	1391329
5km	90%	50000	2	209	3060229	283381	2765421	1673806
5km	90%	50000	2	283	3126089	250614	2854713	1730888
5km	90%	50000	2	262	3369709	312566	3022223	1945700
5km	90%	50000	2	216	2366489	233244	2102255	1230359
5km	90%	50000	2	254	3116449	328101	2765993	1963222
5km	90%	50000	2	271	2400677	258881	2119209	1542638
5km	90%	50000	2	195	2457919	285647	2154362	1387999
5km	90%	50000	2	207	2375588	268400	2085299	1481133
5km	90%	50000	2	216	2698698	271921	2388831	1488131
5km	90%	50000	2	221	2706799	286022	2404556	1492232
5km	90%	50000	2	183	2579381	277560	2273270	1383911
5km	90%	50000	2	202	2351734	251678	2084292	1356648
5km	90%	50000	2	192	2950396	275577	2659792	1731685
5km	90%	50000	2	276	2259132	249713	1958776	1515862
5km	90%	50000	2	211	2416726	253647	2147756	1496672
5km	90%	50000	2	286	3279042	315499	2933368	1862168
5km	90%	50000	2	118	2019006	226423	1770399	1220217
5km	90%	50000	2	168	2714181	296405	2397354	1459129
5km	90%	50000	2	244	2146953	209149	1905423	1413047
5km	90%	50000	2	213	2572045	274592	2264168	1726508
5km	90%	50000	2	143	2375260	261760	2084426	1516649
5km	90%	50000	2	227	2523843	284329	2215133	1568657
5km	90%	50000	2	244	2342524	249374	2071681	1355808
5km	90%	50000	2	251	2616859	269228	2317851	1652430
5km	90%	50000	2	247	3068484	264222	2782553	1682159
5km	90%	50000	2	306	2347240	237179	2065168	1616228
5km	90%	50000	2	164	2097720	233981	1836384	1194780
5km	90%	50000	2	306	2589744	271361	2296166	1600895
5km	90%	50000	2	195	3158906	326813	2805105	1710017
5km	90%	50000	2	184	2776443	295044	2461456	1406816
5km	90%	50000	2	190	2377115	236267	2124828	1422908
5km	90%	50000	2	181	2390018	256085	2115343	1491406
5km	90%	50000	2	197	2316963	248136	2040296	1452321
5km	90%	50000	2	198	2973906	290579	2655187	1655395
5km	90%	50000	2	236	2710117	265583	2404113	1740964
5km	90%	50000	2	257	2045568	217448	1800277	1479776
5km	90%	50000	2	272	3431408	336741	3063408	1805356
5km	90%	50000	2	229	2430403	267048	2143236	1459117
5km	90%	50000	2	239	2322739	283899	2020272	1529447
5km	90%	50000	2	199	2935309	298669	2583680	1530583
5km	90%	50000	2	182	2133911	212299	1892963	1305216
5km	90%	50000	2	191	2410722	270286	2118850	1319394
5km	90%	50000	2	179	2180712	239300	1924221	1279439
5km	90%	50000	2	187	2776104	274693	2483609	1551173
5km	90%	50000	2	209	2453521	248707	2179094	1433199
5km	90%	50000	2	243	2841833	292185	2515527	1559707
5km	90%	50000	2	225	2825588	282389	2522969	1631021
5km	90%	50000	2	202	2060241	196184	1849775	1350724
5km	90%	50000	2	272	3442161	326864	3086865	1927749
5km	90%	50000	2	211	2657948	313326	2326891	1657383
5km	90%	50000	2	204	2809804	288479	2500924	1754029
5km	90%	50000	2	197	2889708	293599	2575566	1487920
5km	90%	50000	2	317	2659642	249275	2399117	1603334
5km	90%	50000	2	187	2133121	232086	1881718	1314267
5km	90%	50000	2	296	2639017	275254	2327875	1541058
5km	90%	50000	2	213	1871162	220517	1637101	1184634
5km	90%	50000	2	207	2161803	219918	1923067	1241453
5km	90%	50000	2	209	2765573	298907	2424698	1659849
5km	90%	50000	2	228	2154352	221614	1915901	1267624
5km	90%	50000	2	206	2628003	272705	2335228	1441362
5km	90%	50000	2	305	2951068	282224	2643894	1683493
5km	90%	50000	2	241	2242642	240352	1978270	1382004
5km	90%	50000	2	198	1981485	218055	1734694	1417684
5km	90%	50000	2	177	2074459	221450	1830633	1261677
5km	90%	50000	2	156	1829241	198575	1608340	1344218
5km	90%	50000	2	308	2633343	249953	2362416	1544579
5km	90%	50000	2	212	2291511	256865	2025080	1472867
5km	90%	50000	2	351	2418656	240491	2161075	1433757
5km	90%	50000	2	287	3236941	330701	2867349	1682059
5km	90%	50000	2	186	2172419	241026	1916720	1396215
5km	90%	50000	2	202	2338985	210269	2118514	1347642
5km	90%	50000	2	184	2761399	283475	2451698	1774570
5km	90%	50000	2	179	1630042	192184	1420069	1167431
5km	90%	50000	2	189	2185844	249716	1907015	1458382
5km	90%	50000	2	184	2081574	213090	1853731	1300787
5km	90%	50000	2	269	2550730	267720	2258266	1506528
5km	90%	50000	2	236	2761765	260812	2478703	1640946
5km	90%	50000	2	168	2588638	271629	2301691	1713503
5km	90%	50000	2	206	2479032	243243	2200559	1498081
5km	90%	50000	2	160	2700891	285874	2395589	1553988
5km	90%	50000	2	241	2105575	253189	1836752	1519363
5km	90%	50000	2	228	2427778	234052	2177924	1445277
5km	90%	50000	2	232	3130840	343019	2764567	1674713
5km	90%	50000	2	232	2208865	243451	1936089	1331696
5km	90%	50000	2	241	2327377	250502	2043363	1361116
5km	90%	50000	2	285	2597605	274247	2303806	1530481
5km	90%	50000	2	128	1467125	186613	1268523	1127610
5km	90%	50000	2	199	2698187	303281	2367487	1537134
5km	90%	50000	2	178	2400914	270063	2107537	1350455
5km	90%	50000	2	225	2957790	311175	2625611	1774708
5km	90%	50000	2	179	2813364	291850	2496867	1548636
5km	90%	50000	2	210	2424508	280262	2125388	1448667
5km	90%	50000	2	193	2452454	280852	2161435	1428027
5km	90%	50000	2	211	2410358	223574	2159924	1467128
5km	90%	50000	2	165	2460742	248507	2194714	1526362
5km	90%	50000	2	297	2416763	241941	2156786	1341110
5km	90%	50000	2	169	2746143	289919	2433302	1608037
5km	90%	50000	2	242	3149218	330618	2797438	1684327
5km	90%	50000	2	200	2651719	283019	2342257	1630290
5km	90%	50000	2	130	2308122	241275	2050918	1300607
5km	90%	50000	2	193	2832617	306229	2504943	1712048
5km	90%	50000	2	217	1518763	190371	1312075	1062039
5km	90%	50000	2	208	2668845	256535	2404152	1569515
5km	90%	50000	2	204	2460852	261227	2174948	1320429
5km	90%	50000	2	235	2835239	277833	2524326	1613809
5km	90%	50000	2	219	2777570	279486	2475671	1782308
5km	90%	50000	2	169	1730082	191701	1521499	1170138
5km	90%	50000	2	165	2176413	225444	1936718	1148745
5km	90%	50000	2	199	2501783	248530	2225232	1492815
5km	90%	50000	2	241	2664957	254527	2385211	1610943
5km	90%	50000	2	275	2952777	299408	2634805	1882666
5km	90%	50000	2	192	2050268	221336	1805557	1433533
5km	90%	50000	2	256	2444074	273362	2145228	1536137
5km	90%	50000	2	209	3461236	311985	3117405	2094460
5km	90%	50000	2	220	1772771	177385	1581656	1147858
5km	90%	50000	2	153	2220210	254189	1924447	1467109
5km	90%	50000	2	248	1728421	204273	1493292	1349489
5km	90%	50000	2	186	1697093	202560	1479581	1101711
5km	90%	50000	2	164	2312000	255474	2046914	1439551
5km	90%	50000	2	270	2841863	295846	2523727	1632629
5km	90%	50000	2	197	2118947	234240	1866856	1292951
5km	90%	50000	2	191	2911825	335350	2547256	1758619
5km	90%	50000	2	147	2560598	259584	2275776	1368406
5km	90%	50000	2	213	2434498	259740	2150294	1449047
5km	90%	50000	2	184	1891135	220230	1645021	1137687
5km	90%	50000	2	165	2971089	315399	2623543	1647172
5km	90%	50000	2	225	2168344	262804	1893296	1478970
5km	90%	50000	2	248	2600014	266215	2290561	1703663
5km	90%	50000	2	168	2293698	267658	2008251	1351915
5km	90%	50000	2	179	2694969	283055	2383065	1473968
5km	90%	50000	2	220	2490785	270702	2196579	1648868
5km	90%	50000	2	191	2262937	222717	2014985	1252636
5km	90%	50000	2	191	2273497	259708	1994604	1367960
5km	90%	50000	2	219	2321790	250939	2041980	1396130
5km	90%	50000	2	212	2099476	233555	1845059	1441173
5km	90%	50000	2	243	3190157	260631	2916482	1688559
5km	90%	50000	2	198	2889455	289107	2572108	1573557
5km	90%	50000	2	178	2343284	267574	2046036	1373315
5km	90%	50000	2	219	2615834	275844	2310667	1426583
5km	90%	50000	2	258	2495758	267798	2200275	1653709
5km	90%	50000	2	183	2157369	232452	1897777	1400560
5km	90%	50000	2	191	2440324	232904	2186659	1554773
5km	90%	50000	2	249	3056674	349058	2672837	1805961
5km	90%	50000	2	232	2077181	241772	1815287	1322121
5km	90%	50000	2	308	3073332	297643	2749599	1536137
5km	90%	50000	2	257	2632497	264814	2349306	1762451
5km	90%	50000	2	187	2118143	243293	1863366	1304749
5km	90%	50000	2	233	2741965	296010	2418122	1681927
5km	90%	50000	2	194	2200964	253735	1909777	1376727
5km	90%	50000	2	142	2182736	213289	1956656	1278994
5km	90%	50000	2	243	2578081	247169	2306338	1630946
5km	90%	50000	2	246	2476746	271327	2183796	1424682
5km	90%	50000	2	292	1836570	176239	1637714	1190722
5km	90%	50000	2	224	2775165	258051	2490410	1544887
5km	90%	50000	2	184	1812062	182244	1610788	1158622
5km	90%	50000	2	163	1821363	198621	1603144	1324765
5km	90%	50000	2	198	2160775	248765	1886710	1433086
5km	90%	50000	2	134	2189925	246275	1927862	1243017
5km	90%	50000	2	281	2588649	267664	2295180	1407424
5km	90%	50000	2	188	2268183	259759	1987256	1545898
5km	90%	50000	2	205	2711548	287075	2398535	1520192
5km	90%	50000	2	268	2239834	247518	1971556	1314781
5km	90%	50000	2	204	2140957	256690	1866010	1306662
5km	90%	50000	2	208	3510934	317303	3157176	1923709
5km	90%	50000	2	251	2582389	278331	2266606	1551961
5km	90%	50000	2	188	2148183	251472	1876129	1319615
5km	90%	50000	2	213	2468546	237805	2209333	1481835
5km	90%	50000	2	235	2551767	282060	2255872	1545682
5km	90%	50000	2	207	2204771	242563	1942549	1274226
5km	90%	50000	2	215	2908950	295308	2593862	1565140
5km	90%	50000	2	257	2217436	205535	1983295	1462591
5km	90%	50000	2	213	2182837	227101	1907164	1323940
5km	90%	50000	2	154	2648833	297039	2324837	1598114
5km	90%	50000	2	163	1908323	231272	1649138	1413543
5km	90%	50000	2	177	2390152	248715	2123564	1366247
5km	90%	50000	2	208	2448470	274277	2148616	1458405
5km	90%	50000	2	190	1868891	209848	1637085	1174395
5km	90%	50000	2	179	2209752	242204	1954360	1276380
5km	90%	50000	2	247	3331869	300417	3003525	1681592
5km	90%	50000	2	184	2449412	270920	2158523	1588921
5km	90%	50000	2	277	1828529	229631	1575612	1192582
5km	90%	50000	2	261	2320805	262460	2025120	1348672
5km	90%	50000	2	292	2035609	224797	1785750	1212541
5km	90%	50000	2	229	2796759	263934	2498737	1593265
5km	90%	50000	2	172	2232336	243605	1974478	1523300
5km	90%	50000	2	251	2999046	323211	2651165	1675920
5km	90%	50000	2	185	2505729	272127	2216433	1510166
5km	90%	50000	2	239	2789780	282963	2488612	1604700
5km	90%	50000	2	237	2789306	306773	2452299	1667918
5km	90%	50000	2	181	2055254	239071	1794844	1317945
5km	90%	50000	2	204	2027966	218545	1797866	1316855
5km	90%	50000	2	206	2528025	251173	2257367	1355710
5km	90%	50000	2	129	1821360	234182	1576387	1215790
5km	90%	50000	2	192	2768155	278161	2458225	1643648
5km	90%	50000	2	255	3242097	287093	2923539	1830440
5km	90%	50000	2	166	1822490	208075	1589575	1152761
5km	90%	50000	2	233	3128470	322128	2772879	1611108
5km	90%	50000	2	177	2168863	237806	1910758	1395706
5km	90%	50000	2	256	3262180	357797	2862764	1915521
5km	90%	50000	2	211	2908045	317778	2574953	1728922
5km	90%	50000	2	257	2734108	293022	2409382	1578393
5km	90%	50000	2	233	2640023	265521	2353128	1588023
5km	90%	50000	2	222	2115989	239145	1854589	1583389
5km	90%	50000	2	229	2729783	243983	2469639	1438994
5km	90%	50000	2	287	2344047	213790	2109976	1483742
5km	90%	50000	2	178	2311682	250631	2049088	1112661
5km	90%	50000	2	229	3561035	303869	3233963	1845594
5km	90%	50000	2	188	2341590	252098	2069033	1324106
5km	90%	50000	2	232	2309213	244259	2042849	1340427
5km	90%	50000	2	330	2082886	240285	1829461	1432327
5km	90%	50000	2	246	2629936	270365	2336531	1636868
5km	90%	50000	2	209	2945532	311243	2606968	1761340
5km	90%	50000	2	197	2599691	271855	2302615	1432868
5km	90%	50000	2	280	2630921	255283	2360906	1555461
5km	90%	50000	2	253	3123454	325127	2760512	1798742
5km	90%	50000	2	211	3307242	302045	2961907	1868266
5km	90%	50000	2	203	2710322	252982	2429755	1850745
5km	90%	50000	2	223	2552015	260261	2267969	1469905
5km	90%	50000	2	171	2546177	269475	2251892	1346062
5km	90%	50000	2	201	2292318	247782	2025755	1439934
5km	90%	50000	2	330	2631506	229843	2378960	1384535
5km	90%	50000	2	216	2306217	234290	2043411	1626920
5km	90%	50000	2	194	2370668	253636	2096703	1348148
5km	90%	50000	2	196	2887138	314162	2535829	1692664
5km	90%	50000	2	147	1945026	228808	1700517	1221804
5km	90%	50000	2	168	2884840	294120	2567476	1287491
5km	90%	50000	2	190	2841853	279276	2547527	1576058
5km	90%	50000	2	243	2256642	232885	2009095	1380120
5km	90%	50000	2	240	3721959	369112	3311491	1939197
5km	90%	50000	2	171	2346002	283477	2048861	1477255
5km	90%	50000	2	253	2908348	306927	2579189	1682186
5km	90%	50000	2	290	2768733	256720	2486489	1644382
5km	90%	50000	2	223	2471938	252785	2195352	1457826
5km	90%	50000	2	172	1711885	209572	1487975	1261111
5km	90%	50000	2	218	2076321	223101	1834735	1264712
5km	90%	50000	2	191	2535539	240993	2266559	1528270
5km	90%	50000	2	301	2787283	276933	2471272	1781111
5km	90%	50000	2	176	3193176	306311	2861216	1604073
5km	90%	50000	2	246	3290356	321257	2937390	1837393
5km	90%	50000	2	224	2064065	253639	1792560	1248158
5km	90%	50000	2	289	2879349	281320	2565277	1662035
5km	90%	50000	2	271	3072685	315074	2733703	1808409
5km	90%	50000	2	252	2504908	273453	2209325	1503783
5km	90%	50000	2	324	2846377	290447	2526999	1619501
5km	90%	50000	2	138	2002908	208627	1766033	1414091
5km	90%	50000	2	240	2492642	258687	2204631	1317154
5km	90%	50000	2	195	2721451	267363	2426148	1782116
5km	90%	50000	2	201	2406467	270909	2117535	1467805
5km	90%	50000	2	168	3044925	276732	2754478	1641901
5km	90%	50000	2	294	3248693	336461	2890519	1776346
5km	90%	50000	2	345	2918126	326631	2547114	1639236
5km	90%	50000	2	202	2293718	248189	2005520	1419966
5km	90%	50000	2	275	3240333	318732	2895688	1688349
5km	90%	50000	2	169	3087764	344092	2713964	1673055
5km	90%	50000	2	214	2580628	286698	2278463	1613088
5km	90%	50000	2	270	1898986	224605	1657666	1294984
5km	90%	50000	2	183	2427917	247382	2165624	1332709
5km	90%	50000	2	183	2286554	242694	2018824	1534371
5km	90%	50000	2	177	2846445	284878	2550698	1561120
5km	90%	50000	2	214	2240821	230746	1987317	1450751
5km	90%	50000	2	243	2774455	273300	2454982	1598080
5km	90%	50000	2	181	2519087	253494	2238320	1445881
5km	90%	50000	2	221	2185532	245156	1921139	1679956
5km	90%	50000	2	194	3143663	302496	2816501	1679447
5km	90%	50000	2	205	2933769	314243	2576165	1822990
5km	90%	50000	2	224	2979611	292149	2671521	1588096
5km	90%	50000	2	212	2562926	282960	2257945	1489585
5km	90%	50000	2	314	2762495	318925	2421458	1861288
5km	90%	50000	2	211	3419083	306603	3080819	1921092
5km	90%	50000	2	193	2475861	273722	2175329	1523359
5km	90%	50000	2	192	3420185	331285	3057651	1749301
5km	90%	50000	2	176	2322141	233614	2060650	1391922
5km	90%	50000	2	216	3203093	304182	2851946	1698896
5km	90%	50000	2	226	3203968	294269	2875534	1805511
5km	90%	50000	2	232	3190438	284481	2886119	1729315
5km	90%	50000	2	225	2101611	221321	1859161	1407704
5km	90%	50000	2	134	2181427	255831	1912067	1222208
5km	90%	50000	2	251	2721685	294843	2404525	1567252
5km	90%	50000	2	275	3876401	335710	3518415	1928268
5km	90%	50000	2	169	2645452	272275	2351539	1535432
5km	90%	50000	2	252	2958636	282994	2656647	1584057
5km	90%	50000	2	235	2579596	248808	2299735	1460947
5km	90%	50000	2	221	2905705	338319	2528993	1655783
5km	90%	50000	2	191	2459862	256233	2173271	1506568
5km	90%	50000	2	216	2231414	239722	1972903	1461113
5km	90%	50000	2	176	2884709	291125	2576599	1618057
5km	90%	50000	2	229	2525026	263002	2236705	1648288
5km	90%	50000	2	177	2342630	249857	2058104	1245221
5km	90%	50000	2	237	2299547	251747	2025948	1381798
5km	90%	50000	2	217	2938414	268526	2645238	1622905
5km	90%	50000	2	155	2176385	248168	1891082	1309717
5km	90%	50000	2	174	1800291	205062	1571198	1319762
5km	90%	50000	2	143	2272169	237986	2012396	1319878
5km	90%	50000	2	219	2033621	214523	1804808	1331624
5km	90%	50000	2	154	1809486	212984	1584988	1134959
5km	90%	50000	2	222	2611845	266402	2324990	1570296
5km	90%	50000	2	199	2709542	250587	2437414	1542934
5km	90%	50000	2	295	2820924	278855	2517732	1593591
5km	90%	50000	2	231	3682476	319071	3338590	1763393
5km	90%	50000	2	376	2862397	278811	2557668	1794669
5km	90%	50000	2	194	2560411	270151	2256616	1561617
5km	90%	50000	2	161	2876889	307309	2553681	1627120
5km	90%	50000	2	168	3164985	302773	2833493	1640257
5km	90%	50000	2	225	2989777	332578	2624900	1696715
5km	90%	50000	2	187	2941371	273216	2651560	1584704
5km	90%	50000	2	225	2802832	311756	2451229	1428362
5km	90%	50000	2	201	2684274	272888	2382621	1632237
5km	90%	50000	2	166	2120469	211716	1895811	1204399
5km	90%	50000	2	228	2847686	318629	2497530	1778321
5km	90%	50000	2	290	1973636	230091	1732407	1359161
5km	90%	50000	2	293	2798296	288085	2483749	1605794
5km	90%	50000	2	197	2818849	278986	2521265	1621690
5km	90%	50000	2	204	2295539	256952	2017466	1511678
5km	90%	50000	2	159	1859516	205362	1646282	1200154
5km	90%	50000	2	264	3148454	318623	2790611	1865006
5km	90%	50000	2	211	2899610	317280	2554503	1697332
5km	90%	50000	2	189	2104616	257001	1834496	1243507
5km	90%	50000	2	125	1782118	194561	1575648	1231441
5km	90%	50000	2	172	2369131	264654	2089734	1438215
5km	90%	50000	2	173	2731284	256923	2457079	1377759
5km	90%	50000	2	274	2683126	275250	2383083	1587567
5km	90%	50000	2	213	3134757	293763	2817233	1732691
5km	90%	50000	2	219	2622286	282491	2312095	1595262
5km	90%	50000	2	198	2498295	271845	2195406	1365336
5km	90%	50000	2	205	2301352	234949	2047358	1407681
5km	90%	50000	2	161	1973973	225785	1725149	1340097
5km	90%	50000	2	187	1686030	170038	1496550	1199804
5km	90%	50000	2	247	2915046	333142	2551512	1773569
5km	90%	50000	2	209	2522258	281846	2225222	1422589
5km	90%	50000	2	237	2586003	267067	2301171	1623148
5km	90%	50000	2	157	2005404	220768	1768294	1259812
5km	90%	50000	2	206	2762590	263541	2456058	1544924
5km	90%	50000	2	183	1835024	180698	1635752	1196533
5km	90%	50000	2	208	2990011	323453	2638082	1840944
5km	90%	50000	2	208	2458723	279106	2153289	1474086
5km	90%	50000	2	187	2592766	265885	2302942	1411801
5km	90%	50000	2	221	2219976	273889	1930136	1437623
5km	90%	50000	2	206	2439834	249289	2167257	1317972
5km	90%	50000	2	191	2003236	244579	1742369	1272111
5km	90%	50000	2	170	2082117	214980	1849663	1271610
5km	90%	50000	2	166	2039755	231760	1775342	1221607
5km	90%	50000	2	176	1873254	197472	1652973	1400074
5km	90%	50000	2	201	2520412	268920	2227167	1703957
5km	90%	50000	2	214	3318271	321690	2962713	1929007
5km	90%	50000	2	209	2714343	266800	2434780	1614137
5km	90%	50000	2	276	2717531	297138	2380372	1717306
5km	90%	50000	2	344	3130416	262083	2847655	1571154
5km	90%	50000	2	236	3468732	364376	3072004	1918906
5km	90%	50000	2	205	3070339	303924	2718230	1581178
5km	90%	50000	2	295	1769400	181296	1569571	1172386
5km	90%	50000	2	199	2672438	278337	2369990	1665419
5km	90%	50000	2	197	2678332	269446	2386603	1796015
5km	90%	50000	2	282	2073994	206850	1855810	1323751
5km	90%	50000	2	230	1687914	176402	1494431	1115730
5km	90%	50000	2	217	2285509	256058	2001880	1356599
5km	90%	50000	2	166	2424053	279513	2118041	1650160
5km	90%	50000	2	218	2252957	265785	1971477	1250854
5km	90%	50000	2	208	2787472	298581	2452254	1622322
5km	90%	50000	2	276	3226987	340883	2868054	1627063
5km	90%	50000	2	231	2191994	198526	1958321	1483505
5km	90%	50000	2	227	2295088	235024	2032426	1397648
5km	90%	50000	2	194	2992313	307797	2651346	1654443
5km	90%	50000	2	200	2625988	258944	2351826	1540065
5km	90%	50000	2	308	3262313	319749	2908033	1794802
5km	90%	50000	2	198	2556910	254815	2275769	1546013
5km	90%	50000	2	343	3641717	283661	3328896	1846087
5km	90%	50000	2	213	2273869	239549	2007599	1193918
5km	90%	50000	2	223	2754133	260955	2462494	1432791
5km	90%	50000	2	248	2755223	278116	2459612	1563693
5km	90%	50000	2	234	3087048	301218	2774248	1687936
5km	90%	50000	2	238	3340134	302835	3015707	1926025
5km	90%	50000	2	222	2683947	271045	2394553	1457587
5km	90%	50000	2	243	2313041	241818	2050047	1288428
5km	90%	50000	2	195	2644695	289780	2326563	1460066
5km	90%	50000	2	200	2165017	247025	1893488	1339425
5km	90%	50000	2	285	2175994	247490	1910733	1290069
5km	90%	50000	2	226	2889459	305093	2567052	1608580
5km	90%	50000	2	196	2325957	226277	2070649	1318125
5km	90%	50000	2	221	2573478	281365	2268934	1531798
5km	90%	50000	2	264	2570428	227582	2324370	1515212
5km	90%	50000	2	151	2376062	287749	2064368	1683171
5km	90%	50000	2	183	3104751	329888	2737126	1824006
5km	90%	50000	2	225	2816960	312393	2480855	1764067
5km	90%	50000	2	233	2704384	274233	2403034	1626310
5km	90%	50000	2	214	2161427	219672	1914977	1522922
5km	90%	50000	2	201	2875816	302782	2551858	1598226
5km	90%	50000	2	207	2415910	284086	2117785	1414829
5km	90%	50000	2	162	2466120	254139	2194623	1389465
5km	90%	50000	2	181	2927688	278275	2618525	1569157
5km	90%	50000	2	185	2161474	234428	1904064	1508840
5km	90%	50000	2	217	2165561	225870	1916467	1394384
5km	90%	50000	2	198	2786565	314715	2442848	1461391
5km	90%	50000	2	231	2941364	277857	2644330	1786854
5km	90%	50000	2	229	3122073	315362	2776995	1707060
5km	90%	50000	2	175	2582501	295980	2246882	1483200
5km	90%	50000	2	241	2158893	223286	1912874	1404133
5km	90%	50000	2	215	2571968	274218	2258509	1451068
5km	90%	50000	2	165	2150755	239986	1890321	1360084
5km	90%	50000	2	166	1997091	247371	1733901	1462020
5km	90%	50000	2	189	2344813	283036	2036246	1369657
5km	90%	50000	2	261	3041637	340008	2678773	1854065
5km	90%	50000	2	212	2586082	263965	2291214	1654007
5km	90%	50000	2	262	2293824	245547	2014994	1574780
5km	90%	50000	2	213	3025854	264245	2733601	1773192
5km	90%	50000	2	208	2378732	262509	2095682	1382302
5km	90%	50000	2	179	2549663	259093	2268463	1691061
5km	90%	50000	2	251	2940904	322367	2590024	1769998
5km	90%	50000	2	208	2713085	308074	2379525	1614859
5km	90%	50000	2	169	2375595	239177	2096376	1432858
5km	90%	50000	2	195	2495941	249029	2214913	1511065
5km	90%	50000	2	174	2706393	272892	2413631	1551584
5km	90%	50000	2	173	2697340	286714	2392381	1623399
5km	90%	50000	2	229	3552805	312057	3213188	1925402
5km	90%	50000	2	204	2676895	273512	2379323	1579189
5km	90%	50000	2	177	1974420	228493	1734071	1369185
5km	90%	50000	2	264	2266600	262966	1961280	1331385
5km	90%	50000	2	259	2751881	290098	2431261	1706630
5km	90%	50000	2	187	2981290	303428	2655373	1522343
5km	90%	50000	2	268	2839673	290160	2518746	1694172
5km	90%	50000	2	253	2338452	256483	2050699	1469988
5km	90%	50000	2	277	2403566	270440	2109043	1448553
5km	90%	50000	2	215	2503472	262852	2217620	1586049
5km	90%	50000	2	161	2436186	266697	2155996	1393491
5km	90%	50000	2	287	2888387	319094	2541030	1612170
5km	90%	50000	2	208	2341452	227568	2095283	1441225
5km	90%	50000	2	241	2320518	228303	2070009	1352135
5km	90%	50000	2	175	2477688	277768	2181474	1597370
5km	90%	50000	2	147	2657177	274642	2363753	1504464
5km	90%	50000	2	299	2914799	305030	2582685	1596855
5km	90%	50000	2	194	2078541	252968	1807549	1404438
5km	90%	50000	2	182	2556101	282567	2241552	1727212
5km	90%	50000	2	247	2858609	315103	2514384	1662756
5km	90%	50000	2	181	2416360	231865	2167868	1488803
5km	90%	50000	2	222	2228246	230158	1980660	1406033
5km	90%	50000	2	358	2488773	252709	2223332	1464031
5km	90%	50000	2	276	3146414	277619	2851748	1904808
5km	90%	50000	2	186	2656478	266645	2365367	1595020
5km	90%	50000	2	213	2250135	231917	1993124	1405763
5km	90%	50000	2	212	2665511	265920	2376434	1670192
5km	90%	50000	2	306	2377040	250246	2106747	1411597
5km	90%	50000	2	204	2822660	289193	2485406	1452956
5km	90%	50000	2	261	2996387	271994	2710109	1574146
5km	90%	50000	2	349	3043116	320404	2698563	1795999
5km	90%	50000	2	210	3515211	307725	3176112	1755462
5km	90%	50000	2	224	2661033	279407	2342898	1486849
5km	90%	50000	2	232	2119806	217610	1887633	1265581
5km	90%	50000	2	166	3028744	317987	2665996	1702909
5km	90%	50000	2	260	3492199	363177	3104375	1961972
5km	90%	50000	2	236	3205736	300627	2881136	1811434
5km	90%	50000	2	243	2913452	294181	2602548	1640408
5km	90%	50000	2	259	2120205	234453	1871450	1479676
5km	90%	50000	2	185	2650706	238090	2367593	1579567
5km	90%	50000	2	214	2831610	305568	2500270	1643585
5km	90%	50000	2	243	3404570	325226	3065963	1880917
5km	90%	50000	2	173	2234351	218173	1997380	1505992
5km	90%	50000	2	229	2418174	277774	2110565	1686590
5km	90%	50000	2	206	2852050	295266	2533940	1664020
5km	90%	50000	2	243	2692643	291618	2372246	1533280
5km	90%	50000	2	210	2800470	293545	2473893	1473582
5km	90%	50000	2	232	3083990	318545	2716937	1594270
5km	90%	50000	2	189	2378023	263788	2097200	1392756
5km	90%	50000	2	163	1552497	176730	1364717	1195328
5km	90%	50000	2	195	2411691	249350	2140744	1593777
5km	90%	50000	2	250	2761802	301994	2412916	1568187
5km	90%	50000	2	290	3197559	344850	2817361	1879154
5km	90%	50000	2	247	2376879	246696	2086454	1404345
5km	90%	50000	2	258	2972898	300316	2629052	1828495
5km	90%	50000	2	254	2749460	262156	2466620	1429504
5km	90%	50000	2	170	2262699	252186	1991316	1393456
5km	90%	50000	2	292	2509640	270456	2209879	1376929
5km	90%	50000	2	256	2964210	288033	2640241	1688168
5km	90%	50000	2	283	1794051	194674	1590256	1261755
5km	90%	50000	2	214	2961659	279901	2650230	1703050
5km	90%	50000	2	182	3775663	331466	3420935	2049847
5km	90%	50000	2	204	2383213	275414	2085392	1418832
5km	90%	50000	2	215	2974133	325939	2624263	1689656
5km	90%	50000	2	181	2070648	219959	1834755	1375099
5km	90%	50000	2	164	1594901	186943	1398555	1068452
5km	90%	50000	2	210	2699254	280700	2394643	1514983
5km	90%	50000	2	317	2911475	321769	2560518	1776445
5km	90%	50000	2	249	2083927	235367	1817545	1258844
5km	90%	50000	2	222	2949083	301003	2617590	1495916
5km	90%	50000	2	201	2671747	319067	2337417	1794182
5km	90%	50000	2	209	2506855	274684	2203675	1351458
5km	90%	50000	2	229	2582501	275193	2294683	1533110
5km	90%	50000	2	279	2567597	252927	2281871	1477003
5km	90%	50000	2	281	2803260	279269	2512643	1530948
5km	90%	50000	2	233	2920273	305663	2564604	1767815
5km	90%	50000	2	201	2384977	250314	2112015	1518441
5km	90%	50000	2	221	2578876	264657	2281967	1691101
5km	90%	50000	2	246	2520296	265175	2232430	1630819
5km	90%	50000	2	164	2547377	285590	2224101	1550515
5km	90%	50000	2	187	2691433	271454	2392441	1405081
5km	90%	50000	2	258	2115794	205254	1886882	1431227
5km	90%	50000	2	283	2846675	274405	2524116	1742924
5km	90%	50000	2	179	2789716	291405	2475581	1448431
5km	90%	50000	2	228	3075419	295435	2757464	1656643
5km	90%	50000	2	189	2940123	248838	2678626	1680646
5km	90%	50000	2	209	2689863	285793	2372334	1345676
5km	90%	50000	2	161	2289594	265064	2008206	1240551
5km	90%	50000	2	191	2890224	313463	2531934	1739208
5km	90%	50000	2	213	2417759	274036	2127825	1389946
5km	90%	50000	2	181	2475150	224323	2222277	1626155
5km	90%	50000	2	166	2579555	251111	2309037	1557344
5km	90%	50000	2	220	2644338	290023	2338177	1606358
5km	90%	50000	2	197	2224609	266210	1946363	1424470
5km	90%	50000	2	159	2539432	289005	2226338	1543241
5km	90%	50000	2	231	2437651	265162	2147917	1624317
5km	90%	50000	2	224	3073188	298523	2760745	1737007
5km	90%	50000	2	194	2197053	242457	1930166	1415814
5km	90%	50000	2	159	1898234	211199	1670272	1372157
5km	90%	50000	2	177	2758590	280706	2453747	1633767
5km	90%	50000	2	235	3036695	318131	2695557	1662700
5km	90%	50000	2	204	2209988	233736	1964710	1264404
5km	90%	50000	2	201	3449666	306098	3126388	1861372
5km	90%	50000	2	227	2861204	318746	2512495	1743678
5km	90%	50000	2	163	2317255	265428	2031700	1526728
5km	90%	50000	2	249	2782875	291012	2457969	1605387
5km	90%	50000	2	226	2198379	231634	1943630	1357096
5km	90%	50000	2	262	3058536	300823	2739392	1783781
5km	90%	50000	2	181	2025554	201947	1795263	1378128
5km	90%	50000	2	266	1847356	240573	1582599	1318400
5km	90%	50000	2	218	3099133	294167	2767372	1751207
5km	90%	50000	2	337	3013262	329348	2653351	1539533
5km	90%	50000	2	202	2207793	214673	1978880	1540452
5km	90%	50000	2	259	2929149	315132	2582906	1626248
5km	90%	50000	2	218	2240014	265641	1961306	1623936
5km	90%	50000	2	175	2730224	298769	2410809	1625638
5km	90%	50000	2	216	2350138	257232	2054417	1466300
5km	90%	50000	2	235	2333086	239328	2072822	1359705
5km	90%	50000	2	277	2189863	249366	1921322	1348389
5km	90%	50000	2	179	2354059	249139	2090009	1483349
5km	90%	50000	2	215	2785269	270574	2487826	1568671
5km	90%	50000	2	389	2996008	265130	2701087	1797545
5km	90%	50000	2	253	3112849	289024	2800662	1738961
5km	90%	50000	2	212	2643918	293447	2321567	1646027
5km	90%	50000	2	169	2342052	255563	2076881	1194280
5km	90%	50000	2	228	2681018	261148	2398591	1565550
5km	90%	50000	2	236	2452245	241474	2193346	1303929
5km	90%	50000	2	247	2502325	253337	2229262	1458565
5km	90%	50000	2	177	2538447	241192	2287528	1308126
5km	90%	50000	2	364	3127237	314529	2787392	1880750
5km	90%	50000	2	297	2493232	262627	2210557	1472173
5km	90%	50000	2	298	2542271	284876	2218337	1680322
5km	90%	50000	2	187	2614022	259183	2327774	1458376
5km	90%	50000	2	224	3646849	334567	3274277	1932264
5km	90%	50000	2	161	1919848	197863	1700637	1286597
5km	90%	50000	2	222	1805853	179184	1607696	1375975
5km	90%	50000	2	247	3447262	312189	3110560	1996672
5km	90%	50000	2	181	2914568	312281	2570396	1507191
5km	90%	50000	2	183	2648348	279343	2351479	1627299
5km	90%	50000	2	200	2815325	298142	2481774	1663968
5km	90%	50000	2	252	2643878	279463	2346958	1679308
5km	90%	50000	2	259	3674832	334550	3303403	2097782
5km	90%	50000	2	229	2894467	313106	2529349	1798598
5km	90%	50000	2	198	2704552	284547	2383315	1596022
5km	90%	50000	2	278	3031318	313051	2681880	1771528
5km	90%	50000	2	193	2713587	271993	2409594	1576252
5km	90%	50000	2	143	2253781	231641	2011418	1280860
5km	90%	50000	2	212	2230016	254928	1959522	1305033
5km	90%	50000	2	191	2216798	254688	1939229	1449803
5km	90%	50000	2	301	3780615	314321	3434220	2063534
5km	90%	50000	2	196	3076488	319262	2730696	1704842
5km	90%	50000	2	219	2408244	251994	2134875	1503067
5km	90%	50000	2	278	3004221	320339	2654186	1597172
5km	90%	50000	2	256	3616975	309083	3279165	1793717
5km	90%	50000	2	179	2847864	304581	2520878	1473660
5km	90%	50000	2	190	2870513	318187	2522907	1588039
5km	90%	50000	2	238	2043904	233392	1795925	1389443
5km	90%	50000	2	253	2770663	312048	2436719	1609897
5km	90%	50000	2	164	2610441	273096	2325825	1410027
5km	90%	50000	2	194	2441961	257570	2156821	1343655
5km	90%	50000	2	385	2495540	266135	2201035	1527295
5km	90%	50000	2	240	2621202	283690	2303786	1645123
5km	90%	50000	2	216	3170256	275887	2866411	1695506
5km	90%	50000	2	201	2259262	242262	1994640	1474328
5km	90%	50000	2	151	1645160	178506	1453306	1127079
5km	90%	50000	2	274	1972811	202871	1756067	1177110
5km	90%	50000	2	169	2370070	245618	2106312	1289519
5km	90%	50000	2	249	2420964	262453	2130434	1662017
5km	90%	50000	2	144	1918388	224364	1677913	1177354
5km	90%	50000	2	161	2406976	247646	2138067	1470793
5km	90%	50000	2	227	2744135	280195	2449496	1626034
5km	90%	50000	2	206	3024389	303804	2689838	1675725
5km	90%	50000	2	186	2383111	253824	2105441	1357562
5km	90%	50000	2	189	2456237	237108	2199110	1459147
5km	90%	50000	2	187	2552956	275411	2254069	1338477
5km	90%	50000	2	198	2636860	273861	2343043	1476481
5km	90%	50000	2	210	2522463	290842	2199965	1641929
5km	90%	50000	2	206	2638495	301353	2310935	1679496
5km	90%	50000	2	226	2835752	305484	2495197	1627472
5km	90%	50000	2	190	2391522	257134	2100651	1492837
5km	90%	50000	2	177	2268711	242248	1994505	1405590
5km	90%	50000	2	333	2878337	259879	2604145	1786872
5km	90%	50000	2	249	1989262	228369	1738241	1420140
5km	90%	50000	2	198	2282289	239683	2023302	1426826
5km	90%	50000	2	238	2122162	228041	1872002	1309767
5km	90%	50000	2	275	2687430	277210	2378941	1487773
5km	90%	50000	2	213	2416432	273119	2123525	1472595
5km	90%	50000	2	212	2046329	215849	1803372	1308557
5km	90%	50000	2	173	1858942	221707	1603991	1649148
5km	90%	50000	2	205	2538828	270896	2251077	1508272
5km	90%	50000	2	159	2313904	226466	2069910	1252562
5km	90%	50000	2	209	2734889	292777	2421428	1780962
5km	90%	50000	2	203	2257922	239432	1987021	1482039
5km	90%	50000	2	269	2812238	295644	2500893	1505428
5km	90%	50000	2	143	2560084	278262	2246662	1467287
5km	90%	50000	2	192	2947137	312279	2614292	1606494
5km	90%	50000	2	162	2943178	304039	2620431	1743341
5km	90%	50000	2	312	2491385	251475	2215804	1637138
5km	90%	50000	2	159	2343252	251615	2055080	1379866
5km	90%	50000	2	199	1905013	210710	1678365	1274131
5km	90%	50000	2	165	2539791	268398	2250361	1673108
5km	90%	50000	2	248	2484427	267940	2185581	1573889
5km	90%	50000	2	211	3280713	312778	2946986	1845927
5km	90%	50000	2	186	2456052	239839	2190423	1449523
5km	90%	50000	2	168	1925945	196703	1694618	1295231
5km	90%	50000	2	297	2888415	305402	2560975	1669598
5km	90%	50000	2	169	2024559	228301	1775012	1329400
5km	90%	50000	2	209	3104206	327253	2755302	1727144
5km	90%	50000	2	210	1969055	192287	1755050	1330092
5km	90%	50000	2	180	2237041	245581	1969853	1428051
5km	90%	50000	2	207	2172347	237323	1908136	1402085
5km	90%	50000	2	203	2821096	252483	2557496	1607779
5km	90%	50000	2	182	2405902	264626	2123687	1479142
5km	90%	50000	2	245	1838101	211701	1605334	1262849
5km	90%	50000	2	211	3234584	329964	2873694	1626576
5km	90%	50000	2	149	2576712	261260	2282780	1535292
5km	90%	50000	2	206	1905032	193486	1693614	1295681
5km	90%	50000	2	329	3779611	305141	3442272	1898641
5km	90%	50000	2	221	2574234	281224	2260228	1590962
5km	90%	50000	2	201	1967051	223397	1721690	1310101
5km	90%	50000	2	229	2349228	265042	2046999	1446150
5km	90%	50000	2	244	2725458	318080	2378496	1716218
5km	90%	50000	2	294	2324764	235153	2078343	1329413
5km	90%	50000	2	282	2226979	257191	1942816	1412243
5km	90%	50000	2	351	3062211	330093	2710935	1749165
5km	90%	50000	2	250	3019607	326930	2651007	1684876
5km	90%	50000	2	217	2976468	314257	2636045	1740677
5km	90%	50000	2	178	2770964	302033	2443651	1607183
5km	90%	50000	2	165	2795942	301707	2469236	1454654
5km	90%	50000	2	219	2273462	258421	2003163	1504330
5km	90%	50000	2	198	3089871	314590	2746629	1540474
5km	90%	50000	2	208	3219871	315421	2864385	1917968
5km	90%	50000	2	280	2864746	309025	2534135	1604334
5km	90%	50000	2	201	2922554	288090	2599571	1438968
5km	90%	50000	2	280	2703218	281913	2394634	1843452
5km	90%	50000	2	213	2413673	291448	2103703	1634733
5km	90%	50000	2	192	2170143	229893	1917862	1496848
5km	90%	50000	2	149	2259982	249612	1980616	1420841
5km	90%	50000	2	208	2826003	297133	2497529	1685396
5km	90%	50000	2	215	2507442	258532	2222590	1447118
5km	90%	50000	2	284	2598735	285802	2289800	1693738
5km	90%	50000	2	213	3176117	303515	2840077	1689596
5km	90%	50000	2	296	2216318	261566	1936625	1540785
5km	90%	50000	2	180	2554201	266602	2258873	1527368
5km	90%	50000	2	143	2100950	242594	1845018	1330338
5km	90%	50000	2	280	3487175	349867	3120639	1728676
5km	90%	50000	2	224	2614335	259546	2333519	1512971
5km	90%	50000	2	194	3003758	315048	2659677	1663359
5km	90%	50000	2	184	1920442	225148	1674763	1292212
5km	90%	50000	2	279	2992513	319440	2655463	1586494
5km	90%	50000	2	194	2573714	253270	2293185	1336741
5km	90%	50000	2	270	2871664	308772	2535650	1885818
5km	90%	50000	2	242	2839167	256950	2562514	1531350
5km	90%	50000	2	302	2295398	259638	2019426	1419762
5km	90%	50000	2	178	2585490	268386	2311840	1465644
5km	90%	50000	2	244	2636584	269614	2347048	1540188
5km	90%	50000	2	285	2176946	237496	1917018	1520488
5km	90%	50000	2	218	2442759	262132	2159159	1534394
5km	90%	50000	2	278	3024858	351807	2632725	1697630
5km	90%	50000	2	365	2274738	238905	2013033	1357869
5km	90%	50000	2	225	2663999	284707	2348921	1487813
5km	90%	50000	2	336	2961724	265807	2672385	1637977
5km	90%	50000	2	207	3022666	326143	2672815	1714437
5km	90%	50000	2	307	2646296	255518	2373544	1458689
5km	90%	50000	2	201	3058423	294278	2738648	1780005
5km	90%	50000	2	169	2033585	229173	1770182	1280916
5km	90%	50000	2	340	2788094	267474	2492666	1550151
5km	90%	50000	2	176	2588859	286514	2267131	1652125
5km	90%	50000	2	207	2353105	282439	2050932	1478157
5km	90%	50000	2	208	3038726	282034	2733905	1813315
5km	90%	50000	2	197	2941833	292412	2628447	1571089
5km	90%	50000	2	147	2752632	270452	2466655	1698044
5km	90%	50000	2	324	3031716	326241	2675157	1858428
5km	90%	50000	2	203	2406855	247362	2139990	1547018
5km	90%	50000	2	239	2262345	248639	1986833	1653996
5km	90%	50000	2	219	2372107	246221	2112104	1295009
5km	90%	50000	2	230	3031699	317171	2677981	1594688
5km	90%	50000	2	190	2901915	319835	2547690	1730614
5km	90%	50000	2	219	2305179	239975	2049727	1333213
5km	90%	50000	2	296	2817831	274455	2507399	1621865
5km	90%	50000	2	383	3422562	279063	3104562	1923538
5km	90%	50000	2	337	3123710	268638	2837706	1762882
5km	90%	50000	2	179	2578424	295505	2272077	1522088
5km	90%	50000	2	255	3208148	315617	2841003	1826383
5km	90%	50000	2	183	2382188	248528	2108922	1495592
5km	90%	50000	2	190	2489645	282084	2186625	1698679
5km	90%	50000	2	174	2131663	226378	1875636	1428006
5km	90%	50000	2	297	2364349	208774	2136858	1357578
5km	90%	50000	2	246	3467066	371549	3067821	2037462
5km	90%	50000	2	177	2045672	220556	1784792	1375193
5km	90%	50000	2	210	2393877	246821	2128896	1521768
5km	90%	50000	2	274	3045952	287340	2726194	1602486
5km	90%	50000	2	196	3884932	318816	3530361	1956820
5km	90%	50000	2	174	2001660	220155	1760017	1241394
5km	90%	50000	2	168	2122863	251922	1849261	1307658
5km	90%	50000	2	172	2477563	264771	2185306	1568094
5km	90%	50000	2	173	2576991	263034	2288833	1436821
5km	90%	50000	2	219	2576780	263356	2299960	1555320
5km	90%	50000	2	214	2434119	232123	2175511	1207448
5km	90%	50000	2	212	3035453	299363	2713034	1851323
5km	90%	50000	2	256	2853239	281145	2552283	1501092
5km	90%	50000	2	179	2459965	265988	2176726	1583180
5km	90%	50000	2	294	3103657	318703	2768237	1690013
5km	90%	50000	2	211	2851972	296117	2512647	1631731
5km	90%	50000	2	170	3103952	315921	2758700	1678079
5km	90%	50000	2	191	2919863	264012	2620258	1532768
5km	90%	50000	2	146	2268856	246487	1995086	1391670
5km	90%	50000	2	253	2771761	254591	2506119	1534714
5km	90%	50000	2	153	2067737	231542	1807292	1496086
5km	90%	50000	2	200	2424044	258778	2154976	1364566
5km	90%	50000	2	178	2378572	243563	2100787	1389765
5km	90%	50000	2	201	3110805	269951	2812718	1722981
5km	90%	50000	2	223	1555509	181236	1351144	1176978
5km	90%	50000	2	139	2314219	266649	2028405	1477789
5km	90%	50000	2	188	2273226	269197	1971009	1338464
5km	90%	50000	2	192	2526756	281759	2225839	1637291
5km	90%	50000	2	309	2975484	304177	2644092	1725292
5km	90%	50000	2	162	2148904	221692	1891903	1410216
5km	90%	50000	2	253	2628780	285178	2310758	1433145
5km	90%	50000	2	207	2516080	279067	2218878	1571522
5km	90%	50000	2	290	2597142	265607	2310125	1458959
5km	90%	50000	2	211	2963064	300632	2624512	1701595
5km	90%	50000	2	306	2666045	289549	2357903	1489699
5km	90%	50000	2	188	3150547	304173	2827827	1803760
5km	90%	50000	2	198	3403409	342672	3024534	1988886
5km	90%	50000	2	227	2567779	252158	2294973	1470546
5km	90%	50000	2	303	3099253	301333	2769794	1588223
5km	90%	50000	2	253	3121760	332591	2753276	1710029
5km	90%	50000	2	234	3528976	302537	3185454	1924645
5km	90%	50000	2	169	2154918	229643	1901062	1465894
5km	90%	50000	2	223	3019565	309530	2691401	1599147
5km	90%	50000	2	316	3725524	361380	3320708	2316180
5km	90%	50000	2	274	2662108	268602	2358043	1325039
5km	90%	50000	2	205	3610933	349048	3237075	1831097
5km	90%	50000	2	188	1530857	175561	1340383	1193791
5km	90%	50000	2	209	2851652	309030	2525934	1739331
5km	90%	50000	2	180	3112794	293675	2791364	1565585
5km	90%	50000	2	208	2560279	293918	2235462	1639003
5km	90%	50000	2	168	2588234	282959	2274633	1654176
5km	90%	50000	2	169	2263434	263311	1988418	1435420
5km	90%	50000	2	282	3136159	284366	2810117	1714814
5km	90%	50000	2	134	1975107	204387	1739955	1262897
5km	90%	50000	2	162	2531175	276817	2234200	1481322
5km	90%	50000	2	209	2671957	246550	2387031	1660072
5km	90%	50000	2	143	1891209	225712	1646570	1214762
5km	90%	50000	2	262	2815215	279655	2500550	1371383
5km	90%	50000	2	179	2746439	266421	2457194	1647234
5km	90%	50000	2	252	3621292	325483	3264713	1793545
5km	90%	50000	2	247	2723369	243693	2467818	1567111
5km	90%	50000	2	223	2483946	240113	2205028	1579819
5km	90%	50000	2	200	2602622	316653	2269970	1362832
5km	90%	50000	2	229	3006125	329452	2639118	1781849
5km	90%	50000	2	246	2598508	277167	2293526	1628056
5km	90%	50000	2	155	2224804	240962	1962720	1381115
5km	90%	50000	2	286	3265674	314883	2908153	1952383
5km	90%	50000	2	260	2459697	260951	2186157	1416673
5km	90%	50000	2	180	2272328	232548	2019473	1587106
5km	90%	50000	2	230	2984314	264971	2681300	1660610
5km	90%	50000	2	200	2517925	276160	2214454	1493474
5km	90%	50000	2	146	2599763	283420	2296057	1367520
5km	90%	50000	2	215	2283877	246209	2018133	1202174
5km	90%	50000	2	206	2841350	312934	2506785	1694977
5km	90%	50000	2	190	2217242	247419	1948619	1330949
5km	90%	50000	2	253	2746324	302111	2423232	1757545
5km	90%	50000	2	185	2307355	225283	2053998	1263822
5km	90%	50000	2	310	2502999	283549	2194073	1640060
5km	90%	50000	2	266	2790820	300211	2460450	1745603
5km	90%	50000	2	258	3029721	315046	2692878	1629318
5km	90%	50000	2	194	2532250	248712	2255185	1454136
5km	90%	50000	2	220	2648446	303601	2330032	1693390
5km	90%	50000	2	198	2234687	250784	1956763	1350158
5km	90%	50000	2	258	2480933	244165	2216001	1479295
5km	90%	50000	2	215	2386690	226881	2125247	1452208
5km	90%	50000	2	139	2160001	243503	1902673	1380845
5km	90%	50000	2	187	2637368	289361	2328494	1667617
5km	90%	50000	2	253	2501874	298860	2179035	1643816
5km	90%	50000	2	231	2460944	233856	2208633	1616008
5km	90%	50000	2	210	3352280	321388	3011706	1662133
5km	90%	50000	2	232	2293796	224630	2049294	1416175
5km	90%	50000	2	300	2808797	283688	2469042	1631380
5km	90%	50000	2	211	3476661	327604	3129130	1855363
5km	90%	50000	2	167	1502195	170650	1314601	1102659
5km	90%	50000	2	154	2237599	249814	1970330	1419624
5km	90%	50000	2	262	2688468	280269	2384493	1571678
5km	90%	50000	2	156	2142245	247737	1879637	1355333
5km	90%	50000	2	205	2645869	295266	2322565	1452891
5km	90%	50000	2	238	3334737	346570	2946990	1747668
5km	90%	50000	2	242	1882414	205825	1647992	1108826
5km	90%	50000	2	291	2693676	278738	2400552	1323076
5km	90%	50000	2	183	2879876	282072	2567456	1539315
5km	90%	50000	2	218	2580974	286979	2269878	1514983
5km	90%	50000	2	145	2058822	229150	1807339	1389339
5km	90%	50000	2	304	2028513	214417	1776597	1254013
5km	90%	50000	2	203	2592128	260193	2304869	1531161
5km	90%	50000	2	247	2087261	223711	1840268	1412074
5km	90%	50000	2	315	2432437	231872	2169298	1499371
5km	90%	50000	2	216	3127358	299567	2774456	1492353
5km	90%	50000	2	208	2660212	285430	2356150	1593976
5km	90%	50000	2	184	2380207	263100	2087718	1804903
5km	90%	50000	2	190	2564425	270221	2283730	1562286
5km	90%	50000	2	146	1395111	179708	1186592	1171024
5km	90%	50000	2	252	3165003	318041	2811478	1939506
5km	90%	50000	2	263	2462539	249418	2176938	1476909
5km	90%	50000	2	159	2623806	279141	2298397	1478436
5km	90%	50000	2	313	4003931	344904	3639325	2116348
5km	90%	50000	2	184	2507855	276828	2200395	1437849
5km	90%	50000	2	229	2924602	330581	2564284	1763511
5km	90%	50000	2	173	2404618	278405	2099008	1413987
5km	90%	50000	2	195	2532339	258481	2258170	1452172
5km	90%	50000	2	261	3140824	346779	2758269	1878242
5km	90%	50000	2	241	2753356	264264	2465980	1656055
5km	90%	50000	2	250	2848651	329871	2496837	1623168
5km	90%	50000	2	221	2922457	308196	2594607	1643664
5km	90%	50000	2	189	2637449	255841	2365129	1561098
5km	90%	50000	2	285	2878908	293601	2550757	1875001
5km	90%	50000	2	238	2688177	296261	2362144	1547264
5km	90%	50000	2	187	2424910	262278	2136184	1430651
5km	90%	50000	2	286	2885982	278006	2573715	1651185
5km	90%	50000	2	177	2862826	285099	2566178	1646493
5km	90%	50000	2	207	2992131	333026	2620846	1657571
5km	90%	50000	2	184	1972553	244480	1713612	1429566
5km	90%	50000	2	162	1909531	236106	1661717	1292614
5km	90%	50000	2	198	2898335	260509	2595343	1648603
5km	90%	50000	2	161	2962945	293316	2648260	1714938
5km	90%	50000	2	268	2463719	265264	2164596	1503043
5km	90%	50000	2	316	2432293	261323	2122984	1541465
5km	90%	50000	2	281	2400353	247786	2136344	1639064
5km	90%	50000	2	267	2754689	268567	2455894	1454441
5km	90%	50000	2	220	2524524	251663	2254984	1561996
5km	90%	50000	2	181	2476477	276420	2170221	1537822
5km	90%	50000	2	235	3221986	352456	2838983	1740062
5km	90%	50000	2	191	2745410	266389	2460673	1439778
5km	90%	50000	2	195	2830597	268381	2538080	1749409
5km	90%	50000	2	226	2717620	279031	2414299	1576465
5km	90%	50000	2	217	3641471	304298	3312426	1888556
5km	90%	50000	2	160	1605184	194661	1402400	1153566
5km	90%	50000	2	220	3058227	294240	2719900	1767564
5km	90%	50000	2	292	2139369	243811	1877708	1391897
5km	90%	50000	2	198	2307906	256614	2027423	1382404
5km	90%	50000	2	196	2732805	268569	2430770	1746229
5km	90%	50000	2	238	2307569	270262	2016166	1401418
5km	90%	50000	2	202	2542050	286365	2233695	1629139
5km	90%	50000	2	213	2932856	284172	2624989	1591301
5km	90%	50000	2	257	2520946	275533	2223140	1441122
5km	90%	50000	2	134	1954549	199662	1739363	1101103
5km	90%	50000	2	218	2462217	262819	2180050	1452016
5km	90%	50000	2	296	4205851	363418	3814296	1980525
5km	90%	50000	2	256	2822976	319428	2477172	1769300
5km	90%	50000	2	260	2984764	298964	2662446	1722138
5km	90%	50000	2	209	2543796	279211	2240275	1429776
5km	90%	50000	2	195	2833286	273341	2546807	1689067
5km	90%	50000	2	436	2326130	242385	2043063	1537977
5km	90%	50000	2	157	1622437	199397	1410584	998979
5km	90%	50000	2	250	2733369	302444	2411758	1612879
5km	90%	50000	2	356	2610111	287083	2282571	1638767
5km	90%	50000	2	206	2259101	260631	1979777	1298976
5km	90%	50000	2	264	3021401	302454	2695863	1472826
5km	90%	50000	2	184	3168257	300802	2843936	1577011
5km	90%	50000	2	335	2503314	233739	2243730	1352716
5km	90%	50000	2	188	3819184	343783	3447148	1960190
5km	90%	50000	2	178	2077590	218416	1837651	1345046
5km	90%	50000	2	213	3044212	285677	2720914	1614946
5km	90%	50000	2	315	2781647	302636	2449343	1535388
5km	90%	50000	2	212	2910401	298860	2582063	1573222
5km	90%	50000	2	167	2190212	230763	1934618	1245053
5km	90%	50000	2	141	2126149	230970	1875922	1266079
5km	90%	50000	2	149	2044930	201940	1830607	1269659
5km	90%	50000	2	245	2267516	220551	2019044	1446269
5km	90%	50000	2	316	2695660	284173	2399564	1586792
5km	90%	50000	2	195	2970235	283706	2661878	1474104
5km	90%	50000	2	233	2506329	247776	2240466	1615924
5km	90%	50000	2	194	2694160	310403	2359862	1589890
5km	90%	50000	2	266	3054717	320110	2710078	1788402
5km	90%	50000	2	232	3103382	328973	2760788	1725231
5km	90%	50000	2	229	2957379	304229	2629569	1821300
5km	90%	50000	2	185	2254570	264057	1972412	1427481
5km	90%	50000	2	216	2421773	248234	2154303	1482573
5km	90%	50000	2	199	3650709	303850	3327424	1759125
5km	90%	50000	2	217	2427090	248339	2157309	1579535
5km	90%	50000	2	193	3139954	272668	2842196	1770799
5km	90%	50000	2	176	2384427	280019	2084049	1497852
5km	90%	50000	2	309	2472018	274380	2181250	1467592
5km	90%	50000	2	210	3539023	375520	3124167	2023781
5km	90%	50000	2	239	3223716	307050	2896546	1776767
5km	90%	50000	2	329	2706281	294688	2385091	1727799
5km	90%	50000	2	161	2451796	282663	2145655	1740372
5km	90%	50000	2	276	2407941	244956	2140358	1494131
5km	90%	50000	2	258	2867143	289343	2561638	1660837
5km	90%	50000	2	242	2060085	222518	1776363	1388342
5km	90%	50000	2	195	2029103	221391	1795009	1309735
5km	90%	50000	2	216	2556017	245926	2276654	1581779
5km	90%	50000	2	220	2598033	278004	2296452	1595506
5km	90%	50000	2	235	2011874	217735	1774174	1214581
5km	90%	50000	2	204	2226891	255984	1945493	1373084
5km	90%	50000	2	210	2710598	270608	2414358	1639820
5km	90%	50000	2	153	2233316	246666	1966736	1298413
5km	90%	50000	2	185	2793548	290521	2462915	1638890
5km	90%	50000	2	225	1920345	212203	1696085	1298595
5km	90%	50000	2	258	2091371	253173	1819867	1433484
5km	90%	50000	2	197	2466425	241849	2208036	1452449
5km	90%	50000	2	156	2974690	299499	2645261	1521301
5km	90%	50000	2	221	2558259	264573	2263479	1642738
5km	90%	50000	2	281	2429139	292942	2105693	1522874
5km	90%	50000	2	173	2527097	275874	2233171	1520652
5km	90%	50000	2	237	2814247	297217	2494762	1703234
5km	90%	50000	2	198	2615216	294653	2292065	1509958
5km	90%	50000	2	187	2143853	213216	1915142	1200236
5km	90%	50000	2	257	2812252	308678	2477747	1606893
5km	90%	50000	2	222	2627052	255894	2349624	1330570
5km	90%	50000	2	177	2527059	272627	2234855	1620125
5km	90%	50000	2	201	2389782	242145	2122417	1301223
5km	90%	50000	2	242	2110198	230346	1836936	1396210
5km	90%	50000	2	135	1516651	185013	1317687	994076
5km	90%	50000	2	207	2613560	287717	2307438	1500813
5km	90%	50000	2	223	2530985	255490	2237111	1494844
5km	90%	50000	2	173	2261094	235214	2011478	1336851
5km	90%	50000	2	198	2385044	252701	2110501	1554297
5km	90%	50000	2	247	2545914	284287	2231304	1565193
5km	90%	50000	2	253	2197104	234169	1946410	1269908
5km	90%	50000	2	237	2240445	239376	1985358	1367483
5km	90%	50000	2	224	3190625	340630	2826805	1822917
5km	90%	50000	2	237	3028676	252739	2737038	1661763
5km	90%	50000	2	267	2617273	307564	2290130	1593670
5km	90%	50000	2	307	2185375	226767	1937108	1412579
5km	90%	50000	2	212	2937758	308857	2598392	1573224
5km	90%	50000	2	158	2606165	289884	2286130	1590370
5km	90%	50000	2	311	2356929	242052	2096584	1471904
5km	90%	50000	2	197	2463090	252378	2190949	1403042
5km	90%	50000	2	246	2291567	249748	2022554	1345883
5km	90%	50000	2	250	2093934	221003	1854296	1274125
5km	90%	50000	2	175	2313878	252959	2047440	1289880
5km	90%	50000	2	166	1949408	213394	1715460	1304141
5km	90%	50000	2	186	2185856	264005	1906532	1503149
5km	90%	50000	2	335	3166550	279824	2861606	1795628
5km	90%	50000	2	188	2353725	249908	2072385	1377275
5km	90%	50000	2	215	2806277	275140	2508332	1604012
5km	90%	50000	2	159	2643900	300060	2323696	1433983
5km	90%	50000	2	256	2816438	279157	2507851	1682557
5km	90%	50000	2	186	2149871	230748	1906926	1444689
5km	90%	50000	2	166	2258512	227785	2014924	1556528
5km	90%	50000	2	243	2083415	240912	1822763	1328283
5km	90%	50000	2	224	2511447	256932	2204335	1436915
5km	90%	50000	2	196	2430706	263497	2128998	1397148
5km	90%	50000	2	210	2466492	256513	2184072	1481579
5km	90%	50000	2	214	3208967	355254	2801675	2001305
5km	90%	50000	2	203	2816130	280910	2486706	1571532
5km	90%	50000	2	212	2934219	274312	2635176	1510663
5km	90%	50000	2	188	2485931	275108	2188257	1608452
5km	90%	50000	2	264	2181195	269426	1890438	1543753
5km	90%	50000	2	215	2848589	337137	2487467	1695347
5km	90%	50000	2	164	2211083	246526	1941771	1384542
5km	90%	50000	2	201	3474704	349944	3090779	1748255
5km	90%	50000	2	225	1906542	218662	1670847	1271642
5km	90%	50000	2	238	3380584	338325	3002339	2053527
5km	90%	50000	2	219	3016889	291211	2674103	1779075
5km	90%	50000	2	258	2610668	275052	2311853	1439565
5km	90%	50000	2	200	2231188	228582	1976732	1586536
5km	90%	50000	2	198	3054227	313305	2707959	1747647
5km	90%	50000	2	177	2385748	264055	2100143	1601056
5km	90%	50000	2	204	2052297	243755	1789000	1209574
5km	90%	50000	2	174	2045233	241472	1786396	1356083
5km	90%	50000	2	184	2035264	218722	1801469	1229313
5km	90%	50000	2	202	2648033	274868	2346425	1529772
5km	90%	50000	2	210	2970126	267615	2669682	1606797
5km	90%	50000	2	341	2874456	263701	2561008	1662834
5km	90%	50000	2	210	1967736	209016	1736730	1313166
5km	90%	50000	2	215	2592961	261644	2317345	1537408
5km	90%	50000	2	276	3781615	353494	3396235	1929291
5km	90%	50000	2	250	2021687	235010	1764917	1368973
5km	90%	50000	2	168	2232002	265416	1949718	1555074
5km	90%	50000	2	189	2421494	238835	2160394	1428173
5km	90%	50000	2	211	2495536	263489	2208751	1508701
5km	90%	50000	2	253	2367755	239766	2086187	1451673
5km	90%	50000	2	231	2484777	277423	2183503	1458375
5km	90%	50000	2	259	3796635	355247	3419158	1928084
5km	90%	50000	2	137	2168957	249271	1906715	1072258
5km	90%	50000	2	156	2219113	217397	1985823	1356049
5km	90%	50000	2	248	2523049	256902	2246801	1470588
5km	90%	50000	2	171	2506976	231616	2233428	1438334
5km	90%	50000	2	169	1805109	210513	1573080	1228972
5km	90%	50000	2	438	3914166	356014	3525254	2119525
5km	90%	50000	2	196	3002806	302809	2683439	1653655
5km	90%	50000	2	281	3599181	289834	3270165	1685857
5km	90%	50000	2	154	1872615	204998	1651053	1188637
5km	90%	50000	2	183	2399448	267628	2114470	1306918
5km	90%	50000	2	188	1450960	167272	1259278	969892
5km	90%	50000	2	252	2323671	265998	2041470	1608411
5km	90%	50000	2	175	2595849	294666	2271310	1531704
5km	90%	50000	2	226	2502479	252691	2236139	1584626
5km	90%	50000	2	191	2074827	224093	1829132	1357124
5km	90%	50000	2	197	2795764	310228	2454099	1649069
5km	90%	50000	2	260	2732168	306675	2390642	1541323
5km	90%	50000	2	209	2353381	250008	2094644	1168025
5km	90%	50000	2	213	2560043	252524	2296284	1477850
5km	90%	50000	2	187	2549591	263471	2263860	1434903
5km	90%	50000	2	237	3132201	311189	2791485	1719802
5km	90%	50000	2	201	3077781	281179	2750283	1889588
5km	90%	50000	2	239	2102633	238250	1855190	1228163
5km	90%	50000	2	258	1773091	216268	1542689	1108919
5km	90%	50000	2	208	2290778	253217	2020703	1431006
5km	90%	50000	2	244	2555518	257327	2278580	1588545
5km	90%	50000	2	293	2116425	233460	1861690	1286608
5km	90%	50000	2	182	3249074	311657	2920306	1710226
5km	90%	50000	2	324	2911982	300366	2589348	1708779
5km	90%	50000	2	209	2652852	270655	2360999	1466202
5km	90%	50000	2	332	3080350	292101	2765763	1809682
5km	90%	50000	2	311	2832379	317986	2500497	1702380
5km	90%	50000	2	219	2600052	288522	2288497	1541527
5km	90%	50000	2	213	3270749	312527	2921485	1861273
5km	90%	50000	2	230	2135584	246211	1873379	1276520
5km	90%	50000	2	204	2876330	298222	2531814	1901133
5km	90%	50000	2	183	2523685	256061	2229608	1437154
5km	90%	50000	2	164	2907414	289363	2578415	1625393
5km	90%	50000	2	311	2751689	237337	2478517	1610585
5km	90%	50000	2	184	2012307	225039	1752766	1397809
5km	90%	50000	2	208	2685463	279561	2389168	1459802
5km	90%	50000	2	249	2668487	274917	2374074	1653704
5km	90%	50000	2	182	2330988	271062	2039090	1436855
5km	90%	50000	2	224	2719883	303052	2389447	1542525
5km	90%	50000	2	185	2648720	292363	2331421	1664278
5km	90%	50000	2	136	2452943	255624	2174732	1266686
5km	90%	50000	2	229	2560245	252690	2282232	1488392
5km	90%	50000	2	294	2512209	281784	2212930	1680745
5km	90%	50000	2	248	1991216	238398	1736411	1239207
5km	90%	50000	2	256	3548197	370651	3150948	1909828
5km	90%	50000	2	262	2424437	294041	2117591	1389875
5km	90%	50000	2	220	3109501	301922	2787184	1755253
5km	90%	50000	2	162	3001652	302579	2657328	1569276
5km	90%	50000	2	179	2599472	271645	2302035	1616895
5km	90%	50000	2	225	2060355	208920	1809111	1618518
5km	90%	50000	2	205	2366799	257151	2090106	1424847
5km	90%	50000	2	245	3912193	341862	3536241	2008440
5km	90%	50000	2	230	2379748	255338	2088063	1757861
5km	90%	50000	2	245	2699946	282535	2391027	1653678
5km	90%	50000	2	244	2456041	280419	2146570	1627622
5km	90%	50000	2	271	2719881	281654	2419192	1616385
5km	90%	50000	2	150	1993547	232243	1752691	1211911
5km	90%	50000	2	283	3249757	318962	2902103	1839380
5km	90%	50000	2	216	2423564	267629	2137568	1505417
5km	90%	50000	2	322	2866497	303158	2538887	1792029
5km	90%	50000	2	230	2550582	292952	2237978	1645398
5km	90%	50000	2	215	2840578	264767	2554629	1528310
5km	90%	50000	2	179	2676846	270489	2386956	1366771
5km	90%	50000	2	172	2407924	267968	2121228	1440213
5km	90%	50000	2	269	2701083	273886	2397814	1675945
5km	90%	50000	2	294	2051272	246013	1789038	1414427
5km	90%	50000	2	174	2296825	240409	2027687	1558714
5km	90%	50000	2	230	2552615	267031	2259873	1398116
5km	90%	50000	2	249	2391343	244801	2127110	1321057
5km	90%	50000	2	279	2062946	212065	1821494	1400989
5km	90%	50000	2	391	3343074	276731	3030732	1821010
5km	90%	50000	2	239	2022323	218427	1782282	1243340
5km	90%	50000	2	179	1998782	232333	1744832	1337262
5km	90%	50000	2	177	2433299	284171	2130579	1606816
5km	90%	50000	2	266	2413062	242849	2152676	1586072
5km	90%	50000	2	271	2509268	286805	2207054	1752203
5km	90%	50000	2	222	2581464	233203	2330425	1440441
5km	90%	50000	2	206	2293129	259019	2016732	1347663
5km	90%	50000	2	355	2622391	240803	2361261	1720093
5km	90%	50000	2	238	2309810	256589	2029067	1367833
5km	90%	50000	2	171	2482758	266955	2178889	1510958
5km	90%	50000	2	212	2182978	240020	1932322	1408244
5km	90%	50000	2	275	3813070	318556	3471323	1908384
5km	90%	50000	2	183	2548931	274827	2245470	1444026
5km	90%	50000	2	206	2821151	297942	2506466	1688128
5km	90%	50000	2	258	3509107	369867	3117947	1799284
5km	90%	50000	2	212	2690243	282438	2378671	1507115
5km	90%	50000	2	160	2678260	280889	2359351	1684205
5km	90%	50000	2	270	2613201	267703	2326559	1614452
5km	90%	50000	2	237	2053538	220262	1809796	1243263
5km	90%	50000	2	199	2230977	233361	1976272	1403210
5km	90%	50000	2	304	3579113	364197	3182527	2242428
5km	90%	50000	2	222	2231874	245334	1960462	1479085
5km	90%	50000	2	142	2565744	289323	2256280	1664325
5km	90%	50000	2	161	2194850	239695	1905628	1561441
5km	90%	50000	2	156	1798811	214549	1543332	1278219
5km	90%	50000	2	186	2595589	271591	2308721	1407532
5km	90%	50000	2	321	2992325	317135	2648609	1748405
5km	90%	50000	2	373	2931840	271100	2610018	1709467
5km	90%	50000	2	197	2594900	269137	2298605	1665145
5km	90%	50000	2	331	2420006	217567	2164184	1548927
5km	90%	50000	2	190	3271814	296043	2934289	1649177
5km	90%	50000	2	261	2517397	267585	2220503	1720136
5km	90%	50000	2	174	2154725	209570	1927444	1386656
5km	90%	50000	2	184	2283245	258408	1975819	1291970
5km	90%	50000	2	277	4123632	394672	3665704	2200682
5km	90%	50000	2	200	2345032	223242	2101082	1492320
5km	90%	50000	2	175	2236944	248470	1966769	1237700
5km	90%	50000	2	234	2287109	228401	2016851	1361165
5km	90%	50000	2	161	2715524	270058	2428655	1557059
5km	90%	50000	2	271	2498862	251946	2219160	1549149
5km	90%	50000	2	224	2816366	285656	2502849	1612003
5km	90%	50000	2	249	2664095	259619	2379451	1590410
5km	90%	50000	2	271	2010948	237382	1766030	1351026
5km	90%	50000	2	240	2365053	207002	2132026	1401251
5km	90%	50000	2	220	1918333	194984	1697118	1248291
5km	90%	50000	2	241	2276824	268699	1988042	1552993
5km	90%	50000	2	160	2611461	299342	2288198	1456252
5km	90%	50000	2	220	2521027	287383	2212484	1359793
5km	90%	50000	2	254	2173124	208113	1947085	1211017
5km	90%	50000	2	224	3062274	320534	2707505	1993623
5km	90%	50000	2	217	2773186	275676	2471396	1476199
5km	90%	50000	2	161	1944144	224119	1706849	1254176
5km	90%	50000	2	200	2186558	253125	1914924	1637450
5km	90%	50000	2	199	3091577	296665	2771938	1585726
5km	90%	50000	2	225	3014246	365662	2635315	1793483
5km	90%	50000	2	218	3371509	339600	3008629	1854413
5km	90%	50000	2	223	2432707	279174	2136126	1477397
5km	90%	50000	2	218	3153668	291036	2829248	1844004
5km	90%	50000	2	313	2593798	261580	2307333	1483729
5km	90%	50000	2	285	2131664	237531	1871611	1557147
5km	90%	50000	2	218	2916823	312295	2586028	1654018
5km	90%	50000	2	242	2039348	214800	1810803	1364840
5km	90%	50000	2	232	2342887	255905	2068984	1438007
5km	90%	50000	2	209	1949267	243512	1687612	1440710
5km	90%	50000	2	233	3142183	286569	2829909	1743731
5km	90%	50000	2	185	2266759	251941	2000705	1315961
5km	90%	50000	2	225	2902629	304062	2580724	1626110
5km	90%	50000	2	183	2226623	273548	1925686	1431101
5km	90%	50000	2	153	2481119	279394	2167621	1770015
5km	90%	50000	2	301	2595959	264779	2299539	1359639
5km	90%	50000	2	182	2624552	280307	2334284	1398297
5km	90%	50000	2	177	2683386	305286	2362711	1469424
5km	90%	50000	2	256	1951116	227365	1716411	1221111
5km	90%	50000	2	173	2410065	260305	2124466	1479375
5km	90%	50000	2	228	2612448	275475	2312778	1618692
5km	90%	50000	2	187	2970300	325015	2624196	1630035
5km	90%	50000	2	182	2531364	242845	2259212	1396908
5km	90%	50000	2	236	3103479	297960	2778372	1616542
5km	90%	50000	2	262	2610644	266397	2312943	1475642
5km	90%	50000	2	288	2634313	280197	2326575	1650690
5km	90%	50000	2	309	2334981	262704	2044771	1478971
5km	90%	50000	2	252	1770509	217621	1538426	1196576
5km	90%	50000	2	381	3379101	353280	3002863	1709389
5km	90%	50000	2	180	1938101	225628	1695948	1296162
5km	90%	50000	2	171	2409279	246690	2151696	1357174
5km	90%	50000	2	221	2828930	269015	2530086	1634113
5km	90%	50000	2	258	2503867	257215	2224063	1552501
5km	90%	50000	2	209	2973479	310867	2613232	1438645
5km	90%	50000	2	245	2079514	241730	1823290	1347348
5km	90%	50000	2	199	2722862	254799	2455606	1444624
5km	90%	50000	2	183	1536119	168550	1345733	1297050
5km	90%	50000	2	201	2370897	249455	2094765	1523553
5km	90%	50000	2	248	3009260	284310	2707544	1541167
5km	90%	50000	2	208	1784845	186939	1580549	1194805
5km	90%	50000	2	218	2148837	232511	1902755	1474493
5km	90%	50000	2	291	2574996	274395	2269865	1435508
5km	90%	50000	2	192	2158572	238569	1891551	1405843
5km	90%	50000	2	153	2491290	249568	2224018	1339664
5km	90%	50000	2	201	2922296	294257	2577204	1580671
5km	90%	50000	2	191	2877419	277840	2584314	1690831
5km	90%	50000	2	169	3372898	341960	3002030	1711811
5km	90%	50000	2	146	2216513	228426	1966357	1589963
5km	90%	50000	2	198	2564569	275752	2268363	1719427
5km	90%	50000	2	206	2995935	293267	2679294	1761321
5km	90%	50000	2	197	3868928	366007	3460435	2006742
5km	90%	50000	2	185	2764488	292674	2451183	1690811
5km	90%	50000	2	207	2975020	279295	2667485	1604615
5km	90%	50000	2	203	2645867	275576	2348059	1516349
5km	90%	50000	2	199	2779864	293036	2464820	1596849
5km	90%	50000	2	252	2214393	250536	1945863	1487389
5km	90%	50000	2	274	2207903	237835	1932123	1335934
5km	90%	50000	2	171	2630006	280106	2335337	1662132
5km	90%	50000	2	198	3981373	340043	3614408	1840695
5km	90%	50000	2	253	2440062	249913	2170325	1445164
5km	90%	50000	2	239	2833518	253395	2560267	1640634
5km	90%	50000	2	216	2313394	236394	2057478	1325514
5km	90%	50000	2	294	3074739	328218	2724509	1599009
5km	90%	50000	2	159	2383953	252183	2109473	1336239
5km	90%	50000	2	196	2638909	270100	2343185	1563823
5km	90%	50000	2	229	3096830	335911	2732846	1920082
5km	90%	50000	2	258	2348139	237917	2094851	1471594
5km	90%	50000	2	317	2543255	252225	2269163	1415608
5km	90%	50000	2	253	2594195	309078	2253286	1673025
5km	90%	50000	2	203	2305144	253617	2022264	1536094
5km	90%	50000	2	260	2827632	299869	2500294	2016805
5km	90%	50000	2	203	3112402	293491	2790336	1792654
5km	90%	50000	2	212	2320946	242030	2063933	1415930
5km	90%	50000	2	229	2731009	273330	2426083	1774535
5km	90%	50000	2	277	2700368	281353	2388044	1476226
5km	90%	50000	2	199	3021254	322546	2671186	1771513
5km	90%	50000	2	243	2768016	260029	2484443	1786608
5km	90%	50000	2	252	2717047	304110	2370020	1561299
5km	90%	50000	2	246	2784407	316024	2433465	1595152
5km	90%	50000	2	287	3435184	335450	3063334	1898060
5km	90%	50000	2	214	2853191	290446	2530459	1565763
5km	90%	50000	2	215	2647153	260325	2366313	1364263
5km	90%	50000	2	239	2251419	216075	2006708	1336361
5km	90%	50000	2	296	2677782	250797	2392249	1414789
5km	90%	50000	2	149	2573466	241096	2321849	1406518
5km	90%	50000	2	217	3262223	282042	2949471	1614129
5km	90%	50000	2	212	2236593	250540	1945822	1494543
5km	90%	50000	2	155	1701180	210619	1479715	1249038
5km	90%	50000	2	295	2569163	262991	2273723	1565342
5km	90%	50000	2	288	3186890	287404	2850031	2153382
5km	90%	50000	2	240	2830135	302594	2488680	1543966
5km	90%	50000	2	233	2794373	294915	2478483	1607006
5km	90%	50000	2	230	2973974	271656	2684604	1663870
5km	90%	50000	2	327	3397528	314737	3064790	1837240
5km	90%	50000	2	227	2389584	278466	2086122	1513251
5km	90%	50000	2	202	2390678	260313	2102222	1396861
5km	90%	50000	2	190	3217606	287721	2900628	1677880
5km	90%	50000	2	227	2585611	247552	2298604	1654334
5km	90%	50000	2	249	2359039	266986	2078095	1523429
5km	90%	50000	2	204	2558544	265573	2246012	1518417
5km	90%	50000	2	191	2645353	283110	2338099	1521678
5km	90%	50000	2	172	2644003	271131	2354151	1474443
5km	90%	50000	2	225	3166204	279253	2865063	1793645
5km	90%	50000	2	267	1682999	214077	1458523	1226880
5km	90%	50000	2	200	2835075	274940	2530693	1696476
5km	90%	50000	2	164	2403240	259012	2133862	1308209
5km	90%	50000	2	211	2286300	219693	2021490	1419493
5km	90%	50000	2	230	2683328	248942	2412020	1570855
5km	90%	50000	2	203	2680470	268262	2402040	1623442
5km	90%	50000	2	192	2579119	272871	2281676	1490667
5km	90%	50000	2	224	3734567	345396	3363988	1867352
5km	90%	50000	2	217	2542688	286519	2240754	1461331
5km	90%	50000	2	184	2479432	248759	2196159	1618563
5km	90%	50000	2	216	2533394	310818	2208119	1564697
5km	90%	50000	2	226	3167924	337439	2802458	1618863
5km	90%	50000	2	190	2765871	305670	2443922	1512930
5km	90%	50000	2	259	3159943	337501	2790886	1696134
5km	90%	50000	2	251	2882952	282839	2566282	1642582
5km	90%	50000	2	290	2386646	281630	2080999	1537798
5km	90%	50000	2	173	2295216	254725	2025959	1487320
5km	90%	50000	2	224	2980562	276196	2667200	1719519
5km	90%	50000	2	247	2597659	265252	2313902	1652984
5km	90%	50000	2	164	2617231	251614	2341948	1596834
5km	90%	50000	2	206	2818595	314933	2476651	1620363
5km	90%	50000	2	222	2548801	258921	2271520	1618970
5km	90%	50000	2	285	2721791	256705	2441594	1536204
5km	90%	50000	2	239	2933170	316165	2604678	1642021
5km	90%	50000	2	226	2618249	285370	2314059	1792952
5km	90%	50000	2	248	3416491	370153	3027795	1891811
5km	90%	50000	2	193	1785229	191774	1583991	1255751
5km	90%	50000	2	316	3817382	324276	3472090	1876960
5km	90%	50000	2	235	2604953	277945	2305932	1585677
5km	90%	50000	2	154	2812186	307223	2484934	1656090
5km	90%	50000	2	149	1943184	221942	1698260	1233099
5km	90%	50000	2	217	3071680	293573	2746876	1522056
5km	90%	50000	2	164	2283394	265857	1997164	1370459
5km	90%	50000	2	182	1906940	218070	1677652	1140688
5km	90%	50000	2	194	2332238	253634	2058839	1425867
5km	90%	50000	2	195	2341085	247351	2077154	1468802
5km	90%	50000	2	139	1432963	170794	1254995	1217432
5km	90%	50000	2	284	2440420	266191	2144791	1550719
5km	90%	50000	2	229	3248663	290778	2930099	1709402
5km	90%	50000	2	226	3629855	311177	3290794	1860592
5km	90%	50000	2	218	1922209	208958	1689825	1188210
5km	90%	50000	2	229	2709558	274608	2406261	1520087
5km	90%	50000	2	253	2471383	296263	2150439	1867908
5km	90%	50000	2	203	2518869	283483	2224893	1485381
5km	90%	50000	2	172	2382560	283709	2072524	1504481
5km	90%	50000	2	227	2254294	234664	1957792	1397259
5km	90%	50000	2	194	1851895	205640	1629228	1182162
5km	90%	50000	2	266	2186200	244349	1906523	1324813
5km	90%	50000	2	201	2623994	265135	2333593	1615444
5km	90%	50000	2	218	3296431	340606	2922830	1960922
5km	90%	50000	2	244	3327780	316117	2985645	2009404
5km	90%	50000	2	209	1931408	236434	1669159	1342169
5km	90%	50000	2	213	2028661	219540	1784206	1354264
5km	90%	50000	2	193	2315373	237894	2066465	1412594
5km	90%	50000	2	166	1525422	165457	1347385	972986
5km	90%	50000	2	234	3133475	335157	2774485	1727560
5km	90%	50000	2	291	2874424	299832	2559432	1720853
5km	90%	50000	2	285	3018481	334852	2664034	1767480
5km	90%	50000	2	179	1592393	187547	1372648	1230119
5km	90%	50000	2	206	2614558	297091	2284472	1643930
5km	90%	50000	2	262	1593009	182773	1392423	1293089
5km	90%	50000	2	210	2631606	282946	2332789	1550922
5km	90%	50000	2	177	2155859	228366	1914585	1242301
5km	90%	50000	2	219	2270999	253546	1992800	1313038
5km	90%	50000	2	177	1757927	177880	1546515	1235498
5km	90%	50000	2	252	3609730	349310	3227505	1876426
5km	90%	50000	2	255	2872729	307376	2529450	1917296
5km	90%	50000	2	212	2566687	250424	2294301	1727854
5km	90%	50000	2	230	2045759	220987	1809375	1293876
5km	90%	50000	2	222	2795993	283012	2478282	1686940
5km	90%	50000	2	216	2516931	269711	2233769	1419797
5km	90%	50000	2	175	2467153	262541	2173471	1442491
5km	90%	50000	2	314	2764941	314323	2428680	1514125
5km	90%	50000	2	255	2732026	281882	2412389	1648615
5km	90%	50000	2	195	2521231	267400	2219038	1399606
5km	90%	50000	2	211	2368449	246830	2096916	1490954
5km	90%	50000	2	304	2388841	277858	2083572	1407346
5km	90%	50000	2	278	2265946	234411	1987567	1493109
5km	90%	50000	2	189	2186877	207259	1966571	1349453
5km	90%	50000	2	295	2909608	310843	2579293	1685014
5km	90%	50000	2	195	2235548	240366	1976774	1360433
5km	90%	50000	2	233	2451764	257030	2176147	1504521
5km	90%	50000	2	199	2205294	264216	1924194	1513822
5km	90%	50000	2	215	2495591	253431	2224860	1472536
5km	90%	50000	2	250	2525987	244415	2257220	1687849
5km	90%	50000	2	262	2340849	249315	2075433	1332845
5km	90%	50000	2	356	2965274	316854	2626680	1724220
5km	90%	50000	2	176	2106348	231301	1851603	1444462
5km	90%	50000	2	207	3218189	303201	2897773	1777582
5km	90%	50000	2	226	2836629	305447	2508374	1539340
5km	90%	50000	2	178	2897544	290609	2562806	1565905
5km	90%	50000	2	249	2588528	299908	2270231	1546004
5km	90%	50000	2	261	3075257	306793	2745465	1738196
5km	90%	50000	2	214	2109345	212599	1862198	1381824
5km	90%	50000	2	236	3002013	280233	2687769	1739676
5km	90%	50000	2	220	2703849	278552	2402334	1737148
5km	90%	50000	2	232	2831246	319863	2487432	1589361
5km	90%	50000	2	244	2497541	269446	2211880	1418468
5km	90%	50000	2	316	3492391	327029	3141881	1799672
5km	90%	50000	2	190	2782102	289582	2466127	1366305
5km	90%	50000	2	306	3141888	343649	2772987	1869903
5km	90%	50000	2	188	2578731	252435	2308738	1473247
5km	90%	50000	2	169	1916696	224275	1671218	1382016
5km	90%	50000	2	124	788059	126619	654856	897933
5km	90%	50000	2	186	2544745	263267	2259604	1638003
5km	90%	50000	2	248	2730686	299868	2413856	1756933
5km	90%	50000	2	337	2456195	247471	2182752	1478018
5km	90%	50000	2	263	3307008	314035	2955412	1784488
5km	90%	50000	2	164	2298046	254157	2017975	1388181
5km	90%	50000	2	162	2322253	245036	2058105	1368246
5km	90%	50000	2	305	2287454	237925	2034672	1717606
5km	90%	50000	2	298	1902966	209445	1647478	1311552
5km	90%	50000	2	192	3018789	290888	2707895	1737555
5km	90%	50000	2	269	2914037	320603	2573606	1675600
5km	90%	50000	2	148	2095294	248190	1829969	1376482
5km	90%	50000	2	170	2566998	252707	2287804	1588555
5km	90%	50000	2	235	2879045	287175	2563632	1581839
5km	90%	50000	2	254	3227138	307538	2892554	1649807
5km	90%	50000	2	169	2256610	242880	2003134	1307157
5km	90%	50000	2	213	2351479	235157	2089832	1539067
5km	90%	50000	2	210	2360152	237698	2097974	1415914
5km	90%	50000	2	165	2260964	255745	1973940	1213581
5km	90%	50000	2	150	2106877	228450	1863671	1247427
5km	90%	50000	2	178	2559516	254603	2273591	1525951
5km	90%	50000	2	186	2368200	258798	2090919	1351239
5km	90%	50000	2	159	2343515	243320	2074682	1409581
5km	90%	50000	2	316	2938329	304373	2601447	1719260
5km	90%	50000	2	201	3525746	333245	3162261	1641447
5km	90%	50000	2	202	2347878	235895	2098537	1402438
5km	90%	50000	2	221	2660711	265297	2372166	1449417
5km	90%	50000	2	187	2679019	281825	2374134	1573757
5km	90%	50000	2	181	2268862	261089	1979030	1315317
5km	90%	50000	2	237	2755950	273146	2462080	1507951
5km	90%	50000	2	219	2565690	279436	2256715	1504102
5km	90%	50000	2	143	1764942	183135	1569198	1083530
5km	90%	50000	2	242	2713542	273525	2418776	1601777
5km	90%	50000	2	188	2605094	264325	2322666	1504042
5km	90%	50000	2	211	2929254	329579	2576122	1826426
5km	90%	50000	2	204	3001776	270289	2710664	1625689
5km	90%	50000	2	296	3065299	293054	2728198	1863240
5km	90%	50000	2	192	2547505	265781	2244093	1615363
5km	90%	50000	2	151	2935155	308906	2602786	1554951
5km	90%	50000	2	321	2984268	270042	2675199	1857651
5km	90%	50000	2	319	2490253	296672	2182337	1432815
5km	90%	50000	2	210	2495773	261974	2205908	1356534
5km	90%	50000	2	203	2613808	279185	2319152	1503262
5km	90%	50000	2	232	2695357	309599	2356358	1655447
5km	90%	50000	2	209	2364037	260220	2083630	1329911
5km	90%	50000	2	305	1731976	187783	1524665	1293603
5km	90%	50000	2	265	2399656	274613	2113589	1425739
5km	90%	50000	2	235	2528066	271342	2226461	1681716
5km	90%	50000	2	214	2639890	281384	2331074	1549387
5km	90%	50000	2	279	2373044	259860	2099406	1412081
5km	90%	50000	2	206	3167043	301073	2850964	1756879
5km	90%	50000	2	213	2189487	238822	1938091	1361555
5km	90%	50000	2	182	2345440	264949	2056516	1373125
5km	90%	50000	2	227	3070012	264218	2786138	1759228
5km	90%	50000	2	196	1985534	252535	1709174	1472218
5km	90%	50000	2	250	2055532	246895	1797008	1204979
5km	90%	50000	2	247	2907721	324642	2547413	1708901
5km	90%	50000	2	211	2948757	320159	2600011	1716929
5km	90%	50000	2	222	2644817	262013	2353966	1482444
5km	90%	50000	2	243	2682065	314463	2346397	1673422
5km	90%	50000	2	237	2593922	275206	2297456	1850408
5km	90%	50000	2	197	2642570	289885	2318716	1591322
5km	90%	50000	2	183	2091767	206112	1869031	1401909
5km	90%	50000	2	215	2768196	277258	2461038	1460303
5km	90%	50000	2	181	2596158	264116	2319049	1276259
5km	90%	50000	2	208	2638901	288986	2320018	1672408
5km	90%	50000	2	268	2909686	258304	2621900	1596800
5km	90%	50000	2	256	2466496	250855	2185516	1548927
5km	90%	50000	2	254	2826232	303276	2502343	1729452
5km	90%	50000	2	228	1677620	208140	1456940	1167328
5km	90%	50000	2	265	2585137	273580	2291458	1527962
5km	90%	50000	2	210	2709025	310578	2378405	1624722
5km	90%	50000	2	193	1968631	226390	1721763	1327635
5km	90%	50000	2	260	2997419	256623	2718511	1558467
5km	90%	50000	2	254	2625135	276711	2332670	1622575
5km	90%	50000	2	212	2703711	297810	2394109	1563771
5km	90%	50000	2	177	3059947	282895	2747644	1954534
5km	90%	50000	2	201	2166109	220340	1921488	1318491
5km	90%	50000	2	249	2821862	300845	2489327	1610144
5km	90%	50000	2	225	2714524	262339	2413521	1650194
5km	90%	50000	2	154	2522930	267436	2219531	1478823
5km	90%	50000	2	155	2487512	257316	2199855	1593340
5km	90%	50000	2	250	3061467	290551	2746518	1699465
5km	90%	50000	2	231	2752888	292586	2433367	1601003
5km	90%	50000	2	229	2830094	288896	2523199	1595543
5km	90%	50000	2	189	2448193	257670	2167672	1311916
5km	90%	50000	2	217	2078598	265237	1792811	1485292
5km	90%	50000	2	216	2807906	281825	2484744	1586433
5km	90%	50000	2	206	2821068	299268	2477417	1922297
5km	90%	50000	2	289	2929185	303118	2598868	1694399
5km	90%	50000	2	232	2316075	263396	2037226	1488781
5km	90%	50000	2	214	2570354	281845	2268045	1573962
5km	90%	50000	2	215	2384627	248905	2117972	1432465
5km	90%	50000	2	260	3508153	314737	3177566	1805230
5km	90%	50000	2	282	2926272	323636	2575919	1703349
5km	90%	50000	2	199	3725756	363534	3323130	2087029
5km	90%	50000	2	212	3107217	324056	2732233	1582510
5km	90%	50000	2	200	2199398	253016	1914402	1220764
5km	90%	50000	2	220	2481380	245489	2212442	1373762
5km	90%	50000	2	247	2775443	290393	2458318	1550518
5km	90%	50000	2	212	2902614	286169	2592517	1603128
5km	90%	50000	2	170	2626042	270844	2336119	1524781
5km	90%	50000	2	298	3642186	314589	3291682	2095733
5km	90%	50000	2	169	2842728	264630	2549006	1829781
5km	90%	50000	2	269	2447199	273453	2153004	1476930
5km	90%	50000	2	169	3356755	324361	3007849	1740229
5km	90%	50000	2	241	2206228	244039	1937908	1516733
5km	90%	50000	2	239	2472298	245658	2206034	1446972
5km	90%	50000	2	230	2638108	276046	2329620	1642093
5km	90%	50000	2	179	2690201	254822	2406386	1596094
5km	90%	50000	2	185	2222675	256772	1953229	1286446
5km	90%	50000	2	216	3021358	316646	2684822	1706834
5km	90%	50000	2	216	2739509	274364	2439393	1482672
5km	90%	50000	2	228	1914512	212300	1678686	1341715
5km	90%	50000	2	183	2392579	250214	2120610	1475978
5km	90%	50000	2	169	2306973	267575	2012515	1428844
5km	90%	50000	2	294	2792473	307733	2447951	1567466
5km	90%	50000	2	305	3031379	304913	2704467	1592965
5km	90%	50000	2	223	2332073	248104	2063555	1447341
5km	90%	50000	2	214	1604549	168065	1420421	1164074
5km	90%	50000	2	142	1840604	207456	1619398	1170362
5km	90%	50000	2	279	2870002	286300	2550606	1623713
5km	90%	50000	2	317	2447509	248989	2174650	1432795
5km	90%	50000	2	189	3219674	318015	2850215	1636489
5km	90%	50000	2	227	2824557	296450	2510319	1708346
5km	90%	50000	2	269	3153707	306235	2823937	1659480
5km	90%	50000	2	244	2604956	264177	2315500	1667911
5km	90%	50000	2	186	3288702	347447	2920552	1866791
5km	90%	50000	2	266	2994476	291415	2679984	1644954
5km	90%	50000	2	238	2431300	233739	2172467	1485645
5km	90%	50000	2	149	2397313	253928	2116715	1422566
5km	90%	50000	2	192	3204666	325706	2833046	1721861
5km	90%	50000	2	228	3146040	274594	2851302	1506543
5km	90%	50000	2	199	2428201	248108	2162815	1549254
5km	90%	50000	2	230	2302175	256383	2018044	1512462
5km	90%	50000	2	281	3293319	337786	2928820	1873192
5km	90%	50000	2	238	4003233	376892	3593848	2221415
5km	90%	50000	2	223	2199629	228928	1941864	1455348
5km	90%	50000	2	158	2147495	240108	1886624	1337881
5km	90%	50000	2	319	3155333	307173	2825385	1781935
5km	90%	50000	2	213	2655502	267683	2367548	1518059
5km	90%	50000	2	225	2741942	291872	2427555	1506364
5km	90%	50000	2	248	2621971	248057	2330834	1401947
5km	90%	50000	2	198	1973985	218547	1737457	1169084
5km	90%	50000	2	227	1840810	209582	1609886	1251471
5km	90%	50000	2	185	2346930	263001	2062468	1432498
5km	90%	50000	2	281	2704968	242142	2441583	1641798
5km	90%	50000	2	175	2266764	237256	2016565	1358617
5km	90%	50000	2	208	2950917	310805	2603471	1523721
5km	90%	50000	2	289	2272327	267361	1982191	1471489
5km	90%	50000	2	215	2297711	261878	2020289	1308748
5km	90%	50000	2	211	2320213	233246	2059265	1460608
5km	90%	50000	2	191	2162867	237819	1901241	1529029
5km	90%	50000	2	202	2115954	221164	1886119	1357583
5km	90%	50000	2	260	2627551	278130	2321756	1516393
5km	90%	50000	2	212	2538276	270529	2244836	1499650
5km	90%	50000	2	152	2966334	330430	2618188	1639664
5km	90%	50000	2	182	3097868	300432	2775699	1676131
5km	90%	50000	2	198	2204641	206293	1971749	1289321
5km	90%	50000	2	186	2488877	275933	2191820	1443645
5km	90%	50000	2	279	2888458	317301	2554759	1802521
5km	90%	50000	2	219	2880362	295262	2545343	1529403
5km	90%	50000	2	167	1048123	141779	898405	917077
5km	90%	50000	2	267	2803985	282369	2488007	1758492
5km	90%	50000	2	314	2305648	271432	2017894	1315264
5km	90%	50000	2	252	2706368	277785	2388990	1401711
5km	90%	50000	2	247	2660176	270335	2352654	1561879
5km	90%	50000	2	248	2140010	263705	1855427	1482170
5km	90%	50000	2	306	2657123	282804	2351673	1717055
5km	90%	50000	2	192	2128511	224111	1889021	1348879
5km	90%	50000	2	231	2439198	260133	2146757	1500860
5km	90%	50000	2	221	2899704	280401	2599549	1773506
5km	90%	50000	2	200	2188507	249239	1904579	1595120
5km	90%	50000	2	200	2900404	261538	2603084	1656177
5km	90%	50000	2	195	2711530	289589	2376204	1709534
5km	90%	50000	2	215	3374328	342941	3002431	1871115
5km	90%	50000	2	249	2333795	263269	2052409	1405669
5km	90%	50000	2	231	2649125	260564	2363241	1567176
5km	90%	50000	2	249	2697692	275704	2397404	1583111
5km	90%	50000	2	185	2418708	253181	2151451	1362172
5km	90%	50000	2	202	2872241	273992	2567665	1615193
5km	90%	50000	2	189	2485238	276327	2180904	1428309
5km	90%	50000	2	145	1803156	209448	1584313	1153289
5km	90%	50000	2	212	2059811	231325	1801884	1424567
5km	90%	50000	2	212	3134886	319018	2780457	2028791
5km	90%	50000	2	230	2852458	300592	2523549	1573269
5km	90%	50000	2	133	2393473	256662	2121356	1274633
5km	90%	50000	2	212	2841995	309774	2497989	1508157
5km	90%	50000	2	255	2724967	286977	2416557	1540853
5km	90%	50000	2	140	2317823	253519	2014049	1423346
5km	90%	50000	2	227	3487284	340337	3125837	1814062
5km	90%	50000	2	197	1642409	187599	1435843	1237943
5km	90%	50000	2	178	3018541	299368	2689092	1455118
5km	90%	50000	2	275	2129600	229390	1877275	1458570
5km	90%	50000	2	183	2598090	283228	2290857	1446622
5km	90%	50000	2	225	2689972	276945	2394417	1534227
5km	90%	50000	2	256	3044790	333965	2679553	1747512
5km	90%	50000	2	225	2464224	266291	2170602	1476719
5km	90%	50000	2	181	2519704	262195	2233187	1463431
5km	90%	50000	2	221	3069269	278029	2768198	1701750
5km	90%	50000	2	217	2845310	243451	2566839	1607363
5km	90%	50000	2	215	2627272	244897	2352642	1549734
5km	90%	50000	2	234	3997547	359597	3606501	2002058
5km	90%	50000	2	187	2541438	246453	2271342	1579918
5km	90%	50000	2	193	3739639	367621	3345410	1829021
5km	90%	50000	2	234	2698583	276287	2402772	1474886
5km	90%	50000	2	197	2724683	230406	2472315	1490519
5km	90%	50000	2	145	2159312	243286	1902005	1236265
5km	90%	50000	2	219	2640829	299103	2313813	1766196
5km	90%	50000	2	207	2535544	229296	2271571	1521065
5km	90%	50000	2	177	3030387	303226	2708519	1489076
5km	90%	50000	2	222	1884928	198186	1674327	1317969
5km	90%	50000	2	155	2466523	248836	2196735	1503080
5km	90%	50000	2	225	3370336	285873	3070130	1663337
5km	90%	50000	2	270	3794722	331143	3422054	2008723
5km	90%	50000	2	179	2504182	264419	2217066	1353122
5km	90%	50000	2	176	1833651	205787	1610125	1165407
5km	90%	50000	2	206	3392313	319446	3041611	1791073
5km	90%	50000	2	298	2864255	290437	2550525	1767108
5km	90%	50000	2	174	1954002	224546	1711633	1512707
5km	90%	50000	2	180	2305510	252654	2032652	1353169
5km	90%	50000	2	197	2924279	287053	2616316	1560215
5km	90%	50000	2	240	1886804	227928	1639742	1380102
5km	90%	50000	2	321	2906241	286478	2580206	1718974
5km	90%	50000	2	183	2226495	230434	1987961	1397186
5km	90%	50000	2	215	3036754	306420	2701253	1682905
5km	90%	50000	2	255	2776255	273199	2473076	1836316
5km	90%	50000	2	189	2563213	238984	2295861	1571910
5km	90%	50000	2	276	2806565	290601	2503927	1572992
5km	90%	50000	2	266	2172417	235594	1919655	1302655
5km	90%	50000	2	159	2355249	251733	2073416	1356149
5km	90%	50000	2	257	3005005	334923	2645237	1972428
5km	90%	50000	2	241	2007773	215688	1778405	1387903
5km	90%	50000	2	204	2804629	275449	2495291	1656427
5km	90%	50000	2	218	3176045	330960	2820622	1726883
5km	90%	50000	2	206	3418846	309717	3075756	1937559
5km	90%	50000	2	206	3332844	313572	3001922	1877383
5km	90%	50000	2	191	2760766	237362	2512119	1348220
5km	90%	50000	2	202	4305958	384614	3900696	2047354
5km	90%	50000	2	234	2673883	291110	2347483	1590410
5km	90%	50000	2	217	2806844	268431	2515844	1430851
5km	90%	50000	2	191	2281853	264978	2005993	1554242
5km	90%	50000	2	258	2968341	305422	2601370	1583370
5km	90%	50000	2	239	3119447	320704	2759196	1829884
5km	90%	50000	2	206	2479076	259307	2200192	1447307
5km	90%	50000	2	217	2487925	284690	2128423	1637865
5km	90%	50000	2	238	2440591	269329	2148542	1564133
5km	90%	50000	2	237	3015087	278402	2690194	1683934
5km	90%	50000	2	231	2862397	304323	2538226	1534991
5km	90%	50000	2	191	2428581	267939	2143893	1460580
5km	90%	50000	2	231	2088350	231164	1835664	1412052
5km	90%	50000	2	251	3675709	304632	3316618	1857431
5km	90%	50000	2	178	2275587	250562	2000416	1430033
5km	90%	50000	2	157	2321578	244024	2062117	1361106
5km	90%	50000	2	264	2987341	312128	2659371	1556552
5km	90%	50000	2	181	2818025	274214	2509484	1601958
5km	90%	50000	2	278	2640898	289545	2333075	1669163
5km	90%	50000	2	196	3253636	341841	2858133	1697086
5km	90%	50000	2	181	2261138	224129	2018377	1389947
5km	90%	50000	2	173	2830333	249731	2567660	1598448
5km	90%	50000	2	350	3167935	306160	2832623	1941057
5km	90%	50000	2	227	2775803	279424	2465726	1483254
5km	90%	50000	2	213	2028308	237978	1774346	1269773
5km	90%	50000	2	246	2946015	304192	2621991	1688466
5km	90%	50000	2	203	3215068	290994	2902199	1575634
5km	90%	50000	2	305	2777071	289393	2459389	1609687
5km	90%	50000	2	228	2349882	245001	2081762	1532719
5km	90%	50000	2	167	2562623	285922	2243221	1506717
5km	90%	50000	2	262	2083569	240788	1824122	1266738
5km	90%	50000	2	306	2580670	290911	2260920	1596747
5km	90%	50000	2	208	2440854	254653	2148933	1365593
5km	90%	50000	2	173	2331539	238206	2059130	1460664
5km	90%	50000	2	207	2559838	282325	2245244	1567099
5km	90%	50000	2	224	2653325	282372	2347239	1667141
5km	90%	50000	2	141	1903844	215998	1673202	1055912
5km	90%	50000	2	145	2093954	216713	1850891	1256339
5km	90%	50000	2	155	2341461	225806	2098564	1608306
5km	90%	50000	2	228	2029489	221140	1787651	1237008
5km	90%	50000	2	208	2368213	212685	2135211	1427868
5km	90%	50000	2	215	3130117	318562	2782678	2074757
5km	90%	50000	2	322	3102255	308990	2767258	1584195
5km	90%	50000	2	240	3054923	333669	2688266	1765348
5km	90%	50000	2	287	2062330	222724	1806955	1348912
5km	90%	50000	2	236	2906706	289549	2601188	1548334
5km	90%	50000	2	178	1988780	224663	1742421	1322637
5km	90%	50000	2	184	2533961	269426	2240280	1450004
5km	90%	50000	2	186	2326156	244752	2059077	1266118
5km	90%	50000	2	324	2367857	266912	2090597	1533115
5km	90%	50000	2	232	2639602	257709	2357633	1704615
5km	90%	50000	2	201	2729410	308729	2370480	1503521
5km	90%	50000	2	234	2307165	268293	2023625	1604522
5km	90%	50000	2	201	2431706	259999	2145717	1424100
5km	90%	50000	2	146	2198882	272869	1914709	1339433
5km	90%	50000	2	206	2270348	280777	1968382	1426126
5km	90%	50000	2	192	1969206	212892	1726420	1220740
5km	90%	50000	2	155	2466297	252887	2189155	1437104
5km	90%	50000	2	198	2283297	220471	2030819	1371032
5km	90%	50000	2	192	2635753	261147	2358403	1533728
5km	90%	50000	2	259	3324088	320949	2980582	1931467
5km	90%	50000	2	227	2297167	244125	2038040	1398772
5km	90%	50000	2	221	2864390	288967	2557005	1498768
5km	90%	50000	2	284	2690810	262135	2397913	1412858
5km	90%	50000	2	200	3011951	310909	2682541	1897919
5km	90%	50000	2	213	2638358	298870	2318919	1444337
5km	90%	50000	2	352	2798362	305831	2471616	1684505
5km	90%	50000	2	153	2091365	241883	1835311	1282045
5km	90%	50000	2	168	2297896	250360	2026442	1295320
5km	90%	50000	2	258	2183168	242419	1924245	1469384
5km	90%	50000	2	239	2693968	275595	2357710	1592801
5km	90%	50000	2	233	3290411	298523	2970973	1683985
5km	90%	50000	2	251	2685464	298698	2352576	1614812
5km	90%	50000	2	227	2601101	308384	2269644	1567842
5km	90%	50000	2	266	2696114	279334	2373805	1647690
5km	90%	50000	2	176	1892860	206400	1658303	1265673
5km	90%	50000	2	160	2627700	302607	2301518	1603514
5km	90%	50000	2	278	3117438	278513	2809930	1968644
5km	90%	50000	2	194	2757946	297271	2434233	1485808
5km	90%	50000	2	211	2113545	238460	1859130	1347372
5km	90%	50000	2	250	2805315	283552	2506649	1537334
5km	90%	50000	2	289	3074834	323486	2717854	1686609
5km	90%	50000	2	246	2763524	282280	2446161	1750574
5km	90%	50000	2	208	2624099	270753	2321459	1556007
5km	90%	50000	2	184	1670507	228780	1432641	1175111
5km	90%	50000	2	322	2620625	279815	2299741	1508382
5km	90%	50000	2	194	2896353	307669	2561233	1462825
5km	90%	50000	2	198	2758534	308633	2429032	1690278
5km	90%	50000	2	203	2352641	258113	2075423	1488149
5km	90%	50000	2	160	2374197	258169	2102488	1333828
5km	90%	50000	2	271	2906535	288655	2602771	1657061
5km	90%	50000	2	200	2640145	257709	2356346	1601877
5km	90%	50000	2	296	1865804	215456	1633782	1302251
5km	90%	50000	2	187	1914523	208554	1694136	1226563
5km	90%	50000	2	215	2531718	241925	2264485	1432201
5km	90%	50000	2	185	2706581	272912	2396357	1821864
5km	90%	50000	2	237	2525210	238534	2266521	1526066
5km	90%	50000	2	326	3052837	277052	2748680	1829362
5km	90%	50000	2	240	2100234	226567	1851627	1312225
5km	90%	50000	2	272	3140238	320876	2790297	1906335
5km	90%	50000	2	226	3065734	330296	2710682	1733856
5km	90%	50000	2	226	2653349	287067	2334749	1600663
5km	90%	50000	2	206	2041589	231950	1798064	1175467
5km	90%	50000	2	175	2683824	295886	2366801	1560891
5km	90%	50000	2	215	2885516	291081	2580578	1507237
5km	90%	50000	2	176	2663258	264239	2382220	1379565
5km	90%	50000	2	172	2415506	267884	2121907	1515230
5km	90%	50000	2	172	2177250	224195	1938753	1290727
5km	90%	50000	2	306	1945791	217307	1711466	1255179
5km	90%	50000	2	299	2029424	235466	1771293	1432762
5km	90%	50000	2	197	2064763	226209	1817131	1488428
5km	90%	50000	2	252	3022803	316094	2691435	1466735
5km	90%	50000	2	154	2504713	251883	2228144	1294778
5km	90%	50000	2	179	2106120	243435	1842699	1370730
5km	90%	50000	2	260	2385701	259492	2085398	1365048
5km	90%	50000	2	244	2145626	237456	1877245	1424782
5km	90%	50000	2	216	2968966	304752	2645531	1640415
5km	90%	50000	2	287	2480141	264542	2189688	1466712
5km	90%	50000	2	144	1875833	200322	1659282	1194050
5km	90%	50000	2	209	3529764	305635	3184858	2051373
5km	90%	50000	2	229	1700680	195849	1486803	1121448
5km	90%	50000	2	169	1992902	217997	1762025	1294756
5km	90%	50000	2	199	2090514	256170	1815178	1414894
5km	90%	50000	2	324	3332904	263771	3044398	1899284
5km	90%	50000	2	148	2254425	241845	2000642	1269995
5km	90%	50000	2	182	2612215	295020	2296623	1559564
5km	90%	50000	2	247	2885612	280453	2574639	1616318
5km	90%	50000	2	193	2857678	306470	2529851	1616993
5km	90%	50000	2	160	2010697	235626	1763943	1346829
5km	90%	50000	2	308	2359881	232670	2100448	1507701
5km	90%	50000	2	212	2624972	217961	2388000	1647385
5km	90%	50000	2	178	2680000	257671	2395087	1400742
5km	90%	50000	2	217	4212162	346571	3834284	1958513
5km	90%	50000	2	248	2087632	207644	1855587	1356648
5km	90%	50000	2	148	2287477	234993	2034285	1331993
5km	90%	50000	2	201	2030512	206349	1809960	1376106
5km	90%	50000	2	198	3259754	312948	2924445	1816550
5km	90%	50000	2	170	2173336	218855	1933925	1350377
5km	90%	50000	2	177	2572216	274738	2272807	1535087
5km	90%	50000	2	235	2472532	258021	2191867	1427206
5km	90%	50000	2	258	3773307	314860	3446515	1953574
5km	90%	50000	2	335	2384322	262740	2106294	1476041
5km	90%	50000	2	232	2809861	293022	2483062	1659854
5km	90%	50000	2	260	3028122	284646	2709839	1694417
5km	90%	50000	2	254	2744102	302997	2427131	1521570
5km	90%	50000	2	226	3025719	286104	2714227	1700530
5km	90%	50000	2	234	2528108	268799	2231701	1528178
5km	90%	50000	2	207	2973629	318919	2612697	1805932
5km	90%	50000	2	199	2235064	255343	1966796	1313702
5km	90%	50000	2	171	2627734	295823	2309355	1542900
5km	90%	50000	2	269	2641368	255402	2353689	1705278
5km	90%	50000	2	163	1825752	214994	1599427	1184331
5km	90%	50000	2	304	2475710	279408	2173690	1546929
5km	90%	50000	2	259	2834929	287815	2519766	1657236
5km	90%	50000	2	176	1691086	177934	1497496	1260673
5km	90%	50000	2	259	2440895	249216	2159651	1432856
5km	90%	50000	2	197	2852171	311618	2520814	1589710
5km	90%	50000	2	202	2609688	294525	2285817	1566807
5km	90%	50000	2	182	2538768	261711	2221600	1562921
5km	90%	50000	2	222	2859911	301740	2521744	1569622
5km	90%	50000	2	203	2498918	229834	2247087	1583087
5km	90%	50000	2	240	2936164	290753	2620367	1716774
5km	90%	50000	2	259	2638094	284161	2333296	1438372
5km	90%	50000	2	196	3190723	334002	2827190	1620328
5km	90%	50000	2	161	1832783	216364	1599619	1232638
5km	90%	50000	2	191	2470821	238506	2210547	1356798
5km	90%	50000	2	300	3628202	327295	3261547	2099991
5km	90%	50000	2	215	2348919	260960	2072025	1561026
5km	90%	50000	2	199	2572728	284447	2269498	1403069
5km	90%	50000	2	225	2702611	282328	2404529	1433022
5km	90%	50000	2	469	3038319	299447	2712276	1781737
5km	90%	50000	2	157	1490853	199788	1275684	1176131
[truncated: 1 more rows]
