# Supplementary material for: Quantifying the Value of Perfect Information in Emergency Vaccination Campaigns
Source: PLoS Comput Biol. 2017 Feb 16;13(2):e1005318. doi: 10.1371/journal.pcbi.1005318 (PMC5312803; doi:10.1371/journal.pcbi.1005318)
Supplement: S1 Data — (ZIP) [file pcbi.1005318.s013.zip › Data/5km vaccination/data26.txt]

vacc_radius	efficacy	capacity	delay	outbreak_duration	livestock_culled	cattle_culled	sheep_culled	vaccinations
5km	90%	50000	4	159	2413316	237499	2132133	1467841
5km	90%	50000	4	264	2408440	265777	2127144	1451591
5km	90%	50000	4	223	2271429	252817	1988571	1533715
5km	90%	50000	4	270	2827507	296177	2500132	1715348
5km	90%	50000	4	220	2960861	314734	2620853	1644041
5km	90%	50000	4	248	2502914	249713	2233927	1511880
5km	90%	50000	4	237	2520528	293774	2210634	1621420
5km	90%	50000	4	345	2487528	267415	2189374	1467252
5km	90%	50000	4	167	2000264	219208	1744072	1226667
5km	90%	50000	4	236	3089331	317487	2755647	1724937
5km	90%	50000	4	176	2191756	216250	1956350	1317280
5km	90%	50000	4	203	2898778	302704	2571358	1428448
5km	90%	50000	4	225	2217324	242440	1966043	1292634
5km	90%	50000	4	243	2625856	257461	2323767	1435588
5km	90%	50000	4	232	2497406	280844	2191706	1530928
5km	90%	50000	4	244	2441913	238489	2173086	1599595
5km	90%	50000	4	179	2309482	240062	2040555	1501884
5km	90%	50000	4	242	2507766	260033	2225535	1723154
5km	90%	50000	4	247	2470289	280076	2164962	1566777
5km	90%	50000	4	177	2827757	288779	2505987	1724833
5km	90%	50000	4	284	2780201	262424	2502683	1688153
5km	90%	50000	4	207	2899540	268745	2614668	1718634
5km	90%	50000	4	160	2239614	240005	1973981	1457235
5km	90%	50000	4	216	2602419	301701	2285618	1719050
5km	90%	50000	4	237	2418832	268152	2133823	1383922
5km	90%	50000	4	177	2562694	265147	2274355	1391965
5km	90%	50000	4	270	1965555	209560	1741301	1293931
5km	90%	50000	4	239	2214628	259457	1928131	1397041
5km	90%	50000	4	205	2755050	324592	2412814	1575119
5km	90%	50000	4	267	3502942	338561	3147736	1937573
5km	90%	50000	4	235	2263233	223839	1998167	1340486
5km	90%	50000	4	184	2453924	272882	2158260	1369688
5km	90%	50000	4	194	2357776	224831	2071987	1555376
5km	90%	50000	4	295	2011503	211732	1765166	1232900
5km	90%	50000	4	233	2885048	290748	2557761	1624898
5km	90%	50000	4	281	2903810	314660	2563970	1859718
5km	90%	50000	4	227	2860604	284674	2543440	1731445
5km	90%	50000	4	236	3121601	338123	2768933	1855877
5km	90%	50000	4	216	2563981	261616	2277724	1403030
5km	90%	50000	4	261	2227708	215488	1985465	1463779
5km	90%	50000	4	181	2249114	253101	1981031	1526158
5km	90%	50000	4	187	2283285	262993	1997251	1270645
5km	90%	50000	4	275	2773404	283591	2471004	1762810
5km	90%	50000	4	151	2240974	248795	1974947	1476929
5km	90%	50000	4	235	1690391	194876	1478814	1250154
5km	90%	50000	4	203	2113167	211311	1879090	1311569
5km	90%	50000	4	241	1807364	207643	1573530	1323677
5km	90%	50000	4	187	2316924	245704	2051407	1324762
5km	90%	50000	4	189	2007403	220000	1769095	1265927
5km	90%	50000	4	181	2196158	240572	1922794	1159130
5km	90%	50000	4	234	2430752	253563	2149986	1621011
5km	90%	50000	4	185	2567606	300987	2241376	1479699
5km	90%	50000	4	229	2297048	221778	2061187	1440340
5km	90%	50000	4	230	2566089	310097	2227494	1828646
5km	90%	50000	4	221	2496467	262741	2213379	1359804
5km	90%	50000	4	164	1821485	197914	1607149	1273038
5km	90%	50000	4	230	2097574	227900	1843233	1218883
5km	90%	50000	4	178	2395288	271046	2096250	1464430
5km	90%	50000	4	175	2284708	251266	2011154	1412004
5km	90%	50000	4	237	3758026	374296	3348700	1955712
5km	90%	50000	4	198	3570129	375749	3164152	1883684
5km	90%	50000	4	183	2495335	259650	2200961	1385263
5km	90%	50000	4	199	3572304	359446	3170890	1748755
5km	90%	50000	4	231	2084004	243184	1816849	1555431
5km	90%	50000	4	245	2461530	277032	2168174	1600493
5km	90%	50000	4	154	2927121	299630	2595880	1433945
5km	90%	50000	4	156	2336619	267629	2045552	1275925
5km	90%	50000	4	216	2540150	279790	2233661	1474899
5km	90%	50000	4	194	2116563	236019	1862280	1427166
5km	90%	50000	4	167	2422683	229525	2172418	1530470
5km	90%	50000	4	346	2332203	227037	2071350	1469048
5km	90%	50000	4	184	2734154	287616	2430350	1332547
5km	90%	50000	4	132	1983740	232384	1737630	1171948
5km	90%	50000	4	213	2279494	254377	2014717	1449996
5km	90%	50000	4	187	2062449	230026	1774593	1357159
5km	90%	50000	4	210	2398684	273867	2093745	1538444
5km	90%	50000	4	311	2299465	247189	2036417	1714996
5km	90%	50000	4	273	3217170	313419	2825558	1803894
5km	90%	50000	4	181	2373065	265740	2086277	1607824
5km	90%	50000	4	242	2327294	257719	2051176	1518347
5km	90%	50000	4	225	2660098	293005	2342872	1678366
5km	90%	50000	4	241	2515879	309146	2160395	1776083
5km	90%	50000	4	235	2844101	290381	2529743	1451016
5km	90%	50000	4	172	2216486	254100	1939261	1331643
5km	90%	50000	4	346	2610682	254108	2335971	1582485
5km	90%	50000	4	260	3037054	317881	2698209	1898837
5km	90%	50000	4	237	2588571	244809	2332605	1531477
5km	90%	50000	4	235	1882909	208859	1651555	1222234
5km	90%	50000	4	216	2701020	294771	2383610	1524910
5km	90%	50000	4	171	2609752	261995	2331417	1557618
5km	90%	50000	4	194	2291223	272445	1997743	1362284
5km	90%	50000	4	216	1881054	201548	1664801	1114424
5km	90%	50000	4	332	2847897	317619	2505197	1942163
5km	90%	50000	4	193	2241175	251562	1961181	1362735
5km	90%	50000	4	221	3405693	342316	3043151	1708752
5km	90%	50000	4	259	2682764	296020	2375191	1465663
5km	90%	50000	4	248	2721637	284058	2417533	1475544
5km	90%	50000	4	225	2368537	241306	2111055	1446297
5km	90%	50000	4	254	2119052	232390	1870443	1268872
5km	90%	50000	4	162	2173931	243873	1911037	1447525
5km	90%	50000	4	199	2404897	281743	2084863	1654011
5km	90%	50000	4	271	2191273	232009	1944901	1426508
5km	90%	50000	4	199	2690929	325210	2339653	1531684
5km	90%	50000	4	191	2510299	261585	2227162	1442207
5km	90%	50000	4	234	2660446	265396	2381578	1412862
5km	90%	50000	4	170	2250397	234871	1996028	1377237
5km	90%	50000	4	254	3442759	299582	3121079	1816929
5km	90%	50000	4	205	2575596	275489	2262170	1573977
5km	90%	50000	4	209	2509475	248389	2236011	1475411
5km	90%	50000	4	226	2264481	222861	2014360	1527939
5km	90%	50000	4	332	2358826	261511	2082054	1517413
5km	90%	50000	4	199	2147865	220389	1908068	1254438
5km	90%	50000	4	201	3510856	330098	3151161	1826672
5km	90%	50000	4	326	2471443	291074	2154536	1758767
5km	90%	50000	4	232	2168419	248854	1887989	1454339
5km	90%	50000	4	227	2542111	226513	2293023	1384934
5km	90%	50000	4	177	2410769	256969	2129758	1470377
5km	90%	50000	4	261	2272719	250708	2005599	1428621
5km	90%	50000	4	202	2031635	222278	1787924	1298851
5km	90%	50000	4	274	2848704	280992	2543236	1847441
5km	90%	50000	4	163	2185294	223018	1946776	1175558
5km	90%	50000	4	162	2232573	244963	1973277	1293867
5km	90%	50000	4	151	2565163	295198	2247090	1492106
5km	90%	50000	4	302	1919211	183720	1713402	1296153
5km	90%	50000	4	208	2770793	312766	2426478	1770889
5km	90%	50000	4	269	2803075	302703	2477175	2006319
5km	90%	50000	4	223	2475826	236268	2215520	1285642
5km	90%	50000	4	207	2917128	296756	2569314	1513277
5km	90%	50000	4	218	2399231	266032	2113601	1422752
5km	90%	50000	4	198	1842139	272218	1548996	1377659
5km	90%	50000	4	167	2395251	270534	2113628	1354091
5km	90%	50000	4	274	2256831	215615	2021404	1400416
5km	90%	50000	4	152	1835287	199332	1607984	1249577
5km	90%	50000	4	161	2617780	247263	2320575	1520367
5km	90%	50000	4	256	2316130	250106	2035718	1556080
5km	90%	50000	4	229	3029784	295609	2717599	1690499
5km	90%	50000	4	287	2396009	248189	2124539	1658724
5km	90%	50000	4	268	2243013	262810	1955224	1360292
5km	90%	50000	4	207	2318487	235845	2072223	1221469
5km	90%	50000	4	161	2272204	241462	2014584	1292704
5km	90%	50000	4	182	1990622	228335	1745848	1429168
5km	90%	50000	4	215	2512330	259845	2201502	1515670
5km	90%	50000	4	216	2442865	271793	2140844	1406124
5km	90%	50000	4	199	2536225	279098	2228295	1523500
5km	90%	50000	4	204	2943542	307332	2599637	1684042
5km	90%	50000	4	216	2169952	225358	1909974	1415177
5km	90%	50000	4	181	2993801	296120	2669265	1549884
5km	90%	50000	4	224	2396689	268674	2112298	1414355
5km	90%	50000	4	167	2159599	234763	1912540	1328961
5km	90%	50000	4	312	2093442	218099	1853277	1282487
5km	90%	50000	4	218	3239648	283069	2946938	1874396
5km	90%	50000	4	255	3187710	317952	2835981	1784070
5km	90%	50000	4	162	1351034	167046	1163105	1019517
5km	90%	50000	4	272	3147138	308498	2822532	1608710
5km	90%	50000	4	220	2384890	284802	2082705	1411401
5km	90%	50000	4	167	2268674	232351	2018321	1436367
5km	90%	50000	4	294	2456361	264216	2161459	1646265
5km	90%	50000	4	226	3380383	354336	2984078	1608665
5km	90%	50000	4	325	2132868	239199	1881038	1275544
5km	90%	50000	4	235	2449962	255118	2168794	1418986
5km	90%	50000	4	217	3159967	278902	2851928	1894016
5km	90%	50000	4	297	2373876	246485	2086460	1559477
5km	90%	50000	4	261	2833533	329804	2475094	1792562
5km	90%	50000	4	144	1791149	219791	1555505	1354460
5km	90%	50000	4	199	2205976	241995	1940882	1402652
5km	90%	50000	4	174	2407150	266287	2110969	1402300
5km	90%	50000	4	176	2418559	286224	2114741	1695908
5km	90%	50000	4	234	2651214	278177	2345343	1381773
5km	90%	50000	4	192	2230085	220057	1985709	1413393
5km	90%	50000	4	263	2779824	312664	2442767	1623665
5km	90%	50000	4	225	2806721	280436	2504054	1742777
5km	90%	50000	4	367	2982820	290152	2672467	1760634
5km	90%	50000	4	194	2990605	308806	2655923	1821324
5km	90%	50000	4	126	2278288	269451	1998588	1403888
5km	90%	50000	4	146	1836139	185482	1638326	1283733
5km	90%	50000	4	193	2348566	280923	2052970	1306264
5km	90%	50000	4	206	2826867	286827	2519326	1576082
5km	90%	50000	4	194	2076159	224210	1834551	1444225
5km	90%	50000	4	158	2252271	246517	1974890	1381127
5km	90%	50000	4	218	3102095	320935	2755189	1833523
5km	90%	50000	4	131	2301289	235084	2022330	1307661
5km	90%	50000	4	244	3133603	315110	2787924	1604238
5km	90%	50000	4	239	2499984	280649	2196788	1469253
5km	90%	50000	4	218	3051035	299742	2721358	1908303
5km	90%	50000	4	255	2570697	265626	2286896	1547626
5km	90%	50000	4	179	2605161	270618	2288427	1533513
5km	90%	50000	4	290	3201030	283875	2894423	1873440
5km	90%	50000	4	226	2118428	233165	1868672	1306938
5km	90%	50000	4	264	2495178	277847	2201585	1457442
5km	90%	50000	4	254	3022540	305613	2692560	1509095
5km	90%	50000	4	334	2757160	285397	2455945	1726134
5km	90%	50000	4	233	3388001	345970	2999522	2218671
5km	90%	50000	4	157	2684238	285281	2382556	1414605
5km	90%	50000	4	189	2451599	274725	2155969	1427073
5km	90%	50000	4	152	1998884	239802	1740271	1371203
5km	90%	50000	4	287	2669580	285178	2356520	1710783
5km	90%	50000	4	216	2717485	290348	2402573	1431080
5km	90%	50000	4	233	3311506	309392	2955901	1928183
5km	90%	50000	4	228	2528862	271019	2229785	1533444
5km	90%	50000	4	198	2376891	253304	2113367	1591080
5km	90%	50000	4	189	2226795	228477	1979687	1417539
5km	90%	50000	4	325	2504307	278275	2208666	1621374
5km	90%	50000	4	192	2863306	263257	2571569	1736209
5km	90%	50000	4	191	2980150	286398	2631310	1485134
5km	90%	50000	4	275	1830132	202139	1606170	1275312
5km	90%	50000	4	231	3129032	280221	2800813	2008999
5km	90%	50000	4	224	2649503	303852	2315744	1770152
5km	90%	50000	4	221	2408383	226050	2153174	1401195
5km	90%	50000	4	224	2762960	288322	2450340	1592686
5km	90%	50000	4	268	2779654	269323	2488517	1621957
5km	90%	50000	4	226	2501690	261710	2210390	1554274
5km	90%	50000	4	301	2373312	258351	2094217	1700461
5km	90%	50000	4	236	2288521	219760	2049684	1303489
5km	90%	50000	4	172	2784047	315176	2457129	1502135
5km	90%	50000	4	170	2132378	235495	1879805	1348392
5km	90%	50000	4	215	2774898	306470	2431531	1495661
5km	90%	50000	4	166	2282144	242366	2007012	1427726
5km	90%	50000	4	251	3463622	295973	3142854	1950164
5km	90%	50000	4	179	2409984	252927	2136373	1388707
5km	90%	50000	4	213	2985681	336408	2622442	1798321
5km	90%	50000	4	181	2556681	300448	2230634	1523600
5km	90%	50000	4	242	3208375	309873	2875747	1916179
5km	90%	50000	4	238	2341597	245935	2073876	1362196
5km	90%	50000	4	167	3185775	341689	2810488	1718833
5km	90%	50000	4	154	2188538	220818	1942383	1372198
5km	90%	50000	4	249	3181857	313948	2849507	1802662
5km	90%	50000	4	158	2190682	266045	1896132	1298272
5km	90%	50000	4	264	2273460	256651	1989361	1430711
5km	90%	50000	4	240	2870474	307832	2538496	1684629
5km	90%	50000	4	289	2840641	248874	2567204	1800707
5km	90%	50000	4	192	2025074	204944	1805275	1236233
5km	90%	50000	4	207	2598963	282496	2290445	1612519
5km	90%	50000	4	163	2240891	257520	1960672	1456355
5km	90%	50000	4	179	2721507	305299	2398190	1662223
5km	90%	50000	4	261	2184686	243555	1914172	1445963
5km	90%	50000	4	180	2962990	300384	2633372	1538839
5km	90%	50000	4	229	2529343	277844	2219954	1720584
5km	90%	50000	4	178	2440988	267925	2156691	1416236
5km	90%	50000	4	222	2193352	254825	1927955	1280423
5km	90%	50000	4	141	2251994	258574	1979485	1141551
5km	90%	50000	4	282	2886286	322102	2550158	1790157
5km	90%	50000	4	210	2207987	250822	1924631	1423924
5km	90%	50000	4	184	2708657	281071	2412530	1352317
5km	90%	50000	4	297	2555555	245172	2279518	1580899
5km	90%	50000	4	171	2731362	297737	2410488	1690798
5km	90%	50000	4	241	2067118	255072	1798953	1431025
5km	90%	50000	4	300	2261982	249287	1990468	1435204
5km	90%	50000	4	283	2512946	306686	2184989	1662683
5km	90%	50000	4	253	2753400	296854	2440907	1531585
5km	90%	50000	4	179	2858653	273369	2558386	1526132
5km	90%	50000	4	262	2583955	277179	2283301	1589458
5km	90%	50000	4	141	2438092	254340	2167819	1412113
5km	90%	50000	4	320	3089683	251554	2808383	1854681
5km	90%	50000	4	376	3574007	332389	3208881	1801978
5km	90%	50000	4	168	2542991	245422	2280856	1453268
5km	90%	50000	4	222	1832540	216323	1580860	1345191
5km	90%	50000	4	205	2219298	234128	1966510	1368239
5km	90%	50000	4	170	2568614	265691	2281911	1449002
5km	90%	50000	4	204	3496101	318160	3148112	1848748
5km	90%	50000	4	309	3129841	308392	2789170	1959013
5km	90%	50000	4	158	2613906	265361	2319846	1435439
5km	90%	50000	4	315	2393418	247576	2114693	1688172
5km	90%	50000	4	182	3163790	341906	2805864	1579780
5km	90%	50000	4	310	2726556	280446	2410162	1471826
5km	90%	50000	4	170	2120963	226319	1874707	1277602
5km	90%	50000	4	198	2399902	265227	2114349	1501453
5km	90%	50000	4	179	2768459	269616	2462992	1327241
5km	90%	50000	4	208	2851487	270897	2556885	1489308
5km	90%	50000	4	166	2241793	252932	1971232	1536620
5km	90%	50000	4	304	2792654	302525	2477543	1499824
5km	90%	50000	4	250	2492415	262742	2214437	1403872
5km	90%	50000	4	185	2437439	257542	2169510	1367618
5km	90%	50000	4	220	2844756	272929	2521123	1592609
5km	90%	50000	4	219	3222412	323072	2886420	1765307
5km	90%	50000	4	179	2965619	296571	2650096	1585430
5km	90%	50000	4	345	2463565	278536	2155307	1618733
5km	90%	50000	4	157	2818001	263474	2531301	1663532
5km	90%	50000	4	267	2352847	239620	2092342	1386220
5km	90%	50000	4	171	1957774	211755	1732097	1221511
5km	90%	50000	4	255	2615633	259752	2318105	1671690
5km	90%	50000	4	236	2731914	301929	2403092	1828342
5km	90%	50000	4	224	2259648	230818	1996937	1350189
5km	90%	50000	4	264	3027702	299645	2703941	1748492
5km	90%	50000	4	235	3549784	307506	3214098	1848874
5km	90%	50000	4	184	2081318	208872	1852023	1499040
5km	90%	50000	4	181	2735916	277917	2442292	1588251
5km	90%	50000	4	192	3064583	341765	2692981	1670045
5km	90%	50000	4	218	2320989	210388	2091333	1396134
5km	90%	50000	4	213	3349845	333585	2972532	2176670
5km	90%	50000	4	207	2931817	289605	2621559	1717175
5km	90%	50000	4	280	2839571	312874	2507384	1508142
5km	90%	50000	4	216	3202005	335445	2841039	1613370
5km	90%	50000	4	202	2610035	251134	2328868	1478641
5km	90%	50000	4	200	2278402	252550	2003171	1468664
5km	90%	50000	4	195	2089002	252454	1811533	1444368
5km	90%	50000	4	224	3875782	346691	3489112	2183860
5km	90%	50000	4	273	2833103	286354	2522088	1690965
5km	90%	50000	4	245	2813570	299762	2499439	1691151
5km	90%	50000	4	191	2395085	253399	2124298	1563193
5km	90%	50000	4	213	2729970	293295	2408775	1551081
5km	90%	50000	4	257	3553216	338442	3185930	1971622
5km	90%	50000	4	249	2813733	318847	2437190	1649657
5km	90%	50000	4	193	2056188	227604	1808274	1287312
5km	90%	50000	4	279	2540982	279181	2246979	1628344
5km	90%	50000	4	209	2302941	247591	2037661	1589308
5km	90%	50000	4	176	2622576	275537	2324348	1237664
5km	90%	50000	4	216	3113904	304950	2769765	1438131
5km	90%	50000	4	167	2264787	253568	1965686	1444968
5km	90%	50000	4	229	3049243	282764	2744569	1798247
5km	90%	50000	4	181	2701563	303692	2363917	1579767
5km	90%	50000	4	150	2591632	283783	2294830	1708509
5km	90%	50000	4	216	3032602	292658	2710862	1745576
5km	90%	50000	4	180	2770231	292287	2461349	1696052
5km	90%	50000	4	188	1667524	199714	1453654	1249417
5km	90%	50000	4	166	2020847	228642	1764342	1298815
5km	90%	50000	4	280	3081626	323817	2739234	1981373
5km	90%	50000	4	223	2164444	263534	1867181	1446336
5km	90%	50000	4	192	2666885	276232	2355505	1646536
5km	90%	50000	4	208	2537260	282282	2235443	1476406
5km	90%	50000	4	181	3169607	303849	2846355	1830708
5km	90%	50000	4	148	2280708	251915	2004764	1285325
5km	90%	50000	4	204	2530258	260131	2236549	1414767
5km	90%	50000	4	187	2179650	258483	1897524	1444465
5km	90%	50000	4	159	3095712	337415	2718541	1750391
5km	90%	50000	4	234	2592016	283667	2285087	1740161
5km	90%	50000	4	250	2408654	254750	2130115	1409611
5km	90%	50000	4	222	2708171	263557	2415885	1577203
5km	90%	50000	4	248	2547833	286698	2240669	1544020
5km	90%	50000	4	252	1810061	201499	1592926	1235456
5km	90%	50000	4	242	2358434	239742	2089329	1526711
5km	90%	50000	4	275	3651370	300956	3315864	1798867
5km	90%	50000	4	207	2640068	305264	2323544	1464284
5km	90%	50000	4	208	3638992	327423	3275199	1986182
5km	90%	50000	4	213	2219041	218051	1977865	1331887
5km	90%	50000	4	117	1891547	212259	1662081	1163767
5km	90%	50000	4	218	2627073	260935	2342902	1658438
5km	90%	50000	4	176	2529217	250879	2251212	1508371
5km	90%	50000	4	232	2760830	333490	2411682	1797643
5km	90%	50000	4	197	3234441	280429	2935355	1599534
5km	90%	50000	4	183	2653097	242710	2397703	1413462
5km	90%	50000	4	211	2088097	238521	1816568	1577520
5km	90%	50000	4	172	2342983	261897	2056645	1359093
5km	90%	50000	4	212	2897539	302593	2577882	1645922
5km	90%	50000	4	235	2990725	265413	2707658	1525031
5km	90%	50000	4	179	2125399	220813	1879962	1308960
5km	90%	50000	4	153	2564349	273494	2273983	1621761
5km	90%	50000	4	264	2425550	269051	2139651	1745683
5km	90%	50000	4	239	2827215	309828	2491843	1558131
5km	90%	50000	4	224	2629912	269980	2333243	1456991
5km	90%	50000	4	138	1438889	175675	1229679	1012083
5km	90%	50000	4	237	2845711	276742	2542083	1549166
5km	90%	50000	4	216	2022582	202087	1806362	1249490
5km	90%	50000	4	247	2611637	273261	2304575	1683658
5km	90%	50000	4	193	2068636	227884	1823513	1285658
5km	90%	50000	4	251	2119208	224027	1869460	1396390
5km	90%	50000	4	181	1899326	214203	1667657	1161465
5km	90%	50000	4	263	2739159	249693	2478330	1567755
5km	90%	50000	4	254	2123622	232692	1873429	1398390
5km	90%	50000	4	234	2501538	265758	2214648	1591572
5km	90%	50000	4	238	1965072	226930	1712066	1376191
5km	90%	50000	4	195	1927901	209658	1690536	1273159
5km	90%	50000	4	159	2404617	261777	2130139	1334742
5km	90%	50000	4	311	3377459	351336	3004243	1737533
5km	90%	50000	4	152	2258701	246717	1987935	1282391
5km	90%	50000	4	238	2398564	271138	2101746	1549035
5km	90%	50000	4	189	2154302	235618	1893311	1265520
5km	90%	50000	4	220	3749397	312943	3390365	1986995
5km	90%	50000	4	223	3148027	291165	2807639	1644349
5km	90%	50000	4	163	2630060	307873	2303606	1742915
5km	90%	50000	4	218	3427251	334229	3059356	1873400
5km	90%	50000	4	212	2836541	291634	2524972	1522928
5km	90%	50000	4	256	2456841	264282	2177074	1541088
5km	90%	50000	4	202	3011615	294403	2692097	1977047
5km	90%	50000	4	265	2984350	308030	2633452	1722485
5km	90%	50000	4	330	2486697	270300	2193265	1638496
5km	90%	50000	4	219	2872057	278487	2563873	1689645
5km	90%	50000	4	230	2436142	269925	2143985	1692779
5km	90%	50000	4	317	3002991	375258	2596178	1856780
5km	90%	50000	4	174	2724053	285678	2399488	1599844
5km	90%	50000	4	209	2540539	272481	2252793	1623460
5km	90%	50000	4	226	2933585	278734	2629785	1472169
5km	90%	50000	4	236	2555637	269934	2257456	1652108
5km	90%	50000	4	212	2320135	265429	2019966	1436264
5km	90%	50000	4	190	2650810	308850	2316308	1551798
5km	90%	50000	4	141	2295872	250499	2025955	1338687
5km	90%	50000	4	169	2057964	241067	1801742	1225384
5km	90%	50000	4	165	2425440	232139	2169870	1516370
5km	90%	50000	4	164	2644943	300559	2325348	1272446
5km	90%	50000	4	160	2056071	229469	1791799	1298607
5km	90%	50000	4	233	2665237	267174	2380361	1681239
5km	90%	50000	4	146	2324477	238363	2070931	1387305
5km	90%	50000	4	263	3152778	320572	2795982	1818744
5km	90%	50000	4	166	2240621	227989	1994985	1246642
5km	90%	50000	4	268	3062684	320411	2674870	1835650
5km	90%	50000	4	200	2592689	270015	2302223	1508001
5km	90%	50000	4	194	2210648	232131	1965100	1225858
5km	90%	50000	4	290	3975821	346105	3595572	1944040
5km	90%	50000	4	227	2000802	223847	1762585	1407198
5km	90%	50000	4	271	2415970	215310	2172733	1309502
5km	90%	50000	4	294	3461564	328367	3096147	2123620
5km	90%	50000	4	229	2496167	275079	2201963	1516176
5km	90%	50000	4	181	1815417	206233	1589243	1094861
5km	90%	50000	4	178	1925052	214722	1687307	1338945
5km	90%	50000	4	298	2832463	328471	2467832	1942545
5km	90%	50000	4	180	2380300	235671	2105823	1453828
5km	90%	50000	4	169	2163225	237273	1901449	1294328
5km	90%	50000	4	158	2870262	284807	2560273	1494160
5km	90%	50000	4	219	2720622	271195	2429991	1603144
5km	90%	50000	4	197	2531520	253670	2246389	1516443
5km	90%	50000	4	296	2852239	272313	2562477	1589249
5km	90%	50000	4	220	2132088	222236	1896855	1383220
5km	90%	50000	4	239	3562121	340144	3194108	2061965
5km	90%	50000	4	164	2215052	215021	1965513	1190319
5km	90%	50000	4	185	2856827	312604	2507713	1686261
5km	90%	50000	4	186	3279446	308725	2950500	1806670
5km	90%	50000	4	198	2572344	275967	2283168	1677123
5km	90%	50000	4	208	2722408	263055	2449151	1635628
5km	90%	50000	4	210	1310226	189604	1113817	1144477
5km	90%	50000	4	193	2677940	314095	2346381	1521442
5km	90%	50000	4	217	2403711	261546	2121861	1514958
5km	90%	50000	4	181	2280648	264150	2000749	1290681
5km	90%	50000	4	270	2230648	241910	1969645	1481664
5km	90%	50000	4	240	2350339	260689	2074072	1329226
5km	90%	50000	4	190	2449223	263291	2162283	1502509
5km	90%	50000	4	284	3714901	343349	3347898	1809170
5km	90%	50000	4	252	2417506	235240	2154100	1389940
5km	90%	50000	4	186	2572366	281047	2272228	1318813
5km	90%	50000	4	271	2881955	285266	2577814	1693701
5km	90%	50000	4	362	3118428	314665	2783241	1717963
5km	90%	50000	4	277	2773789	275181	2486661	1525538
5km	90%	50000	4	188	2637665	257144	2340493	1761253
5km	90%	50000	4	235	3019574	315877	2670431	1662135
5km	90%	50000	4	170	2490280	287794	2176689	1785195
5km	90%	50000	4	198	3449444	333237	3079713	1602078
5km	90%	50000	4	164	2177205	248112	1906471	1375482
5km	90%	50000	4	205	2564483	291577	2257393	1456400
5km	90%	50000	4	258	2170196	211664	1942526	1387822
5km	90%	50000	4	226	3070845	288835	2768417	1526753
5km	90%	50000	4	241	2437916	275568	2146531	1338366
5km	90%	50000	4	240	2981374	292234	2663701	1579124
5km	90%	50000	4	258	2830774	289903	2520060	1624678
5km	90%	50000	4	284	2488399	274015	2191341	1407285
5km	90%	50000	4	309	3224079	317673	2875846	1696747
5km	90%	50000	4	234	2843897	308564	2511426	1615850
5km	90%	50000	4	207	2520995	289512	2210633	1356799
5km	90%	50000	4	197	2524260	272853	2231935	1500729
5km	90%	50000	4	191	2424175	266451	2140817	1399860
5km	90%	50000	4	262	2575353	269139	2289465	1414433
5km	90%	50000	4	197	2938462	322896	2593707	1525083
5km	90%	50000	4	280	2234388	239672	1973008	1345354
5km	90%	50000	4	189	2568578	272115	2278239	1427627
5km	90%	50000	4	181	2770912	275388	2481046	1433992
5km	90%	50000	4	211	2871587	295146	2556265	1838415
5km	90%	50000	4	198	2975454	326862	2624719	1633554
5km	90%	50000	4	162	2002208	214678	1767848	1315250
5km	90%	50000	4	176	2751420	276994	2446745	1629362
5km	90%	50000	4	175	2678925	261715	2393042	1651366
5km	90%	50000	4	237	2223632	244219	1965033	1573467
5km	90%	50000	4	201	2654504	288007	2345083	1668478
5km	90%	50000	4	239	2560524	309115	2203477	1508059
5km	90%	50000	4	266	2809330	294818	2480344	1876145
5km	90%	50000	4	141	1975750	218853	1732790	1270912
5km	90%	50000	4	209	2181803	224737	1946051	1504445
5km	90%	50000	4	213	2463065	280223	2158455	1512821
5km	90%	50000	4	167	1882818	236608	1630333	1223555
5km	90%	50000	4	238	3415171	294576	3096262	1717158
5km	90%	50000	4	239	2398901	204263	2168308	1435487
5km	90%	50000	4	242	1886721	197043	1661141	1501023
5km	90%	50000	4	220	3005409	312080	2648947	1671164
5km	90%	50000	4	262	2461793	274823	2177048	1469414
5km	90%	50000	4	302	2291324	236459	2036905	1490341
5km	90%	50000	4	164	2268832	268249	1977593	1622267
5km	90%	50000	4	182	2240498	227807	1991759	1460029
5km	90%	50000	4	225	2668171	258296	2380583	1821549
5km	90%	50000	4	181	2901585	306426	2580408	1584667
5km	90%	50000	4	179	2720034	269914	2436331	1590210
5km	90%	50000	4	153	2046593	221743	1793332	1353006
5km	90%	50000	4	219	2201123	258650	1920348	1439685
5km	90%	50000	4	225	1980122	227751	1735882	1254307
5km	90%	50000	4	296	3054834	287906	2721905	1677654
5km	90%	50000	4	178	2259298	223013	2011191	1558748
5km	90%	50000	4	191	2690985	298705	2372043	1493931
5km	90%	50000	4	196	2471608	268216	2182877	1393066
5km	90%	50000	4	138	1734561	201366	1515681	1156428
5km	90%	50000	4	201	1902700	202973	1680983	1229712
5km	90%	50000	4	240	2084041	191834	1870173	1466119
5km	90%	50000	4	166	2451014	302485	2108481	1470166
5km	90%	50000	4	218	2906849	316059	2559228	1649649
5km	90%	50000	4	154	2705679	286971	2390194	1681351
5km	90%	50000	4	205	2553449	255013	2273674	1424650
5km	90%	50000	4	203	2016806	224632	1786210	1177949
5km	90%	50000	4	351	2806522	317949	2461162	1737125
5km	90%	50000	4	249	2790805	324623	2437683	1822676
5km	90%	50000	4	174	2346355	249090	2073782	1289408
5km	90%	50000	4	227	2024123	227809	1775566	1405057
5km	90%	50000	4	182	2236529	221045	1997241	1458490
5km	90%	50000	4	286	2317671	241305	2059512	1540699
5km	90%	50000	4	153	2299477	258239	2009938	1531121
5km	90%	50000	4	241	2581908	261414	2293286	1767615
5km	90%	50000	4	227	2660310	269852	2365586	1576371
5km	90%	50000	4	246	2399019	275943	2108833	1544012
5km	90%	50000	4	262	2235478	257704	1964873	1528404
5km	90%	50000	4	262	2513363	259076	2226938	1367586
5km	90%	50000	4	252	2088855	223588	1851071	1358374
5km	90%	50000	4	186	2159009	241688	1900966	1325378
5km	90%	50000	4	245	2770532	314286	2405622	1697219
5km	90%	50000	4	268	3217133	287281	2915354	1719700
5km	90%	50000	4	157	2214969	228733	1971785	1177828
5km	90%	50000	4	184	2456791	244524	2193131	1342374
5km	90%	50000	4	193	3063598	343839	2697680	1677001
5km	90%	50000	4	185	2680891	262234	2397579	1584021
5km	90%	50000	4	195	2622600	270611	2327591	1364466
5km	90%	50000	4	219	3359833	329014	2987852	1727450
5km	90%	50000	4	189	2349530	264913	2065850	1449640
5km	90%	50000	4	161	2525261	285824	2213999	1490093
5km	90%	50000	4	184	1856487	216008	1629539	1155934
5km	90%	50000	4	178	2239915	219379	2004118	1442771
5km	90%	50000	4	239	2732698	276977	2430669	1584075
5km	90%	50000	4	223	2775870	300710	2446091	1732803
5km	90%	50000	4	181	2418374	257177	2139197	1395190
5km	90%	50000	4	200	1880661	192915	1662495	1295002
5km	90%	50000	4	170	2307552	240780	2043949	1437694
5km	90%	50000	4	207	1895114	229990	1651787	1321629
5km	90%	50000	4	210	2627571	288182	2321813	1501221
5km	90%	50000	4	207	2526461	272251	2218170	1528691
5km	90%	50000	4	173	2725068	275128	2417654	1469675
5km	90%	50000	4	284	2886045	326936	2535751	1691571
5km	90%	50000	4	193	2185005	213369	1958617	1362946
5km	90%	50000	4	197	1940445	202884	1717961	1406620
5km	90%	50000	4	214	3283956	326945	2923128	1860498
5km	90%	50000	4	169	2789364	301846	2466301	1456713
5km	90%	50000	4	197	3064881	331298	2704838	1736156
5km	90%	50000	4	168	2715736	282869	2400391	1408814
5km	90%	50000	4	223	2215168	234120	1964918	1507735
5km	90%	50000	4	225	2814514	323576	2459504	1561423
5km	90%	50000	4	236	2617241	285679	2322729	1454105
5km	90%	50000	4	185	2742823	300601	2414636	1770476
5km	90%	50000	4	156	2810893	291530	2494290	1658201
5km	90%	50000	4	204	2572149	269004	2289917	1433227
5km	90%	50000	4	203	2353110	255906	2074266	1479946
5km	90%	50000	4	226	2787282	272377	2489942	1741175
5km	90%	50000	4	122	1096249	153533	934723	948847
5km	90%	50000	4	179	2379655	256402	2098469	1512677
5km	90%	50000	4	273	2225647	209297	1988782	1431602
5km	90%	50000	4	202	2130830	212768	1887883	1293673
5km	90%	50000	4	272	3462342	345555	3092629	1803157
5km	90%	50000	4	161	2380816	261749	2093893	1478916
5km	90%	50000	4	235	2877090	314367	2528518	1599088
5km	90%	50000	4	250	2493407	266076	2215222	1419202
5km	90%	50000	4	207	2773228	301905	2444097	1649781
5km	90%	50000	4	165	2717127	283331	2402533	1547807
5km	90%	50000	4	226	2348909	247297	2064649	1522652
5km	90%	50000	4	180	2227527	238530	1965553	1337567
5km	90%	50000	4	189	2512331	295848	2204292	1468706
5km	90%	50000	4	256	2504343	280918	2199467	1555474
5km	90%	50000	4	206	1683569	199883	1451893	1308109
5km	90%	50000	4	209	2464958	261086	2186016	1525801
5km	90%	50000	4	172	3280388	333928	2902324	1771130
5km	90%	50000	4	231	2388337	213738	2151510	1393961
5km	90%	50000	4	175	2103085	222423	1858779	1324587
5km	90%	50000	4	170	2519403	284139	2218742	1472032
5km	90%	50000	4	212	3286498	300242	2959530	1625235
5km	90%	50000	4	189	2538244	255817	2260177	1481419
5km	90%	50000	4	196	2530291	250056	2259689	1368085
5km	90%	50000	4	205	2862538	334640	2513391	1530350
5km	90%	50000	4	220	3166500	311064	2808621	1713467
5km	90%	50000	4	269	2189800	240494	1925879	1372092
5km	90%	50000	4	227	2831204	296618	2506636	1525800
5km	90%	50000	4	219	2719780	292126	2389432	1674171
5km	90%	50000	4	195	3006570	294510	2680124	1731755
5km	90%	50000	4	273	2456824	267324	2165435	1434597
5km	90%	50000	4	232	3357494	321238	3010314	1918243
5km	90%	50000	4	211	3685147	340242	3312392	2051859
5km	90%	50000	4	246	3241753	282803	2941763	1716198
5km	90%	50000	4	244	2955864	337526	2584601	1853932
5km	90%	50000	4	244	3180568	301561	2866564	1669258
5km	90%	50000	4	202	3243000	342721	2879436	1752981
5km	90%	50000	4	205	2447676	244773	2184132	1510615
5km	90%	50000	4	211	2633722	250227	2361073	1491566
5km	90%	50000	4	195	2662820	286543	2351400	1669163
5km	90%	50000	4	177	2398971	263086	2102296	1502561
5km	90%	50000	4	188	3248106	314149	2889101	1660701
5km	90%	50000	4	155	2676151	275004	2383432	1364136
5km	90%	50000	4	227	2250872	242871	1979399	1363600
5km	90%	50000	4	157	2369635	253821	2095558	1352648
5km	90%	50000	4	178	3024589	297411	2703045	1820215
5km	90%	50000	4	201	3644437	310409	3301883	1851565
5km	90%	50000	4	184	2610081	280392	2305168	1478101
5km	90%	50000	4	179	1897825	216334	1662964	1250102
5km	90%	50000	4	269	3165908	309115	2836567	1789426
5km	90%	50000	4	189	1944561	219638	1713154	1169218
5km	90%	50000	4	325	2451215	243890	2166649	1366815
5km	90%	50000	4	265	2532264	268452	2239486	1551378
5km	90%	50000	4	205	2501161	260742	2197276	1705196
5km	90%	50000	4	191	2193139	235446	1937651	1326601
5km	90%	50000	4	232	2639298	295522	2305491	1683484
5km	90%	50000	4	155	2372586	243625	2088968	1345277
5km	90%	50000	4	136	1623896	209344	1398767	1005069
5km	90%	50000	4	199	2186905	237395	1922925	1306381
5km	90%	50000	4	187	2517530	275654	2223548	1501566
5km	90%	50000	4	260	2463367	290075	2157896	1549850
5km	90%	50000	4	244	3111230	319243	2763125	1873268
5km	90%	50000	4	317	3093722	344972	2714462	1796345
5km	90%	50000	4	272	3119443	304760	2788629	1778326
5km	90%	50000	4	224	2765699	290167	2451590	1500987
5km	90%	50000	4	160	2716511	287813	2409262	1561443
5km	90%	50000	4	193	2251334	233899	2003582	1474923
5km	90%	50000	4	162	2550798	274280	2254516	1318573
5km	90%	50000	4	235	2473488	229077	2220816	1528887
5km	90%	50000	4	245	2967076	276504	2675149	1581384
5km	90%	50000	4	236	2301247	262422	2010449	1607358
5km	90%	50000	4	237	2877643	299925	2559171	1532159
5km	90%	50000	4	268	2953775	274495	2657160	1711027
5km	90%	50000	4	145	2544362	267138	2262693	1371275
5km	90%	50000	4	215	2913804	311321	2581400	1754942
5km	90%	50000	4	184	2115323	239591	1847229	1292992
5km	90%	50000	4	184	2599149	274501	2295256	1582778
5km	90%	50000	4	177	2239259	239057	1976259	1468172
5km	90%	50000	4	322	2943814	293617	2613193	1770356
5km	90%	50000	4	190	2680308	255560	2400000	1608909
5km	90%	50000	4	240	2767003	304984	2427155	1724920
5km	90%	50000	4	216	2276986	241668	2013632	1354165
5km	90%	50000	4	260	2278999	244781	2013724	1399576
5km	90%	50000	4	231	2537629	272766	2225328	1606959
5km	90%	50000	4	248	2596014	258332	2311729	1667548
5km	90%	50000	4	191	2556167	269391	2262352	1627486
5km	90%	50000	4	257	2751797	269188	2444401	1529428
5km	90%	50000	4	186	2366495	231363	2114120	1464081
5km	90%	50000	4	136	1910831	235424	1659473	1194927
5km	90%	50000	4	167	2258710	228741	2009536	1304688
5km	90%	50000	4	240	2400307	255474	2124991	1381319
5km	90%	50000	4	157	2567686	286022	2246194	1477365
5km	90%	50000	4	248	2583939	292992	2272709	1498134
5km	90%	50000	4	326	2844871	308564	2518509	1709974
5km	90%	50000	4	128	2233667	235164	1972832	1275306
5km	90%	50000	4	213	2384102	258831	2092831	1439140
5km	90%	50000	4	216	2889825	298342	2576301	1656992
5km	90%	50000	4	310	2244191	257747	1967308	1399828
5km	90%	50000	4	176	1854345	210361	1624676	1157940
5km	90%	50000	4	157	2109409	223969	1875342	1320245
5km	90%	50000	4	144	2480781	262907	2195099	1639150
5km	90%	50000	4	214	2454890	277643	2160371	1569631
5km	90%	50000	4	275	3162753	288494	2838705	1716551
5km	90%	50000	4	201	2248849	228083	1998958	1376477
5km	90%	50000	4	190	2090446	245526	1814211	1314571
5km	90%	50000	4	295	2862950	313473	2515617	1681444
5km	90%	50000	4	158	2440584	251127	2170737	1417577
5km	90%	50000	4	197	3432989	346832	3062907	1842801
5km	90%	50000	4	261	2915671	308992	2590851	1489022
5km	90%	50000	4	164	1608266	166091	1411997	1154307
5km	90%	50000	4	177	2855711	325372	2513070	1561661
5km	90%	50000	4	163	2754589	277414	2455997	1500328
5km	90%	50000	4	202	2468009	291898	2138024	1546660
5km	90%	50000	4	351	2414311	252849	2143699	1395394
5km	90%	50000	4	235	2952180	295258	2617819	1810358
5km	90%	50000	4	238	3174816	335413	2807389	1892856
5km	90%	50000	4	229	3028346	270107	2733248	1758921
5km	90%	50000	4	275	2844300	267745	2550964	1790469
5km	90%	50000	4	196	2765592	274678	2469362	1502530
5km	90%	50000	4	311	2779274	282137	2460836	1458177
5km	90%	50000	4	145	2092047	236961	1829907	1218997
5km	90%	50000	4	189	2068965	229888	1815559	1360309
5km	90%	50000	4	185	1957515	231714	1706712	1492435
5km	90%	50000	4	173	2888816	256717	2598827	1599900
5km	90%	50000	4	246	2978472	306725	2644503	1718213
5km	90%	50000	4	257	2757359	330357	2401240	1710816
5km	90%	50000	4	197	3284621	305938	2927612	1896474
5km	90%	50000	4	237	3735926	348645	3327463	1897467
5km	90%	50000	4	235	2647401	295696	2305578	1555967
5km	90%	50000	4	218	3398010	309967	3051435	1645840
5km	90%	50000	4	161	2057118	219271	1825622	1329554
5km	90%	50000	4	196	2824881	269415	2540018	1673093
5km	90%	50000	4	209	1814521	195869	1607178	1243975
5km	90%	50000	4	208	2263626	241151	2000477	1477387
5km	90%	50000	4	236	2023393	229941	1768022	1367523
5km	90%	50000	4	181	2350974	257149	2067424	1540416
5km	90%	50000	4	218	2176336	226708	1926242	1369197
5km	90%	50000	4	188	2385149	244713	2128703	1549657
5km	90%	50000	4	194	3617964	364381	3234101	1857467
5km	90%	50000	4	196	3036238	286991	2728030	1468542
5km	90%	50000	4	230	2970939	323011	2615766	1597094
5km	90%	50000	4	166	2341021	243894	2067670	1384362
5km	90%	50000	4	354	3095785	289998	2792108	1742447
5km	90%	50000	4	316	3349124	316575	2999760	1737456
5km	90%	50000	4	235	2895902	296514	2559745	1708930
5km	90%	50000	4	135	2300144	268726	2015598	1364238
5km	90%	50000	4	224	2807663	235240	2560072	1527925
5km	90%	50000	4	204	2642832	303996	2311863	1731628
5km	90%	50000	4	212	2907949	298707	2573995	1673974
5km	90%	50000	4	236	2691912	292484	2376391	1604378
5km	90%	50000	4	219	2489848	239658	2204000	1517018
5km	90%	50000	4	211	2625390	240554	2364511	1568093
5km	90%	50000	4	138	2621020	275121	2322335	1465997
5km	90%	50000	4	219	2690282	268867	2389305	1508848
5km	90%	50000	4	194	2000910	239456	1745802	1285831
5km	90%	50000	4	195	2676383	279925	2370745	1488983
5km	90%	50000	4	167	3604351	359927	3202613	1775343
5km	90%	50000	4	167	2452716	251811	2172822	1448770
5km	90%	50000	4	177	2454295	247485	2186613	1527121
5km	90%	50000	4	284	3086578	327526	2737797	1775953
5km	90%	50000	4	239	2502940	278417	2193574	1524063
5km	90%	50000	4	206	2311916	250169	2044151	1476747
5km	90%	50000	4	225	3556802	376578	3149074	2088071
5km	90%	50000	4	220	2154175	223823	1905219	1456674
5km	90%	50000	4	293	2461055	254699	2184897	1518647
5km	90%	50000	4	198	2736972	272309	2435671	1786726
5km	90%	50000	4	222	2682150	291887	2372479	1561730
5km	90%	50000	4	187	2759145	293026	2419628	1651973
5km	90%	50000	4	230	2671838	245096	2406950	1370118
5km	90%	50000	4	224	2947001	286125	2631463	1646988
5km	90%	50000	4	189	2547875	266636	2257477	1565538
5km	90%	50000	4	173	2258048	225517	2001080	1464839
5km	90%	50000	4	195	2767867	295971	2446766	1598232
5km	90%	50000	4	168	2323369	249436	2041937	1280585
5km	90%	50000	4	231	2771904	308651	2448020	1598192
5km	90%	50000	4	220	3126564	298486	2807936	1624612
5km	90%	50000	4	226	3110169	287609	2772102	1953139
5km	90%	50000	4	295	3136017	336534	2775500	1910373
5km	90%	50000	4	153	1903029	225612	1661893	1303380
5km	90%	50000	4	166	2690499	300738	2365652	1663868
5km	90%	50000	4	207	2871328	286242	2543851	1485939
5km	90%	50000	4	257	3066854	262891	2781538	1742005
5km	90%	50000	4	268	2710155	272103	2416237	1459280
5km	90%	50000	4	215	2771933	296011	2451673	1655726
5km	90%	50000	4	263	2565466	268895	2276596	1614985
5km	90%	50000	4	204	2811147	277461	2496719	1443476
5km	90%	50000	4	156	2480809	275128	2169171	1399989
5km	90%	50000	4	169	2349173	250712	2063571	1512590
5km	90%	50000	4	173	2436397	237947	2180422	1318199
5km	90%	50000	4	210	2483600	263389	2196750	1403223
5km	90%	50000	4	143	1497366	158725	1327751	1155718
5km	90%	50000	4	271	2379724	258398	2105314	1520971
5km	90%	50000	4	217	2275582	240380	2007313	1327240
5km	90%	50000	4	224	2804829	293236	2481215	1702305
5km	90%	50000	4	191	2640244	296134	2332980	1475334
5km	90%	50000	4	293	2160207	241133	1891384	1558626
5km	90%	50000	4	143	2231685	268490	1926881	1467946
5km	90%	50000	4	197	2911404	269195	2613766	1737723
5km	90%	50000	4	231	2769536	309993	2431113	1618971
5km	90%	50000	4	236	2339533	259752	2063654	1373586
5km	90%	50000	4	221	2614181	279993	2315952	1574241
5km	90%	50000	4	236	2598544	278370	2274356	1503149
5km	90%	50000	4	207	3053310	292722	2725937	1612581
5km	90%	50000	4	185	2640347	292094	2329322	1457889
5km	90%	50000	4	328	3350968	315492	3012111	1887835
5km	90%	50000	4	213	2332382	256892	2055136	1422503
5km	90%	50000	4	178	2444325	271288	2151776	1539625
5km	90%	50000	4	257	2613694	281923	2311451	1442920
5km	90%	50000	4	309	2710158	279208	2401519	1589772
5km	90%	50000	4	250	2779711	288279	2417575	1831020
5km	90%	50000	4	264	2603475	268726	2296437	1772587
5km	90%	50000	4	157	2010352	204731	1786413	1269101
5km	90%	50000	4	188	2744728	303355	2419024	1722681
5km	90%	50000	4	303	2943317	306912	2600216	1651113
5km	90%	50000	4	260	3035230	324110	2683615	1834468
5km	90%	50000	4	163	2444650	266381	2154448	1435534
5km	90%	50000	4	206	2757831	292805	2436981	1650655
5km	90%	50000	4	187	2484910	257148	2208146	1536486
5km	90%	50000	4	186	2235543	232026	1983525	1465913
5km	90%	50000	4	253	2078692	236359	1812088	1304113
5km	90%	50000	4	192	2247105	239575	1988728	1330537
5km	90%	50000	4	174	2139004	229425	1886401	1491675
5km	90%	50000	4	180	2099420	244585	1838754	1365193
5km	90%	50000	4	220	2924458	287931	2613654	1661095
5km	90%	50000	4	305	3019794	297737	2698393	1776508
5km	90%	50000	4	224	3059366	274535	2763401	1664536
5km	90%	50000	4	252	2654498	293731	2322055	1659879
5km	90%	50000	4	243	2335102	259321	2053293	1482098
5km	90%	50000	4	202	2359175	222768	2124457	1388906
5km	90%	50000	4	194	3197476	348921	2815698	1681665
5km	90%	50000	4	203	2625793	273940	2327632	1689829
5km	90%	50000	4	187	2874770	284498	2567511	1509974
5km	90%	50000	4	187	2116621	243443	1856646	1417131
5km	90%	50000	4	306	3501688	314586	3167976	1899512
5km	90%	50000	4	279	2669704	279384	2373551	1491770
5km	90%	50000	4	162	2581153	317531	2238338	1497779
5km	90%	50000	4	243	2563075	268482	2275937	1494060
5km	90%	50000	4	294	2063155	230481	1817905	1296360
5km	90%	50000	4	246	3111940	283255	2816491	1685966
5km	90%	50000	4	160	3130294	306586	2778551	1677501
5km	90%	50000	4	175	2642748	279291	2337023	1571857
5km	90%	50000	4	209	2170339	231881	1921501	1295626
5km	90%	50000	4	208	2649337	248149	2375686	1638388
5km	90%	50000	4	258	2795043	315844	2452332	1708586
5km	90%	50000	4	255	3058397	312076	2722743	1674317
5km	90%	50000	4	178	1999948	260463	1719617	1456265
5km	90%	50000	4	227	2468652	225742	2225009	1356020
5km	90%	50000	4	237	3188450	303080	2855324	1802811
5km	90%	50000	4	195	2700372	285364	2347455	1612195
5km	90%	50000	4	270	3342566	327270	2996866	1825258
5km	90%	50000	4	167	2107600	221920	1863906	1376703
5km	90%	50000	4	264	2537720	257763	2238104	1355979
5km	90%	50000	4	184	2961212	300197	2636236	1653538
5km	90%	50000	4	169	2784963	283338	2473528	1553170
5km	90%	50000	4	158	1998069	187427	1785120	1452631
5km	90%	50000	4	244	2973347	297427	2657477	1872375
5km	90%	50000	4	406	2614915	288044	2299311	1686747
5km	90%	50000	4	276	2981398	267146	2680657	1645207
5km	90%	50000	4	126	1545181	191570	1342364	1064817
5km	90%	50000	4	164	2419876	238001	2160205	1350667
5km	90%	50000	4	190	2220055	258985	1949474	1446810
5km	90%	50000	4	184	2423242	263341	2138236	1314309
5km	90%	50000	4	224	2686179	264194	2372573	1545734
5km	90%	50000	4	230	4365288	367044	3971760	2001691
5km	90%	50000	4	186	2934661	296991	2581377	1744268
5km	90%	50000	4	203	2133100	216657	1896588	1585375
5km	90%	50000	4	211	2153720	246681	1885455	1274111
5km	90%	50000	4	243	2542506	220643	2300175	1601599
5km	90%	50000	4	236	2240413	238125	1981290	1322255
5km	90%	50000	4	236	1937024	202316	1727243	1224043
5km	90%	50000	4	191	2306872	254660	2028040	1395823
5km	90%	50000	4	203	1827726	217887	1587982	1173747
5km	90%	50000	4	186	2186789	246736	1927420	1536809
5km	90%	50000	4	128	2456918	275930	2153149	1621278
5km	90%	50000	4	244	3067217	296295	2735616	1934930
5km	90%	50000	4	243	2758201	286113	2457315	1482212
5km	90%	50000	4	269	2938058	287855	2624835	1710410
5km	90%	50000	4	263	2628476	276803	2328863	1810876
5km	90%	50000	4	150	1916866	217239	1683753	1196854
5km	90%	50000	4	208	4361189	382887	3934133	2062285
5km	90%	50000	4	224	1991373	206483	1752221	1266868
5km	90%	50000	4	219	2487307	270143	2169691	1527564
5km	90%	50000	4	313	2815245	294638	2508258	1630676
5km	90%	50000	4	214	2787892	281849	2494431	1683667
5km	90%	50000	4	176	2545509	260726	2269666	1602107
5km	90%	50000	4	194	2815750	283843	2461769	1614592
5km	90%	50000	4	244	1831802	227860	1583786	1303462
5km	90%	50000	4	199	1916513	215437	1686485	1370493
5km	90%	50000	4	162	2092021	234223	1837228	1503006
5km	90%	50000	4	210	2198247	231005	1948463	1346056
5km	90%	50000	4	253	2268031	256633	1995311	1311547
5km	90%	50000	4	181	2725500	254492	2422897	1640321
5km	90%	50000	4	180	1970337	196921	1749328	1328731
5km	90%	50000	4	206	2158473	238362	1909983	1303049
5km	90%	50000	4	231	2393617	273949	2096555	1701132
5km	90%	50000	4	200	2690037	283048	2380107	1393371
5km	90%	50000	4	185	2964282	305198	2640348	1513406
5km	90%	50000	4	175	2321407	258302	2031607	1383706
5km	90%	50000	4	275	3211796	296367	2896246	1933127
5km	90%	50000	4	172	2360029	264864	2048131	1557608
5km	90%	50000	4	145	2801470	313103	2462893	1553912
5km	90%	50000	4	203	2794908	280213	2488907	1430802
5km	90%	50000	4	205	2640688	268937	2337393	1307092
5km	90%	50000	4	169	2127812	248841	1860301	1455177
5km	90%	50000	4	238	2032486	214144	1801295	1270197
5km	90%	50000	4	271	2942306	258932	2664984	1972569
5km	90%	50000	4	229	2912368	259912	2633884	1443516
5km	90%	50000	4	332	2619214	294845	2277709	1674314
5km	90%	50000	4	210	3956031	369771	3559881	1982331
5km	90%	50000	4	204	2511306	283791	2198048	1590950
5km	90%	50000	4	189	2202213	242285	1951617	1304494
5km	90%	50000	4	202	2619523	287427	2300506	1532998
5km	90%	50000	4	170	2749849	298679	2424261	1566096
5km	90%	50000	4	245	2324966	243436	2063810	1547637
5km	90%	50000	4	179	3313321	301079	2985119	1901805
5km	90%	50000	4	220	1943108	212321	1712401	1365453
5km	90%	50000	4	230	2643430	313766	2305434	1542987
5km	90%	50000	4	333	2681604	264698	2399320	1735439
5km	90%	50000	4	200	1844622	211123	1617853	1239196
5km	90%	50000	4	242	2117585	235014	1868536	1364093
5km	90%	50000	4	253	2952440	274935	2653431	1572983
5km	90%	50000	4	271	2193164	253495	1924340	1297805
5km	90%	50000	4	179	2679394	285005	2348104	1600084
5km	90%	50000	4	195	2550155	248378	2288449	1550044
5km	90%	50000	4	288	3161789	334907	2802234	1714497
5km	90%	50000	4	260	2058217	224681	1822697	1397448
5km	90%	50000	4	215	1781137	204940	1561684	1243542
5km	90%	50000	4	179	2190425	252440	1921960	1572354
5km	90%	50000	4	194	3007096	275984	2712927	1720270
5km	90%	50000	4	264	3341477	287066	3037727	1865163
5km	90%	50000	4	181	1762759	200508	1535863	1235277
5km	90%	50000	4	200	3674109	347988	3288959	1850835
5km	90%	50000	4	185	2902421	284001	2598246	1631951
5km	90%	50000	4	219	2963940	302542	2651820	1625625
5km	90%	50000	4	207	2721191	297741	2395322	1502023
5km	90%	50000	4	229	2669583	265830	2377798	1411501
5km	90%	50000	4	190	2714023	263185	2433028	1652935
5km	90%	50000	4	257	2890011	313492	2544376	1719601
5km	90%	50000	4	163	2166652	244814	1901868	1332359
5km	90%	50000	4	392	2808452	322880	2465917	1763071
5km	90%	50000	4	173	1915077	199192	1699202	1207353
5km	90%	50000	4	225	2483226	275045	2189316	1494135
5km	90%	50000	4	245	2452653	286006	2144507	1656388
5km	90%	50000	4	181	2311534	255458	2033412	1357095
5km	90%	50000	4	235	2366823	233465	2113539	1413849
5km	90%	50000	4	220	2288181	251660	2022196	1435937
5km	90%	50000	4	211	1957947	226039	1714626	1372290
5km	90%	50000	4	223	2781001	270171	2494397	1497348
5km	90%	50000	4	281	2638497	268281	2349804	1573762
5km	90%	50000	4	182	2159811	236400	1898717	1221027
5km	90%	50000	4	158	1630275	197986	1419928	1105908
5km	90%	50000	4	165	2556941	269102	2260696	1558444
5km	90%	50000	4	232	2623064	299327	2307125	1677944
5km	90%	50000	4	216	2705035	242183	2436972	1522542
5km	90%	50000	4	216	2990254	297241	2673034	1806794
5km	90%	50000	4	218	2925431	312529	2591162	1643846
5km	90%	50000	4	210	3044209	322363	2702203	1765324
5km	90%	50000	4	159	2490263	268115	2195701	1673579
5km	90%	50000	4	248	3329706	273608	3013496	1853872
5km	90%	50000	4	203	2698763	283054	2392689	1527636
5km	90%	50000	4	224	2726227	255272	2451037	1676437
5km	90%	50000	4	457	2294674	227003	2052240	1547146
5km	90%	50000	4	199	2064650	232114	1816368	1464531
5km	90%	50000	4	273	2247140	238847	1980303	1443820
5km	90%	50000	4	161	2100513	219234	1858064	1163395
5km	90%	50000	4	223	2321966	236148	2062167	1416401
5km	90%	50000	4	179	2051999	215881	1795478	1381282
5km	90%	50000	4	178	2285779	243380	2024762	1393809
5km	90%	50000	4	198	2343647	234628	2080452	1319367
5km	90%	50000	4	202	2730487	293553	2412918	1513079
5km	90%	50000	4	184	1831865	210969	1606549	1387376
5km	90%	50000	4	223	3087777	296604	2774716	1680044
5km	90%	50000	4	215	2691550	275833	2392789	1705785
5km	90%	50000	4	207	2359344	225409	2119353	1442903
5km	90%	50000	4	240	2432242	253789	2132760	1587613
5km	90%	50000	4	246	2581933	208989	2336637	1571424
5km	90%	50000	4	181	2551181	280212	2237958	1551756
5km	90%	50000	4	216	3019068	309712	2677972	1556261
5km	90%	50000	4	200	2224566	236216	1964788	1382742
5km	90%	50000	4	296	4778293	392936	4364037	2248771
5km	90%	50000	4	496	3559282	333813	3193212	1930722
5km	90%	50000	4	250	2830174	313748	2484461	1659871
5km	90%	50000	4	244	2512258	284290	2195710	1481678
5km	90%	50000	4	190	1865432	195163	1645880	1317920
5km	90%	50000	4	157	2357442	233605	2107513	1304387
5km	90%	50000	4	199	2894215	296529	2568819	1518380
5km	90%	50000	4	179	2382097	247427	2110817	1537961
5km	90%	50000	4	245	2738431	275967	2435249	1705763
5km	90%	50000	4	206	3452544	315680	3119162	1611723
5km	90%	50000	4	218	2421444	249813	2161989	1473990
5km	90%	50000	4	195	2780910	290147	2462308	1633250
5km	90%	50000	4	214	2647176	242903	2384242	1441905
5km	90%	50000	4	226	2578838	256063	2307001	1507610
5km	90%	50000	4	233	2958396	301831	2632484	1836697
5km	90%	50000	4	194	2432566	248558	2169644	1391569
5km	90%	50000	4	148	2748158	327468	2393799	1810676
5km	90%	50000	4	284	2992453	326094	2639923	1651472
5km	90%	50000	4	311	2571516	270778	2283626	1526454
5km	90%	50000	4	177	2293442	242644	2013946	1353548
5km	90%	50000	4	204	2159074	261464	1882948	1344156
5km	90%	50000	4	222	2692445	276076	2397251	1503502
5km	90%	50000	4	216	3177882	324495	2820107	1592241
5km	90%	50000	4	167	3095710	323128	2752157	1995438
5km	90%	50000	4	175	2338631	275143	2047795	1137589
5km	90%	50000	4	175	1485405	170529	1295923	1188036
5km	90%	50000	4	332	2798290	284727	2490122	1671021
5km	90%	50000	4	177	2501909	242695	2241150	1470599
5km	90%	50000	4	233	2642425	284830	2335440	1596287
5km	90%	50000	4	177	2827757	278334	2517474	1509414
5km	90%	50000	4	188	2342986	241439	2080212	1435980
5km	90%	50000	4	237	2553697	269560	2264177	1645679
5km	90%	50000	4	188	2044499	216401	1792534	1341378
5km	90%	50000	4	250	2420671	287716	2107394	1492094
5km	90%	50000	4	240	2143377	269116	1848718	1264155
5km	90%	50000	4	266	2337333	249884	2067752	1415363
5km	90%	50000	4	197	2593965	264899	2308467	1410205
5km	90%	50000	4	201	2423801	260794	2140451	1486530
5km	90%	50000	4	198	2066096	243392	1797128	1364044
5km	90%	50000	4	194	2551625	303814	2219779	1625235
5km	90%	50000	4	206	2663121	248689	2373520	1516877
5km	90%	50000	4	250	3948638	344293	3578210	1963198
5km	90%	50000	4	161	2079195	221038	1847165	1267905
5km	90%	50000	4	185	2557487	274537	2263120	1714474
5km	90%	50000	4	169	2634891	271784	2338147	1466306
5km	90%	50000	4	233	2282390	246027	2000052	1500062
5km	90%	50000	4	176	2436114	283768	2120352	1547176
5km	90%	50000	4	222	2222811	221176	1982552	1426750
5km	90%	50000	4	171	2353048	260239	2077314	1513395
5km	90%	50000	4	183	2333567	253813	2043087	1509500
5km	90%	50000	4	188	2522942	238122	2270542	1533584
5km	90%	50000	4	202	3023699	272288	2732329	1596664
5km	90%	50000	4	201	2298293	245169	2037935	1319075
5km	90%	50000	4	233	2642789	266990	2342448	1622651
5km	90%	50000	4	267	2182601	218814	1946480	1347811
5km	90%	50000	4	206	2158132	237772	1894665	1276357
5km	90%	50000	4	205	2405174	265990	2106330	1388996
5km	90%	50000	4	158	2148867	237351	1889492	1339159
5km	90%	50000	4	214	2343213	246938	2079679	1357783
5km	90%	50000	4	219	2313459	247665	2042468	1660612
5km	90%	50000	4	203	2388680	277551	2090177	1598857
5km	90%	50000	4	281	2346246	237646	2087019	1445217
5km	90%	50000	4	211	2235968	223243	1990002	1318764
5km	90%	50000	4	239	3222141	337653	2860607	1625907
5km	90%	50000	4	168	1967202	219530	1711045	1276512
5km	90%	50000	4	231	2672198	274815	2372943	1594456
5km	90%	50000	4	268	2759179	254479	2469062	1588112
5km	90%	50000	4	172	2260094	274730	1971839	1511778
5km	90%	50000	4	188	2401580	266790	2117102	1349208
5km	90%	50000	4	194	2204084	235402	1945315	1353402
5km	90%	50000	4	192	2224016	235336	1961229	1423310
5km	90%	50000	4	217	3407453	326181	3048328	1835778
5km	90%	50000	4	232	2419120	244832	2138324	1454571
5km	90%	50000	4	259	2575492	269170	2285097	1531786
5km	90%	50000	4	198	2898830	278700	2591049	1739559
5km	90%	50000	4	213	1969454	205326	1741548	1303024
5km	90%	50000	4	190	2211453	247677	1943228	1341532
5km	90%	50000	4	207	2910038	285744	2593914	1608549
5km	90%	50000	4	212	2572076	288792	2253306	1393075
5km	90%	50000	4	213	2880482	290835	2557355	1538592
5km	90%	50000	4	151	2790008	236335	2526026	1407507
5km	90%	50000	4	153	2506502	248588	2234793	1318375
5km	90%	50000	4	187	2654350	288929	2331066	1610568
5km	90%	50000	4	266	3006657	275903	2695962	1798223
5km	90%	50000	4	211	2820925	288035	2511664	1537835
5km	90%	50000	4	298	3458338	271507	3165729	1831121
5km	90%	50000	4	193	2859269	267802	2564079	1705431
5km	90%	50000	4	231	1985899	213294	1750772	1448900
5km	90%	50000	4	151	2634793	282035	2332920	1510147
5km	90%	50000	4	257	2047036	229879	1789301	1421642
5km	90%	50000	4	194	2504245	266653	2227179	1456415
5km	90%	50000	4	237	2568518	272301	2272656	1543086
5km	90%	50000	4	318	2470603	250093	2192885	1593658
5km	90%	50000	4	252	2573128	291882	2266937	1468882
5km	90%	50000	4	169	2221196	226972	1978354	1270076
5km	90%	50000	4	225	2978636	263649	2697529	1662801
5km	90%	50000	4	215	2759108	310024	2431278	1664294
5km	90%	50000	4	217	3344064	332457	2982416	1891990
5km	90%	50000	4	169	1678500	172713	1496694	1111457
5km	90%	50000	4	160	2238695	242620	1983427	1351607
5km	90%	50000	4	259	2348182	258277	2074254	1289468
5km	90%	50000	4	165	2202215	227828	1948551	1234415
5km	90%	50000	4	171	2154541	218353	1917790	1310933
5km	90%	50000	4	197	3016796	286855	2690820	1791992
5km	90%	50000	4	163	1983796	217993	1752404	1157664
5km	90%	50000	4	171	2624134	228692	2360010	1655435
5km	90%	50000	4	286	2937991	303721	2614545	1492763
5km	90%	50000	4	169	2064235	214163	1826928	1174167
5km	90%	50000	4	278	1926733	240240	1653264	1363411
5km	90%	50000	4	198	2812319	294678	2496835	1647453
5km	90%	50000	4	236	2805313	313513	2468048	1518871
5km	90%	50000	4	160	2071589	223546	1831153	1303255
5km	90%	50000	4	234	2749537	308338	2406025	1589706
5km	90%	50000	4	201	3053300	309498	2719380	1700379
5km	90%	50000	4	348	2139594	241561	1867610	1542385
5km	90%	50000	4	174	2216188	248084	1952775	1331905
5km	90%	50000	4	180	2186111	245879	1922905	1214296
5km	90%	50000	4	138	2120856	250634	1849744	1243611
5km	90%	50000	4	228	2445152	276354	2129963	1636698
5km	90%	50000	4	199	3127590	322343	2780419	1619130
5km	90%	50000	4	284	2599018	287272	2292407	1496343
5km	90%	50000	4	217	2550278	241429	2284424	1395751
5km	90%	50000	4	162	2060797	250388	1797836	1319809
5km	90%	50000	4	212	2978198	315775	2635652	1523002
5km	90%	50000	4	272	2605657	243674	2341289	1472013
5km	90%	50000	4	163	3133258	318025	2791104	1568568
5km	90%	50000	4	306	2469602	251141	2200020	1521961
5km	90%	50000	4	215	2955389	262142	2682885	1547464
5km	90%	50000	4	247	2729985	274701	2434655	1453048
5km	90%	50000	4	251	2185757	226144	1937502	1402607
5km	90%	50000	4	155	2236824	258103	1961143	1476428
5km	90%	50000	4	169	2361223	259819	2088853	1285678
5km	90%	50000	4	171	2087539	211439	1864540	1448974
5km	90%	50000	4	191	2306078	236991	2046496	1425562
5km	90%	50000	4	186	2422541	225374	2177357	1432826
5km	90%	50000	4	177	2782116	285146	2477832	1492624
5km	90%	50000	4	199	2694484	277338	2392725	1527842
5km	90%	50000	4	255	2660706	281165	2355836	1735546
5km	90%	50000	4	239	3084305	279747	2776583	1560230
5km	90%	50000	4	177	2771116	285649	2462066	1565978
5km	90%	50000	4	153	2351654	245831	2091329	1366995
5km	90%	50000	4	314	2462782	261815	2170353	1482634
5km	90%	50000	4	206	2214183	228916	1963712	1512049
5km	90%	50000	4	213	3017162	269214	2730576	1699729
5km	90%	50000	4	179	2053432	228485	1802007	1279812
5km	90%	50000	4	351	2191901	251050	1926793	1408107
5km	90%	50000	4	185	3006254	259382	2714503	1503381
5km	90%	50000	4	123	1907061	241314	1651055	1080319
5km	90%	50000	4	213	2799475	282309	2497035	1493617
5km	90%	50000	4	253	2702510	299903	2361276	1684737
5km	90%	50000	4	239	2717240	297352	2380484	1530777
5km	90%	50000	4	190	2718465	293478	2395841	1886544
5km	90%	50000	4	161	1908721	214892	1679631	1266259
5km	90%	50000	4	180	2390208	275491	2094900	1470664
5km	90%	50000	4	198	2754987	290654	2435465	1687985
5km	90%	50000	4	200	2999706	260358	2721400	1698401
5km	90%	50000	4	277	2934982	298954	2623092	1609964
5km	90%	50000	4	253	2643175	269641	2355489	1615882
5km	90%	50000	4	231	2478258	278978	2167338	1565787
5km	90%	50000	4	314	3383963	349615	3001011	1991822
5km	90%	50000	4	211	2708068	271851	2419171	1568774
5km	90%	50000	4	208	2028254	221490	1778279	1486597
5km	90%	50000	4	170	2461378	260289	2181842	1382279
5km	90%	50000	4	215	2247505	264567	1967592	1484381
5km	90%	50000	4	281	2919026	281719	2618196	1885798
5km	90%	50000	4	198	1685728	189787	1483273	1152317
5km	90%	50000	4	388	2232491	216410	1999815	1490671
5km	90%	50000	4	192	1884396	198697	1653431	1199820
5km	90%	50000	4	228	3163127	318918	2812347	1798077
5km	90%	50000	4	240	2938974	348335	2568242	1799400
5km	90%	50000	4	202	2494976	227269	2251463	1452538
5km	90%	50000	4	185	2530628	291197	2221782	1332306
5km	90%	50000	4	266	2271480	240533	2008506	1320699
5km	90%	50000	4	215	2139505	216676	1905202	1231380
5km	90%	50000	4	163	2583546	244530	2328336	1529403
5km	90%	50000	4	192	3359692	309804	3006792	1804522
5km	90%	50000	4	174	2242747	244195	1985708	1439474
5km	90%	50000	4	179	2841691	309682	2509928	1831695
5km	90%	50000	4	190	2567236	272214	2262742	1650830
5km	90%	50000	4	158	2750042	297658	2434608	1673990
5km	90%	50000	4	274	2458494	240468	2198489	1474177
5km	90%	50000	4	193	2405927	239462	2140006	1517693
5km	90%	50000	4	237	2736668	291886	2408959	1916688
5km	90%	50000	4	246	2785395	293337	2472825	1654557
5km	90%	50000	4	306	3344905	322584	2999297	2116125
5km	90%	50000	4	205	3666838	290017	3330834	2160492
5km	90%	50000	4	136	2545329	279293	2243735	1259976
5km	90%	50000	4	164	1828317	211470	1606385	1119599
5km	90%	50000	4	202	3399496	372824	2997661	1913871
5km	90%	50000	4	195	2470335	251398	2197985	1489334
5km	90%	50000	4	161	1812343	198723	1601998	1260145
5km	90%	50000	4	218	2598114	266355	2314183	1553834
5km	90%	50000	4	220	2563082	267161	2270686	1312880
5km	90%	50000	4	259	2170762	249560	1904105	1304675
5km	90%	50000	4	271	2212039	226678	1955975	1293155
5km	90%	50000	4	356	2958133	234464	2699799	1754456
5km	90%	50000	4	256	2455496	249847	2161261	1425809
5km	90%	50000	4	187	2180032	253138	1888086	1428014
5km	90%	50000	4	242	2420914	262395	2134673	1563272
5km	90%	50000	4	173	2626674	313989	2285625	1582308
5km	90%	50000	4	181	1636308	189491	1434979	1276370
5km	90%	50000	4	223	2177646	216181	1938675	1295357
5km	90%	50000	4	259	2848240	261503	2563711	1541997
5km	90%	50000	4	186	2572050	318545	2234755	1542312
5km	90%	50000	4	219	2275630	257254	2001912	1430564
5km	90%	50000	4	276	2597259	229225	2354284	1511610
5km	90%	50000	4	218	3454791	335863	3097386	1870916
5km	90%	50000	4	366	3678657	326714	3325981	1839589
5km	90%	50000	4	174	1777425	203435	1562261	1143067
5km	90%	50000	4	241	2258212	215477	2030919	1354263
5km	90%	50000	4	258	2188275	244610	1933953	1354215
5km	90%	50000	4	168	2439122	268822	2120694	1401046
5km	90%	50000	4	305	2522340	251423	2234946	1462259
5km	90%	50000	4	163	2746502	288470	2425728	1695988
5km	90%	50000	4	183	2734750	287154	2431096	1545182
5km	90%	50000	4	179	3508574	331158	3154195	1525937
5km	90%	50000	4	163	2889530	315992	2544535	1638359
5km	90%	50000	4	165	2622585	237615	2356637	1545897
5km	90%	50000	4	228	3683977	370938	3272713	2012561
5km	90%	50000	4	226	2173643	229983	1912728	1347575
5km	90%	50000	4	181	2280364	243387	2023384	1385094
5km	90%	50000	4	175	2683703	261944	2382648	1557089
5km	90%	50000	4	238	2714997	290500	2385423	1586425
5km	90%	50000	4	208	3298392	332358	2930827	1836369
5km	90%	50000	4	193	2142390	231407	1891259	1309770
5km	90%	50000	4	204	2970646	308667	2595212	1645891
5km	90%	50000	4	291	2992044	313791	2652659	1877566
5km	90%	50000	4	211	2110101	200314	1887196	1379646
5km	90%	50000	4	214	2752492	285497	2421212	1618329
5km	90%	50000	4	152	2653219	262034	2368429	1421722
5km	90%	50000	4	220	2133055	215803	1902245	1428983
5km	90%	50000	4	236	2894726	303767	2571930	1791239
5km	90%	50000	4	343	3791826	363868	3401911	2054782
5km	90%	50000	4	190	2714111	269080	2419271	1757291
5km	90%	50000	4	162	2388125	245625	2108547	1399507
5km	90%	50000	4	197	3112507	327548	2750496	1677430
5km	90%	50000	4	172	2103955	237842	1841938	1394683
5km	90%	50000	4	154	2619807	273528	2329177	1523149
5km	90%	50000	4	225	2717799	272568	2413925	1414641
5km	90%	50000	4	203	2821524	298153	2492632	1646063
5km	90%	50000	4	331	3381541	336068	3023319	1937215
5km	90%	50000	4	207	2794340	257487	2517406	1569332
5km	90%	50000	4	213	2576472	257384	2293780	1392177
5km	90%	50000	4	276	3536731	323815	3154055	1952801
5km	90%	50000	4	264	2603959	274952	2301176	1544620
5km	90%	50000	4	190	2824586	328421	2464941	1754899
5km	90%	50000	4	206	2540678	261329	2258762	1299185
5km	90%	50000	4	246	3412509	282082	3101034	2027122
5km	90%	50000	4	163	2777161	283832	2472785	1511877
5km	90%	50000	4	256	2889180	301118	2566863	1703441
5km	90%	50000	4	171	2359720	251617	2084445	1595675
5km	90%	50000	4	166	2198145	238571	1931032	1358281
5km	90%	50000	4	228	2631137	280474	2327146	1634003
5km	90%	50000	4	219	2428435	267603	2122085	1342332
5km	90%	50000	4	220	3450877	311089	3104433	1731916
5km	90%	50000	4	205	2883433	308996	2513036	1660595
5km	90%	50000	4	269	2823902	303341	2495750	1901724
5km	90%	50000	4	212	2437964	236518	2174764	1684670
5km	90%	50000	4	231	2955083	305144	2630348	1782079
5km	90%	50000	4	178	2659279	289455	2354595	1583515
5km	90%	50000	4	216	2736272	279480	2432856	1604063
5km	90%	50000	4	185	2443630	246626	2151911	1388893
5km	90%	50000	4	342	2403840	242100	2142347	1493959
5km	90%	50000	4	220	3806346	339991	3440484	2053664
5km	90%	50000	4	248	2849054	267539	2561280	1673379
5km	90%	50000	4	178	2089941	244545	1836814	1282549
5km	90%	50000	4	211	1650054	180426	1459192	1125392
5km	90%	50000	4	139	2434694	278164	2130393	1385432
5km	90%	50000	4	183	2652633	281897	2346022	1633743
5km	90%	50000	4	185	2856758	300059	2527624	1653779
5km	90%	50000	4	304	1914237	200369	1694662	1319601
5km	90%	50000	4	257	2393433	268533	2084572	1382145
5km	90%	50000	4	236	3295961	315528	2940838	1784079
5km	90%	50000	4	176	2389536	274070	2082008	1391221
5km	90%	50000	4	147	2378542	277568	2083373	1288481
5km	90%	50000	4	216	3040116	324224	2696343	1690432
5km	90%	50000	4	316	2233248	242543	1969934	1556756
5km	90%	50000	4	277	2224250	241500	1966148	1495553
5km	90%	50000	4	183	3085378	315206	2754801	1658763
5km	90%	50000	4	177	2081243	231286	1815294	1401323
5km	90%	50000	4	166	2462945	266706	2176712	1468686
5km	90%	50000	4	179	2582218	257827	2307154	1524243
5km	90%	50000	4	257	2752128	302651	2418030	1514744
5km	90%	50000	4	214	2251393	274863	1953809	1394740
5km	90%	50000	4	198	2223115	248799	1933179	1415612
5km	90%	50000	4	227	3775912	351375	3400464	1826543
5km	90%	50000	4	205	1555043	175423	1361247	1165806
5km	90%	50000	4	198	1877774	206726	1660343	1189378
5km	90%	50000	4	215	2856283	318234	2520050	1570303
5km	90%	50000	4	201	3028023	328447	2655593	1785263
5km	90%	50000	4	189	2511704	253066	2245986	1434894
5km	90%	50000	4	251	2698691	286082	2354077	1558354
5km	90%	50000	4	210	3306318	287347	2998497	1868866
5km	90%	50000	4	230	2734547	283902	2423995	1559786
5km	90%	50000	4	380	2445576	255940	2161437	1565149
5km	90%	50000	4	221	2786287	326505	2428569	1405169
5km	90%	50000	4	188	2092179	219305	1863972	1330244
5km	90%	50000	4	212	2952941	345023	2580860	1754243
5km	90%	50000	4	178	1750858	226789	1513792	1262478
5km	90%	50000	4	246	3395160	321214	3050926	1937269
5km	90%	50000	4	259	2601407	297273	2286581	1574016
5km	90%	50000	4	179	2629246	281814	2324762	1697254
5km	90%	50000	4	244	2637145	269395	2335851	1553786
5km	90%	50000	4	162	1966265	228170	1717059	1294756
5km	90%	50000	4	283	2174997	247047	1895775	1440290
5km	90%	50000	4	175	2893149	309263	2556781	1588987
5km	90%	50000	4	193	2864833	299163	2519578	1733822
5km	90%	50000	4	278	2380584	272630	2089962	1364069
5km	90%	50000	4	248	3238418	347430	2843460	1812828
5km	90%	50000	4	208	2221637	247687	1958424	1329176
5km	90%	50000	4	202	2667180	269887	2374664	1538617
5km	90%	50000	4	165	2436552	240758	2174384	1280491
5km	90%	50000	4	256	2069548	218567	1807916	1571863
5km	90%	50000	4	219	2541273	253926	2262394	1364791
5km	90%	50000	4	144	2391587	262537	2092884	1483356
5km	90%	50000	4	221	3118471	334253	2766543	1822836
5km	90%	50000	4	150	1936667	220834	1691331	1116336
5km	90%	50000	4	171	2676673	280878	2357930	1631073
5km	90%	50000	4	283	2488572	260779	2199417	1446290
5km	90%	50000	4	179	2570611	289417	2259702	1598820
5km	90%	50000	4	143	2178351	241736	1920397	1370158
5km	90%	50000	4	153	2305762	281187	2002718	1599676
5km	90%	50000	4	260	2781735	283676	2477187	1583562
5km	90%	50000	4	208	2404468	231346	2143547	1515064
5km	90%	50000	4	188	2615369	290370	2302514	1640100
5km	90%	50000	4	189	2676208	268267	2377984	1554760
5km	90%	50000	4	206	3071512	290771	2764054	1472525
5km	90%	50000	4	167	2894940	297159	2571642	1656264
5km	90%	50000	4	294	2678568	294417	2360265	1632109
5km	90%	50000	4	211	2720129	260563	2435088	1608954
5km	90%	50000	4	201	2117594	238333	1863868	1272002
5km	90%	50000	4	185	2641313	274703	2337789	1701444
5km	90%	50000	4	236	2361128	242339	2093678	1281361
5km	90%	50000	4	195	2499411	305865	2175359	1637535
5km	90%	50000	4	209	2074546	243653	1803130	1227364
5km	90%	50000	4	230	2274686	230567	2029874	1546425
5km	90%	50000	4	231	2590912	277648	2284586	1576995
5km	90%	50000	4	195	2157101	248360	1893842	1461958
5km	90%	50000	4	205	2814003	316163	2475488	1441368
5km	90%	50000	4	173	1876468	210019	1649055	1250359
5km	90%	50000	4	170	2324316	246592	2059117	1337937
5km	90%	50000	4	203	2716610	269122	2433938	1502690
5km	90%	50000	4	228	3649197	344911	3285228	1920937
5km	90%	50000	4	297	2355677	243268	2101826	1455159
5km	90%	50000	4	157	2620964	255001	2342506	1520543
5km	90%	50000	4	208	1923607	217735	1674695	1282033
5km	90%	50000	4	239	2478513	292416	2163362	1611426
5km	90%	50000	4	221	2974904	296494	2645432	1582324
5km	90%	50000	4	239	3063130	290499	2755662	1631319
5km	90%	50000	4	140	1469266	202892	1252975	1060178
5km	90%	50000	4	196	2705732	299069	2388290	1527260
5km	90%	50000	4	123	2310608	245819	2033505	1207564
5km	90%	50000	4	264	2367101	270619	2064377	1456110
5km	90%	50000	4	289	3119094	276795	2821353	1742683
5km	90%	50000	4	260	3788491	341229	3424935	2052568
5km	90%	50000	4	183	3137918	303284	2805698	1705453
5km	90%	50000	4	217	3055504	342287	2679797	1849921
5km	90%	50000	4	199	2148495	240056	1890154	1233387
5km	90%	50000	4	241	2652728	266896	2359556	1383916
5km	90%	50000	4	243	3143682	272301	2850896	1609810
5km	90%	50000	4	200	2837996	265922	2557739	1468725
5km	90%	50000	4	229	2518435	258854	2237550	1392510
5km	90%	50000	4	229	2566817	270254	2269052	1417986
5km	90%	50000	4	281	2540442	240999	2270341	1647698
5km	90%	50000	4	180	2249839	241833	1987152	1443370
5km	90%	50000	4	249	2400306	284072	2094560	1480847
5km	90%	50000	4	188	2670386	272552	2379860	1371454
5km	90%	50000	4	155	2410100	264131	2113994	1302844
5km	90%	50000	4	255	3142982	325507	2783801	1798408
5km	90%	50000	4	208	2615273	263068	2324950	1751736
5km	90%	50000	4	268	3256515	327350	2899458	1768460
5km	90%	50000	4	203	2767684	283173	2448783	1658095
5km	90%	50000	4	250	2710982	299838	2380802	1640921
5km	90%	50000	4	203	2400550	264867	2114779	1442396
5km	90%	50000	4	210	2059960	217346	1815517	1391783
5km	90%	50000	4	252	2629434	272917	2341492	1627742
5km	90%	50000	4	209	2764082	246997	2492941	1619028
5km	90%	50000	4	215	3071202	280066	2762049	1524005
5km	90%	50000	4	218	2765188	251111	2499732	1625773
5km	90%	50000	4	187	2265059	229928	2021453	1457517
5km	90%	50000	4	304	3519576	334545	3161111	1944516
5km	90%	50000	4	210	2370238	244185	2104618	1388687
5km	90%	50000	4	255	2461370	238971	2185040	1284619
5km	90%	50000	4	201	2613654	273055	2303741	1595594
5km	90%	50000	4	239	2877872	288421	2571079	1367201
5km	90%	50000	4	206	2321819	265353	2036002	1550015
5km	90%	50000	4	216	2090914	236024	1830732	1311287
5km	90%	50000	4	260	2654820	283282	2351889	1709990
5km	90%	50000	4	240	2484248	244589	2217821	1510911
5km	90%	50000	4	142	2274550	253842	1981622	1408584
5km	90%	50000	4	185	2224695	244521	1962592	1297145
5km	90%	50000	4	178	2040134	242321	1781973	1357328
5km	90%	50000	4	289	2606223	270184	2300009	1645382
5km	90%	50000	4	349	2898397	270343	2612251	1606145
5km	90%	50000	4	189	2696755	260168	2422208	1647255
5km	90%	50000	4	253	2603764	291977	2284735	1531046
5km	90%	50000	4	231	2190088	257075	1910201	1385771
5km	90%	50000	4	259	2352257	239832	2083082	1401899
5km	90%	50000	4	220	2688918	245927	2414713	1739102
5km	90%	50000	4	312	3240531	307149	2909555	1851366
5km	90%	50000	4	158	2475661	267432	2184209	1368741
5km	90%	50000	4	185	2302483	238961	2045998	1378234
5km	90%	50000	4	165	2810898	321345	2457969	1703600
5km	90%	50000	4	247	3463716	301749	3145567	1890236
5km	90%	50000	4	175	2671790	288422	2364091	1605903
5km	90%	50000	4	232	2697920	257523	2414709	1477037
5km	90%	50000	4	216	2466467	229184	2218643	1359811
5km	90%	50000	4	193	2463727	266079	2174795	1493642
5km	90%	50000	4	272	2457985	277472	2163634	1515841
5km	90%	50000	4	236	2504496	251299	2234087	1574009
5km	90%	50000	4	183	1808935	197509	1592513	1252048
5km	90%	50000	4	281	3387299	368550	2990492	1972549
5km	90%	50000	4	361	2739984	285625	2443534	1670310
5km	90%	50000	4	157	2517131	266882	2221340	1383203
5km	90%	50000	4	201	2512294	259180	2227345	1463751
5km	90%	50000	4	248	3092576	331782	2750768	1754707
5km	90%	50000	4	193	3015951	327172	2659346	1736330
5km	90%	50000	4	268	2702464	264502	2411220	1534459
5km	90%	50000	4	233	2961324	306110	2634943	1678146
5km	90%	50000	4	183	2175174	248729	1903205	1290923
5km	90%	50000	4	240	2282478	261246	1993830	1748382
5km	90%	50000	4	196	2439830	260126	2145441	1543507
5km	90%	50000	4	185	2001795	250185	1726624	1460905
5km	90%	50000	4	198	2468205	277589	2167790	1593130
5km	90%	50000	4	180	2101001	244599	1835914	1426068
5km	90%	50000	4	223	3040080	294463	2724035	1713945
5km	90%	50000	4	338	2922628	308884	2586047	1678193
5km	90%	50000	4	308	3231096	265405	2938689	1974138
5km	90%	50000	4	335	2272789	222592	2025082	1426743
5km	90%	50000	4	258	3185055	308004	2858278	1668771
5km	90%	50000	4	199	2690937	270610	2394928	1738786
5km	90%	50000	4	185	2560338	258738	2277759	1502548
5km	90%	50000	4	182	2940540	339118	2554626	1571379
5km	90%	50000	4	169	2019645	218322	1785440	1404595
5km	90%	50000	4	203	3015617	261957	2739933	1730102
5km	90%	50000	4	199	2700028	252432	2423522	1759369
5km	90%	50000	4	205	2161182	262238	1872366	1421999
5km	90%	50000	4	311	2238682	271128	1954214	1321514
5km	90%	50000	4	166	2233211	220202	1980482	1437508
5km	90%	50000	4	204	2313275	249447	2036789	1357191
5km	90%	50000	4	180	2378373	239626	2118375	1310396
5km	90%	50000	4	309	2979432	323374	2627370	1879832
5km	90%	50000	4	276	2851077	322342	2481604	1840898
5km	90%	50000	4	228	2240168	254476	1966643	1448165
5km	90%	50000	4	254	2142256	243085	1877722	1416907
5km	90%	50000	4	258	2973720	324045	2610075	1487360
5km	90%	50000	4	151	2125728	238280	1862131	1482795
5km	90%	50000	4	213	2423940	242099	2162789	1369673
5km	90%	50000	4	186	2241494	254562	1967388	1356546
5km	90%	50000	4	217	2691896	316021	2358825	1468380
5km	90%	50000	4	195	2181698	228019	1937264	1290031
5km	90%	50000	4	248	3010904	299627	2673272	1637355
5km	90%	50000	4	173	2913333	279397	2620832	1449847
5km	90%	50000	4	236	2550652	269794	2254224	1490962
5km	90%	50000	4	193	2900631	298067	2575214	1705820
5km	90%	50000	4	231	2544456	270447	2241939	1506672
5km	90%	50000	4	189	2911792	259055	2615731	1671983
5km	90%	50000	4	270	2660911	297571	2315387	1594707
5km	90%	50000	4	172	2235861	238512	1983152	1466925
5km	90%	50000	4	154	1751477	203684	1537825	1216054
5km	90%	50000	4	168	2350379	276425	2057931	1433948
5km	90%	50000	4	316	2552328	274036	2264728	1612876
5km	90%	50000	4	218	1929333	211716	1703194	1199068
5km	90%	50000	4	364	2522111	257171	2248734	1531420
5km	90%	50000	4	200	2054041	226810	1806174	1324300
5km	90%	50000	4	189	2901258	286497	2561971	1548767
5km	90%	50000	4	299	2745137	270996	2453105	1632206
5km	90%	50000	4	282	3089555	299627	2756966	1826621
5km	90%	50000	4	208	2699843	292934	2389029	1514940
5km	90%	50000	4	207	2952403	331817	2591635	1733733
5km	90%	50000	4	159	2057847	252202	1784702	1437660
5km	90%	50000	4	200	2734136	262441	2450220	1678261
5km	90%	50000	4	216	2529880	254367	2248474	1454004
5km	90%	50000	4	184	2661444	306371	2340542	1645192
5km	90%	50000	4	192	2318460	261369	2031598	1247567
5km	90%	50000	4	231	2050489	225450	1790388	1357639
5km	90%	50000	4	189	3092740	299092	2769408	1665927
5km	90%	50000	4	224	2238710	244565	1977003	1322560
5km	90%	50000	4	190	2885753	311770	2555622	1574859
5km	90%	50000	4	177	2814011	319092	2468178	1665529
5km	90%	50000	4	230	2351323	258003	2072725	1444676
5km	90%	50000	4	277	2609151	303801	2288571	1638257
5km	90%	50000	4	179	3042910	292266	2730832	1685327
5km	90%	50000	4	157	2571850	282662	2238487	1458280
5km	90%	50000	4	201	2864788	313007	2525017	1589541
5km	90%	50000	4	148	1780435	185467	1581716	1144316
5km	90%	50000	4	234	3137754	354735	2746096	1902607
5km	90%	50000	4	188	2429396	231999	2171891	1507938
5km	90%	50000	4	256	1713510	179906	1511431	1183364
5km	90%	50000	4	205	2666019	270478	2384481	1712302
5km	90%	50000	4	149	2543365	235274	2269072	1452358
5km	90%	50000	4	311	2699520	288152	2392085	1613928
5km	90%	50000	4	234	2885537	295467	2566221	1503143
5km	90%	50000	4	154	3295126	307827	2954842	1793358
5km	90%	50000	4	205	2056398	213323	1810898	1335141
5km	90%	50000	4	268	2906653	323704	2549951	2013220
5km	90%	50000	4	177	3186345	327868	2812150	1809497
5km	90%	50000	4	200	2640316	262802	2345887	1478709
5km	90%	50000	4	180	2654042	304677	2317056	1717219
5km	90%	50000	4	273	2856284	306711	2533900	1617331
5km	90%	50000	4	185	2918555	301883	2594413	1561652
5km	90%	50000	4	275	3030028	274106	2736810	1706767
5km	90%	50000	4	190	2856716	305026	2517637	1617580
5km	90%	50000	4	177	2894501	295502	2566063	1736267
5km	90%	50000	4	162	2680511	262162	2380244	1436043
5km	90%	50000	4	277	3139404	244155	2858071	1739267
5km	90%	50000	4	244	2927233	293992	2614700	1620534
5km	90%	50000	4	222	2937749	276124	2644718	1750952
5km	90%	50000	4	256	2362389	261886	2077292	1346448
5km	90%	50000	4	239	4027161	380577	3615510	2012346
5km	90%	50000	4	182	2881473	286049	2580196	1517116
5km	90%	50000	4	152	2574598	281839	2266337	1452659
5km	90%	50000	4	187	2331927	256763	2054268	1562822
5km	90%	50000	4	189	2457108	268251	2165227	1544517
5km	90%	50000	4	184	2339335	272460	2043898	1393938
5km	90%	50000	4	214	2577577	289067	2269596	1488313
5km	90%	50000	4	246	2749993	298419	2435614	1599777
5km	90%	50000	4	266	2300393	281972	1997543	1586316
5km	90%	50000	4	133	2175837	247620	1910583	1291023
5km	90%	50000	4	220	2959272	316921	2619825	1604490
5km	90%	50000	4	207	2634269	257454	2358279	1630299
5km	90%	50000	4	170	2083151	230381	1829524	1407382
5km	90%	50000	4	212	2299691	249881	2026932	1433393
5km	90%	50000	4	209	2557526	262642	2263723	1694691
5km	90%	50000	4	208	1862609	206018	1645693	1368556
5km	90%	50000	4	221	3331309	324881	2974821	1800376
5km	90%	50000	4	255	3089141	318042	2747958	1848669
5km	90%	50000	4	203	3001389	297254	2665325	1709979
5km	90%	50000	4	192	2630015	255901	2353072	1475832
5km	90%	50000	4	197	2325298	271851	2031689	1285329
5km	90%	50000	4	189	2535313	251518	2265794	1327268
5km	90%	50000	4	185	2941817	310015	2606961	1698700
5km	90%	50000	4	194	1762744	206046	1527092	1239887
5km	90%	50000	4	187	2410260	258156	2123526	1738148
5km	90%	50000	4	199	2232245	223120	1987364	1249238
5km	90%	50000	4	168	2266923	251323	1999774	1444885
5km	90%	50000	4	219	2330933	255136	2060888	1680427
5km	90%	50000	4	269	3134743	288927	2821399	1728241
5km	90%	50000	4	221	2684763	289255	2346813	1602421
5km	90%	50000	4	209	2332076	245994	2068613	1300586
5km	90%	50000	4	210	2802298	283819	2494198	1671214
5km	90%	50000	4	171	2289126	255858	2009922	1455362
5km	90%	50000	4	248	2889228	282983	2585455	1484595
5km	90%	50000	4	221	2920504	328416	2564821	1713537
5km	90%	50000	4	221	2584496	267734	2297361	1618924
5km	90%	50000	4	156	1853143	213383	1620764	1307314
5km	90%	50000	4	167	2002596	218306	1753854	1269175
5km	90%	50000	4	263	3390914	315011	3052653	1684400
5km	90%	50000	4	226	2584372	275144	2282283	1559281
5km	90%	50000	4	250	2194441	231977	1944561	1433798
5km	90%	50000	4	240	2846324	285364	2540130	1744084
5km	90%	50000	4	281	2921436	268572	2628903	1933064
5km	90%	50000	4	187	1910404	222983	1664488	1156788
5km	90%	50000	4	184	2265753	252277	1989377	1493959
5km	90%	50000	4	217	2919781	274269	2624851	1531737
5km	90%	50000	4	229	1991741	210155	1765151	1254289
5km	90%	50000	4	161	2162412	215234	1928857	1518388
5km	90%	50000	4	184	2626628	259195	2335002	1474334
5km	90%	50000	4	270	2521657	250214	2252330	1605728
5km	90%	50000	4	216	2935965	280910	2640805	1664598
5km	90%	50000	4	223	3093859	312388	2756737	1800438
5km	90%	50000	4	181	2268796	264046	1991102	1415315
5km	90%	50000	4	212	3122545	294220	2804172	1686100
5km	90%	50000	4	257	2666132	237587	2399385	1652328
5km	90%	50000	4	255	2579218	276755	2282889	1626113
5km	90%	50000	4	132	1905342	232232	1663021	1074091
5km	90%	50000	4	314	2343734	250860	2045520	1587505
5km	90%	50000	4	293	3053691	321099	2700206	1868665
5km	90%	50000	4	149	2169848	230903	1919853	1329202
5km	90%	50000	4	191	2016607	220109	1773215	1331344
5km	90%	50000	4	249	2918710	290413	2606808	1686246
5km	90%	50000	4	197	2266555	245256	1999616	1401285
5km	90%	50000	4	318	2443959	233777	2186585	1482998
5km	90%	50000	4	230	2983957	322983	2636469	1531222
5km	90%	50000	4	174	2527091	263055	2226939	1509613
5km	90%	50000	4	298	3705097	346673	3323181	1946563
5km	90%	50000	4	156	2195768	244386	1934878	1342393
5km	90%	50000	4	149	2872201	315542	2520841	1756764
5km	90%	50000	4	194	2634562	302378	2312038	1549330
5km	90%	50000	4	237	2690162	277916	2366856	1571598
5km	90%	50000	4	153	1456751	170962	1261267	941238
5km	90%	50000	4	152	2767137	285748	2460659	1479322
5km	90%	50000	4	204	2589925	263031	2294380	1478806
5km	90%	50000	4	212	2863429	324841	2503543	1755042
5km	90%	50000	4	175	2198689	241559	1944575	1398590
5km	90%	50000	4	227	1889072	202565	1673431	1225710
5km	90%	50000	4	151	2518381	270956	2225908	1472855
5km	90%	50000	4	219	2534356	242141	2252612	1558836
5km	90%	50000	4	224	2544224	276687	2245818	1473108
5km	90%	50000	4	282	2667012	275491	2358043	1534844
5km	90%	50000	4	308	2774739	270047	2490579	1527508
5km	90%	50000	4	214	1772624	192658	1564892	1197183
5km	90%	50000	4	177	1846061	211544	1623452	1276632
5km	90%	50000	4	164	2197360	256550	1927833	1527847
5km	90%	50000	4	162	2398804	238269	2147341	1461776
5km	90%	50000	4	199	2154908	215956	1920175	1349535
5km	90%	50000	4	194	2340529	232941	2077441	1436654
5km	90%	50000	4	178	2760894	275949	2445504	1741165
5km	90%	50000	4	167	2149066	202157	1932866	1207233
5km	90%	50000	4	231	3423657	318007	3092834	1729194
5km	90%	50000	4	176	2606233	271305	2308703	1492217
5km	90%	50000	4	204	2949965	278203	2656651	1549018
5km	90%	50000	4	156	1834770	210333	1606778	1230266
5km	90%	50000	4	196	2030870	187751	1817770	1180525
5km	90%	50000	4	263	3211977	314118	2871413	1757823
5km	90%	50000	4	228	2712701	259744	2411185	1576221
5km	90%	50000	4	200	3665735	298994	3341389	1826010
5km	90%	50000	4	180	2781690	315205	2447064	1640836
5km	90%	50000	4	218	3211910	298344	2881424	1763125
5km	90%	50000	4	165	2546143	292591	2238976	1472110
5km	90%	50000	4	423	2956353	267591	2651623	1633838
5km	90%	50000	4	208	2246089	243208	1989080	1314466
5km	90%	50000	4	217	2411904	231713	2145728	1505380
5km	90%	50000	4	240	2318640	242698	2049770	1428326
5km	90%	50000	4	173	1899278	228093	1659557	1201426
5km	90%	50000	4	259	3525695	297906	3208590	1798197
5km	90%	50000	4	206	2630274	292928	2310628	1474443
5km	90%	50000	4	152	2198548	239008	1938829	1378657
5km	90%	50000	4	208	2437424	292435	2119551	1388811
5km	90%	50000	4	211	2681772	262409	2400610	1477774
5km	90%	50000	4	212	2466410	275114	2170860	1483914
5km	90%	50000	4	183	2567501	288162	2245780	1542399
5km	90%	50000	4	216	2573411	250705	2302035	1527381
5km	90%	50000	4	206	2641769	295486	2316302	1544314
5km	90%	50000	4	319	3744267	295102	3416099	1750139
5km	90%	50000	4	159	1878658	220546	1632166	1262659
5km	90%	50000	4	253	2366317	255920	2081743	1340997
5km	90%	50000	4	185	2265995	241765	2002061	1689877
5km	90%	50000	4	205	3347036	331850	2986875	1730593
5km	90%	50000	4	264	2790772	274903	2489961	1704112
5km	90%	50000	4	148	1780759	200984	1568497	1132410
5km	90%	50000	4	146	1969116	234957	1718041	1500940
5km	90%	50000	4	221	2551815	254266	2271268	1529283
5km	90%	50000	4	235	2004644	209887	1785013	1245606
5km	90%	50000	4	188	2096015	221064	1846829	1315207
5km	90%	50000	4	179	1958505	193959	1750577	1115361
5km	90%	50000	4	194	3068906	296389	2746862	1668007
5km	90%	50000	4	154	3238757	301225	2920009	1648636
5km	90%	50000	4	212	2518198	256748	2234100	1419201
5km	90%	50000	4	296	3653295	339353	3280540	1826568
5km	90%	50000	4	243	2935831	268881	2649098	1868285
5km	90%	50000	4	333	3238051	284737	2943448	1643383
5km	90%	50000	4	245	2902967	343222	2532845	1897635
5km	90%	50000	4	247	3063882	276655	2766841	1702003
5km	90%	50000	4	232	2314507	241738	2054195	1368343
5km	90%	50000	4	306	3061059	320425	2714079	1619486
5km	90%	50000	4	183	2463706	268524	2165400	1449091
5km	90%	50000	4	240	2791388	271974	2481852	1697080
5km	90%	50000	4	301	2755281	297537	2437744	1512883
5km	90%	50000	4	249	2723087	270556	2419184	1596594
5km	90%	50000	4	199	2105874	242409	1839340	1315979
5km	90%	50000	4	183	2278806	241754	2016662	1253951
5km	90%	50000	4	170	3037083	257348	2754292	1455151
5km	90%	50000	4	258	2720184	275395	2408996	1666283
5km	90%	50000	4	197	2935817	299326	2601203	1570844
5km	90%	50000	4	280	2887009	286852	2571531	1826719
5km	90%	50000	4	216	2328613	267619	2044285	1589298
5km	90%	50000	4	191	3737615	345694	3356205	2077815
5km	90%	50000	4	206	3142480	342398	2767196	1843746
5km	90%	50000	4	154	1805143	219294	1579491	1176043
5km	90%	50000	4	224	2492722	258412	2209440	1422085
5km	90%	50000	4	257	2387616	241871	2126903	1430715
5km	90%	50000	4	214	2539396	255477	2251128	1475166
5km	90%	50000	4	265	2761911	248971	2495371	1604383
5km	90%	50000	4	247	3291583	329582	2931155	1867035
5km	90%	50000	4	151	2454167	241933	2186649	1393630
5km	90%	50000	4	256	3406774	296606	3094265	1955694
5km	90%	50000	4	160	2113595	221098	1865742	1331154
5km	90%	50000	4	150	2635073	287023	2330950	1505492
5km	90%	50000	4	277	2784369	299448	2457806	1631933
5km	90%	50000	4	199	2197697	260341	1915366	1474195
5km	90%	50000	4	408	2819017	289243	2474910	1644514
5km	90%	50000	4	313	2321087	259060	2026200	1582172
5km	90%	50000	4	177	1959593	248096	1685928	1427172
5km	90%	50000	4	162	3004443	286058	2696500	1684974
5km	90%	50000	4	244	3894139	353211	3507219	1947343
5km	90%	50000	4	271	1712823	201399	1501396	1123805
5km	90%	50000	4	209	2688497	270094	2392457	1586891
5km	90%	50000	4	233	2547132	274572	2252691	1409749
5km	90%	50000	4	281	2784367	247833	2519798	1679621
5km	90%	50000	4	233	2943045	282745	2642543	1663190
5km	90%	50000	4	186	2641962	280129	2336023	1425825
5km	90%	50000	4	193	2276789	245585	2005198	1562541
5km	90%	50000	4	206	2185008	251374	1902158	1355901
5km	90%	50000	4	185	2627441	264259	2347731	1427629
5km	90%	50000	4	191	3291061	330826	2937650	1625114
5km	90%	50000	4	218	3304925	270628	2999284	1811150
5km	90%	50000	4	312	3499837	334390	3136265	1887733
5km	90%	50000	4	218	2132975	231531	1874271	1418053
5km	90%	50000	4	313	1976489	206224	1750323	1298493
5km	90%	50000	4	171	2314281	257479	2035374	1277399
5km	90%	50000	4	183	2722900	295406	2397706	1530399
5km	90%	50000	4	299	2296274	249385	2034298	1435674
5km	90%	50000	4	258	2532585	279347	2227674	1559338
5km	90%	50000	4	219	2582134	270736	2298621	1294374
5km	90%	50000	4	141	2643433	269220	2338902	1543760
5km	90%	50000	4	170	2616049	296480	2309732	1473158
5km	90%	50000	4	367	2257003	239735	1997974	1541492
5km	90%	50000	4	157	2696565	292930	2374551	1511130
5km	90%	50000	4	230	3103277	293406	2791270	1769069
5km	90%	50000	4	159	2327934	273213	2030931	1457970
5km	90%	50000	4	292	3213955	338226	2861217	1910877
5km	90%	50000	4	192	1902238	202039	1665942	1295276
5km	90%	50000	4	235	3828131	418136	3379534	2244374
5km	90%	50000	4	233	2647757	299198	2328950	1607975
5km	90%	50000	4	167	1940258	226344	1701315	1233135
5km	90%	50000	4	203	2985418	295986	2666625	1629899
5km	90%	50000	4	241	2652344	254515	2384154	1539861
5km	90%	50000	4	231	2822133	322588	2476365	1639830
5km	90%	50000	4	174	2392415	268561	2102602	1373593
5km	90%	50000	4	138	1674966	190741	1474981	1036372
5km	90%	50000	4	213	3102400	322239	2753319	1718728
5km	90%	50000	4	305	2459657	263886	2173364	1522035
5km	90%	50000	4	166	2064252	229641	1815708	1306051
5km	90%	50000	4	207	2133194	231394	1867162	1376086
5km	90%	50000	4	228	2861877	308180	2531180	1811820
5km	90%	50000	4	220	2611437	281290	2308915	1643017
5km	90%	50000	4	162	2471858	253913	2181377	1383119
5km	90%	50000	4	296	2765366	267983	2473634	1559913
5km	90%	50000	4	174	1938946	204400	1707414	1109275
5km	90%	50000	4	149	1969531	249226	1699994	1323089
5km	90%	50000	4	186	1433663	155197	1264146	1060175
5km	90%	50000	4	267	4034311	351293	3655953	2021351
5km	90%	50000	4	268	2273520	252248	2001341	1329136
5km	90%	50000	4	246	2220211	239859	1956147	1426060
5km	90%	50000	4	246	2026560	211762	1788264	1356039
5km	90%	50000	4	152	2153884	236653	1887577	1176624
5km	90%	50000	4	191	2641346	275878	2347659	1570109
5km	90%	50000	4	242	3141867	290904	2824002	1658142
5km	90%	50000	4	244	2000766	224686	1765720	1400730
5km	90%	50000	4	230	3642970	357881	3265399	2026787
5km	90%	50000	4	267	2589673	300272	2253592	1742330
5km	90%	50000	4	219	2201799	246460	1936535	1429705
5km	90%	50000	4	328	3156477	354569	2773897	1739220
5km	90%	50000	4	203	2683012	276609	2383943	1632101
5km	90%	50000	4	269	2503445	244555	2234034	1533818
5km	90%	50000	4	368	2896294	316785	2552776	1941230
5km	90%	50000	4	228	2907011	295080	2576411	1578122
5km	90%	50000	4	243	2525375	257773	2244156	1376543
5km	90%	50000	4	197	2830671	331483	2459078	1580590
5km	90%	50000	4	183	2652267	287951	2330700	1764605
5km	90%	50000	4	207	3041954	309460	2707184	1615674
5km	90%	50000	4	195	3113839	286872	2785656	1763278
5km	90%	50000	4	299	3133887	292657	2815654	1729378
5km	90%	50000	4	242	3298388	333091	2922066	2089217
5km	90%	50000	4	193	2598649	274435	2297524	1521063
5km	90%	50000	4	159	2026551	214229	1793050	1487942
5km	90%	50000	4	322	3531963	328341	3165804	1925144
5km	90%	50000	4	210	2644931	272920	2348305	1593718
5km	90%	50000	4	193	2533855	238318	2276217	1441202
5km	90%	50000	4	242	2427196	273016	2142486	1489620
5km	90%	50000	4	236	3128191	310970	2777936	1680067
5km	90%	50000	4	239	2726319	261134	2435116	1532431
5km	90%	50000	4	278	3285594	340308	2926265	1845822
5km	90%	50000	4	206	2711680	270349	2415179	1710890
5km	90%	50000	4	284	2419679	257306	2121292	1730363
5km	90%	50000	4	212	2869873	287084	2547022	1503830
5km	90%	50000	4	192	2540213	268094	2258628	1393763
5km	90%	50000	4	195	2319379	251365	2050957	1377988
5km	90%	50000	4	296	3110088	357640	2728793	1698274
5km	90%	50000	4	177	2447598	260837	2169723	1380645
5km	90%	50000	4	165	2660017	265037	2376609	1394028
5km	90%	50000	4	215	2099968	200129	1827104	1513833
5km	90%	50000	4	169	1922312	234490	1666573	1300363
5km	90%	50000	4	253	2706998	271636	2411195	1384621
5km	90%	50000	4	186	3863137	358619	3450457	1882167
5km	90%	50000	4	189	2146401	242515	1878674	1445387
5km	90%	50000	4	194	2620677	289868	2304907	1628373
5km	90%	50000	4	201	2387777	260528	2096045	1422788
5km	90%	50000	4	200	2476492	274955	2179066	1378656
5km	90%	50000	4	213	2376499	237866	2122590	1427663
5km	90%	50000	4	286	3011486	296617	2692332	1575030
5km	90%	50000	4	227	2408992	262906	2129368	1509341
5km	90%	50000	4	218	2833054	293577	2514891	1803988
5km	90%	50000	4	195	2443680	261957	2166082	1381615
5km	90%	50000	4	202	2208416	222778	1940384	1356848
5km	90%	50000	4	396	3283872	311100	2951012	1795701
5km	90%	50000	4	190	2841300	295043	2503203	1575221
5km	90%	50000	4	167	2423063	260897	2142134	1327957
5km	90%	50000	4	228	1584177	202615	1366845	1265398
5km	90%	50000	4	204	2937798	297516	2616504	1817426
5km	90%	50000	4	213	3310935	317698	2972841	1687169
5km	90%	50000	4	292	3027047	318722	2663999	1598383
5km	90%	50000	4	167	2525721	278726	2228347	1406722
5km	90%	50000	4	205	2753529	285687	2440018	1403269
5km	90%	50000	4	176	1784885	184909	1577304	1277007
5km	90%	50000	4	207	2678587	282890	2369330	1500227
5km	90%	50000	4	363	3278216	330037	2906140	1713736
5km	90%	50000	4	276	2533106	266614	2240194	1588407
5km	90%	50000	4	148	2086265	230826	1827510	1475766
5km	90%	50000	4	201	1945931	199768	1709148	1306556
5km	90%	50000	4	227	3669101	353030	3287151	1971321
5km	90%	50000	4	188	2863915	285009	2539532	1654710
5km	90%	50000	4	208	2852719	278810	2542837	1476501
5km	90%	50000	4	250	2680028	278936	2356430	1518336
5km	90%	50000	4	202	2037154	233228	1791212	1427757
5km	90%	50000	4	154	1685846	184439	1490813	1157022
5km	90%	50000	4	272	4147008	362710	3758628	1879215
5km	90%	50000	4	202	2420548	247229	2157135	1518352
5km	90%	50000	4	183	2336018	216696	2108636	1360691
5km	90%	50000	4	262	2953469	304718	2631679	1581897
5km	90%	50000	4	210	2940003	256732	2656991	1475026
5km	90%	50000	4	278	2069134	226596	1822185	1364989
5km	90%	50000	4	200	2660266	276915	2355204	1476367
5km	90%	50000	4	185	2209386	217110	1975908	1350740
5km	90%	50000	4	198	2201909	222977	1956223	1374921
5km	90%	50000	4	313	2880559	282914	2573013	1792754
5km	90%	50000	4	169	2266137	246209	2002861	1252398
5km	90%	50000	4	198	2747690	258259	2443634	1644112
5km	90%	50000	4	177	2923683	311271	2592703	1798070
5km	90%	50000	4	181	2537726	265629	2238236	1460946
5km	90%	50000	4	294	3210818	292229	2887758	1757058
5km	90%	50000	4	200	3520337	335421	3135058	1794204
5km	90%	50000	4	334	2802086	297160	2485457	1652362
5km	90%	50000	4	227	2005538	226015	1759589	1287163
5km	90%	50000	4	189	2588766	270118	2295976	1541165
5km	90%	50000	4	264	2647366	270076	2361217	1296763
5km	90%	50000	4	191	2838049	297235	2510891	1793158
5km	90%	50000	4	300	2769060	303986	2438047	1585761
5km	90%	50000	4	283	2584545	265825	2295957	1466668
5km	90%	50000	4	181	2735577	263870	2437954	1462087
5km	90%	50000	4	297	3039385	249536	2769825	1744744
5km	90%	50000	4	205	2680465	280547	2388116	1426809
5km	90%	50000	4	206	2626894	246592	2360672	1601503
5km	90%	50000	4	273	3613535	359587	3205367	2086938
5km	90%	50000	4	192	2276082	240333	2013290	1363617
5km	90%	50000	4	254	2267117	278568	1967241	1294132
5km	90%	50000	4	219	3239760	331882	2882068	1657909
5km	90%	50000	4	233	2353592	252643	2076702	1415737
5km	90%	50000	4	177	2290051	245132	2018005	1433693
5km	90%	50000	4	194	1823064	205842	1607352	1224362
5km	90%	50000	4	302	2905796	298690	2568001	1633424
5km	90%	50000	4	208	2671372	295941	2346259	1613587
5km	90%	50000	4	193	2644279	287694	2331008	1492057
5km	90%	50000	4	229	2231766	259769	1950786	1329802
5km	90%	50000	4	212	2928213	291376	2609308	1737375
5km	90%	50000	4	173	2614623	283771	2307916	1400200
5km	90%	50000	4	238	2118306	257914	1821481	1500368
5km	90%	50000	4	197	2435225	284395	2126675	1484559
5km	90%	50000	4	238	2469948	250718	2197697	1374345
5km	90%	50000	4	313	2616319	291211	2302580	1616095
5km	90%	50000	4	172	2161053	266073	1879970	1316394
5km	90%	50000	4	184	2927083	288195	2604242	1679567
5km	90%	50000	4	204	2362868	249379	2092417	1578653
5km	90%	50000	4	153	2798011	296742	2485343	1603152
5km	90%	50000	4	165	2053587	221476	1816685	1204323
5km	90%	50000	4	164	2197824	211825	1965815	1225263
5km	90%	50000	4	155	2010513	226950	1755690	1159185
5km	90%	50000	4	230	3217292	308438	2883301	1816407
5km	90%	50000	4	237	2555533	274573	2258308	1629474
5km	90%	50000	4	180	2751564	325786	2397489	1722375
5km	90%	50000	4	234	2729176	296043	2410216	1452858
5km	90%	50000	4	188	2492586	255091	2216621	1480106
5km	90%	50000	4	209	3256525	296662	2915532	1778187
5km	90%	50000	4	180	2631051	294673	2310397	1674415
5km	90%	50000	4	234	3243035	327159	2899302	1658734
5km	90%	50000	4	176	2945266	328937	2604316	1624173
5km	90%	50000	4	172	2139223	230910	1888186	1286233
5km	90%	50000	4	182	2904098	275882	2608758	1798456
5km	90%	50000	4	269	2305906	247604	2021589	1368940
5km	90%	50000	4	216	2248544	235583	2001317	1284748
5km	90%	50000	4	216	2470760	262179	2187041	1322937
5km	90%	50000	4	336	2394530	265689	2103584	1509396
5km	90%	50000	4	215	3120460	310232	2785597	1690932
5km	90%	50000	4	426	3649268	324408	3304170	1783177
5km	90%	50000	4	152	2616365	274885	2323482	1658735
5km	90%	50000	4	238	2847936	278351	2544657	1555531
5km	90%	50000	4	345	2767578	290279	2457354	1635837
5km	90%	50000	4	198	2991132	296930	2667584	1623223
5km	90%	50000	4	222	2184365	218832	1951148	1480102
5km	90%	50000	4	202	1717146	190065	1520778	1036814
5km	90%	50000	4	216	3200017	336975	2826478	1719397
5km	90%	50000	4	222	2830455	251454	2554220	1718134
5km	90%	50000	4	240	2901520	284720	2571362	1688551
5km	90%	50000	4	204	3012205	316505	2675110	1541967
5km	90%	50000	4	204	2503093	292970	2185956	1586777
5km	90%	50000	4	216	2446400	274338	2148283	1733066
5km	90%	50000	4	223	2578763	307493	2252465	1598133
5km	90%	50000	4	192	2732851	258274	2463255	1442004
5km	90%	50000	4	206	2904006	293304	2584073	1583476
5km	90%	50000	4	285	2254073	250688	1973245	1400683
5km	90%	50000	4	226	2438931	239932	2184173	1493931
5km	90%	50000	4	265	2451441	273458	2156397	1479870
5km	90%	50000	4	202	2980914	284501	2654843	1504237
5km	90%	50000	4	196	2083845	237192	1820051	1279996
5km	90%	50000	4	218	2279767	262340	1993149	1469903
5km	90%	50000	4	131	2183572	244310	1923902	1230304
5km	90%	50000	4	376	3007743	317861	2650709	1917255
5km	90%	50000	4	179	2406031	260061	2113250	1621371
5km	90%	50000	4	285	3055243	275670	2745950	1732752
5km	90%	50000	4	233	2716979	299698	2396067	1556013
5km	90%	50000	4	210	2396193	233693	2147872	1540934
5km	90%	50000	4	190	2819074	289222	2511079	1719316
5km	90%	50000	4	243	2719157	289752	2408979	1429058
5km	90%	50000	4	180	1890260	221991	1653571	1328106
5km	90%	50000	4	188	1726919	194379	1517630	1250556
5km	90%	50000	4	265	2456720	246902	2196245	1328989
5km	90%	50000	4	216	2875871	323071	2521758	1558667
5km	90%	50000	4	250	2536848	257469	2240057	1479696
5km	90%	50000	4	192	2336233	244133	2054783	1343634
5km	90%	50000	4	205	3048865	340506	2686203	1709732
5km	90%	50000	4	175	2649318	271657	2339155	1516519
5km	90%	50000	4	151	2292964	254524	2022368	1422348
5km	90%	50000	4	197	2227100	238705	1977684	1268261
5km	90%	50000	4	268	3103873	266015	2817040	1718290
5km	90%	50000	4	567	3667934	326798	3305807	2047039
5km	90%	50000	4	173	2861500	291947	2559824	1357726
5km	90%	50000	4	250	2375235	244249	2111118	1541138
5km	90%	50000	4	181	1803230	199157	1582644	1164939
5km	90%	50000	4	288	2339692	255630	2057516	1528740
5km	90%	50000	4	176	2212915	250345	1941541	1307014
5km	90%	50000	4	215	2778305	260747	2502069	1545913
5km	90%	50000	4	226	3042888	263695	2758953	1655045
5km	90%	50000	4	220	2490143	248506	2223762	1357658
5km	90%	50000	4	284	2500536	257089	2212371	1593727
5km	90%	50000	4	275	2363800	232317	2083728	1467365
5km	90%	50000	4	175	2618350	293615	2302734	1536199
5km	90%	50000	4	163	2147145	224809	1891546	1265727
5km	90%	50000	4	193	2230634	231546	1949222	1437567
5km	90%	50000	4	283	3497729	327580	3142559	2083133
5km	90%	50000	4	253	2411131	261448	2120533	1563959
5km	90%	50000	4	185	3023827	281700	2714167	1663482
5km	90%	50000	4	223	2433491	266924	2145180	1437425
5km	90%	50000	4	212	1969695	218626	1716001	1447067
5km	90%	50000	4	158	2726756	283218	2414234	1514234
5km	90%	50000	4	251	2760051	303741	2429883	1612656
5km	90%	50000	4	246	2435732	262927	2151835	1700133
5km	90%	50000	4	208	2215503	244033	1949428	1468946
5km	90%	50000	4	155	2006428	241659	1742032	1448716
5km	90%	50000	4	203	2122407	216262	1882815	1330369
5km	90%	50000	4	195	2602288	275633	2302622	1568773
5km	90%	50000	4	236	3833155	379800	3417319	1909660
5km	90%	50000	4	205	2156185	202196	1936464	1149412
5km	90%	50000	4	161	2440052	240903	2177983	1267671
5km	90%	50000	4	233	2903216	286937	2591521	1820263
5km	90%	50000	4	211	2336862	222029	2091906	1424297
5km	90%	50000	4	211	3169731	315275	2803809	1779189
5km	90%	50000	4	190	2007772	233571	1759553	1305519
5km	90%	50000	4	214	2834105	286011	2523410	1471568
5km	90%	50000	4	164	1989786	219979	1732995	1234038
5km	90%	50000	4	246	2076771	245019	1810888	1263321
5km	90%	50000	4	295	2480090	229403	2227580	1560561
5km	90%	50000	4	173	2242162	238658	1979351	1439712
5km	90%	50000	4	208	2188356	221976	1936497	1554816
5km	90%	50000	4	190	2572379	275930	2269277	1390771
5km	90%	50000	4	174	1813247	214436	1570814	1221355
5km	90%	50000	4	221	2014733	199932	1796156	1391266
5km	90%	50000	4	239	3281926	356569	2900779	2064187
5km	90%	50000	4	193	2026947	241210	1770490	1316130
5km	90%	50000	4	201	2833980	289677	2519744	1613376
5km	90%	50000	4	152	1849635	200133	1635463	1229558
5km	90%	50000	4	302	2874626	329660	2507563	1892871
5km	90%	50000	4	252	2460039	259943	2181740	1290180
5km	90%	50000	4	221	2413707	258671	2144535	1518376
5km	90%	50000	4	207	3188781	346818	2797411	1648047
5km	90%	50000	4	210	2665249	275233	2369702	1631472
5km	90%	50000	4	208	2574661	275521	2270166	1608842
5km	90%	50000	4	228	2565604	262057	2278916	1504431
5km	90%	50000	4	229	2576292	261539	2277776	1468408
5km	90%	50000	4	176	2472189	281915	2172647	1351405
5km	90%	50000	4	243	2885508	326522	2537683	1651747
5km	90%	50000	4	202	2142347	224240	1899787	1384326
5km	90%	50000	4	179	2187510	245050	1916476	1306367
5km	90%	50000	4	163	2458812	247542	2190469	1505256
5km	90%	50000	4	303	4236901	374533	3826084	2040567
5km	90%	50000	4	184	2769420	299239	2452522	1427713
5km	90%	50000	4	245	2760327	297870	2412765	1528896
5km	90%	50000	4	221	2605181	265861	2324936	1554361
5km	90%	50000	4	185	3124517	321161	2767300	1592364
5km	90%	50000	4	194	2552229	269936	2258587	1518095
5km	90%	50000	4	335	3593886	337268	3214232	1772394
5km	90%	50000	4	218	2322631	236325	2068178	1444420
5km	90%	50000	4	138	1746825	192401	1543167	1167399
5km	90%	50000	4	226	2762960	273215	2469723	1519848
5km	90%	50000	4	288	2495726	256682	2225048	1363475
5km	90%	50000	4	205	2762394	294516	2424089	1747973
5km	90%	50000	4	178	2286823	238271	2027718	1443825
5km	90%	50000	4	235	2903726	274694	2600720	1775743
5km	90%	50000	4	182	2000571	199595	1786692	1200494
5km	90%	50000	4	206	1946027	225600	1707477	1234983
5km	90%	50000	4	177	2835794	314808	2491572	1521705
5km	90%	50000	4	195	2474463	252955	2202690	1555042
5km	90%	50000	4	213	2706921	294381	2397320	1401202
5km	90%	50000	4	189	2655986	257792	2369882	1519517
5km	90%	50000	4	233	2250856	243846	1979225	1446349
5km	90%	50000	4	231	2482214	261353	2198756	1473160
5km	90%	50000	4	209	1349475	169964	1166500	1126502
5km	90%	50000	4	223	2238723	276907	1942629	1438917
5km	90%	50000	4	200	1805993	212386	1574886	1138177
5km	90%	50000	4	355	2023196	238055	1771629	1443996
5km	90%	50000	4	199	2107966	242401	1853222	1416779
5km	90%	50000	4	174	1708130	198140	1495897	1284512
5km	90%	50000	4	234	2132379	220524	1887421	1397635
5km	90%	50000	4	211	3813816	332957	3438085	1991676
5km	90%	50000	4	246	2580774	285682	2272926	1544141
5km	90%	50000	4	265	2604890	277408	2294686	1481641
5km	90%	50000	4	181	2274832	246131	2008654	1351879
5km	90%	50000	4	197	3050850	305689	2725085	1624318
5km	90%	50000	4	209	1575496	173896	1389566	1204259
5km	90%	50000	4	230	2547424	256564	2264893	1484387
5km	90%	50000	4	261	3189190	266648	2901759	1563341
5km	90%	50000	4	296	3013378	286465	2669659	1622847
5km	90%	50000	4	186	2445476	265322	2160889	1417797
5km	90%	50000	4	364	3079246	334397	2715084	1826115
5km	90%	50000	4	289	3049284	282982	2754048	1911740
5km	90%	50000	4	199	2589240	254320	2307186	1533291
5km	90%	50000	4	180	2264413	259478	1989770	1475768
5km	90%	50000	4	222	2501835	252938	2238604	1442370
5km	90%	50000	4	202	1958334	204401	1732010	1290060
5km	90%	50000	4	174	2286145	236184	2032549	1638306
5km	90%	50000	4	202	2168349	240474	1899232	1424797
5km	90%	50000	4	232	3462873	290639	3154709	1737603
5km	90%	50000	4	149	2194200	255067	1914327	1466591
5km	90%	50000	4	252	2376486	259271	2099313	1390056
5km	90%	50000	4	221	2963276	296465	2628258	1693489
5km	90%	50000	4	148	1516552	195947	1304804	1187839
5km	90%	50000	4	263	1951520	208789	1720088	1354757
5km	90%	50000	4	189	2605319	279934	2304533	1495453
5km	90%	50000	4	186	2129208	224476	1889257	1382589
5km	90%	50000	4	213	2285316	279518	1989867	1262906
5km	90%	50000	4	157	2192451	263222	1908457	1382757
5km	90%	50000	4	196	2682067	291481	2370780	1429407
5km	90%	50000	4	234	3524607	329285	3159081	1825625
5km	90%	50000	4	150	2128888	216697	1875678	1294318
5km	90%	50000	4	163	1360116	151907	1202206	1117042
5km	90%	50000	4	227	3523111	336790	3149265	1927902
5km	90%	50000	4	257	3978835	319708	3630037	2086534
5km	90%	50000	4	233	2691842	277414	2369812	1603827
5km	90%	50000	4	270	2479276	288657	2168004	1581206
5km	90%	50000	4	273	2364413	265117	2084705	1487257
5km	90%	50000	4	169	2434625	268251	2141268	1391541
5km	90%	50000	4	205	2786412	315548	2444209	1633050
5km	90%	50000	4	262	2841061	309868	2514191	1502117
5km	90%	50000	4	290	2133864	227016	1878622	1376422
5km	90%	50000	4	236	3436498	313360	3103742	1863903
5km	90%	50000	4	171	3039180	288099	2732138	1568950
5km	90%	50000	4	184	2295531	211779	2052194	1346670
5km	90%	50000	4	196	3063280	287724	2757310	1744533
5km	90%	50000	4	219	2842429	294203	2525140	1489602
5km	90%	50000	4	206	2945939	300255	2625370	1740401
5km	90%	50000	4	156	1879385	221657	1639350	1158804
5km	90%	50000	4	286	2764868	317294	2413883	1710030
5km	90%	50000	4	154	2165742	248946	1891102	1342627
5km	90%	50000	4	211	2780993	286335	2468597	1645217
5km	90%	50000	4	177	2564299	263749	2275271	1523885
5km	90%	50000	4	182	2786803	267194	2478026	1553241
5km	90%	50000	4	221	3361870	314148	2998209	1620509
5km	90%	50000	4	179	2812146	288089	2493607	1940243
5km	90%	50000	4	164	2289888	252596	2010068	1431748
5km	90%	50000	4	235	3049591	316329	2714085	1737865
5km	90%	50000	4	288	2885166	295337	2563296	1740922
5km	90%	50000	4	197	2949084	279361	2644207	1539934
5km	90%	50000	4	191	2369617	254797	2102462	1262795
5km	90%	50000	4	342	2432698	283205	2132439	1455652
5km	90%	50000	4	241	2628910	268442	2319716	1405197
5km	90%	50000	4	211	1965269	205157	1731471	1340744
5km	90%	50000	4	173	2034391	243660	1777811	1297636
5km	90%	50000	4	193	2390433	213866	2161179	1371324
5km	90%	50000	4	159	2397385	263262	2122207	1305147
5km	90%	50000	4	201	2946058	309904	2607461	1619202
5km	90%	50000	4	183	3109241	322942	2752833	1795328
5km	90%	50000	4	170	2363185	227424	2117689	1427489
5km	90%	50000	4	316	2500808	252616	2215188	1529135
5km	90%	50000	4	197	3014588	298889	2684600	1615442
5km	90%	50000	4	239	2664622	279565	2365801	1458143
5km	90%	50000	4	203	1889732	211689	1661964	1199010
5km	90%	50000	4	314	2728190	291114	2410362	1590831
5km	90%	50000	4	397	2985273	258508	2704189	1817640
5km	90%	50000	4	331	3201509	285426	2893532	1768211
5km	90%	50000	4	197	2386086	209305	2157589	1305586
5km	90%	50000	4	231	1912924	223109	1662682	1276972
5km	90%	50000	4	269	2722990	265752	2437515	1593398
5km	90%	50000	4	247	2978183	339642	2608520	1688686
5km	90%	50000	4	188	1925833	242716	1673435	1218847
5km	90%	50000	4	202	2996840	284712	2677503	1605641
5km	90%	50000	4	269	3251024	334370	2873903	1778311
5km	90%	50000	4	248	3093087	329883	2729382	1701175
5km	90%	50000	4	310	2278338	245948	2015925	1432215
5km	90%	50000	4	157	1850016	215984	1604623	1288182
5km	90%	50000	4	206	2016038	231473	1753886	1344467
[truncated: 1 more rows]
