# Supplementary material for: Quantifying the Value of Perfect Information in Emergency Vaccination Campaigns
Source: PLoS Comput Biol. 2017 Feb 16;13(2):e1005318. doi: 10.1371/journal.pcbi.1005318 (PMC5312803; doi:10.1371/journal.pcbi.1005318)
Supplement: S1 Data — (ZIP) [file pcbi.1005318.s013.zip › Data/5km vaccination/data27.txt]

vacc_radius	efficacy	capacity	delay	outbreak_duration	livestock_culled	cattle_culled	sheep_culled	vaccinations
5km	90%	50000	6	358	3079252	293440	2768353	1545615
5km	90%	50000	6	421	2162834	210286	1938029	1312588
5km	90%	50000	6	174	3465892	360463	3075626	1816397
5km	90%	50000	6	160	2347013	238100	2092909	1400334
5km	90%	50000	6	211	2420248	266230	2126520	1553488
5km	90%	50000	6	144	2128273	240864	1870572	1387372
5km	90%	50000	6	227	2368870	258075	2072911	1675400
5km	90%	50000	6	236	2795670	259894	2518933	1677457
5km	90%	50000	6	324	2393330	277090	2090826	1506490
5km	90%	50000	6	199	1826364	207424	1598079	1292219
5km	90%	50000	6	218	2637199	260124	2344672	1584323
5km	90%	50000	6	234	2607906	276999	2303463	1626877
5km	90%	50000	6	121	2142940	252066	1871518	1247416
5km	90%	50000	6	142	2290737	267018	2000468	1490800
5km	90%	50000	6	258	2878370	305738	2523676	1656771
5km	90%	50000	6	399	2708588	267497	2404184	1723512
5km	90%	50000	6	250	3419657	345860	3036778	1883568
5km	90%	50000	6	169	2061923	224801	1815867	1287508
5km	90%	50000	6	263	2032488	239829	1757728	1297242
5km	90%	50000	6	218	2650607	269628	2357452	1505933
5km	90%	50000	6	183	2726870	294623	2403776	1427459
5km	90%	50000	6	206	2379785	264134	2093327	1554651
5km	90%	50000	6	259	3172383	273333	2875934	1844030
5km	90%	50000	6	180	2243302	218055	2002567	1466542
5km	90%	50000	6	199	2729956	258525	2443705	1555002
5km	90%	50000	6	219	2094421	230312	1841433	1538228
5km	90%	50000	6	231	2620512	289742	2299177	1687497
5km	90%	50000	6	254	3319838	297292	2993422	1888134
5km	90%	50000	6	336	2205149	268138	1918150	1470369
5km	90%	50000	6	174	2308863	243773	2044896	1352018
5km	90%	50000	6	253	2092802	238639	1838824	1237188
5km	90%	50000	6	241	3152428	305735	2828567	1686164
5km	90%	50000	6	198	2658159	267906	2366203	1444404
5km	90%	50000	6	129	1972453	242897	1701008	1295888
5km	90%	50000	6	225	2946170	283321	2647147	1619053
5km	90%	50000	6	155	2463563	250159	2191188	1308628
5km	90%	50000	6	218	2745249	257295	2463323	1668609
5km	90%	50000	6	272	2988585	248499	2699774	1728136
5km	90%	50000	6	174	2143953	236511	1893059	1326413
5km	90%	50000	6	153	2633899	287251	2326786	1412472
5km	90%	50000	6	227	2804318	253909	2525161	1528039
5km	90%	50000	6	186	2407841	225670	2160468	1422535
5km	90%	50000	6	229	2468380	251037	2193859	1356747
5km	90%	50000	6	197	2675290	252094	2403820	1598971
5km	90%	50000	6	205	2797711	278243	2494484	1522941
5km	90%	50000	6	277	2468113	245268	2208690	1416917
5km	90%	50000	6	146	1879312	208468	1653563	1163042
5km	90%	50000	6	212	2927218	289590	2618069	1613801
5km	90%	50000	6	219	2804840	302444	2476761	1675487
5km	90%	50000	6	256	2149809	274384	1853501	1436221
5km	90%	50000	6	217	2941578	330311	2583814	1590421
5km	90%	50000	6	175	2760107	261662	2452758	1674029
5km	90%	50000	6	233	3390773	293307	3074496	1800122
5km	90%	50000	6	228	2472260	268320	2185153	1432206
5km	90%	50000	6	213	2485816	269969	2197042	1507661
5km	90%	50000	6	198	2369273	286963	2066434	1635329
5km	90%	50000	6	286	3080197	310880	2747440	1674145
5km	90%	50000	6	247	2949623	339018	2595170	1654399
5km	90%	50000	6	152	2385773	264530	2105665	1375753
5km	90%	50000	6	264	2667179	267048	2371517	1640521
5km	90%	50000	6	217	3019787	275855	2712521	1744569
5km	90%	50000	6	244	2502676	271137	2182812	1554072
5km	90%	50000	6	225	2743840	326540	2386048	1674778
5km	90%	50000	6	256	2843394	243979	2582261	1633110
5km	90%	50000	6	232	2684456	287243	2379482	1762849
5km	90%	50000	6	239	2473129	280556	2168526	1659529
5km	90%	50000	6	364	3063976	267548	2780549	1692337
5km	90%	50000	6	212	2342045	286353	2032428	1699869
5km	90%	50000	6	216	2609621	279507	2308162	1630238
5km	90%	50000	6	165	1990568	213688	1752776	1306190
5km	90%	50000	6	161	2435440	241176	2169899	1443569
5km	90%	50000	6	204	2679317	278226	2374967	1569848
5km	90%	50000	6	177	3296413	325311	2940999	1701442
5km	90%	50000	6	275	2249144	270795	1959997	1535642
5km	90%	50000	6	265	2807329	290114	2491894	1656944
5km	90%	50000	6	218	2919521	277960	2612644	1792832
5km	90%	50000	6	290	2097977	194278	1887681	1256306
5km	90%	50000	6	287	2725992	312438	2393106	1840352
5km	90%	50000	6	262	2995540	310034	2670266	1603415
5km	90%	50000	6	221	2690414	296042	2343577	1787276
5km	90%	50000	6	192	2337905	248806	2055509	1536010
5km	90%	50000	6	242	2498102	262268	2213729	1472107
5km	90%	50000	6	205	2288009	237398	2029391	1704290
5km	90%	50000	6	190	2697424	287344	2396535	1499794
5km	90%	50000	6	202	2695291	275766	2401730	1427980
5km	90%	50000	6	149	1757395	193031	1542346	1270989
5km	90%	50000	6	212	2603650	266958	2308161	1408594
5km	90%	50000	6	246	2488493	277049	2183951	1457613
5km	90%	50000	6	153	2260323	240113	1971659	1508038
5km	90%	50000	6	257	2902464	307815	2564207	1647947
5km	90%	50000	6	130	1238676	186637	1032768	1028699
5km	90%	50000	6	215	2045130	242318	1772307	1440218
5km	90%	50000	6	266	2800542	278049	2492637	1529621
5km	90%	50000	6	184	1735282	195727	1516033	1255536
5km	90%	50000	6	179	2493939	257838	2211057	1460573
5km	90%	50000	6	184	2341658	271384	2055308	1518974
5km	90%	50000	6	179	2995389	349403	2623589	1923942
5km	90%	50000	6	227	3026602	291975	2707992	1525013
5km	90%	50000	6	274	2409766	245939	2124992	1371834
5km	90%	50000	6	234	3023350	317538	2680775	1463565
5km	90%	50000	6	165	2304195	257815	2019564	1438851
5km	90%	50000	6	158	2961742	313529	2620616	1812626
5km	90%	50000	6	222	2566336	260020	2288281	1390459
5km	90%	50000	6	192	3646126	352920	3248440	1912514
5km	90%	50000	6	229	2693928	271434	2409764	1547656
5km	90%	50000	6	236	3194450	333390	2835275	1828601
5km	90%	50000	6	344	2609452	276390	2300910	1535462
5km	90%	50000	6	184	1554154	179351	1362499	1135854
5km	90%	50000	6	186	3255329	298426	2930122	1697520
5km	90%	50000	6	239	2881757	306333	2529922	1977773
5km	90%	50000	6	186	2502408	256399	2223012	1589358
5km	90%	50000	6	207	1902209	210110	1669297	1332226
5km	90%	50000	6	197	2546998	249187	2266750	1428623
5km	90%	50000	6	305	2017103	225563	1755029	1322667
5km	90%	50000	6	223	2476130	246708	2209107	1349767
5km	90%	50000	6	225	2724609	289742	2419171	1542470
5km	90%	50000	6	263	2813508	268646	2512372	1703011
5km	90%	50000	6	188	2491489	267114	2190189	1583031
5km	90%	50000	6	214	2635134	277725	2342801	1570945
5km	90%	50000	6	192	2220659	224952	1967981	1487910
5km	90%	50000	6	365	3517471	377719	3104815	1975355
5km	90%	50000	6	182	2344969	233146	2103463	1284058
5km	90%	50000	6	229	3205071	312790	2850669	1896919
5km	90%	50000	6	156	2930326	327427	2568733	1673649
5km	90%	50000	6	269	2204498	243918	1938916	1204859
5km	90%	50000	6	174	2185173	212238	1944308	1354772
5km	90%	50000	6	190	2465549	261146	2173975	1512010
5km	90%	50000	6	218	3867566	344367	3490794	1998786
5km	90%	50000	6	304	2467621	275454	2161840	1724426
5km	90%	50000	6	170	2935911	318646	2583310	1532997
5km	90%	50000	6	179	2973637	315237	2627594	1624240
5km	90%	50000	6	196	2490575	274024	2178602	1496831
5km	90%	50000	6	155	2248997	241391	1990797	1424238
5km	90%	50000	6	187	1934390	221708	1692405	1285473
5km	90%	50000	6	229	2347646	245947	2093514	1475629
5km	90%	50000	6	193	2295528	231744	2046129	1232096
5km	90%	50000	6	209	2355680	250830	2073772	1464244
5km	90%	50000	6	163	2261367	255652	1977521	1268209
5km	90%	50000	6	156	2597348	280782	2292933	1388122
5km	90%	50000	6	169	2592717	279834	2292259	1608958
5km	90%	50000	6	452	3492287	318074	3144016	1972738
5km	90%	50000	6	296	3034261	331154	2675317	1696894
5km	90%	50000	6	211	2066909	211926	1839319	1437415
5km	90%	50000	6	203	2339351	272093	2040296	1569820
5km	90%	50000	6	222	2986672	304212	2658176	1753866
5km	90%	50000	6	186	2585895	287329	2275070	1512238
5km	90%	50000	6	200	2952058	326920	2613654	1740673
5km	90%	50000	6	279	2857457	273014	2540658	1703545
5km	90%	50000	6	147	1917345	215480	1688115	1529478
5km	90%	50000	6	216	2084158	233877	1833917	1388270
5km	90%	50000	6	166	2614889	277805	2302722	1635492
5km	90%	50000	6	186	2510582	239343	2235889	1429454
5km	90%	50000	6	218	2293494	250368	2012475	1322844
5km	90%	50000	6	213	2217357	237028	1956437	1432130
5km	90%	50000	6	215	2895270	277176	2599365	1712694
5km	90%	50000	6	246	2646433	283533	2331140	1501708
5km	90%	50000	6	199	4106155	400753	3668747	1924913
5km	90%	50000	6	344	2632932	261877	2345665	1752842
5km	90%	50000	6	193	2698433	271704	2406759	1527442
5km	90%	50000	6	197	2951980	316986	2599652	1636159
5km	90%	50000	6	212	2779543	301785	2449196	1549572
5km	90%	50000	6	254	3375489	315974	3034984	1794528
5km	90%	50000	6	154	3041235	306650	2698000	1561748
5km	90%	50000	6	249	2407609	229562	2163120	1443172
5km	90%	50000	6	237	3561959	303197	3227357	1873794
5km	90%	50000	6	174	3207124	308160	2877048	1734729
5km	90%	50000	6	283	3170618	280750	2861428	1779329
5km	90%	50000	6	246	2270539	231559	2014225	1216573
5km	90%	50000	6	183	2991145	320301	2626467	1696631
5km	90%	50000	6	208	2457713	285827	2143108	1751140
5km	90%	50000	6	188	2330910	254637	2045162	1582887
5km	90%	50000	6	274	2376656	263036	2099577	1587600
5km	90%	50000	6	286	2331983	232049	2082437	1455096
5km	90%	50000	6	139	1810666	213102	1583624	1207721
5km	90%	50000	6	264	3413469	299668	3076264	1981515
5km	90%	50000	6	181	1998333	213074	1761062	1429895
5km	90%	50000	6	202	2607911	261655	2320643	1540894
5km	90%	50000	6	223	2663406	261789	2368918	1755453
5km	90%	50000	6	193	2778723	295522	2449496	1552319
5km	90%	50000	6	218	2116567	234932	1859699	1416058
5km	90%	50000	6	271	2743342	316049	2396340	1569700
5km	90%	50000	6	204	2702571	272572	2401980	1488088
5km	90%	50000	6	397	2935405	325137	2598066	1670890
5km	90%	50000	6	152	2853677	301610	2527909	1455757
5km	90%	50000	6	221	2682870	279383	2383650	1625119
5km	90%	50000	6	293	2851818	316564	2509758	1729533
5km	90%	50000	6	184	2442724	258944	2166385	1492346
5km	90%	50000	6	183	2538771	275472	2240663	1378834
5km	90%	50000	6	205	2497700	254918	2224386	1606770
5km	90%	50000	6	264	2078699	216636	1838616	1370207
5km	90%	50000	6	212	3265745	359919	2873252	1752270
5km	90%	50000	6	228	2441550	266624	2151688	1441765
5km	90%	50000	6	229	2654782	281604	2345334	1421165
5km	90%	50000	6	246	2112883	223289	1869434	1250520
5km	90%	50000	6	143	2094239	239042	1840267	1311321
5km	90%	50000	6	223	2504204	259732	2214707	1528318
5km	90%	50000	6	253	3742323	328659	3388527	1983286
5km	90%	50000	6	217	2590327	322417	2244538	1631125
5km	90%	50000	6	156	2527169	255137	2237328	1651355
5km	90%	50000	6	206	2544044	285815	2247060	1537186
5km	90%	50000	6	244	2645353	259027	2344017	1571111
5km	90%	50000	6	171	2313757	237669	2051722	1374489
5km	90%	50000	6	252	1899058	229272	1662163	1362965
5km	90%	50000	6	303	3806535	338978	3447438	1953682
5km	90%	50000	6	220	2876942	268876	2593795	1583123
5km	90%	50000	6	229	2375596	251557	2089223	1556850
5km	90%	50000	6	285	2924005	295388	2605931	1867399
5km	90%	50000	6	249	1604965	178978	1408236	1258473
5km	90%	50000	6	208	2780490	281279	2477070	1455327
5km	90%	50000	6	321	3100210	307868	2764371	1768777
5km	90%	50000	6	192	2507624	246378	2235926	1429787
5km	90%	50000	6	150	2676330	299146	2341318	1557271
5km	90%	50000	6	185	2724428	263072	2438050	1753464
5km	90%	50000	6	316	2952444	256721	2673192	1626203
5km	90%	50000	6	244	3291498	321757	2937356	1826412
5km	90%	50000	6	200	2163070	212619	1917902	1298497
5km	90%	50000	6	236	2173266	230348	1929923	1303930
5km	90%	50000	6	217	2803356	288199	2488140	1528648
5km	90%	50000	6	189	2897853	312570	2545324	1709533
5km	90%	50000	6	234	3029124	293683	2707676	1449568
5km	90%	50000	6	248	3258781	279426	2955539	1852675
5km	90%	50000	6	240	3256012	289669	2936234	1755664
5km	90%	50000	6	178	2471244	261130	2186414	1342323
5km	90%	50000	6	253	2293771	243837	2031199	1578840
5km	90%	50000	6	214	3010871	309532	2678095	1472574
5km	90%	50000	6	281	3048970	271361	2747830	1887936
5km	90%	50000	6	253	2674454	275641	2379046	1751202
5km	90%	50000	6	325	2368025	230779	2127183	1427073
5km	90%	50000	6	217	3573242	334085	3212677	1921825
5km	90%	50000	6	303	2452422	272219	2160233	1516894
5km	90%	50000	6	139	2055956	209827	1814697	1235985
5km	90%	50000	6	213	2615614	296129	2300649	1506833
5km	90%	50000	6	230	3663680	316180	3304905	1849282
5km	90%	50000	6	537	3666607	353745	3273191	2158201
5km	90%	50000	6	174	2220863	256399	1944852	1300106
5km	90%	50000	6	179	2627096	265283	2338570	1416461
5km	90%	50000	6	173	3045842	308234	2708228	1819006
5km	90%	50000	6	159	2188801	251587	1914210	1355541
5km	90%	50000	6	212	3224572	335314	2855072	1805526
5km	90%	50000	6	164	3103327	344329	2726109	1580419
5km	90%	50000	6	257	2682037	283272	2368888	1707169
5km	90%	50000	6	288	2590715	278138	2286152	1608579
5km	90%	50000	6	161	2166806	236421	1906562	1438813
5km	90%	50000	6	191	2344636	250857	2078833	1384616
5km	90%	50000	6	255	2409720	255400	2135957	1514789
5km	90%	50000	6	223	1962905	222527	1723060	1301035
5km	90%	50000	6	169	2813009	282776	2493388	1462320
5km	90%	50000	6	223	2923872	303101	2578287	1617542
5km	90%	50000	6	217	2704831	271917	2410237	1562912
5km	90%	50000	6	142	2354431	269360	2067426	1349842
5km	90%	50000	6	168	2911190	293937	2588809	1595367
5km	90%	50000	6	250	2308989	241391	2051737	1445015
5km	90%	50000	6	169	2226827	243086	1966425	1394048
5km	90%	50000	6	178	2618606	261893	2318009	1595139
5km	90%	50000	6	232	1924283	188404	1709027	1316320
5km	90%	50000	6	171	2849500	277119	2549527	1454318
5km	90%	50000	6	211	2852480	294749	2528922	1624015
5km	90%	50000	6	193	3165422	296769	2849327	1683250
5km	90%	50000	6	166	1716214	189966	1506203	1225352
5km	90%	50000	6	277	3052707	296426	2735892	1692677
5km	90%	50000	6	271	2261332	256957	1988498	1463823
5km	90%	50000	6	149	1570681	174472	1373864	1062347
5km	90%	50000	6	186	2128625	232833	1874255	1202844
5km	90%	50000	6	183	2462357	264257	2172609	1380306
5km	90%	50000	6	186	2398366	269854	2098373	1596156
5km	90%	50000	6	249	2294884	226637	2042972	1363344
5km	90%	50000	6	211	1869331	230386	1620580	1339500
5km	90%	50000	6	151	2299408	235446	2040839	1381060
5km	90%	50000	6	191	1981468	244942	1712830	1464110
5km	90%	50000	6	199	3317846	354329	2929172	1768546
5km	90%	50000	6	266	2649835	280544	2347815	1792391
5km	90%	50000	6	225	2646431	280910	2350369	1540513
5km	90%	50000	6	204	2750762	256563	2465041	1746114
5km	90%	50000	6	237	2556249	265633	2275751	1497410
5km	90%	50000	6	165	2318686	259167	2038280	1243182
5km	90%	50000	6	166	1899275	213955	1674475	1225341
5km	90%	50000	6	178	2293533	254715	1997552	1531516
5km	90%	50000	6	180	2321162	242612	2057190	1282787
5km	90%	50000	6	178	2169558	244069	1914054	1329610
5km	90%	50000	6	183	1823177	184272	1629203	1073455
5km	90%	50000	6	208	1714498	195972	1507254	1253314
5km	90%	50000	6	433	2332960	279158	2030376	1665655
5km	90%	50000	6	214	3397513	328527	3045686	1847740
5km	90%	50000	6	242	2764204	284046	2455058	1762522
5km	90%	50000	6	153	2580699	269809	2285088	1618767
5km	90%	50000	6	136	1936023	218082	1704498	1111851
5km	90%	50000	6	197	2850033	279779	2548754	1522536
5km	90%	50000	6	183	2842139	274677	2547453	1726490
5km	90%	50000	6	239	2854461	287246	2543324	1907511
5km	90%	50000	6	186	1703278	191186	1498044	1120227
5km	90%	50000	6	139	2597611	291951	2285996	1545467
5km	90%	50000	6	375	3036661	312216	2680108	1679309
5km	90%	50000	6	197	2279277	253638	2000620	1449733
5km	90%	50000	6	217	2634233	313702	2291168	1553005
5km	90%	50000	6	185	2409385	263981	2120702	1333855
5km	90%	50000	6	280	2294375	267539	1992625	1355332
5km	90%	50000	6	191	3028317	294864	2695701	1975629
5km	90%	50000	6	201	2758474	307348	2425330	1515778
5km	90%	50000	6	194	2893388	291076	2566438	1570730
5km	90%	50000	6	217	2449697	257150	2156185	1437143
5km	90%	50000	6	223	2964930	302715	2640177	1744461
5km	90%	50000	6	231	1938058	226097	1684191	1374854
5km	90%	50000	6	182	2997172	277157	2692706	1782600
5km	90%	50000	6	190	3082386	283284	2767804	1647940
5km	90%	50000	6	170	1957785	204176	1728718	1257580
5km	90%	50000	6	245	2380487	249958	2099206	1585027
5km	90%	50000	6	212	2111622	214733	1885427	1207473
5km	90%	50000	6	182	2347664	239316	2094114	1339498
5km	90%	50000	6	156	1892446	225975	1654685	1149312
5km	90%	50000	6	235	3235907	304504	2888890	1812888
5km	90%	50000	6	172	2304737	219775	2050086	1310793
5km	90%	50000	6	165	2900714	297982	2575840	1664203
5km	90%	50000	6	179	2037235	208373	1814562	1416071
5km	90%	50000	6	300	1585209	164613	1412046	1197774
5km	90%	50000	6	246	2379663	250824	2103812	1468905
5km	90%	50000	6	195	2562651	262326	2268208	1515053
5km	90%	50000	6	153	2578462	272426	2277009	1417390
5km	90%	50000	6	272	2286875	271405	1998185	1562484
5km	90%	50000	6	228	2546295	239404	2285290	1570501
5km	90%	50000	6	310	2733572	292535	2409870	1556628
5km	90%	50000	6	232	2958916	260810	2673597	1553295
5km	90%	50000	6	180	2405136	263093	2115735	1448721
5km	90%	50000	6	197	2357227	247410	2089447	1398066
5km	90%	50000	6	197	3294806	301386	2961008	1576018
5km	90%	50000	6	239	2458526	266156	2164782	1636558
5km	90%	50000	6	235	2064497	207857	1836754	1237724
5km	90%	50000	6	326	3348108	334631	2980042	1614528
5km	90%	50000	6	189	2754273	292876	2434817	1499037
5km	90%	50000	6	235	2002845	200992	1785067	1258875
5km	90%	50000	6	247	1963548	215584	1734213	969499
5km	90%	50000	6	186	2373792	236564	2107306	1324202
5km	90%	50000	6	231	3354281	329725	2996888	1730627
5km	90%	50000	6	259	2440428	266932	2155370	1747394
5km	90%	50000	6	161	2317361	246736	2041634	1420399
5km	90%	50000	6	206	3628532	327619	3260635	1807003
5km	90%	50000	6	151	2613900	263895	2324179	1296657
5km	90%	50000	6	180	2672970	266017	2377887	1496182
5km	90%	50000	6	215	2811626	278981	2520242	1626550
5km	90%	50000	6	200	2305842	245835	2034865	1396813
5km	90%	50000	6	172	2031785	226910	1783814	1295950
5km	90%	50000	6	219	3590504	302897	3267448	1758963
5km	90%	50000	6	185	2762530	293162	2450279	1545347
5km	90%	50000	6	249	2015575	227262	1760329	1352810
5km	90%	50000	6	232	2536990	251431	2255721	1494434
5km	90%	50000	6	191	3559213	315653	3217469	1790616
5km	90%	50000	6	210	2656147	284715	2332583	1698099
5km	90%	50000	6	169	1989522	208147	1763517	1263267
5km	90%	50000	6	236	2532011	268278	2244651	1509169
5km	90%	50000	6	179	1784815	181550	1585091	1111095
5km	90%	50000	6	300	3662961	319705	3322717	1960383
5km	90%	50000	6	242	3678681	303986	3348662	1835175
5km	90%	50000	6	184	1435694	180627	1240569	1135561
5km	90%	50000	6	191	2351283	253441	2084324	1323660
5km	90%	50000	6	172	2336043	249970	2073158	1360275
5km	90%	50000	6	264	1895860	211242	1662626	1300003
5km	90%	50000	6	157	1836853	211639	1601032	1175062
5km	90%	50000	6	248	2536811	281700	2215748	1761761
5km	90%	50000	6	246	2511221	251567	2239065	1557907
5km	90%	50000	6	184	2809205	314764	2479474	1565542
5km	90%	50000	6	319	3082906	337203	2724248	1675719
5km	90%	50000	6	259	2425441	214498	2188045	1680160
5km	90%	50000	6	193	2478993	266541	2190973	1399181
5km	90%	50000	6	256	3164713	306350	2830637	1602419
5km	90%	50000	6	359	3711131	333102	3338203	2022612
5km	90%	50000	6	296	3117840	277152	2814049	1797757
5km	90%	50000	6	206	2041770	207047	1800654	1420172
5km	90%	50000	6	201	2829881	289065	2515894	1626117
5km	90%	50000	6	238	2881896	319113	2526415	1724547
5km	90%	50000	6	161	2406578	273295	2123961	1555148
5km	90%	50000	6	228	1731356	221561	1500452	1243037
5km	90%	50000	6	207	2861152	297466	2535002	1666203
5km	90%	50000	6	197	2989162	302439	2651749	1717037
5km	90%	50000	6	229	2226244	247763	1965498	1363237
5km	90%	50000	6	218	4156393	362591	3767807	2331965
5km	90%	50000	6	170	1910117	249214	1638716	1293544
5km	90%	50000	6	275	2449715	219944	2204855	1538741
5km	90%	50000	6	208	3097024	310106	2748526	1884782
5km	90%	50000	6	187	3109866	314392	2761149	1706895
5km	90%	50000	6	247	3050557	289534	2742253	1882913
5km	90%	50000	6	199	2229400	249038	1956414	1402371
5km	90%	50000	6	152	2037404	237811	1776582	1400868
5km	90%	50000	6	245	2108505	238431	1851142	1460439
5km	90%	50000	6	254	3505709	347931	3121050	1900368
5km	90%	50000	6	184	2494362	270656	2201091	1332233
5km	90%	50000	6	235	2828458	291445	2515974	1639458
5km	90%	50000	6	219	3019349	328553	2663808	1648105
5km	90%	50000	6	257	2427625	283659	2100326	1601581
5km	90%	50000	6	269	2745454	264821	2453015	1718168
5km	90%	50000	6	293	3458305	365723	3067083	1768833
5km	90%	50000	6	170	2272662	247958	2006224	1345076
5km	90%	50000	6	240	2169606	250362	1887804	1624600
5km	90%	50000	6	183	2310540	240413	2046378	1478626
5km	90%	50000	6	219	2495464	273458	2208917	1360532
5km	90%	50000	6	189	2627303	269729	2339082	1500870
5km	90%	50000	6	258	2231076	254143	1963376	1474838
5km	90%	50000	6	202	2456842	243847	2189380	1417851
5km	90%	50000	6	257	2054619	225643	1814552	1336012
5km	90%	50000	6	192	2506643	240273	2246347	1464093
5km	90%	50000	6	193	2276543	262567	1989634	1443714
5km	90%	50000	6	197	2708861	313691	2374868	1579441
5km	90%	50000	6	201	2127210	245749	1862109	1303872
5km	90%	50000	6	231	3232993	330553	2873144	1939064
5km	90%	50000	6	163	2668344	271770	2374929	1494897
5km	90%	50000	6	186	2395237	278478	2092542	1394501
5km	90%	50000	6	273	2735813	300100	2412488	1638788
5km	90%	50000	6	191	2347400	255774	2047777	1366648
5km	90%	50000	6	236	2188232	264877	1903212	1210123
5km	90%	50000	6	214	2356805	254926	2082833	1551518
5km	90%	50000	6	183	2760040	294570	2446961	1461736
5km	90%	50000	6	180	2091906	234126	1840650	1347628
5km	90%	50000	6	197	2220438	251374	1944318	1300666
5km	90%	50000	6	246	2505716	242364	2212021	1485058
5km	90%	50000	6	188	2705654	288865	2396352	1747440
5km	90%	50000	6	183	2237703	235899	1977317	1356588
5km	90%	50000	6	218	3145542	351385	2773642	1765770
5km	90%	50000	6	266	4103934	346736	3725242	1938595
5km	90%	50000	6	329	2477735	285176	2163170	1602103
5km	90%	50000	6	208	3399344	310375	3066323	1898336
5km	90%	50000	6	164	2599026	291497	2291244	1585344
5km	90%	50000	6	201	1591715	187184	1383880	1365043
5km	90%	50000	6	270	2202911	232013	1923570	1519982
5km	90%	50000	6	166	2825070	277247	2523854	1413697
5km	90%	50000	6	177	2021938	217344	1793286	1299937
5km	90%	50000	6	390	3960728	360872	3553339	1883078
5km	90%	50000	6	237	2448853	264005	2166893	1462138
5km	90%	50000	6	211	2362425	255949	2091552	1404404
5km	90%	50000	6	215	2794543	286735	2468586	1627265
5km	90%	50000	6	169	2538989	263854	2248787	1532777
5km	90%	50000	6	165	1589222	178462	1398211	994908
5km	90%	50000	6	141	2171843	247913	1900067	1448794
5km	90%	50000	6	363	3346717	367317	2958881	1973161
5km	90%	50000	6	164	2233942	236093	1985599	1375884
5km	90%	50000	6	250	2352346	266443	2031144	1533602
5km	90%	50000	6	204	3352125	270059	3056929	1792990
5km	90%	50000	6	292	3289745	312186	2953316	1748545
5km	90%	50000	6	185	2141582	221314	1901610	1364494
5km	90%	50000	6	223	2557688	271444	2244028	1509462
5km	90%	50000	6	221	2076822	240773	1812336	1247744
5km	90%	50000	6	206	3012717	314487	2675142	1634751
5km	90%	50000	6	215	2709671	264645	2418229	1390601
5km	90%	50000	6	296	2545907	272799	2246414	1494709
5km	90%	50000	6	259	2641040	284235	2342826	1580968
5km	90%	50000	6	187	2694045	267417	2414166	1548970
5km	90%	50000	6	303	2931595	307738	2594940	1660596
5km	90%	50000	6	226	2523253	257413	2238804	1585269
5km	90%	50000	6	236	2447432	251380	2181059	1459682
5km	90%	50000	6	140	2010664	222202	1758791	1306248
5km	90%	50000	6	203	2029981	233894	1781209	1375680
5km	90%	50000	6	234	3534483	328398	3178275	1915569
5km	90%	50000	6	139	2103339	248138	1845287	1449666
5km	90%	50000	6	234	3208180	319033	2864075	1863032
5km	90%	50000	6	204	2672836	261217	2367986	1558377
5km	90%	50000	6	164	2639584	265448	2349896	1357524
5km	90%	50000	6	163	2169925	255111	1890825	1457776
5km	90%	50000	6	279	3273676	341404	2913897	1758384
5km	90%	50000	6	228	2405606	237276	2146220	1375944
5km	90%	50000	6	276	3378608	322394	3021318	1668784
5km	90%	50000	6	180	2227718	249470	1964720	1243565
5km	90%	50000	6	268	2848842	271951	2541166	1714621
5km	90%	50000	6	189	2767325	281999	2468860	1405692
5km	90%	50000	6	162	2309181	271343	2023420	1446915
5km	90%	50000	6	228	2952462	275461	2659569	1508020
5km	90%	50000	6	252	2968690	308720	2636469	1884581
5km	90%	50000	6	203	2399790	249466	2130247	1462568
5km	90%	50000	6	366	3298069	317532	2951199	1845399
5km	90%	50000	6	200	2747867	268817	2454868	1595183
5km	90%	50000	6	217	2596543	266011	2307207	1558740
5km	90%	50000	6	218	3073796	267137	2781084	1590292
5km	90%	50000	6	186	2592148	264070	2303639	1500444
5km	90%	50000	6	168	2109868	238455	1847691	1484812
5km	90%	50000	6	199	2286500	259033	2008620	1357812
5km	90%	50000	6	227	3283687	292727	2961938	1892976
5km	90%	50000	6	197	2144219	237664	1888901	1294242
5km	90%	50000	6	206	1933427	234295	1684505	1451373
5km	90%	50000	6	189	2791577	300540	2465143	1698011
5km	90%	50000	6	262	2000052	234737	1748393	1263858
5km	90%	50000	6	181	2225775	231559	1976427	1486401
5km	90%	50000	6	199	2350547	247811	2084081	1360670
5km	90%	50000	6	206	2198226	247987	1928669	1448814
5km	90%	50000	6	176	2513042	265983	2187447	1461512
5km	90%	50000	6	185	2069588	242209	1815051	1402753
5km	90%	50000	6	201	2740464	324671	2381892	1621077
5km	90%	50000	6	209	2375282	246327	2080139	1462335
5km	90%	50000	6	202	2061952	217232	1821255	1303719
5km	90%	50000	6	303	2676683	266172	2388192	1664529
5km	90%	50000	6	174	2661385	287770	2347553	1443636
5km	90%	50000	6	225	2903670	246796	2618880	1724328
5km	90%	50000	6	185	2673450	266257	2389804	1461814
5km	90%	50000	6	210	2754792	298074	2430195	1516614
5km	90%	50000	6	260	2212269	249539	1937907	1480285
5km	90%	50000	6	256	3088818	313623	2755552	1781223
5km	90%	50000	6	383	2871545	236885	2597232	1767959
5km	90%	50000	6	229	2818403	314353	2476734	1630380
5km	90%	50000	6	220	2552081	262411	2269813	1512807
5km	90%	50000	6	228	1974012	206727	1750008	1360766
5km	90%	50000	6	224	2334895	239985	2058815	1544025
5km	90%	50000	6	178	1691239	177715	1493396	1098058
5km	90%	50000	6	243	2759166	276691	2467944	1523436
5km	90%	50000	6	240	2473175	268384	2179345	1487493
5km	90%	50000	6	236	2703492	284974	2390535	1471960
5km	90%	50000	6	177	1989477	213654	1744604	1039872
5km	90%	50000	6	212	3052956	305276	2723006	1589222
5km	90%	50000	6	195	3069310	317921	2723454	1587018
5km	90%	50000	6	205	2613031	284019	2297440	1544987
5km	90%	50000	6	270	3858664	353692	3462770	2005731
5km	90%	50000	6	179	2099510	248380	1838099	1371229
5km	90%	50000	6	271	2180117	244591	1922667	1407309
5km	90%	50000	6	325	2384314	242150	2124946	1499640
5km	90%	50000	6	217	2886294	309125	2556443	1860518
5km	90%	50000	6	149	2049105	222805	1796282	1340730
5km	90%	50000	6	238	1831331	200296	1600105	1248728
5km	90%	50000	6	157	2474631	279388	2171136	1380312
5km	90%	50000	6	212	1997396	220199	1764020	1424833
5km	90%	50000	6	191	2426212	248873	2151107	1355532
5km	90%	50000	6	165	2653884	291845	2340154	1446622
5km	90%	50000	6	164	2062369	227049	1823946	1213191
5km	90%	50000	6	190	2711157	272990	2417855	1663010
5km	90%	50000	6	215	2431067	262614	2148805	1694932
5km	90%	50000	6	172	1962693	236965	1690497	1371021
5km	90%	50000	6	214	2384522	246619	2113911	1470436
5km	90%	50000	6	184	3058919	332741	2695940	1878365
5km	90%	50000	6	193	1770394	194353	1551322	1174187
5km	90%	50000	6	168	3083778	299273	2758070	1823321
5km	90%	50000	6	204	2427313	264494	2148122	1409598
5km	90%	50000	6	173	3023453	314497	2679704	1703101
5km	90%	50000	6	273	2646136	312088	2311254	1735297
5km	90%	50000	6	182	2143031	254678	1874562	1105551
5km	90%	50000	6	195	2610697	232694	2338624	1637055
5km	90%	50000	6	199	2934908	275692	2640150	1632284
5km	90%	50000	6	139	1661494	200662	1443631	1149887
5km	90%	50000	6	252	3054280	302507	2722882	1746545
5km	90%	50000	6	185	2152579	253071	1877939	1382412
5km	90%	50000	6	147	2304496	236558	2023667	1239883
5km	90%	50000	6	232	2911197	287698	2593619	1624738
5km	90%	50000	6	194	2646189	292450	2333083	1604481
5km	90%	50000	6	251	3105754	313836	2762073	1794493
5km	90%	50000	6	209	2125559	242974	1864515	1327393
5km	90%	50000	6	203	3392201	317745	3042517	1724287
5km	90%	50000	6	156	1984973	218211	1737796	1296791
5km	90%	50000	6	234	2724102	261185	2430572	1592322
5km	90%	50000	6	342	3903237	371036	3491114	2005530
5km	90%	50000	6	202	2818143	289688	2513660	1528743
5km	90%	50000	6	199	2435219	266491	2151089	1417812
5km	90%	50000	6	267	3375686	323308	3019206	1850575
5km	90%	50000	6	205	2395960	249403	2127483	1503989
5km	90%	50000	6	345	3062246	268093	2772297	1710844
5km	90%	50000	6	188	2374324	233360	2126163	1409180
5km	90%	50000	6	268	2636195	297918	2312390	1460922
5km	90%	50000	6	183	2514729	257567	2243326	1376657
5km	90%	50000	6	201	3052015	337290	2672461	1740853
5km	90%	50000	6	266	2093061	259968	1801928	1313248
5km	90%	50000	6	249	2832975	294443	2510172	1761506
5km	90%	50000	6	238	2722020	286671	2382352	1596469
5km	90%	50000	6	166	2366433	257349	2094258	1297394
5km	90%	50000	6	257	2733686	268341	2445542	1637017
5km	90%	50000	6	208	2090732	228402	1844953	1420547
5km	90%	50000	6	219	2914159	294311	2596064	1597169
5km	90%	50000	6	264	3133288	333349	2755036	1750931
5km	90%	50000	6	224	2820406	296540	2507324	1501217
5km	90%	50000	6	205	3280427	296000	2935043	1710911
5km	90%	50000	6	324	3312029	315801	2978773	2042706
5km	90%	50000	6	208	2052593	222863	1806767	1377611
5km	90%	50000	6	228	2784893	316219	2448489	1628525
5km	90%	50000	6	298	2537911	271890	2241528	1513146
5km	90%	50000	6	214	2677011	278203	2365023	1463380
5km	90%	50000	6	228	1898382	207359	1680215	1166476
5km	90%	50000	6	198	2798919	302950	2479821	1776071
5km	90%	50000	6	202	2826122	306714	2495224	1610443
5km	90%	50000	6	385	3349003	284382	3028467	1847253
5km	90%	50000	6	351	2219609	261320	1932113	1587424
5km	90%	50000	6	242	2029084	227556	1786500	1348906
5km	90%	50000	6	216	2328388	263949	2035720	1552560
5km	90%	50000	6	200	2537927	249139	2263231	1420178
5km	90%	50000	6	224	3545578	307530	3199263	1660224
5km	90%	50000	6	183	2655387	258125	2371809	1711989
5km	90%	50000	6	182	2371509	247854	2107679	1399372
5km	90%	50000	6	268	2739341	289331	2411406	1633318
5km	90%	50000	6	239	2135356	212138	1912857	1316241
5km	90%	50000	6	166	2166969	239108	1905530	1541992
5km	90%	50000	6	218	2083249	188836	1863626	1199914
5km	90%	50000	6	239	2764950	278161	2449226	1582094
5km	90%	50000	6	242	2646748	270486	2345508	1416816
5km	90%	50000	6	282	2877040	303800	2555126	1624340
5km	90%	50000	6	229	2636918	248437	2366626	1557481
5km	90%	50000	6	149	2029015	227943	1791268	1326814
5km	90%	50000	6	196	2812794	264176	2525173	1561138
5km	90%	50000	6	316	3239784	320896	2891157	1800363
5km	90%	50000	6	307	2552384	262532	2258611	1649761
5km	90%	50000	6	269	2966723	316415	2592361	1604109
5km	90%	50000	6	197	2069064	224516	1829664	1393987
5km	90%	50000	6	196	2641958	249802	2362615	1437155
5km	90%	50000	6	192	3046514	309793	2723350	1588335
5km	90%	50000	6	212	2207945	249659	1929479	1369815
5km	90%	50000	6	291	2838421	274752	2551398	1512244
5km	90%	50000	6	203	3022264	287442	2718819	1778043
5km	90%	50000	6	282	3391004	315416	3053841	1767591
5km	90%	50000	6	187	2390431	260380	2109064	1365711
5km	90%	50000	6	147	1836807	212227	1603373	1146695
5km	90%	50000	6	162	1737808	184705	1544710	1110272
5km	90%	50000	6	198	2952214	332394	2583440	1649987
5km	90%	50000	6	211	1917283	212266	1691048	1480857
5km	90%	50000	6	179	2803159	306170	2475147	1620127
5km	90%	50000	6	261	3166244	307129	2816698	1724445
5km	90%	50000	6	168	2542077	261668	2250971	1586821
5km	90%	50000	6	234	2467311	261677	2180677	1503920
5km	90%	50000	6	186	2365513	242009	2101063	1383407
5km	90%	50000	6	313	2993227	286453	2682240	1631890
5km	90%	50000	6	209	3376418	304713	3045148	1867618
5km	90%	50000	6	244	2916541	334396	2553820	1720017
5km	90%	50000	6	205	1929934	213727	1706834	1205798
5km	90%	50000	6	208	3145553	355853	2766897	2099996
5km	90%	50000	6	288	3871953	329653	3520660	1919731
5km	90%	50000	6	168	2599118	288986	2290154	1567114
5km	90%	50000	6	200	2181038	268562	1898356	1404367
5km	90%	50000	6	200	3109614	322337	2760546	1791748
5km	90%	50000	6	169	2136169	238551	1878202	1190371
5km	90%	50000	6	286	3315495	344398	2936337	2099604
5km	90%	50000	6	184	1716639	225280	1467758	1146146
5km	90%	50000	6	268	3054469	284756	2748792	1586950
5km	90%	50000	6	266	2624426	255635	2348998	1540807
5km	90%	50000	6	360	3426996	304291	3103979	1983256
5km	90%	50000	6	202	2973468	286516	2666593	1700723
5km	90%	50000	6	194	2485997	291208	2172264	1565398
5km	90%	50000	6	166	2098609	231793	1852536	1330099
5km	90%	50000	6	198	1856561	216975	1624709	1326143
5km	90%	50000	6	246	3376424	303753	3045468	1724510
5km	90%	50000	6	167	2196312	252496	1923856	1362192
5km	90%	50000	6	183	2414150	268339	2113644	1304605
5km	90%	50000	6	283	2686552	270763	2383324	1644212
5km	90%	50000	6	254	3202804	351933	2830266	1769725
5km	90%	50000	6	162	2103825	216060	1868248	1405481
5km	90%	50000	6	204	2218188	244934	1963457	1390754
5km	90%	50000	6	162	2687471	294914	2364516	1511812
5km	90%	50000	6	177	2885529	287507	2572919	1700683
5km	90%	50000	6	264	2902393	320648	2558922	1779192
5km	90%	50000	6	265	4105029	374679	3703040	2077734
5km	90%	50000	6	178	2655598	279821	2346454	1685378
5km	90%	50000	6	190	1964865	217624	1737805	1304583
5km	90%	50000	6	200	2466852	268754	2174103	1492329
5km	90%	50000	6	192	2613667	290106	2311096	1480609
5km	90%	50000	6	270	3798256	315122	3458901	2071370
5km	90%	50000	6	165	2404675	255642	2132653	1447920
5km	90%	50000	6	212	1889962	247578	1623092	1283788
5km	90%	50000	6	373	2777614	326233	2425976	1723307
5km	90%	50000	6	183	2556633	285060	2257746	1439012
5km	90%	50000	6	152	2309332	246620	2042537	1507600
5km	90%	50000	6	203	2164015	206358	1938931	1345336
5km	90%	50000	6	184	2691766	294495	2371280	1609278
5km	90%	50000	6	213	2782246	295820	2455254	1508111
5km	90%	50000	6	198	2218368	240599	1961769	1318089
5km	90%	50000	6	310	2215732	246113	1946434	1496522
5km	90%	50000	6	220	2927448	285784	2620558	1856686
5km	90%	50000	6	300	2823034	248777	2540920	1678753
5km	90%	50000	6	164	2213679	236452	1954136	1393712
5km	90%	50000	6	179	2127027	247385	1858301	1320434
5km	90%	50000	6	190	2742957	294618	2414544	1787651
5km	90%	50000	6	258	2213023	222332	1973653	1416247
5km	90%	50000	6	251	3342654	285286	3034607	1766989
5km	90%	50000	6	211	3190607	312973	2844640	1851183
5km	90%	50000	6	221	2770227	305298	2449348	1626949
5km	90%	50000	6	204	2542977	286405	2238467	1387451
5km	90%	50000	6	177	1957219	241525	1701317	1372588
5km	90%	50000	6	219	2485613	258040	2203573	1605536
5km	90%	50000	6	267	2839577	230858	2585261	1474215
5km	90%	50000	6	301	2210302	228588	1947313	1585621
5km	90%	50000	6	220	3181703	328493	2798225	1929077
5km	90%	50000	6	165	3298043	344452	2925816	1782842
5km	90%	50000	6	205	2854739	257352	2579987	1632566
5km	90%	50000	6	191	2863289	294126	2541351	1485062
5km	90%	50000	6	176	2390399	249751	2115134	1425273
5km	90%	50000	6	244	3423344	331654	3063276	1990044
5km	90%	50000	6	356	2522379	235621	2260235	1683405
5km	90%	50000	6	262	2560281	272299	2244515	1604979
5km	90%	50000	6	169	2041005	225075	1789193	1227376
5km	90%	50000	6	235	2751249	300107	2423181	1600232
5km	90%	50000	6	169	2453796	274059	2148975	1558314
5km	90%	50000	6	200	2482142	251808	2194992	1519760
5km	90%	50000	6	228	2611309	277254	2301029	1588027
5km	90%	50000	6	199	2230095	243840	1955630	1207224
5km	90%	50000	6	277	2318172	255791	2036138	1467427
5km	90%	50000	6	237	2948734	315762	2609270	1570735
5km	90%	50000	6	192	2491211	254208	2208632	1477577
5km	90%	50000	6	236	2846570	278339	2547265	1728876
5km	90%	50000	6	214	2931318	279887	2626702	1792256
5km	90%	50000	6	257	3146222	305421	2818491	1772154
5km	90%	50000	6	205	2420848	258012	2142200	1388714
5km	90%	50000	6	233	2712135	283706	2414164	1343739
5km	90%	50000	6	168	2491703	280845	2190143	1675842
5km	90%	50000	6	245	3266645	317434	2920498	1784743
5km	90%	50000	6	222	2766130	267626	2473217	1625287
5km	90%	50000	6	194	2688923	270875	2388060	1703449
5km	90%	50000	6	265	2332564	259952	2050561	1461813
5km	90%	50000	6	198	2303138	237264	2032058	1269283
5km	90%	50000	6	170	1504978	169384	1315951	1150778
5km	90%	50000	6	202	2563481	288810	2250857	1620209
5km	90%	50000	6	192	2419354	271157	2128608	1503051
5km	90%	50000	6	199	2682877	275940	2388260	1604139
5km	90%	50000	6	271	3397410	303802	3073430	1664547
5km	90%	50000	6	282	2372866	268386	2061926	1446823
5km	90%	50000	6	200	3013645	340681	2656825	1668470
5km	90%	50000	6	183	2377240	260439	2099232	1410787
5km	90%	50000	6	232	2312019	232649	2054510	1430695
5km	90%	50000	6	257	3536748	314512	3196788	1953433
5km	90%	50000	6	225	2791404	244112	2529059	1673736
5km	90%	50000	6	229	2353871	248535	2083799	1383198
5km	90%	50000	6	282	2720561	280207	2409959	1694604
5km	90%	50000	6	255	2279778	247826	2020918	1478984
5km	90%	50000	6	237	2383483	239769	2131132	1353058
5km	90%	50000	6	253	2943051	313005	2599474	1560274
5km	90%	50000	6	270	2903498	291334	2584889	1621997
5km	90%	50000	6	253	1985388	232402	1714540	1560422
5km	90%	50000	6	250	3251127	356177	2869839	1728281
5km	90%	50000	6	238	2359085	238086	2082940	1397996
5km	90%	50000	6	214	2439275	309506	2099832	1544961
5km	90%	50000	6	211	2741299	292233	2404380	1715273
5km	90%	50000	6	228	2529709	242429	2261559	1405580
5km	90%	50000	6	214	2788535	269679	2494823	1502431
5km	90%	50000	6	197	2146159	231762	1895993	1352600
5km	90%	50000	6	212	2974726	324623	2631387	1784534
5km	90%	50000	6	191	2841660	270403	2548443	1521861
5km	90%	50000	6	226	3163691	301612	2829491	1857973
5km	90%	50000	6	205	2748913	291614	2434089	1503860
5km	90%	50000	6	199	2803662	297786	2487750	1573869
5km	90%	50000	6	192	2359173	229254	2093587	1440878
5km	90%	50000	6	197	2343379	250964	2062723	1507475
5km	90%	50000	6	208	2662579	291614	2347470	1732586
5km	90%	50000	6	175	3003836	308773	2659082	1618649
5km	90%	50000	6	177	2074346	202975	1850464	1320936
5km	90%	50000	6	218	2510611	236776	2254484	1571117
5km	90%	50000	6	189	2048995	221743	1818464	1291566
5km	90%	50000	6	238	1804350	197797	1595470	1185997
5km	90%	50000	6	205	3237594	349799	2861540	1749979
5km	90%	50000	6	187	2146068	249450	1883915	1419980
5km	90%	50000	6	240	2494905	279465	2198043	1584381
5km	90%	50000	6	163	2719629	257799	2435559	1560252
5km	90%	50000	6	215	3091069	268380	2802027	1684407
5km	90%	50000	6	198	2646707	239081	2385692	1342861
5km	90%	50000	6	168	2872315	306078	2540667	1526766
5km	90%	50000	6	207	2360699	252570	2092815	1355262
5km	90%	50000	6	214	2279436	231434	2028506	1375922
5km	90%	50000	6	223	3207606	315658	2866789	1698283
5km	90%	50000	6	165	2739675	305367	2401776	1693119
5km	90%	50000	6	186	2908520	292673	2597961	1681851
5km	90%	50000	6	234	2647700	304055	2305661	1638684
5km	90%	50000	6	199	2186140	235310	1916536	1329092
5km	90%	50000	6	241	2999491	284363	2673616	1843124
5km	90%	50000	6	216	3437530	300403	3107463	1751201
5km	90%	50000	6	164	2607971	270889	2289934	1718536
5km	90%	50000	6	169	2476461	263848	2174195	1491402
5km	90%	50000	6	186	2375688	261145	2095354	1352421
5km	90%	50000	6	219	2303304	236354	2037239	1539977
5km	90%	50000	6	262	2677117	306513	2330736	1742329
5km	90%	50000	6	165	2473154	255005	2177441	1480791
5km	90%	50000	6	176	2732298	288017	2420432	1519869
5km	90%	50000	6	183	2392444	237838	2140116	1395609
5km	90%	50000	6	286	3649044	332487	3275207	1841598
5km	90%	50000	6	352	3240882	352186	2863421	1872580
5km	90%	50000	6	262	2376574	267341	2079955	1543150
5km	90%	50000	6	283	3193271	310127	2858821	1953051
5km	90%	50000	6	263	2082512	211353	1848551	1284567
5km	90%	50000	6	194	3219767	291577	2902808	1771426
5km	90%	50000	6	213	2271318	250315	1996928	1276171
5km	90%	50000	6	330	1920911	215225	1688867	1326089
5km	90%	50000	6	289	3145516	303489	2812923	1749409
5km	90%	50000	6	206	2160258	256625	1877167	1217672
5km	90%	50000	6	166	2603568	272163	2306463	1525997
5km	90%	50000	6	208	2831519	318067	2481262	1663730
5km	90%	50000	6	158	1810285	201641	1595698	1205990
5km	90%	50000	6	183	2809014	287936	2486789	1671383
5km	90%	50000	6	217	3067846	299381	2740242	1579883
5km	90%	50000	6	280	2469562	245438	2202359	1700004
5km	90%	50000	6	219	2854820	287649	2552057	1412541
5km	90%	50000	6	202	2765393	266168	2483275	1615897
5km	90%	50000	6	241	2736876	287058	2408839	1636019
5km	90%	50000	6	209	2302662	268739	2019119	1657969
5km	90%	50000	6	230	2483957	279013	2176382	1486598
5km	90%	50000	6	205	2181555	223582	1937718	1392372
5km	90%	50000	6	223	3206966	326675	2839806	1955056
5km	90%	50000	6	222	2408150	237097	2157689	1353953
5km	90%	50000	6	205	2432806	246083	2155093	1439388
5km	90%	50000	6	305	2216392	247298	1947410	1325566
5km	90%	50000	6	195	2284285	242413	2027777	1429708
5km	90%	50000	6	207	2143896	243100	1886634	1493738
5km	90%	50000	6	133	1705096	203635	1490365	1301757
5km	90%	50000	6	203	2913677	298293	2573501	1711506
5km	90%	50000	6	142	2208006	249833	1949219	1236859
5km	90%	50000	6	181	2517722	258903	2238031	1386615
5km	90%	50000	6	299	3346011	360227	2957391	1768665
5km	90%	50000	6	213	2029660	213166	1770289	1224585
5km	90%	50000	6	227	3285374	283326	2977880	1824520
5km	90%	50000	6	165	2832670	308725	2505315	1666299
5km	90%	50000	6	211	2467327	274208	2158507	1649729
5km	90%	50000	6	319	3446708	300243	3120997	1824286
5km	90%	50000	6	281	2262468	214242	2034964	1563329
5km	90%	50000	6	180	2435723	272503	2137662	1366244
5km	90%	50000	6	163	2159297	239569	1903285	1414526
5km	90%	50000	6	212	2801825	317786	2456773	1593683
5km	90%	50000	6	265	2749055	274263	2451982	1662909
5km	90%	50000	6	148	2397074	263289	2109921	1345681
5km	90%	50000	6	226	1963727	207586	1732112	1311247
5km	90%	50000	6	201	2614539	263820	2333749	1550939
5km	90%	50000	6	205	2650329	239769	2360964	1550079
5km	90%	50000	6	169	2575564	289681	2264413	1316276
5km	90%	50000	6	150	2043044	238056	1790042	1223453
5km	90%	50000	6	184	2382903	268116	2084235	1412942
5km	90%	50000	6	198	3163219	281439	2849863	1761806
5km	90%	50000	6	199	3076155	308425	2743889	1590633
5km	90%	50000	6	194	2349393	259811	2068396	1467455
5km	90%	50000	6	170	1622548	185120	1421558	1060481
5km	90%	50000	6	304	2501294	277874	2194222	1602989
5km	90%	50000	6	250	3072633	267808	2787142	1713053
5km	90%	50000	6	168	2185634	247177	1914867	1420477
5km	90%	50000	6	171	2325409	261493	2034272	1580430
5km	90%	50000	6	234	2186248	217230	1950938	1467481
5km	90%	50000	6	293	2665049	289181	2357712	1779650
5km	90%	50000	6	204	2207972	238532	1936355	1408590
5km	90%	50000	6	219	2385750	239045	2121702	1534371
5km	90%	50000	6	246	2742261	282269	2436326	1589687
5km	90%	50000	6	244	2296578	257758	2013198	1388555
5km	90%	50000	6	193	2741034	287384	2410744	1693628
5km	90%	50000	6	230	2311862	248863	2029455	1529067
5km	90%	50000	6	176	2576550	280574	2272554	1451268
5km	90%	50000	6	187	2175410	207976	1937512	1412183
5km	90%	50000	6	255	2095057	223079	1855026	1334286
5km	90%	50000	6	210	3012137	302487	2685137	1685099
5km	90%	50000	6	170	2976156	311809	2640402	1543257
5km	90%	50000	6	277	2592898	262624	2304416	1468051
5km	90%	50000	6	256	2362103	235486	2110930	1409366
5km	90%	50000	6	242	2471340	269482	2182637	1456154
5km	90%	50000	6	323	2461284	271647	2164336	1702549
5km	90%	50000	6	160	2337745	259564	2063544	1493812
5km	90%	50000	6	154	2156942	227497	1909675	1341505
5km	90%	50000	6	177	2868206	285213	2562625	1679519
5km	90%	50000	6	250	2440508	264372	2149335	1346075
5km	90%	50000	6	168	2639219	271243	2353908	1511332
5km	90%	50000	6	185	3727406	341011	3352092	1760765
5km	90%	50000	6	206	2478969	267723	2169978	1681671
5km	90%	50000	6	172	2166385	248887	1876086	1399138
5km	90%	50000	6	244	2227484	229400	1975450	1576799
5km	90%	50000	6	214	2560409	267320	2281558	1462369
5km	90%	50000	6	171	2091505	214812	1841346	1586988
5km	90%	50000	6	208	2634265	271565	2341375	1401337
5km	90%	50000	6	197	2837073	314584	2501324	1361071
5km	90%	50000	6	200	2192069	263229	1910569	1725100
5km	90%	50000	6	185	2486526	267707	2208474	1470626
5km	90%	50000	6	174	1872353	215883	1636141	1196392
5km	90%	50000	6	183	2627608	233531	2367522	1587797
5km	90%	50000	6	247	3019586	249435	2757057	1550851
5km	90%	50000	6	296	2193293	265905	1914482	1406619
5km	90%	50000	6	253	2710961	304108	2391550	1585091
5km	90%	50000	6	142	2523059	283620	2221649	1314692
5km	90%	50000	6	212	2182687	260635	1901889	1409043
5km	90%	50000	6	188	1739141	186193	1526969	1127605
5km	90%	50000	6	154	2578193	285540	2274606	1512624
5km	90%	50000	6	174	1958918	208449	1742357	1252820
5km	90%	50000	6	172	2509863	242302	2246124	1456934
5km	90%	50000	6	255	2970356	296618	2647201	1448281
5km	90%	50000	6	227	2770721	266115	2486676	1499881
5km	90%	50000	6	235	2457294	253240	2176659	1396557
5km	90%	50000	6	193	2681542	275789	2390312	1637491
5km	90%	50000	6	193	2795485	284494	2491175	1761671
5km	90%	50000	6	230	2756858	293388	2433604	1580226
5km	90%	50000	6	244	2550802	248033	2273635	1518367
5km	90%	50000	6	191	1897663	227732	1657720	1227416
5km	90%	50000	6	282	2518400	264706	2231722	1442044
5km	90%	50000	6	159	2932024	305159	2607478	1583376
5km	90%	50000	6	161	2208506	256022	1928985	1475320
5km	90%	50000	6	272	2373182	210670	2135349	1489651
5km	90%	50000	6	238	2380631	248963	2108696	1484434
5km	90%	50000	6	232	2116646	217258	1881992	1387342
5km	90%	50000	6	235	2558374	282042	2227678	1585041
5km	90%	50000	6	290	3488757	339327	3112578	1732165
5km	90%	50000	6	213	3201634	330260	2853885	1817759
5km	90%	50000	6	225	3169045	299968	2844869	1752654
5km	90%	50000	6	194	2614587	221125	2363552	1450620
5km	90%	50000	6	233	3001607	287254	2698577	1706675
5km	90%	50000	6	283	2919177	292190	2599275	1648669
5km	90%	50000	6	142	1687528	198450	1468151	1092747
5km	90%	50000	6	205	1962229	197432	1745811	1216451
5km	90%	50000	6	188	2516224	252395	2248662	1458956
5km	90%	50000	6	265	2517945	243592	2225759	1341724
5km	90%	50000	6	254	2957812	255944	2681148	1519679
5km	90%	50000	6	183	2707096	303741	2370358	1744192
5km	90%	50000	6	243	2096242	197261	1884994	1301456
5km	90%	50000	6	201	2887356	297045	2552637	1736995
5km	90%	50000	6	163	1772892	192389	1568865	1054397
5km	90%	50000	6	194	2699579	289143	2361920	1647049
5km	90%	50000	6	251	2926078	266178	2631450	1686466
5km	90%	50000	6	152	2148330	225778	1906874	1376509
5km	90%	50000	6	215	3500444	374376	3075019	1743438
5km	90%	50000	6	380	3864952	367841	3457238	1949850
5km	90%	50000	6	257	2165920	254889	1886078	1334527
5km	90%	50000	6	268	2769003	293756	2447753	1761313
5km	90%	50000	6	259	3169577	315625	2829099	2011681
5km	90%	50000	6	219	2958479	330298	2609961	1581508
5km	90%	50000	6	226	3002246	301736	2656645	1822278
5km	90%	50000	6	162	1962769	236514	1700419	1310361
5km	90%	50000	6	193	2051960	217166	1813662	1279135
5km	90%	50000	6	231	2485088	263293	2189108	1533867
5km	90%	50000	6	281	3323114	327954	2976914	1757340
5km	90%	50000	6	250	2992271	301459	2662639	1610549
5km	90%	50000	6	172	3731218	341675	3354607	2183406
5km	90%	50000	6	320	3446253	298088	3122168	1791169
5km	90%	50000	6	264	2526987	267160	2241444	1653809
5km	90%	50000	6	270	2882163	295766	2554675	1835304
5km	90%	50000	6	281	2130295	228419	1871168	1367855
5km	90%	50000	6	178	2817071	273063	2533035	1639929
5km	90%	50000	6	205	3324773	355928	2944155	1941792
5km	90%	50000	6	133	2315857	251460	2045641	1302440
5km	90%	50000	6	163	2043891	219390	1814976	1365259
5km	90%	50000	6	278	3093842	279053	2786921	1680670
5km	90%	50000	6	307	2696954	269934	2408631	1644685
5km	90%	50000	6	229	2864567	279771	2566932	1640134
5km	90%	50000	6	231	2319608	228982	2077203	1408435
5km	90%	50000	6	235	2904870	295149	2581341	1629858
5km	90%	50000	6	199	2530236	261651	2255421	1543816
5km	90%	50000	6	291	3038699	270084	2732919	1569512
5km	90%	50000	6	233	3303381	332259	2942424	1825032
5km	90%	50000	6	200	2195325	239813	1946011	1369249
5km	90%	50000	6	171	2451197	267113	2175192	1259310
5km	90%	50000	6	173	2070864	221567	1818332	1188190
5km	90%	50000	6	240	3020322	315836	2680213	1794165
5km	90%	50000	6	205	2534539	282326	2208082	1491061
5km	90%	50000	6	171	2557676	265369	2263930	1336248
5km	90%	50000	6	215	2227293	244335	1958091	1383736
5km	90%	50000	6	136	1898443	220073	1668385	1226010
5km	90%	50000	6	267	2458549	264722	2176840	1434969
5km	90%	50000	6	195	3779927	323648	3424580	2013828
5km	90%	50000	6	197	2941722	302213	2617879	1566165
5km	90%	50000	6	181	2667583	243240	2400789	1715423
5km	90%	50000	6	214	3441482	319628	3101444	1756170
5km	90%	50000	6	217	2907582	261024	2623032	1731183
5km	90%	50000	6	309	2248895	253143	1948965	1481641
5km	90%	50000	6	242	2696137	296716	2358847	1716952
5km	90%	50000	6	209	2682572	285170	2375888	1541529
5km	90%	50000	6	177	3461983	391045	3045174	2008209
5km	90%	50000	6	280	3134447	319270	2772650	1697165
5km	90%	50000	6	213	2977072	277084	2672429	1854331
5km	90%	50000	6	322	2759210	311617	2413090	1719097
5km	90%	50000	6	320	3585012	356482	3194674	2032182
5km	90%	50000	6	163	2548649	285248	2238093	1360064
5km	90%	50000	6	186	2369428	246304	2091674	1221313
5km	90%	50000	6	289	2044511	204791	1828696	1252501
5km	90%	50000	6	156	2370897	271451	2077731	1532353
5km	90%	50000	6	278	2175066	254644	1900433	1582883
5km	90%	50000	6	187	1815796	193727	1612366	1147072
5km	90%	50000	6	366	3059257	337378	2705890	1630096
5km	90%	50000	6	288	3594554	312537	3247350	1926634
5km	90%	50000	6	250	2532396	293470	2227749	1549588
5km	90%	50000	6	205	2483610	260277	2200446	1390052
5km	90%	50000	6	265	2353187	247842	2083772	1407993
5km	90%	50000	6	162	2662549	297076	2347958	1450028
5km	90%	50000	6	238	2605213	262522	2323837	1559691
5km	90%	50000	6	251	2128337	231585	1868726	1410206
5km	90%	50000	6	180	2080536	247308	1820148	1394989
5km	90%	50000	6	143	1867794	230947	1622595	1221546
5km	90%	50000	6	257	2152748	229798	1898943	1282672
5km	90%	50000	6	163	2505862	262056	2223084	1293915
5km	90%	50000	6	269	2175506	234674	1896896	1308505
5km	90%	50000	6	146	2268874	238557	2009061	1441774
5km	90%	50000	6	170	2985576	284082	2675534	1554006
5km	90%	50000	6	209	2621582	256206	2343450	1400912
5km	90%	50000	6	216	2257735	240632	2004996	1477048
5km	90%	50000	6	259	2726709	289771	2407359	1677448
5km	90%	50000	6	212	2437543	251935	2167824	1595857
5km	90%	50000	6	154	2045958	246938	1779933	1324547
5km	90%	50000	6	186	2912256	308470	2582517	1699561
5km	90%	50000	6	327	2395248	238973	2136725	1288539
5km	90%	50000	6	200	2749984	273674	2451907	1738165
5km	90%	50000	6	328	2390845	282685	2093501	1499885
5km	90%	50000	6	212	2380512	266942	2084379	1532293
5km	90%	50000	6	206	2018470	227993	1770528	1304020
5km	90%	50000	6	311	2801328	273035	2491609	1894239
5km	90%	50000	6	201	2103136	266140	1809656	1559139
5km	90%	50000	6	145	2004634	215342	1764410	1229055
5km	90%	50000	6	173	2826106	314161	2484103	1794366
5km	90%	50000	6	233	3374467	321271	3026942	1712474
5km	90%	50000	6	169	2740148	289460	2427370	1570433
5km	90%	50000	6	246	2515872	257020	2230375	1420755
5km	90%	50000	6	239	2184852	220680	1947813	1366360
5km	90%	50000	6	163	2470432	253487	2201768	1614348
5km	90%	50000	6	278	3107611	312617	2769688	1727101
5km	90%	50000	6	232	2631742	275088	2330889	1497470
5km	90%	50000	6	162	1990473	206222	1769109	1347060
5km	90%	50000	6	176	2809356	281586	2505406	1516319
5km	90%	50000	6	207	2073653	232024	1819198	1271561
5km	90%	50000	6	166	1979117	195526	1761190	1155981
5km	90%	50000	6	196	2180662	229030	1940377	1218511
5km	90%	50000	6	205	2232868	243329	1938396	1339326
5km	90%	50000	6	161	2402765	245440	2139710	1400839
5km	90%	50000	6	204	2249828	235577	1995964	1411536
5km	90%	50000	6	175	2173640	242369	1916845	1380981
5km	90%	50000	6	146	2379787	236728	2129313	1519397
5km	90%	50000	6	278	3820371	328436	3467403	1831779
5km	90%	50000	6	197	2111446	237682	1853707	1410973
5km	90%	50000	6	233	2779586	236649	2528640	1524075
5km	90%	50000	6	297	3576977	334173	3215921	1716420
5km	90%	50000	6	242	2409631	270603	2121371	1493351
5km	90%	50000	6	202	1957339	220491	1717325	1181376
5km	90%	50000	6	146	2503463	261144	2214158	1437016
5km	90%	50000	6	291	3160824	301121	2827629	1693660
5km	90%	50000	6	319	2338763	269670	2050807	1724984
5km	90%	50000	6	249	2789379	305282	2453146	1621035
5km	90%	50000	6	177	2412510	255903	2129324	1456515
5km	90%	50000	6	159	2164037	239083	1915561	1347055
5km	90%	50000	6	198	2546143	286048	2225674	1550940
5km	90%	50000	6	254	3010054	291541	2689089	1815234
5km	90%	50000	6	292	3553236	336851	3154514	1917987
5km	90%	50000	6	236	2865236	308967	2529188	1790027
5km	90%	50000	6	180	2391471	270791	2095253	1628036
5km	90%	50000	6	230	3072257	275996	2773917	1830127
5km	90%	50000	6	266	2421906	243279	2138037	1630290
5km	90%	50000	6	289	2110468	206255	1884074	1370271
5km	90%	50000	6	280	3074283	272339	2775197	1712886
5km	90%	50000	6	283	2858924	287885	2548206	1497263
5km	90%	50000	6	277	3208486	340686	2833377	1677985
5km	90%	50000	6	237	3282821	345364	2899981	1825580
5km	90%	50000	6	188	2130311	213918	1894087	1533860
5km	90%	50000	6	208	2701517	251794	2430541	1598881
5km	90%	50000	6	206	2493425	251034	2225293	1407046
5km	90%	50000	6	191	2420208	260008	2130689	1525532
5km	90%	50000	6	242	2505027	256802	2211501	1698770
5km	90%	50000	6	243	2836767	313996	2506080	1651100
5km	90%	50000	6	221	2319222	278232	2031489	1203056
5km	90%	50000	6	226	1962079	212475	1740056	1232042
5km	90%	50000	6	215	3393315	317817	3033315	1808474
5km	90%	50000	6	159	2502761	264273	2214395	1497393
5km	90%	50000	6	240	2410395	264923	2123026	1555512
5km	90%	50000	6	174	2399242	237301	2138759	1280461
5km	90%	50000	6	276	3141762	335439	2781884	1912074
5km	90%	50000	6	220	2698862	239942	2440243	1511930
5km	90%	50000	6	174	2564330	268386	2263913	1572739
5km	90%	50000	6	172	2131090	222329	1897238	1376551
5km	90%	50000	6	255	2600934	282545	2292477	1440477
5km	90%	50000	6	255	3097925	328001	2752569	1667159
5km	90%	50000	6	200	2494507	239874	2230326	1418073
5km	90%	50000	6	187	3008971	298503	2687498	1569432
5km	90%	50000	6	227	2291270	222057	2047927	1512433
5km	90%	50000	6	201	2371715	271036	2068621	1294002
5km	90%	50000	6	236	2364712	292576	2058695	1418445
5km	90%	50000	6	196	2147962	236647	1890896	1326614
5km	90%	50000	6	216	1805584	227922	1565128	1061566
5km	90%	50000	6	271	1634344	190136	1418102	1111250
5km	90%	50000	6	202	2847871	314866	2517695	1802781
5km	90%	50000	6	234	2683324	283664	2375226	1476650
5km	90%	50000	6	253	2446923	261730	2155533	1469445
5km	90%	50000	6	161	1973055	227615	1733825	1246493
5km	90%	50000	6	214	2618408	267867	2320424	1695184
5km	90%	50000	6	232	2573662	318497	2237089	1587306
5km	90%	50000	6	183	1985124	203164	1759461	1191097
5km	90%	50000	6	208	2100118	231571	1841949	1439707
5km	90%	50000	6	213	2542046	243426	2279509	1518142
5km	90%	50000	6	207	2538314	262584	2261389	1512240
5km	90%	50000	6	160	2303925	254475	2008255	1397005
5km	90%	50000	6	229	2304306	239581	2047413	1461272
5km	90%	50000	6	198	2559934	284466	2244047	1631661
5km	90%	50000	6	160	2009431	215297	1782157	1236562
5km	90%	50000	6	172	2491883	285633	2184700	1403122
5km	90%	50000	6	390	2469553	256563	2192747	1472253
5km	90%	50000	6	191	2455362	268891	2176766	1284585
5km	90%	50000	6	256	2302657	274775	2012775	1409041
5km	90%	50000	6	313	3495390	342731	3135923	1839976
5km	90%	50000	6	351	2487944	252207	2203189	1382872
5km	90%	50000	6	177	2997393	335479	2630619	1751074
5km	90%	50000	6	198	2731985	278528	2406999	1533589
5km	90%	50000	6	208	2581507	251178	2310601	1509603
5km	90%	50000	6	311	2535659	238445	2276538	1561495
5km	90%	50000	6	301	2816117	273305	2510764	1677112
5km	90%	50000	6	197	2524655	273503	2234056	1478579
5km	90%	50000	6	255	2598406	278749	2299089	1495994
5km	90%	50000	6	313	3918719	372543	3522571	2165732
5km	90%	50000	6	221	2441625	262569	2154579	1664866
5km	90%	50000	6	212	2296447	235195	2021302	1391114
5km	90%	50000	6	176	1786883	197536	1580781	1231258
5km	90%	50000	6	156	1703244	194210	1495095	1117484
5km	90%	50000	6	206	2212637	258618	1931593	1319525
5km	90%	50000	6	313	2368754	264909	2073312	1369270
5km	90%	50000	6	241	2463210	256831	2181717	1555456
5km	90%	50000	6	179	2683288	288944	2373271	1589829
5km	90%	50000	6	257	2179348	245361	1919845	1364455
5km	90%	50000	6	219	2681972	277560	2385747	1440256
5km	90%	50000	6	202	2343714	258986	2054687	1595317
5km	90%	50000	6	353	3401290	290602	3092107	1915137
5km	90%	50000	6	215	2062843	215177	1808963	1262176
5km	90%	50000	6	198	2094373	235224	1844598	1417121
5km	90%	50000	6	163	2798457	273198	2497679	1472665
5km	90%	50000	6	206	3215951	343793	2841973	1888207
5km	90%	50000	6	239	2514208	258269	2213868	1482656
5km	90%	50000	6	248	2931173	279480	2625025	1868879
5km	90%	50000	6	242	2550839	247691	2274178	1487325
5km	90%	50000	6	201	3039937	305493	2716748	1747560
5km	90%	50000	6	215	3083082	288877	2770689	1744787
5km	90%	50000	6	220	2454199	263304	2166152	1812501
5km	90%	50000	6	230	2293336	285515	1985924	1606753
5km	90%	50000	6	137	1885585	214481	1640628	1263159
5km	90%	50000	6	260	2467636	263651	2169656	1377026
5km	90%	50000	6	207	2092158	221189	1854454	1232344
5km	90%	50000	6	186	2585633	292892	2277915	1500822
5km	90%	50000	6	218	2663882	284257	2357854	1691205
5km	90%	50000	6	295	3131976	294730	2814361	1811827
5km	90%	50000	6	208	3011344	310668	2671807	1612144
5km	90%	50000	6	173	2617444	284261	2319035	1561244
5km	90%	50000	6	190	2662972	255615	2382498	1561647
5km	90%	50000	6	182	2684719	277153	2373631	1568412
5km	90%	50000	6	196	3041482	277807	2744363	1813305
5km	90%	50000	6	260	3026887	324671	2680889	1556159
5km	90%	50000	6	139	1818226	217423	1591918	1152164
5km	90%	50000	6	158	2516926	255166	2242250	1317131
5km	90%	50000	6	224	2727059	303209	2393869	1713028
5km	90%	50000	6	266	2669763	250884	2391208	1555851
5km	90%	50000	6	200	2844373	269343	2553737	1533049
5km	90%	50000	6	263	3728652	343413	3339089	2335200
5km	90%	50000	6	253	2713333	296754	2403783	1518090
5km	90%	50000	6	162	3128169	305946	2777025	1704385
5km	90%	50000	6	249	1906632	217618	1674276	1286260
5km	90%	50000	6	267	2600674	262858	2303690	1622573
5km	90%	50000	6	207	2731135	281203	2421841	1584082
5km	90%	50000	6	187	2254342	250181	1969951	1353452
5km	90%	50000	6	218	2948511	253419	2677594	1593174
5km	90%	50000	6	246	2098234	249046	1828503	1258389
5km	90%	50000	6	189	1819550	197474	1609292	1182352
5km	90%	50000	6	227	2677664	300566	2351596	1540909
5km	90%	50000	6	217	2511396	279757	2212594	1385194
5km	90%	50000	6	197	2214416	240178	1945237	1426839
5km	90%	50000	6	192	3036893	318814	2692700	1883178
5km	90%	50000	6	229	2899368	338615	2533693	2068610
5km	90%	50000	6	191	2104464	214575	1876997	1408854
5km	90%	50000	6	223	2529365	282905	2237629	1522289
5km	90%	50000	6	277	2998593	317179	2653056	1509526
5km	90%	50000	6	313	3345220	298257	3003242	1705891
5km	90%	50000	6	162	2284750	272267	2000532	1411564
5km	90%	50000	6	195	2387010	244772	2116332	1489970
5km	90%	50000	6	236	2936497	277671	2625896	1573925
5km	90%	50000	6	236	2453064	249440	2184385	1540992
5km	90%	50000	6	163	2291120	260907	2017237	1436899
5km	90%	50000	6	247	2401302	254165	2128187	1426110
5km	90%	50000	6	275	2364194	232393	2112285	1405526
5km	90%	50000	6	173	2124349	236230	1863174	1273507
5km	90%	50000	6	331	3837990	347150	3462041	2006744
5km	90%	50000	6	206	2020145	219550	1783594	1344794
5km	90%	50000	6	184	1545445	182842	1338045	1127301
5km	90%	50000	6	148	1753296	199580	1539425	1223481
5km	90%	50000	6	181	2455867	251674	2181646	1499744
5km	90%	50000	6	231	3252161	333254	2898541	1944447
5km	90%	50000	6	262	2728122	252785	2457074	1645259
5km	90%	50000	6	221	2676577	282343	2372532	1584285
5km	90%	50000	6	161	2504474	271026	2209814	1447710
5km	90%	50000	6	157	1807405	211649	1588179	1256015
5km	90%	50000	6	172	3090478	307381	2764677	1639826
5km	90%	50000	6	327	2988605	306723	2652771	1587410
5km	90%	50000	6	181	2300543	249412	2036708	1254900
5km	90%	50000	6	155	2256469	250751	1974201	1405147
5km	90%	50000	6	230	2706737	275462	2408301	1407990
5km	90%	50000	6	419	2901715	262146	2601107	1726978
5km	90%	50000	6	259	3283247	331103	2914697	1833493
5km	90%	50000	6	183	2283416	258607	2002213	1296986
5km	90%	50000	6	193	2264421	255735	1990556	1295128
5km	90%	50000	6	194	2816446	320272	2457831	1697451
5km	90%	50000	6	169	2326146	254579	2058509	1464199
5km	90%	50000	6	191	2616839	272016	2324482	1341905
5km	90%	50000	6	162	2747580	306400	2418000	1480300
5km	90%	50000	6	204	3419822	323636	3073927	2051633
5km	90%	50000	6	203	2188152	259836	1911297	1480478
5km	90%	50000	6	197	3892270	392994	3478314	2095233
5km	90%	50000	6	153	2499436	273903	2186594	1502798
5km	90%	50000	6	191	1944608	218066	1710858	1324786
5km	90%	50000	6	184	3210613	296202	2887834	1721053
5km	90%	50000	6	137	2215267	246035	1955719	1352266
5km	90%	50000	6	172	2021491	206281	1803094	1393408
5km	90%	50000	6	197	2491329	245180	2225315	1611186
5km	90%	50000	6	245	2648298	265538	2363985	1664153
5km	90%	50000	6	216	2305374	247155	2034239	1547521
5km	90%	50000	6	341	2675049	293924	2355280	1547133
5km	90%	50000	6	167	1993264	228691	1756156	1373874
5km	90%	50000	6	157	1804434	190612	1591722	1134168
5km	90%	50000	6	281	3333138	291811	3012590	1665180
5km	90%	50000	6	171	2223567	226497	1983944	1365693
5km	90%	50000	6	197	2329053	279728	2026121	1494752
5km	90%	50000	6	205	1874624	220099	1640417	1365349
5km	90%	50000	6	149	2544454	275044	2252459	1529356
5km	90%	50000	6	243	2311551	232724	2043671	1397917
5km	90%	50000	6	203	2701665	285260	2400333	1569146
5km	90%	50000	6	136	1881607	209311	1657108	1286679
5km	90%	50000	6	257	2155438	233705	1901674	1396053
5km	90%	50000	6	281	2459358	258561	2175151	1363855
5km	90%	50000	6	204	3536759	313314	3192928	2176441
5km	90%	50000	6	188	1910393	214769	1686346	1316981
5km	90%	50000	6	176	3093612	292751	2780740	1540973
5km	90%	50000	6	254	2708371	281171	2408390	1397207
5km	90%	50000	6	177	2371289	238874	2120565	1385037
5km	90%	50000	6	202	3209847	297449	2891774	1744014
5km	90%	50000	6	236	2488556	263737	2201231	1506605
5km	90%	50000	6	152	2258835	276794	1958490	1403997
5km	90%	50000	6	190	2713856	287165	2395428	1561695
5km	90%	50000	6	269	3425966	283346	3118467	1880244
5km	90%	50000	6	196	2533904	258297	2249078	1510000
5km	90%	50000	6	204	2397829	256208	2115665	1775705
5km	90%	50000	6	256	2384426	265813	2092566	1644347
5km	90%	50000	6	197	2157922	228063	1916186	1272601
5km	90%	50000	6	217	2716494	293334	2398122	1516576
5km	90%	50000	6	203	2415518	247005	2147858	1576055
5km	90%	50000	6	199	1917333	228113	1677587	1264099
5km	90%	50000	6	171	2981851	279191	2683889	1546197
5km	90%	50000	6	211	1974679	231386	1719802	1480018
5km	90%	50000	6	324	2388866	269438	2104758	1345392
5km	90%	50000	6	260	2271182	234031	2009502	1394697
5km	90%	50000	6	292	3444069	316235	3096994	1994079
5km	90%	50000	6	195	2401756	262543	2117545	1379159
5km	90%	50000	6	234	2080488	215429	1833306	1160499
5km	90%	50000	6	208	1889961	212123	1655836	1311284
5km	90%	50000	6	180	2395720	269750	2089711	1545654
5km	90%	50000	6	195	2332184	257587	2049164	1391088
5km	90%	50000	6	256	2410667	249053	2135089	1385248
5km	90%	50000	6	207	2483485	265154	2193828	1630780
5km	90%	50000	6	145	2103783	215917	1870141	1342337
5km	90%	50000	6	183	2560007	287308	2252663	1460120
5km	90%	50000	6	287	3108928	287931	2753384	1814817
5km	90%	50000	6	167	3083897	309366	2756055	1575282
5km	90%	50000	6	237	3630793	321476	3276453	1833203
5km	90%	50000	6	217	3104537	312542	2774955	1522488
5km	90%	50000	6	235	2217594	233577	1971585	1430485
5km	90%	50000	6	218	2107954	229485	1839890	1302539
5km	90%	50000	6	136	2063881	229827	1821995	1176107
5km	90%	50000	6	221	2996574	292871	2685450	1734269
5km	90%	50000	6	139	2496674	266801	2211480	1447950
5km	90%	50000	6	195	2136399	267052	1857137	1269110
5km	90%	50000	6	284	2376372	229668	2137825	1413239
5km	90%	50000	6	231	2665029	275968	2359561	1727107
5km	90%	50000	6	275	2732791	275326	2443246	1437550
5km	90%	50000	6	207	3263434	322072	2911475	1725048
5km	90%	50000	6	202	2023325	223762	1785382	1152262
5km	90%	50000	6	176	2506803	283668	2197998	1720225
5km	90%	50000	6	242	2938731	299521	2609564	1609763
5km	90%	50000	6	228	2508960	255736	2218924	1728510
5km	90%	50000	6	230	2046212	219704	1805199	1327255
5km	90%	50000	6	504	3735729	308175	3389164	2018207
5km	90%	50000	6	264	2726844	279526	2417136	1839405
5km	90%	50000	6	320	2627788	266089	2333832	1748025
5km	90%	50000	6	247	1941611	229641	1688672	1468683
5km	90%	50000	6	177	2729608	257142	2446917	1547760
5km	90%	50000	6	192	1843415	209952	1604530	1326509
5km	90%	50000	6	190	2377542	274544	2065784	1406416
5km	90%	50000	6	198	2756122	265754	2447820	1605438
5km	90%	50000	6	184	1623291	199054	1412077	1130014
5km	90%	50000	6	228	3099610	276059	2801048	1569021
5km	90%	50000	6	199	2689901	266314	2404265	1438311
5km	90%	50000	6	235	2742712	304590	2414760	1735818
5km	90%	50000	6	179	2135069	222203	1890167	1419001
5km	90%	50000	6	207	1917708	207698	1697637	1235656
5km	90%	50000	6	225	2355226	251616	2081239	1450789
5km	90%	50000	6	168	2321295	248231	2035263	1620844
5km	90%	50000	6	182	2480874	284339	2168884	1418124
5km	90%	50000	6	217	3104894	303105	2760728	1708057
5km	90%	50000	6	190	3027611	339625	2654233	1621067
5km	90%	50000	6	263	2725021	275274	2424207	1469994
5km	90%	50000	6	221	2570107	281664	2267734	1384575
5km	90%	50000	6	188	2251721	235981	1990913	1542914
5km	90%	50000	6	204	2633604	285148	2325597	1508900
5km	90%	50000	6	329	2988538	315563	2640133	1664609
5km	90%	50000	6	205	3259604	334718	2888745	1586500
5km	90%	50000	6	243	1988578	219448	1752191	1346378
5km	90%	50000	6	219	2701131	302823	2376059	1568847
5km	90%	50000	6	199	2368335	240286	2106907	1466725
5km	90%	50000	6	190	2530855	289185	2198459	1742096
5km	90%	50000	6	237	2291720	249325	2020974	1525611
5km	90%	50000	6	207	2495834	227208	2251564	1375842
5km	90%	50000	6	207	2418912	267483	2114233	1609483
5km	90%	50000	6	208	2562018	264165	2278698	1441190
5km	90%	50000	6	187	2211930	240082	1949734	1202886
5km	90%	50000	6	188	2713986	279570	2409670	1602851
5km	90%	50000	6	278	3009903	263795	2727499	1470025
5km	90%	50000	6	297	2569388	299757	2255377	1609980
5km	90%	50000	6	207	2848593	302073	2507449	1644669
5km	90%	50000	6	195	2398927	267740	2091123	1521185
5km	90%	50000	6	311	3595270	276081	3244971	1754583
5km	90%	50000	6	209	2753903	308249	2425277	1602371
5km	90%	50000	6	215	2912981	298919	2582503	1689493
5km	90%	50000	6	312	2696826	252933	2426303	1547286
5km	90%	50000	6	185	2852073	315653	2511236	1631210
5km	90%	50000	6	206	1972401	234726	1726833	1368139
5km	90%	50000	6	281	3482565	321136	3123959	1747949
5km	90%	50000	6	213	2300544	264083	2017544	1444646
5km	90%	50000	6	235	2288639	224001	2037439	1371307
5km	90%	50000	6	188	2549188	260629	2264376	1350729
5km	90%	50000	6	189	2890436	313250	2553963	1711566
5km	90%	50000	6	192	1320968	168630	1144542	1028346
5km	90%	50000	6	153	2240389	254103	1942881	1342850
5km	90%	50000	6	199	2408667	268017	2120457	1564204
5km	90%	50000	6	159	2372211	252438	2101494	1386573
5km	90%	50000	6	362	2636747	286450	2337144	1643257
5km	90%	50000	6	199	2271762	258644	1985695	1419617
5km	90%	50000	6	208	2570198	274644	2271239	1634526
5km	90%	50000	6	248	2332128	241109	2075726	1444385
5km	90%	50000	6	208	3309258	340868	2938281	1852808
5km	90%	50000	6	199	2947762	321581	2593318	1840221
5km	90%	50000	6	296	2512548	250851	2241766	1416568
5km	90%	50000	6	166	2293496	253772	2015768	1462575
5km	90%	50000	6	210	2269610	242153	2018532	1314900
5km	90%	50000	6	165	2562653	250110	2288733	1506270
5km	90%	50000	6	258	2104809	234687	1844451	1274397
5km	90%	50000	6	184	2932384	302925	2596666	1688253
5km	90%	50000	6	232	3223159	287966	2905883	1790739
5km	90%	50000	6	170	2654677	288787	2346421	1489847
5km	90%	50000	6	214	1886493	221319	1649197	1150192
5km	90%	50000	6	279	2587749	273746	2290532	1391549
5km	90%	50000	6	209	3786834	392276	3369951	2097678
5km	90%	50000	6	173	1396776	159486	1222567	1018975
5km	90%	50000	6	203	2711959	295555	2397912	1622684
5km	90%	50000	6	304	3059266	317026	2662779	1835767
5km	90%	50000	6	295	3104491	333305	2744614	1785003
5km	90%	50000	6	249	2217906	222544	1976322	1360849
5km	90%	50000	6	245	2547871	277564	2248936	1483373
5km	90%	50000	6	136	2063467	230099	1812226	1212161
5km	90%	50000	6	189	2266446	263766	1978888	1390401
5km	90%	50000	6	316	3080480	285498	2772240	1774421
5km	90%	50000	6	196	2042887	226747	1799929	1300098
5km	90%	50000	6	194	2426840	259439	2148612	1586851
5km	90%	50000	6	328	3109851	346525	2734666	1912180
5km	90%	50000	6	187	3066277	280724	2769284	1687138
5km	90%	50000	6	215	2901551	297161	2559222	1584009
5km	90%	50000	6	134	2487143	270125	2197641	1581737
5km	90%	50000	6	206	2443335	256649	2165484	1507214
5km	90%	50000	6	204	2266682	269232	1975090	1507809
5km	90%	50000	6	156	2345813	229157	2098814	1353721
5km	90%	50000	6	216	2453297	267636	2151397	1491327
5km	90%	50000	6	190	2529507	255948	2242775	1491711
5km	90%	50000	6	277	3049463	286250	2743313	1722090
5km	90%	50000	6	350	2636039	273515	2334966	1544084
5km	90%	50000	6	202	2191371	261374	1910460	1379001
5km	90%	50000	6	180	2526659	242368	2270166	1366737
5km	90%	50000	6	151	2402774	263152	2106967	1381747
5km	90%	50000	6	162	2932088	293132	2612645	1782863
5km	90%	50000	6	274	2440183	251811	2148276	1411613
5km	90%	50000	6	227	2666227	288900	2343239	1614079
5km	90%	50000	6	188	2876834	312440	2543704	1765916
5km	90%	50000	6	178	2551470	264742	2272683	1766624
5km	90%	50000	6	224	2792800	287419	2480649	1493183
5km	90%	50000	6	199	2797378	300268	2478149	1639746
5km	90%	50000	6	162	2405341	234714	2143881	1292274
5km	90%	50000	6	198	2467312	253379	2188114	1512854
5km	90%	50000	6	261	2470810	285369	2169186	1441329
5km	90%	50000	6	162	2662763	261371	2374361	1309368
5km	90%	50000	6	220	2706034	254798	2429363	1433817
5km	90%	50000	6	182	3223784	320333	2874700	1636553
5km	90%	50000	6	209	2548919	283762	2234019	1571521
5km	90%	50000	6	312	2758444	272906	2447049	1605264
5km	90%	50000	6	289	2246044	260692	1964151	1370283
5km	90%	50000	6	192	1960818	200831	1723352	1266291
5km	90%	50000	6	252	2475659	254052	2197801	1583199
5km	90%	50000	6	243	2598636	275417	2309137	1544393
5km	90%	50000	6	158	2593653	274649	2295104	1513998
5km	90%	50000	6	219	2500478	239805	2230060	1554663
5km	90%	50000	6	195	2632299	250434	2363690	1532789
5km	90%	50000	6	155	2585598	280094	2280070	1461465
5km	90%	50000	6	269	2743851	284145	2424818	1467304
5km	90%	50000	6	305	3366448	312303	3030063	1959090
5km	90%	50000	6	250	3297578	335457	2933088	1868654
5km	90%	50000	6	174	3126421	282015	2824034	1582937
5km	90%	50000	6	187	2883828	274695	2562058	1536066
5km	90%	50000	6	222	2706190	273920	2403818	1633365
5km	90%	50000	6	205	2459868	292475	2156539	1628880
5km	90%	50000	6	168	1858380	201213	1642729	1280354
5km	90%	50000	6	262	2392429	262168	2114011	1384515
5km	90%	50000	6	183	2181939	238474	1906810	1408961
5km	90%	50000	6	231	3171286	323824	2816634	1978931
5km	90%	50000	6	219	2935172	316805	2595181	1653512
5km	90%	50000	6	153	1867797	219771	1636117	1301682
5km	90%	50000	6	249	2995464	303554	2673677	1630486
5km	90%	50000	6	168	2690075	305154	2355167	1436737
5km	90%	50000	6	203	2573955	289645	2260739	1709295
5km	90%	50000	6	251	2954756	310842	2614585	1636195
5km	90%	50000	6	172	2443791	283582	2140940	1402053
5km	90%	50000	6	259	3695501	339197	3323346	1923694
5km	90%	50000	6	280	3098214	300948	2779375	1827969
5km	90%	50000	6	240	3007327	323229	2644705	1759913
5km	90%	50000	6	247	2292423	257487	2011779	1435688
5km	90%	50000	6	171	1976434	193581	1765907	1355227
5km	90%	50000	6	196	2448207	257161	2174284	1529264
5km	90%	50000	6	171	2666841	279400	2366441	1671602
5km	90%	50000	6	294	3016209	303783	2690631	1725937
5km	90%	50000	6	169	2153538	247240	1889660	1580460
5km	90%	50000	6	206	2685484	272338	2384062	1433429
5km	90%	50000	6	284	3103255	352746	2721152	1731591
5km	90%	50000	6	157	2239377	246737	1980459	1295806
5km	90%	50000	6	186	3180256	345428	2809889	1666621
5km	90%	50000	6	305	2481501	275362	2176615	1525211
5km	90%	50000	6	158	2355610	259108	2067538	1581225
5km	90%	50000	6	213	1994625	225649	1749287	1302960
5km	90%	50000	6	286	2843397	316083	2483106	1820426
5km	90%	50000	6	246	3048120	302030	2714669	1792211
5km	90%	50000	6	225	2916229	310012	2566209	1618225
5km	90%	50000	6	232	2518549	269151	2219120	1587723
5km	90%	50000	6	188	2524611	290423	2216198	1552018
5km	90%	50000	6	166	2601221	274225	2305308	1403547
5km	90%	50000	6	352	2046527	208818	1815958	1617279
5km	90%	50000	6	212	1725901	186808	1508552	1368170
5km	90%	50000	6	210	2474862	255793	2193144	1475146
5km	90%	50000	6	197	2479976	285578	2158729	1597706
5km	90%	50000	6	188	2450626	261009	2162336	1577561
5km	90%	50000	6	163	2381261	257334	2094634	1441205
5km	90%	50000	6	243	3078749	276716	2786574	1688356
5km	90%	50000	6	167	2859638	305074	2538004	1615938
5km	90%	50000	6	207	2726774	281096	2413237	1626892
5km	90%	50000	6	226	2360288	256777	2080632	1337035
5km	90%	50000	6	160	1884344	204759	1664184	1376070
5km	90%	50000	6	196	1848683	210010	1620875	1477762
5km	90%	50000	6	270	2748857	287294	2444397	1581670
5km	90%	50000	6	190	1502209	152815	1317462	1111140
5km	90%	50000	6	283	3192544	324045	2836417	1776816
5km	90%	50000	6	265	2203658	208490	1985965	1430069
5km	90%	50000	6	175	2628035	259342	2356547	1358928
5km	90%	50000	6	230	2572709	290465	2257484	1589731
5km	90%	50000	6	226	3020421	310920	2686188	1701094
5km	90%	50000	6	153	3009718	325467	2639999	1503191
5km	90%	50000	6	217	2114301	209001	1890156	1303960
5km	90%	50000	6	212	2317396	249370	2047121	1231077
5km	90%	50000	6	248	2371540	275459	2078392	1394305
5km	90%	50000	6	350	2535368	246293	2248407	1499276
5km	90%	50000	6	235	2437519	254394	2158025	1467656
5km	90%	50000	6	219	2106938	214219	1882578	1241907
5km	90%	50000	6	251	3036444	313409	2701787	1794835
5km	90%	50000	6	214	2885304	283049	2581329	1485237
5km	90%	50000	6	186	2497902	264196	2210828	1510735
5km	90%	50000	6	283	2191444	205811	1939817	1340657
5km	90%	50000	6	204	3107545	334693	2740006	1899715
5km	90%	50000	6	252	3074269	280742	2771544	1830080
5km	90%	50000	6	210	2015019	213734	1779908	1261760
5km	90%	50000	6	219	2864306	291913	2550254	1693275
5km	90%	50000	6	416	2659442	259923	2374763	1562307
5km	90%	50000	6	168	2958964	298435	2628163	1668604
5km	90%	50000	6	194	1825570	220662	1588264	1256515
5km	90%	50000	6	286	2537077	265393	2258220	1386499
5km	90%	50000	6	197	2225707	244553	1944882	1436726
5km	90%	50000	6	224	2386461	230228	2122616	1318171
5km	90%	50000	6	120	2009615	260187	1732687	1127501
5km	90%	50000	6	178	2234244	241752	1975449	1354737
5km	90%	50000	6	238	2984407	297135	2668423	1446056
5km	90%	50000	6	171	2208250	246479	1946540	1311489
5km	90%	50000	6	155	2015504	211310	1784544	1392421
5km	90%	50000	6	253	2272987	253855	1973942	1362993
5km	90%	50000	6	191	2473153	247662	2209830	1399385
5km	90%	50000	6	255	2244402	248802	1986288	1317395
5km	90%	50000	6	239	3142480	303290	2809921	1912708
5km	90%	50000	6	218	3115638	293856	2799749	1759791
5km	90%	50000	6	280	3305757	279550	3003488	1611607
5km	90%	50000	6	328	1761892	207956	1542087	1300224
5km	90%	50000	6	275	2953890	307908	2627779	1576638
5km	90%	50000	6	218	2046218	203983	1829735	1322119
5km	90%	50000	6	187	2225310	276529	1940222	1402424
5km	90%	50000	6	214	3054822	319123	2710474	1727431
5km	90%	50000	6	215	2872736	276057	2575414	1648185
5km	90%	50000	6	251	2670889	271239	2377695	1374621
5km	90%	50000	6	202	2118808	241190	1862680	1309107
5km	90%	50000	6	183	2518563	279888	2216782	1275295
5km	90%	50000	6	141	1533460	178643	1335130	1120112
5km	90%	50000	6	275	3515128	356632	3123469	1923463
5km	90%	50000	6	238	3106084	326774	2747648	1730514
5km	90%	50000	6	194	2108143	260703	1820144	1448227
5km	90%	50000	6	246	2816385	279300	2512861	1410519
5km	90%	50000	6	236	2539459	302118	2223648	1766760
5km	90%	50000	6	416	3336436	346135	2966042	1929200
5km	90%	50000	6	211	2029848	217069	1796743	1263170
5km	90%	50000	6	202	2693889	263423	2405557	1513171
5km	90%	50000	6	187	2710192	292876	2393887	1716194
5km	90%	50000	6	165	2198900	246756	1920212	1266294
5km	90%	50000	6	238	2343151	276068	2051726	1454177
5km	90%	50000	6	252	2464981	268269	2171615	1576694
5km	90%	50000	6	277	2811800	314985	2434061	1745611
5km	90%	50000	6	204	2856679	332713	2502614	1869907
5km	90%	50000	6	208	3901600	346154	3499288	2031338
5km	90%	50000	6	156	2086998	251704	1801083	1259442
5km	90%	50000	6	282	2643542	286536	2343324	1584912
5km	90%	50000	6	212	2382174	254764	2105279	1411324
5km	90%	50000	6	212	1984141	238326	1731909	1388577
5km	90%	50000	6	227	1681344	170693	1468788	1254821
5km	90%	50000	6	260	2053753	234603	1793775	1393117
5km	90%	50000	6	172	2480818	268132	2205199	1411374
5km	90%	50000	6	323	2757224	288007	2418874	1737556
5km	90%	50000	6	179	3047223	331217	2694016	1872104
5km	90%	50000	6	171	2239428	275281	1951895	1397103
5km	90%	50000	6	270	2895533	301732	2568881	1597804
5km	90%	50000	6	215	2697570	283912	2387729	1396594
5km	90%	50000	6	202	2758908	277041	2453150	1468491
5km	90%	50000	6	154	3033347	333357	2668168	1806391
5km	90%	50000	6	196	3205713	311879	2858058	1651955
5km	90%	50000	6	260	3632692	345316	3263992	2065536
5km	90%	50000	6	262	3645768	317749	3303447	1906535
5km	90%	50000	6	183	2735076	299004	2417450	1526385
5km	90%	50000	6	283	2613841	259968	2341150	1394311
5km	90%	50000	6	188	2795238	317264	2433458	1580548
5km	90%	50000	6	220	2912812	292636	2579760	1670425
5km	90%	50000	6	213	2305390	237296	2041575	1526617
5km	90%	50000	6	189	3259591	325068	2900889	2126387
5km	90%	50000	6	281	2668548	256721	2390114	1553835
5km	90%	50000	6	222	2823989	259513	2543430	1543078
5km	90%	50000	6	222	3139583	277990	2833347	1754106
5km	90%	50000	6	192	3121356	278552	2808906	1616846
5km	90%	50000	6	166	1932693	219557	1675748	1353662
5km	90%	50000	6	173	2061304	210425	1833930	1198715
5km	90%	50000	6	281	2293140	249874	2025225	1565076
5km	90%	50000	6	305	3273242	363496	2873893	2084940
5km	90%	50000	6	208	2674128	279168	2367466	1591715
5km	90%	50000	6	302	2954437	281536	2637811	1791040
5km	90%	50000	6	189	3519455	348417	3141200	2114636
5km	90%	50000	6	214	3087224	296611	2757510	1704690
5km	90%	50000	6	213	2584659	266908	2304469	1491750
5km	90%	50000	6	175	2034585	242356	1774567	1323740
5km	90%	50000	6	207	2596158	276415	2285467	1372711
5km	90%	50000	6	184	2212328	233958	1957957	1321494
5km	90%	50000	6	203	2255886	239864	2002855	1461670
5km	90%	50000	6	299	2338114	245285	2072595	1515942
5km	90%	50000	6	159	1786206	200369	1568053	1016366
5km	90%	50000	6	274	2442550	271060	2145001	1533330
5km	90%	50000	6	212	3027284	325140	2681903	1663591
5km	90%	50000	6	244	2829465	294567	2502826	1798552
5km	90%	50000	6	314	2850720	311333	2497421	1473488
5km	90%	50000	6	218	2191663	248344	1919518	1487202
5km	90%	50000	6	232	2797816	298558	2463101	1693159
5km	90%	50000	6	212	3775958	359125	3376758	2071351
5km	90%	50000	6	245	3214222	330974	2863398	1652264
5km	90%	50000	6	176	2801279	281799	2495510	1503240
5km	90%	50000	6	260	2877655	306669	2546815	1574805
5km	90%	50000	6	230	2595723	245290	2333470	1502064
5km	90%	50000	6	190	2572313	268237	2289862	1532377
5km	90%	50000	6	367	3224694	280371	2919363	1699973
5km	90%	50000	6	244	2277080	217395	2034550	1349200
5km	90%	50000	6	212	2792316	277058	2490722	1744842
5km	90%	50000	6	302	2229304	231978	1949859	1574776
5km	90%	50000	6	296	3050355	281319	2742956	1788281
5km	90%	50000	6	251	2077948	215848	1836028	1574203
5km	90%	50000	6	217	2558566	254202	2280776	1653995
5km	90%	50000	6	262	3519129	361471	3132920	1998686
5km	90%	50000	6	293	2572912	262763	2277842	1606159
5km	90%	50000	6	300	2962259	280588	2647045	1762303
5km	90%	50000	6	182	2574506	271065	2282200	1489152
5km	90%	50000	6	218	2601733	263106	2311556	1577932
5km	90%	50000	6	246	2319474	247812	2056428	1453944
5km	90%	50000	6	230	2698772	272172	2402774	1664518
5km	90%	50000	6	167	1909826	204084	1688433	1311317
5km	90%	50000	6	332	2661886	276173	2367718	1643407
5km	90%	50000	6	188	2131975	236633	1876899	1176183
5km	90%	50000	6	179	2460666	274349	2172399	1657413
5km	90%	50000	6	256	3473901	356554	3088582	1934115
5km	90%	50000	6	181	2162038	241385	1910693	1306768
5km	90%	50000	6	202	2589938	296382	2272890	1789493
5km	90%	50000	6	223	2963900	301623	2630119	1822754
5km	90%	50000	6	241	1950774	229851	1705420	1335130
5km	90%	50000	6	257	3131325	330869	2769630	1613879
5km	90%	50000	6	126	1631916	199333	1404548	1213208
5km	90%	50000	6	219	2329115	255817	2048898	1256843
5km	90%	50000	6	147	1891714	220629	1662982	1259570
5km	90%	50000	6	142	1506665	183899	1306853	1178681
5km	90%	50000	6	206	1753126	215909	1516702	1226680
5km	90%	50000	6	214	1912357	227502	1674650	1356263
5km	90%	50000	6	226	2555259	243819	2290314	1567144
5km	90%	50000	6	167	3243780	310910	2907920	1736168
5km	90%	50000	6	238	2272854	268797	1983246	1479425
5km	90%	50000	6	233	2297046	282299	1990323	1450178
5km	90%	50000	6	241	2856226	268904	2562274	1771062
5km	90%	50000	6	156	1756781	208790	1529212	1168576
5km	90%	50000	6	291	2932090	287909	2627824	1711602
5km	90%	50000	6	156	2668233	314292	2339126	1500947
5km	90%	50000	6	245	2460403	253341	2172337	1470428
5km	90%	50000	6	217	2786371	313289	2451504	1778562
5km	90%	50000	6	316	3168296	312546	2829075	1774765
5km	90%	50000	6	128	1707136	194736	1497898	1194898
5km	90%	50000	6	154	2340044	253015	2072109	1658337
5km	90%	50000	6	207	3109598	316606	2770983	1654810
5km	90%	50000	6	241	3014134	278848	2717827	1768548
5km	90%	50000	6	299	2172277	246620	1916331	1389331
5km	90%	50000	6	165	2350603	293228	2020452	1558104
5km	90%	50000	6	204	2597345	280913	2299454	1502040
5km	90%	50000	6	192	2530164	241876	2271098	1588372
5km	90%	50000	6	148	2314219	266959	2024516	1372449
5km	90%	50000	6	281	2861554	318010	2520004	1654658
5km	90%	50000	6	187	2201693	233941	1947942	1377621
5km	90%	50000	6	214	2818282	314222	2482371	1493501
5km	90%	50000	6	247	2339909	229997	2094860	1534569
5km	90%	50000	6	272	2167853	249528	1913448	1287121
5km	90%	50000	6	191	1267501	165287	1093609	1118707
5km	90%	50000	6	239	2531666	235963	2279526	1478132
5km	90%	50000	6	205	1904800	216964	1678551	1162884
5km	90%	50000	6	210	2370000	274476	2076397	1436524
5km	90%	50000	6	206	2458747	279184	2159628	1530704
5km	90%	50000	6	164	1902253	208091	1673502	1331401
5km	90%	50000	6	229	2504518	261630	2214318	1537746
5km	90%	50000	6	199	1607276	189213	1406340	1262269
5km	90%	50000	6	167	2220224	270073	1933787	1420274
5km	90%	50000	6	227	3324745	343841	2963815	1910193
5km	90%	50000	6	243	2396814	240377	2129582	1411974
5km	90%	50000	6	177	2694000	278687	2386659	1740577
5km	90%	50000	6	177	1742480	208035	1519278	1225913
5km	90%	50000	6	190	1890749	225189	1649761	1172877
5km	90%	50000	6	232	2651817	231594	2397377	1482381
5km	90%	50000	6	220	3001939	324496	2629019	1595436
5km	90%	50000	6	214	3097745	305870	2772546	1577677
5km	90%	50000	6	183	2581368	260567	2280017	1529257
5km	90%	50000	6	258	2825907	307984	2492245	1682211
5km	90%	50000	6	245	3504219	316379	3156211	1959511
5km	90%	50000	6	134	2318613	247683	2053607	1541974
5km	90%	50000	6	210	2823108	284337	2518457	1634714
5km	90%	50000	6	295	3231400	300915	2896196	1718938
5km	90%	50000	6	229	2956147	305853	2612331	1680257
5km	90%	50000	6	234	3348187	336775	2970849	1906365
5km	90%	50000	6	228	1285564	155339	1112249	1109036
5km	90%	50000	6	229	2224185	225884	1972613	1396659
5km	90%	50000	6	163	1886111	221234	1655467	1215172
5km	90%	50000	6	189	2913173	291353	2596707	1646393
5km	90%	50000	6	320	2647567	266334	2366621	1560886
5km	90%	50000	6	261	2320514	224234	2065944	1445470
5km	90%	50000	6	192	2645946	269445	2354792	1838723
5km	90%	50000	6	239	2223555	247638	1962321	1279329
5km	90%	50000	6	203	2338005	244569	2076512	1436239
5km	90%	50000	6	190	1879895	218900	1648366	1106437
5km	90%	50000	6	200	3321366	347938	2942134	1826693
5km	90%	50000	6	263	2183659	250583	1911916	1442443
5km	90%	50000	6	147	2206974	241665	1950436	1372126
5km	90%	50000	6	234	2885036	251580	2614604	1645677
5km	90%	50000	6	231	3045191	325441	2688198	1916434
5km	90%	50000	6	213	2390376	259428	2096127	1533258
5km	90%	50000	6	335	4027313	410253	3592698	2044213
5km	90%	50000	6	212	2606600	244580	2343199	1565081
5km	90%	50000	6	288	2305076	235636	2042439	1425620
5km	90%	50000	6	225	3060904	337205	2697696	1752577
5km	90%	50000	6	202	2700549	269865	2407290	1415810
5km	90%	50000	6	194	2626746	262780	2341711	1412374
5km	90%	50000	6	247	2165298	227379	1918157	1433770
5km	90%	50000	6	211	2414778	259745	2129784	1602344
5km	90%	50000	6	232	2482297	283841	2172327	1454024
5km	90%	50000	6	255	3056214	303355	2717644	1954382
5km	90%	50000	6	229	2676521	282032	2356828	1569107
5km	90%	50000	6	223	2152914	255580	1881272	1372413
5km	90%	50000	6	247	2521210	230685	2264223	1412369
5km	90%	50000	6	244	2833363	276920	2536761	1538953
5km	90%	50000	6	206	2495669	294418	2185206	1728036
5km	90%	50000	6	183	3078471	296518	2729455	1595041
5km	90%	50000	6	186	1772255	216673	1536111	1164309
5km	90%	50000	6	252	3685952	321954	3336024	2076276
5km	90%	50000	6	201	2326684	241591	2057126	1448672
5km	90%	50000	6	266	2906572	289133	2588684	1629034
5km	90%	50000	6	305	2771537	285303	2459004	1593461
5km	90%	50000	6	214	2676930	279939	2374525	1480496
5km	90%	50000	6	163	2631094	250640	2356227	1763074
5km	90%	50000	6	262	2556728	266933	2270590	1396216
5km	90%	50000	6	285	2544079	298088	2231881	1613280
5km	90%	50000	6	202	2931114	272041	2626038	1732789
5km	90%	50000	6	271	2948522	317248	2608065	1520478
5km	90%	50000	6	152	1933642	227031	1691747	1154422
5km	90%	50000	6	213	2649069	289105	2336668	1479974
5km	90%	50000	6	175	1697202	199546	1481831	1088504
5km	90%	50000	6	150	2174898	231780	1919843	1284805
5km	90%	50000	6	230	3816789	327032	3468842	1868517
5km	90%	50000	6	276	1959632	200816	1725563	1305942
5km	90%	50000	6	244	2759015	294695	2426992	1730785
5km	90%	50000	6	232	2630185	276316	2326477	1627459
5km	90%	50000	6	206	2377437	215617	2133794	1429991
5km	90%	50000	6	399	2681665	259144	2404062	1556251
5km	90%	50000	6	236	2673041	282982	2364037	1548723
5km	90%	50000	6	274	2066299	236603	1818099	1572757
5km	90%	50000	6	209	2774132	314155	2446097	1738150
5km	90%	50000	6	236	2174393	258538	1891637	1422107
5km	90%	50000	6	151	2356527	254626	2075924	1350192
5km	90%	50000	6	222	2642614	292993	2304741	1640009
5km	90%	50000	6	169	2018732	233366	1768662	1629522
5km	90%	50000	6	214	2849020	291655	2530041	1477762
5km	90%	50000	6	199	2518071	238652	2248543	1337622
5km	90%	50000	6	158	1876277	216223	1642931	1263995
5km	90%	50000	6	150	2393279	268208	2100781	1397908
5km	90%	50000	6	199	2687039	293229	2376176	1457680
5km	90%	50000	6	234	3415165	338479	3054185	1933153
5km	90%	50000	6	219	2048092	230391	1796359	1250390
5km	90%	50000	6	300	3035095	316768	2688534	1537744
5km	90%	50000	6	200	3162213	299747	2845995	1744724
5km	90%	50000	6	283	3076178	286156	2764830	1642057
5km	90%	50000	6	262	2857153	281078	2559551	1536775
5km	90%	50000	6	226	1877373	206588	1662008	1364201
5km	90%	50000	6	217	2885322	279019	2568537	1476984
5km	90%	50000	6	220	1774965	231553	1533352	1265057
5km	90%	50000	6	244	3332184	303288	2997938	1861598
5km	90%	50000	6	218	2009354	227217	1746195	1428136
5km	90%	50000	6	164	2025075	224891	1775353	1417575
5km	90%	50000	6	274	2250617	230499	1986704	1328947
5km	90%	50000	6	167	2249547	226121	2003671	1316678
5km	90%	50000	6	280	2984020	253771	2705375	1604774
5km	90%	50000	6	416	2149597	233444	1901193	1781530
5km	90%	50000	6	217	2047042	238761	1788219	1322539
5km	90%	50000	6	178	2862618	305389	2532686	1671672
5km	90%	50000	6	229	2531681	286430	2234433	1470766
5km	90%	50000	6	214	1833176	187287	1615828	1346161
5km	90%	50000	6	230	2748440	259695	2454427	1936361
5km	90%	50000	6	203	2766782	268967	2474471	1599386
5km	90%	50000	6	352	2642957	283725	2335981	1480669
5km	90%	50000	6	290	2208047	242427	1947537	1422337
5km	90%	50000	6	144	1955768	216970	1716076	1228302
5km	90%	50000	6	197	2768595	309894	2440406	1693710
5km	90%	50000	6	267	2194987	234716	1948612	1363786
5km	90%	50000	6	220	2444881	280234	2147489	1583767
5km	90%	50000	6	226	2772684	273322	2468242	1544337
5km	90%	50000	6	276	3364719	331706	2993426	1778768
5km	90%	50000	6	279	2965347	314928	2622251	1657355
5km	90%	50000	6	251	2616460	255699	2319675	1558209
5km	90%	50000	6	190	2847526	281993	2542694	1348890
5km	90%	50000	6	176	2462382	258337	2192062	1451611
5km	90%	50000	6	311	3326636	313692	2969659	1840299
5km	90%	50000	6	208	2118979	239712	1826483	1358154
5km	90%	50000	6	151	2018215	220211	1777352	1267410
5km	90%	50000	6	131	1843967	222223	1604680	1111298
5km	90%	50000	6	259	3013403	304109	2681176	1925080
5km	90%	50000	6	236	2647241	316100	2305375	1638989
5km	90%	50000	6	195	2314025	239620	2058227	1419146
5km	90%	50000	6	192	3168339	296090	2849552	1674001
5km	90%	50000	6	172	2302629	237906	2022775	1444117
5km	90%	50000	6	202	2788025	310318	2449832	1544923
5km	90%	50000	6	244	2471615	233113	2213557	1408179
5km	90%	50000	6	200	3047725	293573	2727614	1778236
5km	90%	50000	6	197	2390008	262048	2099240	1336146
5km	90%	50000	6	131	2179981	242748	1924571	1462220
5km	90%	50000	6	305	3383969	317619	3038665	1727842
5km	90%	50000	6	268	2125765	221324	1880350	1417175
5km	90%	50000	6	225	3192492	313521	2844155	1775056
5km	90%	50000	6	281	2569483	270264	2277136	1728290
5km	90%	50000	6	201	2610484	310995	2278538	1676078
5km	90%	50000	6	175	2907519	266743	2616172	1602727
5km	90%	50000	6	158	2337972	250033	2062442	1598136
5km	90%	50000	6	160	2476497	289661	2160409	1507325
5km	90%	50000	6	117	1804377	220903	1570430	1121776
5km	90%	50000	6	254	2729334	303624	2415550	1543277
5km	90%	50000	6	208	1964031	190758	1765250	1290352
5km	90%	50000	6	151	2913312	313389	2577210	1711645
5km	90%	50000	6	222	2397467	263031	2115216	1385802
5km	90%	50000	6	212	2738942	290393	2423784	1704204
5km	90%	50000	6	194	2128004	225291	1890879	1247966
5km	90%	50000	6	186	2531956	285609	2218204	1530362
5km	90%	50000	6	153	2615678	260272	2331844	1484785
5km	90%	50000	6	275	2723931	287980	2419255	1646225
5km	90%	50000	6	170	2408209	254412	2131187	1424212
5km	90%	50000	6	315	2496246	249960	2215110	1397077
5km	90%	50000	6	339	3029096	327323	2671388	1623283
5km	90%	50000	6	232	3020551	311539	2674674	1755713
5km	90%	50000	6	210	2331063	261700	2053630	1440676
5km	90%	50000	6	205	2326982	238657	2066783	1466829
5km	90%	50000	6	175	3046228	308459	2692291	1741133
5km	90%	50000	6	246	3311684	304871	2976294	1767998
5km	90%	50000	6	189	1737488	189250	1530303	1216264
5km	90%	50000	6	183	2427589	260303	2131989	1449305
5km	90%	50000	6	232	2871269	290944	2536682	1801288
5km	90%	50000	6	205	2455369	245582	2190618	1357779
5km	90%	50000	6	242	3213218	302265	2882669	1625670
5km	90%	50000	6	182	3267369	303391	2938323	1738578
5km	90%	50000	6	251	2513196	248621	2249752	1471233
5km	90%	50000	6	181	2449595	269770	2159261	1611618
5km	90%	50000	6	218	2533996	268149	2247157	1509726
5km	90%	50000	6	157	2315831	281049	2014501	1650388
5km	90%	50000	6	291	2576985	267238	2292379	1461929
5km	90%	50000	6	239	3132917	291425	2821342	1851315
5km	90%	50000	6	236	3022127	295813	2697569	1703591
5km	90%	50000	6	205	3077340	317647	2712836	1788063
5km	90%	50000	6	139	2025857	247969	1760611	1349243
5km	90%	50000	6	244	2924683	294378	2594399	1613447
5km	90%	50000	6	258	2065818	255032	1796393	1558243
5km	90%	50000	6	185	1959201	246312	1691670	1356922
5km	90%	50000	6	247	2525295	285093	2200216	1515225
5km	90%	50000	6	236	2437436	265845	2138932	1446419
5km	90%	50000	6	183	2499073	248098	2197431	1452449
5km	90%	50000	6	243	3640003	326022	3292805	1869762
5km	90%	50000	6	164	2185281	242987	1926624	1286262
5km	90%	50000	6	283	3168853	310287	2821853	1717963
5km	90%	50000	6	257	2423649	274773	2119707	1501904
5km	90%	50000	6	194	3357923	327521	3003110	1773548
5km	90%	50000	6	166	2654232	297483	2325257	1783484
5km	90%	50000	6	171	2517718	301933	2202289	1428896
5km	90%	50000	6	273	2736992	288046	2425277	1851345
5km	90%	50000	6	216	2018100	224079	1765606	1365336
5km	90%	50000	6	221	2595733	283170	2279849	1560788
5km	90%	50000	6	302	2787134	269060	2476775	1523017
5km	90%	50000	6	203	2478571	275781	2175859	1581840
5km	90%	50000	6	210	2247789	245704	1979411	1484491
5km	90%	50000	6	289	2308392	282537	2003982	1351918
5km	90%	50000	6	254	2843802	247705	2579722	1637969
5km	90%	50000	6	304	2883687	304795	2559460	1699561
5km	90%	50000	6	150	2154711	232928	1892443	1432584
5km	90%	50000	6	211	2862386	308934	2508415	1564019
5km	90%	50000	6	210	2351226	224000	2112705	1489478
5km	90%	50000	6	272	3466303	312739	3120171	1997363
5km	90%	50000	6	194	2981708	239214	2699287	1552846
5km	90%	50000	6	241	2415227	266366	2121269	1377080
5km	90%	50000	6	240	2016321	231198	1772390	1303914
5km	90%	50000	6	240	2114703	256208	1839014	1352139
5km	90%	50000	6	287	2697105	271908	2402586	1637006
5km	90%	50000	6	240	3149424	303079	2823922	1584749
5km	90%	50000	6	202	2039690	237225	1790590	1274384
5km	90%	50000	6	305	2724512	284667	2415138	1776334
5km	90%	50000	6	268	2430471	251151	2164362	1264398
5km	90%	50000	6	311	3188356	316589	2851408	1798686
5km	90%	50000	6	259	2734607	295489	2410143	1623226
5km	90%	50000	6	222	1977579	225566	1736787	1264940
5km	90%	50000	6	251	2452298	254765	2176292	1299499
5km	90%	50000	6	388	3372385	295601	3059325	1845840
5km	90%	50000	6	235	2306465	260560	2019230	1505214
5km	90%	50000	6	276	2181133	240508	1927630	1249561
5km	90%	50000	6	201	3202128	306217	2853541	1729759
5km	90%	50000	6	237	2671177	276208	2363206	1689961
5km	90%	50000	6	283	3541502	351561	3161317	1887264
5km	90%	50000	6	227	2993242	331774	2622836	1754029
5km	90%	50000	6	240	2655601	287099	2346808	1462046
5km	90%	50000	6	179	2023976	203411	1797686	1131759
5km	90%	50000	6	284	2920573	296797	2603389	1544177
5km	90%	50000	6	172	2202219	250648	1926704	1468564
5km	90%	50000	6	189	2822777	274191	2523370	1563387
5km	90%	50000	6	200	2752267	297070	2421862	1455292
5km	90%	50000	6	224	3746344	338180	3379429	2149865
5km	90%	50000	6	145	2016891	229687	1772571	1326158
5km	90%	50000	6	225	2926544	299245	2593968	1636461
5km	90%	50000	6	168	2139686	233508	1892017	1323605
5km	90%	50000	6	178	2360432	258714	2074773	1589450
5km	90%	50000	6	209	2584999	263444	2298963	1609733
5km	90%	50000	6	175	2245639	241382	1978841	1407652
5km	90%	50000	6	132	2457715	286239	2154214	1368001
5km	90%	50000	6	208	2907235	289153	2604110	1721500
5km	90%	50000	6	268	2292806	250168	2022715	1484204
5km	90%	50000	6	202	1865553	196991	1642759	1429183
5km	90%	50000	6	233	2575094	273889	2279083	1638048
5km	90%	50000	6	212	2619663	252218	2348944	1603162
5km	90%	50000	6	183	3976302	334688	3606410	2120607
5km	90%	50000	6	312	2192879	249317	1907869	1530461
5km	90%	50000	6	190	2005601	236715	1758447	1202419
5km	90%	50000	6	181	2303379	242209	2025613	1346942
5km	90%	50000	6	216	2675042	248739	2382953	1583151
5km	90%	50000	6	227	2486565	264980	2196585	1451185
5km	90%	50000	6	195	2608376	264081	2323298	1539788
5km	90%	50000	6	280	2807561	267822	2523688	1844617
5km	90%	50000	6	309	3288343	318011	2944423	1922740
5km	90%	50000	6	180	2113933	240920	1863447	1237217
5km	90%	50000	6	150	2512992	285053	2202274	1556246
5km	90%	50000	6	240	4128193	358905	3749811	1794234
5km	90%	50000	6	161	1692122	195297	1480044	1145709
5km	90%	50000	6	149	2474022	311169	2139560	1270032
5km	90%	50000	6	288	2913616	299326	2584927	1688519
5km	90%	50000	6	295	2524954	262638	2242558	1671042
5km	90%	50000	6	165	3157200	354086	2740608	1644066
5km	90%	50000	6	139	2179228	218100	1924291	1319463
5km	90%	50000	6	274	2354984	231404	2090055	1424730
5km	90%	50000	6	183	2372721	243465	2099980	1597541
5km	90%	50000	6	241	3188264	333419	2824880	1712676
5km	90%	50000	6	154	2095389	228227	1821720	1428373
5km	90%	50000	6	260	1936253	197986	1724788	1232335
5km	90%	50000	6	150	2366143	249696	2093968	1358652
5km	90%	50000	6	207	2127587	216119	1898563	1366795
5km	90%	50000	6	238	2960770	324848	2604703	1789474
5km	90%	50000	6	203	3012199	340589	2648801	1633310
5km	90%	50000	6	234	3769861	353283	3368203	2037041
5km	90%	50000	6	305	3412224	295851	3097996	1895341
5km	90%	50000	6	202	2949558	304212	2625552	1463711
5km	90%	50000	6	241	3649097	383796	3239573	1936041
5km	90%	50000	6	230	2469725	288311	2157647	1528949
5km	90%	50000	6	176	2776105	292483	2456295	1385591
5km	90%	50000	6	166	2650005	274701	2344524	1503750
5km	90%	50000	6	275	2575715	282744	2263885	1635634
5km	90%	50000	6	224	2215216	240911	1952318	1508060
5km	90%	50000	6	227	2679578	243299	2411235	1536555
5km	90%	50000	6	147	1769510	204857	1556667	1079848
5km	90%	50000	6	194	1919724	213933	1690552	1380861
5km	90%	50000	6	306	2892238	297066	2558857	1620549
5km	90%	50000	6	247	2200196	239203	1940671	1366143
5km	90%	50000	6	193	2107016	211251	1878043	1292387
5km	90%	50000	6	191	2598239	279586	2290865	1497045
5km	90%	50000	6	218	3179357	300772	2847465	1898141
5km	90%	50000	6	167	2591672	277092	2297315	1453014
5km	90%	50000	6	168	2521279	240390	2259428	1630648
5km	90%	50000	6	156	2315669	253699	2025798	1360409
5km	90%	50000	6	164	2418170	265667	2137206	1627822
5km	90%	50000	6	254	2936417	312305	2584183	1713161
5km	90%	50000	6	193	2519553	292063	2199379	1481814
5km	90%	50000	6	211	2409348	253282	2135833	1354401
5km	90%	50000	6	200	2099680	229732	1838626	1405555
5km	90%	50000	6	153	2649353	272768	2336673	1483781
5km	90%	50000	6	198	2776951	295684	2457379	1632999
5km	90%	50000	6	178	2672952	275081	2378876	1559803
5km	90%	50000	6	206	2691852	276878	2391425	1725789
5km	90%	50000	6	227	2264066	249825	1992371	1293782
5km	90%	50000	6	249	3025870	323038	2671075	1839150
5km	90%	50000	6	235	2877573	302383	2550462	1519492
5km	90%	50000	6	201	2845967	299527	2512387	1643224
5km	90%	50000	6	350	2646344	263046	2347807	1556317
5km	90%	50000	6	242	2804520	276771	2502505	1644256
5km	90%	50000	6	216	2427140	233657	2169189	1369010
5km	90%	50000	6	279	3565879	349669	3178139	2024338
5km	90%	50000	6	169	2290832	265131	1985447	1348856
5km	90%	50000	6	232	2535138	268755	2236119	1420977
5km	90%	50000	6	185	2201465	235083	1947064	1451935
5km	90%	50000	6	166	2076502	216394	1838924	1357028
5km	90%	50000	6	248	3437524	322928	3075279	1810032
5km	90%	50000	6	198	2071991	257023	1787234	1542233
5km	90%	50000	6	169	2584817	260946	2295254	1510094
5km	90%	50000	6	173	2240550	270350	1948885	1403481
5km	90%	50000	6	291	4244703	346359	3878787	2051273
5km	90%	50000	6	193	2738505	259308	2461943	1441278
5km	90%	50000	6	274	3372703	321961	3015426	2125318
5km	90%	50000	6	200	2318533	255243	2040447	1211850
5km	90%	50000	6	167	2092294	242627	1829129	1288166
5km	90%	50000	6	242	2330852	272682	2038639	1264638
5km	90%	50000	6	208	3635183	334131	3272099	1782552
5km	90%	50000	6	227	2534192	265268	2240571	1481593
5km	90%	50000	6	230	3636731	360397	3252314	1987811
5km	90%	50000	6	179	2673536	283967	2318541	1735643
5km	90%	50000	6	268	2281883	228526	2030623	1264276
5km	90%	50000	6	204	2250229	251878	1972110	1353927
5km	90%	50000	6	208	2179808	218909	1934418	1543729
5km	90%	50000	6	250	2368678	280282	2071222	1385281
5km	90%	50000	6	210	2530624	282996	2234258	1583757
5km	90%	50000	6	256	2443077	283225	2137164	1563876
5km	90%	50000	6	199	2953892	324069	2606529	1689231
5km	90%	50000	6	218	2193857	255325	1922154	1531774
5km	90%	50000	6	184	2891709	310061	2566769	1610308
5km	90%	50000	6	179	2935501	302199	2610742	1513986
5km	90%	50000	6	343	2560345	277762	2248877	1558837
5km	90%	50000	6	205	2192213	252110	1922740	1316429
5km	90%	50000	6	236	2660033	275062	2339687	1546844
5km	90%	50000	6	239	2129953	244026	1872273	1443335
5km	90%	50000	6	199	2197999	239306	1946931	1318013
5km	90%	50000	6	178	2607644	256656	2311873	1574569
5km	90%	50000	6	181	2572403	269557	2282865	1533802
5km	90%	50000	6	192	3520554	356230	3132888	1964564
5km	90%	50000	6	203	2435108	255702	2159945	1371441
5km	90%	50000	6	226	2499203	253404	2217695	1436476
5km	90%	50000	6	281	2205955	226361	1950295	1526672
5km	90%	50000	6	280	3223687	309987	2884737	1651834
5km	90%	50000	6	231	2592705	289367	2268823	1550976
5km	90%	50000	6	229	1968677	212937	1730104	1264740
5km	90%	50000	6	208	2359743	241845	2104031	1468411
5km	90%	50000	6	141	2530128	285797	2213679	1442220
5km	90%	50000	6	161	2957394	299579	2619984	1580216
5km	90%	50000	6	317	1985612	244822	1726774	1215592
5km	90%	50000	6	141	2018055	235255	1769408	1175621
5km	90%	50000	6	234	3190120	308040	2852783	1994876
5km	90%	50000	6	149	1568592	218420	1335392	1272217
5km	90%	50000	6	185	2339848	270510	2047057	1635888
5km	90%	50000	6	325	2558020	243280	2280821	1777394
5km	90%	50000	6	190	2213946	217962	1979022	1440718
5km	90%	50000	6	149	2287872	258968	2012622	1283894
5km	90%	50000	6	152	2318787	250515	2040908	1479690
5km	90%	50000	6	226	2094103	235221	1837528	1329821
5km	90%	50000	6	279	1895735	259668	1626199	1205429
5km	90%	50000	6	240	2915290	286660	2601181	1814463
5km	90%	50000	6	201	3199254	309641	2866860	1584183
5km	90%	50000	6	175	2326125	267529	2037635	1425539
5km	90%	50000	6	288	2522084	261191	2226331	1578935
5km	90%	50000	6	168	2417884	274508	2109144	1503589
5km	90%	50000	6	199	2376154	231528	2129186	1312651
5km	90%	50000	6	183	2027795	206659	1793917	1342420
5km	90%	50000	6	283	2826751	261859	2552841	1541320
5km	90%	50000	6	240	2881733	268248	2589200	1620067
5km	90%	50000	6	160	2110876	225512	1868413	1270150
5km	90%	50000	6	231	2616652	274762	2314007	1489596
5km	90%	50000	6	177	2746284	298852	2418579	1556928
5km	90%	50000	6	161	2151951	251686	1885590	1384282
5km	90%	50000	6	327	2682515	264255	2395568	1539563
5km	90%	50000	6	206	2102890	206147	1878193	1286043
5km	90%	50000	6	168	2238110	239891	1953886	1486173
5km	90%	50000	6	230	3305672	320839	2955001	1790003
5km	90%	50000	6	195	2203279	254829	1925614	1350749
5km	90%	50000	6	225	2674430	273333	2375807	1549620
5km	90%	50000	6	238	2864660	294093	2542416	1536987
5km	90%	50000	6	237	3074837	330878	2705013	1707761
5km	90%	50000	6	154	2032342	212695	1793996	1435130
5km	90%	50000	6	224	2107210	232845	1847648	1277481
5km	90%	50000	6	168	2172285	244857	1912976	1437284
5km	90%	50000	6	188	1970786	223513	1722894	1480078
5km	90%	50000	6	271	2863258	301131	2545934	1649053
5km	90%	50000	6	202	2116762	231868	1863765	1400853
5km	90%	50000	6	159	1977154	215471	1728538	1226995
5km	90%	50000	6	171	2580980	291921	2261009	1678358
5km	90%	50000	6	202	2399425	268176	2101772	1426567
5km	90%	50000	6	187	2769945	275651	2473354	1590683
5km	90%	50000	6	229	2749919	296396	2429532	1555836
5km	90%	50000	6	231	2822778	305911	2494786	1674897
5km	90%	50000	6	222	3205668	292545	2880542	1824615
5km	90%	50000	6	206	2725545	234469	2457953	1632872
5km	90%	50000	6	277	2982794	295886	2672489	1474822
5km	90%	50000	6	155	2891337	290335	2558633	1656007
5km	90%	50000	6	310	2957587	316368	2619727	1584368
5km	90%	50000	6	263	2160086	212476	1927712	1405995
5km	90%	50000	6	212	1709067	178892	1512781	1128123
5km	90%	50000	6	212	2451077	306191	2102905	1609074
5km	90%	50000	6	293	2274643	224109	2030664	1426927
5km	90%	50000	6	232	2737581	284610	2382172	1521746
5km	90%	50000	6	246	2184132	251842	1916292	1323356
5km	90%	50000	6	225	2740498	244929	2476847	1484612
5km	90%	50000	6	175	2334564	278862	2042681	1462543
5km	90%	50000	6	199	2574362	277426	2278861	1709818
5km	90%	50000	6	245	2318445	236729	2056017	1248142
5km	90%	50000	6	226	2439821	271684	2156616	1438463
5km	90%	50000	6	145	2650400	265427	2369032	1585505
5km	90%	50000	6	217	2733138	272639	2428290	1610706
5km	90%	50000	6	236	2474339	252404	2202207	1472607
5km	90%	50000	6	152	2170518	236803	1916549	1510900
5km	90%	50000	6	202	2364361	260796	2083144	1511066
5km	90%	50000	6	223	3630403	344259	3248665	1942709
5km	90%	50000	6	177	2925295	281454	2608983	1708782
[truncated: 1 more rows]
