# Supplementary material for: Quantifying the Value of Perfect Information in Emergency Vaccination Campaigns
Source: PLoS Comput Biol. 2017 Feb 16;13(2):e1005318. doi: 10.1371/journal.pcbi.1005318 (PMC5312803; doi:10.1371/journal.pcbi.1005318)
Supplement: S1 Data — (ZIP) [file pcbi.1005318.s013.zip › Data/5km vaccination/data3.txt]

vacc_radius	efficacy	capacity	delay	outbreak_duration	livestock_culled	cattle_culled	sheep_culled	vaccinations
5km	50%	20000	6	254	6230530	778329	5390240	2053813
5km	50%	20000	6	340	5596211	737843	4784771	2089463
5km	50%	20000	6	372	5853768	850415	4935262	1818149
5km	50%	20000	6	229	5535505	877962	4600938	1776358
5km	50%	20000	6	260	5601740	714258	4821127	1576359
5km	50%	20000	6	379	7651342	1082265	6505768	2520658
5km	50%	20000	6	343	5917220	840223	5002119	1861455
5km	50%	20000	6	374	7282495	989649	6215417	2233981
5km	50%	20000	6	300	5564429	774524	4716741	1880215
5km	50%	20000	6	257	5162177	745019	4373391	1570047
5km	50%	20000	6	296	5006995	682559	4267698	1677375
5km	50%	20000	6	273	6176559	907551	5213243	1977289
5km	50%	20000	6	260	6142291	795009	5284219	1877140
5km	50%	20000	6	270	6029854	858622	5073906	1780658
5km	50%	20000	6	222	5173838	754127	4367338	1636551
5km	50%	20000	6	218	6946549	942387	5936316	1912291
5km	50%	20000	6	255	6241460	830243	5349392	1854292
5km	50%	20000	6	260	6527122	926236	5533308	2214004
5km	50%	20000	6	199	4815190	702089	4058926	1518940
5km	50%	20000	6	353	5074970	735609	4291397	1584194
5km	50%	20000	6	335	6287055	820850	5377642	2055176
5km	50%	20000	6	331	5435848	750009	4610701	1905150
5km	50%	20000	6	245	5161594	778519	4319679	1597888
5km	50%	20000	6	360	6612577	827118	5722514	2091725
5km	50%	20000	6	407	6062118	895628	5097039	1948254
5km	50%	20000	6	244	6887353	922861	5871074	2275636
5km	50%	20000	6	285	7499928	998105	6414079	2271945
5km	50%	20000	6	281	5551800	793386	4692987	1525789
5km	50%	20000	6	223	5495638	890507	4527150	1603954
5km	50%	20000	6	269	5176138	713531	4403776	1860522
5km	50%	20000	6	285	6384631	912777	5408267	2139058
5km	50%	20000	6	275	5479787	788490	4634294	1741739
5km	50%	20000	6	350	7403364	1023758	6317238	2151438
5km	50%	20000	6	289	5987786	841622	5073318	1743721
5km	50%	20000	6	372	6795211	895919	5865019	1981238
5km	50%	20000	6	406	6709897	973045	5651172	2230394
5km	50%	20000	6	225	4881066	624555	4211838	1539530
5km	50%	20000	6	219	5891525	869425	4948345	1668289
5km	50%	20000	6	251	5771573	867862	4792784	1737406
5km	50%	20000	6	275	5043358	739654	4246159	1644182
5km	50%	20000	6	303	5259969	755394	4445197	1789652
5km	50%	20000	6	206	5769004	893748	4791609	1928786
5km	50%	20000	6	233	4738454	670685	3992476	1636424
5km	50%	20000	6	233	4626114	691799	3855868	1611894
5km	50%	20000	6	262	6013863	792836	5158429	1915345
5km	50%	20000	6	347	8537464	1184162	7234649	2390870
5km	50%	20000	6	208	4835606	664675	4089997	1844620
5km	50%	20000	6	254	6662368	968112	5618466	2255539
5km	50%	20000	6	304	6724688	909498	5706824	1956030
5km	50%	20000	6	231	4133257	677932	3411358	1448597
5km	50%	20000	6	380	5656687	812967	4784336	1908232
5km	50%	20000	6	452	5501935	823205	4644153	1643679
5km	50%	20000	6	338	6500838	864665	5562644	1835461
5km	50%	20000	6	221	6613443	938325	5615769	1971371
5km	50%	20000	6	241	6323559	807100	5460876	1960578
5km	50%	20000	6	309	6918308	939001	5906406	2103280
5km	50%	20000	6	261	6983674	869637	6021078	1981546
5km	50%	20000	6	224	5358784	696950	4593173	1585516
5km	50%	20000	6	317	6113351	904100	5110126	2212542
5km	50%	20000	6	285	4575708	699909	3836561	1595433
5km	50%	20000	6	232	5414796	860816	4493239	1684948
5km	50%	20000	6	303	6594677	852500	5678327	2071622
5km	50%	20000	6	226	4509660	617999	3823677	1503131
5km	50%	20000	6	316	6060726	938970	5036789	2078225
5km	50%	20000	6	230	6712265	927700	5729024	1956939
5km	50%	20000	6	309	5561434	793997	4694172	2042272
5km	50%	20000	6	319	6905007	1000711	5825050	2301293
5km	50%	20000	6	263	5528184	823822	4630298	1838142
5km	50%	20000	6	286	7212229	943444	6200101	2109470
5km	50%	20000	6	281	4492147	630346	3810893	1521365
5km	50%	20000	6	315	5163932	721363	4374676	1760334
5km	50%	20000	6	284	7639146	1023305	6515307	2281515
5km	50%	20000	6	249	4771091	725006	4009021	1544124
5km	50%	20000	6	267	7972581	1078054	6800798	2222285
5km	50%	20000	6	359	5437874	831022	4552412	1665249
5km	50%	20000	6	339	4911138	717630	4139605	1472659
5km	50%	20000	6	293	5508857	749180	4687742	1739939
5km	50%	20000	6	196	5288956	827027	4366306	1670816
5km	50%	20000	6	271	6284181	882486	5319149	1845123
5km	50%	20000	6	231	6768841	916114	5773998	1983749
5km	50%	20000	6	288	5782810	730955	5002636	1960713
5km	50%	20000	6	441	5341125	799264	4487863	1799630
5km	50%	20000	6	339	5783727	849567	4843055	1961946
5km	50%	20000	6	294	6774432	884407	5827162	2116570
5km	50%	20000	6	216	5678386	840478	4773981	1724269
5km	50%	20000	6	342	7118857	939403	6084434	2264639
5km	50%	20000	6	271	7656022	948282	6635965	2113782
5km	50%	20000	6	262	5479295	760195	4674320	1771027
5km	50%	20000	6	316	4578702	573361	3964505	1825702
5km	50%	20000	6	286	5891750	778763	5041164	2190812
5km	50%	20000	6	340	5516891	730265	4712829	1834045
5km	50%	20000	6	219	6526660	919645	5541317	1827621
5km	50%	20000	6	257	5853301	902310	4857961	1857906
5km	50%	20000	6	307	5117484	698530	4362742	1641208
5km	50%	20000	6	250	6340763	830415	5458871	1917992
5km	50%	20000	6	335	5333605	739655	4528989	1800011
5km	50%	20000	6	280	7433321	984734	6338973	2200813
5km	50%	20000	6	399	4806477	748789	3998943	1507070
5km	50%	20000	6	256	5235901	742502	4408881	1589125
5km	50%	20000	6	266	6447090	876163	5496060	2188986
5km	50%	20000	6	284	6742619	899451	5768228	1938217
5km	50%	20000	6	360	7564258	979630	6473226	2578489
5km	50%	20000	6	425	7534233	996538	6437242	2379178
5km	50%	20000	6	285	5039186	714545	4277685	1705979
5km	50%	20000	6	301	4567572	710084	3820671	1675412
5km	50%	20000	6	184	5577687	823697	4705162	1772299
5km	50%	20000	6	240	6154255	831098	5253604	1804242
5km	50%	20000	6	181	5398128	845219	4493390	1336845
5km	50%	20000	6	322	5871904	805489	5011763	1854211
5km	50%	20000	6	377	7002431	958095	5961582	2446677
5km	50%	20000	6	289	7104983	964472	6060111	2226053
5km	50%	20000	6	280	5067138	750289	4235026	1873652
5km	50%	20000	6	191	4971430	759747	4152318	1596202
5km	50%	20000	6	296	5857491	863131	4896233	1825838
5km	50%	20000	6	360	6119278	820300	5230688	1860306
5km	50%	20000	6	240	7160736	893381	6198682	2074269
5km	50%	20000	6	447	7807296	998320	6724522	2232683
5km	50%	20000	6	354	7432110	921259	6455519	2001119
5km	50%	20000	6	199	4724619	661801	4022503	1405108
5km	50%	20000	6	428	6414765	770292	5578312	2037145
5km	50%	20000	6	369	6418097	936345	5379757	1958724
5km	50%	20000	6	400	6598034	859739	5652084	1977367
5km	50%	20000	6	236	5444003	818557	4554867	1701640
5km	50%	20000	6	309	5620399	803557	4670203	1943527
5km	50%	20000	6	285	4662898	646684	3970793	1700792
5km	50%	20000	6	323	7341358	957870	6306315	2351084
5km	50%	20000	6	169	5605987	907833	4634881	1545560
5km	50%	20000	6	285	6872897	951544	5811920	2171070
5km	50%	20000	6	293	5614066	879677	4656044	1910170
5km	50%	20000	6	207	5845288	891730	4883917	1676782
5km	50%	20000	6	329	5641520	879433	4668221	2368041
5km	50%	20000	6	299	7301204	971714	6273849	2383124
5km	50%	20000	6	275	5676450	873933	4731194	2237901
5km	50%	20000	6	245	4734185	607024	4073093	1535116
5km	50%	20000	6	219	5259396	748280	4460477	1556011
5km	50%	20000	6	230	5068695	691358	4320575	1526104
5km	50%	20000	6	287	6305047	876699	5326656	1762066
5km	50%	20000	6	201	5453070	856365	4524920	1686077
5km	50%	20000	6	278	6670114	869922	5738706	2289430
5km	50%	20000	6	258	4854535	673258	4122859	1807382
5km	50%	20000	6	228	5207398	737182	4394695	1893491
5km	50%	20000	6	326	5066567	681617	4330454	1558210
5km	50%	20000	6	284	5770187	908321	4808934	1760296
5km	50%	20000	6	385	6659426	853229	5735947	2304133
5km	50%	20000	6	288	5246622	776419	4407588	1701185
5km	50%	20000	6	266	7238400	973105	6202980	2247239
5km	50%	20000	6	273	5131571	745222	4299667	1926114
5km	50%	20000	6	259	5901551	902009	4925814	1784800
5km	50%	20000	6	366	6056379	912979	5077832	2080942
5km	50%	20000	6	234	5373151	782278	4527060	1534309
5km	50%	20000	6	286	5885843	902868	4904245	1889900
5km	50%	20000	6	237	5259244	746019	4437049	1718466
5km	50%	20000	6	292	5277888	798980	4398451	1975845
5km	50%	20000	6	267	6158545	855945	5255424	1774329
5km	50%	20000	6	297	4161550	582737	3535010	1395862
5km	50%	20000	6	243	5428096	774859	4567679	1585804
5km	50%	20000	6	257	6295897	871780	5354800	1880034
5km	50%	20000	6	321	6660303	925171	5632299	2018336
5km	50%	20000	6	272	5429202	774988	4581911	1775520
5km	50%	20000	6	274	5780734	756865	4969247	1871196
5km	50%	20000	6	268	6266779	931197	5253387	1958989
5km	50%	20000	6	318	6344411	819147	5433309	1967974
5km	50%	20000	6	240	5911399	922448	4916615	1705361
5km	50%	20000	6	279	4721560	692820	3969358	1465533
5km	50%	20000	6	259	5858214	893392	4908202	1884255
5km	50%	20000	6	220	5118329	722828	4346468	1454729
5km	50%	20000	6	421	8192258	1113686	7007205	2399939
5km	50%	20000	6	253	6698415	997009	5631575	2169857
5km	50%	20000	6	229	5503812	810346	4621023	1772059
5km	50%	20000	6	242	5959364	793511	5117047	1871556
5km	50%	20000	6	230	5743428	821359	4862078	1778156
5km	50%	20000	6	247	5163622	731992	4370008	1676392
5km	50%	20000	6	250	4788044	666490	4061700	1689490
5km	50%	20000	6	258	5177978	800300	4308472	1734373
5km	50%	20000	6	264	6128753	856414	5199363	1783679
5km	50%	20000	6	351	5016055	756410	4218427	1662789
5km	50%	20000	6	347	5106883	692741	4358975	1542766
5km	50%	20000	6	241	5460136	816516	4589414	1687686
5km	50%	20000	6	356	6932156	937900	5916154	1985375
5km	50%	20000	6	329	5615554	832692	4693859	1732338
5km	50%	20000	6	269	5730804	817808	4845133	1911912
5km	50%	20000	6	305	5648653	770830	4829326	2044333
5km	50%	20000	6	277	7311918	950786	6273050	2073505
5km	50%	20000	6	201	5178717	715725	4422657	1631602
5km	50%	20000	6	424	8063034	1032169	6939444	2906650
5km	50%	20000	6	265	5366245	801587	4446961	1767148
5km	50%	20000	6	275	6268663	922996	5280049	2030316
5km	50%	20000	6	248	5142150	726713	4363955	1560319
5km	50%	20000	6	268	7021894	914569	6033732	1954922
5km	50%	20000	6	260	4804488	682386	4071717	1617334
5km	50%	20000	6	234	4946368	680975	4198792	1667214
5km	50%	20000	6	217	6141872	942762	5114501	1907606
5km	50%	20000	6	295	4695304	710776	3926663	1586852
5km	50%	20000	6	269	6807168	861611	5873147	1923366
5km	50%	20000	6	336	6682787	1011848	5589246	2186582
5km	50%	20000	6	242	8487326	1057786	7326045	2261214
5km	50%	20000	6	213	4674736	651113	3985210	1450677
5km	50%	20000	6	295	4820951	710218	4058403	1750057
5km	50%	20000	6	384	6430068	815005	5551312	2061580
5km	50%	20000	6	295	5561784	780230	4713400	1708422
5km	50%	20000	6	201	5017322	791119	4177222	1551287
5km	50%	20000	6	382	7033839	920287	6036353	2224082
5km	50%	20000	6	278	7132924	915354	6114506	2177996
5km	50%	20000	6	334	4561807	648349	3868378	1306305
5km	50%	20000	6	374	6504790	816484	5620221	2109788
5km	50%	20000	6	322	8329559	1315317	6920783	2741735
5km	50%	20000	6	314	6318690	866263	5387789	2046624
5km	50%	20000	6	286	5147022	758273	4311645	1672420
5km	50%	20000	6	391	5468346	738151	4642318	1833153
5km	50%	20000	6	262	5472429	718824	4653971	1707093
5km	50%	20000	6	154	5058941	773791	4231176	1338235
5km	50%	20000	6	228	6995572	1040411	5855173	2165048
5km	50%	20000	6	256	5588883	798247	4722605	1677980
5km	50%	20000	6	229	5741252	867747	4822889	1617594
5km	50%	20000	6	373	6514814	936738	5501214	2296746
5km	50%	20000	6	214	5037181	762279	4202488	1711043
5km	50%	20000	6	290	6537479	855268	5621732	2100975
5km	50%	20000	6	280	5341639	785943	4511085	1802881
5km	50%	20000	6	265	5151388	760420	4312831	1663225
5km	50%	20000	6	422	7619799	1065923	6454944	2545551
5km	50%	20000	6	253	6521546	840216	5613450	2086084
5km	50%	20000	6	255	6698377	891936	5720718	2001206
5km	50%	20000	6	202	5883273	881424	4955760	1549367
5km	50%	20000	6	226	5168193	761382	4343339	1590132
5km	50%	20000	6	238	5479429	811963	4601984	1874619
5km	50%	20000	6	251	6200274	928090	5170205	1909530
5km	50%	20000	6	304	6014151	769982	5190740	1932050
5km	50%	20000	6	431	4735567	726732	3962782	1830886
5km	50%	20000	6	353	5630134	807529	4763095	1739040
5km	50%	20000	6	327	5660384	837289	4753896	1721598
5km	50%	20000	6	239	4532528	712067	3761490	1615038
5km	50%	20000	6	355	6029004	735921	5224456	1999490
5km	50%	20000	6	297	7319655	1060262	6169152	2516976
5km	50%	20000	6	204	4894041	714834	4119295	1460621
5km	50%	20000	6	281	5330900	832061	4446040	1850560
5km	50%	20000	6	307	5135380	759002	4295033	1651956
5km	50%	20000	6	217	5872657	951710	4838878	1825903
5km	50%	20000	6	287	6509692	923281	5522415	1738208
5km	50%	20000	6	206	4703509	675610	3985321	1741839
5km	50%	20000	6	319	5390144	779332	4533454	1902918
5km	50%	20000	6	257	6311365	763740	5474125	2006058
5km	50%	20000	6	304	6663311	872354	5724810	2241936
5km	50%	20000	6	242	4918012	689360	4181664	1485104
5km	50%	20000	6	257	5023198	712465	4254940	1634265
5km	50%	20000	6	236	6337195	929434	5338954	1745391
5km	50%	20000	6	258	5959084	794045	5098995	1768519
5km	50%	20000	6	273	4490091	658501	3771709	1336856
5km	50%	20000	6	252	5552737	810878	4672695	1745673
5km	50%	20000	6	228	4728878	704523	3958677	1509272
5km	50%	20000	6	287	6509620	1015866	5390975	1985802
5km	50%	20000	6	326	6798893	890796	5787084	2077061
5km	50%	20000	6	276	6305953	812218	5428103	1782886
5km	50%	20000	6	259	5638179	815821	4771747	1885615
5km	50%	20000	6	346	8137857	1006046	7032745	2399242
5km	50%	20000	6	225	6298726	978119	5265909	1977019
5km	50%	20000	6	268	4353366	627218	3677784	1507602
5km	50%	20000	6	272	7487843	900095	6518991	2162705
5km	50%	20000	6	358	5890718	780095	5041736	1625488
5km	50%	20000	6	225	5266818	786019	4405306	1429050
5km	50%	20000	6	246	6764207	1010209	5664586	2101383
5km	50%	20000	6	278	4745783	680837	4016986	1477309
5km	50%	20000	6	292	6168823	878212	5214568	1880297
5km	50%	20000	6	257	6366678	1008335	5264952	1871944
5km	50%	20000	6	281	6658154	990345	5588042	1924359
5km	50%	20000	6	243	4888210	786234	4046240	1774238
5km	50%	20000	6	266	4809415	681839	4048727	1760362
5km	50%	20000	6	355	6606348	852119	5702451	2166969
5km	50%	20000	6	389	8520593	1124612	7262009	2406553
5km	50%	20000	6	228	6693835	1004382	5607195	1967846
5km	50%	20000	6	238	4843451	736842	4035896	1466827
5km	50%	20000	6	349	7449070	1008960	6369533	2342423
5km	50%	20000	6	329	6912449	964864	5875105	2144016
5km	50%	20000	6	223	5392327	821508	4473318	1584404
5km	50%	20000	6	326	6529506	895842	5539705	2065864
5km	50%	20000	6	285	5706743	801094	4837285	1725144
5km	50%	20000	6	283	4884161	718633	4124235	1642618
5km	50%	20000	6	208	4517475	689351	3789069	1574397
5km	50%	20000	6	269	6730680	933805	5716165	2224750
5km	50%	20000	6	262	9207141	1255247	7854753	2707840
5km	50%	20000	6	238	4224811	635552	3546852	1257701
5km	50%	20000	6	266	7275380	978409	6242000	2305543
5km	50%	20000	6	321	4699866	700904	3931981	1437684
5km	50%	20000	6	277	5967243	774043	5119063	1862729
5km	50%	20000	6	275	6622916	886750	5660256	2062965
5km	50%	20000	6	348	5299255	741761	4509105	1885247
5km	50%	20000	6	253	6554620	855472	5645808	1874410
5km	50%	20000	6	252	6238380	867838	5292220	1731010
5km	50%	20000	6	375	6149764	813929	5270461	2130679
5km	50%	20000	6	214	5688873	806284	4830716	1657577
5km	50%	20000	6	221	5844491	863266	4895232	1915177
5km	50%	20000	6	238	3801903	545829	3223767	1222434
5km	50%	20000	6	274	5781555	790232	4926650	1801758
5km	50%	20000	6	232	4824779	707527	4055364	1584329
5km	50%	20000	6	249	5117424	756432	4260669	1458103
5km	50%	20000	6	334	5826962	841670	4898031	1714404
5km	50%	20000	6	261	6300032	893900	5341970	2147600
5km	50%	20000	6	254	4998054	726516	4229843	1565739
5km	50%	20000	6	246	4731057	686346	3961692	1639428
5km	50%	20000	6	280	5726094	851606	4821542	1900688
5km	50%	20000	6	447	7214560	901083	6234183	2378538
5km	50%	20000	6	317	6078155	791940	5229295	1982814
5km	50%	20000	6	281	4900201	714643	4135622	1644950
5km	50%	20000	6	200	5534498	793323	4687810	1630850
5km	50%	20000	6	487	6705067	934400	5727463	2416641
5km	50%	20000	6	229	4610300	648351	3904337	1721195
5km	50%	20000	6	236	5756185	853576	4811721	1705170
5km	50%	20000	6	322	7094132	880509	6152872	2246232
5km	50%	20000	6	223	5979698	892883	5013288	1761255
5km	50%	20000	6	260	4383104	626387	3709077	1685058
5km	50%	20000	6	239	4514456	654066	3806310	1361513
5km	50%	20000	6	274	6083679	839368	5160134	1773282
5km	50%	20000	6	237	5525791	793055	4656663	1690451
5km	50%	20000	6	309	5872173	841736	4993406	1687536
5km	50%	20000	6	373	6753270	896360	5782741	2214374
5km	50%	20000	6	277	6324730	867579	5395184	1738588
5km	50%	20000	6	248	6557312	1061216	5430426	2150145
5km	50%	20000	6	333	5896411	790690	5044252	1937379
5km	50%	20000	6	209	5086515	729909	4275121	1742393
5km	50%	20000	6	482	7334313	1072080	6134957	2478686
5km	50%	20000	6	291	7382275	952424	6371683	2296761
5km	50%	20000	6	262	6751508	906389	5788444	2054433
5km	50%	20000	6	300	6257679	949781	5216219	1995334
5km	50%	20000	6	362	6351681	868345	5436180	2095013
5km	50%	20000	6	249	5829431	878375	4886662	1713358
5km	50%	20000	6	405	6827284	877839	5889322	2025040
5km	50%	20000	6	340	6966706	911366	5973346	2335829
5km	50%	20000	6	201	5891532	804261	5012547	1808530
5km	50%	20000	6	246	5956503	849617	5045633	1758616
5km	50%	20000	6	263	5598347	813286	4739184	1820725
5km	50%	20000	6	287	6017483	847160	5121388	1733697
5km	50%	20000	6	254	4212888	619353	3543737	1499742
5km	50%	20000	6	320	5316244	787094	4466544	1728211
5km	50%	20000	6	339	6015157	804010	5136579	2015782
5km	50%	20000	6	199	5284658	847687	4385036	1465485
5km	50%	20000	6	218	4780951	705067	4025824	1406510
5km	50%	20000	6	250	6869016	956312	5852619	1920723
5km	50%	20000	6	201	5094850	765957	4278182	1542557
5km	50%	20000	6	308	5224434	694795	4463833	1665415
5km	50%	20000	6	258	6416516	931389	5422869	2018817
5km	50%	20000	6	272	5674048	842557	4754343	1938796
5km	50%	20000	6	279	5721852	824234	4820646	1895253
5km	50%	20000	6	299	5838014	941286	4835336	1903199
5km	50%	20000	6	195	5157314	756667	4329617	1564072
5km	50%	20000	6	308	6034567	794685	5202018	1816025
5km	50%	20000	6	348	4766783	685639	4048658	1542685
5km	50%	20000	6	327	4977219	732473	4195897	1560113
5km	50%	20000	6	271	6452042	853901	5516999	1892701
5km	50%	20000	6	314	6639461	908311	5674693	1949688
5km	50%	20000	6	218	6850943	997632	5760820	2027240
5km	50%	20000	6	331	5593870	752450	4785811	1775831
5km	50%	20000	6	254	5621650	802912	4774659	1625377
5km	50%	20000	6	325	7006414	936323	5978461	2271909
5km	50%	20000	6	257	4648077	716671	3887450	1325848
5km	50%	20000	6	254	5042060	718288	4274108	1572635
5km	50%	20000	6	214	5699961	866579	4767764	1716105
5km	50%	20000	6	388	6680761	888979	5726331	2296253
5km	50%	20000	6	249	7166977	967539	6128046	2200692
5km	50%	20000	6	297	5172801	752162	4370248	1743886
5km	50%	20000	6	259	6048612	943335	5042547	1771691
5km	50%	20000	6	258	4723121	702500	3950804	1522286
5km	50%	20000	6	210	5767096	853412	4847694	1590657
5km	50%	20000	6	216	5338970	762221	4522978	1536886
5km	50%	20000	6	372	6511338	815417	5624335	2010463
5km	50%	20000	6	250	6403595	864484	5459216	2130108
5km	50%	20000	6	265	5010904	780705	4163567	1507341
5km	50%	20000	6	429	5365070	781800	4526118	1776600
5km	50%	20000	6	300	5679414	896532	4709881	1685109
5km	50%	20000	6	298	5797375	786957	4946019	1849905
5km	50%	20000	6	222	6039632	798290	5170310	1793520
5km	50%	20000	6	202	5010866	757671	4209115	1586154
5km	50%	20000	6	274	6091098	896229	5112399	1934583
5km	50%	20000	6	265	5205521	754839	4379356	1858621
5km	50%	20000	6	291	6573312	895543	5602779	1923220
5km	50%	20000	6	283	5730983	848908	4791434	1808914
5km	50%	20000	6	226	7065789	992756	6000333	2191181
5km	50%	20000	6	248	5257498	698070	4493662	1744967
5km	50%	20000	6	342	7619535	950780	6573838	2240437
5km	50%	20000	6	289	5583354	813412	4713199	1767785
5km	50%	20000	6	210	5736695	888982	4765378	1787741
5km	50%	20000	6	231	4521872	671529	3802730	1438412
5km	50%	20000	6	204	5285174	736109	4502463	1638479
5km	50%	20000	6	285	5910993	804750	5052485	1806207
5km	50%	20000	6	247	5366118	797593	4490541	1804022
5km	50%	20000	6	318	5313689	675841	4545489	1849117
5km	50%	20000	6	318	6078245	910204	5097724	1821095
5km	50%	20000	6	354	5884623	891907	4925105	1837372
5km	50%	20000	6	227	7140685	920223	6140776	2022999
5km	50%	20000	6	300	5826431	791692	4957286	1650565
5km	50%	20000	6	207	4803479	715157	4039957	1575767
5km	50%	20000	6	225	5510811	798648	4640742	1468222
5km	50%	20000	6	401	5369684	883345	4430210	1730852
5km	50%	20000	6	312	5318686	772938	4491052	1805481
5km	50%	20000	6	219	7115680	1098066	5952499	2062800
5km	50%	20000	6	316	5472066	786269	4640216	1454909
5km	50%	20000	6	268	6610875	838322	5690047	1957800
5km	50%	20000	6	301	5308393	742343	4512295	1814576
5km	50%	20000	6	283	6704873	814999	5819450	1978157
5km	50%	20000	6	241	5511255	792579	4646688	1894715
5km	50%	20000	6	263	6059314	807249	5171173	2039639
5km	50%	20000	6	322	4908125	818805	4043802	1780008
5km	50%	20000	6	454	7514101	996669	6433142	2242596
5km	50%	20000	6	318	5916849	766217	5100047	1883282
5km	50%	20000	6	294	5449234	790558	4593852	1640058
5km	50%	20000	6	233	5062184	754702	4235510	1508636
5km	50%	20000	6	213	5729372	857880	4793347	1732995
5km	50%	20000	6	298	5542350	762964	4720904	1800522
5km	50%	20000	6	241	5871348	918568	4862282	1923710
5km	50%	20000	6	232	5099745	732540	4294006	1571193
5km	50%	20000	6	278	5370200	679162	4619282	1856967
5km	50%	20000	6	315	5986030	826608	5100672	1856546
5km	50%	20000	6	204	4535044	675946	3798521	1315408
5km	50%	20000	6	268	6593254	898883	5612909	2049472
5km	50%	20000	6	288	7401777	977497	6320047	2083203
5km	50%	20000	6	335	6413754	917783	5440963	1942109
5km	50%	20000	6	282	7288177	915923	6310799	2142612
5km	50%	20000	6	203	4237482	639375	3553475	1335176
5km	50%	20000	6	312	6014150	774944	5191643	1957577
5km	50%	20000	6	256	7259025	995848	6182299	2373648
5km	50%	20000	6	285	6554159	941796	5520848	1967530
5km	50%	20000	6	420	5993564	840424	5103506	1930580
5km	50%	20000	6	205	5312488	706876	4550142	1769924
5km	50%	20000	6	317	7293555	960528	6247250	2223031
5km	50%	20000	6	285	6744698	948056	5733757	2068571
5km	50%	20000	6	260	5107622	808480	4233761	1573491
5km	50%	20000	6	429	7644308	943103	6631946	2423208
5km	50%	20000	6	318	6301003	908286	5337147	1900848
5km	50%	20000	6	230	5189494	760538	4375092	1669642
5km	50%	20000	6	418	6964048	947840	5936917	2397121
5km	50%	20000	6	292	5753392	841439	4840550	2085106
5km	50%	20000	6	248	5127776	735599	4354684	1725518
5km	50%	20000	6	250	5133650	762181	4316859	1762374
5km	50%	20000	6	313	7560699	1070187	6393308	2419625
5km	50%	20000	6	237	4986049	723750	4196401	1491536
5km	50%	20000	6	231	5668105	874646	4721687	1643435
5km	50%	20000	6	262	5428239	884852	4454638	1984062
5km	50%	20000	6	301	5579300	774413	4720575	1882015
5km	50%	20000	6	281	6847391	948662	5831769	2224467
5km	50%	20000	6	276	5149625	762201	4303055	1782700
5km	50%	20000	6	220	5952710	919615	4964568	1845314
5km	50%	20000	6	252	6166410	891153	5207481	2103019
5km	50%	20000	6	357	4618331	676927	3865406	1501375
5km	50%	20000	6	246	4890450	714838	4104663	1777345
5km	50%	20000	6	211	5205707	760612	4400316	1549851
5km	50%	20000	6	265	6793051	851231	5855205	1953809
5km	50%	20000	6	278	5109424	753099	4281461	1703149
5km	50%	20000	6	196	4573730	654045	3867331	1423087
5km	50%	20000	6	292	4785305	697520	4026237	1560566
5km	50%	20000	6	266	4626259	668210	3909235	1526269
5km	50%	20000	6	306	5953673	773791	5113082	2061360
5km	50%	20000	6	346	5595968	689440	4814709	1790452
5km	50%	20000	6	362	5602870	775018	4759420	1777502
5km	50%	20000	6	262	6617645	883879	5649379	2395003
5km	50%	20000	6	266	5914512	863914	4972072	1801490
5km	50%	20000	6	270	4673117	689790	3924808	1548404
5km	50%	20000	6	269	5587502	785780	4728460	1667807
5km	50%	20000	6	235	6499681	987262	5446121	1854905
5km	50%	20000	6	259	5324906	770916	4495657	1750864
5km	50%	20000	6	386	5589961	848584	4671168	1707395
5km	50%	20000	6	461	7159251	952202	6100288	2195239
5km	50%	20000	6	276	5420931	790303	4562682	1849140
5km	50%	20000	6	220	5747808	832088	4815634	1573428
5km	50%	20000	6	216	6465004	1006277	5334920	2116155
5km	50%	20000	6	236	5147109	782525	4299605	1701585
5km	50%	20000	6	255	4727207	712081	3974413	1573619
5km	50%	20000	6	235	5032492	696679	4285987	1754988
5km	50%	20000	6	334	5044852	757663	4223673	1591537
5km	50%	20000	6	285	6899235	988297	5854736	2080939
5km	50%	20000	6	228	7168491	987629	6100154	2235593
5km	50%	20000	6	262	4798896	739003	4017670	1665378
5km	50%	20000	6	336	6091309	910328	5093170	1958387
5km	50%	20000	6	239	6806004	838171	5903366	1829201
5km	50%	20000	6	338	6249267	807494	5390643	2109612
5km	50%	20000	6	295	6311729	883749	5359029	1889050
5km	50%	20000	6	362	4366242	661788	3658354	1408262
5km	50%	20000	6	309	6775305	872338	5840125	2000526
5km	50%	20000	6	319	7687131	1055240	6542975	2382992
5km	50%	20000	6	228	6880882	978245	5848764	2262131
5km	50%	20000	6	328	6848134	875651	5893069	1838657
5km	50%	20000	6	232	5467390	830705	4555438	1611376
5km	50%	20000	6	259	4781272	757629	3964110	1763569
5km	50%	20000	6	302	5153272	782778	4280152	1727999
5km	50%	20000	6	252	5753712	835014	4854074	1834693
5km	50%	20000	6	328	6161096	809255	5292795	2075092
5km	50%	20000	6	238	4962271	735948	4166122	1406320
5km	50%	20000	6	287	5750736	891399	4775460	2298505
5km	50%	20000	6	265	4970660	736750	4182585	1591353
5km	50%	20000	6	233	5761325	766287	4935678	1763483
5km	50%	20000	6	220	6483211	857461	5573133	1863811
5km	50%	20000	6	381	5277652	659498	4566904	1716888
5km	50%	20000	6	327	5338759	758033	4546980	1421680
5km	50%	20000	6	322	6361634	877620	5399046	2210472
5km	50%	20000	6	270	5905759	888317	4927911	1650669
5km	50%	20000	6	327	6834920	884050	5895149	2250402
5km	50%	20000	6	389	5680610	777932	4856889	1813921
5km	50%	20000	6	307	5387355	792958	4527250	1734471
5km	50%	20000	6	227	5295790	789741	4437751	1806974
5km	50%	20000	6	304	4822493	765846	4009520	1630122
5km	50%	20000	6	333	5639150	773782	4807573	1683061
5km	50%	20000	6	188	4459342	693519	3708681	1294130
5km	50%	20000	6	338	5961765	783297	5091780	1919850
5km	50%	20000	6	424	6159243	773164	5307485	2228074
5km	50%	20000	6	253	7753615	981953	6642045	2281660
5km	50%	20000	6	319	7006773	903872	6055175	2310985
5km	50%	20000	6	211	5245673	775408	4413752	1402115
5km	50%	20000	6	384	7262373	939988	6223813	2318146
5km	50%	20000	6	318	5542515	806569	4656644	1705859
5km	50%	20000	6	300	6077854	854096	5145582	1967967
5km	50%	20000	6	247	4419031	665500	3682965	1633012
5km	50%	20000	6	288	6294003	866355	5369354	1865361
5km	50%	20000	6	260	4574538	644836	3878835	1415815
5km	50%	20000	6	272	4973922	741592	4161314	1581122
5km	50%	20000	6	290	6023024	798296	5165020	1931341
5km	50%	20000	6	288	6558487	961456	5526712	2064797
5km	50%	20000	6	315	4637882	693265	3867886	1555892
5km	50%	20000	6	311	4615821	676124	3884366	1461250
5km	50%	20000	6	250	5371501	812559	4495905	1655558
5km	50%	20000	6	226	5317872	738874	4524772	1703694
5km	50%	20000	6	244	5804765	754853	4978541	1709267
5km	50%	20000	6	278	6527826	911572	5539053	2345314
5km	50%	20000	6	207	5437631	788633	4561360	1651610
5km	50%	20000	6	218	5061570	788521	4219103	1675472
5km	50%	20000	6	328	6243955	980483	5189395	2144625
5km	50%	20000	6	227	6490495	953954	5478236	1851928
5km	50%	20000	6	246	5122792	779301	4273224	1686410
5km	50%	20000	6	407	7292006	988854	6233031	2448851
5km	50%	20000	6	265	4979744	707980	4203802	1519040
5km	50%	20000	6	198	5390323	738749	4600382	1709823
5km	50%	20000	6	283	5840020	946327	4819709	1893878
5km	50%	20000	6	255	7647398	1019020	6515156	2292287
5km	50%	20000	6	235	4626773	631392	3943133	1507152
5km	50%	20000	6	243	6378345	890419	5394046	1866230
5km	50%	20000	6	295	4724666	643992	4003115	1472416
5km	50%	20000	6	221	5431881	812177	4535974	1586458
5km	50%	20000	6	326	6760063	799983	5892289	2184122
5km	50%	20000	6	287	5689359	832849	4797243	1852471
5km	50%	20000	6	233	4897255	737463	4079558	1710547
5km	50%	20000	6	235	5484707	774266	4651853	1780346
5km	50%	20000	6	242	6904987	937343	5886244	2057047
5km	50%	20000	6	326	5360119	755633	4551079	1579066
5km	50%	20000	6	245	7262515	938019	6251416	2077785
5km	50%	20000	6	234	5830296	840496	4915975	1983698
5km	50%	20000	6	276	4829610	701746	4060716	1523308
5km	50%	20000	6	284	6821424	957553	5776305	2018816
5km	50%	20000	6	262	6681206	923475	5674609	2114042
5km	50%	20000	6	259	5613553	835296	4690024	1888581
5km	50%	20000	6	241	4809462	748113	4000592	1607057
5km	50%	20000	6	238	5250128	707380	4450388	1621040
5km	50%	20000	6	223	5923033	786438	5075937	1949638
5km	50%	20000	6	255	5362864	744051	4563091	1644613
5km	50%	20000	6	320	5869544	840666	4971081	1973025
5km	50%	20000	6	243	5346662	717831	4582858	1668689
5km	50%	20000	6	354	7010908	985424	5954589	2257075
5km	50%	20000	6	315	5400023	740078	4607458	1711933
5km	50%	20000	6	342	7398473	974813	6365421	2547266
5km	50%	20000	6	260	6084161	926395	5080032	1823079
5km	50%	20000	6	305	7752226	1053796	6624420	2229490
5km	50%	20000	6	297	6412030	816864	5513796	2111534
5km	50%	20000	6	348	6383875	777989	5549385	1944899
5km	50%	20000	6	246	5130223	768753	4291698	1540178
5km	50%	20000	6	279	6096219	893069	5108439	1684609
5km	50%	20000	6	304	6849140	847610	5922831	2014383
5km	50%	20000	6	230	4762147	723571	3987706	1603067
5km	50%	20000	6	289	5352241	741746	4559377	1791731
5km	50%	20000	6	193	3916832	568604	3307924	1244165
5km	50%	20000	6	279	5269250	763061	4440293	1744193
5km	50%	20000	6	258	4682234	687439	3947719	1459157
5km	50%	20000	6	333	5525518	803894	4645597	1767602
5km	50%	20000	6	226	6588595	975327	5554476	2066000
5km	50%	20000	6	274	5744918	905931	4765254	2053486
5km	50%	20000	6	256	6029259	851212	5097982	1785953
5km	50%	20000	6	270	6865416	1030782	5744276	2275688
5km	50%	20000	6	287	4542872	672353	3831313	1484283
5km	50%	20000	6	301	7696677	1069667	6531126	2485921
5km	50%	20000	6	265	5331680	861740	4368736	1737518
5km	50%	20000	6	266	6037038	883230	5107905	1756785
5km	50%	20000	6	296	6630687	946399	5619102	2148447
5km	50%	20000	6	291	5565384	820088	4657821	1911363
5km	50%	20000	6	300	8158120	1137874	6952664	2513712
5km	50%	20000	6	230	5313839	821449	4439162	1608432
5km	50%	20000	6	247	5047094	725318	4231347	1567444
5km	50%	20000	6	340	5023908	804495	4151511	1920202
5km	50%	20000	6	287	6376190	944561	5372279	2037320
5km	50%	20000	6	255	7081743	958661	6051973	2226181
5km	50%	20000	6	335	6960558	934481	5935755	2277703
5km	50%	20000	6	294	5305278	650039	4589992	1694070
5km	50%	20000	6	234	5161669	736334	4366634	1552941
5km	50%	20000	6	287	5779169	842768	4876629	2176895
5km	50%	20000	6	227	5042802	797551	4189909	1537666
5km	50%	20000	6	264	6843341	912223	5830533	1939885
5km	50%	20000	6	326	8965649	1249808	7625842	2734037
5km	50%	20000	6	336	8067577	1103445	6887802	2540879
5km	50%	20000	6	241	6332311	851213	5415131	2283953
5km	50%	20000	6	250	5743680	850109	4798954	1523456
5km	50%	20000	6	294	7305707	909165	6321434	2166156
5km	50%	20000	6	271	4177734	638139	3500949	1651520
5km	50%	20000	6	264	5060630	743585	4255774	1572689
5km	50%	20000	6	328	7069823	883329	6105403	2272821
5km	50%	20000	6	346	6285609	797635	5441265	1925071
5km	50%	20000	6	249	6591201	940461	5548796	2054895
5km	50%	20000	6	360	5608211	853759	4657563	1857635
5km	50%	20000	6	197	5432193	848932	4523188	1475528
5km	50%	20000	6	190	5787513	892171	4833458	1574371
5km	50%	20000	6	256	5723218	738305	4935202	1679236
5km	50%	20000	6	327	5455580	794865	4607060	1806337
5km	50%	20000	6	316	7533524	943797	6502376	2362646
5km	50%	20000	6	195	5523671	815737	4627432	1713293
5km	50%	20000	6	285	6032277	814269	5152173	2109125
5km	50%	20000	6	273	6366708	932789	5355084	1925790
5km	50%	20000	6	291	6784500	1016364	5653902	2307134
5km	50%	20000	6	282	4951265	741248	4156609	1481442
5km	50%	20000	6	296	4890847	748615	4082328	1622397
5km	50%	20000	6	277	7337901	926758	6340337	2303163
5km	50%	20000	6	261	5131620	627152	4462047	1498338
5km	50%	20000	6	240	5368719	680564	4611758	1679688
5km	50%	20000	6	258	5128537	720447	4357666	1818752
5km	50%	20000	6	300	5414558	803102	4541336	1872512
5km	50%	20000	6	259	5102411	682457	4380239	1600075
5km	50%	20000	6	300	5091722	768806	4226010	1785150
5km	50%	20000	6	217	5119377	781255	4267502	1814647
5km	50%	20000	6	304	6082279	794931	5225178	1668021
5km	50%	20000	6	337	5163913	697879	4405294	1776437
5km	50%	20000	6	268	5063775	772992	4220938	1849551
5km	50%	20000	6	244	4595803	666135	3869142	1513646
5km	50%	20000	6	218	5358633	836625	4450675	1668147
5km	50%	20000	6	247	5920107	894302	4945950	1984544
5km	50%	20000	6	410	6094082	830747	5176546	1991425
5km	50%	20000	6	232	5550530	868013	4621671	1644527
5km	50%	20000	6	224	5755465	929483	4762975	2152135
5km	50%	20000	6	307	6686189	916200	5666752	2059435
5km	50%	20000	6	312	7425589	997413	6340724	1977510
5km	50%	20000	6	288	5269226	720690	4488131	1879361
5km	50%	20000	6	232	5623466	757206	4814889	1726107
5km	50%	20000	6	298	6905702	920492	5907113	2060713
5km	50%	20000	6	474	8416576	1148359	7177375	2706675
5km	50%	20000	6	254	4564489	687141	3829813	1361542
5km	50%	20000	6	318	6379863	938525	5371367	2111956
5km	50%	20000	6	297	7116919	1021495	6033931	2153891
5km	50%	20000	6	248	4765147	685012	4034610	1511325
5km	50%	20000	6	232	6824270	888380	5871481	2239361
5km	50%	20000	6	330	5872686	826461	4979903	1891979
5km	50%	20000	6	261	6259920	829298	5334269	1966591
5km	50%	20000	6	299	5931519	888605	4971223	1883496
5km	50%	20000	6	248	5828964	864323	4886610	1671743
5km	50%	20000	6	305	4651663	679733	3906111	1500469
5km	50%	20000	6	297	6171593	745710	5358159	1801191
5km	50%	20000	6	289	6742095	874869	5812119	2180260
5km	50%	20000	6	233	6008405	861692	5074279	1910988
5km	50%	20000	6	291	7371131	1140770	6138861	2423160
5km	50%	20000	6	275	6642769	804334	5775577	1883768
5km	50%	20000	6	305	5521267	702638	4760798	1762217
5km	50%	20000	6	283	7817932	1059119	6647043	2275241
5km	50%	20000	6	244	6394686	860024	5475613	2081250
5km	50%	20000	6	333	6813744	980044	5741515	2170154
5km	50%	20000	6	250	3970489	535102	3385325	1406358
5km	50%	20000	6	390	5946212	863218	4988594	2195663
5km	50%	20000	6	301	5719140	879829	4763583	1758134
5km	50%	20000	6	225	7275426	952423	6241829	1913209
5km	50%	20000	6	288	5557888	820659	4684750	1887121
5km	50%	20000	6	416	6653935	821029	5765629	2086084
5km	50%	20000	6	332	7328573	1053129	6191133	2384391
5km	50%	20000	6	342	7614377	992094	6518973	2191031
5km	50%	20000	6	216	5548351	774690	4678492	1815389
5km	50%	20000	6	209	5597078	794112	4719886	1763794
5km	50%	20000	6	208	5789842	826360	4889393	1697996
5km	50%	20000	6	237	5845587	939525	4830573	2057755
5km	50%	20000	6	275	4665033	745799	3871960	1600721
5km	50%	20000	6	295	5987878	894059	5011158	1835298
5km	50%	20000	6	328	6762247	919030	5782574	2145110
5km	50%	20000	6	232	5265752	709030	4507240	1709157
5km	50%	20000	6	249	7774917	1017308	6674345	2162744
5km	50%	20000	6	312	6573136	819181	5669803	1917476
5km	50%	20000	6	329	7221105	939585	6205825	2337053
5km	50%	20000	6	233	4275709	609275	3610306	1522688
5km	50%	20000	6	387	5795352	799912	4948953	1946793
5km	50%	20000	6	229	5250929	789508	4390170	1647575
5km	50%	20000	6	342	5383492	772133	4516391	1862232
5km	50%	20000	6	284	4473435	677409	3747245	1480813
5km	50%	20000	6	207	6269477	940381	5265167	1648550
5km	50%	20000	6	369	5943046	793316	5092211	1795579
5km	50%	20000	6	257	5748796	778569	4894687	1953019
5km	50%	20000	6	280	5195183	768218	4374678	1660161
5km	50%	20000	6	257	6341974	812701	5477490	1894965
5km	50%	20000	6	315	7099991	950995	6041650	2177752
5km	50%	20000	6	379	4535202	625996	3857341	1874199
5km	50%	20000	6	233	5258324	771535	4444103	1549101
5km	50%	20000	6	224	5975127	839247	5055113	1828837
5km	50%	20000	6	314	6790061	910275	5800481	2102196
5km	50%	20000	6	276	5871697	867733	4936646	1610309
5km	50%	20000	6	255	6688193	910619	5713611	1856842
5km	50%	20000	6	237	6217994	909508	5224258	1750205
5km	50%	20000	6	296	5510136	806058	4617987	1927155
5km	50%	20000	6	258	5633811	797138	4770920	1811962
5km	50%	20000	6	299	5851228	842632	4954645	1791135
5km	50%	20000	6	275	4729507	686140	3950973	1407852
5km	50%	20000	6	317	6018986	813759	5136768	2049979
5km	50%	20000	6	280	5654811	762866	4808282	1910992
5km	50%	20000	6	246	6328763	977681	5245124	2055902
5km	50%	20000	6	208	5751715	838720	4855977	1695696
5km	50%	20000	6	312	6409259	862442	5469315	1904906
5km	50%	20000	6	324	6096891	779282	5260356	1776550
5km	50%	20000	6	298	7438647	937286	6374691	2054460
5km	50%	20000	6	210	4942818	713688	4160401	1621526
5km	50%	20000	6	280	4889307	668859	4159590	1610890
5km	50%	20000	6	355	6966256	969884	5937997	2052283
5km	50%	20000	6	365	5474952	761324	4669306	1799788
5km	50%	20000	6	212	4997048	760885	4155422	1342863
5km	50%	20000	6	212	5459989	832606	4560851	1619711
5km	50%	20000	6	254	7319885	906149	6317744	2050145
5km	50%	20000	6	287	5509489	789339	4672630	2029124
5km	50%	20000	6	262	4579128	666694	3862952	1462571
5km	50%	20000	6	274	6829995	856862	5924425	1994551
5km	50%	20000	6	275	5970398	883933	5028838	2015443
5km	50%	20000	6	220	5007503	703931	4239242	1443632
5km	50%	20000	6	236	6548129	911798	5549305	1859432
5km	50%	20000	6	219	5407514	803986	4542043	1612176
5km	50%	20000	6	221	4616786	681769	3882066	1452034
5km	50%	20000	6	295	6060621	789991	5187895	2133699
5km	50%	20000	6	218	5122420	770387	4283776	1593481
5km	50%	20000	6	277	5964914	758175	5153006	1989229
5km	50%	20000	6	284	4938868	674426	4208197	1587390
5km	50%	20000	6	352	7399627	935762	6384258	2125502
5km	50%	20000	6	300	6941577	951324	5928484	2006340
5km	50%	20000	6	244	5755008	825010	4861434	1678692
5km	50%	20000	6	263	5377795	800390	4519330	1582321
5km	50%	20000	6	309	5780501	865866	4864816	1836978
5km	50%	20000	6	276	8030664	1067540	6866824	2450270
5km	50%	20000	6	328	6285671	893832	5299442	2080249
5km	50%	20000	6	337	5935752	925338	4942674	2048004
5km	50%	20000	6	401	4627445	724707	3851180	1772156
5km	50%	20000	6	222	4668505	732653	3871067	1427158
5km	50%	20000	6	316	6352277	902549	5381543	2063410
5km	50%	20000	6	257	5609898	874360	4671453	1988361
5km	50%	20000	6	189	4673383	721920	3894371	1392576
5km	50%	20000	6	329	6329890	919088	5314987	1987356
5km	50%	20000	6	213	4611776	705363	3836051	1551529
5km	50%	20000	6	250	6148601	925222	5116389	1863840
5km	50%	20000	6	315	6388720	828050	5504214	2147531
5km	50%	20000	6	267	6719396	955995	5693922	1915889
5km	50%	20000	6	363	5836209	828300	4942442	1734786
5km	50%	20000	6	306	5383348	786176	4539377	1887084
5km	50%	20000	6	193	4559975	676584	3835078	1448405
5km	50%	20000	6	285	4897525	734857	4110065	1659126
5km	50%	20000	6	343	6205964	823582	5305100	2099781
5km	50%	20000	6	285	5290162	834378	4405256	1622612
5km	50%	20000	6	307	5448842	775079	4605652	1788166
5km	50%	20000	6	303	5821846	860182	4855753	2046102
5km	50%	20000	6	350	7110509	881010	6128982	2294579
5km	50%	20000	6	312	5095809	678506	4374583	1791302
5km	50%	20000	6	334	5069163	744628	4271167	1507671
5km	50%	20000	6	260	4919161	742419	4131227	1541275
5km	50%	20000	6	273	5958092	880828	5028013	1790382
5km	50%	20000	6	278	5313110	767067	4467801	1825106
5km	50%	20000	6	248	6462961	832010	5571181	2065904
5km	50%	20000	6	214	5758460	825067	4868200	1641451
5km	50%	20000	6	315	6987892	951583	5977933	2069821
5km	50%	20000	6	283	6562243	897489	5607270	1969425
5km	50%	20000	6	462	6435747	790231	5583293	2233894
5km	50%	20000	6	213	4779970	719038	4007625	1482221
5km	50%	20000	6	281	5074400	761754	4275780	1598327
5km	50%	20000	6	333	6566429	921541	5553719	2193445
5km	50%	20000	6	215	5763161	795293	4889290	1813674
5km	50%	20000	6	367	5898940	869391	4930250	1705680
5km	50%	20000	6	283	5133562	693337	4378289	1837810
5km	50%	20000	6	294	6983090	1049541	5836225	2356635
5km	50%	20000	6	321	6758654	869320	5816647	2132667
5km	50%	20000	6	357	6854927	917436	5860647	2166207
5km	50%	20000	6	313	6532937	908756	5562261	2361533
5km	50%	20000	6	194	5311449	823287	4416316	1666862
5km	50%	20000	6	172	5889744	833601	4976870	1456637
5km	50%	20000	6	256	6132103	816925	5248073	1913857
5km	50%	20000	6	245	4599580	635714	3899433	1485295
5km	50%	20000	6	250	5658083	742394	4855079	1962848
5km	50%	20000	6	222	5278253	791212	4412912	1542513
5km	50%	20000	6	200	4926609	712340	4152913	1525671
5km	50%	20000	6	206	4906071	726121	4114400	1557669
5km	50%	20000	6	255	4441399	622536	3787041	1445943
5km	50%	20000	6	234	5198808	814459	4297169	1710007
5km	50%	20000	6	251	5722074	831844	4820328	1948782
5km	50%	20000	6	280	5289023	744116	4480714	1639470
5km	50%	20000	6	323	4628184	686451	3867725	1386892
5km	50%	20000	6	230	5385559	785621	4540281	1789807
5km	50%	20000	6	413	6979712	853446	6041058	2014800
5km	50%	20000	6	285	5243473	736230	4459501	1625980
5km	50%	20000	6	250	5950053	799856	5058144	1983980
5km	50%	20000	6	257	5383673	786752	4515929	1922502
5km	50%	20000	6	328	6124894	862269	5201985	2197166
5km	50%	20000	6	270	7200629	957621	6162850	2067525
5km	50%	20000	6	282	5185702	750104	4388736	1748129
5km	50%	20000	6	291	4769782	727732	3993765	1614553
5km	50%	20000	6	258	7128386	957512	6072935	2219876
5km	50%	20000	6	293	7366011	994374	6296133	2353054
5km	50%	20000	6	315	6720364	1034412	5608834	2264483
5km	50%	20000	6	306	7100200	1000611	5992496	2483531
5km	50%	20000	6	246	5179755	798662	4298410	1805197
5km	50%	20000	6	346	5860549	849230	4953043	1920149
5km	50%	20000	6	252	7017230	934760	5992257	1952559
5km	50%	20000	6	237	7056168	954782	6011905	2027331
5km	50%	20000	6	191	5700588	814429	4828775	1743049
5km	50%	20000	6	413	4611993	687578	3880361	1673450
5km	50%	20000	6	246	6990052	933356	5972455	2233482
5km	50%	20000	6	293	5388426	805531	4507138	1908656
5km	50%	20000	6	197	5743119	874805	4802809	1755567
5km	50%	20000	6	288	6193281	869191	5268128	1659014
5km	50%	20000	6	303	5920346	879302	4983428	2085800
5km	50%	20000	6	255	6318798	872621	5363907	2121493
5km	50%	20000	6	333	4791475	692227	4034946	1612175
5km	50%	20000	6	283	8473200	1279976	7056574	2731842
5km	50%	20000	6	333	7413367	892683	6449141	2201825
5km	50%	20000	6	236	5716434	822235	4848883	1744583
5km	50%	20000	6	277	7768170	1062183	6619684	2292424
5km	50%	20000	6	280	5955874	830623	5065746	1654180
5km	50%	20000	6	218	4608634	701501	3863294	1497025
5km	50%	20000	6	263	6098832	761090	5282516	1814764
5km	50%	20000	6	286	5743948	712641	4964438	1759523
5km	50%	20000	6	238	5865375	840896	4944223	1842122
5km	50%	20000	6	328	6319824	849935	5380431	1866954
5km	50%	20000	6	239	5140809	737342	4350116	1599975
5km	50%	20000	6	312	6021396	737962	5236487	1843152
5km	50%	20000	6	208	4856748	759086	4045679	1489669
5km	50%	20000	6	256	5460115	794118	4571887	1696726
5km	50%	20000	6	384	6590366	811243	5735380	2027499
5km	50%	20000	6	212	5352048	773764	4534367	1630644
5km	50%	20000	6	211	6833987	979512	5775177	2021189
5km	50%	20000	6	240	5191175	796196	4342181	1542136
5km	50%	20000	6	321	6144639	827814	5262687	2001527
5km	50%	20000	6	241	6295128	865032	5368838	1702963
5km	50%	20000	6	278	5383958	790428	4511468	1662135
5km	50%	20000	6	307	6509146	861704	5572852	2171898
5km	50%	20000	6	294	6549815	915153	5574365	1839381
5km	50%	20000	6	223	4967880	704169	4216123	1457203
5km	50%	20000	6	222	6352204	987354	5301541	1862565
5km	50%	20000	6	240	5350000	814039	4450405	1627583
5km	50%	20000	6	328	5106194	749597	4302218	1955768
5km	50%	20000	6	263	5667594	839838	4766100	1886217
5km	50%	20000	6	219	5119005	771215	4286240	1704632
5km	50%	20000	6	214	5843258	905045	4851461	1673121
5km	50%	20000	6	200	4955583	698601	4181393	1488745
5km	50%	20000	6	304	6115240	858230	5200394	1854982
5km	50%	20000	6	455	8323812	1016656	7230400	2534836
5km	50%	20000	6	463	7452294	1051519	6329591	2374390
5km	50%	20000	6	381	6006121	802875	5149696	1827210
5km	50%	20000	6	299	5328843	759530	4455715	1846916
5km	50%	20000	6	308	6486371	893721	5520517	2008919
5km	50%	20000	6	277	7256659	877029	6262185	2165947
5km	50%	20000	6	401	5559382	747414	4743667	1741975
5km	50%	20000	6	273	5142815	761571	4317241	1691200
5km	50%	20000	6	186	6755038	878718	5810696	1787382
5km	50%	20000	6	328	5628578	799146	4778291	2023000
5km	50%	20000	6	232	5032439	724776	4258821	1452146
5km	50%	20000	6	241	5371942	816817	4480359	1793418
5km	50%	20000	6	424	6914366	856242	5992003	2205637
5km	50%	20000	6	303	5592717	835004	4686690	1813236
5km	50%	20000	6	212	5208542	671674	4470227	1697632
5km	50%	20000	6	284	5798172	814359	4897496	1976373
5km	50%	20000	6	410	6824369	879559	5897791	1992819
5km	50%	20000	6	274	6348917	886977	5398359	2063975
5km	50%	20000	6	298	6138551	885350	5188952	1829361
5km	50%	20000	6	310	5352024	720387	4581847	1662957
5km	50%	20000	6	315	7178417	962011	6115658	2296072
5km	50%	20000	6	260	6081557	808797	5188390	2103643
5km	50%	20000	6	286	4885721	723923	4114408	1637161
5km	50%	20000	6	219	6278099	890556	5338189	1948658
5km	50%	20000	6	272	5406940	778527	4577458	1668313
5km	50%	20000	6	338	5825400	771733	4993630	2043510
5km	50%	20000	6	245	5600050	884756	4676008	1555440
5km	50%	20000	6	382	6546540	851345	5645322	2039798
5km	50%	20000	6	243	5477238	749766	4658693	1857567
5km	50%	20000	6	322	5781935	855117	4865886	1852599
5km	50%	20000	6	283	5032007	675353	4297380	1615521
5km	50%	20000	6	270	7493824	1063522	6345746	2267578
5km	50%	20000	6	325	7267444	916598	6275238	2458565
5km	50%	20000	6	242	4734693	740415	3927581	1506911
5km	50%	20000	6	365	5538040	796346	4685625	1749876
5km	50%	20000	6	268	5114378	755637	4299875	1495823
5km	50%	20000	6	338	5356234	748931	4529285	1827296
5km	50%	20000	6	202	6178260	922156	5181519	1798632
5km	50%	20000	6	201	4612156	692309	3876019	1400941
5km	50%	20000	6	347	6484282	876622	5535825	2038659
5km	50%	20000	6	263	7327836	1095073	6138511	2398545
5km	50%	20000	6	372	4238788	640410	3555094	1489673
5km	50%	20000	6	299	5673042	764624	4854015	2109747
5km	50%	20000	6	208	5657992	782536	4798651	1700525
5km	50%	20000	6	339	6114760	771656	5281662	1769450
5km	50%	20000	6	286	4907624	711290	4118528	1614160
5km	50%	20000	6	437	5601939	749287	4803550	1848461
5km	50%	20000	6	266	5329940	759992	4518942	1842636
5km	50%	20000	6	245	6448056	919710	5436748	1925538
5km	50%	20000	6	298	6618511	1053097	5470643	2213160
5km	50%	20000	6	232	5316407	793974	4460919	1638276
5km	50%	20000	6	359	5393686	707930	4635675	1666955
5km	50%	20000	6	254	5433286	812606	4549173	1882953
5km	50%	20000	6	243	6783501	913951	5782558	1937512
5km	50%	20000	6	242	5573949	766828	4748642	1839513
5km	50%	20000	6	272	4837336	722611	4062769	1460552
5km	50%	20000	6	369	6675380	833687	5792471	2081000
5km	50%	20000	6	272	5372525	732332	4577297	1528918
5km	50%	20000	6	263	5911599	777422	5083381	1876034
5km	50%	20000	6	359	5576765	815381	4685775	1869893
5km	50%	20000	6	270	6618323	838604	5733607	2062505
5km	50%	20000	6	240	4945427	674238	4208193	1597258
5km	50%	20000	6	271	5103618	693549	4332082	1484410
5km	50%	20000	6	406	6365032	879854	5403175	1949055
5km	50%	20000	6	258	5370757	707117	4584458	1721292
5km	50%	20000	6	268	4207899	643896	3495152	1656308
5km	50%	20000	6	270	6718327	875730	5756848	1814536
5km	50%	20000	6	270	4784923	695480	4020371	1456150
5km	50%	20000	6	266	4486660	659245	3775734	1648573
5km	50%	20000	6	227	5899421	848499	4999224	1646061
5km	50%	20000	6	296	5302551	743510	4473084	1548844
5km	50%	20000	6	226	4851731	737899	4055620	1551051
5km	50%	20000	6	282	5109914	817902	4243041	1653851
5km	50%	20000	6	271	6622731	879655	5660639	2060816
5km	50%	20000	6	239	5172575	780334	4339272	1615894
5km	50%	20000	6	306	6134993	885672	5146111	2244084
5km	50%	20000	6	229	5025259	716093	4245006	1672947
5km	50%	20000	6	267	5297277	846970	4357748	1975268
5km	50%	20000	6	282	4754766	692099	4021410	1422623
5km	50%	20000	6	419	5596226	822353	4705575	1953228
5km	50%	20000	6	256	6953416	928037	5919570	1896484
5km	50%	20000	6	230	4366330	614536	3670299	1362937
5km	50%	20000	6	245	4568356	638522	3880828	1602102
5km	50%	20000	6	254	4744566	755532	3947884	1616961
5km	50%	20000	6	219	4889829	677538	4153135	1797864
5km	50%	20000	6	275	7221653	923589	6220202	2135103
5km	50%	20000	6	238	5857101	865569	4934823	1717801
5km	50%	20000	6	422	7280164	995448	6200244	2269832
5km	50%	20000	6	307	6669825	814560	5799718	2052850
5km	50%	20000	6	251	7073829	973185	6030301	2492955
5km	50%	20000	6	281	5217205	729786	4406364	1907370
5km	50%	20000	6	255	6079938	797490	5221143	1767825
5km	50%	20000	6	242	6605382	943142	5590855	1914652
5km	50%	20000	6	307	5596796	803185	4734654	1781227
5km	50%	20000	6	335	5246399	699938	4494534	1807015
5km	50%	20000	6	283	5019930	733287	4230584	1749509
5km	50%	20000	6	357	7948810	1203977	6646432	2343063
5km	50%	20000	6	205	4991674	739944	4189392	1533332
5km	50%	20000	6	248	5734324	804844	4863225	1968529
5km	50%	20000	6	276	5749820	827102	4840768	2021839
5km	50%	20000	6	342	5399797	840328	4487750	1813402
5km	50%	20000	6	334	5159367	687256	4415224	1869905
5km	50%	20000	6	322	5009370	676536	4267567	2067314
5km	50%	20000	6	271	6021947	872868	5087080	1793788
5km	50%	20000	6	252	5251000	813220	4361915	1754825
5km	50%	20000	6	269	8385802	1130702	7170569	2359068
5km	50%	20000	6	387	5317391	784178	4411439	1725169
5km	50%	20000	6	245	4834247	649485	4128313	1544509
5km	50%	20000	6	333	7620364	1016067	6509578	2437846
5km	50%	20000	6	358	5875914	835605	4970096	1691762
5km	50%	20000	6	285	6366423	915234	5347887	2133048
5km	50%	20000	6	312	5418377	830465	4527707	1742704
5km	50%	20000	6	290	4606436	679070	3877612	1595897
5km	50%	20000	6	241	5278452	804923	4425306	1615080
5km	50%	20000	6	257	6136980	885991	5179925	1935923
5km	50%	20000	6	250	5276702	749541	4460069	1830463
5km	50%	20000	6	326	6418949	885168	5478840	1804939
5km	50%	20000	6	258	4804069	618151	4148926	1653547
5km	50%	20000	6	296	7877077	1075632	6735511	2419609
5km	50%	20000	6	233	4577941	693078	3826964	1291267
5km	50%	20000	6	280	5298220	713739	4535332	1780492
5km	50%	20000	6	331	5223357	685712	4463412	1659004
5km	50%	20000	6	272	6830614	1025236	5713782	2114331
5km	50%	20000	6	285	5450055	820394	4574856	1810532
5km	50%	20000	6	297	6434306	866670	5497516	2263122
5km	50%	20000	6	289	6798902	827333	5901016	2095547
5km	50%	20000	6	244	6429036	809553	5567571	1929630
5km	50%	20000	6	279	7279517	934401	6277435	2354481
5km	50%	20000	6	250	5163480	781687	4319365	1729610
5km	50%	20000	6	342	6169968	792479	5334304	1871473
5km	50%	20000	6	247	5430231	813163	4557780	1879242
5km	50%	20000	6	259	7511187	991382	6437548	2247301
5km	50%	20000	6	235	5193178	708176	4421599	1664541
5km	50%	20000	6	309	6193441	828653	5298537	1969015
5km	50%	20000	6	259	6691077	954803	5645819	2206534
5km	50%	20000	6	312	5426990	698631	4680111	1714980
5km	50%	20000	6	373	8199194	1062259	7061574	2441413
5km	50%	20000	6	368	7427839	1024521	6310604	2142689
5km	50%	20000	6	263	7477114	1076970	6334718	2418497
5km	50%	20000	6	282	5806034	837538	4910059	1825880
5km	50%	20000	6	296	6415198	923896	5435753	2053399
5km	50%	20000	6	276	5971959	858674	5037348	2024687
5km	50%	20000	6	225	5434194	708745	4668578	1626221
5km	50%	20000	6	237	5331014	780856	4463025	1464243
5km	50%	20000	6	322	6670750	1001465	5564195	2388356
5km	50%	20000	6	290	4730398	674037	3976375	1517387
5km	50%	20000	6	223	7106890	899828	6123113	1908087
5km	50%	20000	6	280	6894019	942872	5845636	2216937
5km	50%	20000	6	275	6353639	929611	5365663	2192426
5km	50%	20000	6	360	7288636	1062453	6119979	2201432
5km	50%	20000	6	268	6233021	881706	5288417	1933709
5km	50%	20000	6	410	5781742	791218	4915000	1900543
5km	50%	20000	6	276	5713144	864021	4779377	2140790
5km	50%	20000	6	279	6094400	845152	5195141	2018928
5km	50%	20000	6	240	5253441	758089	4450930	1588475
5km	50%	20000	6	324	5223558	648817	4537926	1686839
5km	50%	20000	6	255	5003960	682384	4262074	1547370
5km	50%	20000	6	298	5620683	729205	4851142	1835244
5km	50%	20000	6	237	4572636	721801	3799984	1356445
5km	50%	20000	6	290	5303554	748956	4469841	1588798
5km	50%	20000	6	232	5989259	844315	5071814	1794070
5km	50%	20000	6	283	7755215	1057348	6605621	2312561
5km	50%	20000	6	299	7322424	1034233	6221374	2099253
5km	50%	20000	6	295	5140259	743956	4329709	1687938
5km	50%	20000	6	280	4728148	633228	4031354	1546987
5km	50%	20000	6	419	5571284	840891	4663002	1965800
5km	50%	20000	6	246	5742583	853668	4812466	2177273
5km	50%	20000	6	239	5372150	778659	4524501	1875682
5km	50%	20000	6	226	5301937	807267	4413651	1787084
5km	50%	20000	6	310	4529322	624161	3837622	1393773
5km	50%	20000	6	427	7196668	940525	6170180	2292971
5km	50%	20000	6	231	5296043	691023	4560676	1719584
5km	50%	20000	6	246	4449972	644878	3745466	1524626
5km	50%	20000	6	232	5671292	824574	4797322	1831831
5km	50%	20000	6	262	5738197	897484	4764728	2024058
5km	50%	20000	6	305	5495597	769650	4646385	2030327
5km	50%	20000	6	253	7752833	1085557	6576978	2136080
5km	50%	20000	6	306	5872386	825478	4969126	1885939
5km	50%	20000	6	277	6542368	892609	5582582	1934769
5km	50%	20000	6	271	5841731	846793	4931787	1721192
5km	50%	20000	6	252	6222811	841805	5303012	1910398
5km	50%	20000	6	265	5942276	763024	5112285	2021989
5km	50%	20000	6	329	5012585	659101	4307294	1611758
5km	50%	20000	6	258	5556133	809250	4664283	1821557
5km	50%	20000	6	219	4989928	756488	4189955	1724303
5km	50%	20000	6	283	6712022	995245	5602859	2231514
5km	50%	20000	6	249	6026194	921863	5044207	1970532
5km	50%	20000	6	306	6940098	1036220	5819344	2338349
5km	50%	20000	6	255	7495191	1069783	6359695	2364008
5km	50%	20000	6	338	4782051	733965	4006956	1725898
5km	50%	20000	6	267	7012285	927824	5992028	1932488
5km	50%	20000	6	356	5953084	830184	5032921	2078677
5km	50%	20000	6	256	5265232	665889	4547012	1672538
5km	50%	20000	6	209	6659914	985791	5601212	1923938
5km	50%	20000	6	247	5003524	784824	4123306	1569329
5km	50%	20000	6	244	4811251	719447	4033714	1396561
5km	50%	20000	6	228	6108548	919125	5132717	1874386
5km	50%	20000	6	319	6652011	1006045	5549002	2130069
5km	50%	20000	6	229	5777753	893836	4822825	1717480
5km	50%	20000	6	254	7711434	1102074	6492735	2401676
5km	50%	20000	6	292	5007828	764692	4179717	1475037
5km	50%	20000	6	333	6404801	902444	5413255	1861199
5km	50%	20000	6	195	5077260	674874	4366634	1436580
5km	50%	20000	6	407	6678851	928592	5669454	1952385
5km	50%	20000	6	367	6024475	792494	5113103	2197606
5km	50%	20000	6	280	5223364	815840	4325769	1848675
5km	50%	20000	6	520	8116306	1046954	6988956	2321623
5km	50%	20000	6	259	4817779	728399	4052037	1453428
5km	50%	20000	6	271	4975247	675006	4248699	1585914
5km	50%	20000	6	234	7464367	1064664	6326216	2102835
5km	50%	20000	6	195	5559461	866036	4617410	1712207
5km	50%	20000	6	265	5387340	806918	4509660	1793875
5km	50%	20000	6	330	6904024	923705	5908660	1995201
5km	50%	20000	6	395	6317979	807386	5433515	2046235
5km	50%	20000	6	334	6810799	922797	5809716	2171904
5km	50%	20000	6	266	6679500	902378	5717724	2108304
5km	50%	20000	6	315	4888633	722848	4110550	1565424
5km	50%	20000	6	264	5317336	794682	4454672	1746358
5km	50%	20000	6	273	5572097	834750	4680636	1869840
5km	50%	20000	6	262	4895569	680233	4152720	1425321
5km	50%	20000	6	391	7042808	957082	6020214	2355326
5km	50%	20000	6	262	6396879	813462	5517500	1925421
5km	50%	20000	6	205	5081801	776678	4237585	1638971
5km	50%	20000	6	253	5069710	659556	4334684	1529831
5km	50%	20000	6	302	5760232	714574	4996867	1853419
5km	50%	20000	6	296	5552444	816669	4662999	2123752
5km	50%	20000	6	335	5403674	834739	4471709	1860826
5km	50%	20000	6	235	4595624	667079	3869907	1391397
5km	50%	20000	6	263	5941331	943695	4912640	2125372
5km	50%	20000	6	256	5723704	798029	4831684	1664639
5km	50%	20000	6	282	5641773	806345	4771335	1923672
5km	50%	20000	6	201	5203751	769244	4400928	1711260
5km	50%	20000	6	361	6876522	896501	5906173	2311734
5km	50%	20000	6	278	5974637	829282	5107262	1844659
5km	50%	20000	6	252	4755507	669155	4025128	1474284
5km	50%	20000	6	293	6721074	946304	5703305	2006188
5km	50%	20000	6	426	6271921	838587	5355169	2170881
5km	50%	20000	6	272	6391452	934353	5391436	1937827
5km	50%	20000	6	331	6412809	832441	5529878	1999778
5km	50%	20000	6	232	4673909	735189	3886414	1612489
5km	50%	20000	6	289	8232203	1134273	7021212	2341188
5km	50%	20000	6	253	6685878	905015	5702040	2293764
5km	50%	20000	6	292	6952700	932272	5953072	2210240
5km	50%	20000	6	288	5785765	894990	4788531	1833766
5km	50%	20000	6	338	7570245	945885	6551734	2216521
5km	50%	20000	6	331	4830822	696392	4073329	1522660
5km	50%	20000	6	269	6077063	804857	5134593	2013594
5km	50%	20000	6	295	5207995	735353	4401919	1770073
5km	50%	20000	6	240	5276911	785436	4432226	1782192
5km	50%	20000	6	283	5569398	799718	4721833	1747406
5km	50%	20000	6	288	5427449	818159	4543181	1825009
5km	50%	20000	6	229	4897218	788367	4040739	1687220
5km	50%	20000	6	261	5180157	724875	4390052	1828703
5km	50%	20000	6	274	6540791	783690	5680842	2278054
5km	50%	20000	6	307	3897936	592101	3271409	1475914
5km	50%	20000	6	359	7176617	1041865	6065447	2417966
5km	50%	20000	6	218	4445034	698654	3697781	1416643
5km	50%	20000	6	271	8324131	1098961	7157592	2500961
5km	50%	20000	6	265	6716238	904750	5749096	2065326
5km	50%	20000	6	324	6510684	897424	5539465	1950588
5km	50%	20000	6	188	4605712	725944	3822150	1529442
5km	50%	20000	6	317	5534182	767693	4722518	1815784
5km	50%	20000	6	225	5367775	778714	4534220	1808883
5km	50%	20000	6	315	5930129	815223	5063215	1712777
5km	50%	20000	6	334	6855572	844733	5945958	2300802
5km	50%	20000	6	368	4339770	607924	3690301	1415808
5km	50%	20000	6	409	5358840	705276	4584369	1653163
5km	50%	20000	6	245	4738085	724098	3951654	1648866
5km	50%	20000	6	207	4091877	589894	3464842	1360389
5km	50%	20000	6	270	5800680	869557	4876599	1743063
5km	50%	20000	6	256	4443045	685177	3719837	1540642
5km	50%	20000	6	235	5232505	761396	4410208	2042323
5km	50%	20000	6	316	4350629	633514	3666057	1437731
5km	50%	20000	6	306	6922422	832781	6016564	2242988
5km	50%	20000	6	238	5554072	814896	4675448	1583254
5km	50%	20000	6	301	5029426	672511	4311140	1549131
5km	50%	20000	6	314	8279687	1116639	7033211	2497540
5km	50%	20000	6	275	5167770	729482	4388703	1555044
5km	50%	20000	6	287	4194232	607262	3528326	1393923
5km	50%	20000	6	227	5275892	811133	4401530	1836052
5km	50%	20000	6	323	4699433	676025	3958920	1757047
5km	50%	20000	6	331	4533718	659510	3805403	1580901
5km	50%	20000	6	235	5648282	772731	4792253	1775829
5km	50%	20000	6	252	4800083	738080	3991632	1539376
5km	50%	20000	6	233	5046656	704268	4303258	1555864
5km	50%	20000	6	290	6282444	801920	5420586	2115822
5km	50%	20000	6	237	5843609	875498	4904961	1885298
5km	50%	20000	6	213	4658389	661861	3948653	1493834
5km	50%	20000	6	250	6639685	811048	5775844	1849432
5km	50%	20000	6	237	6766862	881698	5839197	2041188
5km	50%	20000	6	285	4966872	704555	4207752	1542979
5km	50%	20000	6	217	4826971	661975	4111314	1628289
5km	50%	20000	6	235	5623275	857560	4667625	1485739
5km	50%	20000	6	383	5771462	743399	4971318	1929578
5km	50%	20000	6	308	7386644	986478	6286635	2440781
5km	50%	20000	6	309	7729599	1068754	6590025	2171196
5km	50%	20000	6	282	4464906	657032	3760305	1413133
5km	50%	20000	6	229	5808500	843739	4900725	1728716
5km	50%	20000	6	267	5485518	745781	4698043	1866110
5km	50%	20000	6	401	6126369	816093	5256817	1818002
5km	50%	20000	6	205	4929099	731281	4131410	1450374
5km	50%	20000	6	268	7641133	1010720	6560542	2082116
5km	50%	20000	6	244	6522118	920797	5518914	2083147
5km	50%	20000	6	241	5195519	756264	4371006	1542255
5km	50%	20000	6	236	5427528	769377	4594120	1643748
5km	50%	20000	6	281	6120013	884642	5164588	1914614
5km	50%	20000	6	329	6358590	744082	5540338	2003337
5km	50%	20000	6	277	6244734	778623	5417384	1680433
5km	50%	20000	6	209	6029974	943539	5014674	1625954
5km	50%	20000	6	217	4608407	700196	3857070	1470077
5km	50%	20000	6	203	4823311	747814	3988528	1497207
5km	50%	20000	6	222	4660742	722409	3899663	1556658
5km	50%	20000	6	276	4561594	619702	3895938	1506734
5km	50%	20000	6	213	4982408	758200	4170675	1559720
5km	50%	20000	6	307	6409736	800113	5551244	2020970
5km	50%	20000	6	299	7054435	893736	6079879	2092567
5km	50%	20000	6	272	4758434	669339	4011743	1763331
5km	50%	20000	6	282	4475259	674675	3757987	1430948
5km	50%	20000	6	284	5595071	802365	4733972	1833978
5km	50%	20000	6	278	5131294	716148	4358798	1685314
5km	50%	20000	6	215	4614638	692191	3859138	1316579
5km	50%	20000	6	265	6287872	865404	5322721	1597282
5km	50%	20000	6	277	5299656	810722	4423756	2098630
5km	50%	20000	6	426	7050770	946697	6036576	2544270
5km	50%	20000	6	302	5300377	768074	4460506	1925437
5km	50%	20000	6	279	5974029	795444	5116772	2001771
5km	50%	20000	6	243	5028303	666985	4310916	1444401
5km	50%	20000	6	253	5632260	853807	4710543	1703732
5km	50%	20000	6	225	5684057	825751	4763249	1958410
5km	50%	20000	6	311	6168348	782547	5324267	1824344
5km	50%	20000	6	291	4923499	671757	4217541	1534048
5km	50%	20000	6	293	4811218	750675	3989318	1522494
5km	50%	20000	6	297	6459467	850487	5521506	2057692
5km	50%	20000	6	356	6493453	785897	5647666	2188825
5km	50%	20000	6	258	6112647	883784	5163109	2007855
5km	50%	20000	6	303	5808367	850801	4880562	1878162
5km	50%	20000	6	392	5781611	807582	4914634	2164661
5km	50%	20000	6	255	4920144	702684	4173201	1664290
5km	50%	20000	6	295	5399819	842062	4485280	1800711
5km	50%	20000	6	299	4847027	701956	4104740	1609525
5km	50%	20000	6	268	5272863	815259	4391606	1730570
5km	50%	20000	6	241	5102820	712851	4348707	1623547
5km	50%	20000	6	389	6690730	890856	5740362	2307652
5km	50%	20000	6	257	5868247	785842	5037526	1783025
5km	50%	20000	6	289	5210031	769211	4369960	1802319
5km	50%	20000	6	186	5403508	844367	4503574	1730076
5km	50%	20000	6	259	6678237	923639	5644529	2139215
5km	50%	20000	6	302	7607569	1015673	6512714	2287246
5km	50%	20000	6	326	7218015	924079	6202466	2498279
5km	50%	20000	6	340	6617070	792322	5741556	1955279
5km	50%	20000	6	255	5261495	784060	4427313	1930861
5km	50%	20000	6	298	5581234	807814	4692208	1962599
5km	50%	20000	6	285	5732453	794046	4888358	1798640
5km	50%	20000	6	238	5195741	789681	4330104	1579689
5km	50%	20000	6	295	4768926	699877	4015675	1635404
5km	50%	20000	6	277	4388585	599625	3747313	1387783
5km	50%	20000	6	280	5206650	774227	4392315	1655142
5km	50%	20000	6	323	6476089	875558	5531962	2059668
5km	50%	20000	6	292	6599217	974256	5548143	2095379
5km	50%	20000	6	212	4138949	558353	3541985	1422680
5km	50%	20000	6	303	5839310	866959	4916764	1869775
5km	50%	20000	6	285	4291429	603684	3642448	1484088
5km	50%	20000	6	255	5731719	824892	4781910	1802708
5km	50%	20000	6	250	6168148	930293	5135342	1912571
5km	50%	20000	6	245	4910170	693250	4175743	1607863
5km	50%	20000	6	235	5555537	768751	4711778	1669297
5km	50%	20000	6	267	5858086	915355	4892127	1895686
5km	50%	20000	6	353	6500541	863085	5559797	1906520
5km	50%	20000	6	218	4815943	687521	4066725	1649613
5km	50%	20000	6	380	5605249	709526	4833307	1823354
5km	50%	20000	6	257	7945759	1018086	6824523	2183204
5km	50%	20000	6	288	5437560	779880	4584169	1775299
5km	50%	20000	6	245	5460367	882779	4496597	1759212
5km	50%	20000	6	232	4455397	607296	3774370	1455570
5km	50%	20000	6	265	6119963	927113	5115159	1686859
5km	50%	20000	6	208	5710410	756692	4893009	1862165
5km	50%	20000	6	164	5101240	771303	4289789	1379048
5km	50%	20000	6	307	6542242	855172	5626545	2327194
5km	50%	20000	6	228	5660282	837951	4749011	1669981
5km	50%	20000	6	291	4120042	580520	3475046	1574505
5km	50%	20000	6	220	6412508	867968	5478156	1681128
5km	50%	20000	6	223	5289088	767971	4480107	1657930
5km	50%	20000	6	303	6555257	898616	5586689	1799340
5km	50%	20000	6	308	6066272	784501	5224977	1834010
5km	50%	20000	6	222	5892322	891402	4941071	1757888
5km	50%	20000	6	215	7761987	1052238	6641766	1995735
5km	50%	20000	6	397	5269707	813183	4408436	1782651
5km	50%	20000	6	300	6029119	820139	5152004	1661501
5km	50%	20000	6	274	5312226	789842	4457446	1804699
5km	50%	20000	6	421	5745942	794431	4882700	2090692
5km	50%	20000	6	250	5543762	751578	4719614	1747598
5km	50%	20000	6	219	5431613	819555	4550730	1526310
5km	50%	20000	6	299	6611129	830060	5733925	1924721
5km	50%	20000	6	222	5810342	863863	4856517	1847063
5km	50%	20000	6	234	6147127	784222	5277948	1904840
5km	50%	20000	6	294	6553904	851578	5597418	2315419
5km	50%	20000	6	263	5535408	891857	4589313	2029368
5km	50%	20000	6	236	5276645	798960	4412165	1568099
5km	50%	20000	6	289	4989286	693117	4237647	1861797
5km	50%	20000	6	267	5112336	725739	4309639	1468775
5km	50%	20000	6	194	5013323	704018	4257982	1415728
5km	50%	20000	6	220	5214141	795338	4348350	1628519
5km	50%	20000	6	254	6386728	985294	5326108	1887062
5km	50%	20000	6	350	4852759	672070	4140125	1813615
5km	50%	20000	6	262	7110006	1079366	5960611	2225703
5km	50%	20000	6	369	5783276	855526	4842767	1840046
5km	50%	20000	6	301	7511089	1028966	6416009	2041853
5km	50%	20000	6	255	5264570	714598	4480562	1627692
5km	50%	20000	6	292	5774994	704213	5016625	1788140
5km	50%	20000	6	286	5806125	767176	4977837	1740829
5km	50%	20000	6	312	5327245	790183	4471615	1574681
5km	50%	20000	6	221	5268733	798858	4386606	1590735
5km	50%	20000	6	252	5553762	823085	4656818	1730968
5km	50%	20000	6	329	4638560	674869	3905892	1563310
5km	50%	20000	6	354	5182819	753775	4385550	1715835
5km	50%	20000	6	301	6071320	892788	5114690	2132711
5km	50%	20000	6	366	6864078	959366	5809101	2261661
5km	50%	20000	6	259	5011508	716252	4249906	1559087
5km	50%	20000	6	184	5752755	859103	4830706	1763402
5km	50%	20000	6	197	4905307	760022	4099735	1554715
5km	50%	20000	6	279	5862441	887018	4922127	1833941
5km	50%	20000	6	323	7373104	964646	6319192	2050094
5km	50%	20000	6	294	4993192	698037	4259049	1659093
5km	50%	20000	6	248	4931211	743896	4123443	1514713
5km	50%	20000	6	259	7550883	1116942	6324451	2572926
5km	50%	20000	6	403	6564967	891592	5585094	1907403
5km	50%	20000	6	308	6111514	816301	5224363	1898688
5km	50%	20000	6	239	5495755	856039	4570850	1685884
5km	50%	20000	6	406	5823574	818487	4935886	2168118
5km	50%	20000	6	305	5204265	780677	4360617	1733069
5km	50%	20000	6	350	5983855	840979	5082392	2158720
5km	50%	20000	6	388	4199076	611595	3525133	1613747
5km	50%	20000	6	250	5995654	928410	5004686	1765162
5km	50%	20000	6	274	5612314	842280	4723730	1805620
5km	50%	20000	6	288	6931349	1008448	5853613	1986198
5km	50%	20000	6	396	6406902	847197	5520286	1970215
5km	50%	20000	6	292	6671907	966031	5632251	1984107
5km	50%	20000	6	252	5154350	670610	4426994	1444087
5km	50%	20000	6	346	5304736	768774	4481204	1961348
5km	50%	20000	6	317	5503088	796958	4657531	1987978
5km	50%	20000	6	259	5926530	839482	5022701	1720464
5km	50%	20000	6	300	5074632	697115	4290128	1680847
5km	50%	20000	6	199	5157038	749017	4357884	1444399
5km	50%	20000	6	265	4938419	724314	4103084	1367158
5km	50%	20000	6	244	5387091	843381	4493291	1661179
5km	50%	20000	6	291	6745953	863034	5820893	2080197
5km	50%	20000	6	346	6200782	878644	5233268	1969432
5km	50%	20000	6	272	5327189	753978	4514346	1695412
5km	50%	20000	6	350	6810944	850289	5844711	2395219
5km	50%	20000	6	231	4966783	726465	4164575	1728479
5km	50%	20000	6	314	5500770	772511	4679685	1541906
5km	50%	20000	6	258	5681207	895663	4731772	1809662
5km	50%	20000	6	314	6672292	882473	5719607	2111310
5km	50%	20000	6	294	6230787	903322	5263505	1921140
5km	50%	20000	6	431	5272139	703168	4530565	2032186
5km	50%	20000	6	273	5244532	743305	4392035	1730097
5km	50%	20000	6	274	4785606	708007	4021731	1551037
5km	50%	20000	6	267	5812538	830578	4903439	1826910
5km	50%	20000	6	323	7831048	1019012	6729024	2378176
5km	50%	20000	6	348	7326710	960297	6240533	2322415
5km	50%	20000	6	258	6666971	919932	5659350	2293673
5km	50%	20000	6	268	6890678	877872	5937738	2022438
5km	50%	20000	6	282	5426598	744077	4635518	1871612
5km	50%	20000	6	273	6472007	976636	5421070	2151026
5km	50%	20000	6	361	6865199	855897	5943231	2076215
5km	50%	20000	6	375	5766274	831079	4850152	1913605
5km	50%	20000	6	309	5835076	884944	4866065	2086749
5km	50%	20000	6	448	8239599	1050524	7090128	2652603
5km	50%	20000	6	322	6400530	860997	5473491	2210963
5km	50%	20000	6	353	9508518	1254247	8146969	2515697
5km	50%	20000	6	281	5429671	799755	4564020	1869127
5km	50%	20000	6	244	7601773	1009566	6507128	2318199
5km	50%	20000	6	236	5343645	733713	4559851	1736955
5km	50%	20000	6	240	4549415	641616	3849854	1748128
5km	50%	20000	6	269	6718141	1030205	5622145	1975149
5km	50%	20000	6	239	6114098	894969	5157650	1993349
5km	50%	20000	6	321	6874263	999485	5774161	2065628
5km	50%	20000	6	282	7656633	1054038	6481695	2600046
5km	50%	20000	6	326	6115055	818337	5226362	2052811
5km	50%	20000	6	318	5365009	765550	4538579	1693093
5km	50%	20000	6	206	4648821	641796	3959386	1562596
5km	50%	20000	6	221	5464132	802998	4593397	1640228
5km	50%	20000	6	269	6279712	907330	5281763	1875277
5km	50%	20000	6	350	4885678	732507	4094895	1820984
5km	50%	20000	6	341	6376376	838934	5467436	1992660
5km	50%	20000	6	218	4828032	696921	4069902	1645598
5km	50%	20000	6	236	5840586	793143	4975155	1905740
5km	50%	20000	6	230	5185823	770526	4349378	1844234
5km	50%	20000	6	277	5452835	809431	4596513	1803079
5km	50%	20000	6	209	5588052	855423	4655341	1832430
5km	50%	20000	6	316	4763125	736265	3974549	1765355
5km	50%	20000	6	219	5371814	797777	4501315	1545336
5km	50%	20000	6	329	5555024	860847	4642688	2160457
5km	50%	20000	6	217	7122065	944264	6106244	1936993
5km	50%	20000	6	249	5724671	807045	4829220	1854966
5km	50%	20000	6	258	6189665	850887	5259241	1921684
5km	50%	20000	6	254	5558951	811498	4689705	1625414
5km	50%	20000	6	360	6638395	887988	5640762	2223894
5km	50%	20000	6	283	4771075	700304	3986498	1648263
5km	50%	20000	6	278	5264595	745692	4448502	1573293
5km	50%	20000	6	358	5820593	775164	4987976	1872868
5km	50%	20000	6	226	5215326	769167	4396404	1751625
5km	50%	20000	6	257	5167924	760477	4336439	1945141
5km	50%	20000	6	242	5637015	820687	4764856	1532658
5km	50%	20000	6	278	7977179	1027264	6869425	2172040
5km	50%	20000	6	408	7179630	976781	6126295	2167463
5km	50%	20000	6	334	5469106	818186	4590201	1660271
5km	50%	20000	6	215	4900918	790703	4059534	1658549
5km	50%	20000	6	242	6062542	834699	5160271	1879903
5km	50%	20000	6	348	5218713	746917	4413258	2214932
5km	50%	20000	6	273	6412642	863483	5498515	2056530
5km	50%	20000	6	258	6093634	934131	5097310	1899604
5km	50%	20000	6	324	7137829	901650	6176468	2082743
5km	50%	20000	6	374	5630676	830222	4749955	1873394
5km	50%	20000	6	288	7216948	1000856	6139697	2133422
5km	50%	20000	6	238	6274214	787608	5443411	2044706
5km	50%	20000	6	257	6548591	1014570	5444001	1927112
5km	50%	20000	6	310	7865980	984111	6770177	2233613
5km	50%	20000	6	363	5253008	743092	4450174	1973907
5km	50%	20000	6	332	6090230	822764	5220444	2012010
5km	50%	20000	6	207	5384989	829898	4515915	1697749
5km	50%	20000	6	223	4461755	663222	3733707	1545044
5km	50%	20000	6	224	5723004	840638	4789804	1681466
5km	50%	20000	6	283	5991096	849176	5086668	1672528
5km	50%	20000	6	233	5631510	867651	4692786	1612096
5km	50%	20000	6	231	4906989	712144	4127125	1611831
5km	50%	20000	6	210	5130328	747889	4324935	1576122
5km	50%	20000	6	341	7412486	1015181	6313026	2469739
5km	50%	20000	6	257	6460975	863001	5527078	1870807
5km	50%	20000	6	345	8086018	1062567	6920030	2502027
5km	50%	20000	6	300	7685526	1019753	6596343	2191608
5km	50%	20000	6	204	4230383	590668	3580520	1391800
5km	50%	20000	6	361	6653589	843713	5748644	1981403
5km	50%	20000	6	301	5545103	792708	4668987	1645429
5km	50%	20000	6	218	4868785	734260	4067032	1625100
5km	50%	20000	6	229	6165756	864533	5224114	1739372
5km	50%	20000	6	315	6398949	855189	5461433	1934452
5km	50%	20000	6	247	5501496	833936	4584555	1940665
5km	50%	20000	6	223	5522794	807080	4657882	1771223
5km	50%	20000	6	265	6088053	913678	5106109	1988026
5km	50%	20000	6	288	7493667	956828	6459938	2167291
5km	50%	20000	6	234	5171470	770357	4337964	1708385
5km	50%	20000	6	343	5183009	760973	4355644	1921298
5km	50%	20000	6	255	6529879	860799	5601312	1941773
5km	50%	20000	6	241	5216924	718938	4409303	1635503
5km	50%	20000	6	311	7372156	939059	6355044	2157677
5km	50%	20000	6	336	6970790	907827	5982874	2119787
5km	50%	20000	6	310	5715873	800312	4850301	1985698
5km	50%	20000	6	311	5616869	847104	4698964	1768035
5km	50%	20000	6	243	5449044	728681	4681530	1669861
5km	50%	20000	6	301	5376525	817833	4514723	1885990
5km	50%	20000	6	224	5436492	790264	4568553	1784045
5km	50%	20000	6	229	5341485	713653	4582726	1652807
5km	50%	20000	6	228	4979643	788622	4132442	1603306
5km	50%	20000	6	260	6200904	849074	5276697	1942723
5km	50%	20000	6	359	6356943	846179	5441370	2296454
5km	50%	20000	6	258	5101646	761233	4241451	1910409
5km	50%	20000	6	343	5336371	797376	4460390	1867830
5km	50%	20000	6	307	5049567	744030	4235773	1590711
5km	50%	20000	6	268	6402667	838133	5504474	1950694
5km	50%	20000	6	477	7066546	803099	6204390	2207775
5km	50%	20000	6	344	4865395	695737	4097155	1767001
5km	50%	20000	6	257	5534445	790746	4675371	1647670
5km	50%	20000	6	289	7089065	983237	6029178	2275218
5km	50%	20000	6	298	4872159	748755	4034398	1604026
5km	50%	20000	6	352	6920796	888302	5946958	2330273
5km	50%	20000	6	237	5103552	824150	4218272	1787174
5km	50%	20000	6	258	6442002	837310	5528163	2162351
5km	50%	20000	6	192	5714362	846058	4802244	1731158
5km	50%	20000	6	279	5672348	810275	4805786	1846167
5km	50%	20000	6	332	6129484	805951	5256267	2216162
5km	50%	20000	6	439	7288943	903296	6327148	2209062
5km	50%	20000	6	270	7099166	1003626	6028963	1962403
5km	50%	20000	6	267	5371540	816527	4502649	1754315
5km	50%	20000	6	272	6885167	952046	5858767	1810022
5km	50%	20000	6	337	7089216	907115	6117429	2195401
5km	50%	20000	6	342	7378487	1008324	6278776	2186470
5km	50%	20000	6	260	5406384	767292	4581399	1525070
5km	50%	20000	6	302	4859139	711583	4076406	1504730
5km	50%	20000	6	174	4785243	725425	4006798	1442254
5km	50%	20000	6	294	5585415	833345	4683665	1919727
5km	50%	20000	6	259	6345147	841375	5435680	2157333
5km	50%	20000	6	282	6545508	916242	5527038	2112495
5km	50%	20000	6	246	5610815	802220	4722090	1762742
5km	50%	20000	6	260	5616664	781793	4789108	1743385
5km	50%	20000	6	469	6776031	841927	5864524	2007259
5km	50%	20000	6	387	6076853	892908	5119443	1732431
5km	50%	20000	6	308	5575644	824941	4692181	1930720
5km	50%	20000	6	235	4620723	683273	3851532	1411680
5km	50%	20000	6	320	6469190	880325	5527405	2075908
5km	50%	20000	6	248	6455197	901765	5468325	2049097
5km	50%	20000	6	273	5721138	895938	4761319	2038597
5km	50%	20000	6	263	5470924	768407	4623215	1443187
5km	50%	20000	6	272	4949419	753092	4126521	1610317
5km	50%	20000	6	199	5343208	746995	4542030	1483673
5km	50%	20000	6	294	6431632	911909	5443339	2039250
5km	50%	20000	6	352	5215071	761601	4394897	1780495
5km	50%	20000	6	239	5758508	831633	4848874	1775704
5km	50%	20000	6	260	5491127	750859	4671748	1521006
5km	50%	20000	6	289	5230629	772420	4368212	1661334
5km	50%	20000	6	339	4628732	722837	3868815	1706532
5km	50%	20000	6	226	4642330	687307	3887580	1426280
5km	50%	20000	6	279	5641127	830084	4748398	1617959
5km	50%	20000	6	197	4981527	727575	4196054	1550465
5km	50%	20000	6	245	5164541	786768	4323436	1667582
5km	50%	20000	6	341	7264936	933154	6263016	2285270
5km	50%	20000	6	230	6579205	869667	5641077	1880576
5km	50%	20000	6	295	5504044	788175	4646709	1906902
5km	50%	20000	6	255	6206190	892080	5257798	1755969
5km	50%	20000	6	302	5668381	801507	4779874	1998104
5km	50%	20000	6	285	5041853	775373	4200024	1709486
5km	50%	20000	6	337	6098530	852145	5194164	2040899
5km	50%	20000	6	309	7795434	1007443	6710814	2409719
5km	50%	20000	6	467	7192791	1013400	6084368	2530956
5km	50%	20000	6	246	5567082	811900	4712109	1630684
5km	50%	20000	6	361	4675135	676222	3908355	1682897
5km	50%	20000	6	299	6754189	971544	5731497	2242914
5km	50%	20000	6	217	5414600	762734	4580478	1549886
5km	50%	20000	6	257	6329615	860630	5396101	1852228
5km	50%	20000	6	258	5881082	859234	4937676	1916246
5km	50%	20000	6	337	6551173	924486	5552128	1877388
5km	50%	20000	6	286	5573037	782339	4716023	1690174
5km	50%	20000	6	290	6022405	932184	4995374	1801086
5km	50%	20000	6	270	5063806	747846	4263664	1497739
5km	50%	20000	6	283	6047630	887758	5084105	2049397
5km	50%	20000	6	313	7080474	920643	6083210	2121824
5km	50%	20000	6	332	5413786	749831	4604805	1725123
5km	50%	20000	6	206	5307922	788611	4450140	1694302
5km	50%	20000	6	269	8146168	1059252	7006279	2149501
5km	50%	20000	6	303	5892896	726705	5118632	1994422
5km	50%	20000	6	250	5907966	833654	4993139	2125229
5km	50%	20000	6	322	6083658	816639	5219463	1900138
5km	50%	20000	6	230	4385373	662011	3659914	1680189
5km	50%	20000	6	220	4710999	693333	3976572	1489753
5km	50%	20000	6	273	5244282	754475	4425224	1743141
5km	50%	20000	6	276	5181541	757172	4372771	1685969
5km	50%	20000	6	255	5060432	824764	4176364	1919840
5km	50%	20000	6	267	5589807	754330	4785335	1856348
5km	50%	20000	6	214	4996557	727363	4203025	1554786
5km	50%	20000	6	277	5873050	771642	5041837	2063060
5km	50%	20000	6	397	5304586	696066	4552396	1607838
5km	50%	20000	6	390	6667677	848973	5761428	2069698
5km	50%	20000	6	348	6056721	935460	5073103	1796945
5km	50%	20000	6	384	6639815	821606	5746588	2029506
5km	50%	20000	6	340	6928079	852852	6006445	2199281
5km	50%	20000	6	286	4304073	654435	3604547	1328967
5km	50%	20000	6	275	5185864	788154	4345886	1494996
5km	50%	20000	6	316	7417214	935248	6409096	2117206
5km	50%	20000	6	227	5089248	776021	4261556	1548516
5km	50%	20000	6	367	5868294	921806	4860957	1852763
5km	50%	20000	6	222	5158883	707608	4393067	1705113
5km	50%	20000	6	256	6066239	916653	5080800	1921424
5km	50%	20000	6	210	7130593	964279	6076643	2034258
5km	50%	20000	6	327	5853985	792506	5000177	1912664
5km	50%	20000	6	236	5038529	715602	4269703	1669774
5km	50%	20000	6	291	4686051	688117	3938688	1760785
5km	50%	20000	6	373	5401533	786207	4570729	1691752
5km	50%	20000	6	217	4933550	760430	4109451	1473675
5km	50%	20000	6	290	5204819	667261	4488879	1675260
5km	50%	20000	6	347	6760027	865324	5817208	2249242
5km	50%	20000	6	336	7207609	1048000	6067120	2391277
5km	50%	20000	6	279	4064977	614920	3397671	1450444
5km	50%	20000	6	318	7685449	1015815	6598659	2460109
5km	50%	20000	6	229	4954100	754041	4156220	1418295
5km	50%	20000	6	296	5673277	758804	4824134	1750490
5km	50%	20000	6	318	5573751	825411	4643890	1842430
5km	50%	20000	6	354	5938438	764057	5101283	1918109
5km	50%	20000	6	278	7060363	917711	6082060	1925759
5km	50%	20000	6	277	5351482	752640	4542265	1701823
5km	50%	20000	6	312	4503782	656096	3782423	1446701
5km	50%	20000	6	258	6550475	829203	5642152	2105866
5km	50%	20000	6	300	5631280	846131	4742273	1890898
5km	50%	20000	6	243	5203293	816051	4342457	1575312
5km	50%	20000	6	238	4469380	664795	3766518	1612694
5km	50%	20000	6	260	5170261	746479	4358689	1539617
5km	50%	20000	6	282	5415591	802950	4530000	1903183
5km	50%	20000	6	280	7104848	1055706	5950030	2215836
5km	50%	20000	6	207	4702264	666074	3986624	1297360
5km	50%	20000	6	191	5066953	793072	4228232	1573502
5km	50%	20000	6	287	5686553	755161	4866796	1752648
5km	50%	20000	6	303	4717511	720559	3942057	1504466
5km	50%	20000	6	305	7642743	1038796	6524910	2587480
5km	50%	20000	6	326	7429311	1113406	6226667	2397553
5km	50%	20000	6	342	5400675	793333	4537786	1487220
5km	50%	20000	6	271	5571228	888988	4624650	1859913
5km	50%	20000	6	408	6683073	833105	5803664	2058322
5km	50%	20000	6	237	5252085	806755	4356291	1692228
5km	50%	20000	6	287	7345109	1009862	6283482	2259395
5km	50%	20000	6	243	5034693	762639	4217936	1610020
5km	50%	20000	6	373	7217613	941268	6200289	2018668
5km	50%	20000	6	237	4763619	637280	4075281	1572137
5km	50%	20000	6	417	6018087	941255	4999124	1838656
5km	50%	20000	6	310	5554760	846362	4646304	1761920
5km	50%	20000	6	289	5375478	726700	4597486	1548895
5km	50%	20000	6	319	6668648	835549	5790020	1985541
5km	50%	20000	6	325	6843593	920428	5830581	2130854
5km	50%	20000	6	345	8413012	1064951	7279629	2422629
5km	50%	20000	6	344	5968928	777326	5126697	1795863
5km	50%	20000	6	242	4822991	715383	4058645	1555760
5km	50%	20000	6	218	5407631	814210	4545760	1842711
5km	50%	20000	6	203	4963378	779776	4134398	1452012
5km	50%	20000	6	363	7093855	891263	6140143	2215553
5km	50%	20000	6	231	7734198	1056234	6570993	2404735
5km	50%	20000	6	332	5540619	803169	4661983	2095013
5km	50%	20000	6	269	5890990	904328	4901859	1780543
5km	50%	20000	6	261	5717809	743623	4933721	1732074
5km	50%	20000	6	452	7109557	902045	6133563	2161133
5km	50%	20000	6	269	7091074	1000074	6028641	2167218
5km	50%	20000	6	324	6401896	802196	5536964	1875141
5km	50%	20000	6	240	7295429	972296	6252834	2144452
5km	50%	20000	6	301	4638884	651093	3948456	1733220
5km	50%	20000	6	286	6193344	851815	5275018	1923256
5km	50%	20000	6	202	5007435	733801	4185981	1548819
5km	50%	20000	6	243	6342422	927809	5360158	1982850
5km	50%	20000	6	408	6283408	898874	5271724	2049115
5km	50%	20000	6	381	7221679	984957	6155079	2250767
5km	50%	20000	6	267	4923947	723259	4158543	1647724
5km	50%	20000	6	375	6344339	930900	5339645	2007788
5km	50%	20000	6	349	6311941	820731	5442643	2038213
5km	50%	20000	6	239	5565564	797237	4712903	1622631
5km	50%	20000	6	334	4972717	721266	4190267	1983244
5km	50%	20000	6	346	5230612	656217	4503138	1806874
5km	50%	20000	6	253	5321991	770956	4474504	1703235
5km	50%	20000	6	282	7044288	923635	6040823	2015667
5km	50%	20000	6	305	6324150	889138	5332934	2265026
5km	50%	20000	6	263	4988041	718799	4216097	1561937
5km	50%	20000	6	241	5734354	818599	4863902	1712272
5km	50%	20000	6	289	6535000	880098	5589338	1929323
5km	50%	20000	6	382	8107345	1006851	7017614	2350310
5km	50%	20000	6	304	5983351	882278	5027622	2165602
5km	50%	20000	6	330	6411989	715623	5633915	2032033
5km	50%	20000	6	359	6736505	835575	5848427	2223653
5km	50%	20000	6	286	6706565	893309	5746290	2132901
5km	50%	20000	6	231	5409265	751911	4594066	1593308
5km	50%	20000	6	288	4783931	660513	4071160	1606304
5km	50%	20000	6	312	6205088	825718	5286689	1932374
5km	50%	20000	6	232	7491609	1002973	6400877	2008580
5km	50%	20000	6	265	4999711	728613	4236566	1608641
5km	50%	20000	6	208	4948057	762668	4141555	1573127
5km	50%	20000	6	249	5446897	794131	4561862	1811871
5km	50%	20000	6	330	5641489	751272	4834012	1993795
5km	50%	20000	6	265	4180851	605177	3508927	1305008
5km	50%	20000	6	236	6755104	871221	5817811	1833551
5km	50%	20000	6	282	6396532	914530	5399488	2035681
5km	50%	20000	6	234	6007398	861911	5074838	1743263
5km	50%	20000	6	264	6513456	934078	5484073	1668989
5km	50%	20000	6	366	6039838	804978	5172392	1828847
5km	50%	20000	6	277	6278774	910458	5285614	1949494
5km	50%	20000	6	310	5585544	768958	4734351	2208359
5km	50%	20000	6	194	5434186	859357	4525027	1549399
5km	50%	20000	6	209	5416078	799728	4525978	1737017
5km	50%	20000	6	308	4484375	666293	3781977	1409422
5km	50%	20000	6	219	4529054	657228	3835716	1431332
5km	50%	20000	6	211	5224383	774971	4406337	1608113
5km	50%	20000	6	342	5221043	812102	4352335	1806972
5km	50%	20000	6	217	4217151	635513	3525749	1453024
5km	50%	20000	6	415	5048400	708138	4285239	1749948
5km	50%	20000	6	358	6354999	987109	5308392	2026424
5km	50%	20000	6	262	5627446	837037	4726128	1722838
5km	50%	20000	6	326	6926017	919949	5917435	2120129
5km	50%	20000	6	292	4686117	660186	3981677	1414435
5km	50%	20000	6	278	5195771	765546	4391262	1679911
5km	50%	20000	6	252	5177596	700453	4424591	1643497
5km	50%	20000	6	341	7612849	1051547	6473576	2423575
5km	50%	20000	6	259	5871695	740938	5080014	1692845
5km	50%	20000	6	246	4434941	618902	3775662	1457126
5km	50%	20000	6	237	5299542	725792	4515095	1479893
5km	50%	20000	6	283	5354565	781832	4528507	1454431
5km	50%	20000	6	237	5914246	838656	5005899	1789242
5km	50%	20000	6	223	5527945	711337	4760571	1776606
5km	50%	20000	6	237	4954262	745178	4158475	1529544
5km	50%	20000	6	263	6499652	875474	5565635	2007658
5km	50%	20000	6	314	4985713	724939	4210171	1513768
5km	50%	20000	6	252	4814456	710601	4038082	1674404
5km	50%	20000	6	199	5201514	784109	4367794	1611775
5km	50%	20000	6	224	5177685	768205	4338822	1502910
5km	50%	20000	6	344	5939942	830480	5042453	2064648
5km	50%	20000	6	259	5245858	778466	4397574	2053416
5km	50%	20000	6	331	6918171	911227	5922516	2183683
5km	50%	20000	6	249	5410134	853369	4500038	1802811
5km	50%	20000	6	312	5961639	861440	5035476	1814921
5km	50%	20000	6	284	6337678	867513	5399858	2325999
5km	50%	20000	6	424	6782013	749270	5961061	2199353
5km	50%	20000	6	277	7287403	923108	6275122	2110973
5km	50%	20000	6	308	5720935	842375	4814037	1924497
5km	50%	20000	6	316	4963033	669763	4228394	1631550
5km	50%	20000	6	287	7884644	1039602	6770737	2121165
5km	50%	20000	6	318	3776845	533250	3194598	1370862
5km	50%	20000	6	312	6416990	815692	5533982	2166148
5km	50%	20000	6	310	5634575	848023	4725754	1715429
5km	50%	20000	6	281	5568945	806617	4709542	1768126
5km	50%	20000	6	354	5884807	752309	5060696	2001046
5km	50%	20000	6	244	4814848	735002	4027472	1363506
5km	50%	20000	6	351	4630605	651843	3927848	1628452
5km	50%	20000	6	302	6469404	906062	5510939	2314000
5km	50%	20000	6	226	5475618	881109	4529101	1697918
5km	50%	20000	6	251	6242122	940266	5227758	2179345
5km	50%	20000	6	303	5428276	798575	4581798	1764308
5km	50%	20000	6	317	7479312	1014192	6406458	2574830
5km	50%	20000	6	323	4721532	672423	3999385	1683972
5km	50%	20000	6	331	6774650	923443	5767562	2002930
5km	50%	20000	6	329	6341078	974716	5270303	2144461
5km	50%	20000	6	340	6645600	862829	5734446	2025312
5km	50%	20000	6	346	5550135	814155	4673931	1844938
5km	50%	20000	6	246	6161252	908299	5178515	2037297
5km	50%	20000	6	249	4909738	769409	4077528	1679513
5km	50%	20000	6	294	6378031	931750	5378681	2082115
5km	50%	20000	6	437	5744114	734146	4957170	1919025
5km	50%	20000	6	274	4753006	713977	3990133	1559539
5km	50%	20000	6	287	5132783	778349	4290415	1908489
5km	50%	20000	6	315	6353375	753657	5530593	1834850
5km	50%	20000	6	235	4234150	634077	3549765	1523015
5km	50%	20000	6	256	6137621	772264	5304601	1965270
5km	50%	20000	6	264	3961405	568722	3335399	1387644
5km	50%	20000	6	263	6167670	878195	5215656	1874088
5km	50%	20000	6	293	7397087	992355	6330702	2260573
5km	50%	20000	6	236	5177985	831166	4296716	1702874
5km	50%	20000	6	310	6326991	914879	5339496	2169647
5km	50%	20000	6	276	4375223	678194	3642396	1555956
5km	50%	20000	6	295	7231956	985893	6164055	2190187
5km	50%	20000	6	232	5151801	677395	4414377	1811457
5km	50%	20000	6	273	6848070	983501	5780060	2210872
5km	50%	20000	6	250	5235738	811860	4353553	1627475
5km	50%	20000	6	221	5621396	852569	4691962	1570452
5km	50%	20000	6	259	6481271	938326	5464294	2133382
5km	50%	20000	6	230	5165379	714198	4400463	1615860
5km	50%	20000	6	266	5260436	718328	4477871	1756131
5km	50%	20000	6	305	5298381	774023	4474660	1699175
5km	50%	20000	6	260	5921066	870886	5000417	1781176
5km	50%	20000	6	308	5405989	869305	4464791	1868581
5km	50%	20000	6	326	5840773	847868	4934795	1999037
5km	50%	20000	6	199	4809058	756224	4015906	1458131
5km	50%	20000	6	302	7592353	931117	6556829	2386803
5km	50%	20000	6	270	4723836	638750	4040431	1567531
5km	50%	20000	6	316	5286984	828623	4408334	1610392
5km	50%	20000	6	364	7283822	965644	6248998	2391199
5km	50%	20000	6	235	6925731	961653	5884261	1894958
5km	50%	20000	6	327	4984599	743203	4190483	1629670
5km	50%	20000	6	310	5674905	776282	4792872	1724809
5km	50%	20000	6	262	6608873	893330	5656146	2111948
5km	50%	20000	6	240	4593230	637269	3871507	1392944
5km	50%	20000	6	261	6470197	913643	5485304	1896343
5km	50%	20000	6	195	6333695	936467	5322564	1623806
5km	50%	20000	6	248	6122289	912855	5118787	1755407
5km	50%	20000	6	247	5914319	900354	4931382	2088714
5km	50%	20000	6	319	6000231	766100	5174257	1889594
5km	50%	20000	6	432	7749597	1002489	6658253	2569046
5km	50%	20000	6	257	5249414	751545	4441482	1930932
5km	50%	20000	6	291	5850276	887364	4893191	2173054
5km	50%	20000	6	243	6483937	977686	5437667	2285063
5km	50%	20000	6	345	6599644	833189	5708189	1962651
5km	50%	20000	6	253	4829066	752207	4036121	2042330
5km	50%	20000	6	351	5274342	752860	4455136	1544905
5km	50%	20000	6	259	4961719	720601	4180902	1771485
5km	50%	20000	6	323	6176596	919953	5157875	2098936
5km	50%	20000	6	292	5574921	876757	4630198	2084237
5km	50%	20000	6	455	6713880	961334	5694016	2037143
5km	50%	20000	6	291	5752255	871966	4833798	1952912
5km	50%	20000	6	274	3976307	566109	3363908	1560636
5km	50%	20000	6	294	6672746	905539	5683559	1925164
5km	50%	20000	6	266	6745602	969601	5704770	1894379
5km	50%	20000	6	263	5162933	812977	4275295	1786895
5km	50%	20000	6	220	4726184	686371	3984512	1534472
5km	50%	20000	6	274	4244811	624260	3582752	1549397
5km	50%	20000	6	302	4550558	702906	3796413	1665501
5km	50%	20000	6	269	6601847	922649	5612486	1796942
5km	50%	20000	6	274	7213023	1013587	6141490	2268166
5km	50%	20000	6	203	4011651	632021	3308565	1377889
5km	50%	20000	6	208	5104429	752363	4277206	1640931
5km	50%	20000	6	286	4581742	634338	3854221	1395278
5km	50%	20000	6	310	5288728	668035	4578711	1759910
5km	50%	20000	6	248	4843646	688356	4105402	1534651
5km	50%	20000	6	256	4931298	691899	4188946	1788029
5km	50%	20000	6	292	5882413	916018	4909472	2009153
5km	50%	20000	6	543	6486945	756418	5670846	2001716
5km	50%	20000	6	369	6702662	900557	5738956	2194820
5km	50%	20000	6	275	6656811	911901	5675119	2011532
5km	50%	20000	6	273	6339644	860188	5388122	2176523
5km	50%	20000	6	238	5835695	807919	4978781	1649588
5km	50%	20000	6	216	5210754	764438	4379479	1557662
5km	50%	20000	6	285	5923527	894897	4957141	2132031
5km	50%	20000	6	418	7190325	951517	6147070	2364620
5km	50%	20000	6	261	5829224	895357	4876427	1819126
5km	50%	20000	6	226	5420670	806769	4555861	1639701
5km	50%	20000	6	217	4679247	681280	3965412	1282517
5km	50%	20000	6	303	7567530	927367	6564112	2491243
5km	50%	20000	6	387	6585927	867317	5642843	2228799
5km	50%	20000	6	207	5415540	835352	4520364	1540879
5km	50%	20000	6	265	4381448	640619	3684049	1473990
5km	50%	20000	6	288	5909322	852272	4990646	1734614
5km	50%	20000	6	247	6436586	1017245	5325631	2130195
5km	50%	20000	6	211	4810267	720332	4032929	1360336
5km	50%	20000	6	234	5246065	735216	4438325	1711116
5km	50%	20000	6	390	7182018	987757	6112066	2543417
5km	50%	20000	6	277	6431325	879632	5448905	1880478
5km	50%	20000	6	298	4918224	766674	4107619	1729294
5km	50%	20000	6	274	6530211	943271	5521023	2136499
5km	50%	20000	6	293	6093363	960090	5033386	1952179
5km	50%	20000	6	279	5149697	667251	4433229	1568085
5km	50%	20000	6	411	7420306	928008	6404957	2300306
5km	50%	20000	6	248	5820038	847418	4902958	1691489
5km	50%	20000	6	407	6452734	896665	5478243	1949066
5km	50%	20000	6	400	7417164	1051778	6298865	2558100
5km	50%	20000	6	235	5162112	718364	4368922	1563243
5km	50%	20000	6	289	6954768	950231	5915316	2344561
5km	50%	20000	6	226	5084300	691854	4336030	1544700
5km	50%	20000	6	268	5970520	765534	5128472	1888726
5km	50%	20000	6	262	6189835	864356	5273218	1943586
5km	50%	20000	6	308	6054350	802380	5180490	1721626
5km	50%	20000	6	271	5923536	847475	5006786	1835668
5km	50%	20000	6	363	4937902	725200	4139865	1623976
5km	50%	20000	6	308	6101273	911892	5131850	1905828
5km	50%	20000	6	332	6760196	886935	5790580	2168541
5km	50%	20000	6	244	4806026	671792	4082134	1775871
5km	50%	20000	6	315	5379669	752601	4552378	1844851
5km	50%	20000	6	261	6639753	865378	5693563	2019074
5km	50%	20000	6	242	7084119	938486	6078001	2157410
5km	50%	20000	6	318	8132483	1096659	6970966	2340213
5km	50%	20000	6	287	5644570	845310	4711557	1624428
5km	50%	20000	6	325	6772382	863405	5850681	2004550
5km	50%	20000	6	254	6326049	927460	5334903	2019460
5km	50%	20000	6	267	5761870	862050	4840348	1830629
5km	50%	20000	6	282	5367087	768757	4475282	1710552
5km	50%	20000	6	203	5308329	819077	4435007	1748773
5km	50%	20000	6	236	5935927	847917	5004515	1647988
5km	50%	20000	6	291	7112907	933976	6079933	2006519
5km	50%	20000	6	457	8551859	1035057	7411701	2525579
5km	50%	20000	6	329	5654457	742385	4857792	1842019
5km	50%	20000	6	289	5731286	836220	4836723	1671257
5km	50%	20000	6	339	6068816	774529	5224636	1808044
5km	50%	20000	6	197	5154808	816571	4264146	1535378
5km	50%	20000	6	370	6221784	847877	5303857	1967198
5km	50%	20000	6	239	5859993	787036	5022459	1695600
5km	50%	20000	6	297	6505924	882443	5564026	1951221
5km	50%	20000	6	189	4237232	714958	3468850	1359243
5km	50%	20000	6	233	5205415	675738	4469508	1740835
5km	50%	20000	6	244	6652201	878312	5696438	1874081
5km	50%	20000	6	250	4963664	737114	4182657	1971240
5km	50%	20000	6	230	5123971	788433	4245766	1691898
5km	50%	20000	6	271	6565493	914739	5594692	1957967
5km	50%	20000	6	309	7191993	852189	6284628	2180839
5km	50%	20000	6	340	5553842	845783	4648559	1849556
5km	50%	20000	6	237	5034762	709506	4247739	1617167
5km	50%	20000	6	217	4965261	735076	4168956	1401066
5km	50%	20000	6	327	6652017	974585	5600830	2120812
5km	50%	20000	6	196	4405452	652483	3700847	1717963
5km	50%	20000	6	334	4545127	674214	3816659	1338659
5km	50%	20000	6	233	5783269	758679	4997889	1704214
5km	50%	20000	6	373	5090509	712808	4325617	1786267
5km	50%	20000	6	281	5719850	857167	4783527	1766142
5km	50%	20000	6	320	6139046	849864	5221885	1995352
5km	50%	20000	6	334	7321486	947629	6299499	2543499
5km	50%	20000	6	214	6270369	859057	5342440	1771707
5km	50%	20000	6	292	6464846	855246	5523599	2157884
5km	50%	20000	6	399	6535067	781077	5680550	2002591
5km	50%	20000	6	288	6838905	930699	5837588	2197807
5km	50%	20000	6	268	6156726	802162	5299824	1943117
5km	50%	20000	6	347	6395578	979508	5298552	1920525
5km	50%	20000	6	309	6074808	919132	5079467	1979375
5km	50%	20000	6	259	4366717	647059	3675805	1584793
5km	50%	20000	6	281	5280452	803121	4393916	1663166
5km	50%	20000	6	399	6890757	914074	5896956	2169751
5km	50%	20000	6	219	5944860	869087	4987394	1861202
5km	50%	20000	6	284	6236839	831591	5317240	1947408
5km	50%	20000	6	266	4645067	689545	3906864	1499162
5km	50%	20000	6	350	6538463	918866	5543946	2083945
5km	50%	20000	6	438	6985707	990933	5911610	2255583
5km	50%	20000	6	316	8876183	1213239	7567986	2806703
5km	50%	20000	6	263	4571451	634997	3859630	1550399
5km	50%	20000	6	505	7525706	1012408	6409725	2480039
5km	50%	20000	6	339	7298373	1003972	6178548	2108128
5km	50%	20000	6	292	5557535	762907	4749861	1765741
5km	50%	20000	6	310	5935841	853154	5011350	2123250
5km	50%	20000	6	266	5341588	737183	4568294	1612683
5km	50%	20000	6	238	5448301	831527	4543433	1872614
5km	50%	20000	6	281	5273973	747943	4445572	1894125
5km	50%	20000	6	273	5742461	864364	4812149	1816480
5km	50%	20000	6	302	4735201	671778	4017790	1823608
5km	50%	20000	6	330	6244697	741532	5425332	1992523
5km	50%	20000	6	243	4777868	732315	3970631	1334202
5km	50%	20000	6	270	5586819	769847	4739368	1622948
5km	50%	20000	6	217	4931336	712811	4157477	1552276
5km	50%	20000	6	209	5488575	769622	4659184	1570099
5km	50%	20000	6	305	5488976	804978	4612571	1834391
5km	50%	20000	6	281	6492662	868972	5572046	2041005
5km	50%	20000	6	371	7343147	1129313	6116664	2421182
5km	50%	20000	6	330	6742710	857831	5806026	2478177
5km	50%	20000	6	265	7369337	1059517	6227625	2577683
5km	50%	20000	6	352	5399390	715518	4648857	1651263
5km	50%	20000	6	249	5474230	792916	4625570	1659911
5km	50%	20000	6	391	6556239	889225	5595553	2146094
5km	50%	20000	6	215	5299547	815492	4404445	1808366
5km	50%	20000	6	244	5509963	818693	4642288	1487692
5km	50%	20000	6	220	5479611	856275	4543269	1615072
5km	50%	20000	6	312	4216611	584230	3577883	1409345
5km	50%	20000	6	235	4971620	710554	4213171	1588699
5km	50%	20000	6	243	5126295	753943	4288660	1619387
5km	50%	20000	6	286	6031385	869284	5085965	2042616
5km	50%	20000	6	283	6207846	888299	5244546	2058068
5km	50%	20000	6	227	5902631	935263	4884252	1783866
5km	50%	20000	6	346	7763044	1028489	6648882	2443275
5km	50%	20000	6	284	6739258	929680	5736859	2230874
5km	50%	20000	6	283	7190965	895781	6226153	1998171
5km	50%	20000	6	266	5999340	804394	5127408	1869007
5km	50%	20000	6	276	5456666	782486	4635969	1771218
5km	50%	20000	6	263	6312603	1000713	5223510	2056951
5km	50%	20000	6	411	6989259	929969	5997414	2530457
5km	50%	20000	6	304	4361448	617087	3697739	1648236
5km	50%	20000	6	250	5253933	774138	4427807	1844729
5km	50%	20000	6	280	7627788	1077732	6443936	2177390
5km	50%	20000	6	274	5819269	857226	4896468	1772520
5km	50%	20000	6	317	5401881	854214	4482389	1845256
5km	50%	20000	6	275	5000811	680637	4283261	1608675
5km	50%	20000	6	302	5102821	733479	4317635	1698080
5km	50%	20000	6	282	5649751	726207	4875953	1681166
5km	50%	20000	6	282	7357746	981642	6298206	2047317
5km	50%	20000	6	270	6781670	978348	5708264	2195865
5km	50%	20000	6	268	7559972	1064766	6411307	2252864
5km	50%	20000	6	347	6604737	928666	5596856	2146081
5km	50%	20000	6	290	5247673	768711	4393952	1841041
5km	50%	20000	6	202	4887802	736724	4084589	1542416
5km	50%	20000	6	312	8697482	1219625	7357607	2446989
5km	50%	20000	6	343	6153616	809222	5276952	2013456
5km	50%	20000	6	454	7483206	1003415	6402751	2231916
5km	50%	20000	6	317	4982473	663570	4269807	1706841
5km	50%	20000	6	325	6273217	849885	5354832	2165956
5km	50%	20000	6	257	6729434	893131	5756246	1885538
5km	50%	20000	6	260	5348871	812421	4486354	1647948
5km	50%	20000	6	221	4652578	712725	3885815	1444466
5km	50%	20000	6	200	5029981	756944	4199240	1485868
5km	50%	20000	6	249	7044700	931705	6023516	1980143
5km	50%	20000	6	319	6235186	830811	5335137	1935337
5km	50%	20000	6	399	6238736	837786	5323169	1927009
5km	50%	20000	6	294	6340552	883837	5383186	2095089
5km	50%	20000	6	354	6700916	871107	5748148	2155146
5km	50%	20000	6	355	7666754	957144	6618570	2493596
5km	50%	20000	6	275	4702386	663067	3989612	1486027
5km	50%	20000	6	234	5806269	797182	4951347	2056224
5km	50%	20000	6	284	7590174	1033071	6503882	2460861
5km	50%	20000	6	322	5670370	790602	4814629	1948386
5km	50%	20000	6	277	5200225	735940	4411414	1608707
5km	50%	20000	6	286	5967812	836851	5066699	1924517
5km	50%	20000	6	199	6222475	931008	5227366	1798374
5km	50%	20000	6	419	6321447	890079	5356283	2066862
5km	50%	20000	6	215	5866882	783498	5025983	1889434
5km	50%	20000	6	250	6400874	901722	5423218	1955666
5km	50%	20000	6	283	6812204	935698	5812354	1827420
5km	50%	20000	6	314	4975551	725802	4179715	1621442
5km	50%	20000	6	333	5792236	867097	4863870	1935588
5km	50%	20000	6	288	6378762	913408	5404632	2068660
5km	50%	20000	6	346	5283978	718487	4514370	1698597
5km	50%	20000	6	233	5617511	856233	4667413	1815215
5km	50%	20000	6	267	5404356	820646	4528731	1713572
5km	50%	20000	6	301	5495952	831511	4591472	1567635
5km	50%	20000	6	312	6886120	877924	5933043	2094152
5km	50%	20000	6	251	6380126	827152	5490453	2032472
5km	50%	20000	6	293	7812024	1086568	6642280	2476374
5km	50%	20000	6	208	5080816	745459	4282558	1579285
5km	50%	20000	6	252	6251281	860909	5307993	1933175
5km	50%	20000	6	374	6553526	909022	5562564	2091615
5km	50%	20000	6	239	5305917	745951	4511465	1691320
5km	50%	20000	6	285	6029115	806325	5126546	1840816
5km	50%	20000	6	257	7643365	1011095	6553528	2263323
5km	50%	20000	6	316	6644899	924586	5641843	1997957
5km	50%	20000	6	254	4832852	705321	4054589	1811489
5km	50%	20000	6	213	5728524	823785	4805370	1547137
5km	50%	20000	6	258	4905853	773883	4081139	1679549
5km	50%	20000	6	294	5621594	838969	4712380	2011739
5km	50%	20000	6	272	6280830	812465	5422693	1837593
5km	50%	20000	6	359	8511551	1098497	7334754	2602673
5km	50%	20000	6	210	5263115	758639	4456509	1463975
5km	50%	20000	6	245	5896037	881489	4904385	1934269
5km	50%	20000	6	212	6577570	1048358	5439864	1915418
5km	50%	20000	6	308	5580715	816763	4679022	2443875
5km	50%	20000	6	219	5731889	852976	4832263	1744453
5km	50%	20000	6	209	4963362	694759	4185419	1512233
5km	50%	20000	6	374	5783462	846339	4871684	1840388
5km	50%	20000	6	287	5239179	737897	4448966	1664619
5km	50%	20000	6	255	4682248	704431	3937041	1593997
5km	50%	20000	6	307	5111628	746660	4322797	1460376
5km	50%	20000	6	250	4710219	668905	3994732	1377517
5km	50%	20000	6	250	5609638	865899	4661761	1600823
5km	50%	20000	6	207	5148148	774101	4327563	1537155
5km	50%	20000	6	209	4756040	675059	4034486	1367029
5km	50%	20000	6	251	4895580	746733	4090339	1643230
5km	50%	20000	6	215	6366140	976598	5298172	1741245
5km	50%	20000	6	297	5312690	791936	4468471	2055480
5km	50%	20000	6	320	5337445	761430	4532266	1724448
5km	50%	20000	6	251	6830846	990442	5765057	2224114
5km	50%	20000	6	332	6253698	804135	5391290	2110766
5km	50%	20000	6	258	6583937	892781	5623639	1969186
5km	50%	20000	6	321	5478459	831134	4594211	1829426
5km	50%	20000	6	265	5086148	761312	4258173	1637679
5km	50%	20000	6	283	6240153	807217	5345064	2017294
5km	50%	20000	6	365	5362225	787048	4519579	1755079
5km	50%	20000	6	311	5514156	794146	4652088	1627212
5km	50%	20000	6	208	4937601	725815	4164698	1580598
5km	50%	20000	6	252	6105470	945374	5064666	1923281
5km	50%	20000	6	229	4374818	639560	3660809	1487131
5km	50%	20000	6	269	6150002	925720	5107200	1879365
5km	50%	20000	6	465	4527279	679318	3774176	1375510
5km	50%	20000	6	284	5021476	720890	4211151	1850034
5km	50%	20000	6	341	5091171	754683	4287346	1788297
5km	50%	20000	6	242	4886979	702830	4136521	1360911
5km	50%	20000	6	238	6869042	884377	5924199	2145499
5km	50%	20000	6	276	5805294	860968	4862846	1682548
5km	50%	20000	6	274	5385760	759653	4577231	1587824
5km	50%	20000	6	302	5705621	873753	4779552	1833034
5km	50%	20000	6	209	5342116	848453	4432719	1478741
5km	50%	20000	6	249	4934297	709513	4172671	1754622
5km	50%	20000	6	295	5076486	751076	4276870	1562075
5km	50%	20000	6	242	6440795	872444	5513447	2036869
5km	50%	20000	6	227	6571688	1017256	5452853	2068341
5km	50%	20000	6	295	5875578	794548	5013503	2154456
5km	50%	20000	6	319	6677733	871013	5742783	2315255
5km	50%	20000	6	309	5232805	790890	4380382	1750857
5km	50%	20000	6	300	6437485	882232	5512092	1931010
5km	50%	20000	6	325	6446077	828790	5561194	2223986
5km	50%	20000	6	247	5619572	739932	4809165	1648447
5km	50%	20000	6	315	6256570	782655	5429838	2073937
5km	50%	20000	6	279	7043961	960204	6029085	1958966
5km	50%	20000	6	230	4312726	619555	3648289	1375172
5km	50%	20000	6	380	5591815	767872	4746829	1601526
5km	50%	20000	6	408	5699780	739091	4908878	1905616
5km	50%	20000	6	248	5542144	739820	4724318	1538698
5km	50%	20000	6	492	7533862	934950	6529546	2384426
5km	50%	20000	6	229	5340393	770712	4497304	1524087
5km	50%	20000	6	298	7790812	1059079	6629444	2312392
5km	50%	20000	6	264	7765195	1002750	6701415	2071084
5km	50%	20000	6	245	5547582	829146	4639291	1656374
5km	50%	20000	6	316	6951318	1005887	5865318	2105944
5km	50%	20000	6	282	6295183	862212	5363792	1946689
5km	50%	20000	6	272	4852169	761029	4056284	1549021
5km	50%	20000	6	255	5073939	785335	4226351	1611625
5km	50%	20000	6	262	8657346	1208110	7354137	2771728
5km	50%	20000	6	295	6566370	804843	5705925	2030376
5km	50%	20000	6	229	4818249	704222	4063788	1565433
5km	50%	20000	6	232	4292942	620751	3618257	1506524
5km	50%	20000	6	559	6577351	878589	5648019	2195353
5km	50%	20000	6	278	5652959	796874	4786634	1885014
5km	50%	20000	6	382	6843050	937754	5823472	2413004
5km	50%	20000	6	281	4472542	661347	3768899	1450872
5km	50%	20000	6	244	5834984	779243	4982347	1919751
5km	50%	20000	6	310	7005266	923584	6001009	2144610
5km	50%	20000	6	336	4684246	659677	3954685	1559383
5km	50%	20000	6	262	4799328	667446	4067293	1638952
5km	50%	20000	6	255	4663094	654608	3970430	1489440
5km	50%	20000	6	240	5141087	789552	4283265	1543078
5km	50%	20000	6	240	4745803	702165	3998684	1619908
5km	50%	20000	6	301	6836296	955610	5818823	2044855
5km	50%	20000	6	262	5843951	857493	4922506	1751290
5km	50%	20000	6	225	5215249	735987	4443620	1562224
5km	50%	20000	6	240	4054000	582296	3419175	1372314
5km	50%	20000	6	266	7038933	1068551	5911797	2162358
5km	50%	20000	6	285	4778165	677578	4053168	1772170
5km	50%	20000	6	273	5562271	787186	4693808	2052480
5km	50%	20000	6	230	6914767	897782	5974932	1976322
5km	50%	20000	6	224	6019304	784989	5192547	1844906
5km	50%	20000	6	309	5274241	768609	4453321	1892054
5km	50%	20000	6	335	7084599	900505	6112221	2178248
5km	50%	20000	6	270	4845289	694025	4111715	1444744
[truncated: 1 more rows]
