# Supplementary material for: Quantifying the Value of Perfect Information in Emergency Vaccination Campaigns
Source: PLoS Comput Biol. 2017 Feb 16;13(2):e1005318. doi: 10.1371/journal.pcbi.1005318 (PMC5312803; doi:10.1371/journal.pcbi.1005318)
Supplement: S1 Data — (ZIP) [file pcbi.1005318.s013.zip › Data/5km vaccination/data4.txt]

vacc_radius	efficacy	capacity	delay	outbreak_duration	livestock_culled	cattle_culled	sheep_culled	vaccinations
5km	50%	35000	2	266	4246254	559409	3646721	1691904
5km	50%	35000	2	275	4933470	660760	4212110	2182805
5km	50%	35000	2	320	6031628	720226	5250578	2070617
5km	50%	35000	2	373	5534919	722745	4743416	2363241
5km	50%	35000	2	255	4378253	574920	3759813	1564381
5km	50%	35000	2	299	4943309	631732	4253279	1865770
5km	50%	35000	2	212	4368750	623462	3702873	1898688
5km	50%	35000	2	235	4877951	621975	4209240	1851285
5km	50%	35000	2	392	5242747	635657	4507079	2183599
5km	50%	35000	2	359	6094410	735506	5268914	2492368
5km	50%	35000	2	236	4806383	631529	4130841	1858889
5km	50%	35000	2	263	5293123	607623	4636066	2038112
5km	50%	35000	2	236	6578091	759438	5743796	2582015
5km	50%	35000	2	227	4341559	573031	3740688	1712875
5km	50%	35000	2	317	6427553	754655	5589037	2322819
5km	50%	35000	2	273	5293916	600474	4637170	1991166
5km	50%	35000	2	368	6350710	741999	5563917	2360375
5km	50%	35000	2	369	5229489	627171	4545004	2136841
5km	50%	35000	2	539	5671041	647047	4975653	2096118
5km	50%	35000	2	223	4791291	594433	4136324	1775981
5km	50%	35000	2	346	4683228	612446	4018241	1985090
5km	50%	35000	2	284	5380144	680586	4632719	1837396
5km	50%	35000	2	277	5345710	662105	4630479	2032259
5km	50%	35000	2	286	5778490	653404	5073180	2000394
5km	50%	35000	2	497	7170391	826646	6264646	3114063
5km	50%	35000	2	297	5602517	664908	4891836	2034563
5km	50%	35000	2	276	4927638	608897	4283396	1800084
5km	50%	35000	2	245	5565364	717775	4798320	2051921
5km	50%	35000	2	268	6703170	834805	5803647	2641294
5km	50%	35000	2	264	5196879	672097	4469783	2140547
5km	50%	35000	2	478	5736340	612335	5058968	2106399
5km	50%	35000	2	219	5051816	685175	4319617	2095472
5km	50%	35000	2	278	4750317	622769	4081103	1865314
5km	50%	35000	2	247	4005537	533972	3429935	1682181
5km	50%	35000	2	271	4648840	622879	3974161	1824200
5km	50%	35000	2	403	5090137	621333	4410615	1956518
5km	50%	35000	2	251	4332819	581820	3694473	1819513
5km	50%	35000	2	259	4949036	580606	4299552	1877431
5km	50%	35000	2	343	4699692	630796	4019452	1940231
5km	50%	35000	2	263	4782731	630201	4109959	1987907
5km	50%	35000	2	208	3529150	491163	2995805	1470468
5km	50%	35000	2	244	4814601	612968	4135846	1918458
5km	50%	35000	2	310	6212436	756408	5412513	2243221
5km	50%	35000	2	359	6059085	682187	5318259	2542443
5km	50%	35000	2	360	5783299	734737	4992527	2429354
5km	50%	35000	2	227	5044767	677043	4314657	1798878
5km	50%	35000	2	323	5872826	651293	5170125	2261903
5km	50%	35000	2	241	4987338	605067	4335572	2001675
5km	50%	35000	2	223	5455098	645807	4745518	1989999
5km	50%	35000	2	214	4592708	603735	3932033	1782311
5km	50%	35000	2	313	5730206	680162	4989914	2395814
5km	50%	35000	2	409	6636219	756757	5832850	2476707
5km	50%	35000	2	276	5761213	791387	4910034	2313813
5km	50%	35000	2	314	4716142	640179	4002599	2121416
5km	50%	35000	2	277	4929774	604528	4288189	1949833
5km	50%	35000	2	352	5000862	632643	4317809	1954554
5km	50%	35000	2	254	5572015	785902	4725295	2740857
5km	50%	35000	2	239	4636440	595648	3993060	1762582
5km	50%	35000	2	240	4918978	588992	4272082	1962129
5km	50%	35000	2	217	4633414	599071	3972559	1764297
5km	50%	35000	2	259	5155858	648672	4438728	2011241
5km	50%	35000	2	265	4936191	636398	4238713	1947099
5km	50%	35000	2	360	5650372	709593	4862473	2316441
5km	50%	35000	2	269	4582931	569332	3972244	1751080
5km	50%	35000	2	202	4727859	563723	4092004	1695534
5km	50%	35000	2	272	5892312	738882	5068196	2369775
5km	50%	35000	2	255	5294248	627888	4621820	2262749
5km	50%	35000	2	243	5323106	665423	4608181	2227818
5km	50%	35000	2	305	5025216	690033	4288674	2258049
5km	50%	35000	2	331	5288915	692036	4531062	2008170
5km	50%	35000	2	297	5366869	718463	4581087	2346843
5km	50%	35000	2	288	4238823	568715	3625948	1891503
5km	50%	35000	2	303	5314675	615932	4646734	1946940
5km	50%	35000	2	307	5969723	685001	5214879	2249091
5km	50%	35000	2	265	4621198	595285	3954645	1744326
5km	50%	35000	2	254	5085086	654596	4393293	1980311
5km	50%	35000	2	284	5447178	603497	4803416	2056127
5km	50%	35000	2	273	4787295	634184	4103552	2010812
5km	50%	35000	2	239	5536721	670530	4807888	2234895
5km	50%	35000	2	233	5157664	672588	4427317	1841637
5km	50%	35000	2	268	4450427	529023	3881153	1773533
5km	50%	35000	2	270	5274047	699879	4512976	2239166
5km	50%	35000	2	291	4672903	652838	3970215	1940337
5km	50%	35000	2	263	5828948	702982	5070153	2251066
5km	50%	35000	2	276	4527390	598500	3865527	1717642
5km	50%	35000	2	262	5754905	692715	5016126	2402371
5km	50%	35000	2	297	6791422	820320	5896085	2800587
5km	50%	35000	2	263	5493233	728509	4690514	2302915
5km	50%	35000	2	235	5438699	630695	4776388	2110382
5km	50%	35000	2	296	5194458	676616	4461765	1928314
5km	50%	35000	2	287	5599089	659827	4883750	2033801
5km	50%	35000	2	295	4581959	609461	3931284	1909550
5km	50%	35000	2	277	5619166	675396	4885461	2178450
5km	50%	35000	2	239	5041644	627596	4363617	2114588
5km	50%	35000	2	213	5521062	687157	4782242	2034851
5km	50%	35000	2	438	4288190	566633	3683931	1853395
5km	50%	35000	2	239	4455636	616852	3796426	1914300
5km	50%	35000	2	282	5909856	729839	5132440	2598255
5km	50%	35000	2	319	6110619	722796	5331065	2616901
5km	50%	35000	2	237	6760779	860979	5798666	2658515
5km	50%	35000	2	260	6064207	749108	5272116	2246015
5km	50%	35000	2	199	5069703	666173	4352748	2039472
5km	50%	35000	2	283	6343022	749061	5507816	2444556
5km	50%	35000	2	279	5105165	619051	4447428	2011190
5km	50%	35000	2	306	4630782	609057	3954280	2059503
5km	50%	35000	2	275	4544843	573226	3928134	1741781
5km	50%	35000	2	373	5907793	712920	5139880	2156535
5km	50%	35000	2	262	4290515	578112	3668013	1689174
5km	50%	35000	2	265	5631212	597617	4960415	2125574
5km	50%	35000	2	331	5295539	596259	4658360	1841095
5km	50%	35000	2	215	5242723	690756	4494770	1965723
5km	50%	35000	2	309	4917326	663068	4179201	2111165
5km	50%	35000	2	193	4789261	591718	4152201	1681266
5km	50%	35000	2	221	4953173	615655	4289830	1956305
5km	50%	35000	2	276	5755167	678433	5014560	2391082
5km	50%	35000	2	233	4843208	612948	4173230	2012304
5km	50%	35000	2	215	4155086	550786	3561264	1523704
5km	50%	35000	2	310	6396270	694132	5624567	2228187
5km	50%	35000	2	232	4559258	587420	3929639	1914797
5km	50%	35000	2	223	4046010	520878	3490005	1616916
5km	50%	35000	2	311	6097377	788453	5254821	2736035
5km	50%	35000	2	231	4611529	640587	3911664	2279777
5km	50%	35000	2	229	4617009	586808	3970924	1671175
5km	50%	35000	2	237	3738373	518461	3191983	1513396
5km	50%	35000	2	249	6022232	732767	5203164	2303551
5km	50%	35000	2	338	5351443	680403	4601195	2245338
5km	50%	35000	2	387	5643037	699123	4891364	2186972
5km	50%	35000	2	261	4243422	573733	3620800	1877018
5km	50%	35000	2	347	6034199	665976	5329284	2124937
5km	50%	35000	2	299	6414287	782130	5580810	2459283
5km	50%	35000	2	244	6345199	748912	5520066	2375036
5km	50%	35000	2	277	4976539	653084	4238841	2143516
5km	50%	35000	2	244	5105524	603498	4438921	1990268
5km	50%	35000	2	289	5560825	635094	4850623	2299614
5km	50%	35000	2	221	5307564	714273	4528755	2182491
5km	50%	35000	2	217	4937259	664632	4213742	2004271
5km	50%	35000	2	246	4118475	547518	3522204	1841670
5km	50%	35000	2	308	5516728	695548	4742755	2482942
5km	50%	35000	2	271	5957535	786744	5091452	2370909
5km	50%	35000	2	278	6121886	734440	5316347	2578779
5km	50%	35000	2	280	5029926	656940	4321278	1930665
5km	50%	35000	2	345	4232781	543072	3603606	1647838
5km	50%	35000	2	279	5653642	687803	4903189	2206330
5km	50%	35000	2	278	5948350	726658	5157115	2569195
5km	50%	35000	2	363	4493382	649591	3796996	1767500
5km	50%	35000	2	195	5848425	677146	5117110	2474709
5km	50%	35000	2	278	5005378	631466	4303210	1857799
5km	50%	35000	2	362	5892646	726290	5094533	2284778
5km	50%	35000	2	293	4479476	611746	3817861	1771442
5km	50%	35000	2	223	6351595	749825	5522187	2537206
5km	50%	35000	2	285	5465333	658642	4752394	2226942
5km	50%	35000	2	267	5040320	691632	4273467	1876696
5km	50%	35000	2	247	4412460	567491	3792989	1887039
5km	50%	35000	2	255	4871444	635496	4176383	2042392
5km	50%	35000	2	252	5074837	657401	4360509	2101845
5km	50%	35000	2	218	5886218	682476	5127708	2193455
5km	50%	35000	2	300	4204601	540012	3633315	1783882
5km	50%	35000	2	269	4571923	593148	3908478	1955846
5km	50%	35000	2	329	6643800	763190	5840552	2504527
5km	50%	35000	2	240	6187899	731972	5404882	2356544
5km	50%	35000	2	320	4966480	626479	4296957	1983021
5km	50%	35000	2	238	5038432	665911	4323145	1913198
5km	50%	35000	2	240	4483421	635739	3805093	1706018
5km	50%	35000	2	263	5831756	705403	5056270	2407566
5km	50%	35000	2	287	5896901	695907	5138227	2125625
5km	50%	35000	2	261	5173582	644283	4467110	2279684
5km	50%	35000	2	368	5695811	645868	4989888	2216024
5km	50%	35000	2	306	5494334	717260	4721986	2066881
5km	50%	35000	2	235	6009147	739951	5224783	2370616
5km	50%	35000	2	366	6235420	716818	5459306	2743323
5km	50%	35000	2	306	4951874	651421	4259882	2039653
5km	50%	35000	2	335	5757408	703974	5002126	2289683
5km	50%	35000	2	272	4738772	622667	4058041	1740512
5km	50%	35000	2	310	5623522	674813	4893452	2185337
5km	50%	35000	2	344	5389169	645192	4686068	2177401
5km	50%	35000	2	268	5753955	675219	5030344	2337402
5km	50%	35000	2	275	4765386	596497	4116398	2111475
5km	50%	35000	2	307	5245914	701414	4499257	2236594
5km	50%	35000	2	328	4463959	592794	3824954	1765079
5km	50%	35000	2	266	5577817	718752	4795636	2086929
5km	50%	35000	2	267	4349048	572009	3739671	1884306
5km	50%	35000	2	277	6500004	749608	5710502	2184689
5km	50%	35000	2	308	4187237	546339	3607261	1644988
5km	50%	35000	2	271	4717826	574834	4070679	1973198
5km	50%	35000	2	213	4314473	538463	3717831	1775950
5km	50%	35000	2	249	5017557	620624	4326097	1982782
5km	50%	35000	2	207	4604750	618585	3940444	1969515
5km	50%	35000	2	244	4817453	654163	4121024	1843594
5km	50%	35000	2	325	5895483	708011	5148573	2418602
5km	50%	35000	2	261	5310513	691566	4557980	2001236
5km	50%	35000	2	209	5072797	649161	4355673	2061171
5km	50%	35000	2	205	5110395	562970	4493719	1818638
5km	50%	35000	2	259	5131911	669636	4400266	1973830
5km	50%	35000	2	239	4237151	531365	3667579	1626929
5km	50%	35000	2	305	6406228	740597	5585439	2401917
5km	50%	35000	2	302	4983429	619944	4316937	1982745
5km	50%	35000	2	353	6935894	791022	6073453	2382644
5km	50%	35000	2	331	5359035	675148	4630343	1969869
5km	50%	35000	2	311	4989798	642393	4295480	1827478
5km	50%	35000	2	291	4809965	634965	4124199	1922654
5km	50%	35000	2	269	5942831	749452	5108403	2520444
5km	50%	35000	2	248	4560118	599678	3902224	1802478
5km	50%	35000	2	221	6197140	772939	5362325	2495540
5km	50%	35000	2	231	5034925	636039	4362371	1874016
5km	50%	35000	2	322	4746439	629858	4060947	1878943
5km	50%	35000	2	392	5540582	752821	4713089	2486540
5km	50%	35000	2	244	4322702	577209	3701221	1995783
5km	50%	35000	2	270	5421740	687539	4686861	2005695
5km	50%	35000	2	263	4830009	635845	4142293	1856491
5km	50%	35000	2	312	5353538	658931	4632616	1957632
5km	50%	35000	2	375	6286633	793047	5432119	2730795
5km	50%	35000	2	249	4861713	593277	4174243	1957444
5km	50%	35000	2	425	5286548	670328	4558973	2127246
5km	50%	35000	2	350	4975025	637270	4272558	2170537
5km	50%	35000	2	279	4469384	588971	3813624	1831509
5km	50%	35000	2	191	4430675	597108	3784743	1759659
5km	50%	35000	2	255	4713638	625961	4021931	1812543
5km	50%	35000	2	261	4478621	560763	3846164	1608038
5km	50%	35000	2	247	6183954	681661	5445129	2194460
5km	50%	35000	2	306	6147044	720515	5374845	2353635
5km	50%	35000	2	259	5290721	649216	4560771	2139135
5km	50%	35000	2	340	5843400	711543	5047996	2443811
5km	50%	35000	2	269	5841118	665135	5132511	2063936
5km	50%	35000	2	246	5085654	644759	4388391	1992294
5km	50%	35000	2	324	7066390	784711	6222622	2640805
5km	50%	35000	2	244	5655994	685059	4921288	2134375
5km	50%	35000	2	246	6424480	854700	5477985	2719227
5km	50%	35000	2	244	4305212	585736	3683024	1685364
5km	50%	35000	2	387	6473306	778173	5630734	2872555
5km	50%	35000	2	223	5128680	685014	4387239	2020601
5km	50%	35000	2	315	4440608	600756	3784724	1932251
5km	50%	35000	2	295	4973316	641906	4276387	1941044
5km	50%	35000	2	334	5937675	686393	5177138	2416645
5km	50%	35000	2	239	4866473	616534	4170555	1952402
5km	50%	35000	2	277	6613685	741550	5819742	2274184
5km	50%	35000	2	287	5585368	697565	4842562	2327145
5km	50%	35000	2	222	3959889	553822	3379421	1716883
5km	50%	35000	2	395	4895290	596402	4253898	1972533
5km	50%	35000	2	275	3994039	580312	3384827	1925781
5km	50%	35000	2	260	5850634	707949	5074552	2192514
5km	50%	35000	2	289	4749723	590635	4110683	1814679
5km	50%	35000	2	279	4112969	545044	3519354	1643538
5km	50%	35000	2	249	5057532	672481	4329760	2144953
5km	50%	35000	2	234	5724884	678051	4989413	2146161
5km	50%	35000	2	178	5105434	644466	4394717	2092554
5km	50%	35000	2	239	4790487	579669	4152727	1852360
5km	50%	35000	2	285	6305892	737017	5467082	2540391
5km	50%	35000	2	233	5725142	671102	4994486	1994934
5km	50%	35000	2	307	6107580	680709	5375207	2223476
5km	50%	35000	2	293	4470686	568735	3858011	1777837
5km	50%	35000	2	304	5012266	671671	4268573	2110535
5km	50%	35000	2	228	3839046	545348	3256159	1919161
5km	50%	35000	2	398	5802073	775173	4950788	2219825
5km	50%	35000	2	272	4816178	646727	4106758	2096659
5km	50%	35000	2	172	4325489	556163	3730202	1637004
5km	50%	35000	2	301	5466324	704469	4685644	2160901
5km	50%	35000	2	310	4934121	636064	4204843	2105774
5km	50%	35000	2	213	4830743	611444	4177040	1768283
5km	50%	35000	2	223	5173868	656244	4465617	1962065
5km	50%	35000	2	292	7015793	814266	6128046	2591257
5km	50%	35000	2	261	5747752	656939	5023943	2046214
5km	50%	35000	2	262	4695279	602984	4044979	1947562
5km	50%	35000	2	368	4988267	630726	4296232	2130696
5km	50%	35000	2	378	6464836	727300	5672791	2573584
5km	50%	35000	2	325	6067400	630205	5389323	2275879
5km	50%	35000	2	222	4992784	626031	4317556	1780627
5km	50%	35000	2	326	6510821	711382	5726686	2258354
5km	50%	35000	2	239	4955502	619475	4289120	2048909
5km	50%	35000	2	259	4804803	597195	4150793	1817553
5km	50%	35000	2	307	5480678	641021	4799194	2070194
5km	50%	35000	2	339	5385851	716188	4609908	2209577
5km	50%	35000	2	281	4249085	548082	3663625	1573106
5km	50%	35000	2	441	4365103	583856	3745067	1702143
5km	50%	35000	2	476	6060769	700124	5308504	2499180
5km	50%	35000	2	288	5023417	700517	4261264	2053980
5km	50%	35000	2	246	5076153	641916	4389611	1805841
5km	50%	35000	2	354	5610698	625537	4932052	2101843
5km	50%	35000	2	336	6270640	717173	5506767	2259125
5km	50%	35000	2	440	5159175	662570	4440491	2063875
5km	50%	35000	2	264	4993717	577171	4346564	1987841
5km	50%	35000	2	245	5127841	672563	4386447	1975421
5km	50%	35000	2	258	5238344	752453	4430293	1977699
5km	50%	35000	2	250	4144143	545506	3560986	1742448
5km	50%	35000	2	282	4580393	629497	3903027	2050948
5km	50%	35000	2	324	4557457	578146	3932852	1920535
5km	50%	35000	2	324	5523560	622020	4844693	2220022
5km	50%	35000	2	390	5783679	717087	5021281	2632352
5km	50%	35000	2	321	4710355	593146	4062030	1712280
5km	50%	35000	2	314	5089115	675436	4346234	1949040
5km	50%	35000	2	524	6594659	767370	5767425	2365302
5km	50%	35000	2	284	4686777	654842	3975743	2047448
5km	50%	35000	2	400	7243027	807620	6369377	2924787
5km	50%	35000	2	283	4280264	576960	3653715	1692967
5km	50%	35000	2	263	4596702	590969	3951844	1779333
5km	50%	35000	2	240	2904984	381484	2504036	1173450
5km	50%	35000	2	220	6136493	700383	5324376	2321276
5km	50%	35000	2	236	4905046	595217	4235794	1941175
5km	50%	35000	2	273	4507814	604644	3860534	1902808
5km	50%	35000	2	252	4803919	594672	4150976	1722356
5km	50%	35000	2	218	5266895	650550	4554310	2121388
5km	50%	35000	2	292	5303641	721800	4527263	2303176
5km	50%	35000	2	277	5344931	667000	4632771	2033391
5km	50%	35000	2	213	4604185	580583	3971510	1707286
5km	50%	35000	2	241	4161178	559587	3551860	1682809
5km	50%	35000	2	278	4884117	671826	4167196	1938049
5km	50%	35000	2	275	4463637	619437	3783086	2013990
5km	50%	35000	2	284	4219230	597272	3576907	1700473
5km	50%	35000	2	425	5888113	707599	5115632	2359796
5km	50%	35000	2	277	5000957	662482	4287167	1910135
5km	50%	35000	2	365	6397624	751253	5580158	2709176
5km	50%	35000	2	226	4597135	592422	3963381	1742879
5km	50%	35000	2	321	6288261	801257	5416704	2544019
5km	50%	35000	2	308	6259847	746503	5426124	2461925
5km	50%	35000	2	289	5912614	672941	5185579	2255120
5km	50%	35000	2	359	5506269	692777	4758901	2316422
5km	50%	35000	2	270	4192117	550591	3577684	1536039
5km	50%	35000	2	259	4455600	540054	3867400	1668065
5km	50%	35000	2	245	4480837	643854	3760383	2015687
5km	50%	35000	2	236	4918825	606235	4270552	1814648
5km	50%	35000	2	211	4113132	552726	3509706	1768276
5km	50%	35000	2	259	5462890	690438	4708121	2237491
5km	50%	35000	2	327	6261412	715978	5479445	2629281
5km	50%	35000	2	265	3598385	491014	3073605	1775229
5km	50%	35000	2	312	6088117	695003	5320168	2373267
5km	50%	35000	2	275	5909770	690672	5161080	2195953
5km	50%	35000	2	294	4731780	553688	4123244	1826035
5km	50%	35000	2	283	4393207	551176	3807289	1572215
5km	50%	35000	2	225	5138377	635469	4430703	1930435
5km	50%	35000	2	227	4988613	599469	4334997	2015227
5km	50%	35000	2	254	5859941	719326	5075155	2472876
5km	50%	35000	2	307	5363398	669428	4639785	1885673
5km	50%	35000	2	241	4300084	563482	3682987	1600539
5km	50%	35000	2	252	6271050	777505	5451577	2449002
5km	50%	35000	2	275	5667608	719262	4877376	2279455
5km	50%	35000	2	246	5184894	707356	4396112	2259653
5km	50%	35000	2	373	5945490	696830	5198894	2638931
5km	50%	35000	2	276	5077411	656844	4355957	1920371
5km	50%	35000	2	300	4958224	608350	4279453	1807688
5km	50%	35000	2	326	5070111	681355	4292888	2116875
5km	50%	35000	2	238	5046847	609693	4389522	2163561
5km	50%	35000	2	216	4560206	592450	3907621	1777348
5km	50%	35000	2	369	5146289	670072	4421831	2384402
5km	50%	35000	2	310	5004894	648959	4299877	1920235
5km	50%	35000	2	381	5266221	609242	4595521	2004395
5km	50%	35000	2	181	4310626	553772	3705910	1650610
5km	50%	35000	2	312	5010564	627086	4326827	1830500
5km	50%	35000	2	284	4593337	582894	3964765	1721884
5km	50%	35000	2	224	4287453	544130	3699618	1565608
5km	50%	35000	2	227	4908673	628496	4234137	1881870
5km	50%	35000	2	212	4264958	569718	3649153	1699109
5km	50%	35000	2	376	6968154	796559	6099664	2922411
5km	50%	35000	2	217	4853575	649570	4122690	1948851
5km	50%	35000	2	246	5737354	731335	4941855	2127000
5km	50%	35000	2	249	4887966	649447	4139973	2093242
5km	50%	35000	2	291	4633269	644573	3937816	2164982
5km	50%	35000	2	294	4595336	620843	3912566	1893867
5km	50%	35000	2	268	4910754	579440	4284890	1890577
5km	50%	35000	2	279	4856824	658950	4153284	1914090
5km	50%	35000	2	330	4635443	586642	3995269	1872472
5km	50%	35000	2	438	5144008	653330	4407802	1989566
5km	50%	35000	2	383	6916164	753643	6095862	2577110
5km	50%	35000	2	242	6560113	752133	5713640	2278899
5km	50%	35000	2	416	6163953	776193	5337556	2627885
5km	50%	35000	2	290	4489462	595246	3853565	1756888
5km	50%	35000	2	173	4785202	622447	4106016	1900124
5km	50%	35000	2	344	7130622	796906	6285054	2588719
5km	50%	35000	2	295	5497537	692672	4730078	1961165
5km	50%	35000	2	285	4844717	635075	4140667	1995312
5km	50%	35000	2	230	4970076	650504	4256534	1911029
5km	50%	35000	2	262	4433787	577398	3793321	1858568
5km	50%	35000	2	242	4561120	597583	3911784	1728030
5km	50%	35000	2	250	4827029	635878	4135299	1820936
5km	50%	35000	2	296	5653704	594953	4974164	2138669
5km	50%	35000	2	215	4347150	566119	3735704	1656603
5km	50%	35000	2	208	4328125	598827	3689306	1813766
5km	50%	35000	2	264	5491684	691419	4695212	2317744
5km	50%	35000	2	229	4569863	585642	3933412	1759153
5km	50%	35000	2	205	5337825	652246	4627373	1883940
5km	50%	35000	2	249	4270047	554341	3653839	1724227
5km	50%	35000	2	488	6618888	746167	5814621	2451311
5km	50%	35000	2	323	4581010	612409	3905486	1965010
5km	50%	35000	2	297	6029526	710806	5264848	2057394
5km	50%	35000	2	255	4681226	621788	4013994	1880428
5km	50%	35000	2	371	5612656	691131	4873852	2210621
5km	50%	35000	2	374	4737786	589749	4100267	1783474
5km	50%	35000	2	305	4447397	525441	3872228	1989642
5km	50%	35000	2	547	5866744	717062	5105418	2257356
5km	50%	35000	2	325	6650865	751775	5830092	2356704
5km	50%	35000	2	290	7258828	746662	6415739	2600563
5km	50%	35000	2	278	5085186	642569	4393946	2074816
5km	50%	35000	2	260	4798707	641612	4115656	1710316
5km	50%	35000	2	323	4734070	621656	4051853	1914837
5km	50%	35000	2	249	5298259	658298	4589636	1911589
5km	50%	35000	2	333	7012673	839997	6110382	2934631
5km	50%	35000	2	230	4998386	633946	4291276	1970223
5km	50%	35000	2	274	4475872	602057	3799837	1858058
5km	50%	35000	2	221	5005206	675677	4291737	2084220
5km	50%	35000	2	257	4870827	589115	4239160	1785392
5km	50%	35000	2	257	5088947	649550	4394785	1974465
5km	50%	35000	2	278	4677827	630167	3977829	1884990
5km	50%	35000	2	241	4486696	633709	3813416	1905233
5km	50%	35000	2	225	4064140	572076	3447503	1779375
5km	50%	35000	2	245	4675145	592232	4037123	1652841
5km	50%	35000	2	275	5162602	679348	4388395	1937519
5km	50%	35000	2	241	4300243	577709	3681016	1909116
5km	50%	35000	2	274	4784647	627904	4087771	1824317
5km	50%	35000	2	255	6366144	737157	5550177	2427133
5km	50%	35000	2	236	5104956	614440	4458014	1886088
5km	50%	35000	2	384	5849434	646249	5139671	2268469
5km	50%	35000	2	248	5749262	734048	4960983	2315971
5km	50%	35000	2	402	6074012	754310	5278924	2378916
5km	50%	35000	2	210	4459525	581876	3831993	1693416
5km	50%	35000	2	250	4934419	586145	4306210	1891991
5km	50%	35000	2	247	5860145	662476	5147264	2317577
5km	50%	35000	2	254	4786880	614158	4117274	2023254
5km	50%	35000	2	203	4817570	623848	4136815	2081093
5km	50%	35000	2	298	4731318	639324	4033928	1944833
5km	50%	35000	2	281	4258469	568474	3611387	1725509
5km	50%	35000	2	348	6301222	721937	5502914	2346874
5km	50%	35000	2	330	4723200	598680	4074400	1829176
5km	50%	35000	2	238	5295898	621009	4630139	2042521
5km	50%	35000	2	262	4877498	648620	4188177	1870180
5km	50%	35000	2	224	6397762	722683	5593727	2210705
5km	50%	35000	2	279	6340418	742575	5530790	2437553
5km	50%	35000	2	256	4870032	621796	4181492	1980609
5km	50%	35000	2	390	6796388	764674	5969826	2772189
5km	50%	35000	2	249	4962894	593965	4325030	2017002
5km	50%	35000	2	294	5922546	753451	5105097	2192202
5km	50%	35000	2	236	5056307	685174	4320866	2075332
5km	50%	35000	2	363	6054049	730783	5267766	2446304
5km	50%	35000	2	282	4786794	636116	4111090	1853981
5km	50%	35000	2	226	5051423	653586	4346426	1873349
5km	50%	35000	2	245	5147328	660701	4426381	1943074
5km	50%	35000	2	303	4006843	525558	3431251	1713727
5km	50%	35000	2	311	6918134	793942	6054044	2545945
5km	50%	35000	2	247	4063780	543357	3471591	1536648
5km	50%	35000	2	250	4803727	630134	4128766	1886480
5km	50%	35000	2	267	5964781	684833	5204985	2049657
5km	50%	35000	2	343	5196108	662801	4491089	2123022
5km	50%	35000	2	310	6070039	665014	5353044	2119644
5km	50%	35000	2	257	5398350	623752	4697269	2095709
5km	50%	35000	2	283	5100500	601948	4405675	1933797
5km	50%	35000	2	296	4659515	593594	4023518	1942122
5km	50%	35000	2	299	6353639	727041	5573676	2365838
5km	50%	35000	2	285	4320315	560369	3716242	1756181
5km	50%	35000	2	257	4192792	557593	3581452	1903529
5km	50%	35000	2	270	5345805	708899	4582715	2310640
5km	50%	35000	2	283	4748763	561057	4144403	1905346
5km	50%	35000	2	192	4731566	580882	4093838	1766135
5km	50%	35000	2	262	4050576	512553	3468308	1676012
5km	50%	35000	2	322	5921564	655740	5204202	2124733
5km	50%	35000	2	318	5247681	701474	4485105	2180176
5km	50%	35000	2	287	4953544	636461	4244579	1759060
5km	50%	35000	2	242	5496996	724927	4708860	2108825
5km	50%	35000	2	319	5849834	699810	5067858	2331031
5km	50%	35000	2	243	4054874	535914	3465628	1514381
5km	50%	35000	2	248	4359253	596535	3702749	1970157
5km	50%	35000	2	386	5919783	739870	5120114	2384218
5km	50%	35000	2	281	4985833	663801	4270297	1890059
5km	50%	35000	2	318	4468162	560017	3859866	1738481
5km	50%	35000	2	319	5335024	658312	4626179	2079766
5km	50%	35000	2	248	4763900	633572	4089363	1873638
5km	50%	35000	2	349	5623176	720441	4854191	2094405
5km	50%	35000	2	261	5094185	640137	4382239	1963563
5km	50%	35000	2	287	5327700	615051	4649447	2029841
5km	50%	35000	2	245	6314106	706486	5539828	2415243
5km	50%	35000	2	364	5096821	616371	4427582	2055391
5km	50%	35000	2	274	5840554	733166	5025102	2194757
5km	50%	35000	2	257	5201884	715778	4431669	2051441
5km	50%	35000	2	403	5173206	626852	4464781	2254129
5km	50%	35000	2	304	4461045	584756	3803669	1784163
5km	50%	35000	2	285	4153898	538691	3566032	1656551
5km	50%	35000	2	267	5983197	765208	5159378	2605677
5km	50%	35000	2	318	5434052	591676	4795331	1933913
5km	50%	35000	2	270	4555688	608402	3890176	1717701
5km	50%	35000	2	270	5064449	644556	4347762	1986723
5km	50%	35000	2	268	5458091	699569	4690016	2199783
5km	50%	35000	2	205	5084974	675857	4324618	2002739
5km	50%	35000	2	226	4920777	606426	4234121	1886258
5km	50%	35000	2	333	5327426	644380	4621203	1947306
5km	50%	35000	2	259	5638988	659439	4924816	2177468
5km	50%	35000	2	266	4752949	619583	4082836	1916111
5km	50%	35000	2	242	4777461	615172	4113306	1816397
5km	50%	35000	2	287	5466233	622854	4807734	2086017
5km	50%	35000	2	291	6579474	777784	5747351	2695463
5km	50%	35000	2	296	4924445	580032	4300710	1957738
5km	50%	35000	2	209	5046067	619135	4380592	1878274
5km	50%	35000	2	404	5087260	602457	4432906	2250870
5km	50%	35000	2	280	6722710	780124	5881031	2406956
5km	50%	35000	2	262	4245028	559618	3637481	1666978
5km	50%	35000	2	218	4493489	564913	3862807	1668934
5km	50%	35000	2	397	6119170	724629	5339458	2526109
5km	50%	35000	2	258	4543047	585304	3917104	1793415
5km	50%	35000	2	260	5421838	650237	4722976	1958645
5km	50%	35000	2	229	4261124	577862	3631730	1848824
5km	50%	35000	2	243	6108429	663127	5378874	2420453
5km	50%	35000	2	249	5016512	647785	4310042	1881228
5km	50%	35000	2	276	5203007	633100	4508659	2119514
5km	50%	35000	2	324	5390915	613008	4717595	2184229
5km	50%	35000	2	273	5126998	632693	4447457	1813543
5km	50%	35000	2	315	5289190	640603	4597495	2286007
5km	50%	35000	2	403	5473250	734055	4679280	2083479
5km	50%	35000	2	290	6836156	737016	6030945	2366315
5km	50%	35000	2	248	5983505	723684	5201779	2383237
5km	50%	35000	2	294	5368381	630525	4677357	2182293
5km	50%	35000	2	289	5316140	708246	4551268	2217566
5km	50%	35000	2	239	5593686	624690	4910235	2218723
5km	50%	35000	2	206	5844231	692997	5098004	2080863
5km	50%	35000	2	228	4922416	652908	4186145	1889144
5km	50%	35000	2	281	4214567	568365	3601432	1945280
5km	50%	35000	2	308	4593369	625618	3918095	1932582
5km	50%	35000	2	228	5370498	670731	4643972	2010435
5km	50%	35000	2	404	5814103	668964	5039780	2279396
5km	50%	35000	2	478	6261833	700670	5504227	2174889
5km	50%	35000	2	288	5280690	610531	4604506	2104608
5km	50%	35000	2	289	5148922	668192	4433097	2108997
5km	50%	35000	2	296	5957853	669320	5224457	2148859
5km	50%	35000	2	310	6627524	748032	5817559	2547835
5km	50%	35000	2	235	4453480	600353	3786168	1903000
5km	50%	35000	2	338	5728414	701293	4967110	2233960
5km	50%	35000	2	254	4696421	662197	3971250	2123889
5km	50%	35000	2	294	5655803	673515	4935538	2076233
5km	50%	35000	2	221	5016271	681826	4272679	2637556
5km	50%	35000	2	261	5699760	694476	4941426	2246360
5km	50%	35000	2	325	3439273	468955	2910667	1388534
5km	50%	35000	2	252	4496050	533850	3872600	1719289
5km	50%	35000	2	185	4135699	532880	3558639	1581685
5km	50%	35000	2	215	6720096	753240	5895454	2491264
5km	50%	35000	2	286	4656429	615207	3999638	1965651
5km	50%	35000	2	359	4157847	535361	3581946	1640565
5km	50%	35000	2	223	5591254	647670	4893975	2113992
5km	50%	35000	2	415	4582031	590171	3950955	1769991
5km	50%	35000	2	398	5958546	661569	5263112	2189451
5km	50%	35000	2	276	5506290	694263	4759076	2088904
5km	50%	35000	2	356	6489837	748727	5684580	2818097
5km	50%	35000	2	233	4167310	556591	3567617	1586167
5km	50%	35000	2	251	5446444	683078	4702691	2136984
5km	50%	35000	2	328	6479192	759229	5652505	2388740
5km	50%	35000	2	296	5163040	704097	4389396	2271072
5km	50%	35000	2	234	4060621	542090	3485017	1582482
5km	50%	35000	2	370	5527595	638981	4791428	2046299
5km	50%	35000	2	244	4676670	521622	4111533	1723487
5km	50%	35000	2	286	5446067	701569	4662821	2147691
5km	50%	35000	2	222	5409348	669518	4694349	1934454
5km	50%	35000	2	233	4574166	582725	3954294	1782080
5km	50%	35000	2	237	6046489	743097	5207125	2469564
5km	50%	35000	2	327	6787322	762377	5927122	2600676
5km	50%	35000	2	340	5281565	629443	4598813	2072151
5km	50%	35000	2	205	4208297	576693	3583763	1668912
5km	50%	35000	2	257	4348314	597806	3680269	1965972
5km	50%	35000	2	296	5990035	682952	5233860	2550640
5km	50%	35000	2	328	5007805	687153	4257210	2018351
5km	50%	35000	2	314	4898449	655691	4166319	2133278
5km	50%	35000	2	305	4738581	577044	4057386	1723513
5km	50%	35000	2	239	4286219	580607	3658872	1673400
5km	50%	35000	2	328	4931635	669357	4192599	2023754
5km	50%	35000	2	262	5738923	668117	5016922	2402574
5km	50%	35000	2	243	5050144	646480	4337009	2071223
5km	50%	35000	2	277	5727966	687371	4946215	2107120
5km	50%	35000	2	248	4664303	615697	3961311	2172531
5km	50%	35000	2	288	4673453	657296	3953632	2079179
5km	50%	35000	2	266	4914975	619599	4235779	1883131
5km	50%	35000	2	204	5069884	662909	4349260	1937698
5km	50%	35000	2	220	5727393	669926	4995678	2190802
5km	50%	35000	2	289	5665312	649545	4970028	2027837
5km	50%	35000	2	223	5940127	722218	5149085	2456780
5km	50%	35000	2	283	6541300	701237	5779789	2447574
5km	50%	35000	2	353	6770158	745887	5976963	2386105
5km	50%	35000	2	265	5517873	738593	4717329	2235468
5km	50%	35000	2	297	5395707	660412	4657456	2166312
5km	50%	35000	2	247	6739787	737766	5953443	2517504
5km	50%	35000	2	255	4934695	635981	4224593	1927809
5km	50%	35000	2	317	5089705	682789	4353157	2225464
5km	50%	35000	2	288	4843673	649753	4137099	1932873
5km	50%	35000	2	271	5878822	677263	5129908	2346623
5km	50%	35000	2	310	5087957	674804	4343152	2151868
5km	50%	35000	2	271	5259270	682275	4531255	1914928
5km	50%	35000	2	319	5926388	692089	5183559	2489797
5km	50%	35000	2	281	6000217	708972	5235983	2252384
5km	50%	35000	2	220	4276113	549084	3672806	1784751
5km	50%	35000	2	350	4980091	633390	4297695	1917432
5km	50%	35000	2	325	6714462	761586	5873071	2504668
5km	50%	35000	2	239	4828558	650872	4129181	2086752
5km	50%	35000	2	201	4563604	592089	3907971	1920307
5km	50%	35000	2	286	5004130	594782	4323193	1815051
5km	50%	35000	2	267	4885212	620476	4214316	1970649
5km	50%	35000	2	229	4998361	630708	4300683	1833129
5km	50%	35000	2	257	4717509	621254	4013536	1757181
5km	50%	35000	2	300	7056950	788422	6179759	2663563
5km	50%	35000	2	280	6187263	739655	5366808	2385486
5km	50%	35000	2	267	3856093	515001	3299061	1516394
5km	50%	35000	2	291	4827323	626187	4118842	2131157
5km	50%	35000	2	266	5703220	657956	4985223	2363254
5km	50%	35000	2	236	4413889	560309	3797910	1623661
5km	50%	35000	2	238	5327415	651403	4608204	2125349
5km	50%	35000	2	282	4780588	635092	4095753	1800644
5km	50%	35000	2	218	4888103	673460	4164199	1867810
5km	50%	35000	2	297	4970550	648890	4268778	2046054
5km	50%	35000	2	274	5538447	759162	4720264	2167124
5km	50%	35000	2	281	4926772	637619	4216811	2046689
5km	50%	35000	2	301	5335515	581623	4709675	2014679
5km	50%	35000	2	317	5652427	669529	4941919	2256438
5km	50%	35000	2	316	5770419	667011	5035775	2367631
5km	50%	35000	2	369	4301032	596293	3662005	1991146
5km	50%	35000	2	220	4921524	631887	4253080	1960676
5km	50%	35000	2	251	4411046	560989	3798912	1832198
5km	50%	35000	2	378	4733979	603523	4067213	1866178
5km	50%	35000	2	310	5522897	679188	4775503	2257459
5km	50%	35000	2	300	5884559	795608	5038778	2695747
5km	50%	35000	2	304	5028879	659336	4307709	2026703
5km	50%	35000	2	288	4300361	583818	3664541	1546019
5km	50%	35000	2	243	4352238	551080	3749116	1587773
5km	50%	35000	2	268	4929223	686027	4188500	2075774
5km	50%	35000	2	234	4924885	648897	4229500	1902503
5km	50%	35000	2	428	4624537	567308	4005798	1673696
5km	50%	35000	2	236	6075864	726797	5283601	2501935
5km	50%	35000	2	378	5637890	632870	4945876	2239407
5km	50%	35000	2	365	6142677	694348	5381949	2327778
5km	50%	35000	2	265	4032539	517221	3477674	1630703
5km	50%	35000	2	378	6401289	754429	5585737	2511392
5km	50%	35000	2	319	5297608	630786	4608765	2159117
5km	50%	35000	2	234	4333981	554880	3725321	1750853
5km	50%	35000	2	292	5909402	702088	5149471	2184602
5km	50%	35000	2	267	4642055	609306	3960916	1876982
5km	50%	35000	2	229	5811186	620730	5124973	2155645
5km	50%	35000	2	326	4692695	601944	4040004	1846028
5km	50%	35000	2	346	4131494	546499	3541286	1700886
5km	50%	35000	2	320	5671716	694466	4916366	2147551
5km	50%	35000	2	355	4811159	632073	4132729	1855447
5km	50%	35000	2	239	5144664	646643	4448734	1929761
5km	50%	35000	2	269	6578702	789049	5714684	2550517
5km	50%	35000	2	343	5783028	714446	4981757	2194691
5km	50%	35000	2	312	5985467	730926	5169192	2186945
5km	50%	35000	2	340	6683407	757178	5868450	2354810
5km	50%	35000	2	226	4324940	538510	3744824	1564723
5km	50%	35000	2	331	5447333	745498	4638101	2140806
5km	50%	35000	2	225	4696675	605165	4047190	1727953
5km	50%	35000	2	217	4242079	543252	3658725	1713253
5km	50%	35000	2	327	6222984	669973	5480307	2317475
5km	50%	35000	2	317	5119040	698449	4369153	1851426
5km	50%	35000	2	225	5313721	676881	4573116	2060380
5km	50%	35000	2	352	5339734	663822	4599718	2318314
5km	50%	35000	2	312	5807405	652084	5101801	2019657
5km	50%	35000	2	252	5372548	675249	4636725	2049941
5km	50%	35000	2	239	5035580	633332	4316540	1915516
5km	50%	35000	2	340	5414092	695452	4662408	2122971
5km	50%	35000	2	339	4284603	580499	3646829	2014352
5km	50%	35000	2	231	5171756	656309	4435250	2025121
5km	50%	35000	2	261	6361380	797960	5477113	2587728
5km	50%	35000	2	328	5473398	712378	4678236	2053179
5km	50%	35000	2	253	5777823	690293	5013812	2339453
5km	50%	35000	2	500	4724744	628732	4035373	1820626
5km	50%	35000	2	354	6325126	745814	5525032	2425766
5km	50%	35000	2	250	4792143	593502	4142276	1771841
5km	50%	35000	2	283	5152935	719174	4376259	2339362
5km	50%	35000	2	295	4863736	577534	4238277	1953292
5km	50%	35000	2	306	5381724	680286	4631690	2105884
5km	50%	35000	2	246	4788942	625017	4090666	1910531
5km	50%	35000	2	263	5134061	633603	4444515	2053709
5km	50%	35000	2	348	5667163	775352	4819819	2687321
5km	50%	35000	2	251	5001069	587807	4357688	2111780
5km	50%	35000	2	254	5226485	640683	4541989	1968329
5km	50%	35000	2	274	5609956	725890	4818917	2379157
5km	50%	35000	2	407	5853943	695000	5084350	2188567
5km	50%	35000	2	306	4628471	613547	3949628	2088733
5km	50%	35000	2	272	5172702	618699	4516101	2009955
5km	50%	35000	2	272	4186697	553389	3573707	1663109
5km	50%	35000	2	352	4235734	544541	3620045	1704265
5km	50%	35000	2	213	4441765	557326	3842781	1853687
5km	50%	35000	2	269	5355786	705929	4560480	2109408
5km	50%	35000	2	338	4704203	608762	4043465	1778940
5km	50%	35000	2	261	5059863	668632	4307398	1891318
5km	50%	35000	2	318	4336130	570742	3718391	1612607
5km	50%	35000	2	235	4978415	622912	4302942	1993577
5km	50%	35000	2	244	5711822	627611	5032468	1990283
5km	50%	35000	2	295	5154818	652344	4464600	2229402
5km	50%	35000	2	354	5744614	690513	4989116	2238861
5km	50%	35000	2	382	5968677	635740	5284898	2255317
5km	50%	35000	2	217	5142965	670852	4391644	2176828
5km	50%	35000	2	337	5437415	701269	4651579	2114625
5km	50%	35000	2	277	4532495	601618	3879813	1982035
5km	50%	35000	2	251	4864515	650182	4148398	1749789
5km	50%	35000	2	238	5208640	647943	4490785	2106474
5km	50%	35000	2	296	4545453	611419	3884412	1739540
5km	50%	35000	2	188	3947340	525858	3394878	1585480
5km	50%	35000	2	450	6230694	691739	5431426	2295964
5km	50%	35000	2	260	5619978	664013	4915064	2089677
5km	50%	35000	2	276	4480977	571804	3855816	1724336
5km	50%	35000	2	435	4983364	629516	4301359	1949917
5km	50%	35000	2	284	4600816	608244	3904647	1909251
5km	50%	35000	2	276	4587751	618065	3913901	2086711
5km	50%	35000	2	274	5714980	724634	4942417	2114101
5km	50%	35000	2	373	5816087	676586	5073958	2239994
5km	50%	35000	2	229	4584440	603943	3927208	1838933
5km	50%	35000	2	189	4712354	630374	4044734	1906593
5km	50%	35000	2	303	4245791	545928	3640663	1743223
5km	50%	35000	2	366	6113096	750858	5320471	2354579
5km	50%	35000	2	231	5596334	699397	4823888	2360211
5km	50%	35000	2	345	5628626	693384	4873019	2103549
5km	50%	35000	2	236	6218556	705222	5434367	2558144
5km	50%	35000	2	338	4745030	621336	4073830	1824536
5km	50%	35000	2	222	4304623	555721	3709762	1558416
5km	50%	35000	2	350	4441322	605754	3801447	1839112
5km	50%	35000	2	495	4708567	614731	4029381	1854133
5km	50%	35000	2	253	5551357	673405	4810025	2209623
5km	50%	35000	2	243	5194497	681894	4465948	2119929
5km	50%	35000	2	263	6479774	745224	5686841	2310060
5km	50%	35000	2	315	5078378	659807	4367554	2025346
5km	50%	35000	2	373	4902546	629492	4224244	1979371
5km	50%	35000	2	263	7351335	868636	6418911	2640721
5km	50%	35000	2	342	4998768	666377	4274797	2020134
5km	50%	35000	2	316	5230488	684107	4483113	2016071
5km	50%	35000	2	283	5826985	652177	5104242	2339100
5km	50%	35000	2	232	4155041	544945	3559714	1635645
5km	50%	35000	2	336	5047021	645993	4354612	1994148
5km	50%	35000	2	210	4581120	593859	3919670	1669232
5km	50%	35000	2	346	5685942	695347	4919270	2249042
5km	50%	35000	2	311	4812692	666830	4089482	2040686
5km	50%	35000	2	335	5236315	698647	4480686	1985226
5km	50%	35000	2	392	6363230	747798	5564510	2452072
5km	50%	35000	2	355	4304137	565870	3696173	1937393
5km	50%	35000	2	291	4340725	567131	3721536	1951971
5km	50%	35000	2	279	5045322	668322	4303746	2112392
5km	50%	35000	2	336	6131445	660675	5388212	2202311
5km	50%	35000	2	210	4607328	613428	3950817	1880641
5km	50%	35000	2	324	5306339	633564	4616931	2329165
5km	50%	35000	2	294	5782246	701049	5017270	2535048
5km	50%	35000	2	249	4528366	616858	3867397	1836351
5km	50%	35000	2	233	6108597	769897	5281633	2591042
5km	50%	35000	2	403	6246653	672668	5495771	2243653
5km	50%	35000	2	303	5053252	605290	4389786	2244013
5km	50%	35000	2	289	6022257	681145	5290813	2160399
5km	50%	35000	2	253	5000644	676960	4247419	2126456
5km	50%	35000	2	292	6588859	767725	5766433	2364338
5km	50%	35000	2	224	4883737	633729	4208667	1991910
5km	50%	35000	2	303	4681452	599292	4034437	1891588
5km	50%	35000	2	233	4147328	572727	3521046	1748298
5km	50%	35000	2	258	4544980	591335	3919019	1730717
5km	50%	35000	2	303	5618926	680257	4888912	2197573
5km	50%	35000	2	239	6431592	816816	5532946	2627635
5km	50%	35000	2	213	5031638	638176	4312600	1788160
5km	50%	35000	2	272	5427675	651830	4725054	2059524
5km	50%	35000	2	230	4709132	586271	4056852	1699325
5km	50%	35000	2	290	6917606	771369	6076610	2535798
5km	50%	35000	2	280	7297896	816189	6384568	2687549
5km	50%	35000	2	334	5385874	632886	4702597	1952424
5km	50%	35000	2	326	5829015	760090	5003318	2449150
5km	50%	35000	2	190	4364068	560492	3760016	1695617
5km	50%	35000	2	335	5061332	646998	4370359	2139767
5km	50%	35000	2	291	4595534	574758	3936990	1739918
5km	50%	35000	2	348	4764292	588789	4103620	1934972
5km	50%	35000	2	230	6592628	728143	5815361	2280329
5km	50%	35000	2	285	5354780	660294	4618949	2153075
5km	50%	35000	2	195	3476340	452896	2996803	1401720
5km	50%	35000	2	231	4549595	589463	3913324	2050884
5km	50%	35000	2	337	5657078	731164	4840355	2262606
5km	50%	35000	2	279	4740021	627408	4063255	1884324
5km	50%	35000	2	266	6150374	708464	5358925	2292586
5km	50%	35000	2	321	6974646	784707	6138518	2526692
5km	50%	35000	2	224	4418522	587024	3796244	1815482
5km	50%	35000	2	377	4885244	636884	4177464	2256719
5km	50%	35000	2	252	5867111	650835	5156256	2158084
5km	50%	35000	2	270	5256470	680282	4517233	2173609
5km	50%	35000	2	331	5278685	717810	4474278	2279419
5km	50%	35000	2	221	4937742	652818	4217520	1868865
5km	50%	35000	2	321	5130312	644213	4429991	2246331
5km	50%	35000	2	303	4877166	633607	4148232	2035843
5km	50%	35000	2	190	4392196	523560	3836663	1679154
5km	50%	35000	2	255	3684024	501125	3134505	1640537
5km	50%	35000	2	306	6082067	731332	5296909	2579130
5km	50%	35000	2	381	5823257	744825	4991389	2628710
5km	50%	35000	2	282	5082017	604260	4409191	1825606
5km	50%	35000	2	212	4497616	582755	3862372	1668551
5km	50%	35000	2	398	5592992	668703	4873572	2298990
5km	50%	35000	2	240	4987071	674357	4277297	2000250
5km	50%	35000	2	227	3762952	503870	3218136	1689620
5km	50%	35000	2	266	5011483	629506	4319374	1751818
5km	50%	35000	2	319	4622753	609826	3977150	1911487
5km	50%	35000	2	431	5877280	776875	5015273	2380329
5km	50%	35000	2	271	5526290	702223	4754597	2350262
5km	50%	35000	2	379	5937663	678754	5197965	2144122
5km	50%	35000	2	232	5947825	756170	5135195	2418885
5km	50%	35000	2	260	3916786	520196	3358701	1526470
5km	50%	35000	2	349	5337967	696193	4582027	1916458
5km	50%	35000	2	211	5890894	762386	5061229	2400747
5km	50%	35000	2	246	6441070	693320	5673630	2316561
5km	50%	35000	2	266	5508132	726093	4737911	2012442
5km	50%	35000	2	319	5366368	618513	4646511	2235269
5km	50%	35000	2	297	5875464	676569	5145895	2425219
5km	50%	35000	2	260	4770417	629979	4079514	1989598
5km	50%	35000	2	358	5980170	681356	5252806	2163375
5km	50%	35000	2	192	4263795	571384	3650784	1670007
5km	50%	35000	2	277	4896681	602170	4233153	2025833
5km	50%	35000	2	276	4280435	581973	3639985	1868905
5km	50%	35000	2	286	5147942	653401	4437143	2027992
5km	50%	35000	2	239	5021464	586996	4349862	1879912
5km	50%	35000	2	226	4477453	593798	3814304	1855835
5km	50%	35000	2	220	4958042	617175	4282286	2000296
5km	50%	35000	2	383	4882755	686772	4151047	2044400
5km	50%	35000	2	188	4467709	595112	3815253	1966864
5km	50%	35000	2	267	6230979	719536	5457698	2426132
5km	50%	35000	2	301	4687285	600612	4050148	1822313
5km	50%	35000	2	200	4607602	589406	3964383	1750428
5km	50%	35000	2	253	4370141	592043	3740062	1619108
5km	50%	35000	2	268	6111691	665988	5387777	2196839
5km	50%	35000	2	299	4283343	573535	3660892	1702299
5km	50%	35000	2	230	4297292	543500	3706265	1616972
5km	50%	35000	2	291	5263134	703101	4440200	2347945
5km	50%	35000	2	413	4956830	606191	4287993	2052143
5km	50%	35000	2	272	5622023	678759	4909375	2013551
5km	50%	35000	2	301	4582433	593365	3912612	1774590
5km	50%	35000	2	178	4659055	596051	4012908	1616584
5km	50%	35000	2	277	4364909	542435	3735429	1783463
5km	50%	35000	2	305	5591402	677686	4842348	2173731
5km	50%	35000	2	222	4608643	600358	3950578	1831142
5km	50%	35000	2	215	4699226	578586	4063568	1723742
5km	50%	35000	2	256	4151205	519998	3579551	1590005
5km	50%	35000	2	423	6686897	710705	5902083	2511744
5km	50%	35000	2	289	6148648	757127	5337075	2262225
5km	50%	35000	2	272	4893498	614309	4202588	2029324
5km	50%	35000	2	349	5281067	650098	4540723	2564197
5km	50%	35000	2	291	4981977	672350	4241170	2174902
5km	50%	35000	2	339	5371146	693470	4600557	2028342
5km	50%	35000	2	294	5576837	713735	4786994	2317787
5km	50%	35000	2	252	5172706	632286	4488576	1797641
5km	50%	35000	2	412	5793933	696730	5037046	2522183
5km	50%	35000	2	202	4465601	609965	3812481	1905731
5km	50%	35000	2	385	4527031	613595	3852162	1937485
5km	50%	35000	2	234	5377368	621594	4715318	1941415
5km	50%	35000	2	271	4894847	658732	4175773	1910753
5km	50%	35000	2	242	4049961	521251	3489089	1717828
5km	50%	35000	2	203	5395287	637508	4700381	2050995
5km	50%	35000	2	308	5410824	657298	4696660	2283572
5km	50%	35000	2	225	5436382	689256	4665682	2001562
5km	50%	35000	2	308	6064798	769262	5231401	2873219
5km	50%	35000	2	316	6208077	728370	5415788	2630148
5km	50%	35000	2	332	4498099	599547	3829238	1673898
5km	50%	35000	2	313	3915188	516349	3355959	1787033
5km	50%	35000	2	261	4760999	650463	4047881	2040304
5km	50%	35000	2	329	4625745	599512	3971557	1803009
5km	50%	35000	2	380	6017778	704287	5254899	2462404
5km	50%	35000	2	338	5442161	607755	4796443	1818057
5km	50%	35000	2	312	6554944	766349	5711794	2666547
5km	50%	35000	2	242	5175960	665042	4481040	1959792
5km	50%	35000	2	224	5825208	688056	5065768	2240779
5km	50%	35000	2	193	4601899	609908	3933252	1699061
5km	50%	35000	2	297	5381433	742287	4575539	2303904
5km	50%	35000	2	291	4223854	560281	3597130	1730345
5km	50%	35000	2	295	5039111	606159	4380422	1762227
5km	50%	35000	2	301	5049217	655901	4347817	1956636
5km	50%	35000	2	335	4994281	647079	4294164	1859414
5km	50%	35000	2	324	5274077	649900	4546836	2078896
5km	50%	35000	2	288	5993525	707977	5217224	2308018
5km	50%	35000	2	270	5897597	716459	5124608	2646824
5km	50%	35000	2	221	5494174	641678	4802258	2283250
5km	50%	35000	2	228	5913401	759858	5093910	2215340
5km	50%	35000	2	266	4896405	661335	4149299	1987318
5km	50%	35000	2	272	5679895	725725	4909138	2294954
5km	50%	35000	2	323	6810176	774836	5971480	2676914
5km	50%	35000	2	303	5581157	643248	4882755	1828280
5km	50%	35000	2	251	6176846	743489	5377383	2603899
5km	50%	35000	2	258	5869539	715011	5070280	2143132
5km	50%	35000	2	242	6149637	632309	5481284	2212910
5km	50%	35000	2	263	6551382	788126	5681569	2473227
5km	50%	35000	2	289	4643243	588403	3997241	1701438
5km	50%	35000	2	214	5469492	710204	4690590	2074398
5km	50%	35000	2	234	4510891	573557	3897537	1689354
5km	50%	35000	2	307	5625703	640806	4931951	2263486
5km	50%	35000	2	238	4882754	637443	4212489	1848053
5km	50%	35000	2	325	5199863	633868	4471846	2067851
5km	50%	35000	2	277	4116447	545928	3518714	2034398
5km	50%	35000	2	274	4296986	568928	3648153	1806157
5km	50%	35000	2	263	4281113	547647	3690087	1735940
5km	50%	35000	2	279	4327342	557799	3709835	2203206
5km	50%	35000	2	330	6018715	718758	5244039	2467078
5km	50%	35000	2	348	4807392	607377	4153145	2031693
5km	50%	35000	2	320	5244803	680851	4521244	2104723
5km	50%	35000	2	370	5698018	721610	4901407	2216809
5km	50%	35000	2	275	3712406	469836	3205273	1545947
5km	50%	35000	2	415	6793606	895840	5800520	3159838
5km	50%	35000	2	342	5345569	598575	4701733	2116040
5km	50%	35000	2	302	6631700	852523	5676149	2473798
5km	50%	35000	2	272	4516244	595969	3869586	1925731
5km	50%	35000	2	269	4037435	518251	3477780	1595305
5km	50%	35000	2	367	5024169	633874	4326581	1944200
5km	50%	35000	2	272	5534782	688103	4775010	1983910
5km	50%	35000	2	276	6358804	748970	5546774	2229201
5km	50%	35000	2	292	5115580	608982	4461003	1955899
5km	50%	35000	2	353	5850142	664813	5130106	2231468
5km	50%	35000	2	241	4460724	582702	3830748	1652037
5km	50%	35000	2	234	4492385	579458	3876363	1573838
5km	50%	35000	2	223	4339504	548780	3744568	1643297
5km	50%	35000	2	337	4307501	547565	3720937	1562806
5km	50%	35000	2	281	6497598	763131	5652485	2454793
5km	50%	35000	2	302	6439741	765072	5592628	2673309
5km	50%	35000	2	283	4625640	636647	3937536	2061207
5km	50%	35000	2	194	4675359	630362	3989324	1866995
5km	50%	35000	2	259	6184217	670176	5461638	2295433
5km	50%	35000	2	295	4704151	640696	3996451	1929229
5km	50%	35000	2	437	7194074	769937	6358818	2823042
5km	50%	35000	2	334	5249420	636541	4551727	2117930
5km	50%	35000	2	223	5061953	607414	4407512	1857569
5km	50%	35000	2	378	5557541	684486	4824617	2301822
5km	50%	35000	2	320	5478071	593286	4821376	2252656
5km	50%	35000	2	254	5779639	690507	5021040	2199479
5km	50%	35000	2	331	4757418	621569	4081658	2069124
5km	50%	35000	2	270	4608538	582379	3973492	1831758
5km	50%	35000	2	303	5060443	632244	4348425	1981449
5km	50%	35000	2	216	5149813	630095	4481589	2002654
5km	50%	35000	2	218	5254485	707526	4485169	2269974
5km	50%	35000	2	264	4790679	590450	4116505	1806251
5km	50%	35000	2	313	4597565	587052	3962268	1662741
5km	50%	35000	2	228	4385860	554681	3772131	1684142
5km	50%	35000	2	266	5042929	644413	4349330	1828449
5km	50%	35000	2	280	4751101	599784	4069504	2060257
5km	50%	35000	2	265	6779154	779031	5930102	2527872
5km	50%	35000	2	244	4423954	580660	3788353	1808518
5km	50%	35000	2	294	6026516	841657	5120508	2383239
5km	50%	35000	2	303	5620790	688833	4853223	2443491
5km	50%	35000	2	252	6100478	717338	5328834	2374708
5km	50%	35000	2	314	5825228	646363	5123646	2413844
5km	50%	35000	2	299	6638083	716882	5833939	2570329
5km	50%	35000	2	274	5774697	727522	4984667	2364836
5km	50%	35000	2	304	5889836	724156	5101433	2363853
5km	50%	35000	2	436	5726745	681136	4979609	2059529
5km	50%	35000	2	287	5084568	624616	4415651	2145140
5km	50%	35000	2	220	4399340	573438	3786048	1933074
5km	50%	35000	2	290	4931806	656407	4207664	1880050
5km	50%	35000	2	261	4720083	576696	4100990	2083304
5km	50%	35000	2	300	4656030	592648	4016280	1853064
5km	50%	35000	2	399	6671978	728772	5876958	2376235
5km	50%	35000	2	266	4967337	635373	4272907	2076782
5km	50%	35000	2	314	5823551	669738	5079334	2410138
5km	50%	35000	2	231	6150725	718405	5356678	2648696
5km	50%	35000	2	269	6141200	749482	5339566	2397837
5km	50%	35000	2	241	4562804	573774	3921772	1695554
5km	50%	35000	2	251	5071583	567963	4472669	1955777
5km	50%	35000	2	249	5486869	651810	4767136	1908814
5km	50%	35000	2	247	5001642	659862	4254503	1978940
5km	50%	35000	2	247	4317327	568941	3688559	1732982
5km	50%	35000	2	326	5079955	693932	4351290	2320458
5km	50%	35000	2	251	4610037	595485	3958786	1691174
5km	50%	35000	2	275	4340375	561668	3753794	1751335
5km	50%	35000	2	242	4723863	629678	4046505	1771873
5km	50%	35000	2	244	4189977	567554	3576667	1646420
5km	50%	35000	2	239	4653851	602899	3988008	1843764
5km	50%	35000	2	252	4783069	617862	4106897	1815194
5km	50%	35000	2	241	4785148	621632	4101000	1887187
5km	50%	35000	2	268	4428811	585567	3781203	1822595
5km	50%	35000	2	322	6941327	787593	6091005	2688473
5km	50%	35000	2	260	5350535	691469	4600815	2452058
5km	50%	35000	2	336	4439337	520663	3872635	1843148
5km	50%	35000	2	330	4666892	627255	3978564	2083228
5km	50%	35000	2	244	5200122	671428	4472011	2015048
5km	50%	35000	2	284	6217718	737547	5411245	2183492
5km	50%	35000	2	220	5140935	662910	4407489	1771095
5km	50%	35000	2	333	4194795	558959	3585931	1722509
5km	50%	35000	2	200	5416497	713415	4662737	1832637
5km	50%	35000	2	203	5184238	706549	4435508	1949061
5km	50%	35000	2	241	4506264	579329	3887989	1908134
5km	50%	35000	2	286	4955746	598242	4322908	2038533
5km	50%	35000	2	337	6250421	740266	5414732	2692407
5km	50%	35000	2	303	4911358	651843	4194806	2063171
5km	50%	35000	2	210	4852083	624355	4163326	1833267
5km	50%	35000	2	364	4058720	534418	3451457	1496072
5km	50%	35000	2	226	4800353	587139	4181077	1804026
5km	50%	35000	2	270	4817334	609551	4140543	1722258
5km	50%	35000	2	244	5413908	651944	4694475	2026522
5km	50%	35000	2	516	6990610	791839	6098196	2784976
5km	50%	35000	2	291	6563798	811306	5646643	2766452
5km	50%	35000	2	303	5161893	717112	4390614	2407575
5km	50%	35000	2	312	5001795	677191	4264372	2074219
5km	50%	35000	2	199	3810046	529430	3230818	1601680
5km	50%	35000	2	364	6241034	714268	5469265	2313469
5km	50%	35000	2	254	4204015	593001	3535339	1973205
5km	50%	35000	2	255	4239384	543147	3639157	1812793
5km	50%	35000	2	247	4543714	594737	3878523	1816570
5km	50%	35000	2	288	6603272	763446	5747670	2561536
5km	50%	35000	2	242	5039494	619722	4357368	2123996
5km	50%	35000	2	230	4697353	595346	4058044	1730384
5km	50%	35000	2	340	3684199	466423	3184624	1635014
5km	50%	35000	2	281	5068747	662223	4353898	1814344
5km	50%	35000	2	313	3812448	517999	3250177	1727995
5km	50%	35000	2	243	4742400	607646	4084877	1821246
5km	50%	35000	2	212	4562411	539856	3995977	1726705
5km	50%	35000	2	215	4902306	650946	4202000	1824423
5km	50%	35000	2	241	5546667	643647	4857817	2119133
5km	50%	35000	2	240	6256096	700066	5486945	2219696
5km	50%	35000	2	313	4188182	527234	3581673	1693438
5km	50%	35000	2	241	5106898	639357	4392511	1891302
5km	50%	35000	2	192	4783242	615582	4126760	1691250
5km	50%	35000	2	254	5677083	743809	4885967	2113068
5km	50%	35000	2	238	4965228	611503	4298218	2039459
5km	50%	35000	2	309	4582816	608522	3924935	1836997
5km	50%	35000	2	223	4205623	552738	3591650	1807760
5km	50%	35000	2	327	5530389	721812	4749406	2232482
5km	50%	35000	2	386	7308730	828090	6410417	2857740
5km	50%	35000	2	332	5993888	718934	5191981	2325582
5km	50%	35000	2	246	5754036	654357	5043444	2030355
5km	50%	35000	2	277	4883847	613171	4211417	1873454
5km	50%	35000	2	307	5081980	648621	4384188	1858476
5km	50%	35000	2	303	4202893	530442	3620055	1732207
5km	50%	35000	2	346	4725864	601527	4051185	1782158
5km	50%	35000	2	234	4771525	628790	4105044	1854787
5km	50%	35000	2	315	5719678	728206	4955536	2157571
5km	50%	35000	2	227	6069441	677575	5321780	2168671
5km	50%	35000	2	269	4954205	679333	4218266	2090857
5km	50%	35000	2	341	6520930	781766	5668988	2828931
5km	50%	35000	2	302	5269712	664702	4564032	1957609
5km	50%	35000	2	435	7062568	839716	6148088	2909923
5km	50%	35000	2	348	5583495	632310	4879318	2215795
5km	50%	35000	2	233	5160024	634411	4465545	2053743
5km	50%	35000	2	337	5449579	707161	4682331	2331453
5km	50%	35000	2	292	4983333	640393	4270492	2133478
5km	50%	35000	2	216	4549304	565213	3927649	1782615
5km	50%	35000	2	289	6009201	715625	5241681	2292262
5km	50%	35000	2	486	4878155	670061	4133905	2048453
5km	50%	35000	2	290	5884443	711515	5113160	2378868
5km	50%	35000	2	242	5432192	670576	4685914	2222985
5km	50%	35000	2	294	4650199	598747	4013099	1851646
5km	50%	35000	2	357	6383356	735365	5568607	2371510
5km	50%	35000	2	258	5363400	650038	4667943	2019194
5km	50%	35000	2	323	4492657	593841	3841425	1815208
5km	50%	35000	2	319	5465645	703319	4698980	2021950
5km	50%	35000	2	228	4994594	678206	4212249	2041169
5km	50%	35000	2	207	4693289	650520	3988048	1719940
5km	50%	35000	2	308	5538943	726537	4712032	2357253
5km	50%	35000	2	373	5941216	676421	5199811	2281828
5km	50%	35000	2	296	6454199	783305	5573712	2641004
5km	50%	35000	2	245	4050467	541480	3461022	1529178
5km	50%	35000	2	304	5282313	683444	4546055	2052479
5km	50%	35000	2	437	6691886	753256	5888677	2679099
5km	50%	35000	2	307	6367399	772510	5520941	2642130
5km	50%	35000	2	278	5093863	573325	4467407	1844432
5km	50%	35000	2	348	4651327	621696	3984009	1959623
5km	50%	35000	2	233	4376527	542352	3787165	1630263
5km	50%	35000	2	223	4284845	573354	3668952	1785501
5km	50%	35000	2	324	5557572	672497	4836920	2184260
5km	50%	35000	2	300	4162996	554893	3570724	1603378
5km	50%	35000	2	243	5019550	643478	4292950	1868852
5km	50%	35000	2	291	5895594	694470	5124993	2365641
5km	50%	35000	2	242	4642428	619615	3966060	1993331
5km	50%	35000	2	383	5108280	636398	4411009	2185433
5km	50%	35000	2	256	4705080	623389	3994401	1840146
5km	50%	35000	2	267	4581803	595595	3933514	1927112
5km	50%	35000	2	287	4826886	583272	4214038	2021963
5km	50%	35000	2	289	4892780	646975	4172793	2005220
5km	50%	35000	2	344	5376074	646724	4680770	2022854
5km	50%	35000	2	345	6099132	717382	5323825	2606632
5km	50%	35000	2	231	4644638	603808	3973920	1847968
5km	50%	35000	2	283	5011101	609759	4362618	1850400
5km	50%	35000	2	238	4714835	613329	4021083	1831051
5km	50%	35000	2	305	5249698	678483	4520973	1979208
5km	50%	35000	2	211	4955156	632403	4289966	1902875
5km	50%	35000	2	292	4855276	644156	4154604	2149397
5km	50%	35000	2	275	4374699	582986	3732711	1948251
5km	50%	35000	2	241	4623903	575694	3999270	1708722
5km	50%	35000	2	252	4603188	579418	3972492	1877226
5km	50%	35000	2	298	5772649	693189	5024250	2363006
5km	50%	35000	2	402	4965556	630345	4266171	2177607
5km	50%	35000	2	282	5692376	700200	4936017	2423625
5km	50%	35000	2	309	4928291	649838	4219800	1925221
5km	50%	35000	2	360	6399049	749720	5554349	2484499
5km	50%	35000	2	253	5150999	695194	4398368	2121762
5km	50%	35000	2	449	6513323	707791	5752095	2576420
5km	50%	35000	2	283	4723098	644973	4004656	2165523
5km	50%	35000	2	221	4706084	572286	4097655	1778374
5km	50%	35000	2	346	6051173	686521	5309509	2302077
5km	50%	35000	2	371	5181931	686481	4431329	2122062
5km	50%	35000	2	451	4605921	593406	3948754	1705525
5km	50%	35000	2	418	5033703	661947	4308833	2113012
5km	50%	35000	2	327	6258012	718939	5494541	2268503
5km	50%	35000	2	254	4523080	621358	3842298	1796973
5km	50%	35000	2	319	6308124	778810	5462717	2538166
5km	50%	35000	2	266	5617993	653852	4892506	2084969
5km	50%	35000	2	328	5433528	692161	4672961	2150375
5km	50%	35000	2	299	5365259	630317	4684807	2320593
5km	50%	35000	2	227	4341687	545433	3731062	1902793
5km	50%	35000	2	257	4473445	581591	3832909	1566249
5km	50%	35000	2	276	4878121	630924	4209649	1781401
5km	50%	35000	2	248	4560230	616295	3890158	1964125
5km	50%	35000	2	336	5866866	681248	5126125	2300235
5km	50%	35000	2	393	5663442	658956	4934657	2392135
5km	50%	35000	2	248	4622969	558112	4023791	1867099
5km	50%	35000	2	202	4058903	506311	3498307	1503021
5km	50%	35000	2	270	4007879	519739	3419275	1653012
5km	50%	35000	2	312	4387041	566391	3778170	1887357
5km	50%	35000	2	264	5453391	733225	4646245	2102240
5km	50%	35000	2	210	5268522	631279	4583273	1983547
5km	50%	35000	2	236	5599397	705052	4844230	2041072
5km	50%	35000	2	276	4742801	625895	4078685	1885926
5km	50%	35000	2	359	3871799	496235	3313323	1603748
5km	50%	35000	2	256	5165279	614365	4503473	1948889
5km	50%	35000	2	254	5410910	707288	4598920	2421526
5km	50%	35000	2	301	5630627	653834	4928833	2154866
5km	50%	35000	2	298	6259709	721101	5483375	2369914
5km	50%	35000	2	330	4577679	610353	3903335	1876683
5km	50%	35000	2	343	5119628	625440	4405799	2035291
5km	50%	35000	2	295	5230183	593434	4591700	2172460
5km	50%	35000	2	318	6036575	706279	5271903	2498479
5km	50%	35000	2	273	4743664	607979	4077053	1998061
5km	50%	35000	2	270	7028044	822522	6109844	2517137
5km	50%	35000	2	290	5461745	672582	4742528	2051844
5km	50%	35000	2	235	6651161	791669	5804004	2388176
5km	50%	35000	2	353	6148357	706211	5375184	2386440
5km	50%	35000	2	221	5855349	731444	5014958	2505395
5km	50%	35000	2	257	4031049	546723	3445260	1564474
5km	50%	35000	2	337	4902260	682024	4170576	2401702
5km	50%	35000	2	253	4511407	584129	3853351	1846301
5km	50%	35000	2	221	5676913	673196	4940678	2161164
5km	50%	35000	2	235	5261576	661298	4555105	2047718
5km	50%	35000	2	369	4481764	626509	3805459	1867144
5km	50%	35000	2	248	3964908	529870	3389192	1698019
5km	50%	35000	2	306	4959178	665680	4241812	1820210
5km	50%	35000	2	249	4757249	569558	4137336	2115124
5km	50%	35000	2	311	6231759	720502	5403251	2291783
5km	50%	35000	2	214	4820155	627738	4129040	1882093
5km	50%	35000	2	230	4258784	566436	3634793	1797194
5km	50%	35000	2	226	5843614	699130	5098778	1995551
5km	50%	35000	2	275	4137128	571683	3504996	1734151
5km	50%	35000	2	437	6712887	772969	5873090	2668886
5km	50%	35000	2	331	5178139	676303	4440583	2039556
5km	50%	35000	2	307	6892368	779242	6054624	2556176
5km	50%	35000	2	258	5006240	629736	4311007	2115603
5km	50%	35000	2	223	4486616	620101	3794966	1880678
5km	50%	35000	2	314	7391170	857997	6460405	2882725
5km	50%	35000	2	288	4499680	569427	3903152	1826557
5km	50%	35000	2	265	5260571	692786	4474076	2240395
5km	50%	35000	2	214	4344883	567941	3717014	1610582
5km	50%	35000	2	443	6023825	724037	5235394	2315161
5km	50%	35000	2	272	5551454	655649	4859466	2103025
5km	50%	35000	2	289	6332704	743872	5534604	2554331
5km	50%	35000	2	245	5906779	755056	5091855	2671015
5km	50%	35000	2	229	5143345	657824	4422486	2128792
5km	50%	35000	2	252	5538831	671226	4809991	2196096
5km	50%	35000	2	236	4166021	541218	3574900	1775511
5km	50%	35000	2	310	6791090	844067	5878791	2757663
5km	50%	35000	2	339	5134080	585718	4497260	2003241
5km	50%	35000	2	295	5616729	759325	4765046	2393511
5km	50%	35000	2	253	6081533	689481	5345310	2265869
5km	50%	35000	2	270	5796765	675356	5060123	2134215
5km	50%	35000	2	224	5725264	707903	4965174	2174261
5km	50%	35000	2	320	6479106	794112	5616877	2677525
5km	50%	35000	2	305	5602154	599733	4936180	2342318
5km	50%	35000	2	365	5832354	742812	5042869	2146262
5km	50%	35000	2	320	4778496	610661	4116941	1871979
5km	50%	35000	2	285	4799534	607072	4113076	2119866
5km	50%	35000	2	190	4464065	576452	3832525	1678006
5km	50%	35000	2	230	4285659	528829	3715198	1735343
5km	50%	35000	2	236	4027062	537041	3446007	1845911
5km	50%	35000	2	265	6553287	808733	5678810	2758991
5km	50%	35000	2	257	4555439	576599	3927588	1806688
5km	50%	35000	2	351	4958099	584854	4332515	1780177
5km	50%	35000	2	412	4678266	645872	3972959	2141716
5km	50%	35000	2	297	4477013	600099	3823991	1849377
5km	50%	35000	2	222	4872122	602246	4227672	1818728
5km	50%	35000	2	255	4853754	608916	4183648	2068326
5km	50%	35000	2	242	5054634	663669	4337785	1786365
5km	50%	35000	2	289	4418255	516711	3854268	1831359
5km	50%	35000	2	329	4994380	643071	4305825	1951184
5km	50%	35000	2	276	5022185	723124	4231742	2346820
5km	50%	35000	2	279	4694849	604792	4018170	1788069
5km	50%	35000	2	388	6554022	745940	5745339	2354818
5km	50%	35000	2	323	6196793	745570	5388120	2557894
5km	50%	35000	2	278	4490829	595772	3832839	1848114
5km	50%	35000	2	282	5204209	656988	4487502	2040559
5km	50%	35000	2	371	6159638	708687	5384025	2494515
5km	50%	35000	2	335	5273434	650572	4559318	1906305
5km	50%	35000	2	329	7299256	836684	6334177	2910570
5km	50%	35000	2	315	6534245	754532	5718752	2574376
5km	50%	35000	2	291	4311472	571541	3677784	1744554
5km	50%	35000	2	297	4955170	648030	4234426	1805933
5km	50%	35000	2	282	5835900	687749	5066225	2284898
5km	50%	35000	2	280	5856228	659384	5139169	2311845
5km	50%	35000	2	224	5033181	686712	4296137	2234861
5km	50%	35000	2	209	4677289	617783	4014250	1676925
5km	50%	35000	2	258	4272336	596585	3633829	1613603
5km	50%	35000	2	341	4839164	673213	4083048	2180206
5km	50%	35000	2	258	6481983	760700	5660349	2663993
5km	50%	35000	2	452	6326326	702692	5562906	2333615
5km	50%	35000	2	281	5608057	732185	4793116	2148850
5km	50%	35000	2	299	6562015	798109	5692653	2708953
5km	50%	35000	2	343	6087101	744596	5273850	2547389
5km	50%	35000	2	224	4153930	584247	3537591	1619653
5km	50%	35000	2	229	4810925	600261	4161091	1640258
5km	50%	35000	2	391	3949533	481374	3423348	1586568
5km	50%	35000	2	276	5207614	719781	4429847	2214104
5km	50%	35000	2	286	4931101	630281	4258572	1869764
5km	50%	35000	2	274	5723504	682768	4979937	2046003
5km	50%	35000	2	319	5239047	701656	4460761	2128426
5km	50%	35000	2	207	4252292	517531	3704513	1706276
5km	50%	35000	2	404	4997071	711909	4216719	2613444
5km	50%	35000	2	243	5385541	692790	4646536	2168254
5km	50%	35000	2	268	4862993	579783	4220493	1854140
5km	50%	35000	2	269	6371918	704832	5611662	2252956
5km	50%	35000	2	311	5585034	663149	4871330	2278629
5km	50%	35000	2	265	5481640	736399	4691541	2418842
5km	50%	35000	2	278	4614448	610892	3941918	2023762
5km	50%	35000	2	281	6221858	743710	5372274	2141630
5km	50%	35000	2	361	6526947	759775	5700878	2546505
5km	50%	35000	2	479	4619493	607751	3954613	1786993
5km	50%	35000	2	215	4631210	592894	3971517	1856890
5km	50%	35000	2	280	5929138	729577	5150491	2375811
5km	50%	35000	2	295	4205803	505855	3669758	1682836
5km	50%	35000	2	257	7717455	901007	6691114	2920041
5km	50%	35000	2	324	4691534	639633	3998232	2122885
5km	50%	35000	2	271	5119041	670611	4397138	1990816
5km	50%	35000	2	306	5922564	694481	5168099	2383400
5km	50%	35000	2	346	5981486	703129	5188565	2343382
5km	50%	35000	2	258	4692086	587877	4062024	2089564
5km	50%	35000	2	262	3808162	504160	3258092	1544676
5km	50%	35000	2	375	5746498	660496	4999957	2498857
5km	50%	35000	2	346	4737692	616079	4050210	2014300
5km	50%	35000	2	303	4756116	619528	4067946	1853008
5km	50%	35000	2	326	5819271	656493	5098305	2563735
5km	50%	35000	2	217	4591597	567432	3994342	1830624
5km	50%	35000	2	359	6805657	816604	5919317	2712324
5km	50%	35000	2	308	4768394	564736	4175329	1804791
5km	50%	35000	2	237	4592922	566213	3965580	1852560
5km	50%	35000	2	220	4007580	554035	3422568	1738151
5km	50%	35000	2	338	5320594	700691	4556838	1899456
5km	50%	35000	2	283	5347997	624775	4662197	1974046
5km	50%	35000	2	224	5931883	764883	5084922	2250909
5km	50%	35000	2	284	5096458	693412	4354286	1965009
5km	50%	35000	2	210	4643911	589734	4007554	1727562
5km	50%	35000	2	501	6605752	769822	5764452	2341410
5km	50%	35000	2	232	4993350	660439	4255409	2059900
5km	50%	35000	2	341	4862612	627189	4188919	1890464
5km	50%	35000	2	214	5324287	645964	4595690	2114989
5km	50%	35000	2	364	6056448	716305	5280169	2149587
5km	50%	35000	2	282	5578023	702610	4806951	2140462
5km	50%	35000	2	337	6812208	778336	5964326	2689137
5km	50%	35000	2	312	6079222	695795	5325211	2320348
5km	50%	35000	2	322	4753309	611951	4109782	2116141
5km	50%	35000	2	361	6600433	692933	5861815	2288438
5km	50%	35000	2	267	5150288	676051	4400273	1959544
5km	50%	35000	2	206	4284776	559424	3689982	1737476
5km	50%	35000	2	339	4127294	568500	3482371	2049792
5km	50%	35000	2	240	4884826	599821	4232600	1797021
5km	50%	35000	2	280	4985141	642595	4276996	1929178
5km	50%	35000	2	240	4267862	574249	3641408	1624298
5km	50%	35000	2	290	4091965	575149	3446426	1701010
5km	50%	35000	2	377	7208516	827101	6306207	2691972
5km	50%	35000	2	246	4579632	592135	3938785	1817799
5km	50%	35000	2	280	5016723	680738	4285175	2289997
5km	50%	35000	2	300	5857569	715676	5091682	2198095
5km	50%	35000	2	298	6583980	799341	5720071	2403296
5km	50%	35000	2	279	5530330	717603	4749062	2265056
5km	50%	35000	2	300	5890023	766931	5054109	2446717
5km	50%	35000	2	243	5172537	590244	4533194	2086606
5km	50%	35000	2	203	4843835	632321	4155669	1860445
5km	50%	35000	2	300	5473478	707875	4714769	2360042
5km	50%	35000	2	214	5040615	646333	4333127	2103264
5km	50%	35000	2	316	5820068	733120	5027077	2513705
5km	50%	35000	2	228	6281165	677410	5540941	2263666
5km	50%	35000	2	253	4539049	594990	3904859	1775042
5km	50%	35000	2	238	5189169	623716	4516218	2040569
5km	50%	35000	2	226	4933604	649522	4232275	2100784
5km	50%	35000	2	238	5895536	644338	5203674	2245642
5km	50%	35000	2	317	5715363	733647	4929036	2479523
5km	50%	35000	2	325	4588153	592271	3942414	1849653
5km	50%	35000	2	330	5122960	677710	4370278	2034870
5km	50%	35000	2	276	5395277	675819	4667427	2034693
5km	50%	35000	2	338	6581992	860326	5638789	2654711
5km	50%	35000	2	328	5509867	685030	4768893	2242568
5km	50%	35000	2	361	5260022	616008	4594760	2336156
5km	50%	35000	2	319	4786614	574117	4160537	1785109
5km	50%	35000	2	282	4773316	607253	4108191	1801515
5km	50%	35000	2	249	5127995	649354	4432299	1988163
5km	50%	35000	2	319	6396469	758145	5590650	2442147
5km	50%	35000	2	209	4266948	580743	3639834	1867706
5km	50%	35000	2	393	5534875	654247	4830340	2170537
5km	50%	35000	2	308	5481250	659991	4761786	2099446
5km	50%	35000	2	418	7116953	768419	6277635	2854710
5km	50%	35000	2	422	5924130	616738	5249256	2348956
5km	50%	35000	2	332	4668422	578526	4009002	1851911
5km	50%	35000	2	321	6335375	790396	5461450	2569566
5km	50%	35000	2	295	5517015	658451	4808961	2290538
5km	50%	35000	2	290	4109416	544087	3500102	1704219
5km	50%	35000	2	242	5470387	708001	4671656	2168525
5km	50%	35000	2	359	6428473	717154	5655158	2417127
5km	50%	35000	2	230	5500591	627560	4831038	2194996
5km	50%	35000	2	331	6760145	724952	5970420	2431267
5km	50%	35000	2	316	5083517	601635	4431488	1977244
5km	50%	35000	2	415	6565217	729288	5770776	2567699
5km	50%	35000	2	274	6607725	786004	5778795	2553785
5km	50%	35000	2	227	5960635	712821	5165052	2035656
5km	50%	35000	2	365	6309001	760165	5467229	2676319
5km	50%	35000	2	342	6121887	704025	5358865	2404474
5km	50%	35000	2	252	4659054	634427	3974761	1608747
5km	50%	35000	2	268	6564745	729231	5745895	2507737
5km	50%	35000	2	358	5729962	680555	4996633	2314340
5km	50%	35000	2	309	4535715	595572	3900516	1848141
5km	50%	35000	2	228	5387714	683768	4623190	2087622
5km	50%	35000	2	372	6465376	736470	5674665	2513705
5km	50%	35000	2	298	6354811	700683	5611563	2293357
5km	50%	35000	2	198	4710115	617704	4035121	1770481
5km	50%	35000	2	527	5456488	624255	4790675	2237087
5km	50%	35000	2	296	4644915	614954	3971130	2185639
5km	50%	35000	2	330	5294278	677437	4554327	1987630
5km	50%	35000	2	348	6277866	742784	5482864	2392025
5km	50%	35000	2	223	5349755	708819	4573773	1845318
5km	50%	35000	2	215	4388277	542580	3817069	1688867
5km	50%	35000	2	298	4146580	518175	3582661	1544825
5km	50%	35000	2	256	4852183	650605	4151027	1879291
5km	50%	35000	2	229	5011986	649456	4311750	1934012
5km	50%	35000	2	231	4577563	593307	3941790	1650609
5km	50%	35000	2	274	5355231	688578	4622049	1818726
5km	50%	35000	2	180	4597358	567128	3998290	1862416
5km	50%	35000	2	239	4754223	598262	4105996	1746868
5km	50%	35000	2	323	5856928	654397	5122236	2183907
5km	50%	35000	2	229	4474028	571061	3844496	1777589
5km	50%	35000	2	335	5216827	722758	4425122	2369670
5km	50%	35000	2	228	4929090	615198	4238995	1725278
5km	50%	35000	2	279	5268078	638074	4575784	1989070
5km	50%	35000	2	244	4777184	603896	4105845	1827906
5km	50%	35000	2	320	5196890	712533	4440668	2223179
5km	50%	35000	2	232	5637132	675221	4889209	2078319
5km	50%	35000	2	242	6153754	689717	5417531	2531321
5km	50%	35000	2	272	4287202	581090	3665610	1833091
5km	50%	35000	2	357	5451025	635849	4768691	2013798
5km	50%	35000	2	221	5115630	674773	4363948	2023142
5km	50%	35000	2	235	4543712	630740	3873825	1975301
5km	50%	35000	2	226	5186649	640182	4503689	1998931
5km	50%	35000	2	236	4610429	633823	3911988	2079429
5km	50%	35000	2	263	5500144	701828	4727602	2069702
5km	50%	35000	2	420	5739993	684084	4993371	2259570
5km	50%	35000	2	290	5807835	700379	5026241	2244972
5km	50%	35000	2	479	5296630	675615	4551557	2156006
5km	50%	35000	2	354	5019899	650402	4324847	1766469
5km	50%	35000	2	261	4660235	594677	4020737	1845565
5km	50%	35000	2	247	5385306	689073	4615523	2117931
5km	50%	35000	2	236	4777336	617829	4107985	1767549
5km	50%	35000	2	369	7219300	854521	6288605	3133208
5km	50%	35000	2	373	4805733	620341	4149501	1814663
5km	50%	35000	2	180	3781891	494762	3260208	1569765
5km	50%	35000	2	253	5728810	645690	5016872	2102153
5km	50%	35000	2	281	5153632	677010	4421518	2112469
5km	50%	35000	2	231	4651073	631397	3966405	2054639
5km	50%	35000	2	443	6666098	764775	5828038	2924858
5km	50%	35000	2	227	4325985	565072	3709687	1614805
5km	50%	35000	2	249	5610978	717659	4811271	2092134
5km	50%	35000	2	274	5271099	661221	4566010	2128952
5km	50%	35000	2	263	5053211	626118	4384119	1925461
5km	50%	35000	2	317	6148497	703227	5395428	2287274
5km	50%	35000	2	215	4271937	575678	3655983	1721385
5km	50%	35000	2	270	5532119	702421	4747541	2139121
5km	50%	35000	2	282	5269136	660339	4551343	2201714
5km	50%	35000	2	465	6826466	766959	5989787	2471485
5km	50%	35000	2	286	4237435	574760	3613780	1758820
5km	50%	35000	2	184	4760280	620507	4089420	1949270
5km	50%	35000	2	257	4996610	689776	4248693	2040524
5km	50%	35000	2	259	4887883	634862	4199447	1914227
5km	50%	35000	2	343	5758519	747885	4916207	2457379
5km	50%	35000	2	255	3985689	515603	3431260	1555563
5km	50%	35000	2	251	4899174	639690	4217210	1880364
5km	50%	35000	2	216	4754928	610670	4078443	1939994
5km	50%	35000	2	339	6229286	713716	5425181	2404855
5km	50%	35000	2	347	6953659	775122	6110147	2680120
5km	50%	35000	2	272	4874699	607666	4217369	1835117
5km	50%	35000	2	245	5019154	643801	4345208	1887728
5km	50%	35000	2	298	5688586	786751	4845746	2129889
5km	50%	35000	2	359	5489549	684546	4731748	2158841
5km	50%	35000	2	224	4478165	579298	3846830	1819125
5km	50%	35000	2	281	5436051	658816	4718386	2263082
5km	50%	35000	2	299	5552891	783639	4700475	2189179
5km	50%	35000	2	243	6141148	714709	5366937	2313442
5km	50%	35000	2	229	5050594	576259	4430227	1863414
5km	50%	35000	2	350	5241322	704766	4457010	2023736
5km	50%	35000	2	287	4911907	641551	4221873	1822082
5km	50%	35000	2	265	4432168	587927	3738958	1801041
5km	50%	35000	2	284	4562382	581417	3918578	1772366
5km	50%	35000	2	222	6032090	722851	5265339	2524695
5km	50%	35000	2	246	5138861	700594	4363399	2415555
5km	50%	35000	2	225	4570099	615525	3905968	1737693
5km	50%	35000	2	280	4427899	559494	3815306	1604651
5km	50%	35000	2	248	5685518	685745	4947199	1994706
5km	50%	35000	2	366	7086588	830528	6168546	2518346
5km	50%	35000	2	255	5599474	688779	4856314	2152371
5km	50%	35000	2	258	6123850	670085	5411526	2339560
5km	50%	35000	2	324	5422942	644467	4737764	2019231
5km	50%	35000	2	275	6434132	726761	5652310	2334461
5km	50%	35000	2	245	5406533	650877	4704700	2164376
5km	50%	35000	2	260	5435387	637048	4732484	2283265
5km	50%	35000	2	333	5216976	676651	4492575	1938731
5km	50%	35000	2	411	5687061	688774	4918630	2204422
5km	50%	35000	2	295	5536695	725641	4746946	2231194
5km	50%	35000	2	294	4475482	596060	3833506	1691106
5km	50%	35000	2	206	4899493	638997	4204793	1964926
5km	50%	35000	2	239	5078527	624474	4385750	2044725
5km	50%	35000	2	345	4541933	641039	3852723	1879324
5km	50%	35000	2	227	5095231	660120	4371427	1982083
5km	50%	35000	2	356	4099910	546781	3513001	1603634
5km	50%	35000	2	237	5299144	640011	4573873	2210829
5km	50%	35000	2	251	4864278	639970	4140990	1758114
5km	50%	35000	2	343	7192112	816467	6313835	2701350
5km	50%	35000	2	263	4987061	657945	4279748	2093571
5km	50%	35000	2	265	3785166	536599	3195964	1569217
5km	50%	35000	2	274	4619917	645054	3926322	2042358
5km	50%	35000	2	193	4269140	504636	3719083	1795844
5km	50%	35000	2	313	5993540	708599	5218602	2379435
5km	50%	35000	2	238	5497085	664437	4744270	2056674
5km	50%	35000	2	243	5384387	735971	4584320	2405473
5km	50%	35000	2	343	6112581	664101	5385628	2277201
5km	50%	35000	2	282	4716389	627990	4039438	1999937
5km	50%	35000	2	266	4706283	597755	4062184	1865708
5km	50%	35000	2	206	6489882	776512	5631714	2233507
5km	50%	35000	2	266	4627061	629049	3938332	2099990
5km	50%	35000	2	288	5098545	686593	4349477	2332043
5km	50%	35000	2	220	4255354	556727	3640098	1854079
5km	50%	35000	2	388	5817214	672644	5073193	2323838
5km	50%	35000	2	355	6857022	790379	5995536	2715359
5km	50%	35000	2	270	4737773	603707	4074244	1760476
5km	50%	35000	2	339	4752157	608384	4091363	2087442
5km	50%	35000	2	294	5334209	657352	4623760	2011491
5km	50%	35000	2	237	4929508	644063	4225978	1803164
5km	50%	35000	2	311	5963244	750425	5153369	2177891
5km	50%	35000	2	252	5053969	645105	4363306	1986531
5km	50%	35000	2	330	4857137	677955	4141131	1984306
5km	50%	35000	2	256	4839489	582535	4179134	1876337
5km	50%	35000	2	320	5478988	674085	4742773	1901263
5km	50%	35000	2	265	4797654	581807	4159039	1891612
5km	50%	35000	2	376	5474692	656687	4755527	2148941
5km	50%	35000	2	209	4521979	562193	3918566	1732727
5km	50%	35000	2	322	5367986	661522	4664250	2448903
5km	50%	35000	2	219	4662883	625284	4000398	2143559
5km	50%	35000	2	260	4889698	636751	4202911	1972025
5km	50%	35000	2	547	6514873	684051	5776340	2491968
5km	50%	35000	2	326	6039417	721833	5248184	2217651
5km	50%	35000	2	328	5211894	680247	4473296	2105598
5km	50%	35000	2	439	6481545	772147	5660865	2654405
5km	50%	35000	2	289	6089948	735263	5295703	2470993
5km	50%	35000	2	333	4972011	669501	4255410	1924795
5km	50%	35000	2	347	5852381	759739	5023998	2012046
5km	50%	35000	2	252	4995934	646482	4280601	2103130
5km	50%	35000	2	317	5733704	682344	5012597	2326347
5km	50%	35000	2	222	5226131	674062	4498200	1891648
5km	50%	35000	2	353	5377895	713134	4597358	2259849
5km	50%	35000	2	236	3950560	511001	3401421	1453573
5km	50%	35000	2	307	4871369	662927	4144027	1907876
5km	50%	35000	2	270	5542289	717644	4733370	2117050
5km	50%	35000	2	241	4380346	565418	3758218	1691966
5km	50%	35000	2	331	5898041	662546	5177631	2121561
5km	50%	35000	2	215	4778414	651168	4080216	1904526
5km	50%	35000	2	301	6445571	757855	5599275	2449819
5km	50%	35000	2	290	5495614	672759	4739740	1976109
5km	50%	35000	2	303	5386491	639118	4691776	1817068
5km	50%	35000	2	292	6531975	694867	5780994	2325599
5km	50%	35000	2	271	3711983	491417	3190049	1321340
5km	50%	35000	2	208	4875564	560014	4264340	1769000
5km	50%	35000	2	277	5177941	650554	4460658	2127099
5km	50%	35000	2	177	4586582	604033	3901903	1778350
5km	50%	35000	2	317	4836518	656372	4120508	1965144
5km	50%	35000	2	233	4611279	557184	4002210	1820572
5km	50%	35000	2	464	6340076	742424	5516975	2574225
5km	50%	35000	2	238	5124071	589917	4469706	1996172
5km	50%	35000	2	280	5583594	739403	4784065	2193123
5km	50%	35000	2	286	4933374	652074	4224963	2135789
5km	50%	35000	2	287	4762997	617637	4093207	1828642
5km	50%	35000	2	262	4933582	636663	4236114	2059322
5km	50%	35000	2	253	5381746	672747	4632909	2141112
5km	50%	35000	2	374	5354175	615317	4688872	2109809
5km	50%	35000	2	304	5065801	654428	4349534	2091213
5km	50%	35000	2	279	6276649	733075	5466754	2495527
5km	50%	35000	2	276	5549502	679176	4821064	2156419
5km	50%	35000	2	230	5418382	617992	4743932	1905995
5km	50%	35000	2	580	4508323	608281	3825008	1762753
5km	50%	35000	2	346	6526377	688704	5736314	2435021
5km	50%	35000	2	307	6516243	738316	5689237	2566119
5km	50%	35000	2	275	5022368	640544	4318598	1904141
5km	50%	35000	2	263	4241388	560471	3633010	1749800
5km	50%	35000	2	220	4797716	599405	4145205	1651068
5km	50%	35000	2	439	6009807	802550	5118155	2696216
5km	50%	35000	2	297	5433327	701605	4672547	2032061
5km	50%	35000	2	235	3893757	506404	3338031	1473432
5km	50%	35000	2	204	4768181	671230	4043884	1995360
5km	50%	35000	2	271	4855797	649557	4149713	1946187
5km	50%	35000	2	263	4835533	638161	4150623	1806841
5km	50%	35000	2	379	5691347	659284	4923886	2183234
5km	50%	35000	2	270	5908651	726025	5117057	2546383
5km	50%	35000	2	293	6041332	688090	5299854	2187770
5km	50%	35000	2	269	6202464	682453	5420245	2035979
5km	50%	35000	2	307	4542748	593294	3912131	1750760
5km	50%	35000	2	298	5485960	623095	4818350	2009246
5km	50%	35000	2	384	6174445	714169	5377780	2660597
5km	50%	35000	2	255	6205742	695871	5422713	2271791
5km	50%	35000	2	293	3835856	539095	3237955	1634673
5km	50%	35000	2	345	6358161	701137	5590455	2459779
5km	50%	35000	2	395	6708043	788465	5828257	2688940
5km	50%	35000	2	273	4663636	562994	4043345	1850616
5km	50%	35000	2	290	5021360	622580	4332104	2067170
5km	50%	35000	2	265	5892664	676319	5154819	2220566
5km	50%	35000	2	305	5381857	699096	4610524	2194173
5km	50%	35000	2	248	5141269	606010	4463301	1951593
5km	50%	35000	2	380	7071168	869695	6142760	2937766
5km	50%	35000	2	259	5129313	657966	4422230	2109034
5km	50%	35000	2	173	3816291	511869	3275496	1488288
5km	50%	35000	2	328	5305910	631585	4596130	2337085
5km	50%	35000	2	263	4032490	520044	3463964	1631245
5km	50%	35000	2	346	6253927	720815	5482673	2437018
5km	50%	35000	2	264	5380235	671208	4643327	2216552
5km	50%	35000	2	316	5961181	708476	5184390	2158503
5km	50%	35000	2	290	4807429	594040	4162181	1719357
5km	50%	35000	2	362	7178259	743857	6331658	2428441
5km	50%	35000	2	362	4726109	593574	4077945	1846796
5km	50%	35000	2	279	4734838	585569	4103759	2050958
5km	50%	35000	2	316	5719033	680285	4986354	2340125
5km	50%	35000	2	294	6815016	787779	5973655	2451936
5km	50%	35000	2	356	4874006	595130	4217436	1685928
5km	50%	35000	2	273	4947445	657267	4220714	2300899
5km	50%	35000	2	284	5812558	719674	5032173	2328029
5km	50%	35000	2	395	6562553	774941	5706150	2906691
5km	50%	35000	2	278	5112413	667601	4368972	2010398
5km	50%	35000	2	267	4695146	599641	4042809	1835752
5km	50%	35000	2	277	4956313	665198	4228458	2059146
5km	50%	35000	2	299	6400893	668778	5679634	2440908
5km	50%	35000	2	234	4252110	570847	3632478	1640465
5km	50%	35000	2	305	4352270	570027	3727659	1711532
5km	50%	35000	2	220	5680535	740614	4868502	2173938
5km	50%	35000	2	333	7187966	846821	6287076	2806528
5km	50%	35000	2	308	4735785	600429	4065966	1829817
5km	50%	35000	2	232	5691332	671806	4983538	2197695
5km	50%	35000	2	422	5275314	687647	4532240	2164855
5km	50%	35000	2	222	5352714	702778	4568513	2149944
5km	50%	35000	2	220	3710517	520100	3143550	1598603
5km	50%	35000	2	219	6500749	748356	5689676	2497429
5km	50%	35000	2	254	5658546	682315	4889198	2246737
5km	50%	35000	2	356	4848529	629983	4141906	2193314
5km	50%	35000	2	169	5251345	639161	4564030	1986587
5km	50%	35000	2	318	4498831	607889	3835952	2052541
5km	50%	35000	2	207	4153457	572769	3544080	1577187
5km	50%	35000	2	248	4849015	613772	4141030	1956064
5km	50%	35000	2	184	4751875	585110	4118876	1670451
5km	50%	35000	2	284	4387123	583044	3757628	1932738
5km	50%	35000	2	281	4661314	576098	4044539	1706149
5km	50%	35000	2	227	4058600	543321	3483702	1576878
5km	50%	35000	2	327	6415979	816209	5508311	2486755
5km	50%	35000	2	210	4340530	571052	3735570	1632302
5km	50%	35000	2	354	4478912	570463	3842115	1927459
5km	50%	35000	2	269	5527099	690955	4767344	2320631
5km	50%	35000	2	311	5865028	694452	5064618	2308705
5km	50%	35000	2	278	5582920	627532	4871376	2349578
5km	50%	35000	2	282	5137355	631487	4462680	1803267
5km	50%	35000	2	402	6712457	718961	5905347	2494689
5km	50%	35000	2	295	4354054	562800	3748267	1659067
5km	50%	35000	2	331	5957357	679068	5224826	2486660
5km	50%	35000	2	290	5701354	679612	4961807	2169008
5km	50%	35000	2	256	4701308	586912	4011245	1806262
5km	50%	35000	2	309	6085632	686955	5334149	2224798
5km	50%	35000	2	313	6083582	703421	5340723	2399730
5km	50%	35000	2	321	5427712	678040	4668661	2045728
5km	50%	35000	2	253	5051370	659216	4341755	2066767
5km	50%	35000	2	259	5062485	682786	4329733	1970095
5km	50%	35000	2	244	5376674	649824	4665956	2169103
5km	50%	35000	2	394	6209685	667275	5474604	2433134
5km	50%	35000	2	278	4718451	633243	4043221	1847037
5km	50%	35000	2	183	4035148	522035	3474400	1517220
5km	50%	35000	2	243	6255662	745572	5435159	2291373
5km	50%	35000	2	398	4452013	563749	3810306	1845211
5km	50%	35000	2	295	5291055	621464	4579423	2086122
5km	50%	35000	2	252	5248839	668700	4492330	2241279
5km	50%	35000	2	296	4475615	577525	3826607	1719224
5km	50%	35000	2	209	4273390	599936	3592640	1658046
5km	50%	35000	2	218	4787503	610183	4121515	1859026
5km	50%	35000	2	263	4750274	615965	4093370	1945922
5km	50%	35000	2	253	6539478	779234	5706281	2521371
5km	50%	35000	2	230	4698309	604930	4035158	1754594
5km	50%	35000	2	265	4523274	606161	3830922	1901349
5km	50%	35000	2	305	5963539	670964	5233225	2364653
5km	50%	35000	2	263	4790351	623611	4104876	2042755
5km	50%	35000	2	232	4636987	598327	3981607	1748149
5km	50%	35000	2	222	4946567	609077	4281835	1744905
5km	50%	35000	2	256	4619156	598253	3958857	1792155
5km	50%	35000	2	261	5911501	714949	5119715	2401667
5km	50%	35000	2	279	6111703	695910	5342237	2348461
5km	50%	35000	2	284	5917028	702654	5133486	2452755
5km	50%	35000	2	249	5646467	712314	4846836	2304306
5km	50%	35000	2	339	6394949	724028	5605626	2612986
5km	50%	35000	2	260	5689977	650953	5002557	2101102
5km	50%	35000	2	206	5452239	659713	4726643	2154117
5km	50%	35000	2	324	5931696	713224	5158994	2488721
5km	50%	35000	2	305	6126260	680120	5380841	2431087
5km	50%	35000	2	237	3978074	543125	3407053	1654673
5km	50%	35000	2	426	6322153	730445	5532677	2549083
5km	50%	35000	2	389	6113819	757794	5297041	2270154
5km	50%	35000	2	315	4713721	666537	3983849	1983020
5km	50%	35000	2	240	4801294	634462	4102775	1925558
5km	50%	35000	2	458	4941323	588351	4273587	2162562
5km	50%	35000	2	338	5858117	624069	5190285	2088859
5km	50%	35000	2	234	4722158	596021	4066741	1719248
5km	50%	35000	2	273	5379401	726566	4580420	2011254
5km	50%	35000	2	244	5061383	595141	4416692	1830177
5km	50%	35000	2	233	5009972	626159	4300598	2010853
5km	50%	35000	2	224	4071776	530881	3481073	1659952
5km	50%	35000	2	294	5128985	668030	4410888	2122829
5km	50%	35000	2	260	6125546	725732	5301950	2335003
5km	50%	35000	2	304	6330744	736988	5525124	2391848
5km	50%	35000	2	365	5674771	642991	4962454	2077517
5km	50%	35000	2	312	5148372	704799	4376670	2225073
5km	50%	35000	2	310	4785833	658800	4071353	1915474
5km	50%	35000	2	221	5412145	642667	4701491	2034330
5km	50%	35000	2	280	4199860	554827	3600027	1799021
5km	50%	35000	2	258	4258845	532111	3628855	1639375
5km	50%	35000	2	229	5061181	632578	4317499	1973606
5km	50%	35000	2	295	4395544	557352	3770249	1758388
5km	50%	35000	2	292	5638526	691807	4870462	2278010
5km	50%	35000	2	243	5452913	666327	4740664	2005537
5km	50%	35000	2	274	6390331	742594	5567195	2339077
5km	50%	35000	2	302	6345820	730780	5573200	2341681
5km	50%	35000	2	277	6223068	795858	5368760	2207826
5km	50%	35000	2	448	5732414	627467	5039831	2185551
5km	50%	35000	2	226	4682197	615602	4010990	1815420
5km	50%	35000	2	372	5714749	672829	4996498	2204245
5km	50%	35000	2	201	4201675	528583	3637483	1728750
5km	50%	35000	2	277	4412892	584866	3775369	1793973
5km	50%	35000	2	307	4810549	574852	4196800	1787863
5km	50%	35000	2	273	5212940	670879	4492862	1943622
5km	50%	35000	2	368	5326295	619096	4660239	2016643
5km	50%	35000	2	344	4208633	563121	3609321	1633381
5km	50%	35000	2	227	5056345	635184	4374804	1941492
5km	50%	35000	2	356	4992515	567981	4380123	1949391
5km	50%	35000	2	269	5016850	637996	4322458	1983172
5km	50%	35000	2	240	4259172	534106	3678691	1636605
5km	50%	35000	2	276	4314286	625843	3648345	2131930
5km	50%	35000	2	318	5480765	701841	4717265	2156878
5km	50%	35000	2	185	3629031	505073	3083735	1619498
5km	50%	35000	2	266	6104664	803739	5218188	2797115
5km	50%	35000	2	272	4261259	591863	3602569	1856154
5km	50%	35000	2	357	5111037	670034	4387441	2001612
5km	50%	35000	2	337	4459467	579503	3821900	1781557
5km	50%	35000	2	386	5834421	701881	5072764	2486976
5km	50%	35000	2	403	6321220	691122	5572220	2418224
5km	50%	35000	2	258	5862749	691369	5106972	2421206
5km	50%	35000	2	391	5310882	743137	4490836	2129253
5km	50%	35000	2	227	6275154	743177	5455434	2344871
5km	50%	35000	2	248	3772088	494799	3241938	1458484
5km	50%	35000	2	266	4514188	580398	3860016	1713261
5km	50%	35000	2	226	4643032	634255	3966961	1791795
5km	50%	35000	2	196	4340261	596308	3681304	1791092
5km	50%	35000	2	226	5330968	653952	4606089	1934353
5km	50%	35000	2	309	6421364	749274	5609853	2490425
5km	50%	35000	2	268	5135195	694279	4371865	2326491
5km	50%	35000	2	349	6167113	710902	5386226	2328287
5km	50%	35000	2	237	4722182	597092	4076310	1804122
5km	50%	35000	2	241	5185671	617239	4511879	2154627
5km	50%	35000	2	237	5456968	731832	4678370	2291651
5km	50%	35000	2	243	6068984	702620	5305241	2327399
5km	50%	35000	2	237	5563741	646666	4872176	2104799
5km	50%	35000	2	281	4453839	582810	3824898	1595108
5km	50%	35000	2	221	4091552	498067	3552314	1616522
5km	50%	35000	2	254	4580736	541460	4001085	1786011
5km	50%	35000	2	279	5375904	689966	4614145	2045877
5km	50%	35000	2	403	6171057	717116	5380026	2515159
5km	50%	35000	2	232	4998668	623093	4325528	1817557
5km	50%	35000	2	374	4471936	561699	3855562	1789483
5km	50%	35000	2	299	6182355	731596	5390763	2177570
5km	50%	35000	2	263	4765839	620906	4070915	2072862
5km	50%	35000	2	322	4711916	620985	4030330	1996855
5km	50%	35000	2	206	6280795	701339	5499245	2218877
5km	50%	35000	2	235	5752165	676336	5012333	2085964
5km	50%	35000	2	283	4831667	660208	4124565	2034535
5km	50%	35000	2	219	5039840	647916	4350234	1683440
5km	50%	35000	2	257	5464169	685910	4716187	2147947
5km	50%	35000	2	336	4765777	606503	4095687	2061955
5km	50%	35000	2	337	5399771	612216	4744333	1949371
5km	50%	35000	2	255	5224513	715660	4432017	2428876
5km	50%	35000	2	217	4740110	594353	4083377	1947200
5km	50%	35000	2	214	4673297	589221	4017350	1823048
5km	50%	35000	2	304	5792379	616862	5132011	2210092
5km	50%	35000	2	260	5686180	654703	4952560	2177881
5km	50%	35000	2	275	5486939	747332	4680551	2189321
5km	50%	35000	2	333	6309742	783331	5447030	2790183
5km	50%	35000	2	230	4154400	567470	3536101	1866842
5km	50%	35000	2	228	4576878	585326	3956894	1711295
5km	50%	35000	2	210	4831068	613203	4145285	1927408
5km	50%	35000	2	332	4240554	566580	3633093	1828694
5km	50%	35000	2	283	4749334	640515	4055005	1891499
5km	50%	35000	2	391	3952443	514485	3389450	1606462
5km	50%	35000	2	269	5625976	673911	4897942	2226738
5km	50%	35000	2	270	5443604	678162	4717124	2057981
5km	50%	35000	2	211	4481512	582501	3835330	1700970
5km	50%	35000	2	268	5129638	697574	4361327	2229650
5km	50%	35000	2	283	4427029	607614	3731771	1883347
5km	50%	35000	2	221	4526028	621377	3866430	1845107
5km	50%	35000	2	225	4489469	585407	3853652	1902008
5km	50%	35000	2	285	5349242	678614	4614308	2133162
5km	50%	35000	2	308	5825687	707317	5059018	2270211
5km	50%	35000	2	371	6621817	707703	5844063	2260041
5km	50%	35000	2	451	5587298	609813	4909391	2137842
5km	50%	35000	2	343	6777709	789778	5916723	2640808
5km	50%	35000	2	319	6446218	757852	5635372	2519924
5km	50%	35000	2	298	5554329	640482	4869304	2229813
5km	50%	35000	2	257	5769650	640315	5061952	2065968
5km	50%	35000	2	311	4580722	598989	3929968	1893818
5km	50%	35000	2	276	5292581	679909	4525031	2063907
5km	50%	35000	2	294	4862072	631596	4173615	1918520
5km	50%	35000	2	415	4725927	602359	4069605	1818160
5km	50%	35000	2	348	5368372	715086	4592053	2336822
5km	50%	35000	2	288	4700042	625061	3997702	1925373
5km	50%	35000	2	289	4864256	658609	4152170	2148660
5km	50%	35000	2	383	6266022	697943	5505061	2320143
5km	50%	35000	2	311	4836080	655233	4124816	1889960
5km	50%	35000	2	226	4721963	612045	4061313	1810281
5km	50%	35000	2	336	5769883	615506	5095953	2198994
5km	50%	35000	2	312	5874592	697839	5136512	2076403
5km	50%	35000	2	214	5158377	672104	4418493	2402816
5km	50%	35000	2	282	5625337	703960	4871908	2263970
5km	50%	35000	2	220	5118620	614799	4436052	1959725
5km	50%	35000	2	266	5736687	721552	4960460	2117814
5km	50%	35000	2	199	3870583	543997	3285383	1720785
5km	50%	35000	2	292	5066879	580533	4440929	1869713
5km	50%	35000	2	215	4842165	603058	4159776	2151764
5km	50%	35000	2	301	4578636	579353	3953044	1826804
5km	50%	35000	2	317	5160101	681235	4415681	1854047
5km	50%	35000	2	240	4458656	585683	3832704	1659354
5km	50%	35000	2	355	4112636	531013	3537210	1589807
5km	50%	35000	2	280	6980801	763240	6163517	2508076
5km	50%	35000	2	419	6149999	735973	5356888	2590574
5km	50%	35000	2	219	5009808	592525	4367189	2167024
5km	50%	35000	2	323	5235993	667234	4524641	1982828
5km	50%	35000	2	317	6305051	721330	5524420	2267789
5km	50%	35000	2	396	4260107	555075	3654446	1874285
5km	50%	35000	2	287	6119903	679112	5392547	2261355
5km	50%	35000	2	321	5111127	652328	4424991	2052486
5km	50%	35000	2	270	6335400	726062	5546350	2250972
5km	50%	35000	2	287	5742401	675953	5013512	2197620
5km	50%	35000	2	218	4962199	671249	4212787	2079834
5km	50%	35000	2	234	5396829	681600	4669685	2134313
5km	50%	35000	2	288	5991720	620377	5317389	2167259
5km	50%	35000	2	399	6799544	739327	5967088	2580261
5km	50%	35000	2	357	6812195	780515	5967647	2469313
5km	50%	35000	2	201	4657476	589532	3985407	1924748
5km	50%	35000	2	251	4797770	574459	4162843	1728482
5km	50%	35000	2	286	5561704	700055	4792516	2339838
5km	50%	35000	2	336	5321814	678204	4590491	2127181
5km	50%	35000	2	228	4652922	573268	4009817	1900920
5km	50%	35000	2	265	5255144	647413	4554134	2184137
5km	50%	35000	2	296	6745597	806797	5876151	2803012
5km	50%	35000	2	212	5689460	688431	4937330	1990155
5km	50%	35000	2	300	5574995	761143	4709184	2811769
5km	50%	35000	2	274	5299770	731913	4524850	2100888
5km	50%	35000	2	288	5381443	689779	4636688	2017173
5km	50%	35000	2	206	4319447	563585	3715371	1734632
5km	50%	35000	2	318	4800982	632954	4122257	1892228
5km	50%	35000	2	172	3664777	495349	3118572	1342674
5km	50%	35000	2	277	5679867	695151	4938672	2435134
5km	50%	35000	2	246	4595243	627848	3929692	1857212
5km	50%	35000	2	267	4522060	592506	3880753	1712870
5km	50%	35000	2	256	4815298	657637	4080747	1861862
5km	50%	35000	2	333	5448567	644344	4703764	2345620
5km	50%	35000	2	298	4465988	570619	3827992	1832917
5km	50%	35000	2	423	6446219	707325	5676870	2341923
5km	50%	35000	2	519	5962951	656307	5245258	2202323
5km	50%	35000	2	300	5215468	608692	4573188	2082553
5km	50%	35000	2	222	4402820	552333	3784198	1628637
5km	50%	35000	2	343	5849793	692388	5111721	2238243
5km	50%	35000	2	240	6152894	797886	5273391	2504744
5km	50%	35000	2	254	5288800	682187	4546964	1961444
5km	50%	35000	2	234	4731192	619657	4054452	1754126
5km	50%	35000	2	382	6949407	853004	6007030	3102583
5km	50%	35000	2	287	6009274	676765	5257453	2321355
5km	50%	35000	2	286	4801565	655791	4097536	1941838
5km	50%	35000	2	349	5487348	633751	4793014	2122415
5km	50%	35000	2	249	5049925	596040	4403969	1995420
5km	50%	35000	2	487	6262864	732547	5467199	2455661
5km	50%	35000	2	245	3598459	507629	3053314	1530486
5km	50%	35000	2	288	5920937	686074	5144448	2316093
5km	50%	35000	2	263	5230928	646983	4515300	2090540
5km	50%	35000	2	287	5155915	692928	4402289	2081989
5km	50%	35000	2	401	5875531	791166	5017207	2346353
5km	50%	35000	2	369	5034423	698602	4291187	2152065
5km	50%	35000	2	379	7538576	834230	6627594	2913370
5km	50%	35000	2	247	5420922	683908	4689265	2132749
5km	50%	35000	2	235	4520709	605182	3870857	1774274
5km	50%	35000	2	260	4262266	567982	3637225	1830915
5km	50%	35000	2	279	6106109	742512	5313309	2359326
5km	50%	35000	2	295	6932577	813704	6062194	2670415
5km	50%	35000	2	267	6820901	768806	5973974	2444728
5km	50%	35000	2	253	4359146	608897	3685036	1980945
5km	50%	35000	2	410	4441926	562718	3824929	1831625
5km	50%	35000	2	314	4262777	538734	3698583	1659171
5km	50%	35000	2	308	6198710	721813	5414405	2154764
5km	50%	35000	2	267	6487664	799351	5602480	2807061
5km	50%	35000	2	193	4313547	562562	3696980	1699142
5km	50%	35000	2	235	5532321	670689	4813225	2081851
5km	50%	35000	2	313	5368084	654372	4663238	2177675
5km	50%	35000	2	261	5322123	650226	4612414	2111152
5km	50%	35000	2	323	6656102	735701	5838028	2451819
5km	50%	35000	2	292	5518327	710598	4723323	2375649
5km	50%	35000	2	288	4525363	577445	3894253	1772455
5km	50%	35000	2	308	5726791	732880	4939628	2287876
5km	50%	35000	2	332	4095667	542868	3511450	1781539
5km	50%	35000	2	299	4544715	598805	3906873	1629588
5km	50%	35000	2	232	4619176	612843	3957176	1646380
5km	50%	35000	2	202	4338594	593626	3690549	1738289
5km	50%	35000	2	276	5853458	680205	5137548	2293689
5km	50%	35000	2	314	4910579	653934	4191845	2021209
5km	50%	35000	2	225	4179127	553489	3588062	1495170
5km	50%	35000	2	327	5113510	635929	4407923	1997061
5km	50%	35000	2	285	4979036	623366	4287819	2027458
5km	50%	35000	2	231	4582534	568894	3964011	1796945
5km	50%	35000	2	236	3800715	502250	3266127	1775970
5km	50%	35000	2	355	5742771	656927	5035990	2179357
5km	50%	35000	2	285	4799338	599466	4132551	1852950
5km	50%	35000	2	219	5002891	634142	4315386	1946117
5km	50%	35000	2	292	6679690	735485	5871463	2527405
5km	50%	35000	2	207	4949207	656472	4243686	1768500
5km	50%	35000	2	393	4905218	680023	4147899	2361896
5km	50%	35000	2	268	6001573	700463	5239577	2282504
5km	50%	35000	2	230	4798018	649739	4114485	1868869
5km	50%	35000	2	320	5640079	691804	4898040	2278363
5km	50%	35000	2	314	4627847	604021	3968606	1931952
5km	50%	35000	2	279	4361161	565579	3749223	1705551
5km	50%	35000	2	243	5455206	719544	4670078	2185657
5km	50%	35000	2	334	4193144	546260	3586655	1653363
5km	50%	35000	2	257	6983539	786067	6139266	2533344
5km	50%	35000	2	240	5323655	606908	4679062	1978742
5km	50%	35000	2	351	5498455	636443	4822845	1932969
5km	50%	35000	2	285	4197504	543295	3598985	1942872
5km	50%	35000	2	261	4527187	571913	3885248	1875405
5km	50%	35000	2	245	4911738	624929	4196429	2154379
5km	50%	35000	2	271	5281523	626620	4604396	2116741
5km	50%	35000	2	273	5301004	726609	4504377	2289409
5km	50%	35000	2	238	5032749	620893	4361511	1894900
5km	50%	35000	2	237	5835977	742598	5025570	2355503
5km	50%	35000	2	365	4896156	608343	4225339	2129567
5km	50%	35000	2	346	7307222	877150	6342714	2675802
5km	50%	35000	2	314	5274959	651667	4535817	2032729
5km	50%	35000	2	296	6440158	742467	5634356	2523007
5km	50%	35000	2	262	4803494	618759	4127276	2327404
5km	50%	35000	2	292	6903458	734544	6086842	2493216
5km	50%	35000	2	259	4327792	549156	3716080	1689536
5km	50%	35000	2	277	4961091	649580	4244163	2106018
5km	50%	35000	2	276	5617308	647947	4873683	2033016
5km	50%	35000	2	336	5818515	794665	4981932	2387085
5km	50%	35000	2	287	5524512	770961	4681468	2322554
5km	50%	35000	2	230	5301305	623689	4625080	2024021
5km	50%	35000	2	242	5120406	660229	4424912	1953761
5km	50%	35000	2	297	6825522	757670	6018864	2394448
5km	50%	35000	2	362	6849447	770894	6026193	2519284
5km	50%	35000	2	302	6328192	725031	5521028	2461370
5km	50%	35000	2	226	5669921	737666	4862151	2210356
5km	50%	35000	2	270	5115510	636226	4423415	2014562
5km	50%	35000	2	229	5608780	693256	4880276	2217029
5km	50%	35000	2	311	5900749	760585	5079483	2380068
5km	50%	35000	2	272	4418357	606568	3760460	1730550
5km	50%	35000	2	260	5197040	676286	4459907	2218983
5km	50%	35000	2	402	6164678	718913	5391565	2272246
5km	50%	35000	2	280	6085516	734010	5276412	2775245
5km	50%	35000	2	266	4827365	593898	4188797	1528331
5km	50%	35000	2	317	4667190	607034	4001884	1760198
5km	50%	35000	2	207	5555152	706005	4774720	1958842
5km	50%	35000	2	367	6798842	757581	5968954	2771971
5km	50%	35000	2	257	5665682	634594	4958018	2252238
5km	50%	35000	2	249	4677105	602566	4027655	1761172
5km	50%	35000	2	242	3746019	486427	3238504	1407669
5km	50%	35000	2	208	5214603	631469	4493273	1808598
5km	50%	35000	2	243	4450675	539094	3870056	1652112
5km	50%	35000	2	272	4676477	640927	3969513	2326459
5km	50%	35000	2	293	4506753	585250	3853746	1750178
5km	50%	35000	2	216	5850628	643695	5142595	2138433
5km	50%	35000	2	222	5739429	662675	5033515	2155403
5km	50%	35000	2	181	4483446	603544	3829316	1730864
5km	50%	35000	2	230	5360595	645953	4653015	2105271
5km	50%	35000	2	350	4525991	632421	3857025	1792159
5km	50%	35000	2	291	4541877	562001	3943703	1899905
5km	50%	35000	2	298	4956760	656010	4217201	2134194
5km	50%	35000	2	266	4564132	604492	3913492	1840575
5km	50%	35000	2	384	4162774	569414	3550698	1810223
5km	50%	35000	2	230	4397436	576678	3754862	1669556
5km	50%	35000	2	320	5544584	718354	4751858	2343611
5km	50%	35000	2	375	4952349	648774	4232278	1867753
5km	50%	35000	2	314	4759395	596603	4105019	1683288
5km	50%	35000	2	353	4771320	640768	4069834	1905357
5km	50%	35000	2	266	5226224	682728	4492399	2406348
5km	50%	35000	2	310	5494902	637075	4807726	1928652
5km	50%	35000	2	233	4009563	547665	3426102	1663134
5km	50%	35000	2	314	5184092	623554	4480577	2039039
5km	50%	35000	2	302	7031114	809557	6155367	2671492
5km	50%	35000	2	268	5061272	655907	4336180	1979975
5km	50%	35000	2	237	4159116	544528	3553233	1950570
5km	50%	35000	2	315	6120189	741226	5267404	2397681
5km	50%	35000	2	256	4875512	619076	4171511	1969203
5km	50%	35000	2	278	5285366	643440	4594266	2020276
5km	50%	35000	2	261	5447356	704074	4681800	2033241
5km	50%	35000	2	214	4778275	635078	4096370	1738523
5km	50%	35000	2	207	4000261	503872	3460691	1668521
5km	50%	35000	2	309	5251902	598728	4596919	1919827
5km	50%	35000	2	274	4969794	642284	4264919	2060492
5km	50%	35000	2	288	4356971	576910	3747351	1687041
5km	50%	35000	2	262	6614188	805042	5727206	2745128
5km	50%	35000	2	272	5944329	690331	5211929	2236581
5km	50%	35000	2	341	4753978	617483	4077490	1726485
5km	50%	35000	2	313	5421860	640297	4717130	2162092
5km	50%	35000	2	286	5602243	695652	4860441	2295091
5km	50%	35000	2	323	5011995	657353	4299659	2073248
5km	50%	35000	2	298	5603859	646113	4893155	2256728
5km	50%	35000	2	306	6621890	725868	5847524	2499951
5km	50%	35000	2	268	5585884	679552	4820028	2431168
5km	50%	35000	2	237	6226841	719518	5448338	2477877
5km	50%	35000	2	245	4999470	657523	4295200	1927248
5km	50%	35000	2	333	5270570	608267	4584264	2075621
5km	50%	35000	2	229	4648935	639561	3962279	2135846
5km	50%	35000	2	215	4954256	601100	4295339	1909481
5km	50%	35000	2	172	3923782	508960	3370358	1590057
5km	50%	35000	2	286	6017577	666543	5300259	2367818
5km	50%	35000	2	208	5713350	759575	4888331	2174404
5km	50%	35000	2	336	5660204	667354	4933317	2229902
5km	50%	35000	2	323	6549589	783256	5714209	2449060
5km	50%	35000	2	245	4277500	553587	3668721	1986555
5km	50%	35000	2	265	5959744	680027	5232935	2191152
5km	50%	35000	2	409	5977002	666316	5245014	2362838
5km	50%	35000	2	265	5342220	640291	4625465	2091705
5km	50%	35000	2	218	5806782	715441	5045446	2342111
5km	50%	35000	2	361	5469946	752506	4653275	2399533
5km	50%	35000	2	186	4221658	534867	3615874	1609740
5km	50%	35000	2	358	5148883	676371	4419280	2245155
5km	50%	35000	2	339	4716147	585625	4070634	1738990
5km	50%	35000	2	277	4490181	577808	3854504	1747948
5km	50%	35000	2	232	4799286	623221	4110196	1966213
5km	50%	35000	2	244	4880332	612157	4184663	1799634
5km	50%	35000	2	334	5034178	631839	4346254	1828856
5km	50%	35000	2	289	4796163	635394	4107077	2060500
5km	50%	35000	2	230	4221821	558449	3616496	1585536
5km	50%	35000	2	245	4857696	669156	4109794	2045133
5km	50%	35000	2	269	6669009	731779	5869125	2185749
5km	50%	35000	2	352	5542064	696069	4757943	2309006
5km	50%	35000	2	260	4630847	595787	3996490	1939262
5km	50%	35000	2	247	4719491	645835	4005545	2109562
5km	50%	35000	2	200	4683470	616173	4006373	1907547
5km	50%	35000	2	244	5664379	689263	4904251	2423615
5km	50%	35000	2	285	4413697	580117	3791103	1683983
5km	50%	35000	2	198	4139865	518217	3577384	1727086
5km	50%	35000	2	216	3978375	538069	3399309	1704147
5km	50%	35000	2	299	4394043	580701	3764944	1775968
5km	50%	35000	2	209	3960313	545411	3366448	1740513
5km	50%	35000	2	297	4461967	580818	3829370	1776274
5km	50%	35000	2	325	6056209	687019	5321920	2198546
5km	50%	35000	2	236	4885074	599848	4237605	2137901
5km	50%	35000	2	435	5818056	699934	5036832	2394696
5km	50%	35000	2	214	5620594	683120	4865072	2076706
5km	50%	35000	2	239	4320861	534968	3752131	1791510
5km	50%	35000	2	300	5077923	607171	4404451	2019552
5km	50%	35000	2	346	4436350	578534	3787944	1827784
5km	50%	35000	2	200	4264756	517561	3708151	1576277
5km	50%	35000	2	255	5564337	692807	4800892	2079852
5km	50%	35000	2	298	6104365	714425	5338000	2373805
5km	50%	35000	2	228	5213243	592992	4583860	1868559
5km	50%	35000	2	370	5389213	723297	4602183	2329243
5km	50%	35000	2	288	4891893	638076	4208283	2073424
5km	50%	35000	2	305	4300722	564227	3701514	1617321
5km	50%	35000	2	258	5569087	733748	4779332	2319236
5km	50%	35000	2	222	4423251	572946	3792781	1660496
5km	50%	35000	2	401	4472001	588760	3822838	1652824
5km	50%	35000	2	247	4591136	621999	3925308	1733820
5km	50%	35000	2	286	4878299	634440	4166961	2014276
5km	50%	35000	2	238	4979184	648244	4251161	2071403
5km	50%	35000	2	320	4946683	682584	4216676	2185305
5km	50%	35000	2	351	5767796	662692	5065823	2206657
5km	50%	35000	2	288	5139824	616137	4482468	1873560
5km	50%	35000	2	281	5177511	640343	4470060	1829479
5km	50%	35000	2	325	4730131	644911	4024415	1986409
5km	50%	35000	2	308	5165676	683056	4406034	2446179
5km	50%	35000	2	179	4445494	592034	3813834	1799127
5km	50%	35000	2	336	7405068	870851	6461503	2860888
5km	50%	35000	2	301	6607344	788223	5736870	2726549
5km	50%	35000	2	246	5893646	672685	5174254	2043634
5km	50%	35000	2	336	4124748	536027	3538638	1575916
5km	50%	35000	2	284	4786535	622107	4119269	1796567
5km	50%	35000	2	263	4374193	575508	3705252	1714805
5km	50%	35000	2	298	4936456	581663	4308451	1873004
5km	50%	35000	2	238	5282767	688176	4529531	2360820
5km	50%	35000	2	288	5353181	649467	4641535	2127341
5km	50%	35000	2	239	4302893	560379	3690419	1773562
5km	50%	35000	2	205	5914006	719574	5150778	2272949
5km	50%	35000	2	382	6084686	732021	5282931	2305636
5km	50%	35000	2	294	4871936	632899	4188108	2033316
5km	50%	35000	2	336	6249695	798312	5370529	2566928
5km	50%	35000	2	226	4398515	574341	3770180	1832844
5km	50%	35000	2	224	4758689	595505	4123439	1724563
5km	50%	35000	2	288	3943569	521776	3374221	1711353
5km	50%	35000	2	222	5129709	608951	4469984	1923179
5km	50%	35000	2	276	5791507	673146	5032785	2078610
5km	50%	35000	2	225	5305562	716644	4516836	1999343
5km	50%	35000	2	287	5397587	657881	4694556	2017334
5km	50%	35000	2	289	6126317	703228	5355518	2252732
5km	50%	35000	2	312	6094197	728387	5288853	2210876
5km	50%	35000	2	377	5912982	690328	5163474	2204648
5km	50%	35000	2	276	5496916	651026	4783897	2142660
5km	50%	35000	2	306	4751066	590423	4114551	1811035
5km	50%	35000	2	284	6725059	756301	5874789	2738958
5km	50%	35000	2	367	5925536	670500	5202050	2202879
5km	50%	35000	2	255	4635674	613717	3976149	1878530
5km	50%	35000	2	255	6115458	761238	5293008	2326510
5km	50%	35000	2	198	4575735	610639	3891165	1860518
5km	50%	35000	2	386	4765053	600676	4114362	1808324
5km	50%	35000	2	244	4455256	582735	3808459	1728801
5km	50%	35000	2	353	5746508	656235	5043717	2013422
5km	50%	35000	2	291	5294210	726899	4478792	2473374
[truncated: 1 more rows]
