# Supplementary material for: Quantifying the Value of Perfect Information in Emergency Vaccination Campaigns
Source: PLoS Comput Biol. 2017 Feb 16;13(2):e1005318. doi: 10.1371/journal.pcbi.1005318 (PMC5312803; doi:10.1371/journal.pcbi.1005318)
Supplement: S1 Data — (ZIP) [file pcbi.1005318.s013.zip › Data/5km vaccination/data5.txt]

vacc_radius	efficacy	capacity	delay	outbreak_duration	livestock_culled	cattle_culled	sheep_culled	vaccinations
5km	50%	35000	4	265	4867523	638379	4186503	1765014
5km	50%	35000	4	213	3866969	529289	3289664	1645504
5km	50%	35000	4	263	4792736	594370	4159605	1804516
5km	50%	35000	4	258	4077889	531109	3514028	1553247
5km	50%	35000	4	229	4369129	557584	3733231	1777735
5km	50%	35000	4	259	6548518	789173	5705241	2197152
5km	50%	35000	4	415	4847270	604677	4183457	2074787
5km	50%	35000	4	211	5764972	691094	5011423	2433814
5km	50%	35000	4	345	6060294	663332	5333995	2138326
5km	50%	35000	4	419	5453028	715880	4691689	2215817
5km	50%	35000	4	262	5100336	633073	4395055	1863800
5km	50%	35000	4	273	4064946	561876	3436227	1717069
5km	50%	35000	4	268	5896922	736076	5116653	2413644
5km	50%	35000	4	209	5642845	692145	4915286	2154060
5km	50%	35000	4	251	4584877	581594	3925037	1910423
5km	50%	35000	4	382	6155237	679624	5400174	2371049
5km	50%	35000	4	307	5764744	665048	5036124	2165024
5km	50%	35000	4	313	6000324	661618	5258256	2259656
5km	50%	35000	4	273	5356534	601211	4701905	2123750
5km	50%	35000	4	247	5628688	699468	4795606	2363099
5km	50%	35000	4	232	5186998	659268	4479749	2351228
5km	50%	35000	4	305	6389581	756700	5567749	2465746
5km	50%	35000	4	260	4132439	548598	3535369	1671129
5km	50%	35000	4	301	6199500	746117	5391064	2512856
5km	50%	35000	4	285	5259512	694306	4506606	2035966
5km	50%	35000	4	285	4777768	638688	4084978	2005870
5km	50%	35000	4	362	5554429	694933	4819818	1999929
5km	50%	35000	4	253	5349262	629624	4667062	2272482
5km	50%	35000	4	223	4462600	580483	3826275	1801578
5km	50%	35000	4	217	5084274	646910	4369845	1890633
5km	50%	35000	4	254	5160751	618769	4486846	1790256
5km	50%	35000	4	238	5409623	672684	4659855	2164893
5km	50%	35000	4	346	5020032	560826	4419974	1964969
5km	50%	35000	4	297	6286243	749606	5455592	2420832
5km	50%	35000	4	228	4603515	597121	3962070	1746690
5km	50%	35000	4	272	4669541	616559	4001707	1853647
5km	50%	35000	4	249	5391391	669258	4660887	1981009
5km	50%	35000	4	371	5167065	641476	4467579	1832179
5km	50%	35000	4	289	5155043	647360	4450464	2086530
5km	50%	35000	4	276	4906399	583608	4246344	1865157
5km	50%	35000	4	234	4414109	549066	3815702	1743928
5km	50%	35000	4	271	4248309	548949	3622498	1648443
5km	50%	35000	4	265	4933586	631133	4238922	2006171
5km	50%	35000	4	255	4811975	610217	4142956	1851935
5km	50%	35000	4	228	5274860	627861	4588899	2060003
5km	50%	35000	4	342	6281055	730215	5490151	2355415
5km	50%	35000	4	348	6601200	676144	5867182	2267178
5km	50%	35000	4	386	4724377	624091	4048974	1988802
5km	50%	35000	4	268	4309075	567600	3691651	1864140
5km	50%	35000	4	259	5572317	679321	4821621	2386051
5km	50%	35000	4	263	4014710	530432	3434990	1619650
5km	50%	35000	4	346	5874869	719084	5091747	2434109
5km	50%	35000	4	301	5170059	649558	4448551	2170958
5km	50%	35000	4	354	6024293	767872	5199398	2513655
5km	50%	35000	4	399	6596794	746424	5777559	2301948
5km	50%	35000	4	340	4655659	586925	4030585	1861815
5km	50%	35000	4	210	4397235	583300	3767936	1866781
5km	50%	35000	4	267	5119488	650465	4415319	1854685
5km	50%	35000	4	237	4114668	556202	3489147	1721372
5km	50%	35000	4	231	4573379	580404	3943311	1806202
5km	50%	35000	4	311	5456086	675204	4694499	2181637
5km	50%	35000	4	266	4088692	558497	3471251	1803938
5km	50%	35000	4	223	4275464	580377	3652801	1642028
5km	50%	35000	4	328	4565163	601788	3919731	1779165
5km	50%	35000	4	254	5078688	679250	4344695	1984036
5km	50%	35000	4	278	4859294	638938	4172024	1843677
5km	50%	35000	4	239	5551381	704577	4761555	2197184
5km	50%	35000	4	340	6131361	688120	5386898	2323792
5km	50%	35000	4	246	4331301	581287	3694143	1912426
5km	50%	35000	4	290	6197223	731179	5404153	2379337
5km	50%	35000	4	268	5461296	723490	4663354	2420633
5km	50%	35000	4	294	5058890	668551	4309585	1907245
5km	50%	35000	4	206	4454406	593500	3791234	1687315
5km	50%	35000	4	260	4619247	608865	3952474	2001648
5km	50%	35000	4	253	4927090	670959	4212726	2032962
5km	50%	35000	4	323	4656350	606208	4005114	1963803
5km	50%	35000	4	260	5815187	638615	5125990	2202375
5km	50%	35000	4	317	5009509	660787	4296531	1782832
5km	50%	35000	4	176	4150174	537982	3571270	1487873
5km	50%	35000	4	285	6542516	781287	5684349	2328003
5km	50%	35000	4	263	6663913	756413	5838176	2633985
5km	50%	35000	4	264	4151081	553609	3555338	1729626
5km	50%	35000	4	320	6261331	701791	5502971	2301129
5km	50%	35000	4	267	4466612	589965	3834586	1691542
5km	50%	35000	4	216	4330841	538750	3753544	1748399
5km	50%	35000	4	238	6027801	738304	5238418	2330150
5km	50%	35000	4	342	6317421	719807	5494810	2273336
5km	50%	35000	4	269	4850448	586935	4216884	1868082
5km	50%	35000	4	290	6064295	687658	5311275	2116687
5km	50%	35000	4	208	4553936	582113	3933310	2015864
5km	50%	35000	4	289	4224434	523014	3654731	1807131
5km	50%	35000	4	361	6163167	804068	5302197	2301135
5km	50%	35000	4	424	5953143	701895	5188429	2405230
5km	50%	35000	4	277	5227199	655331	4476939	2175354
5km	50%	35000	4	217	4799253	608272	4121173	1948818
5km	50%	35000	4	256	5441114	640211	4752757	2173296
5km	50%	35000	4	211	5841130	637647	5157733	1988973
5km	50%	35000	4	236	5814789	710630	5024290	2141881
5km	50%	35000	4	288	4873499	659006	4169017	1834116
5km	50%	35000	4	332	5139665	628048	4462316	2080012
5km	50%	35000	4	292	4835123	565127	4210518	1873215
5km	50%	35000	4	330	4772984	613612	4086331	1803930
5km	50%	35000	4	309	6665848	772543	5806011	2440274
5km	50%	35000	4	363	6069989	728217	5288429	2330574
5km	50%	35000	4	320	6063288	717015	5265242	2332998
5km	50%	35000	4	232	4681367	598257	4032361	1785442
5km	50%	35000	4	291	5469767	708461	4695041	2344264
5km	50%	35000	4	230	5775821	735371	4968119	2311015
5km	50%	35000	4	253	5771687	756573	4913776	2155735
5km	50%	35000	4	249	4719090	609308	4057357	1917378
5km	50%	35000	4	298	4994801	700574	4238454	2080179
5km	50%	35000	4	290	5001526	628136	4314224	2000858
5km	50%	35000	4	277	4066850	545796	3461835	1718836
5km	50%	35000	4	281	5111777	616873	4423267	1983315
5km	50%	35000	4	199	4406844	533277	3819583	1669045
5km	50%	35000	4	304	4573536	617342	3902810	1682048
5km	50%	35000	4	413	5041931	674793	4310302	1999599
5km	50%	35000	4	372	4128477	515627	3555828	1809533
5km	50%	35000	4	370	4644028	626016	3979782	1897591
5km	50%	35000	4	264	5864864	642967	5184801	2065706
5km	50%	35000	4	239	4982517	630232	4277223	2083404
5km	50%	35000	4	282	6092320	798813	5218455	2470629
5km	50%	35000	4	293	5819385	680634	5053767	2541933
5km	50%	35000	4	299	5370703	642910	4673090	2296589
5km	50%	35000	4	208	5215554	666260	4513170	1975464
5km	50%	35000	4	289	6612075	827158	5706351	2520655
5km	50%	35000	4	312	4684497	589102	4043203	2013840
5km	50%	35000	4	270	5247305	620995	4549659	2353708
5km	50%	35000	4	383	6562533	727836	5769685	2632898
5km	50%	35000	4	324	5916424	700687	5158478	2299707
5km	50%	35000	4	437	4606914	585424	3968099	1705627
5km	50%	35000	4	304	6107080	699199	5368552	2251937
5km	50%	35000	4	226	5151667	680850	4409597	2049326
5km	50%	35000	4	256	4809685	590847	4174091	1890037
5km	50%	35000	4	215	4646656	577204	4017178	1841186
5km	50%	35000	4	236	4421895	605636	3765773	1681844
5km	50%	35000	4	285	4214114	536097	3618150	1650153
5km	50%	35000	4	327	6271784	706891	5478183	2790316
5km	50%	35000	4	305	5079262	642238	4385456	2170705
5km	50%	35000	4	294	4635235	631867	3959885	1826294
5km	50%	35000	4	260	5835205	659878	5123582	2297440
5km	50%	35000	4	231	4949031	654563	4229382	2065020
5km	50%	35000	4	268	4603853	607052	3933588	1937597
5km	50%	35000	4	253	4564006	597843	3890725	1897748
5km	50%	35000	4	238	4137410	540863	3562366	1624891
5km	50%	35000	4	240	5880562	730224	5078657	2193702
5km	50%	35000	4	319	4933699	618282	4256705	1942062
5km	50%	35000	4	375	5160029	623810	4485110	1985005
5km	50%	35000	4	203	4161878	567310	3543596	1923658
5km	50%	35000	4	291	5009811	648180	4298740	1982650
5km	50%	35000	4	225	4656569	589583	4015277	1721189
5km	50%	35000	4	239	5816166	738699	5020856	2356199
5km	50%	35000	4	282	5521422	688745	4770085	2303681
5km	50%	35000	4	235	5333363	634949	4634238	1785145
5km	50%	35000	4	354	5530086	730544	4727215	2282521
5km	50%	35000	4	305	6997019	738842	6204236	2448362
5km	50%	35000	4	335	4930579	625529	4254458	1997365
5km	50%	35000	4	268	6127328	733071	5314811	2601963
5km	50%	35000	4	284	5098009	681526	4367447	1991753
5km	50%	35000	4	328	4949749	612247	4293499	1659297
5km	50%	35000	4	276	4856308	622635	4195903	1881190
5km	50%	35000	4	230	5550338	659976	4830774	2168992
5km	50%	35000	4	266	5379048	661098	4664312	1883732
5km	50%	35000	4	270	4358318	581272	3730613	1745266
5km	50%	35000	4	332	4923878	673509	4193309	1930865
5km	50%	35000	4	266	4996860	622240	4336041	1988750
5km	50%	35000	4	355	6074509	730396	5284181	2299488
5km	50%	35000	4	254	5396055	638199	4709170	2135751
5km	50%	35000	4	282	4961949	621287	4265102	1912149
5km	50%	35000	4	252	4974697	613348	4294639	1848043
5km	50%	35000	4	215	4522471	574314	3887025	1735185
5km	50%	35000	4	268	4615027	535091	4028812	1930241
5km	50%	35000	4	226	5398860	619576	4706857	1940337
5km	50%	35000	4	217	4417880	624906	3730093	1993452
5km	50%	35000	4	285	3996015	547572	3394398	1809634
5km	50%	35000	4	339	4833297	628453	4151088	1982950
5km	50%	35000	4	239	4678357	635958	3991444	2137618
5km	50%	35000	4	317	6380160	770613	5476390	2402433
5km	50%	35000	4	414	5263912	665493	4547685	2036294
5km	50%	35000	4	218	4264703	575335	3653255	1741169
5km	50%	35000	4	200	4902605	632988	4211634	2062745
5km	50%	35000	4	286	4681290	632099	4002844	2069879
5km	50%	35000	4	231	4850814	653903	4142852	1903822
5km	50%	35000	4	296	4585991	610900	3934705	1977839
5km	50%	35000	4	263	4272635	542640	3659117	1575571
5km	50%	35000	4	258	6854059	808407	5990450	2743525
5km	50%	35000	4	233	4533938	576729	3913663	1610254
5km	50%	35000	4	204	4760314	617044	4079826	1818892
5km	50%	35000	4	290	5353318	702277	4565851	2140560
5km	50%	35000	4	272	5530272	670815	4814503	2275106
5km	50%	35000	4	215	4694349	579078	4055552	1878569
5km	50%	35000	4	325	4495155	573377	3872185	1790879
5km	50%	35000	4	310	5673174	734660	4872815	2404297
5km	50%	35000	4	209	4857434	607227	4183756	2079163
5km	50%	35000	4	326	5692535	745739	4843838	2386734
5km	50%	35000	4	281	5096165	655941	4407081	1943001
5km	50%	35000	4	262	4082457	516654	3499770	1527444
5km	50%	35000	4	218	5344759	605332	4702492	1983171
5km	50%	35000	4	358	5330366	734226	4499845	2340753
5km	50%	35000	4	215	5054484	676294	4318546	2061697
5km	50%	35000	4	259	5211226	662073	4508475	2246607
5km	50%	35000	4	306	4689637	652245	3990715	1974896
5km	50%	35000	4	252	5629601	711803	4863503	2102532
5km	50%	35000	4	252	5696239	711246	4930641	2454012
5km	50%	35000	4	252	6695999	734143	5884268	2493818
5km	50%	35000	4	322	5842963	670057	5101722	2450558
5km	50%	35000	4	262	5807324	652494	5072857	2079630
5km	50%	35000	4	229	4876793	676954	4153921	1882625
5km	50%	35000	4	357	6889007	803604	6017985	2759662
5km	50%	35000	4	333	3729060	500386	3195562	1705331
5km	50%	35000	4	381	5157883	578989	4527496	1996627
5km	50%	35000	4	304	4952412	689631	4218074	2067526
5km	50%	35000	4	256	5176874	636072	4502333	2014614
5km	50%	35000	4	294	5475908	698235	4738267	2045406
5km	50%	35000	4	269	4249959	565148	3633680	1615704
5km	50%	35000	4	350	4546354	608115	3860923	1830147
5km	50%	35000	4	315	4594631	593610	3948612	1774840
5km	50%	35000	4	310	6016518	707930	5234360	2466020
5km	50%	35000	4	252	3878311	481980	3321091	1614776
5km	50%	35000	4	286	4644294	619226	3951161	1826374
5km	50%	35000	4	373	6639109	807370	5756249	2898743
5km	50%	35000	4	344	5220547	706053	4465681	2169918
5km	50%	35000	4	411	5839762	657320	5112772	2213028
5km	50%	35000	4	387	5029526	610500	4349440	1771914
5km	50%	35000	4	279	4944771	669475	4206811	1963575
5km	50%	35000	4	411	7181289	778857	6318148	2659103
5km	50%	35000	4	240	5145629	609834	4485161	1936130
5km	50%	35000	4	449	5467957	667558	4695978	2012666
5km	50%	35000	4	330	5440748	651970	4729005	2307595
5km	50%	35000	4	306	6196932	673080	5479020	2215678
5km	50%	35000	4	355	5726968	734983	4929104	2408659
5km	50%	35000	4	236	5060008	663001	4338267	2068621
5km	50%	35000	4	371	4638452	596808	3987923	1870164
5km	50%	35000	4	335	7705410	920731	6694529	3196671
5km	50%	35000	4	320	5063097	603094	4393633	1902149
5km	50%	35000	4	293	5230608	727118	4444333	2199446
5km	50%	35000	4	292	5709880	710089	4941171	1903402
5km	50%	35000	4	245	5337300	685450	4575754	2243051
5km	50%	35000	4	217	4774545	605849	4103851	1816727
5km	50%	35000	4	405	5471915	625013	4790048	2320065
5km	50%	35000	4	235	4606626	577296	4004459	1755657
5km	50%	35000	4	270	6103092	749069	5309817	2316459
5km	50%	35000	4	274	4306447	534411	3712570	1744004
5km	50%	35000	4	231	4839371	554090	4251099	1909688
5km	50%	35000	4	372	5839144	700014	5082345	2441233
5km	50%	35000	4	317	5404079	684408	4638523	2567469
5km	50%	35000	4	262	5629473	708320	4847643	2062760
5km	50%	35000	4	389	5324555	699622	4567788	2025335
5km	50%	35000	4	261	5087813	673173	4366007	2076091
5km	50%	35000	4	280	5291679	622449	4625955	2129103
5km	50%	35000	4	319	5738234	761520	4881549	2072672
5km	50%	35000	4	216	4894091	623232	4192797	1788482
5km	50%	35000	4	253	5337759	725415	4554801	2281410
5km	50%	35000	4	273	5715886	665963	4989981	2065261
5km	50%	35000	4	237	4254565	566327	3639928	1489957
5km	50%	35000	4	245	4782328	620522	4105768	1802282
5km	50%	35000	4	244	5049918	587082	4415799	1911013
5km	50%	35000	4	320	5393371	613997	4712318	2014293
5km	50%	35000	4	315	4757651	625398	4093777	1854669
5km	50%	35000	4	256	4920386	566595	4299868	1797270
5km	50%	35000	4	245	6063224	698086	5286263	2166931
5km	50%	35000	4	291	4810553	631718	4103986	1833535
5km	50%	35000	4	219	5120854	693169	4346718	2166609
5km	50%	35000	4	260	5917849	709367	5142026	2207466
5km	50%	35000	4	512	6267596	712116	5492151	2316134
5km	50%	35000	4	221	5774795	643943	5077091	2068959
5km	50%	35000	4	230	4651804	621323	3975595	1729466
5km	50%	35000	4	331	6158620	774843	5316965	2456382
5km	50%	35000	4	300	7884224	866588	6945866	2825479
5km	50%	35000	4	219	4832461	624698	4146685	1884055
5km	50%	35000	4	224	5620091	679001	4867514	2146214
5km	50%	35000	4	248	4395973	569415	3781476	1822892
5km	50%	35000	4	223	5300481	681586	4547121	1988322
5km	50%	35000	4	405	7211198	803361	6320439	2483245
5km	50%	35000	4	314	6428282	720667	5659771	2172321
5km	50%	35000	4	241	5042894	631582	4349564	1911669
5km	50%	35000	4	253	6311177	810499	5429537	2804375
5km	50%	35000	4	492	5967132	651679	5270881	2047247
5km	50%	35000	4	300	5362637	665173	4645024	2005738
5km	50%	35000	4	269	5729553	720356	4935115	2524069
5km	50%	35000	4	406	4429409	581940	3772353	1704755
5km	50%	35000	4	274	5023647	677103	4276961	1970109
5km	50%	35000	4	257	5517785	647935	4809884	2027693
5km	50%	35000	4	279	6380654	742743	5558017	2455049
5km	50%	35000	4	315	5023220	657973	4305051	2096463
5km	50%	35000	4	245	4923778	654691	4227897	1873769
5km	50%	35000	4	290	5493437	655361	4770424	2123133
5km	50%	35000	4	269	4937556	641814	4242701	1962327
5km	50%	35000	4	268	5738167	642779	5042319	2241037
5km	50%	35000	4	251	4157499	568335	3542131	1711926
5km	50%	35000	4	402	5081845	604678	4438979	1812383
5km	50%	35000	4	298	7049256	809591	6144294	2578041
5km	50%	35000	4	225	4712392	602139	4025953	1850466
5km	50%	35000	4	495	5161366	628752	4453795	2243205
5km	50%	35000	4	235	4499300	543128	3907786	1645118
5km	50%	35000	4	479	6382614	727002	5591445	2378343
5km	50%	35000	4	377	4327471	591565	3698569	1741978
5km	50%	35000	4	252	4890361	595409	4243457	1974683
5km	50%	35000	4	257	5696154	638665	4999450	2179117
5km	50%	35000	4	253	3991580	503744	3444944	1647508
5km	50%	35000	4	254	5843033	738574	5055152	2344862
5km	50%	35000	4	228	5095390	656152	4371483	1921640
5km	50%	35000	4	268	4171943	545248	3581682	1856884
5km	50%	35000	4	301	4478753	570403	3854691	1864356
5km	50%	35000	4	283	5020384	618141	4343896	1887042
5km	50%	35000	4	301	6564378	780923	5730980	2704785
5km	50%	35000	4	297	5372696	648343	4640854	2260135
5km	50%	35000	4	219	4884298	622812	4207837	1846152
5km	50%	35000	4	295	7039610	883326	6066221	2885861
5km	50%	35000	4	336	5901258	661905	5160636	2140733
5km	50%	35000	4	280	6150698	694572	5396886	2292798
5km	50%	35000	4	358	5829289	726718	5039441	2224715
5km	50%	35000	4	413	3686489	477336	3156736	1671177
5km	50%	35000	4	258	5024067	581727	4403827	2010077
5km	50%	35000	4	355	5662405	788715	4797047	2372091
5km	50%	35000	4	340	6383220	774868	5564215	2414230
5km	50%	35000	4	317	5436344	659813	4713363	2086116
5km	50%	35000	4	402	6207663	768611	5383326	2320495
5km	50%	35000	4	227	4986537	704993	4229226	2272305
5km	50%	35000	4	280	6593269	739678	5793898	2471689
5km	50%	35000	4	367	6769581	772614	5937558	2770035
5km	50%	35000	4	236	4328843	583042	3696623	1693644
5km	50%	35000	4	218	4348951	588518	3719917	2088535
5km	50%	35000	4	282	4690550	606710	4046458	1947421
5km	50%	35000	4	259	4082728	535585	3473957	1682358
5km	50%	35000	4	294	6503878	781688	5641529	2695479
5km	50%	35000	4	295	5843224	618121	5132370	2269749
5km	50%	35000	4	283	4865688	628044	4172456	2153346
5km	50%	35000	4	255	5453912	707854	4659965	2157688
5km	50%	35000	4	312	4552637	597045	3909556	1733374
5km	50%	35000	4	290	5853087	728086	5039046	2484790
5km	50%	35000	4	217	4412189	547546	3808604	1679490
5km	50%	35000	4	226	5670067	674484	4943775	2215463
5km	50%	35000	4	274	4313303	549160	3717979	1835356
5km	50%	35000	4	331	4184882	519756	3601390	1567079
5km	50%	35000	4	272	4356301	558305	3760059	1687701
5km	50%	35000	4	243	4476302	534701	3872413	1940552
5km	50%	35000	4	259	4987374	645994	4244784	1959674
5km	50%	35000	4	266	4108542	554273	3509680	1608410
5km	50%	35000	4	267	5113973	671937	4388349	1867942
5km	50%	35000	4	246	5166882	652787	4461358	2010662
5km	50%	35000	4	316	5672603	721416	4891413	2320056
5km	50%	35000	4	230	4764345	633026	4057502	1893996
5km	50%	35000	4	330	4425514	556333	3832648	2004766
5km	50%	35000	4	287	6339161	757341	5519351	2392072
5km	50%	35000	4	343	6037343	724761	5259438	2405609
5km	50%	35000	4	253	4746735	617047	4053984	1727349
5km	50%	35000	4	271	4737275	592846	4109072	1763047
5km	50%	35000	4	234	4480146	617092	3812192	2180060
5km	50%	35000	4	238	4482390	556306	3870889	1798538
5km	50%	35000	4	290	5060413	694364	4312221	2027480
5km	50%	35000	4	278	6222478	782385	5337333	2498001
5km	50%	35000	4	246	5371650	668948	4622175	2505843
5km	50%	35000	4	308	6902301	788165	6063442	2592526
5km	50%	35000	4	287	6038625	706001	5267406	2342383
5km	50%	35000	4	278	4658928	570771	4031594	1582280
5km	50%	35000	4	293	5757069	708812	4981422	2348939
5km	50%	35000	4	358	4870615	635657	4181268	2189418
5km	50%	35000	4	343	5818678	648571	5098665	2166024
5km	50%	35000	4	282	5327379	652658	4594079	1863445
5km	50%	35000	4	245	5400460	657839	4683840	2128514
5km	50%	35000	4	266	4577990	597242	3910621	1802291
5km	50%	35000	4	397	5128328	661565	4401254	2116191
5km	50%	35000	4	260	4837973	638659	4158563	1810137
5km	50%	35000	4	241	4623913	597502	3983048	1752368
5km	50%	35000	4	313	5190587	688798	4441041	2180717
5km	50%	35000	4	334	4814737	632056	4140085	1850958
5km	50%	35000	4	442	6679316	810617	5806534	2364662
5km	50%	35000	4	230	5303266	707738	4534869	2031284
5km	50%	35000	4	212	5232969	654115	4495353	1808255
5km	50%	35000	4	313	6541248	747448	5740634	2463663
5km	50%	35000	4	360	4989682	607980	4289648	2177825
5km	50%	35000	4	294	4898466	669650	4162474	2329929
5km	50%	35000	4	290	4114952	573291	3504515	1770108
5km	50%	35000	4	287	5208425	695712	4462728	2245579
5km	50%	35000	4	285	4145419	565667	3541320	1843604
5km	50%	35000	4	317	5468854	732299	4680169	2009669
5km	50%	35000	4	324	5754419	692280	5017265	2123514
5km	50%	35000	4	248	5262173	653836	4542860	2115309
5km	50%	35000	4	385	6652925	734173	5850075	2424432
5km	50%	35000	4	254	6013917	710638	5224626	2467919
5km	50%	35000	4	286	6454066	746096	5662578	2378525
5km	50%	35000	4	218	4629017	597695	3973215	1779611
5km	50%	35000	4	262	5099581	679440	4342092	1986952
5km	50%	35000	4	233	5188060	680110	4436942	2117456
5km	50%	35000	4	286	5295971	623579	4628094	2148974
5km	50%	35000	4	327	5231355	686563	4474810	2038887
5km	50%	35000	4	219	5092203	656305	4374023	2169778
5km	50%	35000	4	241	5414868	723138	4616090	2113482
5km	50%	35000	4	236	4629622	597494	3979536	1841957
5km	50%	35000	4	335	6848621	775005	6017399	2545889
5km	50%	35000	4	310	6940982	801818	6071843	2549125
5km	50%	35000	4	218	4380194	588297	3757942	1840919
5km	50%	35000	4	384	6017078	677546	5279086	2385998
5km	50%	35000	4	337	5994007	776397	5133232	2487281
5km	50%	35000	4	452	5827788	718678	5012524	2291679
5km	50%	35000	4	335	5585138	663796	4870195	2339860
5km	50%	35000	4	238	5741396	668100	5003468	2173566
5km	50%	35000	4	254	5492500	724824	4717463	2091036
5km	50%	35000	4	301	4410967	592108	3768804	1880221
5km	50%	35000	4	303	5202417	737507	4393812	1943004
5km	50%	35000	4	239	4664867	603838	4012346	1774635
5km	50%	35000	4	245	5025377	648233	4322531	1862497
5km	50%	35000	4	248	6369327	710053	5601526	2293691
5km	50%	35000	4	234	5450269	617771	4769811	2033727
5km	50%	35000	4	203	4984507	645548	4276210	1855779
5km	50%	35000	4	298	5410418	668107	4680123	1977440
5km	50%	35000	4	292	4413056	556413	3795473	1955419
5km	50%	35000	4	263	5706400	646653	4962519	2348843
5km	50%	35000	4	310	4410111	604433	3768539	1708553
5km	50%	35000	4	321	6249511	691790	5489697	2293861
5km	50%	35000	4	333	6455250	751214	5627526	2426577
5km	50%	35000	4	246	4452357	568251	3832174	1684203
5km	50%	35000	4	268	5434198	617770	4740691	1965523
5km	50%	35000	4	238	4227471	545230	3638434	1642486
5km	50%	35000	4	310	6723092	712116	5977075	2389668
5km	50%	35000	4	280	5826205	722309	5044181	2206872
5km	50%	35000	4	287	4893821	629104	4216877	1994152
5km	50%	35000	4	308	5702280	655794	4987667	2261886
5km	50%	35000	4	369	5936880	696412	5173340	2222774
5km	50%	35000	4	232	4653669	586132	4010193	1708858
5km	50%	35000	4	309	6000174	702193	5252301	2139677
5km	50%	35000	4	440	5518186	687803	4738700	2234542
5km	50%	35000	4	301	5640136	700251	4870133	2425120
5km	50%	35000	4	332	6130067	820985	5197767	2809881
5km	50%	35000	4	237	4702533	578762	4082990	1748203
5km	50%	35000	4	255	5055252	635478	4356973	2224710
5km	50%	35000	4	264	5578998	641520	4884108	2278458
5km	50%	35000	4	387	5104118	665243	4386959	1799734
5km	50%	35000	4	298	5483733	631791	4812886	2133611
5km	50%	35000	4	310	5327820	686960	4544498	2159935
5km	50%	35000	4	328	5181629	691274	4439076	1974357
5km	50%	35000	4	291	5372925	748057	4572089	2151108
5km	50%	35000	4	361	5296242	698586	4535869	2006571
5km	50%	35000	4	362	4995608	589731	4337712	2086017
5km	50%	35000	4	261	5685934	753727	4856853	2395518
5km	50%	35000	4	209	4501736	597551	3865257	1619061
5km	50%	35000	4	295	5229430	658937	4537762	2031022
5km	50%	35000	4	301	4588393	574200	3944835	1739351
5km	50%	35000	4	401	7150076	782212	6297875	2623164
5km	50%	35000	4	228	4683304	570196	4063482	1729192
5km	50%	35000	4	274	5067127	685562	4329215	1970701
5km	50%	35000	4	315	4750168	604668	4092597	1914516
5km	50%	35000	4	381	5935645	696240	5164862	2315996
5km	50%	35000	4	286	4796167	593832	4161611	1767303
5km	50%	35000	4	323	5400565	670527	4673313	1954028
5km	50%	35000	4	262	4862119	650545	4140816	2065297
5km	50%	35000	4	383	6437075	751379	5625526	2252217
5km	50%	35000	4	221	5274763	698818	4514838	1976335
5km	50%	35000	4	479	7271124	806588	6394996	2986604
5km	50%	35000	4	303	5482930	618813	4821922	2091825
5km	50%	35000	4	224	4470367	593374	3828227	1565524
5km	50%	35000	4	513	5994776	650202	5274012	2101963
5km	50%	35000	4	335	5713876	678730	4993337	2209664
5km	50%	35000	4	339	6995465	827748	6091478	2626540
5km	50%	35000	4	206	4536450	570712	3904840	1712435
5km	50%	35000	4	285	4691673	670637	3965334	1946433
5km	50%	35000	4	255	4475305	574564	3854051	1600975
5km	50%	35000	4	238	4961396	629352	4284736	1933371
5km	50%	35000	4	343	5202275	713976	4418196	2103526
5km	50%	35000	4	268	5219820	685088	4481356	1968080
5km	50%	35000	4	183	5085004	642300	4380243	2100373
5km	50%	35000	4	251	5619477	675071	4882690	2266344
5km	50%	35000	4	265	4599973	590928	3931515	1786805
5km	50%	35000	4	213	4573042	563368	3966124	1817925
5km	50%	35000	4	222	5200009	671800	4475747	1850740
5km	50%	35000	4	287	4886937	686831	4131895	2199523
5km	50%	35000	4	208	4426192	561814	3804743	1676871
5km	50%	35000	4	291	4117224	551163	3520436	1718722
5km	50%	35000	4	299	6034119	775244	5199120	2240800
5km	50%	35000	4	338	5515296	644007	4840416	2209743
5km	50%	35000	4	230	4416444	579667	3768934	1876194
5km	50%	35000	4	262	5406814	674356	4650307	2277020
5km	50%	35000	4	281	4706228	621134	4019301	1757824
5km	50%	35000	4	308	4712030	640768	4006888	1807157
5km	50%	35000	4	215	4755041	631990	4057304	1918021
5km	50%	35000	4	293	4843149	627913	4146869	1977294
5km	50%	35000	4	301	5137928	701203	4364870	2038911
5km	50%	35000	4	258	4916292	656139	4177168	1867211
5km	50%	35000	4	301	5463006	711267	4672818	2343809
5km	50%	35000	4	431	5586859	624636	4880327	2289145
5km	50%	35000	4	368	6126667	700802	5365269	2603921
5km	50%	35000	4	344	5432301	708821	4674784	2052107
5km	50%	35000	4	270	4260425	547991	3669392	1687399
5km	50%	35000	4	259	5559638	691154	4819605	2215044
5km	50%	35000	4	256	4950702	623134	4234420	1926080
5km	50%	35000	4	220	4650890	595932	3966102	1736385
5km	50%	35000	4	544	6980116	753236	6184029	2739368
5km	50%	35000	4	236	4866945	625151	4154802	1887354
5km	50%	35000	4	212	4219901	521574	3639552	1740415
5km	50%	35000	4	283	5302182	613894	4564832	1859205
5km	50%	35000	4	368	4772513	595821	4135297	1873921
5km	50%	35000	4	277	5113094	638302	4394508	1916639
5km	50%	35000	4	270	6110083	773413	5268461	2392487
5km	50%	35000	4	285	4191221	536256	3572891	1671940
5km	50%	35000	4	310	5526371	652865	4815493	2141458
5km	50%	35000	4	230	5695939	703368	4922060	2241349
5km	50%	35000	4	215	4918403	673026	4192125	2010648
5km	50%	35000	4	239	5064230	673331	4315296	2225757
5km	50%	35000	4	268	5082059	641105	4384367	2036504
5km	50%	35000	4	219	4623425	632240	3952905	1829869
5km	50%	35000	4	229	4476191	556820	3863640	1931494
5km	50%	35000	4	232	4843639	596387	4173077	1868104
5km	50%	35000	4	353	5545811	722099	4755992	2341338
5km	50%	35000	4	363	5197037	622874	4517138	2085732
5km	50%	35000	4	245	4327240	552112	3734585	1632948
5km	50%	35000	4	278	5396285	654005	4671998	2056531
5km	50%	35000	4	284	5031393	636347	4338463	1990293
5km	50%	35000	4	340	6238617	686395	5471288	2227621
5km	50%	35000	4	259	4552858	609941	3885844	2118404
5km	50%	35000	4	234	4692485	616592	4012560	1845035
5km	50%	35000	4	256	4793726	580639	4159034	1754890
5km	50%	35000	4	248	5206948	707804	4452753	2047087
5km	50%	35000	4	289	4386273	582042	3726778	1780765
5km	50%	35000	4	289	5523748	662507	4805932	2031992
5km	50%	35000	4	235	5213215	685699	4458947	2290480
5km	50%	35000	4	373	4846457	607333	4179481	1852389
5km	50%	35000	4	286	4457091	603560	3818422	1866660
5km	50%	35000	4	431	5869322	675383	5150502	2276789
5km	50%	35000	4	255	6580630	706724	5805565	2485100
5km	50%	35000	4	241	4609365	622784	3928918	1811270
5km	50%	35000	4	287	6189626	740637	5362389	2423577
5km	50%	35000	4	247	5701477	662973	4965308	2188187
5km	50%	35000	4	312	5657238	752952	4834705	2375777
5km	50%	35000	4	243	4751818	665558	4049190	2019376
5km	50%	35000	4	260	4636480	598960	3997230	1953849
5km	50%	35000	4	276	5173272	585901	4530626	1901046
5km	50%	35000	4	339	5599485	671947	4841234	2039649
5km	50%	35000	4	257	5577913	720798	4780666	2213057
5km	50%	35000	4	277	4438880	603878	3780851	1955974
5km	50%	35000	4	468	5281810	690429	4506273	2384985
5km	50%	35000	4	335	6488533	753170	5682017	2600054
5km	50%	35000	4	239	4771720	567719	4163411	1848998
5km	50%	35000	4	210	4093190	540977	3513727	1622911
5km	50%	35000	4	234	4879329	596939	4221006	1695207
5km	50%	35000	4	371	5325948	625909	4648146	1992628
5km	50%	35000	4	297	4793296	577857	4126593	1699103
5km	50%	35000	4	262	4430542	597462	3783099	1991017
5km	50%	35000	4	227	6547295	743985	5711503	2432045
5km	50%	35000	4	284	5845622	683316	5088564	2286517
5km	50%	35000	4	279	4530094	606603	3870273	1753586
5km	50%	35000	4	244	5038868	676875	4301588	2069281
5km	50%	35000	4	285	4269544	590437	3634883	1857753
5km	50%	35000	4	268	4883320	681425	4158188	1955618
5km	50%	35000	4	197	4229838	571391	3606295	1962580
5km	50%	35000	4	307	5375746	694918	4621360	2127620
5km	50%	35000	4	366	5523512	659599	4769094	2431824
5km	50%	35000	4	268	4685179	628577	3996162	1874695
5km	50%	35000	4	373	6718723	776487	5883260	2594544
5km	50%	35000	4	204	4257570	529109	3684361	1707799
5km	50%	35000	4	300	4745777	595270	4111261	1780639
5km	50%	35000	4	222	5199460	659668	4460630	2050984
5km	50%	35000	4	203	4582228	612161	3929446	1737744
5km	50%	35000	4	247	5260485	724288	4450795	2160118
5km	50%	35000	4	327	6248162	723669	5460194	2745348
5km	50%	35000	4	335	7403881	804869	6523472	2730742
5km	50%	35000	4	234	5038857	636828	4350392	1937319
5km	50%	35000	4	298	6536609	772221	5673739	2641239
5km	50%	35000	4	269	4987192	652008	4282876	1828327
5km	50%	35000	4	269	5047118	610391	4392047	1809926
5km	50%	35000	4	197	4730712	589038	4101009	1695980
5km	50%	35000	4	373	4418958	533736	3847635	1623476
5km	50%	35000	4	318	6919547	754020	6089170	2442460
5km	50%	35000	4	272	4819619	610975	4153407	1798190
5km	50%	35000	4	314	6180655	746849	5349328	2346807
5km	50%	35000	4	297	4046527	512013	3489522	1551053
5km	50%	35000	4	261	6152522	713738	5369329	2376383
5km	50%	35000	4	413	6608091	772820	5761216	2699586
5km	50%	35000	4	202	4447117	605916	3798378	1647539
5km	50%	35000	4	242	4077154	578365	3459337	1802075
5km	50%	35000	4	250	5390391	707764	4601815	2086901
5km	50%	35000	4	275	5399847	705595	4636632	1897865
5km	50%	35000	4	235	6364198	736443	5575131	2348344
5km	50%	35000	4	254	4713149	626478	4032059	1905793
5km	50%	35000	4	308	4911754	610477	4252749	1874575
5km	50%	35000	4	388	7363395	828099	6469586	2495800
5km	50%	35000	4	259	4779386	625880	4050886	2106636
5km	50%	35000	4	275	6133056	749927	5312668	2608918
5km	50%	35000	4	310	7122582	813203	6222779	2773485
5km	50%	35000	4	211	4984166	604385	4326256	1711306
5km	50%	35000	4	221	4786569	621928	4107157	1879853
5km	50%	35000	4	297	4791968	646255	4105375	2057848
5km	50%	35000	4	231	5318823	648859	4601774	2246858
5km	50%	35000	4	195	4136256	589050	3499933	1646770
5km	50%	35000	4	211	4506162	538514	3916871	1641873
5km	50%	35000	4	299	5769343	750082	4967284	2248936
5km	50%	35000	4	227	5951669	728702	5172963	2319243
5km	50%	35000	4	236	4569706	568308	3948797	1889833
5km	50%	35000	4	340	5970841	706742	5216978	2459430
5km	50%	35000	4	370	6097332	669763	5352341	2267300
5km	50%	35000	4	325	5598812	665441	4872124	2177435
5km	50%	35000	4	297	4119142	548481	3533857	1601585
5km	50%	35000	4	271	6537996	704500	5757853	2450126
5km	50%	35000	4	378	4465652	547530	3855202	1807781
5km	50%	35000	4	260	4746946	649455	4058826	1896995
5km	50%	35000	4	271	5140208	703116	4396108	1971025
5km	50%	35000	4	232	5507766	670529	4777511	2131845
5km	50%	35000	4	367	5050354	640392	4357750	2097783
5km	50%	35000	4	201	5169584	661084	4462730	2094049
5km	50%	35000	4	340	5942344	676092	5211462	2497372
5km	50%	35000	4	271	5704608	737804	4862096	2163016
5km	50%	35000	4	264	5294068	620357	4604242	1973928
5km	50%	35000	4	277	4420615	569892	3822137	1707011
5km	50%	35000	4	297	5347063	688083	4596187	2121851
5km	50%	35000	4	286	5740400	704512	4978504	2313451
5km	50%	35000	4	289	6440506	736948	5649500	2356351
5km	50%	35000	4	281	4441057	593921	3797002	1800245
5km	50%	35000	4	242	4793617	588212	4127554	1861575
5km	50%	35000	4	306	4860278	617069	4178739	1963841
5km	50%	35000	4	194	4813138	636265	4119447	1930340
5km	50%	35000	4	318	4988460	666206	4269520	2024418
5km	50%	35000	4	287	4195051	572872	3566901	1983259
5km	50%	35000	4	474	6270554	729321	5495039	2606103
5km	50%	35000	4	293	4154813	556877	3553681	1694390
5km	50%	35000	4	290	4783894	627282	4109957	1910612
5km	50%	35000	4	371	5701105	705044	4938899	2174766
5km	50%	35000	4	276	4312584	566365	3719274	1842452
5km	50%	35000	4	236	4123848	566601	3492313	1961796
5km	50%	35000	4	310	5584967	678317	4848808	2357182
5km	50%	35000	4	219	4884232	640423	4208834	1783445
5km	50%	35000	4	213	4291624	579595	3671817	1914447
5km	50%	35000	4	270	5463028	627691	4770058	2165877
5km	50%	35000	4	262	5020211	619892	4358110	1949379
5km	50%	35000	4	269	5518823	685253	4777193	2321495
5km	50%	35000	4	250	6151115	716992	5364091	2375215
5km	50%	35000	4	262	5462675	681033	4701004	2147296
5km	50%	35000	4	279	5645322	741651	4851028	2379662
5km	50%	35000	4	349	6194483	704267	5415319	2338576
5km	50%	35000	4	272	5019598	687649	4274042	2104809
5km	50%	35000	4	335	5902136	740551	5063661	2333256
5km	50%	35000	4	261	4437067	553919	3812317	1674984
5km	50%	35000	4	257	5827125	663964	5096343	2302792
5km	50%	35000	4	249	4749213	589335	4100762	1682906
5km	50%	35000	4	238	4204531	607158	3569205	1791542
5km	50%	35000	4	239	4970888	611658	4294411	2099579
5km	50%	35000	4	316	3922408	513776	3365510	1696034
5km	50%	35000	4	349	6198185	692470	5433136	2381988
5km	50%	35000	4	194	4833163	615812	4147322	1685299
5km	50%	35000	4	264	6469751	725133	5692619	2369039
5km	50%	35000	4	220	5268616	660169	4525089	1949489
5km	50%	35000	4	246	4225596	593827	3581189	1697501
5km	50%	35000	4	225	5211585	702851	4455123	2003415
5km	50%	35000	4	254	6269597	672550	5546697	2469842
5km	50%	35000	4	292	4733459	618754	4049235	1768101
5km	50%	35000	4	271	5022371	630327	4349259	2043477
5km	50%	35000	4	271	6334383	704827	5557884	2567273
5km	50%	35000	4	203	5676031	745133	4854652	2165432
5km	50%	35000	4	271	4628457	605714	3985719	1581710
5km	50%	35000	4	393	5686535	645448	4958831	1923164
5km	50%	35000	4	229	3965086	520115	3372687	1583507
5km	50%	35000	4	334	5510479	756188	4689436	2207757
5km	50%	35000	4	327	5681837	669905	4977357	2219145
5km	50%	35000	4	269	3865358	468520	3341841	1789340
5km	50%	35000	4	277	5304757	636617	4620516	2240483
5km	50%	35000	4	259	5197644	616139	4537345	2106551
5km	50%	35000	4	252	4996370	621093	4309991	1745084
5km	50%	35000	4	276	5554637	637620	4841372	2205584
5km	50%	35000	4	248	5305666	600753	4649842	2210565
5km	50%	35000	4	227	4980003	620851	4287951	1896141
5km	50%	35000	4	237	5287918	648136	4598576	2044449
5km	50%	35000	4	315	5676855	649041	4975819	2322551
5km	50%	35000	4	240	6050815	746626	5236831	2299858
5km	50%	35000	4	248	4834975	605963	4178088	2073180
5km	50%	35000	4	268	6091672	670284	5364382	2328201
5km	50%	35000	4	301	4523658	625952	3863067	1932437
5km	50%	35000	4	341	5098064	684676	4359496	2059348
5km	50%	35000	4	219	3838408	517629	3274405	1476356
5km	50%	35000	4	276	6510676	710060	5721835	2324196
5km	50%	35000	4	193	5117875	623079	4437905	1915755
5km	50%	35000	4	380	5471202	669758	4715698	2253449
5km	50%	35000	4	235	5066567	610132	4374217	1780184
5km	50%	35000	4	212	6171970	798852	5308813	2357725
5km	50%	35000	4	266	4081377	570418	3456308	1803569
5km	50%	35000	4	247	4982925	653810	4265284	2040482
5km	50%	35000	4	304	4909686	662081	4195844	2373170
5km	50%	35000	4	339	5872393	675026	5128938	2359077
5km	50%	35000	4	254	4949231	609960	4284906	2096644
5km	50%	35000	4	294	7065572	788676	6222617	2466331
5km	50%	35000	4	264	5698839	696883	4956774	2217700
5km	50%	35000	4	249	5199925	662881	4471529	2048200
5km	50%	35000	4	221	4698621	595379	4050751	1711346
5km	50%	35000	4	303	5488333	632281	4801353	2024188
5km	50%	35000	4	302	5846993	750086	5034503	2654865
5km	50%	35000	4	258	4452182	546797	3861896	1772683
5km	50%	35000	4	265	5342079	704596	4582409	2011266
5km	50%	35000	4	311	4359503	584625	3737769	1880075
5km	50%	35000	4	312	5338040	590127	4683505	2384702
5km	50%	35000	4	291	3960199	493319	3416903	1650449
5km	50%	35000	4	265	4875216	633725	4192058	1878878
5km	50%	35000	4	218	4649127	602187	4000671	1745287
5km	50%	35000	4	266	3957279	522612	3390382	1781214
5km	50%	35000	4	259	6752100	780441	5901539	2522792
5km	50%	35000	4	279	5914743	741020	5114812	2123572
5km	50%	35000	4	385	6017120	675842	5284943	2257597
5km	50%	35000	4	295	5614614	655324	4911039	2087897
5km	50%	35000	4	310	4202958	512568	3644495	1521488
5km	50%	35000	4	290	6429747	808067	5545402	2584147
5km	50%	35000	4	382	6429125	728286	5623625	2557274
5km	50%	35000	4	251	4754619	637900	4073552	2024850
5km	50%	35000	4	205	4868015	657825	4165165	1907099
5km	50%	35000	4	284	5179351	696845	4433372	2207435
5km	50%	35000	4	220	5288391	687930	4523898	1993161
5km	50%	35000	4	304	4651035	586797	4016795	1894033
5km	50%	35000	4	259	4880890	613454	4220912	1779790
5km	50%	35000	4	260	4940930	622743	4266826	1942264
5km	50%	35000	4	210	4893365	666979	4173610	1993154
5km	50%	35000	4	255	4417482	574139	3773063	1654314
5km	50%	35000	4	228	4936530	614554	4256825	1968122
5km	50%	35000	4	316	5430338	691859	4709798	2142613
5km	50%	35000	4	248	5066830	651275	4345738	1928819
5km	50%	35000	4	265	5388888	694189	4639722	1991869
5km	50%	35000	4	325	4506259	595276	3867502	1833071
5km	50%	35000	4	353	5544467	705881	4801095	2221697
5km	50%	35000	4	289	4606089	652439	3894155	1969474
5km	50%	35000	4	291	5421062	589478	4772053	1946880
5km	50%	35000	4	223	4198228	586872	3579047	1791188
5km	50%	35000	4	240	4957807	624773	4278842	1941275
5km	50%	35000	4	223	4498590	569936	3835741	1646844
5km	50%	35000	4	265	4946402	589197	4298420	1935227
5km	50%	35000	4	275	5445129	699732	4651500	2323811
5km	50%	35000	4	247	4242781	548041	3647215	1868378
5km	50%	35000	4	275	5110554	669825	4372542	1962663
5km	50%	35000	4	310	5959165	656290	5240254	2313185
5km	50%	35000	4	294	4725136	605523	4080734	1842619
5km	50%	35000	4	195	4377901	592973	3737012	1765664
5km	50%	35000	4	400	6076810	676902	5329046	2222346
5km	50%	35000	4	301	5045035	690048	4285057	2072988
5km	50%	35000	4	261	4223906	550038	3604258	1714725
5km	50%	35000	4	277	4781371	570737	4162962	1845132
5km	50%	35000	4	218	4813880	639073	4124885	1625840
5km	50%	35000	4	413	6455778	702991	5645665	2317579
5km	50%	35000	4	270	5837270	629309	5153110	2301068
5km	50%	35000	4	349	4517896	608985	3850873	1851291
5km	50%	35000	4	218	4611725	603725	3973593	1894915
5km	50%	35000	4	349	6769598	811512	5893936	2720801
5km	50%	35000	4	254	4549463	572692	3924017	1821968
5km	50%	35000	4	298	5301063	689387	4576532	2252237
5km	50%	35000	4	300	5864440	668245	5147974	2106286
5km	50%	35000	4	341	5602944	652558	4903064	2232722
5km	50%	35000	4	307	6655402	840029	5753211	2795978
5km	50%	35000	4	235	4026121	554739	3429373	1773642
5km	50%	35000	4	345	6066451	720811	5274544	2267686
5km	50%	35000	4	467	6649204	746733	5823789	2657052
5km	50%	35000	4	241	4099238	510981	3555199	1539997
5km	50%	35000	4	387	6460299	733416	5683542	2398168
5km	50%	35000	4	307	7058082	822989	6165445	3096365
5km	50%	35000	4	352	5548120	627902	4873270	2140862
5km	50%	35000	4	280	5760032	672231	5011652	2187484
5km	50%	35000	4	257	4664217	625630	3981471	1976540
5km	50%	35000	4	324	5434247	688765	4692332	2044206
5km	50%	35000	4	239	5263555	634001	4586470	1902050
5km	50%	35000	4	317	5729500	743504	4919790	2027834
5km	50%	35000	4	240	5198142	656654	4472579	2278727
5km	50%	35000	4	340	5584935	727533	4794782	2353271
5km	50%	35000	4	267	4880098	649814	4165519	1856575
5km	50%	35000	4	443	6508587	739969	5701828	2573028
5km	50%	35000	4	272	5822458	679202	5084912	2215840
5km	50%	35000	4	366	4780203	614060	4118438	1690689
5km	50%	35000	4	230	4718654	629709	4015204	1858871
5km	50%	35000	4	234	4527511	583098	3899644	1770835
5km	50%	35000	4	280	5361004	630217	4695520	2015555
5km	50%	35000	4	336	6856058	798031	5987241	2691690
5km	50%	35000	4	255	4401053	594763	3768658	1740435
5km	50%	35000	4	280	6179304	748877	5354037	2247050
5km	50%	35000	4	261	6157483	689769	5391957	2417014
5km	50%	35000	4	251	5754130	694211	5017600	2229847
5km	50%	35000	4	290	4847592	667587	4112129	2010213
5km	50%	35000	4	237	3345928	475514	2849943	1375006
5km	50%	35000	4	337	4851083	614885	4166296	1971234
5km	50%	35000	4	277	5266528	681528	4509233	2102226
5km	50%	35000	4	293	6695716	763677	5866998	2475850
5km	50%	35000	4	192	4932897	610635	4221218	1809642
5km	50%	35000	4	284	4590953	586064	3958125	1629764
5km	50%	35000	4	207	4749510	654892	4056065	1871010
5km	50%	35000	4	298	4549251	611999	3899173	1744195
5km	50%	35000	4	232	4815333	658449	4104215	2119245
5km	50%	35000	4	258	5622072	667818	4894678	2028390
5km	50%	35000	4	292	5661016	673298	4936447	2176549
5km	50%	35000	4	283	4763837	649813	4062755	2143495
5km	50%	35000	4	273	5356647	655535	4649574	2049170
5km	50%	35000	4	219	4890959	624348	4214704	1996132
5km	50%	35000	4	319	6098322	705745	5329428	2328720
5km	50%	35000	4	274	4248022	602931	3608269	1650361
5km	50%	35000	4	308	5034761	641514	4340539	2127967
5km	50%	35000	4	275	4561026	603997	3897057	1999430
5km	50%	35000	4	219	4248753	582990	3610239	1724911
5km	50%	35000	4	251	5275204	684391	4518487	1874147
5km	50%	35000	4	265	4740650	580352	4105236	1871221
5km	50%	35000	4	245	4861865	622205	4186124	2073391
5km	50%	35000	4	221	5758092	672175	5025697	2346249
5km	50%	35000	4	202	6024259	694908	5267037	2241231
5km	50%	35000	4	239	5444969	670199	4714497	1911194
5km	50%	35000	4	255	5251795	593751	4606537	1963033
5km	50%	35000	4	179	4776793	586368	4139183	1771773
5km	50%	35000	4	273	5832217	727610	5047063	2182617
5km	50%	35000	4	271	5875534	695622	5106771	2255033
5km	50%	35000	4	256	4956965	659467	4240173	2197788
5km	50%	35000	4	211	5128322	619966	4439410	1939541
5km	50%	35000	4	236	4782138	611081	4111990	1696776
5km	50%	35000	4	279	4506139	554953	3905307	1567607
5km	50%	35000	4	351	6265798	719130	5468928	2447994
5km	50%	35000	4	245	4844072	656046	4130517	1905984
5km	50%	35000	4	254	5944407	686571	5194960	2204799
5km	50%	35000	4	312	4587863	594111	3897114	1931195
5km	50%	35000	4	234	4684015	572170	4053096	1769970
5km	50%	35000	4	280	5946287	704425	5183173	2265958
5km	50%	35000	4	345	6308295	791922	5436856	2602374
5km	50%	35000	4	330	6066725	706025	5289359	2511371
5km	50%	35000	4	252	6250627	699375	5497574	2385585
5km	50%	35000	4	322	5953527	645500	5223026	2251919
5km	50%	35000	4	259	5720987	684459	4976284	2292679
5km	50%	35000	4	345	6865738	838656	5956260	2563564
5km	50%	35000	4	281	5634690	645176	4920193	2287777
5km	50%	35000	4	372	4955656	673390	4213246	2072674
5km	50%	35000	4	250	4885708	671881	4139619	2061812
5km	50%	35000	4	230	5826860	701980	5073194	1955986
5km	50%	35000	4	417	6443100	774281	5598636	2788105
5km	50%	35000	4	259	4594320	594893	3924920	1922551
5km	50%	35000	4	215	3453954	442844	2992234	1330534
5km	50%	35000	4	268	4386393	570394	3767180	1830585
5km	50%	35000	4	257	4424266	570705	3805615	1742867
5km	50%	35000	4	321	5128579	635175	4427596	1851323
5km	50%	35000	4	256	4837850	643131	4143723	1800324
5km	50%	35000	4	249	4869387	600913	4213790	1950940
5km	50%	35000	4	235	4632040	579262	3990178	1757786
5km	50%	35000	4	262	4930204	630330	4233176	1955596
5km	50%	35000	4	274	5198692	654320	4495660	1820323
5km	50%	35000	4	338	4807412	643366	4108852	1872815
5km	50%	35000	4	254	5851955	675978	5108931	2222062
5km	50%	35000	4	304	4883645	651820	4162931	2074355
5km	50%	35000	4	244	5205901	695383	4419860	2040520
5km	50%	35000	4	260	6080312	667548	5366314	2044607
5km	50%	35000	4	280	5250775	616090	4560772	1993536
5km	50%	35000	4	279	4717368	644051	4022882	2130260
5km	50%	35000	4	312	6523362	752857	5711101	2381841
5km	50%	35000	4	306	5684255	714551	4871409	2388591
5km	50%	35000	4	274	4731015	645637	4012121	2102437
5km	50%	35000	4	272	5173329	647046	4481388	2033583
5km	50%	35000	4	385	5353709	638252	4660575	2198673
5km	50%	35000	4	282	5917899	687687	5171609	2145401
5km	50%	35000	4	259	6141837	708609	5362827	2149435
5km	50%	35000	4	213	4658556	593467	4022890	1992141
5km	50%	35000	4	274	5595572	669318	4866105	2021396
5km	50%	35000	4	223	5328689	670107	4584364	2253239
5km	50%	35000	4	282	5748824	723448	4963306	2606866
5km	50%	35000	4	195	4356534	559524	3744544	1709262
5km	50%	35000	4	261	5051791	663996	4302662	1964804
5km	50%	35000	4	376	6581903	769582	5751412	2766459
5km	50%	35000	4	214	3704159	461819	3198341	1367902
5km	50%	35000	4	286	6875247	758280	6040141	2414333
5km	50%	35000	4	365	5797398	661847	5077234	2200995
5km	50%	35000	4	319	4954320	636869	4266216	1960861
5km	50%	35000	4	308	5302209	672985	4589838	1914562
5km	50%	35000	4	479	5734438	699735	4967368	2222451
5km	50%	35000	4	228	4979907	630996	4316271	2013998
5km	50%	35000	4	259	4288004	523152	3712606	1712981
5km	50%	35000	4	275	4599031	629843	3913656	1907303
5km	50%	35000	4	280	5486615	785949	4651299	2534200
5km	50%	35000	4	301	5113962	641516	4442166	2098118
5km	50%	35000	4	247	5815297	715880	5007305	2252130
5km	50%	35000	4	222	4592358	616650	3929114	1746302
5km	50%	35000	4	214	4550901	585360	3907994	1894052
5km	50%	35000	4	222	4233950	539947	3646071	1935728
5km	50%	35000	4	286	5063080	672324	4354808	2128021
5km	50%	35000	4	289	5319430	667010	4555353	2183410
5km	50%	35000	4	310	5067279	643129	4354186	1794154
5km	50%	35000	4	264	4714608	568315	4087762	1704743
5km	50%	35000	4	259	5966307	688430	5213381	2196887
5km	50%	35000	4	240	5628097	684019	4892604	2224035
5km	50%	35000	4	242	6035715	681901	5303956	2186381
5km	50%	35000	4	269	4674300	622252	4020380	1816843
5km	50%	35000	4	351	6396325	737385	5597148	2439538
5km	50%	35000	4	385	5594793	661318	4884234	2283542
5km	50%	35000	4	287	5162969	641400	4474440	2074265
5km	50%	35000	4	233	4096060	509837	3549464	1567371
5km	50%	35000	4	334	5511114	695292	4742360	2203620
5km	50%	35000	4	274	6712243	764020	5864119	2433339
5km	50%	35000	4	361	4680245	541883	4086366	1949953
5km	50%	35000	4	188	4478461	569335	3865535	1624354
5km	50%	35000	4	267	4857288	641755	4152195	2111064
5km	50%	35000	4	378	5681408	730911	4891942	2369595
5km	50%	35000	4	280	5211863	648907	4510219	1923953
5km	50%	35000	4	344	5064630	669648	4332886	1813093
5km	50%	35000	4	233	5180579	658975	4442041	1715304
5km	50%	35000	4	352	6057478	668956	5344838	2251065
5km	50%	35000	4	248	5531996	704859	4740251	2064278
5km	50%	35000	4	260	5446652	687612	4687076	1972631
5km	50%	35000	4	301	5859724	645682	5153345	2179285
5km	50%	35000	4	349	6820081	777255	5958153	2801697
5km	50%	35000	4	258	4631348	615525	3977147	1963694
5km	50%	35000	4	331	5402972	618448	4726346	1956942
5km	50%	35000	4	357	5022993	705881	4250148	2563439
5km	50%	35000	4	285	5087854	660458	4368291	1935406
5km	50%	35000	4	278	4890460	621796	4215898	1862955
5km	50%	35000	4	250	4827917	665865	4101654	2001965
5km	50%	35000	4	264	5478351	735122	4693567	2263730
5km	50%	35000	4	261	4230587	527717	3626025	1999120
5km	50%	35000	4	257	5001703	671028	4285231	1956670
5km	50%	35000	4	298	5896967	683913	5131112	2273432
5km	50%	35000	4	245	4726979	627920	4023136	1852387
5km	50%	35000	4	492	6362792	733687	5556192	2514959
5km	50%	35000	4	240	5111330	611618	4411758	1841841
5km	50%	35000	4	330	6646725	749457	5835939	2355849
5km	50%	35000	4	252	4994404	647907	4303829	2015487
5km	50%	35000	4	352	4922771	641271	4199250	2005893
5km	50%	35000	4	319	4615478	593961	3981862	1904636
5km	50%	35000	4	275	4928982	663396	4212587	2018504
5km	50%	35000	4	296	5591843	717101	4806863	2095031
5km	50%	35000	4	272	6303928	701854	5545178	2437686
5km	50%	35000	4	245	4419073	588308	3789015	1811024
5km	50%	35000	4	349	4905463	643627	4218826	1782682
5km	50%	35000	4	262	5642092	659480	4906613	2357128
5km	50%	35000	4	261	4408138	551992	3804075	1646142
5km	50%	35000	4	231	3945720	518609	3374467	1626805
5km	50%	35000	4	292	4783984	595217	4128517	1828725
5km	50%	35000	4	219	6098013	713267	5326872	2446509
5km	50%	35000	4	308	4549592	579125	3923942	2288296
5km	50%	35000	4	264	5997571	760563	5154531	2430010
5km	50%	35000	4	252	4296618	578550	3644369	1618846
5km	50%	35000	4	312	4960089	598634	4316509	1939129
5km	50%	35000	4	244	5259622	644128	4565810	2130290
5km	50%	35000	4	305	5171037	663208	4469982	1843953
5km	50%	35000	4	250	5411560	627848	4725532	2152389
5km	50%	35000	4	296	5952775	667112	5226865	2105298
5km	50%	35000	4	272	3625422	487454	3090749	1450092
5km	50%	35000	4	296	5543461	695746	4776518	1943381
5km	50%	35000	4	357	5492404	636462	4786435	2272026
5km	50%	35000	4	419	5565859	721430	4766310	2181486
5km	50%	35000	4	285	4240639	521247	3665989	1652799
5km	50%	35000	4	217	4851483	665405	4136504	2198573
5km	50%	35000	4	304	5277432	673711	4550935	2116817
5km	50%	35000	4	269	5657384	687463	4924135	2452097
5km	50%	35000	4	247	5677723	738449	4859508	2422381
5km	50%	35000	4	391	7295860	872025	6351760	2767625
5km	50%	35000	4	380	6554046	768021	5718362	2850015
5km	50%	35000	4	323	3946052	535479	3375249	1764411
5km	50%	35000	4	248	5241002	625201	4551545	2011605
5km	50%	35000	4	374	7092401	849625	6173067	2767653
5km	50%	35000	4	302	5343088	637826	4635672	2133892
5km	50%	35000	4	358	7030799	768998	6183899	2650024
5km	50%	35000	4	294	4679033	581628	4045220	1960278
5km	50%	35000	4	339	4843342	657091	4108392	2042661
5km	50%	35000	4	275	4458898	572986	3846962	1566657
5km	50%	35000	4	271	6365853	671006	5618623	2227068
5km	50%	35000	4	287	5181951	643805	4496206	1763940
5km	50%	35000	4	274	4548112	598266	3877039	1799567
5km	50%	35000	4	362	4934057	587396	4305040	1834023
5km	50%	35000	4	347	4472620	610017	3792911	1827412
5km	50%	35000	4	259	4347194	544794	3758673	1723997
5km	50%	35000	4	289	4484694	591234	3833628	1702781
5km	50%	35000	4	234	4419694	572265	3778043	1618462
5km	50%	35000	4	293	5310277	606506	4637169	2087266
5km	50%	35000	4	251	5119532	667314	4403252	1977171
5km	50%	35000	4	306	5621855	671751	4870516	2191611
5km	50%	35000	4	295	5140297	674624	4422664	1938819
5km	50%	35000	4	434	4488137	592704	3854048	1846892
5km	50%	35000	4	276	4903639	596889	4271779	1699340
5km	50%	35000	4	287	5070362	639163	4361114	2075072
5km	50%	35000	4	219	4794984	611149	4132714	1835743
5km	50%	35000	4	314	6255138	716825	5471742	2395355
5km	50%	35000	4	383	5477897	654007	4783717	2234542
5km	50%	35000	4	243	4910866	607914	4237976	2092148
5km	50%	35000	4	277	4765484	635124	4085603	1740214
5km	50%	35000	4	420	5782902	655259	5074913	2385066
5km	50%	35000	4	281	4870858	660837	4169655	2214195
5km	50%	35000	4	257	4478719	547234	3897113	1737709
5km	50%	35000	4	288	5198260	601643	4519777	1996711
5km	50%	35000	4	228	4244273	566317	3615053	1974285
5km	50%	35000	4	219	4503888	588588	3884939	1909714
5km	50%	35000	4	283	5588135	665510	4872558	2167644
5km	50%	35000	4	231	4305301	570402	3683862	1596940
5km	50%	35000	4	327	4969078	652607	4259599	2042312
5km	50%	35000	4	225	4493965	572142	3882312	1762462
5km	50%	35000	4	323	5600514	756821	4736944	2421913
5km	50%	35000	4	263	5813467	724795	5013048	2522560
5km	50%	35000	4	344	6624765	734711	5812666	2577977
5km	50%	35000	4	215	5039734	637772	4340219	1935627
5km	50%	35000	4	214	5175238	661766	4448518	1933465
5km	50%	35000	4	232	5429988	602643	4779794	1966265
5km	50%	35000	4	229	4430751	578122	3803106	1616794
5km	50%	35000	4	293	5193177	717078	4411831	2089666
5km	50%	35000	4	261	6299871	707377	5542642	2413160
5km	50%	35000	4	262	4588782	593306	3920240	1825026
5km	50%	35000	4	397	3837300	539620	3243086	1862215
5km	50%	35000	4	265	4802653	617763	4099770	1917372
5km	50%	35000	4	273	6295878	690884	5547079	2204317
5km	50%	35000	4	379	6514243	775152	5681027	2525516
5km	50%	35000	4	256	5268593	630176	4590366	1973484
5km	50%	35000	4	261	6595208	773000	5750921	2313524
5km	50%	35000	4	318	4298051	551346	3689037	1640724
5km	50%	35000	4	248	5486088	739127	4680066	2088098
5km	50%	35000	4	364	5990341	692741	5256349	2218022
5km	50%	35000	4	381	6405385	801639	5519983	2520769
5km	50%	35000	4	401	5153912	610699	4491758	2116601
5km	50%	35000	4	238	5547882	672897	4808993	2424698
5km	50%	35000	4	262	4867785	629467	4164922	1767505
5km	50%	35000	4	398	6076782	712682	5313066	2439398
5km	50%	35000	4	375	6353535	711397	5597949	2401910
5km	50%	35000	4	369	6660315	832616	5752613	2713984
5km	50%	35000	4	294	6879953	819762	6007380	2571799
5km	50%	35000	4	303	6035673	686589	5284128	2258035
5km	50%	35000	4	228	5761095	746382	4946712	2345754
5km	50%	35000	4	259	5058497	674711	4315375	1946244
5km	50%	35000	4	221	5018263	658070	4303178	2059521
5km	50%	35000	4	387	4257969	568860	3645293	1771916
5km	50%	35000	4	270	5331250	637040	4628158	2291346
5km	50%	35000	4	233	5242130	633979	4557740	1963060
5km	50%	35000	4	241	6052474	696541	5320804	2516203
5km	50%	35000	4	319	4875998	623701	4204507	1748630
5km	50%	35000	4	288	6388604	725619	5603168	2531613
5km	50%	35000	4	339	6916846	747791	6097691	2434742
5km	50%	35000	4	324	5379038	678949	4644831	2026094
5km	50%	35000	4	264	5236555	669861	4469201	1800975
5km	50%	35000	4	305	4811310	665986	4093175	1906166
5km	50%	35000	4	372	3923193	506703	3374437	1643698
5km	50%	35000	4	281	5222660	607413	4559625	2210997
5km	50%	35000	4	323	4354384	572385	3719589	1748642
5km	50%	35000	4	378	6601818	738056	5805545	2623735
5km	50%	35000	4	404	7093782	794731	6243375	2807053
5km	50%	35000	4	360	4807036	621670	4131210	1961110
5km	50%	35000	4	353	5932101	673799	5160832	2285084
5km	50%	35000	4	342	4815961	622390	4127210	2001554
5km	50%	35000	4	381	6207527	713716	5425784	2518408
5km	50%	35000	4	321	4918274	707637	4158119	2093888
5km	50%	35000	4	238	5039461	640483	4312757	1876742
5km	50%	35000	4	235	4909148	635737	4213834	2091909
5km	50%	35000	4	210	5391982	711284	4619786	2081051
5km	50%	35000	4	313	6138839	711617	5349528	2486990
5km	50%	35000	4	280	4743617	647444	4039601	2002119
5km	50%	35000	4	453	6384924	764924	5562951	2529693
5km	50%	35000	4	230	5743713	739482	4901676	2344711
5km	50%	35000	4	306	3749559	510691	3201014	1511825
5km	50%	35000	4	302	4119323	535993	3519530	1637603
5km	50%	35000	4	311	5955193	677208	5216764	2365920
5km	50%	35000	4	334	4699818	597582	4033044	1777274
5km	50%	35000	4	226	4448291	555091	3843915	1704058
5km	50%	35000	4	216	4362627	603098	3716371	1843333
5km	50%	35000	4	343	5561607	663457	4859196	2168885
5km	50%	35000	4	328	5207121	615029	4532068	2045070
5km	50%	35000	4	221	4881006	606091	4238118	1757180
5km	50%	35000	4	273	4660209	618013	3974479	1939624
5km	50%	35000	4	320	5356816	694438	4576178	2168837
5km	50%	35000	4	318	5695381	634384	5005426	2234250
5km	50%	35000	4	261	4277573	581916	3650578	1754400
5km	50%	35000	4	333	5386534	645589	4671294	2122039
5km	50%	35000	4	248	5014379	647148	4305775	2142581
5km	50%	35000	4	368	6117584	681737	5393835	2389784
5km	50%	35000	4	288	4880605	624834	4209638	1970037
5km	50%	35000	4	266	5576436	724880	4754489	2395080
5km	50%	35000	4	204	4427446	586424	3793564	1843807
5km	50%	35000	4	503	6655112	750289	5850249	2422900
5km	50%	35000	4	361	4660735	604300	4010031	1919591
5km	50%	35000	4	326	5584309	686239	4840996	2384964
5km	50%	35000	4	253	6119228	666955	5382463	2225751
5km	50%	35000	4	386	7335303	819012	6425376	3037572
5km	50%	35000	4	293	6266671	669811	5536037	2309476
5km	50%	35000	4	246	5361001	683983	4583249	1927285
5km	50%	35000	4	248	5224255	706388	4475330	2092514
5km	50%	35000	4	317	4290878	564610	3667128	1844522
5km	50%	35000	4	247	5639430	636334	4939885	2172528
5km	50%	35000	4	343	5470411	687073	4689745	2102349
5km	50%	35000	4	343	4842878	627315	4159653	1816310
5km	50%	35000	4	300	4552719	591028	3928152	1698351
5km	50%	35000	4	405	6746801	787370	5904759	2675896
5km	50%	35000	4	256	5321385	651588	4627812	2206741
5km	50%	35000	4	309	6573088	753815	5716786	2627024
5km	50%	35000	4	341	4651965	611854	3964784	1889711
5km	50%	35000	4	230	4848265	616958	4170058	2017735
5km	50%	35000	4	272	6823349	799642	5953664	2685413
5km	50%	35000	4	216	4986800	661286	4261769	2036465
5km	50%	35000	4	357	6738512	757327	5921184	2313656
5km	50%	35000	4	247	5759164	667437	5032146	2274752
5km	50%	35000	4	235	4620173	593642	3976982	1859802
5km	50%	35000	4	336	5452116	650100	4756632	2104747
5km	50%	35000	4	251	3952609	544175	3357874	1579099
5km	50%	35000	4	374	4922292	679719	4200477	2235955
5km	50%	35000	4	358	5333218	642933	4644349	2002681
5km	50%	35000	4	227	5200887	652772	4459131	2054451
5km	50%	35000	4	259	4705147	572224	4053269	1828757
5km	50%	35000	4	360	6644351	736716	5845711	2351763
5km	50%	35000	4	255	4551745	611951	3869422	2115625
5km	50%	35000	4	240	4427778	572714	3821508	1790288
5km	50%	35000	4	293	5340530	614128	4688043	1920109
5km	50%	35000	4	280	5059277	581608	4411900	1971909
5km	50%	35000	4	234	5004096	679664	4233887	1923753
5km	50%	35000	4	228	4421401	556080	3802825	1626377
5km	50%	35000	4	311	4181894	556618	3578917	1840703
5km	50%	35000	4	305	4212685	554551	3601736	1793453
5km	50%	35000	4	311	6709450	792603	5847720	2740683
5km	50%	35000	4	286	5659808	702690	4882419	2225826
5km	50%	35000	4	228	5592661	634773	4916442	1976544
5km	50%	35000	4	331	5117513	620457	4441386	2158916
5km	50%	35000	4	255	5968980	693469	5223956	2132975
5km	50%	35000	4	257	4787198	609152	4103844	1912615
5km	50%	35000	4	255	4703412	633107	4001197	1920705
5km	50%	35000	4	328	4927506	628134	4231868	1976384
5km	50%	35000	4	225	4414837	553875	3811282	1654190
5km	50%	35000	4	259	4430106	552477	3821277	1657241
5km	50%	35000	4	384	4876973	630067	4196135	2128560
5km	50%	35000	4	234	5371406	636787	4688345	2027065
5km	50%	35000	4	342	6820231	776898	5964936	2604056
5km	50%	35000	4	229	4841946	656282	4141472	1966664
5km	50%	35000	4	320	5618312	733559	4834645	2411777
5km	50%	35000	4	253	5002652	640989	4306817	2011636
5km	50%	35000	4	294	4946671	638855	4250614	1962572
5km	50%	35000	4	294	5971492	657557	5252787	2256660
5km	50%	35000	4	239	5162147	657895	4440124	2299992
5km	50%	35000	4	229	4563694	577937	3941058	1787085
5km	50%	35000	4	231	5717463	646432	5025546	2185141
5km	50%	35000	4	210	5401908	606209	4734698	2099829
5km	50%	35000	4	294	3980990	540970	3355080	1988970
5km	50%	35000	4	270	6837390	757981	5994187	2446848
5km	50%	35000	4	221	5011122	644231	4324916	1862500
5km	50%	35000	4	311	5453040	609915	4800387	2192918
5km	50%	35000	4	304	4774613	648376	4084110	2061283
5km	50%	35000	4	213	4341098	566931	3713883	1744547
5km	50%	35000	4	276	5152388	659405	4427743	2086015
5km	50%	35000	4	283	4274711	541454	3686397	1554832
5km	50%	35000	4	289	6036596	714386	5265864	2260902
5km	50%	35000	4	324	5013310	563980	4382480	1849874
5km	50%	35000	4	368	5395251	721835	4602810	2227477
5km	50%	35000	4	350	7871490	872269	6873594	2756225
5km	50%	35000	4	314	5479177	736098	4662493	2033002
5km	50%	35000	4	215	4381559	580186	3739732	1751279
5km	50%	35000	4	328	4173369	537345	3591654	1588644
5km	50%	35000	4	453	4344981	582234	3704962	1914225
5km	50%	35000	4	306	5584673	671915	4865680	2146765
5km	50%	35000	4	295	5241370	694123	4490767	2022308
5km	50%	35000	4	250	5465264	648173	4746194	2130214
5km	50%	35000	4	194	5798385	721288	4950724	2083497
5km	50%	35000	4	312	5282048	707747	4507504	2401760
5km	50%	35000	4	272	4937178	633651	4230089	1927502
5km	50%	35000	4	337	4567969	574168	3937872	1740501
5km	50%	35000	4	238	4233959	571904	3605031	1883537
5km	50%	35000	4	298	4312982	613521	3644570	2032733
5km	50%	35000	4	278	3614802	483401	3077831	1441139
5km	50%	35000	4	367	7103315	760485	6261234	2423617
5km	50%	35000	4	273	3801886	497032	3234719	1427933
5km	50%	35000	4	350	5347920	589690	4697434	2251516
5km	50%	35000	4	230	3920359	514205	3362252	1592551
5km	50%	35000	4	243	5388087	690859	4647556	2214143
5km	50%	35000	4	270	4978684	598420	4309566	1979917
5km	50%	35000	4	234	6054568	704309	5278919	2305735
5km	50%	35000	4	203	4422305	586957	3803380	1708156
5km	50%	35000	4	232	4611042	581200	3990541	1727288
5km	50%	35000	4	314	6247208	701899	5490114	2390465
5km	50%	35000	4	318	4543124	596467	3893999	1726197
5km	50%	35000	4	313	5709304	670959	4959252	2231364
5km	50%	35000	4	342	6846733	828821	5926838	2584532
5km	50%	35000	4	281	4629880	582970	3995822	1842437
5km	50%	35000	4	305	5345430	643644	4642051	2024438
5km	50%	35000	4	270	6353390	730067	5555845	2518073
5km	50%	35000	4	251	5040388	643844	4339133	1847436
5km	50%	35000	4	237	4111134	529934	3535813	1616885
5km	50%	35000	4	372	4887138	586204	4259827	1823880
5km	50%	35000	4	317	4950674	642005	4255807	2046251
5km	50%	35000	4	226	4244167	582045	3589235	1753013
5km	50%	35000	4	330	5916381	703731	5169464	2469305
5km	50%	35000	4	244	5000324	648059	4300412	1795652
5km	50%	35000	4	341	4950735	633803	4265377	1926546
5km	50%	35000	4	288	5023078	650249	4335471	1880873
5km	50%	35000	4	231	4538397	547561	3949184	1841023
5km	50%	35000	4	364	5556292	687181	4799966	2303707
5km	50%	35000	4	211	4104515	569045	3498169	1580438
5km	50%	35000	4	227	4453553	578291	3803519	1816554
5km	50%	35000	4	365	5526002	690051	4786817	2294795
5km	50%	35000	4	545	6260519	692938	5531896	2306589
5km	50%	35000	4	265	6676039	806845	5778496	2904585
5km	50%	35000	4	326	5172588	695516	4422454	2017833
5km	50%	35000	4	336	6228343	777311	5387485	2496902
5km	50%	35000	4	316	6119232	703231	5347792	2224215
5km	50%	35000	4	325	4793852	628032	4123089	1752960
5km	50%	35000	4	243	5396035	680149	4668051	2007083
5km	50%	35000	4	501	4466097	544737	3857837	1823338
5km	50%	35000	4	308	7028573	816499	6147742	2843855
5km	50%	35000	4	374	4784272	604123	4132270	1984215
5km	50%	35000	4	219	4796941	594547	4160537	1905271
5km	50%	35000	4	271	6296376	750049	5478044	2231692
5km	50%	35000	4	313	5319533	737475	4516335	2323474
5km	50%	35000	4	198	5168607	678914	4425354	2146087
5km	50%	35000	4	255	4761125	586986	4105614	1818856
5km	50%	35000	4	267	4126673	564085	3511891	1559522
5km	50%	35000	4	326	5469534	693439	4676945	2013853
5km	50%	35000	4	296	4538867	616202	3870296	1802655
5km	50%	35000	4	296	4400316	567347	3790332	1594297
5km	50%	35000	4	281	5603788	729454	4793070	2289937
5km	50%	35000	4	284	4317441	582561	3700831	1815628
5km	50%	35000	4	310	6339570	717123	5569084	2260776
5km	50%	35000	4	335	5231968	642687	4543984	2002608
5km	50%	35000	4	245	4546657	589220	3884858	1713582
5km	50%	35000	4	243	4511798	587049	3885975	1865266
5km	50%	35000	4	206	4320504	600026	3677930	1939019
5km	50%	35000	4	248	4299570	587066	3653279	1799475
5km	50%	35000	4	444	6630690	697791	5841077	2489219
5km	50%	35000	4	229	5124937	652602	4431659	2039001
5km	50%	35000	4	321	5571235	710781	4792812	2126165
5km	50%	35000	4	249	4828806	655794	4112907	1903764
5km	50%	35000	4	275	3887687	539775	3289954	1759366
5km	50%	35000	4	305	4858525	604945	4184161	2079564
5km	50%	35000	4	304	4906093	663405	4216262	2017141
5km	50%	35000	4	391	4512036	565750	3898591	1789764
5km	50%	35000	4	294	5258505	658876	4524680	1930244
5km	50%	35000	4	338	4312930	558906	3699535	1591872
5km	50%	35000	4	276	5802151	706819	5036385	2402394
5km	50%	35000	4	233	4697607	560990	4102657	1833142
5km	50%	35000	4	288	4631055	577083	4013041	1693090
5km	50%	35000	4	281	4662938	624467	3988570	1810429
5km	50%	35000	4	270	5442658	628071	4755999	2339902
5km	50%	35000	4	240	6814763	790252	5965205	2662366
5km	50%	35000	4	241	4657715	560858	4035141	1688177
5km	50%	35000	4	256	4463645	554155	3866032	1680966
5km	50%	35000	4	352	5589569	663474	4864061	2111140
5km	50%	35000	4	247	5129533	691435	4382127	2046959
5km	50%	35000	4	369	6021324	667534	5274958	2273289
5km	50%	35000	4	323	4607492	588055	3936896	1787448
5km	50%	35000	4	346	5534466	680761	4800595	2171101
5km	50%	35000	4	273	4752573	576246	4125474	2070909
5km	50%	35000	4	226	4749579	629088	4074860	1800438
5km	50%	35000	4	252	6082736	739906	5273422	2436563
5km	50%	35000	4	239	5091938	673011	4369749	1827957
5km	50%	35000	4	319	5698478	718102	4917495	2683215
5km	50%	35000	4	208	5753644	709987	4977446	2287604
5km	50%	35000	4	175	3998278	544336	3409655	1634102
5km	50%	35000	4	281	6207398	712018	5421026	2516503
5km	50%	35000	4	326	5492111	710470	4723973	2226706
5km	50%	35000	4	235	4619628	591354	3965900	1699026
5km	50%	35000	4	263	4445978	614367	3791497	1754595
5km	50%	35000	4	275	4291825	571642	3657971	1756798
5km	50%	35000	4	315	4564749	600023	3887344	1824143
5km	50%	35000	4	226	5007734	684333	4262106	1928376
5km	50%	35000	4	321	6747690	791208	5907066	2559589
5km	50%	35000	4	464	6504329	812915	5621537	2758824
5km	50%	35000	4	303	4433376	599012	3771557	1770907
5km	50%	35000	4	388	6524194	698882	5754051	2546479
5km	50%	35000	4	383	4795166	640207	4076737	2250129
5km	50%	35000	4	315	4731522	594516	4098260	1776874
5km	50%	35000	4	253	4627506	628749	3935916	1890460
5km	50%	35000	4	269	5606190	681956	4843276	2496818
5km	50%	35000	4	251	5311418	707584	4546270	2150687
5km	50%	35000	4	287	5706375	629175	5021031	2063529
5km	50%	35000	4	367	5252562	605475	4597395	2122136
5km	50%	35000	4	251	4568947	582892	3914874	1938400
5km	50%	35000	4	229	4796269	654357	4099856	1821085
5km	50%	35000	4	227	4574568	576473	3952058	1652730
5km	50%	35000	4	255	4740996	637176	4037089	1969341
5km	50%	35000	4	243	5423681	733510	4615582	2162542
5km	50%	35000	4	325	4441368	576474	3816744	1807236
5km	50%	35000	4	234	5259644	559162	4643241	1878505
5km	50%	35000	4	359	6577150	819710	5690491	2578672
5km	50%	35000	4	319	5107225	692970	4354336	2056733
5km	50%	35000	4	301	5231081	708401	4450308	2187965
5km	50%	35000	4	356	6482593	709001	5703951	2425699
5km	50%	35000	4	275	4945264	622408	4267027	2051322
5km	50%	35000	4	259	4482901	580362	3842636	1775974
5km	50%	35000	4	259	6242559	728320	5433254	2431291
5km	50%	35000	4	292	5019180	655564	4313447	2015680
5km	50%	35000	4	262	6127505	763535	5296484	2291127
5km	50%	35000	4	273	4897156	635952	4194954	2057366
5km	50%	35000	4	254	4121464	545748	3529809	1720293
5km	50%	35000	4	219	5163220	632920	4460727	2124665
5km	50%	35000	4	241	5101240	572038	4472233	1963487
5km	50%	35000	4	288	5317693	672127	4579757	2011925
5km	50%	35000	4	258	5194714	685407	4459066	2134048
5km	50%	35000	4	326	5465286	664515	4754456	2237421
5km	50%	35000	4	437	5046700	695763	4289606	2420656
5km	50%	35000	4	267	4700952	645143	3968921	1976718
5km	50%	35000	4	288	4880538	627416	4200881	1994421
5km	50%	35000	4	322	6367977	723700	5593025	2505220
5km	50%	35000	4	279	5707599	677412	4975711	2245361
5km	50%	35000	4	287	4729842	599943	4083634	2010006
5km	50%	35000	4	321	5796126	729716	4996390	2590167
5km	50%	35000	4	284	5593120	622249	4915702	2276770
5km	50%	35000	4	323	4607987	579789	3968359	1769399
5km	50%	35000	4	246	5472880	679957	4734344	2259833
5km	50%	35000	4	251	5309826	627953	4629791	2066495
5km	50%	35000	4	282	5145720	658227	4430711	1889120
5km	50%	35000	4	230	4510117	606220	3859884	1750727
5km	50%	35000	4	230	5223220	607167	4555543	2250100
5km	50%	35000	4	229	5445199	668883	4717910	1962354
5km	50%	35000	4	305	5848109	694187	5074310	2133500
5km	50%	35000	4	247	4226511	597379	3571996	1800428
5km	50%	35000	4	219	6321640	705502	5541944	2248508
5km	50%	35000	4	247	4923212	638911	4224734	1788551
5km	50%	35000	4	265	4231048	548057	3629610	1592231
5km	50%	35000	4	272	4943470	613583	4271487	1978195
5km	50%	35000	4	262	5597485	693645	4833167	2239787
5km	50%	35000	4	301	4880132	585456	4244146	1755710
5km	50%	35000	4	283	4987393	613536	4309506	1972609
5km	50%	35000	4	260	4176382	546348	3573503	1663435
5km	50%	35000	4	222	4750648	618394	4080741	1957877
5km	50%	35000	4	282	6573258	791511	5726649	2520527
5km	50%	35000	4	397	5403470	686352	4658639	1956562
5km	50%	35000	4	271	5207486	591713	4563387	1901127
5km	50%	35000	4	224	4928377	618019	4256139	1754905
5km	50%	35000	4	267	6393556	734020	5562068	2645752
5km	50%	35000	4	324	6163546	735139	5338356	2464667
5km	50%	35000	4	293	5360313	640538	4665214	1896813
5km	50%	35000	4	240	5546392	688060	4811778	2053075
5km	50%	35000	4	313	4761184	619759	4080458	1849497
5km	50%	35000	4	356	6933934	771178	6114127	2637436
5km	50%	35000	4	216	5636805	645099	4943519	2004100
5km	50%	35000	4	271	5171873	610492	4513508	2155119
5km	50%	35000	4	237	5024388	631776	4308137	2176055
5km	50%	35000	4	292	4468023	613431	3816556	1787696
5km	50%	35000	4	356	4268155	553375	3666184	1723031
5km	50%	35000	4	200	4339925	557256	3737528	1538483
5km	50%	35000	4	315	4998183	655462	4294320	2050476
5km	50%	35000	4	215	5242268	651940	4526357	1970700
5km	50%	35000	4	292	5761187	693553	5008727	2258480
5km	50%	35000	4	338	5404688	627886	4743814	2076971
5km	50%	35000	4	359	6320408	740636	5515011	2254871
5km	50%	35000	4	308	4676700	622122	3972032	1922697
5km	50%	35000	4	278	5025016	675214	4281563	1974308
5km	50%	35000	4	189	5063750	649905	4365644	1793132
5km	50%	35000	4	292	4733853	655742	4029558	1876727
5km	50%	35000	4	212	4083321	545555	3497865	1530391
5km	50%	35000	4	328	6845997	777935	6014345	2600695
5km	50%	35000	4	351	4858338	658049	4149257	1911626
5km	50%	35000	4	228	5462934	699614	4722206	2130519
5km	50%	35000	4	257	4890027	636133	4198945	1834414
5km	50%	35000	4	244	4910846	618972	4226757	2009147
5km	50%	35000	4	354	6429615	733408	5603057	2369692
5km	50%	35000	4	261	4873794	636734	4157867	1994880
5km	50%	35000	4	362	6224662	764379	5400684	2451623
5km	50%	35000	4	193	4412824	611620	3760807	1738431
5km	50%	35000	4	210	4814263	645013	4119553	2089775
5km	50%	35000	4	395	7061590	783002	6203380	2702725
5km	50%	35000	4	196	4661827	648357	3953834	1957378
5km	50%	35000	4	342	5728263	659333	4996194	2279449
5km	50%	35000	4	337	5780942	664206	5046884	2518141
5km	50%	35000	4	268	6288236	728083	5495211	2388201
5km	50%	35000	4	312	5201532	661948	4483962	1804107
5km	50%	35000	4	227	4327090	571399	3691911	1614651
5km	50%	35000	4	365	6151447	748119	5335011	2639432
5km	50%	35000	4	452	7015448	775835	6174310	2531988
5km	50%	35000	4	199	5165173	622082	4462731	1957297
5km	50%	35000	4	267	5595174	686911	4807228	1954663
5km	50%	35000	4	321	7429829	859546	6501974	2969164
5km	50%	35000	4	288	4689850	614298	4028010	1786173
5km	50%	35000	4	204	4164676	535071	3578585	1758063
5km	50%	35000	4	247	5257799	648706	4512911	2255187
5km	50%	35000	4	310	6146400	783878	5316030	2321136
5km	50%	35000	4	329	5122866	663007	4405489	1987785
5km	50%	35000	4	248	6206443	814990	5319826	2431229
5km	50%	35000	4	305	4970798	664205	4272478	1907327
5km	50%	35000	4	348	6165752	737724	5365267	2586561
5km	50%	35000	4	257	4920989	629020	4207973	1737677
5km	50%	35000	4	299	5840722	759464	5006708	2299092
5km	50%	35000	4	363	4131496	588135	3493944	1776635
5km	50%	35000	4	318	5328524	673056	4606657	2039958
5km	50%	35000	4	275	5806668	677047	5081825	2149126
5km	50%	35000	4	224	4771316	662673	4058717	2045454
5km	50%	35000	4	283	4791804	607515	4135034	1881269
5km	50%	35000	4	380	5020923	644559	4297798	2218397
5km	50%	35000	4	252	4681576	609831	4033941	1860286
5km	50%	35000	4	299	5557148	737006	4765656	2196984
5km	50%	35000	4	298	6028525	662855	5315862	2208295
5km	50%	35000	4	222	5378785	706395	4600339	2050630
5km	50%	35000	4	260	4573303	601348	3906460	1838158
5km	50%	35000	4	321	5702316	768915	4851022	2433899
5km	50%	35000	4	450	5657252	726655	4878961	2154907
5km	50%	35000	4	362	5313607	716787	4551352	2053384
5km	50%	35000	4	316	6225022	770345	5388672	2504715
5km	50%	35000	4	212	5628305	675399	4871022	2044152
5km	50%	35000	4	298	4953029	670256	4226703	2115777
5km	50%	35000	4	265	3364357	450015	2880225	1663263
5km	50%	35000	4	305	5451964	678957	4720586	1994184
5km	50%	35000	4	292	6140961	686776	5379361	2419704
5km	50%	35000	4	389	4683949	568849	4040665	1780532
5km	50%	35000	4	229	5251852	659673	4559781	1888455
5km	50%	35000	4	235	3968325	487194	3426906	1470957
5km	50%	35000	4	256	4863088	679190	4129963	2037484
5km	50%	35000	4	298	5421305	665635	4695301	2333298
5km	50%	35000	4	332	6248605	756060	5411766	2289538
5km	50%	35000	4	234	5260953	645819	4573806	2050249
5km	50%	35000	4	290	4926640	641565	4225345	2264095
5km	50%	35000	4	239	5794648	793480	4916629	2591681
5km	50%	35000	4	269	5087710	650603	4333418	1990998
5km	50%	35000	4	366	6525389	820997	5633787	2827735
5km	50%	35000	4	232	4405753	574447	3768862	1970434
5km	50%	35000	4	239	5461203	649801	4744617	2353117
5km	50%	35000	4	399	5256988	622881	4577765	2324260
5km	50%	35000	4	231	6262443	776397	5442437	2232386
5km	50%	35000	4	300	6453471	764210	5624892	2566638
5km	50%	35000	4	402	4120992	555308	3519840	1777569
5km	50%	35000	4	310	4555595	611609	3899581	1991692
5km	50%	35000	4	355	5013502	646387	4312927	2070949
5km	50%	35000	4	323	6110624	686663	5331198	2493935
5km	50%	35000	4	399	4998899	586171	4345923	2178470
5km	50%	35000	4	384	6217893	745066	5404176	2711207
5km	50%	35000	4	408	7159947	765300	6335516	2666058
5km	50%	35000	4	237	4628248	614251	3955446	1808289
5km	50%	35000	4	257	4608429	573792	3985050	1722131
5km	50%	35000	4	207	4603820	608934	3929124	1904999
5km	50%	35000	4	302	6330884	773448	5483677	2408328
5km	50%	35000	4	308	4239349	559374	3645967	1717992
5km	50%	35000	4	330	5229517	518356	4674863	1970767
5km	50%	35000	4	229	5797445	638761	5091985	2089558
5km	50%	35000	4	249	5380344	699349	4617144	2091024
5km	50%	35000	4	256	4839298	608004	4180923	1671139
5km	50%	35000	4	347	6295219	772527	5442728	2311088
5km	50%	35000	4	247	6022654	683641	5294494	2337198
5km	50%	35000	4	285	5552446	682817	4822826	2091165
5km	50%	35000	4	356	4383332	613098	3726123	2068674
5km	50%	35000	4	255	5447681	614243	4775991	2083857
5km	50%	35000	4	245	5881561	689955	5136846	2115163
5km	50%	35000	4	331	5554785	639395	4852007	2112335
5km	50%	35000	4	231	5324948	647793	4633982	2012136
5km	50%	35000	4	202	4458537	605020	3789062	1710360
5km	50%	35000	4	265	4693090	602767	4053739	1756984
5km	50%	35000	4	322	6533675	781654	5689044	2608407
5km	50%	35000	4	198	4348260	590230	3712216	1631594
5km	50%	35000	4	290	5178202	605485	4535200	1950479
5km	50%	35000	4	297	4962622	641998	4244528	1963610
5km	50%	35000	4	312	6549707	787305	5706637	2519020
5km	50%	35000	4	216	4185976	510432	3608299	1729128
5km	50%	35000	4	316	6168395	726970	5355716	2210843
5km	50%	35000	4	346	5657930	735740	4861488	2310062
5km	50%	35000	4	274	4907813	677242	4181913	2048208
5km	50%	35000	4	220	4208384	523179	3640097	1644759
5km	50%	35000	4	235	4592651	569723	3960231	1768086
5km	50%	35000	4	331	4903186	660972	4186368	2015318
5km	50%	35000	4	341	6525626	743485	5722720	2430166
5km	50%	35000	4	270	4866526	651710	4155946	1860238
5km	50%	35000	4	290	6116298	771553	5289149	2676574
5km	50%	35000	4	246	5230992	648576	4533972	1969518
5km	50%	35000	4	455	6247293	750271	5431917	2486352
5km	50%	35000	4	390	6674596	726259	5876914	2420973
5km	50%	35000	4	210	5026951	645272	4344375	2022378
5km	50%	35000	4	268	5210270	666887	4482618	1984871
5km	50%	35000	4	432	5206223	685390	4455917	2217765
5km	50%	35000	4	298	4946262	669052	4227004	2191191
5km	50%	35000	4	224	4745629	620476	4073448	1803766
5km	50%	35000	4	233	5346499	631990	4661487	2052309
5km	50%	35000	4	294	5674029	639596	4958274	2014058
5km	50%	35000	4	368	5982819	710303	5206357	2423748
5km	50%	35000	4	266	5732010	628988	5065858	2054804
5km	50%	35000	4	308	4364524	559165	3752749	1673114
5km	50%	35000	4	347	5994576	697618	5223392	2382883
5km	50%	35000	4	364	5547208	706598	4746178	2025792
5km	50%	35000	4	360	5722527	700869	4966079	1953736
5km	50%	35000	4	287	5070415	639860	4373316	1948720
5km	50%	35000	4	270	5862551	773354	5036418	2366395
5km	50%	35000	4	383	5895642	655030	5184683	2331109
5km	50%	35000	4	470	4576151	626697	3892881	2210980
5km	50%	35000	4	231	4854269	658048	4140084	2006975
5km	50%	35000	4	387	6142867	770202	5310710	2234734
5km	50%	35000	4	250	4470814	546309	3857779	1662356
5km	50%	35000	4	269	5661034	714152	4891359	2410058
5km	50%	35000	4	214	5800813	779683	4958096	2244615
5km	50%	35000	4	244	3779027	520311	3218771	1559560
5km	50%	35000	4	277	4756087	617275	4082971	1723278
5km	50%	35000	4	247	4694036	636003	3989717	1901980
5km	50%	35000	4	376	5153760	654061	4441275	2057055
5km	50%	35000	4	443	6420442	686799	5657190	2215013
5km	50%	35000	4	301	7004393	841039	6101809	2812069
5km	50%	35000	4	230	4558194	592885	3891167	1766714
5km	50%	35000	4	215	4469427	592924	3839477	1842016
5km	50%	35000	4	342	6629198	766516	5792001	2578012
5km	50%	35000	4	263	6248465	730568	5453290	2365702
5km	50%	35000	4	274	4160401	557850	3526719	2042621
5km	50%	35000	4	302	4536234	601866	3872052	1980258
5km	50%	35000	4	321	5117074	614711	4465896	1945904
5km	50%	35000	4	273	4908372	602102	4254167	2045058
5km	50%	35000	4	277	6507372	739787	5683172	2534399
5km	50%	35000	4	346	4186636	553409	3597447	1584222
5km	50%	35000	4	247	5083533	677264	4362034	2182874
5km	50%	35000	4	315	6314310	779304	5475918	2626277
5km	50%	35000	4	336	5480400	636175	4784469	2144297
5km	50%	35000	4	238	4980927	646650	4285769	1996491
5km	50%	35000	4	274	4882360	651960	4197119	1916625
5km	50%	35000	4	323	5385964	626530	4693103	2133336
5km	50%	35000	4	337	5209038	697517	4447399	2186604
5km	50%	35000	4	211	4668173	579625	4036385	1745649
5km	50%	35000	4	364	4046488	548791	3454383	1907327
5km	50%	35000	4	321	5213843	605760	4540489	2135902
5km	50%	35000	4	237	4476076	579006	3831907	1639904
5km	50%	35000	4	282	3797742	529764	3229864	1583428
5km	50%	35000	4	332	5603735	726495	4817418	2427516
5km	50%	35000	4	246	4805436	632765	4125277	1939523
5km	50%	35000	4	324	4799248	600541	4147654	1767830
5km	50%	35000	4	328	5301491	622050	4634454	1973797
5km	50%	35000	4	269	6206039	739413	5375297	2552419
5km	50%	35000	4	237	4360099	615512	3688329	1856128
5km	50%	35000	4	248	4934135	630694	4261177	2032637
5km	50%	35000	4	271	4395437	564368	3785584	1641381
5km	50%	35000	4	280	5348099	609139	4698481	2004682
5km	50%	35000	4	303	5340778	696958	4595559	2041986
5km	50%	35000	4	263	4908876	641609	4221850	2064686
5km	50%	35000	4	273	4355227	564892	3732790	1595742
5km	50%	35000	4	291	5923337	667832	5185755	2140960
5km	50%	35000	4	392	5828552	644140	5114051	2162613
5km	50%	35000	4	323	5604201	755722	4786372	2333465
5km	50%	35000	4	291	4500724	594499	3862709	2076818
5km	50%	35000	4	299	4898426	546892	4295476	1850110
5km	50%	35000	4	305	4410630	609406	3746531	1887535
5km	50%	35000	4	301	4510955	549401	3919563	1767398
5km	50%	35000	4	289	4648491	615456	3942046	2062844
5km	50%	35000	4	191	5618259	717188	4838909	2055722
5km	50%	35000	4	477	4935303	635941	4236680	1894513
5km	50%	35000	4	303	4379855	576969	3740545	1928049
5km	50%	35000	4	257	5300655	694444	4558934	2119614
5km	50%	35000	4	257	6312295	677573	5548555	2396912
5km	50%	35000	4	289	5893964	698653	5138635	2266527
5km	50%	35000	4	275	4848317	569255	4225683	1884594
5km	50%	35000	4	235	4376314	551585	3781851	1635167
5km	50%	35000	4	253	4067524	543768	3463059	1895969
5km	50%	35000	4	255	4381714	551507	3786015	1709892
5km	50%	35000	4	238	4444740	592650	3800336	1875087
5km	50%	35000	4	315	4864228	642635	4176466	2114498
5km	50%	35000	4	224	5054999	656518	4324694	1897074
5km	50%	35000	4	254	5193883	676726	4472176	1890330
5km	50%	35000	4	176	4253771	564458	3634781	1563024
5km	50%	35000	4	240	5201291	688925	4462109	2122304
5km	50%	35000	4	283	5520355	736173	4718439	2112288
5km	50%	35000	4	303	5946935	638038	5190912	2071598
5km	50%	35000	4	249	4369974	599076	3711644	1781677
5km	50%	35000	4	404	7342247	805830	6453780	2670289
5km	50%	35000	4	189	3950971	504185	3398833	1574574
5km	50%	35000	4	365	5165490	671589	4449463	1837685
5km	50%	35000	4	248	4408472	562315	3801359	1608525
5km	50%	35000	4	264	5058678	653068	4352550	2014181
5km	50%	35000	4	316	5108397	643070	4413693	2017882
5km	50%	35000	4	224	5319366	670971	4571128	2212187
5km	50%	35000	4	263	5510997	730449	4704214	1998419
5km	50%	35000	4	274	4170773	569593	3552444	1635841
5km	50%	35000	4	251	5259877	675285	4502886	2054241
5km	50%	35000	4	274	5710868	695600	4945263	2340542
5km	50%	35000	4	233	5656492	717239	4894325	2189217
5km	50%	35000	4	264	4153405	542855	3552357	1688154
5km	50%	35000	4	274	5231591	598019	4583553	2132648
5km	50%	35000	4	354	5656951	663935	4943478	2039618
5km	50%	35000	4	289	4363477	584544	3723714	1655416
5km	50%	35000	4	268	4687228	656082	3963408	1916939
5km	50%	35000	4	326	5677485	685244	4910888	2262620
5km	50%	35000	4	320	5060698	618742	4387716	1984521
5km	50%	35000	4	255	4757339	608711	4110938	1766963
5km	50%	35000	4	303	4390437	566566	3745826	1716972
5km	50%	35000	4	362	6587539	733310	5757663	2498391
5km	50%	35000	4	350	6794420	732213	6009259	2457944
5km	50%	35000	4	236	4724235	558038	4074433	1858621
5km	50%	35000	4	244	5203468	701124	4462403	2095080
5km	50%	35000	4	277	4193363	559991	3587553	1565566
5km	50%	35000	4	254	5592520	690884	4843198	2070416
5km	50%	35000	4	313	6776519	780572	5927552	2723408
5km	50%	35000	4	242	5209053	698682	4448464	2176922
5km	50%	35000	4	251	4588605	596690	3951733	1737684
5km	50%	35000	4	272	5018157	628994	4307963	2223014
5km	50%	35000	4	241	5332886	683615	4558775	1925153
5km	50%	35000	4	296	5261192	703534	4515568	2235578
5km	50%	35000	4	240	4111944	537488	3528442	1774186
5km	50%	35000	4	342	5365791	610557	4697576	2067928
5km	50%	35000	4	375	6706148	804377	5836112	2942194
5km	50%	35000	4	235	4621312	589906	3987561	1863245
5km	50%	35000	4	318	4937734	644627	4225565	1830242
5km	50%	35000	4	250	6369017	677504	5630844	2299697
5km	50%	35000	4	221	5410482	668021	4695205	2037987
5km	50%	35000	4	243	5733686	676193	5004865	2151227
5km	50%	35000	4	200	4643722	585548	3989765	1732363
5km	50%	35000	4	309	5962124	723625	5184143	2015254
5km	50%	35000	4	330	4445115	560092	3828214	1791955
5km	50%	35000	4	245	4619527	619330	3914969	1812681
5km	50%	35000	4	255	5783293	680530	5033330	2253143
5km	50%	35000	4	277	4425668	581057	3771214	2034946
5km	50%	35000	4	319	5273671	697584	4515673	2456785
5km	50%	35000	4	255	4528124	639828	3846659	1849258
5km	50%	35000	4	296	5221849	629145	4551699	2221848
5km	50%	35000	4	440	6356174	852636	5430062	2556279
5km	50%	35000	4	242	4586981	607351	3920335	1889514
5km	50%	35000	4	308	4817344	632814	4083869	1907972
5km	50%	35000	4	247	4474444	590131	3827621	1884443
5km	50%	35000	4	278	5697112	724400	4898179	2542407
5km	50%	35000	4	337	5147583	660979	4437112	2037634
5km	50%	35000	4	238	5143130	648907	4401150	2093862
5km	50%	35000	4	344	5291143	604951	4639141	2103612
5km	50%	35000	4	248	5320532	668558	4585495	2236042
5km	50%	35000	4	261	4401350	585437	3773552	1777801
5km	50%	35000	4	231	4688163	598185	4048056	1925662
5km	50%	35000	4	333	6105132	696228	5346639	2441966
5km	50%	35000	4	329	4528237	600077	3848625	2016438
5km	50%	35000	4	425	7827676	896427	6824859	2900813
5km	50%	35000	4	261	5339407	674591	4607571	2101709
5km	50%	35000	4	296	6394205	775836	5549238	2431738
5km	50%	35000	4	278	4912110	640697	4225922	1935091
5km	50%	35000	4	232	5481910	745386	4652922	2023908
5km	50%	35000	4	322	4382921	583783	3752211	2034759
5km	50%	35000	4	271	6826961	798383	5968657	2682860
5km	50%	35000	4	270	4452900	604442	3801302	1663135
5km	50%	35000	4	231	4219739	537786	3631442	1691039
5km	50%	35000	4	252	3848998	502517	3290058	1540277
5km	50%	35000	4	416	4858885	638843	4176455	1897591
5km	50%	35000	4	340	5199014	632612	4521132	1894465
5km	50%	35000	4	274	5122170	625342	4457162	2009095
5km	50%	35000	4	413	6589486	825332	5676008	2778097
5km	50%	35000	4	218	4733302	607408	4074287	2013296
5km	50%	35000	4	290	4824972	595071	4181838	1807761
5km	50%	35000	4	264	4605283	581558	3967634	1777646
5km	50%	35000	4	354	6052555	724223	5242418	2506835
5km	50%	35000	4	223	4696835	607661	4034876	1976489
5km	50%	35000	4	305	6500493	717919	5716097	2789725
5km	50%	35000	4	351	6019609	733673	5224274	2580611
5km	50%	35000	4	241	4575690	620122	3910761	1996574
5km	50%	35000	4	247	5356733	601129	4721929	2061663
5km	50%	35000	4	280	5543375	615897	4879854	2045680
5km	50%	35000	4	237	5579708	640379	4889902	2245409
5km	50%	35000	4	271	5418721	697336	4652833	2211773
5km	50%	35000	4	286	4573310	555115	3970577	2029746
5km	50%	35000	4	398	5065969	703824	4302059	2274365
5km	50%	35000	4	314	5367521	703708	4597202	2031199
5km	50%	35000	4	234	5482731	694321	4722955	1815090
5km	50%	35000	4	369	5106430	652408	4383023	2059156
5km	50%	35000	4	266	6045093	766623	5211903	2720725
5km	50%	35000	4	310	7184440	836710	6263178	2841441
5km	50%	35000	4	237	5041550	622479	4377820	1796218
5km	50%	35000	4	376	5264335	674702	4535694	2280298
5km	50%	35000	4	359	4657501	596966	3992320	1898448
5km	50%	35000	4	417	4479125	573590	3845419	1829478
5km	50%	35000	4	252	5228028	695298	4482619	1877108
5km	50%	35000	4	210	5124415	639423	4434659	1866672
5km	50%	35000	4	268	5005194	664609	4282427	2182720
5km	50%	35000	4	218	4018372	567388	3414630	1853234
5km	50%	35000	4	173	5200816	664210	4469258	2028161
5km	50%	35000	4	229	4582830	564523	3957921	1862883
5km	50%	35000	4	365	6703976	769959	5859308	2796406
5km	50%	35000	4	283	4408927	585630	3767351	1627700
5km	50%	35000	4	420	6174112	725406	5399851	2455846
5km	50%	35000	4	260	6328878	777628	5490322	2953309
5km	50%	35000	4	279	6393495	782454	5533451	2392239
5km	50%	35000	4	324	5634508	676173	4862746	2263258
5km	50%	35000	4	291	5406299	645246	4729090	2011138
5km	50%	35000	4	274	3967169	546185	3374149	1819408
5km	50%	35000	4	365	4891368	672385	4144658	2441198
5km	50%	35000	4	288	4207257	540038	3638498	1902831
5km	50%	35000	4	190	5012950	658377	4288181	1975028
5km	50%	35000	4	417	6470644	770333	5617886	2601677
5km	50%	35000	4	273	4594991	630746	3912861	2098816
5km	50%	35000	4	216	5358261	638952	4667095	1954566
5km	50%	35000	4	204	4826093	588734	4181371	1849115
5km	50%	35000	4	259	4201036	586224	3572569	1671860
5km	50%	35000	4	343	5517918	714418	4750702	2256370
5km	50%	35000	4	343	5446323	669980	4733236	2007017
5km	50%	35000	4	268	4542162	594435	3883904	1675723
5km	50%	35000	4	246	5370358	694988	4620039	2201466
5km	50%	35000	4	220	4724760	639579	4032867	2131547
5km	50%	35000	4	221	4242210	597999	3599083	1766756
5km	50%	35000	4	235	4904286	620841	4228248	1933944
5km	50%	35000	4	296	5553778	784136	4704230	2317215
5km	50%	35000	4	313	5663587	770632	4821975	2355419
5km	50%	35000	4	381	5981611	673581	5244948	2161996
5km	50%	35000	4	282	5661452	737507	4843654	2183537
5km	50%	35000	4	436	5865227	648516	5157360	2170445
5km	50%	35000	4	260	7035144	742852	6232432	2524291
5km	50%	35000	4	309	6598035	741641	5803533	2325556
5km	50%	35000	4	254	5771118	777391	4890502	2079537
5km	50%	35000	4	239	4865886	633502	4182853	2055359
5km	50%	35000	4	216	4112005	527893	3530517	1701424
5km	50%	35000	4	300	5145002	675559	4411928	1953715
5km	50%	35000	4	294	5383963	694382	4604949	1875330
5km	50%	35000	4	338	5495411	623574	4807551	2083049
5km	50%	35000	4	259	4688181	627988	4003373	1892204
5km	50%	35000	4	255	5068676	650635	4361940	2035332
5km	50%	35000	4	243	5521020	643218	4821801	2017361
5km	50%	35000	4	324	5578633	604158	4931460	2128165
5km	50%	35000	4	294	5814303	731811	5030803	2391351
5km	50%	35000	4	227	4488987	541322	3899348	1688167
5km	50%	35000	4	299	5781789	679488	5016249	2295950
5km	50%	35000	4	292	5460185	694729	4711766	2262943
5km	50%	35000	4	225	5414411	711260	4647989	2177304
5km	50%	35000	4	364	5621077	655904	4908902	2207942
5km	50%	35000	4	406	6480595	750315	5672517	2758810
5km	50%	35000	4	229	4755144	619792	4068654	1829359
5km	50%	35000	4	273	4615832	621269	3948983	1851162
5km	50%	35000	4	335	4928257	626060	4246134	2190446
5km	50%	35000	4	294	4226806	553772	3616444	1813118
5km	50%	35000	4	250	6160338	728251	5388056	2300282
5km	50%	35000	4	287	4345124	578543	3700763	1768927
5km	50%	35000	4	459	5267534	654906	4531352	2100748
5km	50%	35000	4	324	4555857	572042	3917167	1656732
5km	50%	35000	4	231	6936205	799320	6047601	2554202
5km	50%	35000	4	193	4501705	623581	3827604	1975565
5km	50%	35000	4	236	4192453	530909	3614368	1575884
5km	50%	35000	4	275	4576237	589525	3946150	1786333
5km	50%	35000	4	274	6062389	689076	5324126	2290573
5km	50%	35000	4	234	4610560	607069	3952633	1963610
5km	50%	35000	4	338	6465211	685385	5731100	2396150
5km	50%	35000	4	236	4347663	560731	3734619	1986893
5km	50%	35000	4	315	4530562	564765	3908734	1862013
5km	50%	35000	4	294	5331245	693449	4568679	2086579
5km	50%	35000	4	319	4247114	543191	3641638	1976632
5km	50%	35000	4	279	5163447	681755	4399460	2077493
5km	50%	35000	4	317	3833347	492424	3300543	1593002
5km	50%	35000	4	230	5245657	615548	4548216	1878275
5km	50%	35000	4	352	5306466	643338	4612937	1978430
5km	50%	35000	4	211	4094753	527106	3522240	1547518
5km	50%	35000	4	323	4803884	614525	4131260	1811159
5km	50%	35000	4	291	6570852	739521	5787034	2347318
5km	50%	35000	4	323	7164930	805832	6274680	2760515
5km	50%	35000	4	198	4703263	647885	3980848	1950455
5km	50%	35000	4	319	6266778	734260	5477026	2588245
5km	50%	35000	4	359	6489064	792325	5629474	2688153
5km	50%	35000	4	261	4394786	555469	3791725	1895844
5km	50%	35000	4	311	5692586	646582	4985325	2129246
5km	50%	35000	4	194	4793981	629823	4101124	1801784
5km	50%	35000	4	247	5612604	743731	4792220	2431475
5km	50%	35000	4	306	6144419	683015	5406027	2469289
5km	50%	35000	4	297	5837761	665296	5095798	2119921
5km	50%	35000	4	225	4910475	654609	4199552	1988949
5km	50%	35000	4	291	5663262	701941	4883691	2269638
5km	50%	35000	4	277	4402834	571295	3763841	1783531
5km	50%	35000	4	320	4637360	615042	3958197	2158113
5km	50%	35000	4	226	4975821	650182	4229727	1861862
5km	50%	35000	4	219	3647633	488094	3129276	1489524
5km	50%	35000	4	225	4389712	529027	3827624	1710623
5km	50%	35000	4	267	4572972	598337	3929168	1790439
5km	50%	35000	4	293	5772281	691556	5019174	2390547
5km	50%	35000	4	217	4797376	649120	4098419	1737859
5km	50%	35000	4	216	4469615	572456	3838295	1799184
5km	50%	35000	4	196	5270120	723467	4500004	2067004
5km	50%	35000	4	232	5051636	652242	4359923	1902295
5km	50%	35000	4	310	5074029	593286	4440017	2035948
5km	50%	35000	4	307	4961444	670851	4215229	2271506
5km	50%	35000	4	287	6470195	768908	5610236	2640229
5km	50%	35000	4	303	6980323	739362	6169616	2504949
5km	50%	35000	4	285	5285029	630802	4596708	1823390
5km	50%	35000	4	306	6147726	735331	5353799	2413477
5km	50%	35000	4	271	4916501	636147	4236887	1888667
5km	50%	35000	4	291	5381455	731688	4593871	2086074
5km	50%	35000	4	328	6468793	710911	5672064	2336098
5km	50%	35000	4	284	5726696	633659	5027120	1950842
5km	50%	35000	4	187	4493273	631042	3831488	1714162
5km	50%	35000	4	270	4013820	525478	3444524	1614582
5km	50%	35000	4	278	5918073	725199	5135685	2474962
5km	50%	35000	4	303	5951925	727708	5179129	2221203
5km	50%	35000	4	240	5175089	620909	4499736	1691591
5km	50%	35000	4	269	4329000	590165	3692644	1739262
5km	50%	35000	4	280	5257835	683078	4512268	2097195
5km	50%	35000	4	268	4145912	569835	3513885	1627306
5km	50%	35000	4	309	5769227	753996	4941024	2388997
5km	50%	35000	4	313	5673866	676777	4935613	2261517
5km	50%	35000	4	257	5248127	676678	4528099	2042349
5km	50%	35000	4	504	6833093	733281	6045536	2339078
5km	50%	35000	4	271	7119887	796648	6246624	2555298
5km	50%	35000	4	199	4530203	567842	3900055	1734609
5km	50%	35000	4	264	4286701	616006	3624828	1774482
5km	50%	35000	4	288	5919276	698517	5112097	2263685
5km	50%	35000	4	301	4796010	630766	4116744	1932455
5km	50%	35000	4	414	5035637	666119	4319571	1988358
5km	50%	35000	4	281	4567530	581321	3906896	2194012
5km	50%	35000	4	338	4610843	585786	3975530	1760477
5km	50%	35000	4	329	6399853	742967	5579012	2480158
5km	50%	35000	4	266	5615492	738859	4812253	2121259
5km	50%	35000	4	270	5138057	658375	4417608	1977575
5km	50%	35000	4	211	4228075	547017	3640053	1593307
5km	50%	35000	4	239	4779092	568822	4137867	1840218
5km	50%	35000	4	311	5372374	603312	4701968	1906352
5km	50%	35000	4	300	4741983	616914	4049684	2087611
5km	50%	35000	4	293	6134788	718646	5332747	2312129
5km	50%	35000	4	237	5255506	628285	4572716	1937711
5km	50%	35000	4	265	4850462	638726	4163790	1978167
5km	50%	35000	4	350	4004120	516129	3444435	1493876
5km	50%	35000	4	219	5331397	675530	4599538	2190650
5km	50%	35000	4	219	5339049	668990	4594701	2276867
5km	50%	35000	4	450	5157842	662353	4435925	2317375
5km	50%	35000	4	268	4572237	572412	3919115	1828722
5km	50%	35000	4	239	5276525	721571	4494754	2117684
5km	50%	35000	4	370	6710099	784372	5834322	2701753
5km	50%	35000	4	331	5919403	660619	5208872	2346847
5km	50%	35000	4	394	4265498	578348	3638412	1688027
5km	50%	35000	4	326	6334589	694152	5560529	2443542
5km	50%	35000	4	407	5748361	709987	4972900	2201312
5km	50%	35000	4	298	4620470	551613	4025104	1982703
5km	50%	35000	4	239	4427082	594253	3779678	1770940
5km	50%	35000	4	241	4331298	599457	3689237	1851412
5km	50%	35000	4	295	6165004	666008	5412470	2256047
5km	50%	35000	4	343	4420868	591253	3773999	1764828
5km	50%	35000	4	373	6530609	748196	5736396	2582624
5km	50%	35000	4	200	4543948	618031	3864534	1974852
5km	50%	35000	4	273	5703822	687690	4956967	2448961
5km	50%	35000	4	321	6203257	713397	5416058	2336382
5km	50%	35000	4	259	4633924	585983	3989551	1592523
5km	50%	35000	4	404	5119553	663449	4399625	1927835
5km	50%	35000	4	283	4494770	585880	3844801	1927459
5km	50%	35000	4	378	4398572	588867	3760967	1860997
5km	50%	35000	4	270	4707263	603022	4051546	1778857
5km	50%	35000	4	247	5052985	677472	4318885	1905675
5km	50%	35000	4	261	4575156	608674	3921513	1913958
5km	50%	35000	4	305	5686386	718039	4901328	2461537
5km	50%	35000	4	235	4345471	565710	3727315	1630223
5km	50%	35000	4	255	4168576	576285	3556376	1764014
5km	50%	35000	4	344	6403017	812908	5533444	2729419
5km	50%	35000	4	224	4343363	541966	3725669	1775293
5km	50%	35000	4	311	4664975	649109	3956506	1971757
5km	50%	35000	4	263	5784314	771288	4955699	2384538
5km	50%	35000	4	307	5232469	609361	4555052	1862416
5km	50%	35000	4	355	5003733	601680	4338010	2079367
5km	50%	35000	4	262	5540332	720546	4769924	2202449
5km	50%	35000	4	156	4295460	559825	3693320	1681666
5km	50%	35000	4	206	3886472	501520	3315185	1649949
5km	50%	35000	4	204	5072451	671837	4347157	1823430
5km	50%	35000	4	252	5467444	719007	4693283	2241650
5km	50%	35000	4	336	5489714	658293	4790678	2107020
5km	50%	35000	4	393	7282414	830626	6382365	2586829
5km	50%	35000	4	222	4685867	589026	4010924	1724223
5km	50%	35000	4	303	5651843	716734	4870407	2136030
5km	50%	35000	4	272	4962576	588379	4333645	1929035
5km	50%	35000	4	266	5328406	718601	4541779	2160221
5km	50%	35000	4	311	6671992	731693	5888691	2433083
5km	50%	35000	4	337	4238822	553809	3635033	1718619
5km	50%	35000	4	241	5307725	613200	4651612	1918911
5km	50%	35000	4	204	5419806	664139	4710076	2269131
5km	50%	35000	4	248	5009973	668079	4247137	2045187
5km	50%	35000	4	288	4817604	562868	4212529	1795742
5km	50%	35000	4	240	4371048	591678	3737296	1600632
5km	50%	35000	4	203	5131834	612012	4469090	1912302
5km	50%	35000	4	230	5602101	656732	4873686	2073509
5km	50%	35000	4	359	6284209	685228	5537736	2318379
5km	50%	35000	4	342	4857537	622455	4181544	2061295
5km	50%	35000	4	338	5253883	697737	4484160	2020568
5km	50%	35000	4	283	5515912	667231	4784159	2354758
5km	50%	35000	4	223	5584626	725537	4795719	2358988
5km	50%	35000	4	235	4634693	624381	3950318	2034521
5km	50%	35000	4	391	5173958	693345	4417854	2067914
5km	50%	35000	4	238	4855459	591943	4190136	1916295
5km	50%	35000	4	324	5029607	650972	4297562	2016179
5km	50%	35000	4	278	5012496	593826	4379485	2146580
5km	50%	35000	4	234	5576748	774285	4734566	2196873
5km	50%	35000	4	173	4005853	522828	3453864	1541835
5km	50%	35000	4	335	5448827	705864	4669048	2461311
5km	50%	35000	4	357	7322096	831012	6419361	2820143
5km	50%	35000	4	301	5683593	759149	4826776	2421516
5km	50%	35000	4	260	5042996	629892	4364193	1833683
5km	50%	35000	4	211	5208166	643078	4488858	2014630
5km	50%	35000	4	321	5147535	659393	4436045	2406352
5km	50%	35000	4	263	4579446	598325	3917699	1758975
5km	50%	35000	4	295	6488792	744752	5692712	2362307
5km	50%	35000	4	430	7589057	869802	6620236	2919533
5km	50%	35000	4	243	5842022	768980	4989133	2463803
5km	50%	35000	4	324	6269738	742963	5476106	2306989
5km	50%	35000	4	327	6531023	747407	5725190	2546662
5km	50%	35000	4	291	4441176	576853	3836237	1832724
5km	50%	35000	4	274	5829283	733744	5008122	2505661
5km	50%	35000	4	202	5122629	620234	4438076	1731086
5km	50%	35000	4	220	4827894	618536	4137596	1839056
5km	50%	35000	4	292	4756697	621902	4070620	1825067
5km	50%	35000	4	412	6310057	726412	5501002	2396977
5km	50%	35000	4	211	4757507	602352	4115248	1957616
5km	50%	35000	4	408	4553675	580365	3929996	1840775
5km	50%	35000	4	238	4870907	606209	4206041	1881235
5km	50%	35000	4	386	6168987	679038	5446823	2131881
5km	50%	35000	4	348	5197256	634148	4503738	2315425
5km	50%	35000	4	277	4981806	600768	4325561	1701962
5km	50%	35000	4	364	5437961	621015	4765700	2163370
5km	50%	35000	4	277	4338836	552352	3740034	1566589
5km	50%	35000	4	451	5174160	635433	4466570	2212209
5km	50%	35000	4	226	4183858	552434	3561886	1675960
5km	50%	35000	4	289	4963631	624503	4265463	2109722
5km	50%	35000	4	242	5945565	719275	5192158	2099036
5km	50%	35000	4	195	4479078	616467	3821150	1529949
5km	50%	35000	4	251	4946709	632247	4264450	1943986
5km	50%	35000	4	289	5321076	642148	4621116	2090618
5km	50%	35000	4	241	5098095	642827	4392308	2116680
5km	50%	35000	4	301	5002379	650897	4285479	2128395
5km	50%	35000	4	315	5006684	671537	4291589	2070419
5km	50%	35000	4	357	5163172	641804	4463948	2094231
5km	50%	35000	4	249	6815279	753325	6022633	2360054
5km	50%	35000	4	303	4410044	576513	3773968	1649650
5km	50%	35000	4	314	6316385	766166	5499709	2268534
5km	50%	35000	4	211	4422618	553793	3808135	1615843
5km	50%	35000	4	168	4593669	560263	3979119	1700495
5km	50%	35000	4	254	5207569	635786	4507111	1939246
5km	50%	35000	4	298	6251633	723637	5468861	2474099
5km	50%	35000	4	264	5176105	656006	4474416	1907197
5km	50%	35000	4	310	5135574	678774	4403927	2108476
5km	50%	35000	4	320	5711676	725797	4909189	2400973
5km	50%	35000	4	242	4377486	561460	3750745	1883171
5km	50%	35000	4	248	5250370	694020	4508008	2377697
5km	50%	35000	4	208	4934780	646090	4249687	1986331
5km	50%	35000	4	210	4469623	584424	3834354	1745942
5km	50%	35000	4	244	6718389	793453	5867298	2494475
5km	50%	35000	4	214	4234385	579143	3624431	1821510
5km	50%	35000	4	257	5305250	677132	4576108	1989673
5km	50%	35000	4	353	4280520	533779	3678143	1657078
5km	50%	35000	4	272	4129348	526414	3566984	1606133
5km	50%	35000	4	276	5471504	665605	4757035	1935248
5km	50%	35000	4	222	5492536	721177	4711860	2436493
5km	50%	35000	4	262	4972381	634995	4285161	1875715
5km	50%	35000	4	283	7398047	824395	6504802	2697990
5km	50%	35000	4	281	5546266	732713	4754263	1824370
5km	50%	35000	4	212	4488497	551609	3861365	1603714
5km	50%	35000	4	301	5474400	610671	4795856	2025955
5km	50%	35000	4	261	6309336	711068	5544720	2293196
5km	50%	35000	4	294	4584607	606400	3908630	1923019
5km	50%	35000	4	310	6872235	798460	5994820	2667348
5km	50%	35000	4	251	5284158	674341	4558288	2082772
5km	50%	35000	4	275	6002866	680029	5257981	1973866
5km	50%	35000	4	252	5121741	667374	4396334	1844188
5km	50%	35000	4	249	4791954	597136	4137734	1810786
5km	50%	35000	4	286	5827516	662942	5110292	2171486
5km	50%	35000	4	413	5452472	680068	4717301	2311687
5km	50%	35000	4	295	4679545	596885	4003172	2243624
5km	50%	35000	4	235	5603279	665517	4867546	1933702
5km	50%	35000	4	202	5742651	743587	4907243	2257030
5km	50%	35000	4	420	5279852	665396	4537952	2187574
5km	50%	35000	4	272	6209656	735082	5440235	2315344
5km	50%	35000	4	363	4370682	549926	3744444	1728066
5km	50%	35000	4	227	4612943	628920	3924181	2050822
5km	50%	35000	4	299	6185758	715768	5437076	2265347
5km	50%	35000	4	272	4191733	546098	3607961	1589231
5km	50%	35000	4	310	4576967	572759	3943552	1819152
5km	50%	35000	4	297	5828641	737643	5025919	2592841
5km	50%	35000	4	341	5537655	660912	4805556	2252487
5km	50%	35000	4	267	6052247	680322	5301086	2307102
5km	50%	35000	4	194	4570776	622899	3885769	2040780
5km	50%	35000	4	208	4209030	546683	3608685	1790129
5km	50%	35000	4	243	5062510	704133	4275028	2006089
5km	50%	35000	4	258	5218440	600835	4566362	2002527
5km	50%	35000	4	267	5831951	784878	4967445	2442004
5km	50%	35000	4	382	4758220	665923	4036906	2124245
5km	50%	35000	4	286	5012881	637578	4322990	1888010
5km	50%	35000	4	256	4835897	643897	4145118	1824623
5km	50%	35000	4	306	5571997	673387	4852841	2350646
5km	50%	35000	4	247	5433705	610405	4779916	1920645
5km	50%	35000	4	283	4416895	586490	3802800	1797806
5km	50%	35000	4	291	5436178	691039	4690352	2097556
5km	50%	35000	4	307	5312788	665005	4591179	2741647
5km	50%	35000	4	254	4760988	592571	4098911	1931919
5km	50%	35000	4	329	6371048	733558	5577412	2360553
5km	50%	35000	4	310	4256630	578525	3636326	1783806
5km	50%	35000	4	341	5646641	644626	4958380	2157633
5km	50%	35000	4	261	4873075	602614	4195290	1902633
5km	50%	35000	4	487	6599433	671785	5869881	2457683
5km	50%	35000	4	363	4536713	614378	3852385	1927887
5km	50%	35000	4	255	5283892	687520	4539556	1961863
5km	50%	35000	4	244	4597408	604017	3920998	1948725
5km	50%	35000	4	297	5994805	736636	5190170	2024154
5km	50%	35000	4	317	5367724	667929	4656085	1960216
5km	50%	35000	4	362	6921734	785459	6068573	2898208
5km	50%	35000	4	247	4851773	647487	4157930	1916778
5km	50%	35000	4	335	4534600	571977	3902171	1643302
5km	50%	35000	4	214	4491466	565819	3851056	1679292
5km	50%	35000	4	253	4385758	547600	3796626	1721211
5km	50%	35000	4	232	4540826	604140	3896894	1721812
5km	50%	35000	4	376	5965981	670594	5202946	2190397
5km	50%	35000	4	250	4428126	610354	3778929	1926288
5km	50%	35000	4	327	5798661	681402	5057658	2646720
5km	50%	35000	4	303	4519314	579506	3895181	1757082
5km	50%	35000	4	411	5835347	711125	5051406	2422343
5km	50%	35000	4	334	5033580	674403	4293269	2132116
5km	50%	35000	4	414	6304976	681533	5564751	2199834
5km	50%	35000	4	297	5636439	675172	4900809	2334952
5km	50%	35000	4	229	4654722	591980	4022522	1607783
5km	50%	35000	4	404	6486314	698202	5719232	2641643
5km	50%	35000	4	222	6238830	705363	5449475	2497402
5km	50%	35000	4	358	4567887	619874	3885706	1918364
5km	50%	35000	4	285	4601155	590357	3959912	1781033
5km	50%	35000	4	361	5685234	720207	4919016	2281832
5km	50%	35000	4	244	6367664	727301	5578856	2295715
5km	50%	35000	4	475	5052068	654237	4324995	2264362
5km	50%	35000	4	288	5395182	646134	4669375	2021771
5km	50%	35000	4	292	5446754	695606	4659562	2036275
5km	50%	35000	4	406	5341573	685428	4597079	2112829
5km	50%	35000	4	472	6263699	700715	5498424	2281268
5km	50%	35000	4	456	6350713	754626	5474516	2636285
5km	50%	35000	4	287	5879150	693988	5111775	2210142
5km	50%	35000	4	234	4070436	540179	3490929	1566101
5km	50%	35000	4	302	4942233	663090	4230328	1990559
5km	50%	35000	4	220	4754541	581593	4140549	1810970
5km	50%	35000	4	266	4403824	577480	3762195	1754346
5km	50%	35000	4	235	4942626	637765	4236984	2104417
5km	50%	35000	4	265	4542244	633156	3834109	2172475
5km	50%	35000	4	220	4523134	565542	3914789	1926723
5km	50%	35000	4	236	4583214	620442	3898693	1919377
5km	50%	35000	4	271	5423552	685667	4686094	2025752
5km	50%	35000	4	365	6003361	723554	5218143	2410656
5km	50%	35000	4	299	5112462	658355	4364305	2262256
5km	50%	35000	4	274	6205406	727450	5415954	2527494
5km	50%	35000	4	230	5675833	662733	4949393	2367411
5km	50%	35000	4	209	4221652	538068	3640320	1733061
5km	50%	35000	4	381	4331678	616733	3660766	1865064
5km	50%	35000	4	325	5213196	665659	4474112	2034637
5km	50%	35000	4	291	5608138	643320	4894094	1948663
5km	50%	35000	4	214	5079121	611591	4419620	1848725
5km	50%	35000	4	248	4841640	602782	4168309	1877941
5km	50%	35000	4	224	5253545	637529	4555475	2138177
5km	50%	35000	4	359	5504828	651493	4792895	2071963
5km	50%	35000	4	212	4510122	588429	3851472	1733372
5km	50%	35000	4	402	4778304	620561	4103555	1850891
5km	50%	35000	4	232	3794109	494711	3268339	1484207
5km	50%	35000	4	432	4423539	534841	3821506	1658702
5km	50%	35000	4	365	6011772	697003	5256379	2228715
5km	50%	35000	4	247	4682986	625898	4009278	1853970
5km	50%	35000	4	412	5539414	713201	4759573	2225542
5km	50%	35000	4	302	5049478	606359	4393683	2023184
5km	50%	35000	4	328	5129821	655718	4412929	2361114
5km	50%	35000	4	289	4521644	530972	3950817	1803053
5km	50%	35000	4	472	7342733	756570	6518780	2556198
5km	50%	35000	4	197	3961138	532849	3396284	1569748
5km	50%	35000	4	298	5027816	663986	4308376	2021412
5km	50%	35000	4	293	5747828	661553	5023971	2178657
[truncated: 1 more rows]
