# Supplementary material for: Quantifying the Value of Perfect Information in Emergency Vaccination Campaigns
Source: PLoS Comput Biol. 2017 Feb 16;13(2):e1005318. doi: 10.1371/journal.pcbi.1005318 (PMC5312803; doi:10.1371/journal.pcbi.1005318)
Supplement: S1 Data — (ZIP) [file pcbi.1005318.s013.zip › Data/5km vaccination/data6.txt]

vacc_radius	efficacy	capacity	delay	outbreak_duration	livestock_culled	cattle_culled	sheep_culled	vaccinations
5km	50%	35000	6	334	5196606	638235	4496536	1862030
5km	50%	35000	6	323	4456640	578978	3827950	1790051
5km	50%	35000	6	246	4807234	638847	4105984	1954260
5km	50%	35000	6	370	5693908	647768	4973036	2383088
5km	50%	35000	6	362	5435110	609326	4771726	2092670
5km	50%	35000	6	227	4562262	561038	3914190	1974015
5km	50%	35000	6	319	6298519	774997	5456448	2482754
5km	50%	35000	6	244	6238268	810390	5355398	2408342
5km	50%	35000	6	337	5081594	662535	4364595	2032278
5km	50%	35000	6	296	5700019	670791	4980786	2115070
5km	50%	35000	6	327	5005221	682684	4281952	2235703
5km	50%	35000	6	259	5181789	629892	4500513	2019930
5km	50%	35000	6	306	5342496	646023	4650527	2178376
5km	50%	35000	6	292	5817180	634763	5117210	2083492
5km	50%	35000	6	378	6081889	669776	5335951	2454593
5km	50%	35000	6	199	4480741	573898	3839673	1726382
5km	50%	35000	6	225	3492805	467235	2986461	1511537
5km	50%	35000	6	240	4697232	573974	4049713	1820302
5km	50%	35000	6	233	4662110	575850	4051837	1736806
5km	50%	35000	6	221	4605871	541262	4016202	1696697
5km	50%	35000	6	236	5227360	637628	4526002	1993130
5km	50%	35000	6	257	5313776	654393	4590220	2225190
5km	50%	35000	6	355	6972961	775805	6142189	2540741
5km	50%	35000	6	243	5144671	680263	4378912	2124720
5km	50%	35000	6	253	4483496	598420	3820217	1919050
5km	50%	35000	6	245	5261929	710942	4473356	2391434
5km	50%	35000	6	365	6279736	697626	5541487	2503199
5km	50%	35000	6	287	6068284	707407	5304776	2632605
5km	50%	35000	6	255	4704258	616718	4021259	1998325
5km	50%	35000	6	205	4692212	600485	4045002	1908046
5km	50%	35000	6	202	4570257	594644	3925473	1847049
5km	50%	35000	6	285	5344047	655403	4635157	2022150
5km	50%	35000	6	250	3913902	507117	3366001	1644495
5km	50%	35000	6	363	4234995	539899	3654878	1648895
5km	50%	35000	6	274	4857711	634530	4162618	2123305
5km	50%	35000	6	207	4264939	554544	3662315	1690468
5km	50%	35000	6	207	4527351	589005	3885465	1967891
5km	50%	35000	6	306	4693401	592564	4060681	2033700
5km	50%	35000	6	334	5015444	643613	4323732	2187035
5km	50%	35000	6	353	6454806	678116	5734651	2350974
5km	50%	35000	6	349	6187833	715380	5398596	2534480
5km	50%	35000	6	296	5170503	621459	4485423	1887234
5km	50%	35000	6	250	5116246	619350	4427378	2047500
5km	50%	35000	6	265	4810076	623967	4150072	2103757
5km	50%	35000	6	262	5685043	646824	4951179	2200004
5km	50%	35000	6	284	5248884	661192	4523648	1963801
5km	50%	35000	6	286	4661956	605862	3997362	1816507
5km	50%	35000	6	240	4775303	663110	4061083	1940393
5km	50%	35000	6	261	4743954	597013	4083961	1942212
5km	50%	35000	6	280	6377524	717116	5595880	2511154
5km	50%	35000	6	308	6187262	677708	5456503	2145984
5km	50%	35000	6	269	5068507	600403	4432932	2084444
5km	50%	35000	6	324	4858892	536488	4278500	1967680
5km	50%	35000	6	221	4265969	588422	3633256	1812408
5km	50%	35000	6	267	4267958	538967	3680779	1797562
5km	50%	35000	6	415	4740281	644244	4047768	2113109
5km	50%	35000	6	338	4923002	665044	4188906	2041637
5km	50%	35000	6	265	5336508	650546	4611382	2122232
5km	50%	35000	6	226	4604956	586898	3953976	1940131
5km	50%	35000	6	404	5406893	639115	4696433	2259674
5km	50%	35000	6	376	6186254	702047	5396968	2443779
5km	50%	35000	6	285	6342347	674231	5622059	2037879
5km	50%	35000	6	276	4774479	621625	4100420	2265669
5km	50%	35000	6	219	5467802	641733	4765683	2304325
5km	50%	35000	6	256	5902637	732428	5111770	2585551
5km	50%	35000	6	289	4230359	535404	3634097	1626793
5km	50%	35000	6	293	5574739	684471	4827905	2550657
5km	50%	35000	6	239	5811752	663283	5085209	2226103
5km	50%	35000	6	329	4269845	575280	3636268	1816447
5km	50%	35000	6	285	6432223	788387	5585840	2657168
5km	50%	35000	6	355	4363302	560678	3760480	1716328
5km	50%	35000	6	337	5144927	620505	4461381	2124765
5km	50%	35000	6	213	5011351	667185	4289853	2055116
5km	50%	35000	6	249	4748681	565111	4121861	1797333
5km	50%	35000	6	218	4444927	566932	3812980	1996608
5km	50%	35000	6	274	6160421	698561	5385337	2341182
5km	50%	35000	6	313	5129602	639417	4403240	2274815
5km	50%	35000	6	373	5281478	609755	4636038	2022027
5km	50%	35000	6	262	4779248	607576	4113183	1770163
5km	50%	35000	6	238	5170129	668085	4444128	2106765
5km	50%	35000	6	275	5115791	645749	4411674	2027481
5km	50%	35000	6	276	6347505	735202	5572858	2336309
5km	50%	35000	6	181	4540381	541328	3965118	1809758
5km	50%	35000	6	299	6047491	717282	5276298	2536268
5km	50%	35000	6	253	5054956	668269	4335886	1817355
5km	50%	35000	6	264	4779343	654736	4074406	1895857
5km	50%	35000	6	256	4084566	536464	3490474	1777719
5km	50%	35000	6	321	5393454	689418	4625029	2404220
5km	50%	35000	6	320	5078619	631792	4370902	2037523
5km	50%	35000	6	229	4742411	575187	4119588	1792571
5km	50%	35000	6	341	4770660	634291	4083205	1889608
5km	50%	35000	6	341	4716981	602186	4059874	1751661
5km	50%	35000	6	298	4854206	564186	4238603	1708300
5km	50%	35000	6	364	5769414	646027	5049750	2363309
5km	50%	35000	6	337	5427841	655846	4724220	2326485
5km	50%	35000	6	368	5661311	764383	4815273	2671115
5km	50%	35000	6	239	5058001	674985	4340734	1984417
5km	50%	35000	6	204	4266140	548259	3655263	1692994
5km	50%	35000	6	229	4419411	570521	3812614	1810452
5km	50%	35000	6	229	4640981	600473	3999723	1877201
5km	50%	35000	6	213	4797127	593894	4128746	1778708
5km	50%	35000	6	292	4178929	515310	3622951	1628077
5km	50%	35000	6	335	5808707	702139	5049001	2292398
5km	50%	35000	6	255	6209766	675706	5471745	2575263
5km	50%	35000	6	277	5400069	617584	4730433	2095114
5km	50%	35000	6	302	4833021	620317	4173078	2058578
5km	50%	35000	6	436	5473058	642984	4765116	2234893
5km	50%	35000	6	208	5103145	654265	4391782	2284037
5km	50%	35000	6	242	5692066	643408	5008858	2156548
5km	50%	35000	6	280	4161163	542558	3575521	1778443
5km	50%	35000	6	279	5304499	600648	4674299	2049651
5km	50%	35000	6	301	5052255	668890	4334161	2164858
5km	50%	35000	6	253	5907844	737631	5103023	2489852
5km	50%	35000	6	268	4479081	625979	3810530	2120666
5km	50%	35000	6	302	4916374	628710	4227023	1922835
5km	50%	35000	6	351	5404142	636466	4717335	2243853
5km	50%	35000	6	227	4386168	554019	3742177	1754192
5km	50%	35000	6	246	6029057	674943	5295536	2387974
5km	50%	35000	6	248	4619895	607715	3967787	1865927
5km	50%	35000	6	267	3790436	458899	3279255	1568134
5km	50%	35000	6	221	4522343	553930	3909028	1832688
5km	50%	35000	6	276	6232577	795287	5317180	2551885
5km	50%	35000	6	216	4887166	619990	4210810	2012358
5km	50%	35000	6	260	4944351	623729	4283702	1993484
5km	50%	35000	6	287	4334265	578606	3677756	2061821
5km	50%	35000	6	328	6702245	743981	5879034	2474423
5km	50%	35000	6	300	4737566	588581	4100829	1923688
5km	50%	35000	6	243	5024904	623464	4333447	2301908
5km	50%	35000	6	260	5570409	661149	4849382	2159785
5km	50%	35000	6	359	6302338	744628	5498762	2826342
5km	50%	35000	6	348	5057741	673621	4338809	2087675
5km	50%	35000	6	293	6332563	711427	5556517	2594751
5km	50%	35000	6	200	3764751	532924	3193345	1521851
5km	50%	35000	6	285	5814473	727053	5021250	2786421
5km	50%	35000	6	260	5697427	743425	4908472	2273799
5km	50%	35000	6	237	4214527	566081	3613581	1903977
5km	50%	35000	6	260	4308041	569230	3693522	1743606
5km	50%	35000	6	271	4097324	553071	3482412	1702967
5km	50%	35000	6	301	4745225	620498	4042808	1907474
5km	50%	35000	6	299	4200869	544681	3616453	1897616
5km	50%	35000	6	313	5797493	667840	5074290	2247309
5km	50%	35000	6	206	4112514	538313	3516808	1671400
5km	50%	35000	6	296	6019098	726263	5240130	2825923
5km	50%	35000	6	305	4613562	585018	3982383	1955545
5km	50%	35000	6	256	3863526	492056	3352271	1716297
5km	50%	35000	6	330	6354277	711204	5591343	2346353
5km	50%	35000	6	238	5860567	698079	5105171	2278536
5km	50%	35000	6	311	5012875	671584	4288497	2048333
5km	50%	35000	6	216	5068180	677033	4337170	2237187
5km	50%	35000	6	210	5436292	659279	4732878	1943338
5km	50%	35000	6	325	4771463	580378	4142826	1919509
5km	50%	35000	6	215	5126926	663285	4408575	2076069
5km	50%	35000	6	262	4011471	552788	3424150	1666867
5km	50%	35000	6	230	4781507	586521	4137087	1829112
5km	50%	35000	6	213	4047094	563178	3432297	1964437
5km	50%	35000	6	301	4962197	679239	4240896	2081620
5km	50%	35000	6	288	5861585	700679	5087320	2239233
5km	50%	35000	6	275	3846471	508387	3283629	1803820
5km	50%	35000	6	352	5829897	630778	5151307	2213799
5km	50%	35000	6	241	4736216	607814	4077794	1827808
5km	50%	35000	6	266	4651168	610927	3976524	1879169
5km	50%	35000	6	353	7425785	818601	6535665	2709568
5km	50%	35000	6	267	5702165	693155	4950985	2224906
5km	50%	35000	6	356	6554044	799800	5681479	2748575
5km	50%	35000	6	221	6501353	778790	5654334	2785801
5km	50%	35000	6	356	6183154	685485	5412794	2408169
5km	50%	35000	6	435	6715021	759474	5899589	2776844
5km	50%	35000	6	299	5733297	743535	4941538	2419438
5km	50%	35000	6	299	4607273	640673	3920287	1967033
5km	50%	35000	6	264	4672394	614060	4011067	2011913
5km	50%	35000	6	276	5016495	635144	4313668	1846204
5km	50%	35000	6	290	5705629	672439	4986523	2126145
5km	50%	35000	6	192	5483979	681955	4746649	2211975
5km	50%	35000	6	326	7083104	774893	6211964	2705205
5km	50%	35000	6	302	6113196	704297	5337631	2509856
5km	50%	35000	6	265	5003105	606882	4353574	1942753
5km	50%	35000	6	242	4426203	606941	3781945	2075684
5km	50%	35000	6	294	5121424	679500	4405508	1934779
5km	50%	35000	6	280	4622560	603210	3945204	1909298
5km	50%	35000	6	249	5427363	662809	4718712	2385864
5km	50%	35000	6	304	4502036	575589	3844841	1912386
5km	50%	35000	6	322	5168046	583186	4526049	1944895
5km	50%	35000	6	190	4209329	541617	3632252	1645725
5km	50%	35000	6	259	4382918	598166	3737428	1923719
5km	50%	35000	6	224	5546522	620927	4855081	2297147
5km	50%	35000	6	220	5055077	624525	4360759	1912628
5km	50%	35000	6	298	5052657	632618	4323645	2258331
5km	50%	35000	6	253	7105226	760077	6285542	2718070
5km	50%	35000	6	231	7038167	754223	6200356	2521923
5km	50%	35000	6	236	5172711	673207	4433664	2003856
5km	50%	35000	6	246	5751425	639537	5051342	2157523
5km	50%	35000	6	270	6444046	792567	5597800	2377694
5km	50%	35000	6	241	4440781	587744	3807683	1893199
5km	50%	35000	6	309	4444505	564728	3816430	1765656
5km	50%	35000	6	240	3491546	447272	3003572	1475519
5km	50%	35000	6	226	4593596	568077	3981255	1909673
5km	50%	35000	6	279	6262642	759761	5432119	2420155
5km	50%	35000	6	492	5516990	616395	4848849	2202539
5km	50%	35000	6	365	6459394	726840	5656149	2442612
5km	50%	35000	6	280	5985714	751455	5184182	2242913
5km	50%	35000	6	324	4791737	582147	4146163	1846712
5km	50%	35000	6	187	4408660	522137	3805829	1586176
5km	50%	35000	6	324	4972640	591871	4345128	1934622
5km	50%	35000	6	284	5023395	663342	4305966	2092252
5km	50%	35000	6	339	4807155	612854	4136400	2310234
5km	50%	35000	6	330	4038236	521613	3464737	1604645
5km	50%	35000	6	308	4646958	572054	4025313	1861706
5km	50%	35000	6	302	6588921	748799	5754206	2630710
5km	50%	35000	6	305	4757444	599611	4110912	1927841
5km	50%	35000	6	255	4997698	614314	4317566	2098624
5km	50%	35000	6	368	6553159	740389	5756262	2526532
5km	50%	35000	6	221	5447271	675917	4700997	1960062
5km	50%	35000	6	318	5003869	650961	4286648	2446886
5km	50%	35000	6	287	5243070	620793	4586506	1991150
5km	50%	35000	6	286	5087384	640676	4396228	2067211
5km	50%	35000	6	312	6064941	709242	5316287	2199828
5km	50%	35000	6	248	4813995	630337	4125442	2119435
5km	50%	35000	6	287	3804304	457810	3281460	1593209
5km	50%	35000	6	248	6194353	707356	5421030	2226170
5km	50%	35000	6	243	5488477	670337	4738763	2165004
5km	50%	35000	6	273	3889128	494116	3360181	1694054
5km	50%	35000	6	228	4431290	580988	3803371	2035393
5km	50%	35000	6	274	5661047	642128	4956050	2301959
5km	50%	35000	6	313	4657723	623156	3980454	1904484
5km	50%	35000	6	191	3955662	506761	3401990	1711934
5km	50%	35000	6	251	6123844	707311	5366118	2340615
5km	50%	35000	6	202	4130919	526591	3565698	1588256
5km	50%	35000	6	316	5519951	701536	4734059	2315825
5km	50%	35000	6	238	3958104	510696	3420366	1658623
5km	50%	35000	6	313	6817633	755898	5958688	2434973
5km	50%	35000	6	206	4078115	520869	3504748	1660994
5km	50%	35000	6	322	5193159	584363	4559788	2159451
5km	50%	35000	6	288	6544186	772625	5704859	2618808
5km	50%	35000	6	242	4810190	616462	4139047	2223082
5km	50%	35000	6	252	4957999	617044	4288923	2215490
5km	50%	35000	6	286	5173844	630601	4482599	2256667
5km	50%	35000	6	298	6517311	764223	5661594	2839821
5km	50%	35000	6	252	5529237	680296	4793570	2019520
5km	50%	35000	6	370	5664287	681189	4914662	2409831
5km	50%	35000	6	291	4753687	622462	4077996	1855222
5km	50%	35000	6	361	4666391	625290	3977115	2076166
5km	50%	35000	6	257	4809611	637849	4117582	1947469
5km	50%	35000	6	282	4907011	592063	4269389	2183173
5km	50%	35000	6	208	4223906	535781	3667505	1516422
5km	50%	35000	6	253	5048843	590466	4405364	1944957
5km	50%	35000	6	209	4290154	564254	3672311	1640197
5km	50%	35000	6	326	6139802	786583	5291974	2826424
5km	50%	35000	6	277	5465884	667458	4740579	2008589
5km	50%	35000	6	302	4741304	619647	4072577	1802485
5km	50%	35000	6	245	3809798	504282	3257973	1750550
5km	50%	35000	6	309	4582321	607610	3916670	2359025
5km	50%	35000	6	295	4445058	593806	3792306	1947158
5km	50%	35000	6	233	4590285	572304	3971068	1955850
5km	50%	35000	6	354	5094215	622823	4410580	2202154
5km	50%	35000	6	478	6787114	823336	5860376	2857652
5km	50%	35000	6	219	4507479	588980	3863853	1813058
5km	50%	35000	6	237	4716726	590542	4078897	1793489
5km	50%	35000	6	309	5146650	652670	4446756	2015747
5km	50%	35000	6	217	4451922	567268	3840843	1814475
5km	50%	35000	6	335	7034964	782476	6196940	2782549
5km	50%	35000	6	329	4286110	545388	3707050	1719094
5km	50%	35000	6	215	4614652	504788	4073826	1850680
5km	50%	35000	6	369	6471596	776492	5627056	2949284
5km	50%	35000	6	255	4782681	587119	4163580	2011519
5km	50%	35000	6	327	5436680	662660	4726519	2093100
5km	50%	35000	6	473	6547442	709181	5786809	2366358
5km	50%	35000	6	265	5012788	642455	4318923	2170178
5km	50%	35000	6	511	7108573	802117	6237108	2778842
5km	50%	35000	6	225	4278447	553452	3679642	1670656
5km	50%	35000	6	329	6060256	736813	5259615	2133821
5km	50%	35000	6	253	5516726	622851	4834273	2359633
5km	50%	35000	6	309	6253137	704542	5471351	2588607
5km	50%	35000	6	263	5003695	612791	4299180	2235329
5km	50%	35000	6	250	4966063	616701	4282402	1856086
5km	50%	35000	6	255	5585255	708409	4811620	2436501
5km	50%	35000	6	205	5588528	685534	4840225	2028199
5km	50%	35000	6	261	4470042	578255	3833038	1681517
5km	50%	35000	6	326	5077965	629218	4379983	2256011
5km	50%	35000	6	301	4531367	586759	3863391	1830255
5km	50%	35000	6	242	4694233	599335	4048544	2030860
5km	50%	35000	6	340	4515116	607792	3831749	1916200
5km	50%	35000	6	299	5032365	631694	4357421	1912597
5km	50%	35000	6	324	6084961	718973	5301201	2391054
5km	50%	35000	6	338	4898436	638459	4181436	2140040
5km	50%	35000	6	229	4146038	561043	3535933	1821719
5km	50%	35000	6	381	6392835	690451	5630113	2298302
5km	50%	35000	6	379	4201593	526531	3617058	1788212
5km	50%	35000	6	354	6025611	683076	5281963	2356336
5km	50%	35000	6	338	5343341	696915	4581623	2341043
5km	50%	35000	6	389	7209840	809748	6339128	2646320
5km	50%	35000	6	247	4807942	615941	4128930	1766809
5km	50%	35000	6	407	5035741	674382	4299736	2275214
5km	50%	35000	6	275	6313445	700861	5551780	2295304
5km	50%	35000	6	312	5895099	679138	5168032	2264432
5km	50%	35000	6	291	5135583	672995	4412513	2150577
5km	50%	35000	6	322	5463733	734541	4663949	2538365
5km	50%	35000	6	528	6491412	741188	5686164	2520197
5km	50%	35000	6	352	5735615	660409	5029429	2089661
5km	50%	35000	6	282	5038078	593765	4411023	1949601
5km	50%	35000	6	223	5743832	729130	4911566	2542028
5km	50%	35000	6	271	3803162	515983	3245547	1645337
5km	50%	35000	6	343	4472950	558089	3858179	1976902
5km	50%	35000	6	372	5785684	699961	4994506	2302236
5km	50%	35000	6	235	5324058	649037	4627341	2356775
5km	50%	35000	6	376	5036117	617489	4348612	2085865
5km	50%	35000	6	252	4708974	647993	4017539	1966244
5km	50%	35000	6	344	5306426	652389	4603981	2070114
5km	50%	35000	6	295	5028475	658597	4321463	2020841
5km	50%	35000	6	391	6204923	743687	5400114	2739183
5km	50%	35000	6	270	5463959	682170	4715295	2317244
5km	50%	35000	6	318	7063374	805666	6160870	2867570
5km	50%	35000	6	273	7366981	781629	6497370	2939703
5km	50%	35000	6	317	4736593	651565	4015523	2228980
5km	50%	35000	6	302	5075092	597576	4422174	2153502
5km	50%	35000	6	284	4688606	630359	4004047	1896544
5km	50%	35000	6	376	4676686	625871	4002772	2025110
5km	50%	35000	6	243	5056658	679863	4317720	2058943
5km	50%	35000	6	416	5059550	563434	4437023	2172098
5km	50%	35000	6	291	6052073	713515	5284620	2408099
5km	50%	35000	6	289	5191965	617960	4524033	1983619
5km	50%	35000	6	403	5656993	615842	4997915	2192166
5km	50%	35000	6	252	5636502	611745	4975980	2088305
5km	50%	35000	6	229	6588341	737361	5780594	2556824
5km	50%	35000	6	362	5610287	632587	4896702	2456306
5km	50%	35000	6	269	4590862	609953	3934086	1806362
5km	50%	35000	6	378	7223756	801449	6367305	2591177
5km	50%	35000	6	279	6329870	703552	5570288	2364741
5km	50%	35000	6	357	5664829	732751	4851829	2543332
5km	50%	35000	6	352	5899242	665249	5179520	2491314
5km	50%	35000	6	257	4173477	563389	3562411	1961728
5km	50%	35000	6	284	4427298	583007	3772156	1907351
5km	50%	35000	6	375	6657866	816574	5783248	2580461
5km	50%	35000	6	253	4509058	585964	3870680	1819440
5km	50%	35000	6	311	4768825	566316	4119077	1790504
5km	50%	35000	6	307	4263893	605316	3598744	1929249
5km	50%	35000	6	235	5061860	663086	4344653	2051080
5km	50%	35000	6	234	4128457	527286	3513500	1789280
5km	50%	35000	6	306	3236390	425545	2778277	1345050
5km	50%	35000	6	313	4786257	623641	4122542	2056356
5km	50%	35000	6	343	5242414	705587	4465684	2120396
5km	50%	35000	6	214	5242077	653406	4530317	2046373
5km	50%	35000	6	341	5726430	707567	4934068	2251297
5km	50%	35000	6	320	5684604	677016	4959507	2305010
5km	50%	35000	6	321	4276744	535904	3700259	1779560
5km	50%	35000	6	227	5419039	604857	4748747	2153764
5km	50%	35000	6	295	4613476	600697	3952299	2185744
5km	50%	35000	6	224	4637001	582276	4001676	1745046
5km	50%	35000	6	208	5036292	625945	4322048	2080440
5km	50%	35000	6	218	5090952	637624	4377254	1874085
5km	50%	35000	6	264	4390357	532362	3805540	1601160
5km	50%	35000	6	227	5156247	616562	4448061	2325365
5km	50%	35000	6	236	4891806	633176	4182625	2143449
5km	50%	35000	6	269	4666345	620637	4005909	2064090
5km	50%	35000	6	397	6624487	738105	5825010	2460336
5km	50%	35000	6	271	5300451	701551	4526989	2006259
5km	50%	35000	6	264	5460134	592007	4815683	2046189
5km	50%	35000	6	238	6623565	797851	5713153	2542962
5km	50%	35000	6	266	4800513	622868	4126195	1946798
5km	50%	35000	6	282	5581637	698863	4801881	2081263
5km	50%	35000	6	285	6650981	807798	5774178	2668861
5km	50%	35000	6	303	6113660	651750	5386362	2284814
5km	50%	35000	6	233	4547688	579213	3893456	1825944
5km	50%	35000	6	311	5862610	698631	5104093	2328137
5km	50%	35000	6	297	5634651	702647	4897984	2257185
5km	50%	35000	6	252	5039640	612863	4370668	2018398
5km	50%	35000	6	224	5007835	647445	4291976	2141845
5km	50%	35000	6	280	4742893	527277	4165480	1946132
5km	50%	35000	6	291	5326407	676833	4600203	2300095
5km	50%	35000	6	242	6260481	686752	5525428	2581576
5km	50%	35000	6	271	5899993	639130	5190117	2137604
5km	50%	35000	6	257	4315637	545276	3723149	1815631
5km	50%	35000	6	326	4601821	576852	3977809	1936460
5km	50%	35000	6	220	5424510	701464	4674331	2095933
5km	50%	35000	6	215	4775956	631548	4096897	1963253
5km	50%	35000	6	257	4628541	599732	3977961	1751258
5km	50%	35000	6	263	5979307	625117	5282375	2438549
5km	50%	35000	6	214	4519505	581292	3877755	1861667
5km	50%	35000	6	297	5359564	646136	4644105	2152631
5km	50%	35000	6	353	5425709	639218	4713744	2238972
5km	50%	35000	6	458	5775660	679966	5054303	2324074
5km	50%	35000	6	195	5074792	616107	4402971	1896906
5km	50%	35000	6	393	6478855	676900	5761923	2425796
5km	50%	35000	6	281	5477472	669248	4765330	2175976
5km	50%	35000	6	312	6552852	671676	5795314	2607358
5km	50%	35000	6	269	5987053	671134	5246820	2257656
5km	50%	35000	6	378	6892885	731136	6100356	2498376
5km	50%	35000	6	212	4447715	549600	3854305	1836599
5km	50%	35000	6	202	3826021	514198	3282863	1656223
5km	50%	35000	6	244	5729191	710819	4934617	2235803
5km	50%	35000	6	278	6454542	713721	5671571	2292823
5km	50%	35000	6	218	4842136	585098	4204957	1652600
5km	50%	35000	6	500	5599209	667364	4877531	2427058
5km	50%	35000	6	343	7136021	828442	6216653	2750242
5km	50%	35000	6	355	6382801	731970	5579373	2531781
5km	50%	35000	6	346	5744461	646369	5048150	2352399
5km	50%	35000	6	441	6278642	708557	5482922	2444145
5km	50%	35000	6	304	5944410	671047	5199873	2474722
5km	50%	35000	6	323	4826995	630221	4114246	1972371
5km	50%	35000	6	390	5472144	678846	4719996	2077475
5km	50%	35000	6	289	5547721	673396	4817075	2071532
5km	50%	35000	6	314	5584197	658833	4875134	2236596
5km	50%	35000	6	282	5337202	706200	4574217	2477066
5km	50%	35000	6	392	5965582	695489	5199491	2408548
5km	50%	35000	6	290	4821226	621768	4159930	1884753
5km	50%	35000	6	239	4838113	627267	4170319	1975956
5km	50%	35000	6	269	5270507	590377	4606956	2128317
5km	50%	35000	6	239	5878455	673475	5145388	2244689
5km	50%	35000	6	222	4938931	637071	4244188	1907106
5km	50%	35000	6	262	4192784	527880	3617836	1788172
5km	50%	35000	6	254	4936586	622462	4223006	2093689
5km	50%	35000	6	241	5416518	600853	4744600	1962098
5km	50%	35000	6	320	4349557	567819	3724347	1977758
5km	50%	35000	6	223	4963197	643103	4264198	1955329
5km	50%	35000	6	227	5683268	750441	4860742	2472164
5km	50%	35000	6	324	6152098	755362	5334216	2754748
5km	50%	35000	6	325	6392100	715983	5629008	2463717
5km	50%	35000	6	308	5713929	695246	4969005	2235240
5km	50%	35000	6	288	6481272	773947	5613436	3026134
5km	50%	35000	6	279	4998621	664708	4279420	1872531
5km	50%	35000	6	264	4758749	620748	4086493	1968895
5km	50%	35000	6	370	4674355	595201	4021252	1925186
5km	50%	35000	6	332	4728348	600487	4075592	1886575
5km	50%	35000	6	266	5592831	708657	4846435	2062837
5km	50%	35000	6	315	4735128	623058	4066382	1845678
5km	50%	35000	6	271	4593863	560766	3965406	1876831
5km	50%	35000	6	327	5149498	610284	4490548	2171183
5km	50%	35000	6	310	4743364	640584	4052649	2111086
5km	50%	35000	6	258	4380362	556334	3762323	1920039
5km	50%	35000	6	253	4510026	597626	3839540	1834010
5km	50%	35000	6	275	6267016	654432	5566752	2454373
5km	50%	35000	6	213	4137235	557031	3521114	1731184
5km	50%	35000	6	246	5915275	741182	5106045	2505708
5km	50%	35000	6	402	5704905	656727	4961294	2230768
5km	50%	35000	6	492	6596501	725752	5807084	2405338
5km	50%	35000	6	331	4005755	521927	3444290	1635537
5km	50%	35000	6	232	4921276	561412	4313071	1920468
5km	50%	35000	6	234	4802022	551575	4203502	1826470
5km	50%	35000	6	350	4823873	650460	4135317	2020737
5km	50%	35000	6	235	5113369	688509	4366089	2018442
5km	50%	35000	6	333	6354980	759800	5543095	2596152
5km	50%	35000	6	264	5099490	615447	4420094	2083482
5km	50%	35000	6	238	4821665	597406	4125648	1851248
5km	50%	35000	6	286	5054824	625349	4362290	2027381
5km	50%	35000	6	348	4406468	594632	3761075	2078365
5km	50%	35000	6	485	6425501	694726	5678801	2597656
5km	50%	35000	6	340	7271576	793746	6402706	2752460
5km	50%	35000	6	268	5618124	685522	4857830	2094521
5km	50%	35000	6	289	4268771	506509	3714874	1754723
5km	50%	35000	6	325	4869441	705673	4123372	2264317
5km	50%	35000	6	264	4760817	624626	4077687	1993013
5km	50%	35000	6	358	4903205	621881	4210523	1865209
5km	50%	35000	6	280	5813492	792042	4950667	2709923
5km	50%	35000	6	280	5458489	610144	4786291	2275593
5km	50%	35000	6	222	4919966	580031	4270803	1944723
5km	50%	35000	6	372	5383408	647160	4687679	2201377
5km	50%	35000	6	276	4901602	613434	4233403	2086605
5km	50%	35000	6	213	5349373	663277	4618858	2108791
5km	50%	35000	6	245	5675614	662627	4959582	2285160
5km	50%	35000	6	215	4282467	538716	3678286	1645561
5km	50%	35000	6	473	5971880	664774	5260918	2422436
5km	50%	35000	6	222	6087609	706229	5302930	2224407
5km	50%	35000	6	294	4205176	588844	3590381	1803692
5km	50%	35000	6	238	5238252	595085	4598333	1951407
5km	50%	35000	6	320	3857145	498159	3314134	1671563
5km	50%	35000	6	345	6234694	726676	5424541	2478959
5km	50%	35000	6	295	5526265	657638	4819941	2394995
5km	50%	35000	6	332	5890496	698075	5130009	2353309
5km	50%	35000	6	428	5292079	695990	4535075	2057318
5km	50%	35000	6	213	5872223	662358	5150632	2170580
5km	50%	35000	6	280	6035766	766768	5200059	2738386
5km	50%	35000	6	296	5101132	629845	4426288	2090104
5km	50%	35000	6	342	5280127	642729	4575495	1990734
5km	50%	35000	6	359	5025346	666300	4277963	2185778
5km	50%	35000	6	399	6118186	694197	5327031	2360475
5km	50%	35000	6	319	5388998	668821	4663281	2196792
5km	50%	35000	6	362	5196388	597132	4548496	1995746
5km	50%	35000	6	254	4122995	524893	3539155	1686557
5km	50%	35000	6	232	5062716	665614	4335483	2042481
5km	50%	35000	6	231	4271094	528278	3693828	1946007
5km	50%	35000	6	387	5771488	657563	5062656	2444731
5km	50%	35000	6	233	4186049	555485	3565458	1730668
5km	50%	35000	6	252	5378342	668464	4670846	2321302
5km	50%	35000	6	216	4281728	552399	3665769	1583539
5km	50%	35000	6	201	5056299	635669	4357949	1880706
5km	50%	35000	6	287	5666618	635065	4947697	2216969
5km	50%	35000	6	275	5786137	684015	5035213	2253947
5km	50%	35000	6	400	4893850	632521	4215167	2113178
5km	50%	35000	6	255	4952778	634216	4257354	1834569
5km	50%	35000	6	227	4301714	590108	3668912	1907406
5km	50%	35000	6	259	4053983	542352	3461948	1645438
5km	50%	35000	6	350	5834974	731205	5037642	2337935
5km	50%	35000	6	253	4609759	561414	3979329	1742698
5km	50%	35000	6	386	5671582	647463	4986879	2537767
5km	50%	35000	6	313	4007678	534285	3426229	1661540
5km	50%	35000	6	322	5961349	659261	5221210	2343881
5km	50%	35000	6	241	5468363	692381	4710819	2315265
5km	50%	35000	6	396	5264333	675356	4501963	2040722
5km	50%	35000	6	369	6195637	686257	5441375	2472648
5km	50%	35000	6	293	5529913	642674	4830679	2232117
5km	50%	35000	6	244	5712055	669041	4998411	2295525
5km	50%	35000	6	275	5567242	712829	4793170	2042488
5km	50%	35000	6	254	5618986	736091	4806427	2394216
5km	50%	35000	6	348	6672907	794963	5799687	2706653
5km	50%	35000	6	242	5237656	646204	4543183	2246401
5km	50%	35000	6	259	4749599	628137	4054595	2080606
5km	50%	35000	6	275	4770676	618728	4071046	1775136
5km	50%	35000	6	190	4778830	591714	4113631	2031306
5km	50%	35000	6	307	6121389	687507	5376004	2243366
5km	50%	35000	6	270	5147887	682459	4394297	2048455
5km	50%	35000	6	294	4879141	597025	4210043	1875724
5km	50%	35000	6	276	4393023	561410	3796182	1789033
5km	50%	35000	6	230	4383740	598954	3750842	2011176
5km	50%	35000	6	224	4842974	625661	4153004	2001853
5km	50%	35000	6	281	4679321	606348	4014210	1837880
5km	50%	35000	6	268	5574133	666877	4843815	1985233
5km	50%	35000	6	314	5037741	603113	4396260	2073789
5km	50%	35000	6	261	4378197	562592	3780736	1721656
5km	50%	35000	6	210	4873039	638514	4178352	2275435
5km	50%	35000	6	207	4650168	600526	3980460	1843710
5km	50%	35000	6	221	4916494	646371	4206725	1941278
5km	50%	35000	6	366	5380081	663268	4645372	2209380
5km	50%	35000	6	318	3794634	464495	3291212	1653288
5km	50%	35000	6	444	6309813	793073	5426458	2772365
5km	50%	35000	6	194	4386197	609089	3703409	1858202
5km	50%	35000	6	305	4520874	601870	3877289	1765274
5km	50%	35000	6	339	6764093	771004	5934452	2625580
5km	50%	35000	6	270	4466457	587167	3842127	1894373
5km	50%	35000	6	240	5396950	709550	4633311	2031787
5km	50%	35000	6	386	4561500	519669	4007340	1902815
5km	50%	35000	6	217	4771265	629375	4111974	1833959
5km	50%	35000	6	304	4363043	592561	3723401	1672774
5km	50%	35000	6	253	4939158	611295	4287681	1942980
5km	50%	35000	6	257	6449788	708863	5675378	2435682
5km	50%	35000	6	280	4800757	615265	4113399	1820009
5km	50%	35000	6	223	4821670	563861	4188525	1996189
5km	50%	35000	6	286	4808908	614040	4155469	1812296
5km	50%	35000	6	269	5645076	646970	4944690	2248379
5km	50%	35000	6	324	4740699	602926	4097234	1924828
5km	50%	35000	6	324	4934402	605677	4270107	1968443
5km	50%	35000	6	350	4290128	551550	3704433	2066985
5km	50%	35000	6	273	5174628	637805	4492146	2083507
5km	50%	35000	6	282	4843418	633985	4157244	2075907
5km	50%	35000	6	308	6040745	711296	5254015	2743532
5km	50%	35000	6	302	5900524	634227	5194468	2171726
5km	50%	35000	6	249	4827138	634505	4138204	1784586
5km	50%	35000	6	221	5077089	603450	4413788	2130638
5km	50%	35000	6	309	5213267	644078	4511348	1893363
5km	50%	35000	6	227	5264228	684825	4513361	2089877
5km	50%	35000	6	256	4672882	614453	4007807	1949681
5km	50%	35000	6	305	4217774	555531	3611883	1876379
5km	50%	35000	6	369	5111152	658033	4403548	1950079
5km	50%	35000	6	265	4582274	624575	3855078	2043612
5km	50%	35000	6	279	7253067	790809	6412908	2663504
5km	50%	35000	6	360	5420473	580797	4794666	2074831
5km	50%	35000	6	234	4205083	559562	3615026	1772064
5km	50%	35000	6	288	4380821	583417	3763596	1848580
5km	50%	35000	6	266	4717143	540347	4138842	1794384
5km	50%	35000	6	262	4290027	553887	3712031	1863220
5km	50%	35000	6	287	4010994	532065	3439905	1630894
5km	50%	35000	6	327	4571350	566841	3960085	1866649
5km	50%	35000	6	269	4797036	607682	4139995	1968285
5km	50%	35000	6	275	5288865	674380	4561259	2222951
5km	50%	35000	6	294	5232098	617612	4568962	2017950
5km	50%	35000	6	317	5316041	660026	4585633	2462824
5km	50%	35000	6	340	5067940	593174	4418788	1880163
5km	50%	35000	6	272	6208159	759753	5370145	2604819
5km	50%	35000	6	315	4989009	596632	4334612	1930296
5km	50%	35000	6	295	4440388	559480	3817759	1885736
5km	50%	35000	6	263	4709416	591164	4068201	1876725
5km	50%	35000	6	239	5344691	640744	4647023	2051116
5km	50%	35000	6	318	4225200	563272	3599026	1693888
5km	50%	35000	6	256	5439332	728283	4646845	2324160
5km	50%	35000	6	276	4882872	617508	4216435	1837567
5km	50%	35000	6	242	6096691	683013	5368965	2293817
5km	50%	35000	6	406	5585141	674805	4825093	2381488
5km	50%	35000	6	284	5038396	660936	4327496	1938520
5km	50%	35000	6	270	4957087	674095	4204416	2092740
5km	50%	35000	6	219	5477666	692789	4706305	1920540
5km	50%	35000	6	297	4958171	626560	4268761	1970805
5km	50%	35000	6	255	4778990	616644	4102676	2016075
5km	50%	35000	6	214	6123845	666350	5415704	2342559
5km	50%	35000	6	259	4914244	584917	4256101	1984808
5km	50%	35000	6	315	4463480	567070	3847621	1706160
5km	50%	35000	6	272	5142576	663024	4406499	2029928
5km	50%	35000	6	241	4873954	612098	4189464	1891892
5km	50%	35000	6	286	6291364	756053	5460588	2661268
5km	50%	35000	6	229	5789444	685262	5009054	2313444
5km	50%	35000	6	247	4954794	578975	4326215	2007022
5km	50%	35000	6	202	5517003	700980	4767435	2263783
5km	50%	35000	6	275	4848393	592288	4216667	2015139
5km	50%	35000	6	322	6340601	751223	5519195	2492190
5km	50%	35000	6	247	3972222	512242	3416258	1589261
5km	50%	35000	6	280	4586806	574357	3925088	1863275
5km	50%	35000	6	371	6640370	746706	5823380	2474265
5km	50%	35000	6	235	5423981	623820	4749877	2321185
5km	50%	35000	6	216	5502251	642709	4802506	1961588
5km	50%	35000	6	217	4485545	591205	3857601	1899244
5km	50%	35000	6	259	4624328	633318	3927960	1863014
5km	50%	35000	6	285	4834400	609226	4171990	1961574
5km	50%	35000	6	201	4651572	611018	3973072	1709174
5km	50%	35000	6	217	4570051	609717	3915976	1827302
5km	50%	35000	6	265	5060211	670405	4337464	2185538
5km	50%	35000	6	271	5384368	704862	4606301	2305168
5km	50%	35000	6	231	5096279	621715	4420873	2158639
5km	50%	35000	6	303	6074788	673088	5347304	2415311
5km	50%	35000	6	294	4751022	584055	4098716	1808837
5km	50%	35000	6	305	4742670	595528	4076396	2266442
5km	50%	35000	6	275	4518593	592652	3889431	1818452
5km	50%	35000	6	242	5766700	725426	4971785	2593886
5km	50%	35000	6	273	4259887	554122	3666540	1692348
5km	50%	35000	6	245	5289832	644099	4583039	2088145
5km	50%	35000	6	254	4635378	549226	4014768	1790774
5km	50%	35000	6	269	5853963	677006	5121633	2362840
5km	50%	35000	6	245	6501120	720258	5705731	2581439
5km	50%	35000	6	455	5969111	724536	5185535	2325307
5km	50%	35000	6	246	5905705	776366	5088944	2322798
5km	50%	35000	6	226	4828971	613217	4148213	1833928
5km	50%	35000	6	257	4943074	590559	4301366	2089980
5km	50%	35000	6	268	5129289	618743	4448192	2069794
5km	50%	35000	6	368	4867532	646561	4182638	2050002
5km	50%	35000	6	300	4288405	540080	3690906	1712913
5km	50%	35000	6	291	4518279	567731	3888283	1730089
5km	50%	35000	6	288	5112352	660430	4390229	2350061
5km	50%	35000	6	270	4930178	610489	4254227	1762789
5km	50%	35000	6	353	5433939	612451	4776529	2127963
5km	50%	35000	6	329	4942088	678193	4224467	1875361
5km	50%	35000	6	257	5520545	711428	4762831	2289324
5km	50%	35000	6	205	4593470	601424	3939581	1751110
5km	50%	35000	6	439	5308885	631857	4623627	2508513
5km	50%	35000	6	245	5462245	702692	4696954	2397100
5km	50%	35000	6	216	5478188	669651	4749210	2045873
5km	50%	35000	6	243	5801156	665654	5091203	2066851
5km	50%	35000	6	251	5204198	654247	4501007	2029722
5km	50%	35000	6	239	5074215	645031	4353915	1839027
5km	50%	35000	6	314	5903646	763568	5086116	2543154
5km	50%	35000	6	236	4891458	629815	4205322	1924209
5km	50%	35000	6	244	5273279	666053	4552127	1973091
5km	50%	35000	6	268	5056876	632308	4359681	2014658
5km	50%	35000	6	538	4841090	634812	4157724	1930670
5km	50%	35000	6	212	5439055	663755	4706853	1978011
5km	50%	35000	6	318	5725150	678190	4994124	2054061
5km	50%	35000	6	272	4639162	647226	3941682	2055130
5km	50%	35000	6	328	4642536	582522	3983812	1732988
5km	50%	35000	6	259	4986558	616055	4306581	1850234
5km	50%	35000	6	321	4512513	612688	3862916	1882478
5km	50%	35000	6	332	6335103	676902	5571378	2343986
5km	50%	35000	6	277	5775112	755190	4960530	2356110
5km	50%	35000	6	338	5673404	674288	4930165	2294902
5km	50%	35000	6	356	6907278	763976	6027906	2592411
5km	50%	35000	6	270	4535505	555165	3941489	1580786
5km	50%	35000	6	328	6119337	727134	5331836	2463073
5km	50%	35000	6	243	5413635	722471	4625723	2298579
5km	50%	35000	6	287	4929207	647699	4218292	2006191
5km	50%	35000	6	330	5728705	728125	4927923	2594412
5km	50%	35000	6	226	5529151	666296	4770295	1969257
5km	50%	35000	6	340	6284437	712136	5513613	2493441
5km	50%	35000	6	233	5130767	660536	4384125	1817050
5km	50%	35000	6	278	5200036	647006	4509493	2128276
5km	50%	35000	6	336	5543626	715345	4769806	2172997
5km	50%	35000	6	307	6055705	717879	5304852	2331939
5km	50%	35000	6	188	4756691	591973	4112974	1655897
5km	50%	35000	6	221	4635149	544495	4045821	1890995
5km	50%	35000	6	364	6334864	749311	5518815	2664752
5km	50%	35000	6	261	4926232	609052	4253083	1979082
5km	50%	35000	6	312	5323749	628899	4636610	2075490
5km	50%	35000	6	268	4323819	595169	3671421	1997748
5km	50%	35000	6	250	6688448	732475	5879606	2391377
5km	50%	35000	6	361	5742599	667208	5034119	2338275
5km	50%	35000	6	372	4164314	545622	3558659	1756979
5km	50%	35000	6	239	4570192	588036	3925898	1808661
5km	50%	35000	6	379	5907391	628717	5213307	2117598
5km	50%	35000	6	307	5699509	697539	4931777	2552584
5km	50%	35000	6	346	4478458	595921	3826021	2175352
5km	50%	35000	6	255	5628239	669405	4882199	2323915
5km	50%	35000	6	290	5064557	634435	4375338	1976085
5km	50%	35000	6	290	5106902	683836	4342229	1975659
5km	50%	35000	6	237	4119535	541489	3520232	1634673
5km	50%	35000	6	286	6988928	788329	6120654	2646371
5km	50%	35000	6	225	4680414	604165	4026907	1665597
5km	50%	35000	6	322	4221163	517429	3619247	1677812
5km	50%	35000	6	231	6402031	707141	5628736	2500731
5km	50%	35000	6	413	5975751	680771	5241897	2278617
5km	50%	35000	6	197	4125201	529749	3532112	1752693
5km	50%	35000	6	389	3575876	457936	3042032	1497508
5km	50%	35000	6	311	4685058	575359	4054400	1880087
5km	50%	35000	6	335	5974099	666562	5237812	2236404
5km	50%	35000	6	282	5783906	663058	5052950	2318013
5km	50%	35000	6	272	5309886	671110	4585016	2143401
5km	50%	35000	6	308	4650895	593078	4018958	1953046
5km	50%	35000	6	304	5034045	659020	4330724	1801197
5km	50%	35000	6	425	6272108	741903	5491452	2517178
5km	50%	35000	6	291	4523064	566426	3924646	1870429
5km	50%	35000	6	295	5803622	675199	5058712	2434692
5km	50%	35000	6	352	5729175	668332	5004707	2057952
5km	50%	35000	6	342	5868359	692045	5111727	2169427
5km	50%	35000	6	255	6057133	683372	5278179	2428394
5km	50%	35000	6	220	4806508	598116	4165652	1795628
5km	50%	35000	6	285	5279113	642307	4574236	1955841
5km	50%	35000	6	275	4294920	559877	3679335	1763057
5km	50%	35000	6	311	6027094	741678	5226597	2665942
5km	50%	35000	6	234	3844346	498680	3304943	1578706
5km	50%	35000	6	357	4491769	615592	3813120	1978209
5km	50%	35000	6	375	5993902	645740	5299337	2309781
5km	50%	35000	6	251	5005372	632977	4314917	1952318
5km	50%	35000	6	408	6786825	767117	5924664	2647634
5km	50%	35000	6	424	6816052	746481	5977604	2525882
5km	50%	35000	6	317	6402319	694277	5644619	2449708
5km	50%	35000	6	275	4746560	606679	4070780	1975020
5km	50%	35000	6	203	5970666	684221	5234691	2224252
5km	50%	35000	6	262	5639383	625306	4908070	2147986
5km	50%	35000	6	294	5271370	655072	4560073	2105897
5km	50%	35000	6	276	3840223	510306	3265739	1595634
5km	50%	35000	6	339	4410153	568171	3794322	1747853
5km	50%	35000	6	309	5283096	586230	4637256	2175365
5km	50%	35000	6	351	5917704	719770	5121680	2554838
5km	50%	35000	6	307	4767634	562046	4143466	1743059
5km	50%	35000	6	269	5710957	621180	5042664	2070382
5km	50%	35000	6	321	4687399	612644	4038296	2019083
5km	50%	35000	6	248	5878041	678623	5118433	2263998
5km	50%	35000	6	229	4967647	631924	4287398	2009639
5km	50%	35000	6	282	6845366	810005	5957190	2590755
5km	50%	35000	6	294	5293919	675572	4564733	2175325
5km	50%	35000	6	273	5131892	654309	4425057	2123576
5km	50%	35000	6	355	6471352	720879	5695081	2573543
5km	50%	35000	6	209	4344444	562921	3722860	1953965
5km	50%	35000	6	364	5169330	644387	4423607	2263254
5km	50%	35000	6	299	6055039	728047	5262510	2477132
5km	50%	35000	6	264	6945650	786004	6064819	2425449
5km	50%	35000	6	285	5570053	669670	4855594	2171635
5km	50%	35000	6	269	4777766	594734	4122370	1776833
5km	50%	35000	6	627	4807520	683710	4082656	2225379
5km	50%	35000	6	270	6715389	735231	5912436	2535345
5km	50%	35000	6	208	4302794	557089	3697049	1638447
5km	50%	35000	6	377	5856604	642636	5155957	2470890
5km	50%	35000	6	265	4438612	546672	3828306	1667611
5km	50%	35000	6	213	4997037	640133	4301438	1749915
5km	50%	35000	6	270	4795349	628491	4078913	1991776
5km	50%	35000	6	440	6165000	725163	5373851	2634931
5km	50%	35000	6	217	4057324	548013	3471973	1762376
5km	50%	35000	6	264	4503414	566993	3888648	1835975
5km	50%	35000	6	465	4907926	639125	4211966	1904493
5km	50%	35000	6	296	5117251	677234	4361684	1881401
5km	50%	35000	6	318	5051441	659480	4337826	1993271
5km	50%	35000	6	238	5087043	660698	4347965	2197336
5km	50%	35000	6	222	4886189	622394	4212730	1900931
5km	50%	35000	6	282	5529975	720010	4745179	2212825
5km	50%	35000	6	283	5088284	680293	4343072	2060285
5km	50%	35000	6	379	6323438	709325	5552883	2308883
5km	50%	35000	6	381	4837013	588017	4193764	2021270
5km	50%	35000	6	280	5881955	659134	5169217	2200041
5km	50%	35000	6	317	5104067	619179	4429463	2059014
5km	50%	35000	6	304	4246806	599047	3566400	1722421
5km	50%	35000	6	251	5788249	671967	5065850	2104228
5km	50%	35000	6	231	4290397	555317	3701360	1613930
5km	50%	35000	6	333	5171384	580893	4546866	2038305
5km	50%	35000	6	222	5061109	548356	4457855	2054608
5km	50%	35000	6	256	4326176	557577	3723043	1795433
5km	50%	35000	6	282	6075989	681958	5334198	2333157
5km	50%	35000	6	189	3548709	474228	3038142	1434412
5km	50%	35000	6	237	4657099	606804	3970923	1838837
5km	50%	35000	6	270	5110021	633730	4388118	2004210
5km	50%	35000	6	290	5557355	636669	4853776	2343890
5km	50%	35000	6	319	3983250	499414	3446012	1615419
5km	50%	35000	6	286	4619288	636689	3938199	2171754
5km	50%	35000	6	204	4555896	557150	3941122	1776298
5km	50%	35000	6	305	4131879	571770	3521846	1768500
5km	50%	35000	6	285	4295020	524422	3738142	1774035
5km	50%	35000	6	311	4269734	519879	3713817	1807080
5km	50%	35000	6	354	5840040	727565	5046182	2344826
5km	50%	35000	6	336	5837634	662736	5105469	2237664
5km	50%	35000	6	290	4513998	574324	3893544	1725314
5km	50%	35000	6	247	5685556	726401	4913967	2198326
5km	50%	35000	6	261	4917456	607895	4256989	1840823
5km	50%	35000	6	271	5208059	619444	4534990	2058682
5km	50%	35000	6	269	5914441	655094	5179719	2133468
5km	50%	35000	6	327	5114637	672839	4364583	2411455
5km	50%	35000	6	312	5704003	652358	4986467	2246025
5km	50%	35000	6	240	4248440	538029	3678328	1623762
5km	50%	35000	6	198	4907901	621348	4230115	2079714
5km	50%	35000	6	319	5067422	654903	4352803	2203491
5km	50%	35000	6	269	6015366	705419	5226511	2411489
5km	50%	35000	6	415	4699744	641468	4006630	2214721
5km	50%	35000	6	261	5363454	672805	4631668	2220166
5km	50%	35000	6	231	4981791	619028	4295112	1868416
5km	50%	35000	6	309	4445084	598918	3796859	1849965
5km	50%	35000	6	492	5398458	577106	4772012	1931657
5km	50%	35000	6	322	4959927	635336	4268610	2094711
5km	50%	35000	6	255	5006273	644708	4303183	1969711
5km	50%	35000	6	263	4988831	600024	4334265	2148863
5km	50%	35000	6	247	4825895	618051	4160770	1876380
5km	50%	35000	6	326	6085590	668466	5360483	2125889
5km	50%	35000	6	305	5704249	625220	4999356	2169353
5km	50%	35000	6	287	4483244	565654	3870396	1895494
5km	50%	35000	6	204	5600571	671057	4889653	2177493
5km	50%	35000	6	328	6519303	713943	5740659	2481981
5km	50%	35000	6	219	4609139	596126	3971357	1886159
5km	50%	35000	6	202	4254496	551013	3674107	1552421
5km	50%	35000	6	229	5227380	634281	4530948	2287326
5km	50%	35000	6	269	4869722	561173	4249036	2055651
5km	50%	35000	6	221	4489901	587525	3829994	1877058
5km	50%	35000	6	247	4679839	630215	4000947	1953055
5km	50%	35000	6	231	4398888	539837	3799569	1729152
5km	50%	35000	6	287	6532490	713718	5708912	2733551
5km	50%	35000	6	253	3966139	496353	3411623	1710903
5km	50%	35000	6	295	4941099	670414	4211698	2082410
5km	50%	35000	6	388	5348642	733344	4554162	2279864
5km	50%	35000	6	197	4855241	659048	4139575	1891507
5km	50%	35000	6	231	6426035	694865	5682116	2349569
5km	50%	35000	6	326	5353005	596995	4697419	2088561
5km	50%	35000	6	237	5045402	607095	4382038	2170419
5km	50%	35000	6	323	6310578	711995	5543040	2514060
5km	50%	35000	6	317	4482636	592941	3860628	1813025
5km	50%	35000	6	302	4395849	567239	3781150	1704010
5km	50%	35000	6	305	4568046	578886	3938336	1816294
5km	50%	35000	6	335	5025116	659354	4268893	2539126
5km	50%	35000	6	237	4289153	585246	3650339	1974412
5km	50%	35000	6	218	5130741	598860	4473325	2020082
5km	50%	35000	6	208	4033026	530138	3457216	1610925
5km	50%	35000	6	272	6232445	727104	5419946	2255235
5km	50%	35000	6	232	4818587	630288	4116037	2123207
5km	50%	35000	6	375	5868695	645325	5173867	2423085
5km	50%	35000	6	251	4543865	546638	3929399	1716201
5km	50%	35000	6	233	5339162	640414	4625518	2050971
5km	50%	35000	6	283	5185272	673400	4452329	1845408
5km	50%	35000	6	273	5622134	675191	4919056	2113655
5km	50%	35000	6	366	6105625	679662	5370582	2456288
5km	50%	35000	6	328	5467856	631087	4747769	2105635
5km	50%	35000	6	298	5351162	654384	4627528	2174516
5km	50%	35000	6	320	5735712	712309	4948808	2337174
5km	50%	35000	6	246	3964344	538940	3369209	1641179
5km	50%	35000	6	288	4869034	616850	4169196	2174504
5km	50%	35000	6	236	5027033	663725	4308337	2032658
5km	50%	35000	6	291	6413833	706483	5656826	2356685
5km	50%	35000	6	278	5437465	624504	4764296	2115786
5km	50%	35000	6	285	5657824	673524	4908124	2242178
5km	50%	35000	6	243	4914069	625396	4192354	2078243
5km	50%	35000	6	265	5035161	640439	4326164	1943039
5km	50%	35000	6	367	5443970	643310	4693019	2371807
5km	50%	35000	6	258	4829344	632214	4156530	1809159
5km	50%	35000	6	227	4675849	578701	4047370	1730308
5km	50%	35000	6	261	4595432	567617	3973056	1721841
5km	50%	35000	6	278	4873116	646883	4170301	1875930
5km	50%	35000	6	242	5212416	624349	4533621	2125889
5km	50%	35000	6	280	5382816	580089	4724145	1964047
5km	50%	35000	6	428	5531040	647099	4833578	1888158
5km	50%	35000	6	352	6077229	661932	5353543	2325319
5km	50%	35000	6	339	5384853	580932	4749799	1968431
5km	50%	35000	6	296	5504165	639130	4783898	2170433
5km	50%	35000	6	267	4995990	643302	4320176	1734525
5km	50%	35000	6	251	4559874	606218	3919303	1873263
5km	50%	35000	6	236	5272664	677967	4532565	2340784
5km	50%	35000	6	225	5065382	607180	4415276	1905462
5km	50%	35000	6	311	5289145	629494	4599435	1932551
5km	50%	35000	6	288	4190190	556210	3591665	1589442
5km	50%	35000	6	269	4959807	614708	4281759	2015728
5km	50%	35000	6	245	5180889	619853	4500635	2085100
5km	50%	35000	6	270	5168803	691598	4436798	1963731
5km	50%	35000	6	277	4205662	529566	3608242	1848841
5km	50%	35000	6	214	5036593	627696	4341567	1964686
5km	50%	35000	6	307	4547592	562959	3904894	1845899
5km	50%	35000	6	271	4596797	563655	3973414	1942286
5km	50%	35000	6	262	5325279	676577	4592530	2016104
5km	50%	35000	6	303	5308941	673458	4542422	2062348
5km	50%	35000	6	283	5826210	694680	5070079	2213428
5km	50%	35000	6	453	5586073	657834	4872958	2237046
5km	50%	35000	6	222	5359725	689275	4598047	2172268
5km	50%	35000	6	244	6045850	695423	5284000	2231584
5km	50%	35000	6	311	7466237	873687	6507346	2952009
5km	50%	35000	6	273	4413045	577567	3792072	1972815
5km	50%	35000	6	359	4235258	560025	3624834	1936074
5km	50%	35000	6	251	4506197	595719	3868188	1951608
5km	50%	35000	6	235	4522380	557055	3933661	1818820
5km	50%	35000	6	279	5523251	732946	4734129	2385922
5km	50%	35000	6	276	6458003	731212	5648347	2538719
5km	50%	35000	6	318	5623847	714857	4814472	2007438
5km	50%	35000	6	410	5015977	655400	4329541	2020290
5km	50%	35000	6	232	5222966	670702	4477273	2007863
5km	50%	35000	6	196	5027596	648961	4344249	1844074
5km	50%	35000	6	224	4227461	537034	3630209	1738209
5km	50%	35000	6	224	4538056	585012	3885799	1864068
5km	50%	35000	6	350	5115440	701318	4345758	2195705
5km	50%	35000	6	230	4394160	540030	3801892	1602024
5km	50%	35000	6	254	4891721	682101	4151598	2368856
5km	50%	35000	6	376	6186468	642111	5486936	2325335
5km	50%	35000	6	384	5582072	657391	4863144	2094653
5km	50%	35000	6	314	5422120	686484	4695785	2284573
5km	50%	35000	6	297	5054732	617806	4311846	1822030
5km	50%	35000	6	216	4969212	678760	4239230	2093652
5km	50%	35000	6	250	5716696	655688	5009997	2081016
5km	50%	35000	6	258	5893376	641399	5194671	2397564
5km	50%	35000	6	303	6196003	726566	5404984	2371588
5km	50%	35000	6	297	6481442	730968	5710156	2200923
5km	50%	35000	6	400	4592425	595642	3935679	1912979
5km	50%	35000	6	251	5630062	623692	4935352	2091481
5km	50%	35000	6	271	4183091	560119	3576718	2202645
5km	50%	35000	6	207	4337605	557262	3740649	1737546
5km	50%	35000	6	249	4952176	629995	4243578	1982223
5km	50%	35000	6	237	5197402	604238	4536328	2162598
5km	50%	35000	6	308	4465342	560836	3838550	1609637
5km	50%	35000	6	229	5545318	709978	4789209	2140554
5km	50%	35000	6	336	5094649	675076	4373060	2064151
5km	50%	35000	6	270	5119323	653982	4397616	2114862
5km	50%	35000	6	314	4423360	524399	3841026	1849079
5km	50%	35000	6	309	6473145	810142	5586158	2722904
5km	50%	35000	6	253	5958108	737026	5168684	2288254
5km	50%	35000	6	207	4287548	547628	3711838	1561062
5km	50%	35000	6	233	4258660	543060	3659906	1661804
5km	50%	35000	6	208	5284334	655485	4564434	1979679
5km	50%	35000	6	380	4894194	645602	4208002	1957452
5km	50%	35000	6	345	5082427	655510	4367571	2334936
5km	50%	35000	6	351	5020838	637736	4304296	2040927
5km	50%	35000	6	227	5480990	636490	4784481	2091910
5km	50%	35000	6	243	5995968	781504	5135188	2728071
5km	50%	35000	6	251	5284554	655060	4561946	1975005
5km	50%	35000	6	221	5069060	654539	4365206	2127739
5km	50%	35000	6	287	6144321	679343	5396594	2331746
5km	50%	35000	6	387	6466958	786991	5568905	2604128
5km	50%	35000	6	258	5877088	697221	5112721	2238649
5km	50%	35000	6	405	6504633	710494	5703894	2401748
5km	50%	35000	6	248	5331039	717968	4565517	1912068
5km	50%	35000	6	237	4781216	615349	4126027	1880825
5km	50%	35000	6	508	4010127	540774	3403617	1758212
5km	50%	35000	6	299	5139722	651666	4441511	2026357
5km	50%	35000	6	279	5104920	667720	4377708	1943518
5km	50%	35000	6	278	6491386	781131	5639980	2554093
5km	50%	35000	6	285	4800494	612241	4112214	1974749
5km	50%	35000	6	300	4993856	596165	4329877	2139036
5km	50%	35000	6	344	6909542	779992	6060535	2794193
5km	50%	35000	6	258	5961275	652571	5253584	2198507
5km	50%	35000	6	309	5054083	665100	4337247	2047546
5km	50%	35000	6	340	5633766	673555	4898309	2206562
5km	50%	35000	6	255	5447037	628950	4712321	2223506
5km	50%	35000	6	422	7123415	794477	6247628	2842103
5km	50%	35000	6	252	4737018	611558	4086067	1872853
5km	50%	35000	6	309	5186921	637831	4485133	1832949
5km	50%	35000	6	231	5798102	782349	4964357	2340067
5km	50%	35000	6	249	4050572	510213	3496915	1694460
5km	50%	35000	6	342	5636016	694841	4877321	2271275
5km	50%	35000	6	319	6401662	741636	5595025	2657111
5km	50%	35000	6	303	4691523	587709	4056544	1916777
5km	50%	35000	6	235	4668964	606115	4006672	1854561
5km	50%	35000	6	363	5038590	643889	4353074	2181584
5km	50%	35000	6	319	6171733	772955	5322791	2542091
5km	50%	35000	6	238	5929528	669628	5204845	2507566
5km	50%	35000	6	262	4762261	615533	4100373	1970685
5km	50%	35000	6	337	5545121	647146	4804268	2197969
5km	50%	35000	6	370	5998804	646052	5299487	2165988
5km	50%	35000	6	277	6226358	755779	5400515	2599439
5km	50%	35000	6	277	6800020	790263	5946497	2345401
5km	50%	35000	6	290	3927965	494276	3390327	1519247
5km	50%	35000	6	264	5031648	724318	4256386	2144431
5km	50%	35000	6	322	3922574	505102	3358908	1700043
5km	50%	35000	6	291	5683718	710046	4889380	2288390
5km	50%	35000	6	297	4857862	636168	4173137	2068558
5km	50%	35000	6	203	4140687	556807	3538819	1848396
5km	50%	35000	6	303	6007668	657377	5290485	2251512
5km	50%	35000	6	256	5014055	634024	4301427	1984223
5km	50%	35000	6	354	4657493	603055	3943356	2019659
5km	50%	35000	6	323	5439391	612165	4764583	2224608
5km	50%	35000	6	225	5249530	601656	4584622	2198849
5km	50%	35000	6	553	6606268	746142	5778247	2609919
5km	50%	35000	6	309	5844314	719539	5056075	2494079
5km	50%	35000	6	220	5058930	640240	4339261	2012830
5km	50%	35000	6	321	5376329	633352	4682993	2188089
5km	50%	35000	6	214	4510114	606964	3872856	1813062
5km	50%	35000	6	235	4319612	566258	3706201	1628522
5km	50%	35000	6	346	4850968	623261	4175395	2077208
5km	50%	35000	6	318	5463480	624196	4776240	2017084
5km	50%	35000	6	321	4719365	597040	4029470	1768805
5km	50%	35000	6	270	4228190	583593	3587224	1581974
5km	50%	35000	6	249	4704158	596337	4042404	1873756
5km	50%	35000	6	251	4620774	557849	4023165	1914878
5km	50%	35000	6	243	4493605	611107	3818055	1908199
5km	50%	35000	6	253	4317352	596363	3664587	1846429
5km	50%	35000	6	238	4203215	547168	3614179	1732093
5km	50%	35000	6	223	4634999	578752	3998976	2072526
5km	50%	35000	6	205	4658690	590475	4023786	1660374
5km	50%	35000	6	281	5094879	663736	4376366	1981607
5km	50%	35000	6	237	4894750	636027	4202624	1995153
5km	50%	35000	6	253	5635605	673164	4887695	2305298
5km	50%	35000	6	267	5090905	676013	4362037	2149425
5km	50%	35000	6	234	4328630	548989	3736193	1646980
5km	50%	35000	6	262	4510019	576497	3877410	1889667
5km	50%	35000	6	260	4806074	630044	4112668	1904106
5km	50%	35000	6	373	6268289	712963	5483099	2531572
5km	50%	35000	6	242	4562263	548764	3949521	1881568
5km	50%	35000	6	299	3862111	536791	3290773	1637602
5km	50%	35000	6	206	4585459	652785	3878332	2021728
5km	50%	35000	6	398	6609949	815252	5709290	2780421
5km	50%	35000	6	338	5553004	663577	4785796	2146499
5km	50%	35000	6	291	6222782	722916	5439621	2479105
5km	50%	35000	6	248	6323845	736914	5531804	2461537
5km	50%	35000	6	353	5289500	677782	4568418	2109367
5km	50%	35000	6	390	5006724	676251	4273132	2190101
5km	50%	35000	6	295	4599211	591614	3952847	1763064
5km	50%	35000	6	321	5041675	659225	4327868	2180362
5km	50%	35000	6	214	4910407	632154	4217043	2110058
5km	50%	35000	6	304	6609496	719220	5817291	2508040
5km	50%	35000	6	282	5815842	727784	5023896	2380233
5km	50%	35000	6	232	4529867	565740	3927671	1878842
5km	50%	35000	6	331	5587253	691322	4808829	2442259
5km	50%	35000	6	321	3819359	513514	3264206	1638675
5km	50%	35000	6	283	4736203	590366	4074356	1870217
5km	50%	35000	6	218	5335958	629485	4617098	2034716
5km	50%	35000	6	264	5148565	617390	4471122	2028624
5km	50%	35000	6	299	4895069	604061	4231871	1812771
5km	50%	35000	6	324	5080317	577013	4469284	1944466
5km	50%	35000	6	233	4727527	624100	4050197	1903690
5km	50%	35000	6	318	4173390	562102	3537906	1870211
5km	50%	35000	6	278	5963004	713189	5193694	2222113
5km	50%	35000	6	285	4101652	600269	3456251	1997444
5km	50%	35000	6	269	5558003	709416	4771727	2125448
5km	50%	35000	6	435	6230726	726282	5444608	2619429
5km	50%	35000	6	265	6015490	767357	5201575	2736836
5km	50%	35000	6	314	5421984	601961	4769731	2177153
5km	50%	35000	6	243	4830895	607147	4156138	1990712
5km	50%	35000	6	231	5050801	607474	4376666	2028498
5km	50%	35000	6	249	5264637	626846	4582986	2028566
5km	50%	35000	6	269	4310368	553256	3721268	1595982
5km	50%	35000	6	283	6124387	715804	5343120	2535221
5km	50%	35000	6	253	4985733	675649	4267100	1978271
5km	50%	35000	6	208	4063444	552238	3486494	1412009
5km	50%	35000	6	428	6186018	675681	5454233	2309777
5km	50%	35000	6	247	4640369	556867	4048181	1800038
5km	50%	35000	6	293	4782034	551967	4197283	1825158
5km	50%	35000	6	240	4701468	588294	4061164	1868673
5km	50%	35000	6	393	5281546	606169	4626895	2092247
5km	50%	35000	6	459	6902646	822546	6018664	2836575
5km	50%	35000	6	268	4646853	593930	3983639	1736509
5km	50%	35000	6	326	5523510	593221	4846961	2096444
5km	50%	35000	6	307	5769693	686376	5032551	2210861
5km	50%	35000	6	281	4131883	562385	3504272	1607128
5km	50%	35000	6	249	6281979	749633	5469951	2539552
5km	50%	35000	6	298	4499259	610199	3843067	1861631
5km	50%	35000	6	250	4863546	595685	4230288	1817604
5km	50%	35000	6	252	4074681	529711	3501513	1761687
5km	50%	35000	6	230	4723821	645945	4022223	2025870
5km	50%	35000	6	265	3981300	511857	3429814	1610768
5km	50%	35000	6	261	5431844	725510	4625014	2172404
5km	50%	35000	6	333	4534231	579634	3912651	1918277
5km	50%	35000	6	286	5092356	616349	4389864	1837176
5km	50%	35000	6	233	5231269	691461	4463076	2293091
5km	50%	35000	6	249	5169055	667827	4451038	2150578
5km	50%	35000	6	294	5769434	639532	5053588	2032718
5km	50%	35000	6	307	4579713	585390	3940833	1774953
5km	50%	35000	6	329	6150832	746042	5347747	2413914
5km	50%	35000	6	338	5028361	613053	4371217	1962466
5km	50%	35000	6	454	5472481	623991	4791983	2123412
5km	50%	35000	6	265	5373330	694266	4574824	2014364
5km	50%	35000	6	329	4888139	612976	4216326	2012999
5km	50%	35000	6	243	5183499	689911	4413639	2001909
5km	50%	35000	6	358	4511706	546666	3863459	1900212
5km	50%	35000	6	364	4934211	621044	4239302	2016569
5km	50%	35000	6	217	6250593	766902	5413726	2553237
5km	50%	35000	6	298	5288416	655395	4537780	2241594
5km	50%	35000	6	189	4846961	588486	4209855	1894688
5km	50%	35000	6	188	5312024	700224	4564172	2283917
5km	50%	35000	6	345	5441626	743508	4605344	2459030
5km	50%	35000	6	354	4825580	603858	4158974	1986282
5km	50%	35000	6	313	6092148	681783	5324381	2227521
5km	50%	35000	6	251	4516749	561657	3895851	1829847
5km	50%	35000	6	316	4444257	552948	3814411	1833294
5km	50%	35000	6	262	5306705	691264	4537049	2045983
5km	50%	35000	6	431	6079909	672439	5358084	2365897
5km	50%	35000	6	251	6344702	666419	5595533	2373098
5km	50%	35000	6	183	3664890	497351	3127306	1692806
5km	50%	35000	6	280	6051157	710079	5296276	2498169
5km	50%	35000	6	173	4380380	594976	3728912	1955094
5km	50%	35000	6	236	5067972	659545	4345875	2072900
5km	50%	35000	6	282	6207834	712068	5428351	2331821
5km	50%	35000	6	232	4858246	605393	4176266	1989694
5km	50%	35000	6	270	3935732	523318	3351739	1563698
5km	50%	35000	6	328	4783406	608618	4132638	1940008
5km	50%	35000	6	365	6229608	687911	5470098	2298154
5km	50%	35000	6	235	5209281	624413	4533373	2206613
5km	50%	35000	6	336	6696120	755767	5863844	2734739
5km	50%	35000	6	258	6075561	751121	5257611	2363819
5km	50%	35000	6	230	5575377	618712	4911996	2014478
5km	50%	35000	6	263	4462662	572183	3840451	2020803
5km	50%	35000	6	307	5404072	645474	4710288	2418025
5km	50%	35000	6	257	5198961	678794	4468344	2058267
5km	50%	35000	6	272	5337217	688714	4597511	2105882
5km	50%	35000	6	240	6241588	723404	5471049	2356276
5km	50%	35000	6	309	5701381	664211	4994081	2211136
5km	50%	35000	6	208	4552637	585592	3921123	1626431
5km	50%	35000	6	453	6101010	672305	5365148	2316503
5km	50%	35000	6	194	5310466	645188	4611788	2128431
5km	50%	35000	6	287	5871497	652207	5156153	2272697
5km	50%	35000	6	234	4587939	547779	3964532	1765342
5km	50%	35000	6	305	4270944	548157	3680306	1655438
5km	50%	35000	6	283	5525990	650415	4821669	2248218
5km	50%	35000	6	255	3699389	481368	3180134	1547988
5km	50%	35000	6	333	5165734	723629	4362570	2162256
5km	50%	35000	6	320	5702912	764352	4844898	2448127
5km	50%	35000	6	250	4816793	571311	4186227	1824032
5km	50%	35000	6	527	6114158	743374	5312150	2377398
5km	50%	35000	6	243	4567858	572505	3937127	1702592
5km	50%	35000	6	196	4453329	616467	3776132	1854244
5km	50%	35000	6	188	4385990	587130	3762267	1769094
5km	50%	35000	6	310	4879038	585732	4256313	1898047
5km	50%	35000	6	341	4731657	587812	4096785	1910553
5km	50%	35000	6	444	5319360	650796	4570769	2145622
5km	50%	35000	6	250	4009101	522871	3461703	1706572
5km	50%	35000	6	283	5936668	650214	5223840	2238877
5km	50%	35000	6	291	4828807	630055	4141437	1871249
5km	50%	35000	6	234	5485582	688912	4743831	2278525
5km	50%	35000	6	317	4140192	547216	3557157	1675248
5km	50%	35000	6	257	5160376	612264	4494097	2064968
5km	50%	35000	6	249	6510760	773551	5670488	3058354
5km	50%	35000	6	329	4763382	598726	4109282	1825004
5km	50%	35000	6	190	4069283	514468	3521835	1631290
5km	50%	35000	6	218	3850470	528069	3289479	1574413
5km	50%	35000	6	270	5834155	680615	5093554	2000620
5km	50%	35000	6	320	6280659	705460	5490467	2291859
5km	50%	35000	6	187	3633165	500687	3096424	1472951
5km	50%	35000	6	261	5840149	669372	5114266	2034561
5km	50%	35000	6	244	6125456	745361	5310349	2580260
5km	50%	35000	6	302	3454486	492521	2934051	1595375
5km	50%	35000	6	268	4023380	500795	3490953	1682635
5km	50%	35000	6	257	4257949	543521	3669160	1595371
5km	50%	35000	6	279	5302798	684461	4575108	2198460
5km	50%	35000	6	288	4234839	515779	3677608	1964205
5km	50%	35000	6	280	5650838	654005	4938442	2235414
5km	50%	35000	6	351	4995811	580048	4376395	1869430
5km	50%	35000	6	281	3879535	485302	3335553	1696182
5km	50%	35000	6	228	4726564	634660	4046995	1919532
5km	50%	35000	6	368	6294233	698201	5511585	2475649
5km	50%	35000	6	281	5785131	655854	5066807	2289976
5km	50%	35000	6	211	4369837	556337	3733993	1668327
5km	50%	35000	6	370	6149156	714148	5351048	2208621
5km	50%	35000	6	302	5541175	711094	4773397	2155961
5km	50%	35000	6	312	6340746	751260	5519555	2673908
5km	50%	35000	6	311	4606801	570392	3996516	1902251
5km	50%	35000	6	393	5630197	623416	4956806	2168200
5km	50%	35000	6	251	4417639	595606	3758379	1944369
5km	50%	35000	6	246	5684921	653413	4969671	2087509
5km	50%	35000	6	252	4894891	605159	4229422	2108842
5km	50%	35000	6	326	6201444	741951	5367295	2451518
5km	50%	35000	6	219	4813093	588519	4164561	1901538
5km	50%	35000	6	489	6706868	729091	5880163	2577847
5km	50%	35000	6	252	5016232	625314	4346558	2084138
5km	50%	35000	6	309	5324379	623079	4647878	2052966
5km	50%	35000	6	308	4605982	603805	3946529	1998887
5km	50%	35000	6	249	4906658	585345	4278479	1753881
5km	50%	35000	6	320	4982517	623535	4306532	2039882
5km	50%	35000	6	306	4503274	591545	3869630	2031086
5km	50%	35000	6	351	6116911	714917	5356400	2471798
5km	50%	35000	6	190	3635370	489850	3117799	1443903
5km	50%	35000	6	299	5126451	663877	4402623	2150251
5km	50%	35000	6	274	4931738	640628	4245603	1767092
5km	50%	35000	6	289	4459821	555597	3852124	1720372
5km	50%	35000	6	194	4619156	578798	3977199	1779505
5km	50%	35000	6	332	5881805	725709	5086237	2461749
5km	50%	35000	6	286	3959064	523116	3387673	1567288
5km	50%	35000	6	234	5294702	658151	4602451	1965253
5km	50%	35000	6	246	4649679	572856	4023439	1619204
5km	50%	35000	6	367	5370320	685418	4618274	2138980
5km	50%	35000	6	214	3867244	521261	3297315	1789487
5km	50%	35000	6	262	5172851	615472	4520243	2066620
5km	50%	35000	6	208	4057591	529359	3447339	1733188
5km	50%	35000	6	218	4673358	613454	4022812	1751680
5km	50%	35000	6	272	4696355	634902	3984661	1922674
5km	50%	35000	6	345	5348222	620554	4682549	1987257
5km	50%	35000	6	334	6887288	795165	6039719	2678403
5km	50%	35000	6	284	6158285	698741	5405705	2319855
5km	50%	35000	6	285	6622648	763360	5787403	2643163
5km	50%	35000	6	282	5910253	722830	5131525	2202440
5km	50%	35000	6	324	7027004	814094	6132395	2644839
5km	50%	35000	6	359	4791349	624493	4127107	2131977
5km	50%	35000	6	286	5398625	707498	4630698	2156148
5km	50%	35000	6	339	4724298	605610	4073767	1868564
5km	50%	35000	6	245	4916684	666669	4211096	1966331
5km	50%	35000	6	364	4708819	616115	4050570	1826495
5km	50%	35000	6	297	4718347	625634	4028842	2156282
5km	50%	35000	6	304	6516180	719547	5748205	2426518
5km	50%	35000	6	362	5551835	630040	4850567	2371337
5km	50%	35000	6	256	5756302	675734	5044097	2406385
5km	50%	35000	6	245	4457705	599485	3789271	2051919
5km	50%	35000	6	248	5557868	671571	4812159	2313517
5km	50%	35000	6	274	5529374	666132	4810847	2006183
5km	50%	35000	6	241	5121129	607769	4469838	2151103
5km	50%	35000	6	361	6037391	666595	5296657	2303075
5km	50%	35000	6	258	5258386	673996	4505933	2114738
5km	50%	35000	6	334	6170879	691382	5431929	2126980
5km	50%	35000	6	273	4383511	530024	3797980	1809101
5km	50%	35000	6	235	5431287	644900	4743341	2131945
5km	50%	35000	6	274	5784701	700242	4997185	2165339
5km	50%	35000	6	282	6143173	723502	5362761	2219052
5km	50%	35000	6	305	5202934	639404	4500069	2069081
5km	50%	35000	6	316	5148974	660374	4430044	2062734
5km	50%	35000	6	241	5926598	669317	5189457	2492008
5km	50%	35000	6	290	5450607	739462	4651332	2254038
5km	50%	35000	6	345	4718815	606078	4040613	1974942
5km	50%	35000	6	303	5071991	657941	4368659	2041427
5km	50%	35000	6	219	3677149	497043	3142583	1595418
5km	50%	35000	6	325	6580296	713003	5810991	2358681
5km	50%	35000	6	297	5507105	712930	4722537	2520503
5km	50%	35000	6	228	5242424	644320	4537649	2025406
5km	50%	35000	6	266	4956421	660906	4227258	2075670
5km	50%	35000	6	275	4674430	608827	4023699	1741823
5km	50%	35000	6	252	6001462	685802	5240564	2336950
5km	50%	35000	6	247	4513420	585952	3868989	1935914
5km	50%	35000	6	366	6827858	805644	5971516	2574678
5km	50%	35000	6	261	5513824	699460	4757740	2243486
5km	50%	35000	6	272	4950434	648829	4261995	1956228
5km	50%	35000	6	236	4914551	708199	4143956	2167786
5km	50%	35000	6	296	6044691	665224	5312688	2382900
5km	50%	35000	6	296	4848165	646153	4148091	1995527
5km	50%	35000	6	269	4762017	615508	4075812	1904727
5km	50%	35000	6	408	5201276	656430	4443939	1939829
5km	50%	35000	6	278	6361155	704611	5599111	2217239
5km	50%	35000	6	234	5308925	635511	4619196	2142928
5km	50%	35000	6	267	4965817	645149	4256930	1961346
5km	50%	35000	6	281	4506228	554601	3892146	1765442
5km	50%	35000	6	246	4659862	597852	3985382	1659162
5km	50%	35000	6	250	5277325	613442	4589046	2011738
5km	50%	35000	6	299	6729839	755992	5901663	2681637
5km	50%	35000	6	264	4446087	579228	3813570	1798169
5km	50%	35000	6	381	4952009	629946	4237447	2016063
5km	50%	35000	6	277	4422215	612856	3783830	1817305
5km	50%	35000	6	223	4646412	619741	3961880	2116477
5km	50%	35000	6	370	5101495	654831	4346317	2108957
5km	50%	35000	6	265	4394000	543448	3811678	1694402
5km	50%	35000	6	252	4393179	556200	3765115	1925726
5km	50%	35000	6	284	5605089	655120	4885325	2370233
5km	50%	35000	6	302	5075281	683517	4333911	2067260
5km	50%	35000	6	483	6529815	688388	5777096	2485580
5km	50%	35000	6	243	4057844	536905	3447804	1705710
5km	50%	35000	6	464	5545348	623734	4876613	2067010
5km	50%	35000	6	299	5154425	625776	4477878	1917801
5km	50%	35000	6	278	5581856	714282	4782442	2428086
5km	50%	35000	6	274	5979382	710226	5214744	2610922
5km	50%	35000	6	370	4834370	607682	4185424	1800932
5km	50%	35000	6	297	6704307	825966	5811877	2571634
5km	50%	35000	6	209	4986878	623657	4311890	1992099
5km	50%	35000	6	269	5958404	756823	5101452	2606565
5km	50%	35000	6	275	4082416	557230	3468973	1803360
5km	50%	35000	6	276	6035039	740461	5227619	2607932
5km	50%	35000	6	226	5462076	762679	4638215	2449093
5km	50%	35000	6	311	4543565	577097	3910475	1768450
5km	50%	35000	6	302	4731696	598756	4075244	1859240
5km	50%	35000	6	289	4973409	622147	4278898	1753834
5km	50%	35000	6	272	4802869	630734	4098468	1790991
5km	50%	35000	6	294	4401131	539841	3824316	1897483
5km	50%	35000	6	222	4428217	597371	3785302	1704166
5km	50%	35000	6	290	5737922	678652	4984428	2504262
5km	50%	35000	6	285	4255554	559021	3642937	1704952
5km	50%	35000	6	373	5481758	651641	4776169	2227418
5km	50%	35000	6	290	4994314	589390	4335412	2107947
5km	50%	35000	6	234	4692824	556886	4071714	1838940
5km	50%	35000	6	242	4390731	568395	3757754	1687366
5km	50%	35000	6	251	5632223	679348	4886437	2374259
5km	50%	35000	6	258	5127583	638817	4407929	1931256
5km	50%	35000	6	289	4575506	613329	3925078	1831157
5km	50%	35000	6	291	7328944	842536	6392745	2720620
5km	50%	35000	6	357	5636382	746652	4828604	2349828
5km	50%	35000	6	344	5824255	657996	5101121	2249236
5km	50%	35000	6	365	4891303	621846	4221283	2048402
5km	50%	35000	6	289	4500038	545359	3895156	1696693
5km	50%	35000	6	364	5388702	665830	4677858	2223972
5km	50%	35000	6	224	4862370	628796	4188702	1844827
5km	50%	35000	6	309	6779570	778566	5936645	2800138
5km	50%	35000	6	275	5853574	679439	5112877	2500653
5km	50%	35000	6	224	5110950	566592	4491071	1983609
5km	50%	35000	6	283	4742585	646883	4033135	2164668
5km	50%	35000	6	309	5483926	717803	4695878	2387858
5km	50%	35000	6	375	5945172	614543	5267143	2303680
5km	50%	35000	6	241	4020183	506093	3471574	1850069
5km	50%	35000	6	272	6157865	738605	5363496	2356974
5km	50%	35000	6	382	4801062	640596	4130931	2071817
5km	50%	35000	6	310	6071488	701293	5316034	2634103
5km	50%	35000	6	227	5257244	635738	4581335	2029115
5km	50%	35000	6	287	6523686	684240	5746134	2299067
5km	50%	35000	6	228	4713427	529923	4134440	1844399
5km	50%	35000	6	433	6103217	743683	5311232	2890670
5km	50%	35000	6	335	6372042	764746	5519367	2761842
5km	50%	35000	6	304	4285240	546766	3669310	1570404
5km	50%	35000	6	307	6334599	771128	5514554	2564007
5km	50%	35000	6	252	4551989	581265	3932861	1796610
5km	50%	35000	6	370	4931919	627894	4246884	2136426
5km	50%	35000	6	233	4601217	614975	3941095	1812999
5km	50%	35000	6	252	5851637	663986	5118783	2270908
5km	50%	35000	6	257	5860288	695137	5096441	2496399
5km	50%	35000	6	321	4600071	559681	3959064	1720790
5km	50%	35000	6	199	5162134	650695	4464921	1936443
5km	50%	35000	6	290	5818085	742668	5028473	2405588
5km	50%	35000	6	225	4241213	533701	3651657	1845956
5km	50%	35000	6	218	5257117	628251	4564802	2286350
5km	50%	35000	6	269	5051294	625918	4382757	1661036
5km	50%	35000	6	402	6421339	728532	5642028	2442988
5km	50%	35000	6	439	6814526	747305	5985927	2646649
5km	50%	35000	6	260	5176054	666098	4436839	2239662
5km	50%	35000	6	277	4463786	563190	3833962	2014817
5km	50%	35000	6	326	6408116	665130	5690323	2193916
5km	50%	35000	6	376	5136357	582832	4508711	1873062
5km	50%	35000	6	317	6350848	807163	5491359	2607459
5km	50%	35000	6	331	6381712	726714	5596691	2630132
5km	50%	35000	6	272	4776029	607918	4120091	1779893
5km	50%	35000	6	212	4326952	578484	3712506	1878664
5km	50%	35000	6	263	4776009	625123	4104888	1887510
5km	50%	35000	6	322	5660623	647644	4960623	2125994
5km	50%	35000	6	230	4069026	536215	3486044	1777768
5km	50%	35000	6	357	5397526	624850	4712839	2055920
5km	50%	35000	6	275	6796505	831218	5914976	2423508
5km	50%	35000	6	251	4486208	535672	3908399	1925487
5km	50%	35000	6	311	6208802	761328	5393695	2421489
5km	50%	35000	6	254	4331432	552216	3726840	1745159
5km	50%	35000	6	384	5063238	696009	4308067	2043409
5km	50%	35000	6	195	4856976	655371	4161066	1778838
5km	50%	35000	6	233	5264595	678263	4547000	2121321
5km	50%	35000	6	246	6390912	745081	5582170	2464342
5km	50%	35000	6	228	4357288	564296	3743600	1700690
5km	50%	35000	6	291	5201170	603087	4551883	2248638
5km	50%	35000	6	275	4062190	569924	3420820	1731631
5km	50%	35000	6	340	5089010	668507	4382971	2137617
5km	50%	35000	6	400	4604456	610575	3939128	1904708
5km	50%	35000	6	257	4934062	619398	4266825	2163219
5km	50%	35000	6	260	4546449	576505	3922930	1706550
5km	50%	35000	6	286	4589660	632518	3925550	1713769
5km	50%	35000	6	272	4158748	576176	3550735	1757497
5km	50%	35000	6	215	4687398	595248	4013404	1982556
5km	50%	35000	6	318	5114694	635735	4428692	1934708
5km	50%	35000	6	292	6640661	730096	5846781	2354923
5km	50%	35000	6	201	4592033	616809	3916139	1878262
5km	50%	35000	6	272	4995606	637149	4301789	2047374
5km	50%	35000	6	439	5363270	676542	4625481	1904107
5km	50%	35000	6	324	4674674	582295	4043535	1885296
5km	50%	35000	6	272	5078585	614801	4424876	2038468
5km	50%	35000	6	272	4653315	609864	3977980	1783932
5km	50%	35000	6	255	5145695	671629	4416108	2348890
5km	50%	35000	6	297	5538211	721178	4747377	1994191
5km	50%	35000	6	304	5074695	681917	4333989	2220635
5km	50%	35000	6	304	5196622	629710	4502481	2025068
5km	50%	35000	6	286	4188624	513248	3632915	1651469
5km	50%	35000	6	269	5871668	682388	5128781	2284191
5km	50%	35000	6	286	6134828	707585	5357013	2394929
5km	50%	35000	6	273	5419222	648692	4711048	2177274
5km	50%	35000	6	180	4558840	575116	3910117	1860203
5km	50%	35000	6	268	4982918	650254	4253940	2034003
5km	50%	35000	6	230	6628026	717997	5836965	2826802
5km	50%	35000	6	268	5800602	682935	5063208	2404447
5km	50%	35000	6	250	5579385	687390	4815048	2019955
5km	50%	35000	6	385	5112804	607597	4454189	2032613
5km	50%	35000	6	351	6282862	730042	5479758	2509884
5km	50%	35000	6	286	4425256	603608	3744443	1800551
5km	50%	35000	6	281	4389248	611123	3700010	1853504
5km	50%	35000	6	245	4871856	635904	4171179	1888508
5km	50%	35000	6	280	4586564	600429	3940818	1866549
5km	50%	35000	6	280	5138472	697263	4376717	2325971
5km	50%	35000	6	284	4773671	608515	4121896	1862066
5km	50%	35000	6	318	5277425	679143	4544379	2414083
5km	50%	35000	6	307	6078116	672512	5318705	2427654
5km	50%	35000	6	336	4934613	647970	4239731	2015758
5km	50%	35000	6	359	5609474	648540	4913238	2223452
5km	50%	35000	6	450	6981008	806934	6061857	2891099
5km	50%	35000	6	267	5141646	688603	4382869	2458056
5km	50%	35000	6	224	5531655	710617	4756862	2455133
5km	50%	35000	6	298	5295625	654478	4570628	2115734
5km	50%	35000	6	327	5530891	705748	4732378	2112845
5km	50%	35000	6	284	4800586	613134	4146636	1950741
5km	50%	35000	6	362	5390490	596513	4760538	2130495
5km	50%	35000	6	241	5045243	620378	4354955	2101122
5km	50%	35000	6	288	4942244	587123	4285092	1881754
5km	50%	35000	6	260	5016342	593785	4358335	1989084
5km	50%	35000	6	263	6639321	747071	5796729	2427489
5km	50%	35000	6	257	4781402	605049	4120328	2042017
5km	50%	35000	6	194	4810453	625139	4140533	2013395
5km	50%	35000	6	290	6004725	729980	5218160	2445843
5km	50%	35000	6	216	5621112	659913	4887734	2144644
5km	50%	35000	6	333	6217836	664496	5462785	2298307
5km	50%	35000	6	459	5935462	662325	5212713	2430156
5km	50%	35000	6	254	4710627	623663	3996267	2000090
5km	50%	35000	6	320	5382827	629698	4695265	2304158
5km	50%	35000	6	264	4618430	604384	3967179	1912897
5km	50%	35000	6	320	5755661	632988	5053893	2218531
5km	50%	35000	6	302	5953275	706749	5160601	2485444
5km	50%	35000	6	420	5217078	640150	4512432	2001565
5km	50%	35000	6	346	5434298	709400	4654223	2287820
5km	50%	35000	6	207	4330924	537602	3736523	1822436
5km	50%	35000	6	269	5377014	656888	4663857	2346451
5km	50%	35000	6	247	6649229	808840	5766377	2634731
5km	50%	35000	6	338	3639526	493898	3111512	1565679
5km	50%	35000	6	279	5402040	647351	4713772	2170233
5km	50%	35000	6	189	4473535	572448	3849450	1844337
5km	50%	35000	6	286	6807969	764860	5956362	2624767
5km	50%	35000	6	286	4012367	518983	3459437	1550080
5km	50%	35000	6	259	4724618	572401	4099647	1865465
5km	50%	35000	6	265	4468863	550597	3858920	1762104
5km	50%	35000	6	365	5680162	661048	4955930	2361552
5km	50%	35000	6	335	6248099	745643	5410603	2746674
5km	50%	35000	6	296	5974251	723769	5175091	2648871
5km	50%	35000	6	286	6862203	787026	6025128	2642991
5km	50%	35000	6	327	3874375	528804	3298474	1692060
5km	50%	35000	6	177	4561286	598291	3913066	1738218
5km	50%	35000	6	294	4691178	598390	4037993	1991761
5km	50%	35000	6	259	4481171	584397	3844054	1842592
5km	50%	35000	6	276	4738459	601282	4070498	2036214
5km	50%	35000	6	247	3871723	509056	3314813	1652773
5km	50%	35000	6	267	6131944	730739	5329724	2797537
5km	50%	35000	6	231	5381531	672000	4651362	2323698
5km	50%	35000	6	302	4532966	572579	3931597	1807218
5km	50%	35000	6	387	6685782	795699	5826540	2549235
5km	50%	35000	6	278	4580366	587830	3937102	1875620
5km	50%	35000	6	339	4168853	578591	3541284	1905404
5km	50%	35000	6	207	4260670	587534	3624824	1923837
5km	50%	35000	6	274	6504672	722612	5734300	2443228
5km	50%	35000	6	445	4865739	640985	4186803	2044922
5km	50%	35000	6	224	4707145	621211	4037982	1824559
5km	50%	35000	6	366	5762642	636885	5047862	2049350
5km	50%	35000	6	300	5363898	608825	4691295	2137937
5km	50%	35000	6	230	5279448	670907	4565763	2312755
5km	50%	35000	6	251	4237490	573629	3609603	1669555
5km	50%	35000	6	373	4926594	582432	4293556	1901260
5km	50%	35000	6	351	6890440	756972	6087581	2599054
5km	50%	35000	6	302	5355323	610136	4683222	2051684
5km	50%	35000	6	283	4666187	628998	3987125	1983966
5km	50%	35000	6	257	3947241	551484	3338057	1987107
5km	50%	35000	6	244	5450695	636420	4736593	2182933
5km	50%	35000	6	214	4741738	605211	4085690	1971556
5km	50%	35000	6	240	5236645	650888	4544238	2167038
5km	50%	35000	6	235	4214059	557845	3603141	1719024
5km	50%	35000	6	273	5467016	633060	4778164	2112307
5km	50%	35000	6	340	6466841	722348	5664278	2493158
5km	50%	35000	6	238	4868263	630902	4178629	2007308
5km	50%	35000	6	412	5669646	648158	4977134	2344887
5km	50%	35000	6	271	5245709	604190	4596915	2239613
5km	50%	35000	6	256	6468526	736827	5639397	2515603
5km	50%	35000	6	290	5348874	705778	4549447	2219704
5km	50%	35000	6	313	5578899	632257	4860813	2174555
5km	50%	35000	6	317	5898369	672600	5172741	2367758
5km	50%	35000	6	279	4841209	610402	4173771	1982333
5km	50%	35000	6	399	6006391	651763	5304638	2316627
5km	50%	35000	6	202	3986479	517057	3430356	1771090
5km	50%	35000	6	206	4981240	655861	4267281	2074813
5km	50%	35000	6	299	6472305	790332	5604852	2515869
5km	50%	35000	6	296	6053244	723974	5254835	2246781
5km	50%	35000	6	266	4914479	649238	4232627	1960365
5km	50%	35000	6	288	4499885	603349	3842287	1779156
5km	50%	35000	6	260	5496939	602263	4825086	2044493
5km	50%	35000	6	300	5515209	648172	4815451	2081776
5km	50%	35000	6	231	5349591	674721	4608701	2073110
5km	50%	35000	6	220	5350407	656342	4642697	1872342
5km	50%	35000	6	311	5185002	587151	4536214	2041665
5km	50%	35000	6	299	4639390	592048	3985847	1787571
5km	50%	35000	6	246	5174110	635590	4498889	2127303
5km	50%	35000	6	321	6324458	650441	5608453	2306540
5km	50%	35000	6	316	4980771	656225	4266889	2164662
5km	50%	35000	6	297	3914414	509560	3322133	1751715
5km	50%	35000	6	273	4369678	563468	3741453	1799390
5km	50%	35000	6	231	5319680	630488	4625017	2047608
5km	50%	35000	6	322	4978454	635399	4265270	2106803
5km	50%	35000	6	282	5511144	676914	4784724	2147901
5km	50%	35000	6	445	4299386	582507	3675546	1855592
5km	50%	35000	6	259	5575021	689082	4806853	2108001
5km	50%	35000	6	195	3938643	527804	3381550	1562851
5km	50%	35000	6	279	5531672	708569	4772557	2130934
5km	50%	35000	6	281	5973115	731376	5171306	2592423
5km	50%	35000	6	209	6574075	781960	5731361	2445766
5km	50%	35000	6	213	4631340	614431	3956347	1797420
5km	50%	35000	6	244	4962677	603377	4291174	1882109
5km	50%	35000	6	271	4820690	600393	4162177	1776567
5km	50%	35000	6	225	4499292	577000	3853135	1874725
5km	50%	35000	6	305	4845465	603390	4202313	1969257
5km	50%	35000	6	320	5942991	682408	5207813	2223621
5km	50%	35000	6	285	7108268	819981	6198704	3032709
5km	50%	35000	6	240	5646056	767595	4785140	2064078
5km	50%	35000	6	211	4400458	549735	3810872	1870079
5km	50%	35000	6	368	6008030	640274	5282267	2184119
5km	50%	35000	6	298	4177871	537730	3597765	1707796
5km	50%	35000	6	280	4415781	556274	3821556	2017481
5km	50%	35000	6	448	4909328	587609	4275013	1830216
5km	50%	35000	6	263	6341115	749621	5525025	2499009
5km	50%	35000	6	247	5307626	645095	4611428	1927214
5km	50%	35000	6	231	4504161	605404	3861927	1682073
5km	50%	35000	6	324	5192067	654689	4491746	1941228
5km	50%	35000	6	252	4042047	517760	3481607	1516456
5km	50%	35000	6	298	5929503	725279	5119632	2326811
5km	50%	35000	6	288	5452053	714933	4656807	2193087
5km	50%	35000	6	362	4929264	641717	4228884	2014559
5km	50%	35000	6	289	5060919	672541	4329819	1969075
5km	50%	35000	6	285	4571729	589772	3921932	2077247
5km	50%	35000	6	381	4487716	559394	3875511	1595975
5km	50%	35000	6	219	4234120	571754	3614090	1955881
5km	50%	35000	6	276	4439240	583127	3808962	1870765
5km	50%	35000	6	215	5756189	773384	4898209	2250501
5km	50%	35000	6	300	4845070	648094	4108994	1978766
5km	50%	35000	6	268	4383452	561771	3770359	1610828
5km	50%	35000	6	376	6796069	774345	5942073	2456361
5km	50%	35000	6	321	4739098	634186	4053772	1951586
5km	50%	35000	6	298	5193647	631844	4510834	2214534
5km	50%	35000	6	316	6427561	696090	5666738	2443336
5km	50%	35000	6	284	6611363	750624	5801064	2373322
5km	50%	35000	6	337	5101638	685271	4364510	2084722
5km	50%	35000	6	369	6698545	726982	5909278	2296935
5km	50%	35000	6	291	5609583	667194	4893593	1981023
5km	50%	35000	6	239	4886638	600542	4227589	1756321
5km	50%	35000	6	206	4261327	530042	3685998	1733570
5km	50%	35000	6	272	5552363	640420	4857853	2073815
5km	50%	35000	6	281	5871945	659834	5144513	2477980
5km	50%	35000	6	159	4313889	550204	3716253	1651479
5km	50%	35000	6	302	5171120	637160	4488251	1967746
5km	50%	35000	6	342	5571504	635429	4871400	2395163
5km	50%	35000	6	293	5556178	612375	4854417	2035257
5km	50%	35000	6	218	4767940	597539	4127492	1822890
5km	50%	35000	6	330	6136017	708225	5357887	2463632
5km	50%	35000	6	249	5347805	669637	4629244	2134596
5km	50%	35000	6	272	4136791	531680	3555909	1698026
5km	50%	35000	6	213	4607011	604866	3948046	1878598
5km	50%	35000	6	260	4915545	603436	4264024	2017353
5km	50%	35000	6	246	5200165	581966	4568253	1860903
5km	50%	35000	6	265	5463107	622010	4787075	2089836
5km	50%	35000	6	229	4407846	576188	3774904	1566001
5km	50%	35000	6	310	5792494	705667	5028530	2198225
5km	50%	35000	6	278	4117284	553164	3502931	1659651
5km	50%	35000	6	258	6044531	655899	5315397	2284191
5km	50%	35000	6	373	5669029	622480	5002753	2307299
5km	50%	35000	6	383	6518927	741853	5736270	2635798
5km	50%	35000	6	246	3818893	514611	3273016	1914357
5km	50%	35000	6	249	4673216	612906	3973679	1987620
5km	50%	35000	6	235	4504854	608638	3832621	1823663
5km	50%	35000	6	324	5863270	735421	5088400	2280855
5km	50%	35000	6	341	4279346	516784	3695627	1675937
5km	50%	35000	6	225	5008811	649883	4301809	1908161
5km	50%	35000	6	288	6524910	777424	5671398	2599976
5km	50%	35000	6	379	6139800	714689	5350414	2439039
5km	50%	35000	6	284	4627540	574560	4007733	1880785
5km	50%	35000	6	262	4452903	569767	3828830	1954900
5km	50%	35000	6	250	5174071	675356	4441005	2035424
5km	50%	35000	6	338	5060344	648646	4337244	2046261
5km	50%	35000	6	222	4449075	571375	3828883	1737589
5km	50%	35000	6	351	4918398	577555	4292157	1811882
5km	50%	35000	6	380	5739020	657096	5022354	2282885
5km	50%	35000	6	373	4870390	650293	4168014	1981876
5km	50%	35000	6	457	6444563	709738	5671527	2353515
5km	50%	35000	6	264	4110723	513924	3537051	1950285
5km	50%	35000	6	190	4655678	606551	3966950	2008932
5km	50%	35000	6	349	5151822	668326	4434936	2373207
5km	50%	35000	6	241	5589065	645290	4876522	2177248
5km	50%	35000	6	262	5129034	603043	4463052	1859817
5km	50%	35000	6	298	7080836	754954	6276024	2422507
5km	50%	35000	6	245	4650402	598754	3974800	2051019
5km	50%	35000	6	259	4849951	585986	4192816	1908696
5km	50%	35000	6	275	5047258	564934	4429629	1955588
5km	50%	35000	6	287	4971293	642843	4227301	2047552
5km	50%	35000	6	294	5753156	717815	4947739	2447563
5km	50%	35000	6	322	5606948	621866	4933791	2233728
5km	50%	35000	6	404	4613561	562803	3979492	1842998
5km	50%	35000	6	263	5061613	678203	4312753	2133686
5km	50%	35000	6	276	4875349	634864	4194081	2013895
5km	50%	35000	6	243	6658230	787604	5799851	2831783
5km	50%	35000	6	196	4347357	565401	3742572	1702929
5km	50%	35000	6	377	4341598	577328	3694896	1908485
5km	50%	35000	6	250	5282605	699682	4505384	2159892
5km	50%	35000	6	198	5147505	666840	4422366	1945675
5km	50%	35000	6	177	4275553	575198	3660722	1644257
5km	50%	35000	6	422	6441599	681639	5709861	2509784
5km	50%	35000	6	390	5534858	707989	4758264	2413225
5km	50%	35000	6	277	4580354	596162	3935636	1659950
5km	50%	35000	6	242	5670610	669115	4944165	2450386
5km	50%	35000	6	354	5374487	649361	4663535	2066399
5km	50%	35000	6	246	4969977	666866	4213388	2179715
5km	50%	35000	6	366	5086554	668389	4361580	1839835
5km	50%	35000	6	286	5414480	709338	4630153	2417398
5km	50%	35000	6	282	5052852	611992	4375889	2179231
5km	50%	35000	6	221	5634221	640200	4940934	2067636
5km	50%	35000	6	222	5338715	647534	4617825	2043786
5km	50%	35000	6	393	5783521	679707	5031701	2177050
5km	50%	35000	6	279	6276241	723941	5506270	2286347
5km	50%	35000	6	305	6024861	654796	5309789	2492722
5km	50%	35000	6	282	4662799	598957	3982265	1927370
5km	50%	35000	6	263	4780013	614089	4116748	1908015
5km	50%	35000	6	240	6532197	741531	5703692	2516547
5km	50%	35000	6	250	3927768	501601	3371453	1743205
5km	50%	35000	6	362	6006199	699552	5246042	2473234
5km	50%	35000	6	313	5154261	664707	4433410	2118643
5km	50%	35000	6	298	6440886	804747	5544841	2468696
5km	50%	35000	6	238	5669825	718894	4886224	2062855
5km	50%	35000	6	264	4273016	574193	3664604	1751763
5km	50%	35000	6	272	4446608	595499	3805905	1709596
5km	50%	35000	6	285	4680394	627689	3990571	1996297
5km	50%	35000	6	243	4794130	599433	4159721	2062553
5km	50%	35000	6	275	3910667	512005	3360469	1687006
5km	50%	35000	6	378	4379570	583740	3746702	1701750
5km	50%	35000	6	367	5518692	663150	4794138	2196144
5km	50%	35000	6	384	5634831	704158	4865080	2387948
5km	50%	35000	6	341	5788992	746125	4966860	2303369
5km	50%	35000	6	246	6439505	713410	5656896	2377617
5km	50%	35000	6	205	5127971	666527	4396866	1993493
5km	50%	35000	6	316	3940352	540432	3363065	1657263
5km	50%	35000	6	382	3919448	490255	3389356	1690830
5km	50%	35000	6	409	4602324	609053	3936878	1724489
5km	50%	35000	6	235	4687136	604091	4020914	1777062
5km	50%	35000	6	294	5376376	619387	4712682	2075603
5km	50%	35000	6	285	5537516	638791	4850458	2112308
5km	50%	35000	6	287	4928799	605897	4271998	1907245
5km	50%	35000	6	234	5714887	621544	5051507	1962476
5km	50%	35000	6	288	4759719	613078	4069501	2007452
5km	50%	35000	6	373	5096193	669296	4379785	2200018
5km	50%	35000	6	260	6610757	779850	5766472	2559073
5km	50%	35000	6	191	4691848	555257	4085835	1763386
5km	50%	35000	6	262	5094142	659677	4364089	2026581
5km	50%	35000	6	314	5899975	758358	5051564	2535875
5km	50%	35000	6	215	4745385	632357	4065433	2052732
5km	50%	35000	6	218	4498995	583791	3891761	1773807
5km	50%	35000	6	376	6526700	746889	5716024	2667784
5km	50%	35000	6	348	6565073	741999	5763227	2277054
5km	50%	35000	6	218	5062517	628366	4396892	1866983
5km	50%	35000	6	197	4402023	568348	3789958	1753405
5km	50%	35000	6	259	5422748	649697	4704976	2150824
5km	50%	35000	6	292	6698240	776282	5847952	2676209
5km	50%	35000	6	228	4447286	606095	3780712	1783983
5km	50%	35000	6	275	3941990	492779	3393599	1552764
5km	50%	35000	6	294	5876566	675947	5120216	2466503
5km	50%	35000	6	237	5442487	693553	4704984	1981962
5km	50%	35000	6	462	5027970	647658	4303271	2112088
5km	50%	35000	6	277	6520602	702256	5712861	2207967
5km	50%	35000	6	315	5413614	628283	4715102	2186116
5km	50%	35000	6	329	4777088	644839	4092105	2121282
5km	50%	35000	6	294	4214780	533186	3612524	1735709
5km	50%	35000	6	210	4861718	571412	4241502	1917004
5km	50%	35000	6	312	5677989	694451	4937290	2339214
5km	50%	35000	6	281	4129916	538458	3551059	1565218
5km	50%	35000	6	252	5314663	629269	4631510	2018730
5km	50%	35000	6	280	5350073	641447	4645377	2165651
5km	50%	35000	6	368	6395409	660944	5605675	2460451
5km	50%	35000	6	262	3775788	493079	3239541	1496388
5km	50%	35000	6	255	5286860	666087	4571228	2413095
5km	50%	35000	6	295	5956399	682688	5197690	2478602
5km	50%	35000	6	275	5567720	641770	4864634	2313371
5km	50%	35000	6	250	4614951	576247	3977042	1937724
5km	50%	35000	6	299	5142481	706645	4386479	2296360
5km	50%	35000	6	189	4301471	550077	3696388	1722860
5km	50%	35000	6	244	5571372	724693	4785616	2412632
5km	50%	35000	6	465	4271909	557208	3629133	2135206
5km	50%	35000	6	412	5553505	584032	4911691	2316947
5km	50%	35000	6	229	4742173	583071	4108719	1768288
5km	50%	35000	6	240	5178494	667670	4446499	1827686
5km	50%	35000	6	392	4972510	641305	4266635	2067055
5km	50%	35000	6	267	4758187	648746	4046762	2124470
5km	50%	35000	6	226	3905513	513276	3308204	1643272
5km	50%	35000	6	356	6144189	679057	5403584	2432118
5km	50%	35000	6	233	4306701	524394	3728456	1799652
5km	50%	35000	6	288	4498840	624788	3832492	2033880
5km	50%	35000	6	273	4706493	615957	4026652	1978405
5km	50%	35000	6	316	7168941	821021	6258778	2919176
5km	50%	35000	6	269	5315390	685031	4576416	2144075
5km	50%	35000	6	431	4044388	538198	3437526	1718648
5km	50%	35000	6	299	5355399	672577	4627136	2400629
5km	50%	35000	6	434	4378963	567367	3763972	2002930
5km	50%	35000	6	373	5668234	684865	4931815	2234833
5km	50%	35000	6	297	4404455	585253	3786992	1887254
5km	50%	35000	6	262	4853218	606911	4199473	1818474
5km	50%	35000	6	262	5155602	678335	4427178	1987059
5km	50%	35000	6	248	4722314	567673	4113465	1630962
5km	50%	35000	6	276	5434966	591852	4762508	2201540
5km	50%	35000	6	276	6328468	758714	5477113	2798118
5km	50%	35000	6	270	5191911	710440	4418404	2330800
5km	50%	35000	6	244	5524974	677065	4801899	2024593
5km	50%	35000	6	248	5637102	697518	4888220	2200934
5km	50%	35000	6	201	5279209	623385	4604004	1987346
5km	50%	35000	6	251	5924081	715949	5151594	2397339
5km	50%	35000	6	331	5515368	615515	4855148	2066405
5km	50%	35000	6	342	4669438	589338	4039891	1951760
5km	50%	35000	6	342	5079098	630939	4405440	1975140
5km	50%	35000	6	310	4594802	577760	3934828	1723958
5km	50%	35000	6	227	4909251	663637	4183130	1907892
5km	50%	35000	6	321	5687445	704358	4909303	2487110
5km	50%	35000	6	215	5651554	659616	4941119	2087102
5km	50%	35000	6	289	3722894	526643	3158299	1716896
5km	50%	35000	6	218	4172597	549527	3593503	1645968
5km	50%	35000	6	222	4530927	593182	3894045	2081837
5km	50%	35000	6	254	4628843	608315	3973521	2018126
5km	50%	35000	6	301	4699147	589940	4055074	2070743
5km	50%	35000	6	301	6243709	689394	5490153	2231992
5km	50%	35000	6	259	6264116	732198	5467882	2232894
5km	50%	35000	6	273	4373841	556896	3744422	1839684
5km	50%	35000	6	329	4521565	596495	3876490	1898584
5km	50%	35000	6	293	5436256	698812	4684997	2105195
5km	50%	35000	6	239	3263003	459473	2773217	1334549
5km	50%	35000	6	285	5063713	603250	4385190	2066586
5km	50%	35000	6	239	4741836	596127	4089702	1946186
5km	50%	35000	6	198	4226107	536140	3627529	1660296
5km	50%	35000	6	315	4180090	610266	3530344	1930750
5km	50%	35000	6	319	6083959	735050	5271608	2667774
5km	50%	35000	6	362	4349106	575791	3724612	1684272
5km	50%	35000	6	298	5308020	655246	4602338	1993195
5km	50%	35000	6	239	5416959	682901	4669712	2422880
5km	50%	35000	6	270	5359638	668488	4587015	2246939
5km	50%	35000	6	265	4538866	576921	3908421	1825735
5km	50%	35000	6	280	4975483	673575	4247099	2064255
5km	50%	35000	6	302	6016820	709753	5246724	2300749
5km	50%	35000	6	301	5710004	689767	4955778	2477049
5km	50%	35000	6	194	5022810	619250	4355590	2079314
5km	50%	35000	6	231	4709532	614003	4042498	1875614
5km	50%	35000	6	289	5267102	674286	4511984	2053901
5km	50%	35000	6	260	5078620	604964	4428506	2214794
5km	50%	35000	6	232	4351540	553810	3740710	1922854
5km	50%	35000	6	227	4779997	613253	4114490	1980833
5km	50%	35000	6	201	4905761	622747	4211801	1771462
5km	50%	35000	6	200	5031233	620819	4365779	1801847
5km	50%	35000	6	318	5338010	680789	4607419	1902206
5km	50%	35000	6	344	5946422	667725	5207015	2281993
5km	50%	35000	6	316	4915305	602445	4250442	2027231
5km	50%	35000	6	294	4840220	617401	4157175	2081330
5km	50%	35000	6	410	5931199	645173	5240903	2182827
5km	50%	35000	6	256	4244346	548676	3662608	1727208
5km	50%	35000	6	230	4414425	576628	3803850	1855555
5km	50%	35000	6	311	6076003	751246	5274393	2579013
5km	50%	35000	6	247	4216247	512116	3666901	1800005
5km	50%	35000	6	212	4062317	505748	3490767	1753247
5km	50%	35000	6	371	5881383	666938	5173319	2434714
5km	50%	35000	6	238	5494854	689054	4760423	2177427
5km	50%	35000	6	214	4543162	573396	3904687	1670702
5km	50%	35000	6	247	3803722	492680	3256265	1695289
5km	50%	35000	6	364	4958644	651091	4277596	1967716
5km	50%	35000	6	202	4634208	595056	3977188	1845063
5km	50%	35000	6	252	6125843	752352	5304843	2503277
5km	50%	35000	6	240	4877337	593814	4220814	1957871
5km	50%	35000	6	334	5955210	682857	5226474	2219110
5km	50%	35000	6	243	5725814	670018	4969285	2193890
5km	50%	35000	6	290	4664728	648152	3962686	1924772
5km	50%	35000	6	336	5815335	693385	5030118	2373433
5km	50%	35000	6	283	5889643	683379	5143649	2258422
5km	50%	35000	6	282	6868404	767501	6037302	2642819
5km	50%	35000	6	255	4491622	586950	3840511	1875598
5km	50%	35000	6	296	5545381	620295	4863616	2059299
5km	50%	35000	6	333	5065909	633962	4374126	2094550
5km	50%	35000	6	236	4554355	633083	3867980	1896280
5km	50%	35000	6	292	5587196	617828	4908446	2122243
5km	50%	35000	6	424	4679155	627821	3979918	2143314
5km	50%	35000	6	234	4330829	598089	3650253	1972575
5km	50%	35000	6	392	5953156	750507	5143286	2290813
5km	50%	35000	6	446	6181784	742808	5380258	2293911
5km	50%	35000	6	322	5992032	674073	5236365	2141541
5km	50%	35000	6	414	6569796	735044	5762368	2459911
5km	50%	35000	6	331	5596632	641850	4891857	2369825
5km	50%	35000	6	308	5167741	647217	4428997	2273950
5km	50%	35000	6	274	5609040	758817	4792130	2357963
5km	50%	35000	6	275	6641654	746480	5834519	2544966
5km	50%	35000	6	292	5583178	694853	4805561	2209679
5km	50%	35000	6	218	5172220	610142	4498078	1855680
5km	50%	35000	6	388	4538664	573374	3915999	1885808
5km	50%	35000	6	191	4558159	595924	3931950	1587201
5km	50%	35000	6	286	4982825	615762	4318012	2134465
5km	50%	35000	6	257	5305367	579803	4675817	2157538
5km	50%	35000	6	294	4276680	552652	3680258	1827012
5km	50%	35000	6	405	7493797	859496	6580851	2665296
5km	50%	35000	6	290	4205961	556239	3596917	1897320
5km	50%	35000	6	193	4455511	545007	3874177	1725467
5km	50%	35000	6	224	4919122	606446	4244749	2002488
5km	50%	35000	6	189	4044758	522708	3486848	1772283
5km	50%	35000	6	318	5809457	721976	5039900	2289732
5km	50%	35000	6	270	4948611	655000	4227795	1979926
5km	50%	35000	6	206	4062703	517752	3493306	1511926
5km	50%	35000	6	269	4376211	546010	3797078	1693167
5km	50%	35000	6	384	4754836	610930	4087259	1735659
5km	50%	35000	6	372	5246491	566709	4623306	1885179
5km	50%	35000	6	367	6161536	691356	5421051	2217464
5km	50%	35000	6	261	4685128	610598	4020083	1959433
5km	50%	35000	6	336	6930605	774497	6071211	2566711
5km	50%	35000	6	220	3499552	471770	3008719	1545635
5km	50%	35000	6	271	4815110	634478	4113851	1790386
5km	50%	35000	6	299	5405132	661230	4674983	2405388
5km	50%	35000	6	328	4321703	553999	3722385	1868074
5km	50%	35000	6	359	6992053	792394	6138240	2504231
5km	50%	35000	6	219	3884401	547750	3292731	1832318
5km	50%	35000	6	323	5032328	623765	4358930	2084380
5km	50%	35000	6	378	4850315	676337	4096689	2339828
5km	50%	35000	6	334	5558969	680169	4794912	2445434
5km	50%	35000	6	242	5305042	646795	4610917	2043200
5km	50%	35000	6	311	5068149	586150	4425526	1958622
5km	50%	35000	6	256	4376469	583393	3755442	1951565
5km	50%	35000	6	303	5479807	653092	4767363	2239042
5km	50%	35000	6	486	5997832	713559	5204460	2617666
5km	50%	35000	6	435	5895406	630613	5216005	2314210
5km	50%	35000	6	330	6157443	707422	5381250	2659831
5km	50%	35000	6	469	5223828	703157	4451467	2315104
5km	50%	35000	6	306	4198342	543387	3606075	1553391
5km	50%	35000	6	286	4937845	645896	4216199	1929302
5km	50%	35000	6	206	5092438	613453	4422641	1878723
5km	50%	35000	6	240	5499559	716724	4684897	2344851
5km	50%	35000	6	385	6921090	801242	6070794	2745443
5km	50%	35000	6	284	4385120	564727	3751592	1848771
5km	50%	35000	6	249	4653783	561579	4051284	1901941
5km	50%	35000	6	308	6580734	761304	5741834	2524687
5km	50%	35000	6	296	5385001	620753	4725502	1944661
5km	50%	35000	6	250	5570745	652869	4858517	2331495
5km	50%	35000	6	218	4166348	524084	3600164	1656731
5km	50%	35000	6	352	4527265	645771	3843001	1996679
5km	50%	35000	6	310	5157401	624726	4473038	2022538
5km	50%	35000	6	395	5512628	658866	4809550	2024740
5km	50%	35000	6	305	4667228	598616	4029729	1849897
5km	50%	35000	6	233	4981451	664014	4243984	2046680
5km	50%	35000	6	315	4477274	560508	3867999	1825876
5km	50%	35000	6	199	5343296	605317	4691981	1939047
5km	50%	35000	6	258	4907934	590721	4259684	2056911
5km	50%	35000	6	268	4737979	618295	4069454	1939187
5km	50%	35000	6	390	5140566	688155	4392821	2133996
5km	50%	35000	6	309	5370649	607823	4714812	2135085
5km	50%	35000	6	385	5784625	716932	4998218	2090313
5km	50%	35000	6	188	4342167	590141	3710490	1584877
5km	50%	35000	6	244	5091062	649391	4393219	2003764
5km	50%	35000	6	298	6644388	783929	5778988	2722561
5km	50%	35000	6	296	5676447	697608	4880617	2370752
5km	50%	35000	6	374	5976785	692034	5229241	2209322
5km	50%	35000	6	299	4638024	613552	3948421	1924721
5km	50%	35000	6	380	6482638	689293	5699373	2577484
5km	50%	35000	6	273	4985864	669003	4262426	2273317
5km	50%	35000	6	243	5275053	651157	4577127	2013044
5km	50%	35000	6	381	5982777	686696	5222677	2555106
5km	50%	35000	6	268	5062247	630812	4383623	1969687
5km	50%	35000	6	322	6877945	817878	5986531	2820077
5km	50%	35000	6	242	5149305	652128	4451511	1870355
5km	50%	35000	6	246	4535137	567498	3906986	1673522
5km	50%	35000	6	308	5804552	688539	5029107	2469629
5km	50%	35000	6	398	5452006	612123	4776960	2252615
5km	50%	35000	6	358	5027054	665002	4318406	2183296
5km	50%	35000	6	320	4642298	594541	3992889	2017771
5km	50%	35000	6	407	5801597	612156	5133074	2248315
5km	50%	35000	6	327	6223781	688767	5463558	2373502
5km	50%	35000	6	372	4888510	629734	4213599	2177287
5km	50%	35000	6	245	4943967	645768	4233685	2159501
5km	50%	35000	6	389	4764121	607681	4105193	2070374
5km	50%	35000	6	285	4626314	629503	3930369	2036586
5km	50%	35000	6	275	5017814	684795	4281516	2299371
5km	50%	35000	6	250	6746926	772177	5903641	2582826
5km	50%	35000	6	307	5841310	680710	5084334	2367464
5km	50%	35000	6	220	4231300	534218	3659532	1840033
5km	50%	35000	6	250	4494229	585054	3877063	1901605
5km	50%	35000	6	230	5793752	699327	5023829	2373164
5km	50%	35000	6	273	4728985	606701	4077129	1976877
5km	50%	35000	6	224	5685418	686289	4931925	2149866
5km	50%	35000	6	231	4616748	629219	3909484	1918112
5km	50%	35000	6	225	4245706	538354	3661087	1728434
5km	50%	35000	6	201	5195520	670559	4456225	2095053
5km	50%	35000	6	254	5317935	600248	4668271	2004218
5km	50%	35000	6	281	5761441	645196	5075372	2277874
5km	50%	35000	6	241	4908232	637440	4210254	1896478
5km	50%	35000	6	228	4999195	657301	4278685	2153070
5km	50%	35000	6	279	4910489	589915	4287802	1857027
5km	50%	35000	6	335	6622735	770839	5791798	2398381
5km	50%	35000	6	262	4755772	604197	4123679	1795100
5km	50%	35000	6	289	5831780	689884	5090784	2243218
5km	50%	35000	6	252	4927701	616891	4258811	1960185
5km	50%	35000	6	267	5895179	659465	5181733	2294134
5km	50%	35000	6	203	4627271	628287	3931237	1793051
5km	50%	35000	6	366	6140392	685275	5403735	2505539
5km	50%	35000	6	284	5879045	639491	5177997	2123213
5km	50%	35000	6	263	4331652	569338	3729758	1764410
5km	50%	35000	6	282	4579127	600483	3921724	2027879
5km	50%	35000	6	242	5041587	676440	4283140	2128501
5km	50%	35000	6	310	6277470	672711	5535861	2303773
5km	50%	35000	6	385	4699905	638483	4017529	1888102
5km	50%	35000	6	239	4957650	601871	4277437	2000595
5km	50%	35000	6	309	4496220	553449	3886821	1684552
5km	50%	35000	6	247	5893486	703467	5131240	2285262
5km	50%	35000	6	253	5113941	613618	4442413	1855305
5km	50%	35000	6	284	5685912	650773	4985521	2235482
5km	50%	35000	6	255	5305287	702914	4527983	2306470
5km	50%	35000	6	236	6894791	789657	6041393	2404128
5km	50%	35000	6	228	4903158	592898	4251596	2002068
5km	50%	35000	6	424	5074390	605799	4384044	1974873
5km	50%	35000	6	278	5231523	614180	4560728	2057861
5km	50%	35000	6	213	5198141	578998	4575166	2035065
5km	50%	35000	6	284	4767649	552098	4145285	1966577
5km	50%	35000	6	268	3749323	511953	3195472	1582666
5km	50%	35000	6	330	4988670	662526	4281960	2275928
5km	50%	35000	6	309	4617041	582530	3974774	1962823
5km	50%	35000	6	380	7112153	776090	6283054	2576075
5km	50%	35000	6	380	4360594	559574	3756178	1812983
5km	50%	35000	6	259	4080537	555450	3471332	1766397
5km	50%	35000	6	252	4850827	608198	4182808	1683089
5km	50%	35000	6	280	5084496	649273	4378180	1906704
5km	50%	35000	6	203	4444135	550016	3822458	1641805
5km	50%	35000	6	402	5032224	638261	4357203	1927489
5km	50%	35000	6	268	4842546	632080	4135073	1927820
5km	50%	35000	6	307	4880398	622307	4197871	1832204
5km	50%	35000	6	314	6195833	741072	5406139	2370587
5km	50%	35000	6	251	5324036	669427	4612976	2218747
5km	50%	35000	6	299	3989661	528485	3412155	1688476
5km	50%	35000	6	222	5007956	639538	4326226	2167301
5km	50%	35000	6	350	4869002	639543	4170204	1990185
5km	50%	35000	6	303	4456958	598555	3780556	1943022
5km	50%	35000	6	281	5834291	692365	5043460	2498419
5km	50%	35000	6	301	6954268	744046	6110451	2567988
5km	50%	35000	6	266	5170404	624064	4452858	2266655
5km	50%	35000	6	340	5117183	655926	4390558	1888898
5km	50%	35000	6	300	6100525	706682	5335707	2227091
5km	50%	35000	6	197	4909286	601450	4262370	1791361
5km	50%	35000	6	248	5643417	676212	4913347	2343364
5km	50%	35000	6	317	5357206	668334	4641272	2236017
5km	50%	35000	6	229	5776611	742085	4969860	2584265
5km	50%	35000	6	231	5197974	687807	4446576	2027221
5km	50%	35000	6	276	5057897	701882	4304183	2175089
5km	50%	35000	6	264	4511637	537572	3887747	1711445
5km	50%	35000	6	235	4224898	542519	3633549	1818052
5km	50%	35000	6	323	4898068	639776	4195854	1843267
5km	50%	35000	6	246	5012750	563010	4396261	1881756
5km	50%	35000	6	297	3732764	494275	3187752	1648049
5km	50%	35000	6	287	5185819	641527	4495966	2165893
5km	50%	35000	6	408	6098621	676975	5337399	2406967
5km	50%	35000	6	368	5168890	694105	4389297	2330734
5km	50%	35000	6	283	4837600	624697	4156634	1849492
5km	50%	35000	6	243	4845658	650204	4143446	2300238
5km	50%	35000	6	264	5873592	716513	5095954	2237436
5km	50%	35000	6	275	6049881	704622	5311533	2256666
5km	50%	35000	6	231	4399262	571214	3797424	1727764
5km	50%	35000	6	272	4963623	659752	4234529	2012569
5km	50%	35000	6	373	4953149	602374	4309770	1867613
5km	50%	35000	6	230	4654629	607458	3996972	1715240
5km	50%	35000	6	332	6042573	685539	5270228	2249831
5km	50%	35000	6	223	5497289	727048	4723858	1978944
5km	50%	35000	6	276	5265230	670767	4517059	2084830
5km	50%	35000	6	303	6063815	717938	5273688	2344802
5km	50%	35000	6	289	5475088	702668	4702631	2342539
5km	50%	35000	6	291	4095559	553295	3494997	1725072
5km	50%	35000	6	181	4328843	562086	3706235	1998132
5km	50%	35000	6	280	4721872	639604	4027585	2007195
5km	50%	35000	6	299	6405714	685742	5665864	2503460
5km	50%	35000	6	258	4396176	573623	3778940	1803000
5km	50%	35000	6	269	5153897	662193	4430645	1946104
5km	50%	35000	6	306	5894707	638002	5191437	2100578
5km	50%	35000	6	247	5132630	602996	4457855	1947569
5km	50%	35000	6	361	4876531	648766	4167554	1957614
5km	50%	35000	6	299	4599924	583660	3959815	1821670
5km	50%	35000	6	303	4912898	611722	4228194	1903970
5km	50%	35000	6	283	5531841	693831	4755266	2524690
5km	50%	35000	6	287	5493946	711010	4703336	2145874
5km	50%	35000	6	288	5165554	602025	4522022	1986915
5km	50%	35000	6	259	4402032	540341	3810342	1675414
5km	50%	35000	6	395	5661617	764846	4841424	2417978
5km	50%	35000	6	284	5166299	669840	4420263	2000363
5km	50%	35000	6	230	4494029	575115	3868043	1843888
5km	50%	35000	6	300	6947917	737622	6155124	2425853
5km	50%	35000	6	317	6438518	706248	5650270	2408346
5km	50%	35000	6	285	4432733	569141	3814739	1982890
5km	50%	35000	6	261	6401131	669711	5679558	2261780
5km	50%	35000	6	309	5423947	601068	4751191	2165797
5km	50%	35000	6	272	4386589	565332	3746363	1566818
5km	50%	35000	6	287	4820721	635041	4134422	1875730
5km	50%	35000	6	279	5756611	663917	5032157	2287206
5km	50%	35000	6	199	4805424	641469	4106086	1769655
5km	50%	35000	6	301	5442826	738938	4636778	2210745
5km	50%	35000	6	303	6412086	746039	5602981	2648712
5km	50%	35000	6	200	4622757	592791	3980319	1899123
5km	50%	35000	6	251	4010035	504924	3467443	1653753
5km	50%	35000	6	337	5192938	676154	4460870	2369061
5km	50%	35000	6	369	6747875	734572	5949588	2333690
5km	50%	35000	6	258	5658495	658521	4913583	2298011
5km	50%	35000	6	352	6001224	732315	5180133	2467601
5km	50%	35000	6	307	5321033	613727	4651565	2232720
5km	50%	35000	6	331	5465651	709955	4706224	2592701
5km	50%	35000	6	345	4848232	642221	4138544	2131668
5km	50%	35000	6	256	4095637	544160	3504377	1719863
5km	50%	35000	6	180	5304591	609841	4652490	2099771
5km	50%	35000	6	275	6554199	731366	5771323	2335621
5km	50%	35000	6	283	4460907	588750	3818019	1952856
5km	50%	35000	6	210	4392841	601878	3726849	1787571
5km	50%	35000	6	235	3891938	509187	3348008	1575170
5km	50%	35000	6	354	4894716	649098	4181028	2179518
5km	50%	35000	6	338	4854821	582348	4227790	1835139
5km	50%	35000	6	231	4222004	557724	3618362	1781074
5km	50%	35000	6	409	5201287	676317	4487042	2267712
5km	50%	35000	6	258	4831235	659011	4137265	1996849
5km	50%	35000	6	228	4503217	588863	3831464	1720679
5km	50%	35000	6	331	6095562	658192	5373984	2307273
5km	50%	35000	6	318	5856225	704138	5091453	2196955
5km	50%	35000	6	324	6128185	701239	5352425	2278211
5km	50%	35000	6	237	4625093	581373	4004853	1704206
5km	50%	35000	6	217	4387891	584848	3754799	1731229
5km	50%	35000	6	296	5908880	621790	5230188	2385968
5km	50%	35000	6	289	6128959	739365	5319779	2292102
5km	50%	35000	6	300	4255972	578283	3640120	2173604
5km	50%	35000	6	285	5634581	730856	4832820	2191402
5km	50%	35000	6	206	4993955	650159	4284555	1922845
5km	50%	35000	6	303	6281938	697574	5533323	2313718
5km	50%	35000	6	266	4700361	604674	4048249	1767978
5km	50%	35000	6	270	4854575	631867	4175345	1775239
5km	50%	35000	6	321	4110583	566794	3508177	1654752
5km	50%	35000	6	363	5588238	684946	4843862	1970354
5km	50%	35000	6	290	4707254	622107	4046958	1844364
5km	50%	35000	6	278	4746025	588893	4098666	1992100
5km	50%	35000	6	317	4379540	553342	3775690	1917321
5km	50%	35000	6	252	4619424	595040	3988641	1834889
5km	50%	35000	6	218	4607325	586021	3962225	1758220
5km	50%	35000	6	250	4703688	599660	4052453	1855929
5km	50%	35000	6	364	6056158	670056	5336180	2382414
5km	50%	35000	6	359	4416902	560985	3822324	1681291
5km	50%	35000	6	235	4873579	632666	4171992	2121694
5km	50%	35000	6	339	4596770	569686	3975385	1920802
5km	50%	35000	6	228	4315618	578090	3692853	2128936
5km	50%	35000	6	303	5223754	622485	4552504	2069664
5km	50%	35000	6	239	4521157	596838	3878845	1721489
5km	50%	35000	6	247	5327248	624717	4638679	2462032
5km	50%	35000	6	240	4947346	620733	4273045	1784824
5km	50%	35000	6	285	4015975	538543	3441974	1780250
5km	50%	35000	6	278	7024247	804983	6144427	2602338
5km	50%	35000	6	308	5286984	685986	4538685	2103972
5km	50%	35000	6	319	4400477	573789	3772136	1877329
[truncated: 1 more rows]
