# Supplementary material for: Quantifying the Value of Perfect Information in Emergency Vaccination Campaigns
Source: PLoS Comput Biol. 2017 Feb 16;13(2):e1005318. doi: 10.1371/journal.pcbi.1005318 (PMC5312803; doi:10.1371/journal.pcbi.1005318)
Supplement: S1 Data — (ZIP) [file pcbi.1005318.s013.zip › Data/5km vaccination/data7.txt]

vacc_radius	efficacy	capacity	delay	outbreak_duration	livestock_culled	cattle_culled	sheep_culled	vaccinations
5km	50%	50000	2	233	4504562	556055	3908207	1768318
5km	50%	50000	2	309	5610709	614575	4933530	2194878
5km	50%	50000	2	210	4736417	601112	4087224	1690310
5km	50%	50000	2	273	3898840	511854	3348494	1544745
5km	50%	50000	2	234	4050618	525726	3471174	1729719
5km	50%	50000	2	167	3995853	525031	3436298	1550927
5km	50%	50000	2	252	5861665	692764	5081152	2391861
5km	50%	50000	2	357	6147321	700149	5378967	2300009
5km	50%	50000	2	261	4618167	581336	3986499	1835744
5km	50%	50000	2	290	6008516	688611	5257170	2567825
5km	50%	50000	2	232	4996225	610485	4333997	2109827
5km	50%	50000	2	282	5486384	620117	4786661	2029030
5km	50%	50000	2	248	5038146	634056	4341862	1936289
5km	50%	50000	2	311	4066925	537551	3476432	1734071
5km	50%	50000	2	297	4386536	527536	3814922	1810978
5km	50%	50000	2	224	5451702	660086	4748882	1985154
5km	50%	50000	2	254	4922880	625116	4252425	1875884
5km	50%	50000	2	242	4294767	563966	3688821	1795994
5km	50%	50000	2	421	4506883	551426	3902772	1840552
5km	50%	50000	2	266	5699424	657272	4985232	2111045
5km	50%	50000	2	363	6805707	736254	6009825	2523335
5km	50%	50000	2	219	4112667	534123	3511313	1977225
5km	50%	50000	2	320	5694681	667732	4977006	2290706
5km	50%	50000	2	286	5382787	626429	4678981	2293682
5km	50%	50000	2	323	7483554	837551	6587873	2755187
5km	50%	50000	2	388	5903863	746594	5107578	2636155
5km	50%	50000	2	273	5969943	698321	5210007	2358214
5km	50%	50000	2	244	4721474	599970	4084912	1797915
5km	50%	50000	2	192	5016121	654653	4293661	2084204
5km	50%	50000	2	274	4904650	629052	4216259	2101107
5km	50%	50000	2	236	5312468	674648	4569997	2137259
5km	50%	50000	2	234	4205799	521632	3628373	1702646
5km	50%	50000	2	280	5466217	625838	4790358	2234472
5km	50%	50000	2	390	6048357	776573	5213598	2497440
5km	50%	50000	2	281	5313694	593800	4650080	2023668
5km	50%	50000	2	248	6174908	701182	5402880	2390834
5km	50%	50000	2	352	6415244	740105	5625063	2617892
5km	50%	50000	2	330	5400148	721762	4628384	2136351
5km	50%	50000	2	244	5718170	666833	4988131	2278132
5km	50%	50000	2	242	5512303	745642	4694445	2223098
5km	50%	50000	2	325	6385586	700503	5611722	2350362
5km	50%	50000	2	316	4652941	565982	4020144	1965793
5km	50%	50000	2	292	6106310	699449	5343995	2270338
5km	50%	50000	2	301	5218926	655895	4487706	2357051
5km	50%	50000	2	299	6341779	693898	5607805	2402182
5km	50%	50000	2	249	5659723	694956	4888396	2466278
5km	50%	50000	2	353	6916956	799090	6037445	2846298
5km	50%	50000	2	212	4107380	548648	3510506	1594307
5km	50%	50000	2	242	4731800	579315	4103753	1793598
5km	50%	50000	2	309	6460001	741754	5656799	2664098
5km	50%	50000	2	228	4668520	594660	4019205	1843374
5km	50%	50000	2	326	5756871	658987	5051344	2267575
5km	50%	50000	2	187	3871736	497615	3319747	1576233
5km	50%	50000	2	262	6301003	779398	5449343	2538160
5km	50%	50000	2	301	5826470	633488	5133131	2079232
5km	50%	50000	2	324	4030780	516230	3474511	1513472
5km	50%	50000	2	337	5795475	689714	5053345	2326426
5km	50%	50000	2	263	6406091	737782	5595546	2634914
5km	50%	50000	2	207	4159108	520479	3602929	1545261
5km	50%	50000	2	228	5236185	639291	4542804	2312714
5km	50%	50000	2	307	4963406	646126	4269166	2154198
5km	50%	50000	2	202	4807551	623886	4114835	1963857
5km	50%	50000	2	258	5247272	660087	4532921	1857575
5km	50%	50000	2	227	4565100	584661	3932328	1718123
5km	50%	50000	2	324	4960478	648612	4223458	1890723
5km	50%	50000	2	279	5069421	579364	4423514	1914500
5km	50%	50000	2	295	5041873	662779	4332915	2011892
5km	50%	50000	2	275	6943051	761414	6106082	2594684
5km	50%	50000	2	258	5309948	665261	4580888	2207277
5km	50%	50000	2	315	5489597	637578	4763954	2331887
5km	50%	50000	2	203	5241106	640338	4533970	2061419
5km	50%	50000	2	243	5916407	681829	5193600	2101287
5km	50%	50000	2	269	4704100	562271	4078892	1828336
5km	50%	50000	2	314	5412032	673198	4681386	2290119
5km	50%	50000	2	361	5930610	670145	5205953	2199739
5km	50%	50000	2	252	4410619	543373	3830374	1584838
5km	50%	50000	2	546	5308127	692708	4560255	2148088
5km	50%	50000	2	343	6295163	746762	5499224	2553970
5km	50%	50000	2	244	5602409	720417	4819805	2405664
5km	50%	50000	2	326	6258547	642316	5545048	2215748
5km	50%	50000	2	230	4916388	614062	4257185	1917096
5km	50%	50000	2	339	6923170	713536	6115121	2453711
5km	50%	50000	2	318	6484736	726029	5703137	2483326
5km	50%	50000	2	203	3700053	469078	3202162	1623418
5km	50%	50000	2	202	4737671	612439	4079281	2105485
5km	50%	50000	2	255	4245408	581494	3600049	1928544
5km	50%	50000	2	252	4755515	639261	4070972	1949797
5km	50%	50000	2	363	6176938	726266	5368248	2492983
5km	50%	50000	2	295	6142287	706196	5334054	2634277
5km	50%	50000	2	250	4494612	564790	3874255	1658676
5km	50%	50000	2	330	4521429	556353	3926491	1777702
5km	50%	50000	2	298	4627348	605541	3965018	1724741
5km	50%	50000	2	304	5579597	626574	4891444	2344129
5km	50%	50000	2	276	5675458	679870	4953363	2213949
5km	50%	50000	2	222	5317465	676493	4586850	2122170
5km	50%	50000	2	223	4270022	550494	3678405	1747860
5km	50%	50000	2	431	6510151	685776	5757218	2599847
5km	50%	50000	2	324	5484016	649419	4782074	2218018
5km	50%	50000	2	436	6550151	729960	5744974	2711012
5km	50%	50000	2	316	5601504	696696	4803465	2362688
5km	50%	50000	2	351	6250381	681151	5509447	2335841
5km	50%	50000	2	259	4793238	648031	4091541	2075345
5km	50%	50000	2	212	5927679	700922	5182728	2297982
5km	50%	50000	2	262	4472563	569648	3858974	2055977
5km	50%	50000	2	235	5734788	681500	4998657	2424088
5km	50%	50000	2	336	6520857	726893	5721939	2575977
5km	50%	50000	2	316	5667838	633108	4981528	2103229
5km	50%	50000	2	321	5954032	754572	5122527	2596085
5km	50%	50000	2	210	5475249	630881	4771515	2254917
5km	50%	50000	2	238	5804658	683111	5068531	2326099
5km	50%	50000	2	291	5850633	666457	5122577	2391694
5km	50%	50000	2	292	4370067	564173	3752103	1592633
5km	50%	50000	2	370	6296086	678874	5544811	2393494
5km	50%	50000	2	268	5732461	648573	5035233	2185292
5km	50%	50000	2	314	4471971	590795	3812692	1871419
5km	50%	50000	2	318	5292650	673787	4572668	1918243
5km	50%	50000	2	232	3999416	550219	3407038	1649653
5km	50%	50000	2	314	6435078	732082	5637135	2522637
5km	50%	50000	2	281	4168917	539227	3582994	1801605
5km	50%	50000	2	327	4526591	602260	3851504	1859946
5km	50%	50000	2	293	4838288	641410	4152905	1795441
5km	50%	50000	2	297	6350925	695753	5577912	2441934
5km	50%	50000	2	314	5720101	669888	4990798	2278746
5km	50%	50000	2	220	4484920	570245	3882375	1989172
5km	50%	50000	2	229	4002878	526834	3438126	1633473
5km	50%	50000	2	268	4974002	661499	4273170	2084521
5km	50%	50000	2	267	4762011	615915	4073530	1881567
5km	50%	50000	2	368	5121774	635253	4431750	2067109
5km	50%	50000	2	422	4835575	619246	4175286	1917142
5km	50%	50000	2	268	4562648	559690	3956670	1782141
5km	50%	50000	2	212	4318233	559099	3703687	1591155
5km	50%	50000	2	295	4724840	605242	4073667	1816358
5km	50%	50000	2	368	5807593	699207	5038762	2400976
5km	50%	50000	2	336	4342393	549683	3732313	1754554
5km	50%	50000	2	295	4866816	611770	4209226	2067172
5km	50%	50000	2	182	4973670	632442	4280372	1978314
5km	50%	50000	2	226	4638527	546450	4054701	1935260
5km	50%	50000	2	337	6449529	772463	5614210	2646373
5km	50%	50000	2	234	4674087	576190	4036049	1858232
5km	50%	50000	2	220	3939707	539590	3345911	1677198
5km	50%	50000	2	321	6149315	696341	5397742	2326785
5km	50%	50000	2	311	5772636	627307	5111811	2118448
5km	50%	50000	2	333	4209616	561959	3585606	1793951
5km	50%	50000	2	264	5366736	663861	4651120	2125093
5km	50%	50000	2	215	4707989	624732	4045472	1857782
5km	50%	50000	2	253	4231898	554162	3625860	1756904
5km	50%	50000	2	328	4524072	594390	3886043	2170517
5km	50%	50000	2	234	5169798	660984	4455573	2132291
5km	50%	50000	2	250	4044630	526624	3464722	1770153
5km	50%	50000	2	385	5008632	672097	4273224	2264064
5km	50%	50000	2	299	4605200	558676	4000049	1707847
5km	50%	50000	2	289	3950196	541079	3352859	1992417
5km	50%	50000	2	312	5782253	703169	5004714	2077139
5km	50%	50000	2	371	5170878	627825	4488081	2079354
5km	50%	50000	2	476	6255988	753738	5406561	2336810
5km	50%	50000	2	291	4009024	509748	3430646	1718004
5km	50%	50000	2	332	5458452	616800	4794234	2165886
5km	50%	50000	2	267	6011673	706875	5220073	2515872
5km	50%	50000	2	201	4490018	600387	3841837	2000495
5km	50%	50000	2	202	4720153	599560	4063797	1996278
5km	50%	50000	2	301	4156812	541914	3562731	1663104
5km	50%	50000	2	172	3497356	455492	3011176	1564323
5km	50%	50000	2	399	6085212	722714	5294963	2335060
5km	50%	50000	2	258	3909468	538201	3321607	1830646
5km	50%	50000	2	255	4543037	592548	3888143	2053488
5km	50%	50000	2	392	4575206	598906	3931142	1938712
5km	50%	50000	2	301	6043346	679419	5304361	2352834
5km	50%	50000	2	321	5915095	737413	5128727	2212964
5km	50%	50000	2	225	4322190	571716	3690923	1841070
5km	50%	50000	2	294	4360642	584934	3729600	1779556
5km	50%	50000	2	263	4476355	610022	3816950	1918370
5km	50%	50000	2	337	5764802	627576	5077942	2217880
5km	50%	50000	2	366	5716149	650818	5032912	2330987
5km	50%	50000	2	306	5608995	744930	4783508	2208293
5km	50%	50000	2	433	6688157	773772	5858673	2843459
5km	50%	50000	2	328	4547847	590469	3912334	1880922
5km	50%	50000	2	313	4569312	585624	3907050	2104754
5km	50%	50000	2	254	4413427	544318	3802671	1850722
5km	50%	50000	2	346	6496121	759620	5666003	2705859
5km	50%	50000	2	307	5619248	669262	4894808	2058895
5km	50%	50000	2	273	5145049	678761	4414192	2076030
5km	50%	50000	2	328	6496343	728120	5662463	2563841
5km	50%	50000	2	334	5827159	742146	5017899	2479645
5km	50%	50000	2	377	5855698	669744	5120443	2586022
5km	50%	50000	2	224	4658972	603516	4022710	1822910
5km	50%	50000	2	277	5555892	695424	4782018	2220250
5km	50%	50000	2	229	4125423	540226	3546031	1583089
5km	50%	50000	2	357	4134247	562692	3520968	1915141
5km	50%	50000	2	271	5648279	649738	4935002	2146986
5km	50%	50000	2	350	4713184	628164	4014721	1795186
5km	50%	50000	2	296	5711103	636589	5014846	2321920
5km	50%	50000	2	275	5103047	589585	4474754	1887357
5km	50%	50000	2	406	6227354	746206	5400585	2783392
5km	50%	50000	2	267	5218868	622738	4525005	1928908
5km	50%	50000	2	262	5882767	735459	5089579	2155579
5km	50%	50000	2	208	5181691	635928	4473906	1995860
5km	50%	50000	2	243	5212964	660972	4490404	1943415
5km	50%	50000	2	268	6499886	740789	5673304	2490151
5km	50%	50000	2	392	5573114	706524	4808663	2163941
5km	50%	50000	2	344	4902945	597551	4236695	2104962
5km	50%	50000	2	219	5305972	665660	4569795	2021223
5km	50%	50000	2	283	4611319	608000	3960499	1805151
5km	50%	50000	2	278	4826390	625626	4145572	1935761
5km	50%	50000	2	299	4732599	649891	4016492	2069878
5km	50%	50000	2	266	4408350	572382	3788330	1752465
5km	50%	50000	2	288	6121923	672578	5388051	2465385
5km	50%	50000	2	243	4359516	602668	3705116	1974398
5km	50%	50000	2	288	3768962	485319	3249262	1603757
5km	50%	50000	2	338	4607219	615904	3932244	1984985
5km	50%	50000	2	282	5442672	711420	4628974	2266253
5km	50%	50000	2	310	5978519	634893	5270446	2213745
5km	50%	50000	2	310	5051599	637118	4345812	1927012
5km	50%	50000	2	226	4820881	587745	4170007	1814279
5km	50%	50000	2	259	4956851	624754	4264645	1901529
5km	50%	50000	2	312	7337552	756237	6515602	2829350
5km	50%	50000	2	176	3770581	497652	3219871	1521928
5km	50%	50000	2	348	5807806	716314	5008539	2348042
5km	50%	50000	2	290	6078483	690428	5342949	2300631
5km	50%	50000	2	365	4621220	630642	3890123	2088075
5km	50%	50000	2	295	4892565	621902	4186520	2170177
5km	50%	50000	2	261	5119733	668724	4390744	1925306
5km	50%	50000	2	471	4588119	604767	3914303	2117221
5km	50%	50000	2	335	4564267	599059	3902933	1711848
5km	50%	50000	2	247	5087706	635243	4382990	1991284
5km	50%	50000	2	265	5201118	610063	4537623	2084214
5km	50%	50000	2	228	4905757	570046	4256786	1976511
5km	50%	50000	2	353	6082440	797374	5223967	2516234
5km	50%	50000	2	251	4931114	656399	4192138	2202220
5km	50%	50000	2	234	4475600	561266	3852943	1783520
5km	50%	50000	2	387	4682529	594835	4020671	1803405
5km	50%	50000	2	286	4448196	550449	3841679	1788075
5km	50%	50000	2	229	3961782	539270	3378899	1987222
5km	50%	50000	2	256	5015219	582594	4394628	2015977
5km	50%	50000	2	218	5494566	669080	4769923	1913924
5km	50%	50000	2	270	5254401	592607	4599302	2016609
5km	50%	50000	2	373	6469616	674994	5712667	2218815
5km	50%	50000	2	219	4123302	525873	3555395	1573504
5km	50%	50000	2	243	4186702	527131	3610580	1623904
5km	50%	50000	2	386	4540531	565582	3927025	1629561
5km	50%	50000	2	206	3545658	481822	3012729	1443927
5km	50%	50000	2	270	5307322	625237	4637106	2120728
5km	50%	50000	2	340	6425091	726880	5637306	2340553
5km	50%	50000	2	342	5988847	760074	5148485	2286669
5km	50%	50000	2	240	5058705	655437	4308119	2131009
5km	50%	50000	2	414	4994691	660796	4287023	1844109
5km	50%	50000	2	304	5510578	701150	4691706	2288965
5km	50%	50000	2	249	5281553	708978	4513616	2214713
5km	50%	50000	2	250	4265868	552662	3662591	1784757
5km	50%	50000	2	382	7266870	848832	6353397	2928258
5km	50%	50000	2	278	5267275	616461	4589198	1945208
5km	50%	50000	2	244	4969309	651505	4240498	2111852
5km	50%	50000	2	237	5892100	712445	5116772	2473844
5km	50%	50000	2	227	5005267	622166	4337726	2058434
5km	50%	50000	2	249	4766213	593730	4103771	1726252
5km	50%	50000	2	288	5814234	665250	5094467	2189048
5km	50%	50000	2	436	6878719	766495	6033172	2652471
5km	50%	50000	2	227	4341825	511303	3801881	1567022
5km	50%	50000	2	238	6217396	680744	5486931	2222056
5km	50%	50000	2	225	4924945	597808	4280821	2065026
5km	50%	50000	2	320	6004293	656502	5289116	2183289
5km	50%	50000	2	218	4627939	547344	4023430	1742621
5km	50%	50000	2	264	4545018	593701	3906867	1729737
5km	50%	50000	2	314	4860703	657054	4164647	2076682
5km	50%	50000	2	295	4875483	663248	4149464	1929350
5km	50%	50000	2	364	6328658	709650	5555577	2537529
5km	50%	50000	2	318	4912390	601181	4262577	2067887
5km	50%	50000	2	307	6140273	668852	5412057	2133606
5km	50%	50000	2	420	4729932	614390	4049513	1869141
5km	50%	50000	2	248	4805225	568852	4154270	1771074
5km	50%	50000	2	344	4118578	528676	3545963	1596714
5km	50%	50000	2	270	5276274	605586	4629963	2004813
5km	50%	50000	2	235	6513612	777369	5681522	2431081
5km	50%	50000	2	396	4702741	588336	4044858	1737445
5km	50%	50000	2	313	4154705	528303	3583082	1663125
5km	50%	50000	2	285	5463026	613461	4792076	1885772
5km	50%	50000	2	406	4696117	585430	4067012	1948376
5km	50%	50000	2	244	5666891	614343	5009441	2318841
5km	50%	50000	2	357	6287211	697591	5543180	2225787
5km	50%	50000	2	318	5223465	627356	4532799	2015648
5km	50%	50000	2	298	5970216	658544	5263772	2210139
5km	50%	50000	2	283	6303430	745779	5496995	2277371
5km	50%	50000	2	250	4351659	556655	3743717	1878891
5km	50%	50000	2	258	6450398	804415	5580250	2499398
5km	50%	50000	2	265	5517688	624195	4826022	2363833
5km	50%	50000	2	283	5783141	644494	5080518	2202594
5km	50%	50000	2	240	5219509	633614	4554443	2146250
5km	50%	50000	2	294	5431671	676686	4705556	2205173
5km	50%	50000	2	310	6685342	765947	5833965	2848253
5km	50%	50000	2	236	4480581	607764	3819737	2044996
5km	50%	50000	2	263	4306773	587754	3682779	1732124
5km	50%	50000	2	256	3790074	543492	3212385	1731019
5km	50%	50000	2	234	5264180	573136	4627804	1991852
5km	50%	50000	2	248	5127027	639150	4421553	1902612
5km	50%	50000	2	342	5223931	687726	4488008	2036209
5km	50%	50000	2	257	5792554	718796	5028781	2413705
5km	50%	50000	2	377	4780938	596876	4143492	1930341
5km	50%	50000	2	351	4985680	657587	4277074	2100487
5km	50%	50000	2	259	4831942	646304	4139067	2162724
5km	50%	50000	2	285	5935207	725067	5146494	2598343
5km	50%	50000	2	253	5520970	703228	4743705	2582068
5km	50%	50000	2	240	6438207	736791	5632476	2408516
5km	50%	50000	2	263	4862801	628158	4186484	1933146
5km	50%	50000	2	358	6698500	741848	5880932	2674421
5km	50%	50000	2	284	5247406	688273	4502827	1957598
5km	50%	50000	2	299	5022151	669723	4298349	2141810
5km	50%	50000	2	228	4142669	564389	3527616	1833742
5km	50%	50000	2	257	4219653	560745	3617717	1640883
5km	50%	50000	2	321	5532086	717315	4743700	2539079
5km	50%	50000	2	243	4798258	613790	4091170	2084769
5km	50%	50000	2	324	5364368	670255	4640095	2145128
5km	50%	50000	2	260	5804886	737215	5006162	2312421
5km	50%	50000	2	445	5027131	531309	4444905	1963148
5km	50%	50000	2	263	6101626	665541	5342735	2519141
5km	50%	50000	2	336	6128287	681254	5382283	2418561
5km	50%	50000	2	242	4225507	541914	3602217	1676982
5km	50%	50000	2	330	6934771	802572	6049394	2422234
5km	50%	50000	2	204	4806479	583293	4146562	1845361
5km	50%	50000	2	333	4952758	610307	4272017	1996665
5km	50%	50000	2	224	4841929	572064	4217098	1838337
5km	50%	50000	2	276	5569404	635771	4839044	2457851
5km	50%	50000	2	452	6515921	725828	5728402	2697088
5km	50%	50000	2	267	5270970	674643	4555087	1878214
5km	50%	50000	2	269	4733090	552394	4128288	1945364
5km	50%	50000	2	315	6448986	785665	5609913	2603465
5km	50%	50000	2	306	4973551	641386	4262824	2061050
5km	50%	50000	2	258	6529973	723120	5725950	2386587
5km	50%	50000	2	402	4913789	610464	4250686	1914847
5km	50%	50000	2	300	4593565	607311	3923712	2019009
5km	50%	50000	2	203	4933673	622269	4211424	1923365
5km	50%	50000	2	235	4295976	520702	3718420	1613682
5km	50%	50000	2	298	5567593	639958	4887565	2472615
5km	50%	50000	2	240	5617148	628074	4936298	2081749
5km	50%	50000	2	321	4313666	527511	3723145	1947964
5km	50%	50000	2	294	4286465	530530	3710032	1764419
5km	50%	50000	2	240	3742242	494692	3195674	1601354
5km	50%	50000	2	278	4216768	570811	3580598	1914080
5km	50%	50000	2	304	4244355	562667	3643119	1813867
5km	50%	50000	2	307	5328777	700899	4573162	2207374
5km	50%	50000	2	346	4970026	633737	4281152	2147329
5km	50%	50000	2	366	5704722	655980	4965621	2298186
5km	50%	50000	2	268	4208899	546593	3635820	1715264
5km	50%	50000	2	351	4592974	550969	3975740	1703675
5km	50%	50000	2	268	4837404	569810	4224889	1859951
5km	50%	50000	2	304	6357072	688672	5581124	2346549
5km	50%	50000	2	256	4398010	543789	3812390	1940745
5km	50%	50000	2	228	4760532	625712	4067682	1882945
5km	50%	50000	2	317	4920925	602678	4271983	1872151
5km	50%	50000	2	390	5724314	729736	4938204	2178590
5km	50%	50000	2	212	4936686	637246	4242163	1956336
5km	50%	50000	2	333	4385842	609400	3738429	2122984
5km	50%	50000	2	305	4869265	640503	4172119	1912972
5km	50%	50000	2	328	5158765	703337	4394676	2402470
5km	50%	50000	2	212	4781034	593538	4125219	1816636
5km	50%	50000	2	250	5973832	709826	5210577	2446022
5km	50%	50000	2	248	4187633	546167	3561879	1812449
5km	50%	50000	2	259	4788479	586686	4138136	1846213
5km	50%	50000	2	274	5132949	715862	4346146	2328048
5km	50%	50000	2	219	3865469	501425	3325486	1548744
5km	50%	50000	2	401	6440309	766303	5620660	2608521
5km	50%	50000	2	353	6146973	734891	5371089	2374009
5km	50%	50000	2	232	5625034	679513	4885406	2238577
5km	50%	50000	2	399	5778405	634275	5068623	2239945
5km	50%	50000	2	331	4550817	540187	3965713	1826662
5km	50%	50000	2	270	5952031	679327	5219988	2363792
5km	50%	50000	2	320	4158307	547191	3564555	1884194
5km	50%	50000	2	267	4253708	598906	3592809	2175149
5km	50%	50000	2	365	5492514	639874	4792614	2088156
5km	50%	50000	2	249	5076363	640547	4385279	2094684
5km	50%	50000	2	287	5673776	682617	4906378	2402089
5km	50%	50000	2	283	5015528	633844	4340847	1814315
5km	50%	50000	2	262	5150447	629637	4456706	2033600
5km	50%	50000	2	336	5063408	666327	4349913	2162011
5km	50%	50000	2	359	5698081	631998	4978517	2211388
5km	50%	50000	2	274	4217488	588264	3582872	1625997
5km	50%	50000	2	202	4357138	581793	3682481	1815610
5km	50%	50000	2	269	5234367	662855	4467466	2098668
5km	50%	50000	2	284	5567028	602173	4900645	2150087
5km	50%	50000	2	231	4653276	558118	4043341	1803456
5km	50%	50000	2	247	5089938	628298	4400079	2046033
5km	50%	50000	2	363	5481834	649439	4775111	2036321
5km	50%	50000	2	468	4336993	557008	3728937	1653278
5km	50%	50000	2	230	3896874	519904	3339010	1687582
5km	50%	50000	2	259	5592660	695722	4850542	2108880
5km	50%	50000	2	388	5294793	619320	4606125	1820151
5km	50%	50000	2	297	6640562	765016	5805230	2595578
5km	50%	50000	2	416	6171538	755620	5356784	2589421
5km	50%	50000	2	330	5641193	652729	4928673	2140130
5km	50%	50000	2	413	5299503	727559	4492645	2420192
5km	50%	50000	2	369	6084980	703319	5333239	2476408
5km	50%	50000	2	309	3833846	536136	3250467	1667044
5km	50%	50000	2	251	4624820	613939	3960051	1935969
5km	50%	50000	2	380	5427471	592787	4769926	2113884
5km	50%	50000	2	233	4747770	606111	4115716	1880888
5km	50%	50000	2	327	5249403	696043	4502799	2339521
5km	50%	50000	2	427	5879225	676317	5163166	2272278
5km	50%	50000	2	362	5922670	706006	5152398	2454181
5km	50%	50000	2	279	5530970	644130	4823655	1989129
5km	50%	50000	2	326	5614661	712384	4850696	2355099
5km	50%	50000	2	190	4427004	567321	3804858	1618513
5km	50%	50000	2	194	4609653	559139	4007135	1845675
5km	50%	50000	2	279	5224918	629201	4548443	2030351
5km	50%	50000	2	261	5487680	680806	4727516	2774043
5km	50%	50000	2	275	5702785	655646	4989479	2059664
5km	50%	50000	2	390	6261211	739628	5447386	2567800
5km	50%	50000	2	286	5284059	654152	4597855	2062349
5km	50%	50000	2	363	6572199	735797	5773613	2537565
5km	50%	50000	2	441	4698010	624010	3999826	2079680
5km	50%	50000	2	389	5337232	675635	4590274	2450045
5km	50%	50000	2	332	4439857	567254	3833177	1710582
5km	50%	50000	2	374	4636543	650062	3923846	2073667
5km	50%	50000	2	288	4857109	628545	4176163	2021120
5km	50%	50000	2	209	4304602	547105	3693845	1686712
5km	50%	50000	2	341	4934767	654025	4230882	1909189
5km	50%	50000	2	238	4072929	534847	3486954	1651410
5km	50%	50000	2	262	3736319	529850	3165038	1565591
5km	50%	50000	2	405	5549078	612954	4894062	2288475
5km	50%	50000	2	327	6658344	743434	5855072	2403119
5km	50%	50000	2	254	5556627	636162	4859377	2021876
5km	50%	50000	2	243	5639145	700675	4891119	2351580
5km	50%	50000	2	413	5897257	666303	5166021	2359893
5km	50%	50000	2	185	5377012	663811	4637867	1919811
5km	50%	50000	2	323	4440111	599257	3793951	1749426
5km	50%	50000	2	222	4836928	614239	4157345	1823977
5km	50%	50000	2	352	4888447	638267	4206798	2158463
5km	50%	50000	2	312	6182096	684906	5420673	2507368
5km	50%	50000	2	197	4693556	604752	4027176	1789520
5km	50%	50000	2	292	4241979	551233	3647679	1635206
5km	50%	50000	2	268	4034425	538571	3455686	1800340
5km	50%	50000	2	334	5108442	637291	4393560	2046405
5km	50%	50000	2	249	4484252	554396	3887544	1819548
5km	50%	50000	2	263	4054435	522240	3493315	1753584
5km	50%	50000	2	228	5581444	616683	4915229	2142669
5km	50%	50000	2	288	4782903	617631	4111537	1968369
5km	50%	50000	2	275	4403138	587840	3744021	1778241
5km	50%	50000	2	282	5270631	678588	4546086	2157076
5km	50%	50000	2	265	4422155	572957	3805469	1861821
5km	50%	50000	2	337	5410999	581371	4799016	2014132
5km	50%	50000	2	241	4837947	579706	4207627	2104409
5km	50%	50000	2	373	5048344	647528	4346907	2094602
5km	50%	50000	2	319	5170398	643962	4485303	2031258
5km	50%	50000	2	335	5189624	658374	4474231	2057172
5km	50%	50000	2	250	5417499	647957	4703849	1912268
5km	50%	50000	2	298	5157412	623750	4486479	2059694
5km	50%	50000	2	215	4900587	637286	4203389	1990090
5km	50%	50000	2	282	4997727	653287	4297313	1970649
5km	50%	50000	2	242	4788524	607249	4101704	1710059
5km	50%	50000	2	287	5030713	692891	4270096	2081020
5km	50%	50000	2	313	6265745	671259	5542319	2373349
5km	50%	50000	2	316	4742257	598785	4095095	1932550
5km	50%	50000	2	322	4845893	593232	4184288	1727776
5km	50%	50000	2	290	4248055	555388	3634495	1669465
5km	50%	50000	2	214	5462530	754361	4638914	2550157
5km	50%	50000	2	260	5699319	710598	4920471	2148509
5km	50%	50000	2	280	4918207	622046	4252603	1849412
5km	50%	50000	2	297	5446438	668043	4699176	2415206
5km	50%	50000	2	237	4641208	571166	3973746	1880714
5km	50%	50000	2	242	6853101	780400	5993833	2578799
5km	50%	50000	2	261	4159385	561895	3549750	1873762
5km	50%	50000	2	420	6009267	697122	5263091	2335365
5km	50%	50000	2	502	7334833	877523	6381677	2930477
5km	50%	50000	2	222	5380839	694283	4633577	2116001
5km	50%	50000	2	219	4530666	572125	3902635	1813997
5km	50%	50000	2	463	4428745	585950	3795604	1887369
5km	50%	50000	2	214	5615153	644973	4910938	1944743
5km	50%	50000	2	244	5801432	665169	5082964	2283441
5km	50%	50000	2	388	5469037	636918	4784842	2059017
5km	50%	50000	2	345	5131102	664513	4400802	1912516
5km	50%	50000	2	258	4654080	612192	3980208	1856977
5km	50%	50000	2	324	5517432	735393	4731906	2412361
5km	50%	50000	2	259	5315420	693653	4533759	2361551
5km	50%	50000	2	263	5675462	669819	4928945	2352877
5km	50%	50000	2	343	4345181	544350	3762865	1608098
5km	50%	50000	2	219	4033234	535206	3458568	1660593
5km	50%	50000	2	256	4461572	583474	3797171	1728162
5km	50%	50000	2	422	6306647	780026	5432992	2550411
5km	50%	50000	2	301	4692314	606653	4035696	1980439
5km	50%	50000	2	277	4293534	526395	3715182	1642578
5km	50%	50000	2	269	5903887	710879	5132774	2595576
5km	50%	50000	2	300	4781987	625652	4104512	1948744
5km	50%	50000	2	344	6204335	730928	5427362	2652936
5km	50%	50000	2	352	5498708	629242	4808550	2200625
5km	50%	50000	2	240	5781548	687749	5012140	2076168
5km	50%	50000	2	227	4584150	592302	3916618	1803005
5km	50%	50000	2	467	5936293	744556	5141627	2323325
5km	50%	50000	2	249	4320990	560483	3698898	1790542
5km	50%	50000	2	232	4452579	594433	3786377	1745350
5km	50%	50000	2	269	4964870	653819	4254425	1952539
5km	50%	50000	2	225	4315805	558994	3692319	1844325
5km	50%	50000	2	402	6950086	762823	6135507	2671716
5km	50%	50000	2	324	5238343	634498	4563069	2129847
5km	50%	50000	2	326	3888400	517427	3322905	1646832
5km	50%	50000	2	321	5996426	670315	5282300	2107751
5km	50%	50000	2	357	4796064	636164	4117937	1853339
5km	50%	50000	2	259	4721113	592299	4074342	2113264
5km	50%	50000	2	279	5457677	648201	4745198	2232615
5km	50%	50000	2	279	4957620	636452	4257001	2446481
5km	50%	50000	2	300	4832599	630863	4147169	2006264
5km	50%	50000	2	266	5207037	686976	4471098	2072677
5km	50%	50000	2	254	4301344	581389	3665032	1885250
5km	50%	50000	2	297	4975930	629731	4289264	1922310
5km	50%	50000	2	302	4889837	612817	4230866	2050916
5km	50%	50000	2	241	4602344	588432	3949315	1773498
5km	50%	50000	2	279	4745048	610183	4095994	1798290
5km	50%	50000	2	236	6457407	688107	5715435	2682337
5km	50%	50000	2	297	5273615	623294	4598793	2094678
5km	50%	50000	2	332	4922269	633106	4229059	1889610
5km	50%	50000	2	323	5164994	600660	4498818	1983448
5km	50%	50000	2	253	5248933	673091	4530492	2147845
5km	50%	50000	2	315	5154955	599076	4473724	2270884
5km	50%	50000	2	274	5754404	691336	4999382	2287738
5km	50%	50000	2	315	5294206	615037	4639368	1860915
5km	50%	50000	2	217	4420130	594866	3778274	2060763
5km	50%	50000	2	266	5566814	668822	4821159	2151237
5km	50%	50000	2	268	4790582	540694	4206914	1870207
5km	50%	50000	2	235	5111684	638862	4417708	2010778
5km	50%	50000	2	282	4702118	606364	4040324	2021926
5km	50%	50000	2	307	5968845	694344	5215312	2425620
5km	50%	50000	2	329	4923579	644450	4214247	1868915
5km	50%	50000	2	294	4643349	607929	3985057	1876855
5km	50%	50000	2	409	5788338	732509	4972177	2214588
5km	50%	50000	2	248	4104992	526296	3534578	1612840
5km	50%	50000	2	234	4303063	552615	3694777	1695628
5km	50%	50000	2	312	5142224	644913	4444968	1953724
5km	50%	50000	2	393	4430963	553951	3828674	1768215
5km	50%	50000	2	219	5325446	628042	4609472	1920848
5km	50%	50000	2	240	4806642	585316	4162619	1866778
5km	50%	50000	2	237	5931160	691840	5160666	2168443
5km	50%	50000	2	376	5493412	633165	4803277	2183761
5km	50%	50000	2	253	4529779	599930	3858231	1800738
5km	50%	50000	2	221	5288205	663536	4531278	2504635
5km	50%	50000	2	252	5214651	656026	4469505	2020318
5km	50%	50000	2	228	4692956	572798	4070617	1983219
5km	50%	50000	2	383	4804280	575426	4179785	1916962
5km	50%	50000	2	377	5347321	646378	4640932	1991926
5km	50%	50000	2	292	5079122	636362	4377822	2084854
5km	50%	50000	2	222	5169603	643684	4465971	2170647
5km	50%	50000	2	314	6414815	715513	5612804	2557835
5km	50%	50000	2	235	4721934	612399	4054906	2015806
5km	50%	50000	2	222	4297420	570964	3678148	1752976
5km	50%	50000	2	347	6044207	725075	5259451	2458787
5km	50%	50000	2	258	6217348	663461	5515689	2250072
5km	50%	50000	2	205	4835071	621512	4140384	2113067
5km	50%	50000	2	268	4818710	585776	4179626	1982868
5km	50%	50000	2	489	6624894	750636	5819883	2650457
5km	50%	50000	2	335	5812286	665262	5074506	2251103
5km	50%	50000	2	310	4837750	671119	4105343	2235851
5km	50%	50000	2	255	6313742	757296	5492420	2642272
5km	50%	50000	2	246	5254462	592188	4611512	2128790
5km	50%	50000	2	201	4591379	590472	3950868	1622023
5km	50%	50000	2	205	6320258	702068	5525246	2407885
5km	50%	50000	2	316	5242634	672485	4525981	2022497
5km	50%	50000	2	270	4089950	543803	3511512	1703371
5km	50%	50000	2	228	6332551	770151	5527178	2288039
5km	50%	50000	2	309	4959768	633256	4288801	1745428
5km	50%	50000	2	306	5771996	699078	5005375	2491326
5km	50%	50000	2	322	5417396	600537	4773444	2293546
5km	50%	50000	2	349	5416644	624717	4728973	2052730
5km	50%	50000	2	238	5624213	624553	4945981	2178670
5km	50%	50000	2	451	6782743	738581	5980908	2428935
5km	50%	50000	2	274	7169834	831623	6263877	2953219
5km	50%	50000	2	231	4538673	555380	3934006	1794105
5km	50%	50000	2	267	4578059	638175	3869651	1997717
5km	50%	50000	2	313	5773214	661021	5039306	2173245
5km	50%	50000	2	216	5770331	739213	4962806	2396931
5km	50%	50000	2	226	4515328	571803	3890333	1761469
5km	50%	50000	2	267	6569629	760581	5742938	2757356
5km	50%	50000	2	292	4477695	577781	3850973	1824542
5km	50%	50000	2	269	5400893	684021	4654115	2343695
5km	50%	50000	2	435	6335338	735799	5530111	2589803
5km	50%	50000	2	401	6640998	702862	5862224	2234970
5km	50%	50000	2	205	4247526	560596	3642709	1936878
5km	50%	50000	2	235	5319902	677214	4600866	2304142
5km	50%	50000	2	209	4783222	563231	4184392	1842107
5km	50%	50000	2	325	5364996	677446	4610986	2339117
5km	50%	50000	2	329	6274192	707751	5496502	2629206
5km	50%	50000	2	315	5242483	697299	4465194	2258670
5km	50%	50000	2	339	4815792	612379	4125706	1959277
5km	50%	50000	2	275	5729048	714585	4947812	2152863
5km	50%	50000	2	226	4191312	532562	3611123	1591025
5km	50%	50000	2	330	6519470	761403	5684878	2763280
5km	50%	50000	2	239	5935735	669215	5216955	2291388
5km	50%	50000	2	254	5017977	694644	4272839	2068790
5km	50%	50000	2	269	6203555	731372	5412256	2325282
5km	50%	50000	2	271	5238060	649345	4521422	2314300
5km	50%	50000	2	436	5275524	674064	4536590	2133706
5km	50%	50000	2	280	5426709	646685	4734870	2287243
5km	50%	50000	2	243	4515225	575679	3905157	2018497
5km	50%	50000	2	280	4612746	627003	3934087	1955515
5km	50%	50000	2	335	5412505	646079	4724718	2252049
5km	50%	50000	2	291	4685519	606847	4021893	2038815
5km	50%	50000	2	416	5297817	604430	4623564	2241764
5km	50%	50000	2	282	4080919	510299	3504121	1643436
5km	50%	50000	2	257	5205564	660880	4471252	2138538
5km	50%	50000	2	235	4468931	601000	3828175	1859597
5km	50%	50000	2	253	5037072	635646	4369574	1763878
5km	50%	50000	2	239	5012791	631005	4308424	2099261
5km	50%	50000	2	233	5504245	716626	4684722	2096818
5km	50%	50000	2	336	5381984	663501	4647756	2286234
5km	50%	50000	2	293	5777239	683102	5028025	2343021
5km	50%	50000	2	212	4066489	548736	3477478	1578518
5km	50%	50000	2	235	5147806	642422	4422350	2181947
5km	50%	50000	2	247	4738699	595929	4077172	1743727
5km	50%	50000	2	235	4009010	531525	3434265	1822452
5km	50%	50000	2	249	5064806	665947	4342987	1973264
5km	50%	50000	2	287	4655002	578509	4020018	1829077
5km	50%	50000	2	279	4669320	547282	4064666	1690385
5km	50%	50000	2	228	4536500	556320	3948928	1851137
5km	50%	50000	2	305	6136908	701297	5381787	2275920
5km	50%	50000	2	289	4941319	640385	4229483	2122008
5km	50%	50000	2	261	4920308	669140	4182841	2101555
5km	50%	50000	2	251	5359677	690177	4606944	2425871
5km	50%	50000	2	299	4331057	567431	3710314	1676977
5km	50%	50000	2	274	4575269	560992	3962061	1760733
5km	50%	50000	2	309	4690377	580723	4056164	1890124
5km	50%	50000	2	315	4758187	593323	4117724	1770816
5km	50%	50000	2	310	5095764	661159	4379292	2226129
5km	50%	50000	2	299	5046567	665177	4335187	2022354
5km	50%	50000	2	307	4583703	606176	3885742	2069170
5km	50%	50000	2	366	6117634	686979	5364081	2196112
5km	50%	50000	2	250	5729686	701881	4975868	2370852
5km	50%	50000	2	325	4644217	597331	3995437	2003244
5km	50%	50000	2	297	5873211	709447	5107236	2496635
5km	50%	50000	2	207	4525574	564400	3902871	1673389
5km	50%	50000	2	328	5573170	694631	4790867	1993627
5km	50%	50000	2	374	5786264	675152	5041283	2086785
5km	50%	50000	2	385	6628428	716564	5862031	2580353
5km	50%	50000	2	302	5094858	682435	4349210	1863664
5km	50%	50000	2	307	6432485	731542	5638911	2466953
5km	50%	50000	2	302	4895294	573833	4277029	1995508
5km	50%	50000	2	335	5402346	671755	4673732	2101527
5km	50%	50000	2	311	5101162	684332	4356875	2157289
5km	50%	50000	2	414	5121098	635959	4429758	1914976
5km	50%	50000	2	292	4912692	635680	4216092	2072830
5km	50%	50000	2	352	4705516	632899	4015623	2015850
5km	50%	50000	2	256	5937754	661104	5218131	2341899
5km	50%	50000	2	325	5155733	620500	4449971	2012426
5km	50%	50000	2	312	5519487	632154	4818451	2414622
5km	50%	50000	2	235	5191093	685465	4429859	2289024
5km	50%	50000	2	304	6806001	838486	5906203	3049165
5km	50%	50000	2	220	4681003	571864	4058308	1643159
5km	50%	50000	2	248	6132326	734915	5351546	2149693
5km	50%	50000	2	243	5999023	730414	5220830	2439520
5km	50%	50000	2	261	5712397	674786	4966314	2419475
5km	50%	50000	2	250	4803109	618745	4129570	1843350
5km	50%	50000	2	200	4706396	599944	4054158	2098796
5km	50%	50000	2	231	4543031	579753	3896416	1739919
5km	50%	50000	2	264	4581553	597671	3942618	1748126
5km	50%	50000	2	272	5245143	614852	4578466	2378302
5km	50%	50000	2	427	6276857	708231	5482337	2343241
5km	50%	50000	2	341	4895506	631601	4198807	2023191
5km	50%	50000	2	333	6086327	682245	5343330	2384208
5km	50%	50000	2	340	4684839	621026	4006827	2139317
5km	50%	50000	2	279	4721390	629457	4035830	2159232
5km	50%	50000	2	325	4921922	637634	4238240	1976263
5km	50%	50000	2	260	4344731	557097	3739102	1817312
5km	50%	50000	2	277	6007353	766970	5171656	2338605
5km	50%	50000	2	290	5883654	671859	5136633	2473774
5km	50%	50000	2	427	6468032	726047	5673553	2394660
5km	50%	50000	2	197	4272480	528770	3706673	1870016
5km	50%	50000	2	356	5467490	626075	4790738	2064548
5km	50%	50000	2	383	4500713	567101	3876217	1704626
5km	50%	50000	2	326	5176459	683038	4437513	2105760
5km	50%	50000	2	194	4128717	537839	3528959	2000937
5km	50%	50000	2	243	4505626	618097	3834551	2072197
5km	50%	50000	2	282	5120080	646271	4427209	2038278
5km	50%	50000	2	288	4631816	613106	3941612	2107818
5km	50%	50000	2	236	6765458	771038	5924014	2609301
5km	50%	50000	2	283	4749189	595966	4110602	1982376
5km	50%	50000	2	292	6540270	685804	5790683	2445409
5km	50%	50000	2	264	5122941	598806	4449663	1997226
5km	50%	50000	2	242	4485648	599179	3832555	2167321
5km	50%	50000	2	292	4483909	613681	3828374	1931130
5km	50%	50000	2	223	3775520	519176	3227355	1565308
5km	50%	50000	2	372	4805032	546640	4183149	2220716
5km	50%	50000	2	215	4433279	539620	3848462	1539856
5km	50%	50000	2	222	4439741	572105	3784868	1698588
5km	50%	50000	2	252	5084535	621912	4402139	2134902
5km	50%	50000	2	405	7634854	817254	6721143	3027322
5km	50%	50000	2	293	5354430	668878	4606572	2108125
5km	50%	50000	2	334	4716347	629095	4004018	1838907
5km	50%	50000	2	240	5713788	674247	4976843	2311676
5km	50%	50000	2	291	4419854	566785	3791893	1881288
5km	50%	50000	2	383	5578648	649690	4881737	2118669
5km	50%	50000	2	314	5867273	682229	5146502	2195250
5km	50%	50000	2	265	3959552	524523	3369062	1812642
5km	50%	50000	2	242	5439984	664222	4732335	2062439
5km	50%	50000	2	406	4801347	621756	4121330	1970235
5km	50%	50000	2	249	3920370	508749	3362661	1591142
5km	50%	50000	2	226	5410611	574993	4764834	1981258
5km	50%	50000	2	244	4550349	575557	3910065	2058511
5km	50%	50000	2	346	5590238	600029	4941406	2258159
5km	50%	50000	2	316	4451675	578831	3838476	1677548
5km	50%	50000	2	310	4994718	609363	4307373	1900197
5km	50%	50000	2	305	6288524	738604	5488112	2755027
5km	50%	50000	2	265	5301600	635775	4614933	2071280
5km	50%	50000	2	190	4687869	596271	4024075	1667789
5km	50%	50000	2	231	5629650	641246	4921073	2151732
5km	50%	50000	2	239	5938087	659117	5215703	2417386
5km	50%	50000	2	261	5030436	681541	4294511	2148480
5km	50%	50000	2	215	4468965	572523	3848446	1845283
5km	50%	50000	2	210	5305290	633083	4627726	2032819
5km	50%	50000	2	249	5405192	687342	4613987	2197038
5km	50%	50000	2	346	4784232	628203	4080891	2330105
5km	50%	50000	2	422	5009468	662680	4296833	1941521
5km	50%	50000	2	333	4499381	558374	3888481	1697918
5km	50%	50000	2	231	3815780	499804	3273889	1481581
5km	50%	50000	2	240	4209787	549161	3610427	1910578
5km	50%	50000	2	290	5893128	652076	5182525	2248445
5km	50%	50000	2	244	3817145	498412	3252653	1681817
5km	50%	50000	2	340	7078403	808043	6179967	2955449
5km	50%	50000	2	303	4859086	621940	4184022	2143972
5km	50%	50000	2	268	4352955	564870	3722463	1954664
5km	50%	50000	2	284	6865635	773528	6009001	2785996
5km	50%	50000	2	489	6458773	727356	5660436	2714685
5km	50%	50000	2	408	5444420	639950	4753240	2252207
5km	50%	50000	2	184	4147745	554182	3547462	1794287
5km	50%	50000	2	260	4462623	559464	3855783	1691292
5km	50%	50000	2	225	3907504	507902	3359752	1476215
5km	50%	50000	2	212	5260694	674285	4529155	1932539
5km	50%	50000	2	327	5147950	596781	4493063	2069018
5km	50%	50000	2	250	4291523	525978	3718211	1574157
5km	50%	50000	2	184	4717093	582805	4059822	1953322
5km	50%	50000	2	218	5169080	660351	4465372	2297235
5km	50%	50000	2	521	6719669	705559	5964693	2496380
5km	50%	50000	2	362	4876539	644226	4158575	2050422
5km	50%	50000	2	237	5369866	719322	4601812	2424309
5km	50%	50000	2	244	4689954	619403	3998584	1924661
5km	50%	50000	2	295	4780289	648503	4085176	1932096
5km	50%	50000	2	340	4170850	536621	3584855	1663303
5km	50%	50000	2	269	5649635	645056	4947567	2075304
5km	50%	50000	2	338	4611408	605871	3961867	1644706
5km	50%	50000	2	236	4596136	575764	3978074	1729482
5km	50%	50000	2	291	3918860	513337	3361537	1794570
5km	50%	50000	2	290	5653308	641329	4953726	2283071
5km	50%	50000	2	309	4954297	645276	4255580	1852937
5km	50%	50000	2	249	5390847	699951	4636695	2187981
5km	50%	50000	2	250	5338443	661223	4618583	2165826
5km	50%	50000	2	280	4270473	572138	3660587	1845190
5km	50%	50000	2	299	5213539	625802	4518683	2192284
5km	50%	50000	2	293	5511198	603770	4858663	2253326
5km	50%	50000	2	251	5878519	686889	5134121	2509508
5km	50%	50000	2	307	5964724	653854	5249114	2136825
5km	50%	50000	2	332	5539488	660634	4825301	2135845
5km	50%	50000	2	346	5518200	645347	4831093	2251884
5km	50%	50000	2	281	5471662	677070	4736010	2206239
5km	50%	50000	2	251	4661140	619024	3996653	1825260
5km	50%	50000	2	275	4468276	573957	3842838	1853956
5km	50%	50000	2	219	4448696	584218	3817062	2029903
5km	50%	50000	2	248	4736212	612875	4076253	2201127
5km	50%	50000	2	248	5241911	657992	4535190	1877377
5km	50%	50000	2	294	4549774	620435	3883254	2061786
5km	50%	50000	2	250	5493478	721013	4734276	2176916
5km	50%	50000	2	299	5656872	709338	4873401	2088875
5km	50%	50000	2	223	4433544	545475	3836326	1745159
5km	50%	50000	2	396	3725512	471141	3229718	1490655
5km	50%	50000	2	234	5701984	688014	4943453	2235584
5km	50%	50000	2	278	4206695	541624	3572979	1882363
5km	50%	50000	2	333	5942740	691162	5156230	2335476
5km	50%	50000	2	279	4856116	642352	4166964	1967401
5km	50%	50000	2	313	6560920	821463	5669465	2694104
5km	50%	50000	2	280	4733554	584614	4099599	2011158
5km	50%	50000	2	264	5253382	698159	4504146	2295306
5km	50%	50000	2	291	4762591	608413	4108457	1800972
5km	50%	50000	2	305	5749160	662939	5036909	2171581
5km	50%	50000	2	325	5918520	713146	5135525	2308772
5km	50%	50000	2	300	6259438	722949	5463093	2547171
5km	50%	50000	2	334	6129055	782290	5293283	2450156
5km	50%	50000	2	203	4884942	629714	4207726	1809655
5km	50%	50000	2	214	4441076	559404	3826133	1719855
5km	50%	50000	2	273	5027711	680033	4296927	2216144
5km	50%	50000	2	227	4528464	553797	3884425	1734709
5km	50%	50000	2	226	4510609	579288	3889482	1830571
5km	50%	50000	2	359	5515061	691363	4781144	2373360
5km	50%	50000	2	351	5373047	656399	4664012	2177526
5km	50%	50000	2	329	4537933	575585	3897973	1834955
5km	50%	50000	2	243	4549873	562721	3925965	1743893
5km	50%	50000	2	332	4713404	603110	4066907	1901229
5km	50%	50000	2	344	5024881	574611	4408577	1877412
5km	50%	50000	2	258	4611284	568686	3981923	1911523
5km	50%	50000	2	377	5497163	642737	4805632	2439061
5km	50%	50000	2	268	6425575	644537	5730774	2299286
5km	50%	50000	2	338	6103859	736282	5308210	2484747
5km	50%	50000	2	288	5618555	665957	4890833	2298814
5km	50%	50000	2	293	6628182	772481	5776380	2673750
5km	50%	50000	2	319	5431003	694896	4682756	2101998
5km	50%	50000	2	229	4979002	652106	4280505	1914345
5km	50%	50000	2	342	6143724	684222	5404195	2309981
5km	50%	50000	2	360	5686718	622345	5005519	2300665
5km	50%	50000	2	270	5603803	659980	4903718	2127259
5km	50%	50000	2	293	4535528	631027	3853653	2011700
5km	50%	50000	2	332	4457724	550960	3852296	1801925
5km	50%	50000	2	262	4644908	597878	3995563	1756011
5km	50%	50000	2	271	6498131	708269	5735518	2510227
5km	50%	50000	2	260	5405675	714365	4617748	2330855
5km	50%	50000	2	269	5297293	710520	4538386	2209084
5km	50%	50000	2	201	5372272	638495	4689469	2036451
5km	50%	50000	2	290	4808583	644176	4107130	1804142
5km	50%	50000	2	354	5714696	630140	5022478	2237333
5km	50%	50000	2	261	5618089	722509	4818289	2347791
5km	50%	50000	2	301	5492622	696569	4722263	2076823
5km	50%	50000	2	342	6370890	698505	5608155	2415217
5km	50%	50000	2	304	4652085	571323	4018691	1941254
5km	50%	50000	2	362	5777444	754414	4959781	2322879
5km	50%	50000	2	231	3968385	505537	3410806	1550578
5km	50%	50000	2	274	4930567	624805	4260202	1943694
5km	50%	50000	2	207	4566969	569361	3954553	1864944
5km	50%	50000	2	370	6744689	754201	5938400	2853025
5km	50%	50000	2	257	3786663	509462	3231920	1679748
5km	50%	50000	2	250	4875834	635470	4204241	1981862
5km	50%	50000	2	323	5539659	613968	4889465	2024553
5km	50%	50000	2	500	5900946	693063	5135022	2587096
5km	50%	50000	2	223	5254293	674917	4505658	2027943
5km	50%	50000	2	193	4143514	548214	3542522	1812764
5km	50%	50000	2	284	5055386	646228	4365371	1817893
5km	50%	50000	2	222	4808762	600534	4128981	1922451
5km	50%	50000	2	295	5727445	733579	4941508	2163531
5km	50%	50000	2	293	5077647	670550	4351667	2112672
5km	50%	50000	2	243	4844063	619640	4161062	1964359
5km	50%	50000	2	264	5336528	645009	4614809	1971503
5km	50%	50000	2	271	3895592	511905	3329201	1797401
5km	50%	50000	2	229	5335469	660256	4590468	1972662
5km	50%	50000	2	284	4806986	623654	4112771	2015690
5km	50%	50000	2	341	5581365	640873	4875175	2078026
5km	50%	50000	2	429	5790061	696078	5005018	2414658
5km	50%	50000	2	373	6406070	711455	5648145	2413825
5km	50%	50000	2	354	4830733	610011	4178988	1749089
5km	50%	50000	2	213	4729407	587276	4073883	1971346
5km	50%	50000	2	333	5689187	695670	4936453	2252023
5km	50%	50000	2	263	4574802	585702	3930839	1836644
5km	50%	50000	2	244	5572091	603022	4904960	2281707
5km	50%	50000	2	213	4292839	567830	3691638	1667118
5km	50%	50000	2	296	6471126	735241	5672778	2515819
5km	50%	50000	2	341	5379533	626248	4697216	1954803
5km	50%	50000	2	290	5835681	662399	5086613	2451980
5km	50%	50000	2	293	5276972	603026	4633539	2092303
5km	50%	50000	2	298	4647425	614925	3979380	1915224
5km	50%	50000	2	278	4976368	637530	4274767	2122252
5km	50%	50000	2	266	5491686	694850	4726361	2004456
5km	50%	50000	2	301	4660204	588991	4006379	2031758
5km	50%	50000	2	244	5079354	680477	4338165	2015847
5km	50%	50000	2	312	4756540	582832	4133466	1793727
5km	50%	50000	2	341	5829738	734438	5041304	2326417
5km	50%	50000	2	296	5334004	574580	4711969	1994968
5km	50%	50000	2	279	6443954	693137	5671504	2692308
5km	50%	50000	2	227	5570908	690450	4817991	2175089
5km	50%	50000	2	234	5037854	545705	4453421	1967607
5km	50%	50000	2	239	4712929	670385	3959964	1956980
5km	50%	50000	2	313	5322584	603402	4661416	2044706
5km	50%	50000	2	241	5265317	676358	4537609	2251667
5km	50%	50000	2	296	5547744	763986	4722553	2211647
5km	50%	50000	2	222	4329783	569125	3711086	1967123
5km	50%	50000	2	260	4377043	564554	3758206	1586458
5km	50%	50000	2	426	6855977	777379	5994876	2652451
5km	50%	50000	2	402	5257053	658776	4526099	1973748
5km	50%	50000	2	309	6240730	725879	5449256	2788275
5km	50%	50000	2	236	4865309	596915	4211554	2088452
5km	50%	50000	2	271	4523461	613052	3875097	1986246
5km	50%	50000	2	400	4251622	540499	3650973	1730937
5km	50%	50000	2	283	4512318	587965	3841737	1908952
5km	50%	50000	2	268	4558622	563480	3929601	1965454
5km	50%	50000	2	215	5495016	682264	4761030	2202196
5km	50%	50000	2	385	5738950	667187	5012640	2286573
5km	50%	50000	2	303	5057704	652598	4337182	1891766
5km	50%	50000	2	333	5493828	602779	4856582	2089133
5km	50%	50000	2	288	4594855	566436	3995314	1810135
5km	50%	50000	2	287	4947406	604772	4255559	1755668
5km	50%	50000	2	309	7221421	761253	6379408	2783933
5km	50%	50000	2	308	5579574	696474	4807808	2392733
5km	50%	50000	2	238	4783185	637202	4087817	1974161
5km	50%	50000	2	374	5701902	699410	4937071	2388836
5km	50%	50000	2	238	4397773	554990	3792144	1770678
5km	50%	50000	2	378	5246404	705702	4494668	2277353
5km	50%	50000	2	249	4784821	646981	4097676	2010339
5km	50%	50000	2	304	4322805	561009	3723696	1855537
5km	50%	50000	2	270	4892359	642240	4175964	2151348
5km	50%	50000	2	292	6731186	782958	5899323	2639289
5km	50%	50000	2	264	4932922	574675	4316703	2023811
5km	50%	50000	2	380	5829063	677925	5084143	2288598
5km	50%	50000	2	276	4757158	625174	4082992	1817693
5km	50%	50000	2	164	4556439	531510	3992835	1668732
5km	50%	50000	2	359	6035134	713411	5218204	2537720
5km	50%	50000	2	281	6957241	742215	6121059	2414043
5km	50%	50000	2	207	4665367	607595	3990870	1960360
5km	50%	50000	2	275	5674475	724363	4900586	2415964
5km	50%	50000	2	278	4498367	584235	3846870	2028416
5km	50%	50000	2	290	5013016	684528	4260477	1892966
5km	50%	50000	2	204	4969772	567476	4340270	1992963
5km	50%	50000	2	234	4506263	590183	3883003	1901334
5km	50%	50000	2	240	6415837	758256	5578189	2559922
5km	50%	50000	2	291	6126218	697414	5350038	2261946
5km	50%	50000	2	251	4285658	529000	3697781	1591113
5km	50%	50000	2	222	4762511	603225	4114093	1871193
5km	50%	50000	2	364	6316610	718393	5525023	2256210
5km	50%	50000	2	272	4259863	576481	3626828	1807922
5km	50%	50000	2	265	5678256	632334	4995031	2073129
5km	50%	50000	2	304	6181173	676630	5424058	2262091
5km	50%	50000	2	174	4314250	528707	3752818	1675651
5km	50%	50000	2	336	6283709	701595	5525011	2725013
5km	50%	50000	2	228	4668766	568386	4029218	1808878
5km	50%	50000	2	266	4698437	624995	4011408	1966682
5km	50%	50000	2	261	6442662	694110	5705594	2461544
5km	50%	50000	2	319	4943339	564463	4323312	1911557
5km	50%	50000	2	199	4605209	571131	3954365	1861847
5km	50%	50000	2	224	5391206	731268	4576404	2351663
5km	50%	50000	2	365	4446711	610398	3786010	1909559
5km	50%	50000	2	288	5386775	650502	4680375	2246500
5km	50%	50000	2	227	4260297	561244	3651669	1701434
5km	50%	50000	2	342	5211102	655617	4484616	2302701
5km	50%	50000	2	264	5226465	596869	4586438	2083939
5km	50%	50000	2	226	6087469	762994	5266144	2522696
5km	50%	50000	2	284	5405629	615682	4735899	2316151
5km	50%	50000	2	274	4896407	638088	4203517	1999445
5km	50%	50000	2	268	5423482	655474	4713560	2053156
5km	50%	50000	2	342	4793731	647385	4084938	2057689
5km	50%	50000	2	443	4834596	602395	4189388	2450896
5km	50%	50000	2	228	5225104	658122	4513099	1962675
5km	50%	50000	2	359	6518280	697171	5732481	2423525
5km	50%	50000	2	311	5899047	801849	5026720	2609313
5km	50%	50000	2	203	5018912	634455	4334963	2043746
5km	50%	50000	2	264	5266848	607399	4574202	2243734
5km	50%	50000	2	372	4305415	517265	3704387	1742333
5km	50%	50000	2	354	5454152	624102	4767394	2038818
5km	50%	50000	2	326	4840227	643165	4122329	2084297
5km	50%	50000	2	375	5490106	687527	4753977	2394850
5km	50%	50000	2	268	5597344	657403	4869397	2485162
5km	50%	50000	2	304	5436531	640740	4723189	2149149
5km	50%	50000	2	195	3732816	499103	3197222	1724740
5km	50%	50000	2	225	4885257	606377	4212581	2007669
5km	50%	50000	2	249	6158034	685821	5415776	2233056
5km	50%	50000	2	336	5446293	659588	4722215	2268384
5km	50%	50000	2	281	5104776	636152	4387215	1949744
5km	50%	50000	2	287	4316264	548007	3716134	1606529
5km	50%	50000	2	297	5635248	709447	4865924	2044162
5km	50%	50000	2	186	4082208	559180	3453211	1844864
5km	50%	50000	2	279	5200066	706809	4425141	2070457
5km	50%	50000	2	394	4504785	615477	3847890	1720591
5km	50%	50000	2	170	3903404	519017	3340821	1585586
5km	50%	50000	2	232	3971982	526157	3399275	1751509
5km	50%	50000	2	324	4139155	562152	3529109	1684417
5km	50%	50000	2	253	4483945	579730	3850727	1593534
5km	50%	50000	2	278	4522547	615198	3859412	1880342
5km	50%	50000	2	296	6405042	689111	5639578	2249314
5km	50%	50000	2	311	4549801	587864	3899821	1836954
5km	50%	50000	2	347	7468506	839507	6573198	2891205
5km	50%	50000	2	262	4493593	569098	3869308	1801933
5km	50%	50000	2	417	4462706	622828	3765055	2174832
5km	50%	50000	2	287	4424692	570550	3795080	1679465
5km	50%	50000	2	285	5216917	604747	4565240	2241422
5km	50%	50000	2	288	5010142	591060	4366306	1996870
5km	50%	50000	2	305	4686141	568832	4036376	1858276
5km	50%	50000	2	328	5388815	579056	4753855	2156621
5km	50%	50000	2	382	4149653	517165	3581488	1716835
5km	50%	50000	2	459	6190256	678292	5449052	2290250
5km	50%	50000	2	283	4976819	598751	4320668	1920137
5km	50%	50000	2	328	5648512	649117	4908158	2291083
5km	50%	50000	2	315	6553627	771657	5724131	2655583
5km	50%	50000	2	337	4843528	656037	4146949	2054034
5km	50%	50000	2	325	7115072	852246	6211100	2898125
5km	50%	50000	2	221	5848912	771525	5028716	2576142
5km	50%	50000	2	367	6029019	750647	5217494	2738381
5km	50%	50000	2	341	5955717	726355	5175696	2232702
5km	50%	50000	2	250	4769529	603784	4084654	1947843
5km	50%	50000	2	292	5983010	658441	5275714	2170316
5km	50%	50000	2	330	5711763	670691	4989802	2567498
5km	50%	50000	2	305	5736877	671753	5000942	2306243
5km	50%	50000	2	349	5728952	716721	4962139	2284137
5km	50%	50000	2	287	4815638	592423	4171121	1860124
5km	50%	50000	2	265	4921524	649968	4206259	2067524
5km	50%	50000	2	272	6425496	721849	5656293	2369620
5km	50%	50000	2	262	4841001	621421	4164765	1976478
5km	50%	50000	2	331	6295530	739163	5488822	2581383
5km	50%	50000	2	284	5051719	619446	4369374	1968082
5km	50%	50000	2	265	4381396	562963	3770698	1746430
5km	50%	50000	2	277	5660073	709658	4888161	2289506
5km	50%	50000	2	272	5778254	629069	5099652	2309364
5km	50%	50000	2	373	5593832	611482	4907930	2126130
5km	50%	50000	2	230	4684700	640452	4002376	1967284
5km	50%	50000	2	287	5372625	633764	4653297	2307941
5km	50%	50000	2	197	5163855	646220	4452150	1884718
5km	50%	50000	2	310	6120170	695050	5382291	2484470
5km	50%	50000	2	264	6087267	653904	5392845	2083843
5km	50%	50000	2	273	5949012	721967	5160529	2524619
5km	50%	50000	2	261	5680418	699458	4936921	2254631
5km	50%	50000	2	250	5046825	663589	4313741	2071955
5km	50%	50000	2	239	5713230	663280	4988151	2265197
5km	50%	50000	2	357	5761648	654180	5066288	2255618
5km	50%	50000	2	287	6292644	716268	5506928	2815252
5km	50%	50000	2	265	5082976	571957	4443952	1999195
5km	50%	50000	2	265	5058718	608554	4370223	1803059
5km	50%	50000	2	259	5097541	645022	4386153	2234206
5km	50%	50000	2	377	6022839	730888	5244148	2599994
5km	50%	50000	2	283	6215270	735490	5413370	2682009
5km	50%	50000	2	280	6116400	695083	5374785	2550620
5km	50%	50000	2	217	5563778	706742	4784057	1941716
5km	50%	50000	2	293	6344527	762997	5533271	2512188
5km	50%	50000	2	467	4549339	584781	3916980	1737908
5km	50%	50000	2	351	4827208	636310	4116537	2082223
5km	50%	50000	2	196	5151341	662284	4444454	2090740
5km	50%	50000	2	267	4736917	617044	4071135	1874333
5km	50%	50000	2	360	6701990	721518	5926797	2505286
5km	50%	50000	2	263	5128076	600760	4492363	2012054
5km	50%	50000	2	276	5753514	708699	4985530	2307100
5km	50%	50000	2	318	4412177	552527	3797580	1761794
5km	50%	50000	2	284	5612972	695361	4850169	2306853
5km	50%	50000	2	244	5682610	658027	4973007	2287409
5km	50%	50000	2	370	4978030	568439	4362472	1975238
5km	50%	50000	2	280	3962625	485070	3436605	1549007
5km	50%	50000	2	257	5025230	623272	4347292	2070643
5km	50%	50000	2	289	5838506	681524	5098127	2110632
5km	50%	50000	2	366	7146932	752531	6320262	2668893
5km	50%	50000	2	215	4011062	508031	3454871	1660721
5km	50%	50000	2	255	4236066	557215	3634610	1683482
5km	50%	50000	2	271	5009343	620950	4329900	1758929
5km	50%	50000	2	268	4738101	585644	4075303	1946266
5km	50%	50000	2	335	5651267	651806	4944811	2407211
5km	50%	50000	2	356	5284259	671405	4566243	1985039
5km	50%	50000	2	365	4136329	561578	3537341	1784449
5km	50%	50000	2	312	4562506	596071	3910300	1958557
5km	50%	50000	2	425	5538540	683634	4804961	2432868
5km	50%	50000	2	325	6125291	671011	5372382	2335661
5km	50%	50000	2	324	4669407	575965	4029787	1831119
5km	50%	50000	2	408	6232598	707189	5476400	2628475
5km	50%	50000	2	216	5021939	636362	4337757	2125967
5km	50%	50000	2	259	5337520	683034	4599452	1917851
5km	50%	50000	2	307	6520685	729203	5748101	2569268
5km	50%	50000	2	371	5007777	579488	4384227	1942135
5km	50%	50000	2	511	6484083	715437	5687886	2680373
5km	50%	50000	2	221	4345912	593437	3694774	1791401
5km	50%	50000	2	508	6434770	699425	5666858	2628301
5km	50%	50000	2	288	5088215	673074	4361564	2243794
5km	50%	50000	2	260	5415661	671324	4669885	2486725
5km	50%	50000	2	239	4629675	571824	4019221	1931729
5km	50%	50000	2	284	7080854	813391	6201367	2853335
5km	50%	50000	2	339	4743572	629675	4055067	2050171
5km	50%	50000	2	180	4002000	501018	3443501	1568802
5km	50%	50000	2	321	5479796	696035	4726710	2202297
5km	50%	50000	2	224	4214145	583570	3582728	1873541
5km	50%	50000	2	299	6685536	762376	5868207	2679966
5km	50%	50000	2	289	6528490	717948	5745948	2386416
5km	50%	50000	2	308	5602495	689723	4866292	2339159
5km	50%	50000	2	396	4631905	622762	3954130	2147826
5km	50%	50000	2	298	4974073	640664	4288472	2037013
5km	50%	50000	2	219	4134293	531325	3542591	1949274
5km	50%	50000	2	327	4136134	527538	3554595	1644716
5km	50%	50000	2	246	6050840	764057	5224096	2233850
5km	50%	50000	2	269	6211469	653464	5519106	2248816
5km	50%	50000	2	240	6247153	773631	5418741	2211113
5km	50%	50000	2	280	4670614	631715	3988661	1838640
5km	50%	50000	2	263	4468584	561344	3866184	1858613
5km	50%	50000	2	276	5142196	689668	4398153	2620945
5km	50%	50000	2	272	4230487	536768	3645820	1574134
5km	50%	50000	2	293	5762279	664886	5038350	2187422
5km	50%	50000	2	301	5064609	651706	4335738	2092861
5km	50%	50000	2	231	5299568	619301	4642564	2064310
5km	50%	50000	2	312	4856813	637244	4164318	2106930
5km	50%	50000	2	424	6214762	684496	5452684	2530707
5km	50%	50000	2	312	5938174	657807	5221881	2213469
5km	50%	50000	2	223	4956664	616889	4268827	2177460
5km	50%	50000	2	219	4915515	672437	4182112	2145200
5km	50%	50000	2	258	6476507	737749	5695992	2377190
5km	50%	50000	2	276	4933305	647034	4238398	2094686
5km	50%	50000	2	291	7046831	793870	6147473	2629433
5km	50%	50000	2	203	4650612	590553	3988401	1915536
5km	50%	50000	2	332	4159998	593817	3528707	1973172
5km	50%	50000	2	245	4340834	547353	3755052	1850801
5km	50%	50000	2	344	5197547	701924	4437796	2387012
5km	50%	50000	2	283	5625788	654427	4922660	2210629
5km	50%	50000	2	226	5810509	705192	5052907	2251283
5km	50%	50000	2	251	4809134	614535	4137853	1791058
5km	50%	50000	2	307	3964755	501206	3418405	1541061
5km	50%	50000	2	235	4547008	566079	3923375	1814209
5km	50%	50000	2	254	6217763	701891	5450911	2374833
5km	50%	50000	2	334	7095336	841069	6174484	2969245
5km	50%	50000	2	351	5028907	600080	4337517	1911398
5km	50%	50000	2	246	4078488	568938	3468546	1999289
5km	50%	50000	2	288	5216801	610468	4538260	2057829
5km	50%	50000	2	326	4845052	626366	4158591	1873651
5km	50%	50000	2	238	5701060	637856	5012337	2231491
5km	50%	50000	2	329	6319933	766720	5470584	2460867
5km	50%	50000	2	228	3898267	501568	3348172	1543242
5km	50%	50000	2	289	6146829	719904	5367403	2218669
5km	50%	50000	2	322	5503401	711012	4717720	2502900
5km	50%	50000	2	212	4937989	626622	4226527	1926165
5km	50%	50000	2	227	4091526	542830	3514548	1657222
5km	50%	50000	2	239	4843498	620711	4153999	1857436
5km	50%	50000	2	315	6388437	774461	5519302	2927715
5km	50%	50000	2	293	4484699	552524	3860230	1866800
5km	50%	50000	2	392	6034576	693191	5284907	2392151
5km	50%	50000	2	189	4764979	597523	4132686	1715085
5km	50%	50000	2	348	6176177	803251	5295361	2613827
5km	50%	50000	2	294	6156658	718871	5378072	2537974
5km	50%	50000	2	366	4634322	610629	3983105	1805079
5km	50%	50000	2	288	6487976	763511	5669494	2661661
5km	50%	50000	2	281	6313827	722329	5529061	2778951
5km	50%	50000	2	223	4453692	587769	3823756	1843134
5km	50%	50000	2	311	6602594	733290	5807005	2640519
5km	50%	50000	2	294	4357070	539876	3765242	1864103
5km	50%	50000	2	278	4596333	594895	3933027	2107702
5km	50%	50000	2	399	5018019	656483	4300859	2183263
5km	50%	50000	2	243	6089840	680379	5346144	2391733
5km	50%	50000	2	209	4331532	549065	3730814	1727627
5km	50%	50000	2	325	6503736	742504	5685545	2534197
5km	50%	50000	2	267	6727685	798949	5841828	2811454
5km	50%	50000	2	309	4995744	646037	4302632	2136337
5km	50%	50000	2	231	5968103	729367	5166698	2373485
5km	50%	50000	2	249	4727513	595330	4078849	1778521
5km	50%	50000	2	401	4796761	630649	4106181	1982264
5km	50%	50000	2	230	4559941	606425	3879951	1850962
5km	50%	50000	2	372	4666946	609570	4024476	1962400
5km	50%	50000	2	296	4816637	601252	4111438	1745801
5km	50%	50000	2	255	4610341	619175	3952802	1726860
5km	50%	50000	2	213	4315194	565147	3706577	1874092
5km	50%	50000	2	264	3835410	512617	3266276	1563647
5km	50%	50000	2	217	5577076	649837	4864772	2345756
5km	50%	50000	2	269	5826551	611980	5174966	2222313
5km	50%	50000	2	282	4783105	623341	4088388	2292155
5km	50%	50000	2	267	4784279	615195	4105545	2015283
5km	50%	50000	2	232	4569458	579254	3937514	1828026
5km	50%	50000	2	291	5035791	653303	4328198	2411726
5km	50%	50000	2	270	5613731	733440	4827639	2377908
5km	50%	50000	2	264	4951003	611373	4251800	1983061
5km	50%	50000	2	293	4498982	585728	3844654	1842775
5km	50%	50000	2	331	5354420	602924	4693058	2100773
5km	50%	50000	2	309	5511894	638294	4807902	2162433
5km	50%	50000	2	242	6089896	719819	5286731	2624296
5km	50%	50000	2	394	5799460	731729	5004834	2650618
5km	50%	50000	2	281	4286018	570422	3665985	1884596
5km	50%	50000	2	233	5569962	705325	4799583	2369694
5km	50%	50000	2	377	6127612	696191	5373903	2455818
5km	50%	50000	2	309	4610276	595421	3973442	1807036
5km	50%	50000	2	530	6724450	766400	5876431	2662990
5km	50%	50000	2	287	5064482	697480	4330209	2161653
5km	50%	50000	2	281	4694976	619117	3975677	2051643
5km	50%	50000	2	304	3834295	499579	3287291	1645495
5km	50%	50000	2	219	4850740	597189	4197033	1772645
5km	50%	50000	2	305	6216691	702360	5464728	2381366
5km	50%	50000	2	300	4459807	575104	3831366	1778466
5km	50%	50000	2	256	5202163	608372	4559749	2039185
5km	50%	50000	2	242	5500691	672290	4764354	2147366
5km	50%	50000	2	260	5145794	620471	4467618	2058742
5km	50%	50000	2	273	4637394	587541	4009055	1734165
5km	50%	50000	2	381	5198247	650341	4490411	2283800
5km	50%	50000	2	270	4420616	591563	3770165	1982550
5km	50%	50000	2	304	5795418	598686	5153142	2149384
5km	50%	50000	2	272	5787109	699085	5038063	2366817
5km	50%	50000	2	192	5031569	585718	4395264	1888044
5km	50%	50000	2	230	5077782	603275	4439221	2067366
5km	50%	50000	2	343	5252175	668554	4540903	1882516
5km	50%	50000	2	297	4782978	601983	4111677	1932046
5km	50%	50000	2	256	4516560	576936	3890425	1750875
5km	50%	50000	2	323	4611303	598942	3951843	2004175
5km	50%	50000	2	236	6166935	748122	5364733	2727019
5km	50%	50000	2	322	3951942	508585	3401322	1691104
5km	50%	50000	2	256	4201025	576331	3596101	1855263
5km	50%	50000	2	226	5266238	653051	4514066	2359208
5km	50%	50000	2	475	4527990	599241	3890084	1975035
5km	50%	50000	2	320	6206819	727678	5417645	2690630
5km	50%	50000	2	237	4518461	579496	3901166	1715966
5km	50%	50000	2	295	4156233	537842	3563754	1870875
5km	50%	50000	2	307	5423375	660598	4726615	2235756
5km	50%	50000	2	279	4378672	572210	3734768	2006557
5km	50%	50000	2	291	5827534	661266	5098246	2273985
5km	50%	50000	2	285	4340284	604231	3660102	1999431
5km	50%	50000	2	324	4454647	587112	3809689	2142069
5km	50%	50000	2	225	4596980	596315	3962531	1838436
5km	50%	50000	2	622	6595637	691375	5838095	2673870
5km	50%	50000	2	348	6515734	712549	5735299	2525987
5km	50%	50000	2	208	4999722	614187	4325725	1834446
5km	50%	50000	2	243	4508898	570595	3880769	1788355
5km	50%	50000	2	227	4154872	524462	3557243	1787355
5km	50%	50000	2	331	6530822	747128	5716755	2804525
5km	50%	50000	2	336	5417845	663030	4723327	2105687
5km	50%	50000	2	341	4710038	599956	4078344	1701663
5km	50%	50000	2	353	5315584	646517	4601742	2220488
5km	50%	50000	2	230	4742811	597490	4084577	2047532
5km	50%	50000	2	321	4114407	518592	3544952	1787246
5km	50%	50000	2	322	5042493	595845	4393111	2089998
5km	50%	50000	2	247	5187910	689143	4433752	2118860
5km	50%	50000	2	179	5904448	659732	5187086	2114854
5km	50%	50000	2	295	6331633	700182	5570245	2411365
5km	50%	50000	2	321	5860610	689673	5103936	2163794
5km	50%	50000	2	399	4452363	585264	3807890	1806224
5km	50%	50000	2	246	4985049	643841	4298093	1992687
5km	50%	50000	2	346	6149333	693981	5381457	2371061
5km	50%	50000	2	293	4878124	621199	4205535	2216398
5km	50%	50000	2	344	4942109	643630	4255612	1893133
5km	50%	50000	2	312	4505448	624863	3822172	1971739
5km	50%	50000	2	314	4603086	583809	3967879	1954518
5km	50%	50000	2	517	6112691	666517	5370880	2369859
5km	50%	50000	2	237	4348670	567539	3712056	1699735
5km	50%	50000	2	203	5247962	681066	4510490	2204424
5km	50%	50000	2	310	4082693	520470	3503863	1646470
5km	50%	50000	2	258	5267147	703465	4506015	1975626
5km	50%	50000	2	295	5619697	710171	4862476	2502012
5km	50%	50000	2	290	4656199	584499	4035341	1971298
5km	50%	50000	2	262	4586811	630410	3890622	2027138
5km	50%	50000	2	262	5779546	660437	5064820	2431894
5km	50%	50000	2	254	4963008	664919	4233202	2072458
5km	50%	50000	2	265	4333643	541275	3717464	1844325
5km	50%	50000	2	242	5202650	648036	4499331	2055541
5km	50%	50000	2	247	5374796	642193	4686511	2044596
5km	50%	50000	2	249	4699543	592756	4045418	1959447
5km	50%	50000	2	294	6075539	734151	5283709	2304197
5km	50%	50000	2	251	3890395	552853	3310038	1767343
5km	50%	50000	2	321	6824922	753998	5986768	2864781
5km	50%	50000	2	253	3683636	465882	3185956	1467910
5km	50%	50000	2	359	4952830	623806	4253699	2129244
5km	50%	50000	2	235	4712642	577309	4080701	1633981
5km	50%	50000	2	392	4699587	569584	4074281	1980124
5km	50%	50000	2	221	4560943	613016	3899869	1823003
5km	50%	50000	2	510	7312594	791262	6458943	2715894
5km	50%	50000	2	284	6535139	749679	5729045	2587529
5km	50%	50000	2	318	6033811	716198	5243830	2621173
5km	50%	50000	2	376	4223830	562021	3608524	1823185
5km	50%	50000	2	530	6081551	710752	5282626	2330217
5km	50%	50000	2	440	3793265	512718	3240011	1549494
5km	50%	50000	2	226	5115056	665751	4387298	2061473
5km	50%	50000	2	311	5369068	695605	4615714	2165818
5km	50%	50000	2	218	5180576	700598	4429918	2049188
5km	50%	50000	2	237	5618374	674179	4877806	2234629
5km	50%	50000	2	339	5350681	688263	4605427	2091392
5km	50%	50000	2	264	4626701	577020	3976369	1891082
5km	50%	50000	2	334	5581975	633950	4905331	2221181
5km	50%	50000	2	287	4255774	559907	3641069	1886787
5km	50%	50000	2	318	4422613	573484	3803962	1746269
5km	50%	50000	2	192	5141161	662584	4421948	2069200
5km	50%	50000	2	248	4999573	626329	4348687	1807499
5km	50%	50000	2	333	4913684	626705	4236650	1947629
5km	50%	50000	2	285	4392742	564483	3773842	1738461
5km	50%	50000	2	278	6165459	737375	5353192	2672459
5km	50%	50000	2	419	6094801	768911	5262135	2918255
5km	50%	50000	2	304	5501514	677219	4761178	2345319
5km	50%	50000	2	401	5524714	648517	4792053	2215406
5km	50%	50000	2	237	4574350	606329	3922479	1681768
5km	50%	50000	2	289	4687096	617263	4009885	2079724
5km	50%	50000	2	356	4844627	645955	4133123	2104858
5km	50%	50000	2	300	6125575	737526	5309990	2407449
5km	50%	50000	2	216	5117527	641353	4429938	2051394
5km	50%	50000	2	344	5977344	701243	5213493	2358843
5km	50%	50000	2	274	4744565	655334	4022546	2190980
5km	50%	50000	2	228	4687880	569220	4012975	1859012
5km	50%	50000	2	269	4688928	628090	4009750	1815376
5km	50%	50000	2	336	5886693	735937	5084806	2507954
5km	50%	50000	2	280	5068937	653754	4324992	2215196
5km	50%	50000	2	249	4758142	608048	4099981	1906543
5km	50%	50000	2	234	4510026	597018	3828786	1864706
5km	50%	50000	2	254	4428863	581708	3799351	1811240
5km	50%	50000	2	335	4577825	581550	3925061	1858628
5km	50%	50000	2	417	5466884	679412	4680911	2586121
5km	50%	50000	2	228	6201833	667543	5463129	2316196
5km	50%	50000	2	275	4279923	558328	3674046	1792804
5km	50%	50000	2	233	4826711	613717	4175630	1864804
5km	50%	50000	2	255	5244707	635190	4566757	1982041
5km	50%	50000	2	244	4384750	573998	3759446	1916335
5km	50%	50000	2	211	4532820	587982	3880568	1886285
5km	50%	50000	2	277	5020909	684338	4245056	2055921
5km	50%	50000	2	235	4336128	563762	3677592	1860481
5km	50%	50000	2	336	5364256	750329	4562569	2496464
5km	50%	50000	2	255	5739619	622945	5066902	2117443
5km	50%	50000	2	242	5813709	686632	5063253	2150684
5km	50%	50000	2	318	5225089	643299	4540946	2141627
5km	50%	50000	2	361	5461370	687896	4718054	2048760
5km	50%	50000	2	260	4481649	552566	3873714	1756856
5km	50%	50000	2	392	6551400	705168	5761812	2411696
5km	50%	50000	2	306	6011433	671697	5285191	2082767
5km	50%	50000	2	297	5410671	651574	4718039	2266076
5km	50%	50000	2	234	4418534	560077	3802340	1876346
5km	50%	50000	2	323	6445281	706960	5678919	2485452
5km	50%	50000	2	275	4239768	554003	3619521	1677519
5km	50%	50000	2	299	4909146	673976	4152703	2096237
5km	50%	50000	2	287	6307877	731128	5476894	2635215
5km	50%	50000	2	264	4922923	619867	4230901	2051353
5km	50%	50000	2	303	4207039	599560	3562392	1902202
5km	50%	50000	2	243	5422144	649284	4711796	2384658
5km	50%	50000	2	289	5129240	693988	4334049	2387416
5km	50%	50000	2	365	5588865	649859	4880431	2534363
5km	50%	50000	2	265	4465724	568829	3863612	1567576
5km	50%	50000	2	324	4645869	598033	3986979	1934366
5km	50%	50000	2	409	4426471	586055	3787661	1754100
5km	50%	50000	2	323	5118563	664043	4389494	2490832
5km	50%	50000	2	306	4933827	658040	4217902	2238746
5km	50%	50000	2	414	6003463	643211	5315162	2285463
5km	50%	50000	2	314	5146262	680882	4405204	2200098
5km	50%	50000	2	342	4475322	594989	3818255	1776392
5km	50%	50000	2	245	4496470	598059	3828775	1796122
5km	50%	50000	2	265	5755342	703403	4990419	2330356
5km	50%	50000	2	349	4854705	624055	4151561	2130529
5km	50%	50000	2	271	5126039	645771	4418106	2085531
5km	50%	50000	2	311	5081199	660658	4383717	1898104
5km	50%	50000	2	259	3903285	498929	3365451	1555980
5km	50%	50000	2	274	5119658	612066	4450451	1810327
5km	50%	50000	2	194	4569764	619276	3866775	2013630
5km	50%	50000	2	249	6779632	735428	5986416	2527918
5km	50%	50000	2	227	5863594	618446	5193520	2240159
5km	50%	50000	2	239	4190178	541961	3602807	1706349
5km	50%	50000	2	252	7008537	802447	6150112	2709275
5km	50%	50000	2	308	6519693	713053	5744666	2443113
5km	50%	50000	2	505	7045152	841114	6091630	3137793
5km	50%	50000	2	298	5192290	636191	4480057	2211309
5km	50%	50000	2	235	4721420	589313	4066314	1690073
5km	50%	50000	2	321	4562446	625170	3848183	2047937
5km	50%	50000	2	227	5072464	621461	4404499	2009459
5km	50%	50000	2	345	4317066	575200	3696548	1726633
5km	50%	50000	2	309	6711623	765475	5870495	2463194
5km	50%	50000	2	212	4549561	569888	3948228	1522006
5km	50%	50000	2	318	6338256	731630	5550580	2496792
5km	50%	50000	2	433	6728859	719335	5947992	2534820
5km	50%	50000	2	284	6309605	746626	5503505	2371296
5km	50%	50000	2	243	5408176	635848	4695589	2145531
5km	50%	50000	2	280	4960491	696532	4225013	2208076
5km	50%	50000	2	333	4858055	593906	4213681	2144975
5km	50%	50000	2	340	5821687	639398	5129799	2147375
5km	50%	50000	2	371	5249427	584327	4618348	2145669
5km	50%	50000	2	272	4907597	649934	4208099	2491645
5km	50%	50000	2	247	5426682	676792	4675899	2100822
5km	50%	50000	2	234	5044929	642454	4324000	1882833
5km	50%	50000	2	286	4679322	581189	4040239	1946304
5km	50%	50000	2	304	5235563	683216	4495052	2206421
5km	50%	50000	2	347	5496575	690037	4737442	2230773
5km	50%	50000	2	296	6399971	747270	5553792	2414295
5km	50%	50000	2	449	6017286	672824	5274009	2553693
5km	50%	50000	2	275	5662362	657327	4953556	2148555
5km	50%	50000	2	253	6079085	708784	5311586	2408591
5km	50%	50000	2	226	4006011	541920	3423929	1608467
5km	50%	50000	2	258	4354116	558417	3747720	1708843
5km	50%	50000	2	217	4877097	595251	4173868	2013621
5km	50%	50000	2	218	4287593	533497	3718197	1762112
5km	50%	50000	2	305	5636754	685041	4885620	2379900
5km	50%	50000	2	269	4784554	645564	4110091	1891889
5km	50%	50000	2	276	4793672	618008	4110962	1954455
5km	50%	50000	2	291	6472630	787376	5613572	2620741
5km	50%	50000	2	292	5955501	688260	5185428	2466534
5km	50%	50000	2	280	5874616	660789	5170138	2110934
5km	50%	50000	2	265	5160955	670338	4436270	1836058
5km	50%	50000	2	231	4369221	548020	3755365	1590403
5km	50%	50000	2	292	4369174	569094	3737266	1773419
5km	50%	50000	2	241	4445761	584312	3800160	1858761
5km	50%	50000	2	342	6027384	715323	5249556	2334342
5km	50%	50000	2	268	5600126	647425	4900905	2440498
5km	50%	50000	2	286	6587153	796495	5723259	2656632
5km	50%	50000	2	277	4889328	629053	4202305	2204674
5km	50%	50000	2	312	5660206	640020	4981042	2100228
5km	50%	50000	2	250	4368499	555673	3773084	1623799
5km	50%	50000	2	258	4198188	534323	3619211	1641977
5km	50%	50000	2	388	5025073	672628	4286350	1919882
5km	50%	50000	2	407	4949976	625212	4247142	2209634
5km	50%	50000	2	338	3866175	514953	3297388	1663892
5km	50%	50000	2	272	3927024	502176	3385583	1587382
5km	50%	50000	2	340	5871634	705971	5112336	2330828
5km	50%	50000	2	363	5307107	675825	4560369	2085157
5km	50%	50000	2	330	5796905	681634	5030056	2722161
5km	50%	50000	2	301	4480464	592241	3832411	1711028
5km	50%	50000	2	297	5982016	784506	5153525	2480318
5km	50%	50000	2	236	4432267	572004	3809932	1922318
5km	50%	50000	2	255	4848588	609643	4148041	2068006
5km	50%	50000	2	250	5582563	667431	4841517	2177289
5km	50%	50000	2	365	4640077	573561	4013434	1767626
5km	50%	50000	2	231	5515430	735283	4733447	2439605
5km	50%	50000	2	287	6079380	691959	5316766	2404845
5km	50%	50000	2	395	6101609	665017	5376029	2390701
5km	50%	50000	2	329	5955055	731610	5155032	2364622
5km	50%	50000	2	346	5594674	671293	4851839	2361984
5km	50%	50000	2	206	5124012	682474	4380227	1981885
5km	50%	50000	2	246	4744614	629601	4063908	1800133
5km	50%	50000	2	235	4237206	578852	3624875	1913952
5km	50%	50000	2	310	5985678	684859	5251096	2241782
5km	50%	50000	2	216	4588683	616408	3919220	1981649
5km	50%	50000	2	326	5933886	701943	5176181	2404611
5km	50%	50000	2	297	5883653	697484	5119552	2318523
5km	50%	50000	2	288	5569441	736202	4775533	2682328
5km	50%	50000	2	185	3801259	497392	3239597	1447386
5km	50%	50000	2	298	4542014	595050	3892856	2035711
5km	50%	50000	2	260	3458813	462852	2955668	1429790
5km	50%	50000	2	346	6353047	718637	5538169	2734895
5km	50%	50000	2	395	6360077	709640	5595425	2362846
5km	50%	50000	2	242	4560266	611035	3919976	2014246
5km	50%	50000	2	298	4900814	655035	4200565	2130882
5km	50%	50000	2	248	4272272	568702	3635516	1955268
5km	50%	50000	2	231	5442377	663155	4717845	2194135
5km	50%	50000	2	283	6407793	707790	5633129	2584496
5km	50%	50000	2	391	6356959	718669	5569628	2509446
5km	50%	50000	2	226	5558983	644956	4863204	2032933
5km	50%	50000	2	279	5366608	709958	4603572	2265915
5km	50%	50000	2	244	4913888	592846	4269020	2154306
5km	50%	50000	2	363	5261895	607417	4582487	2097697
5km	50%	50000	2	315	4512184	590509	3881980	1719828
5km	50%	50000	2	315	5198619	667897	4462900	2191481
5km	50%	50000	2	331	4840302	662227	4143986	1970470
5km	50%	50000	2	297	5001119	608598	4353199	2313729
5km	50%	50000	2	206	5163154	635587	4483228	1997199
5km	50%	50000	2	250	4068335	562474	3462890	1734777
5km	50%	50000	2	270	4788874	623551	4089378	1966043
5km	50%	50000	2	325	4892586	632054	4201313	1963219
5km	50%	50000	2	293	5158737	666177	4441406	2094868
5km	50%	50000	2	257	5643447	690406	4898593	2467181
5km	50%	50000	2	208	4698045	611087	4057241	1864817
5km	50%	50000	2	251	4103915	516025	3541610	1655645
5km	50%	50000	2	199	4660717	571657	4048283	1734038
5km	50%	50000	2	256	4862682	625769	4180219	2317144
5km	50%	50000	2	237	4034985	522609	3467102	1410624
5km	50%	50000	2	254	4933806	617547	4271909	2063021
5km	50%	50000	2	266	5873768	689772	5124295	2196864
5km	50%	50000	2	351	5834376	643746	5142088	2140544
5km	50%	50000	2	312	4760861	636569	4035301	2038459
5km	50%	50000	2	224	5644196	601066	4964146	2124853
5km	50%	50000	2	242	4300533	554407	3680829	1688346
5km	50%	50000	2	235	3861318	482977	3342398	1659250
5km	50%	50000	2	317	5358732	684302	4600018	2048050
5km	50%	50000	2	349	4474218	561290	3858099	1804257
5km	50%	50000	2	317	6988990	788805	6135176	2750176
5km	50%	50000	2	263	5133350	593548	4484848	2301736
5km	50%	50000	2	241	5110840	641889	4415823	2122841
5km	50%	50000	2	246	4898820	613096	4233521	1959189
5km	50%	50000	2	285	5149959	644596	4441718	2245084
5km	50%	50000	2	332	4580377	577737	3948105	1704162
5km	50%	50000	2	250	4278098	537706	3672037	1635463
5km	50%	50000	2	280	4117572	482123	3552753	1822357
5km	50%	50000	2	242	5637560	681202	4868483	2139844
5km	50%	50000	2	312	6497777	715923	5705867	2307230
5km	50%	50000	2	272	5509124	725656	4702733	2276093
5km	50%	50000	2	196	4569128	608678	3907652	1774053
5km	50%	50000	2	231	4690340	579396	4054077	1843825
5km	50%	50000	2	347	3900718	517818	3340058	1462420
5km	50%	50000	2	226	5604537	681082	4864115	2148581
5km	50%	50000	2	251	5066932	638983	4360380	2004852
5km	50%	50000	2	183	3774468	506880	3227070	1616625
5km	50%	50000	2	394	4645080	591156	3999134	1708115
5km	50%	50000	2	282	5234083	664543	4494840	2229791
5km	50%	50000	2	228	4903190	638547	4216028	1985824
5km	50%	50000	2	232	3772438	500699	3214612	1640393
5km	50%	50000	2	265	6207197	703571	5447749	2419313
5km	50%	50000	2	303	6785216	750930	5951838	2422258
5km	50%	50000	2	307	5778910	655127	5054581	2321035
5km	50%	50000	2	272	4198323	539468	3613671	1649792
5km	50%	50000	2	285	4870261	654416	4172893	2065151
5km	50%	50000	2	263	5034243	650951	4290414	2023692
5km	50%	50000	2	284	4368606	605522	3714210	1879594
5km	50%	50000	2	281	4376578	558599	3771221	1782596
5km	50%	50000	2	310	5583927	647511	4886219	2246537
5km	50%	50000	2	295	6900581	809203	6004271	3158618
5km	50%	50000	2	254	6367895	693304	5616296	2273785
5km	50%	50000	2	251	4385725	566538	3738167	1832658
5km	50%	50000	2	243	4871400	606364	4180793	1891153
5km	50%	50000	2	227	4346884	531407	3772484	1694759
5km	50%	50000	2	325	6059249	665379	5311087	2461135
5km	50%	50000	2	201	4149340	537897	3581777	1523927
5km	50%	50000	2	285	4958024	596390	4278140	1939911
5km	50%	50000	2	289	4862657	606849	4204642	1774522
5km	50%	50000	2	392	5955493	643105	5264897	2290555
5km	50%	50000	2	304	4697667	550344	4086438	1792198
5km	50%	50000	2	257	4595647	587387	3959177	1826774
5km	50%	50000	2	277	6057906	710525	5274538	2525179
5km	50%	50000	2	243	4277885	572490	3659774	1707285
5km	50%	50000	2	425	5166687	584886	4528149	2236373
5km	50%	50000	2	250	5422245	675262	4676341	2185819
5km	50%	50000	2	431	4904439	620318	4205092	1782917
5km	50%	50000	2	239	5205636	618528	4523296	2092996
5km	50%	50000	2	225	4599778	601260	3951379	2078820
5km	50%	50000	2	248	4935815	634715	4251147	1898559
5km	50%	50000	2	329	5041506	677557	4301792	2132807
5km	50%	50000	2	338	6171670	709167	5404756	2395143
5km	50%	50000	2	277	5642110	649406	4940301	2118919
5km	50%	50000	2	273	5299865	644481	4577415	2439388
5km	50%	50000	2	234	5200803	620803	4498940	2122622
5km	50%	50000	2	305	5912444	676907	5176693	2475010
5km	50%	50000	2	242	5562231	644108	4881220	2155177
5km	50%	50000	2	286	4651307	591114	4017005	1776953
5km	50%	50000	2	244	4088060	526938	3492321	1583917
5km	50%	50000	2	296	4575766	586547	3919753	1946975
5km	50%	50000	2	282	6433488	712481	5649916	2367037
5km	50%	50000	2	309	6559628	728862	5765406	2404834
5km	50%	50000	2	276	5014492	642460	4295243	2017309
5km	50%	50000	2	309	4679037	573641	4037222	1928313
5km	50%	50000	2	236	4818989	635507	4117942	1882032
5km	50%	50000	2	349	6371430	699981	5621598	2374929
5km	50%	50000	2	301	4140766	557142	3539137	1796153
5km	50%	50000	2	278	6068170	691695	5299115	2439533
5km	50%	50000	2	341	6041166	701108	5295258	2238330
5km	50%	50000	2	265	5117849	644396	4414758	1914507
5km	50%	50000	2	237	4977025	619341	4295573	1905803
5km	50%	50000	2	241	3839015	515715	3281692	1593409
5km	50%	50000	2	433	6241608	680944	5516929	2495321
5km	50%	50000	2	263	6331367	785598	5495305	2166179
5km	50%	50000	2	257	5020329	593433	4381006	1782633
5km	50%	50000	2	306	4939226	613299	4282657	2124935
5km	50%	50000	2	214	4263241	582807	3613185	1728200
5km	50%	50000	2	305	4247630	585458	3620322	1785741
5km	50%	50000	2	299	4402248	523700	3835826	1921330
5km	50%	50000	2	221	5272433	698453	4477708	2077478
5km	50%	50000	2	293	4231145	538611	3659469	1656785
5km	50%	50000	2	314	5395354	712474	4607580	2229004
5km	50%	50000	2	408	6743818	771789	5887103	2691477
5km	50%	50000	2	279	4613671	580587	3959893	2109502
5km	50%	50000	2	294	4758533	603354	4094320	2067107
5km	50%	50000	2	421	5730891	628203	5040568	2337167
5km	50%	50000	2	317	4801769	669835	4081073	2174048
5km	50%	50000	2	333	4842676	599159	4176858	1914441
5km	50%	50000	2	282	4390924	544940	3812634	1749340
5km	50%	50000	2	220	6191517	722841	5408017	2547254
5km	50%	50000	2	180	3954237	523223	3390260	1594839
5km	50%	50000	2	278	6911310	819152	6016457	2847109
5km	50%	50000	2	261	4735560	631168	4061891	2151438
5km	50%	50000	2	228	5200852	698565	4445606	2041519
5km	50%	50000	2	260	3981160	488752	3450692	1632122
5km	50%	50000	2	373	6176068	724002	5385283	2463868
5km	50%	50000	2	315	6327337	700540	5553096	2423160
5km	50%	50000	2	274	5004192	673718	4259306	2142214
5km	50%	50000	2	335	5529709	682575	4810110	2193033
5km	50%	50000	2	264	4692493	609603	4009202	2118483
5km	50%	50000	2	272	5899820	690907	5139491	2253584
5km	50%	50000	2	362	5647025	628108	4964104	2305513
5km	50%	50000	2	212	4589871	563341	3974417	1737021
5km	50%	50000	2	259	5803713	682047	5052212	2313942
5km	50%	50000	2	267	4547011	610912	3889518	1988812
5km	50%	50000	2	252	4931100	611316	4248003	2133022
5km	50%	50000	2	255	4190020	505261	3637017	1791344
5km	50%	50000	2	588	5973367	637247	5286268	2241411
5km	50%	50000	2	208	4425610	557863	3793089	1876213
5km	50%	50000	2	240	4979527	591260	4339096	1905831
5km	50%	50000	2	354	6497169	700538	5735947	2341665
5km	50%	50000	2	275	4538399	528692	3968739	1753514
5km	50%	50000	2	328	4668390	545083	4069202	1868464
5km	50%	50000	2	260	4504976	605719	3846240	1889657
5km	50%	50000	2	238	4845320	600652	4182400	1923850
5km	50%	50000	2	333	5928924	766121	5117888	2373448
5km	50%	50000	2	297	5201792	673123	4446133	2351012
5km	50%	50000	2	309	5536803	705843	4753092	2382935
5km	50%	50000	2	336	6844024	799900	5951807	3150846
5km	50%	50000	2	359	4889460	574946	4284360	2015002
5km	50%	50000	2	319	5209868	677669	4476263	2054678
5km	50%	50000	2	233	4366293	566295	3759517	1648773
5km	50%	50000	2	230	3448321	485223	2928013	1581476
5km	50%	50000	2	238	4220260	539034	3616485	1712138
5km	50%	50000	2	245	5750241	699237	4974656	2336176
5km	50%	50000	2	339	5066079	684324	4316716	2115585
5km	50%	50000	2	245	3884660	519314	3327942	1684117
5km	50%	50000	2	293	5660908	698332	4884461	2423840
5km	50%	50000	2	285	5280597	651503	4585073	2042687
5km	50%	50000	2	332	6270783	694432	5509937	2538425
5km	50%	50000	2	223	4558711	578428	3942416	1873045
5km	50%	50000	2	433	5708957	680509	4975189	2068538
5km	50%	50000	2	223	5267640	723096	4438875	2459365
5km	50%	50000	2	303	5651733	690441	4895990	2399088
5km	50%	50000	2	300	5611531	678295	4873384	2137701
5km	50%	50000	2	322	7244055	775977	6395174	2894561
5km	50%	50000	2	248	5994978	727922	5196196	2383521
5km	50%	50000	2	420	6676624	733199	5848352	2718049
5km	50%	50000	2	205	3660044	497727	3108555	1587545
5km	50%	50000	2	353	5161978	641908	4455082	1882822
5km	50%	50000	2	388	4107974	558128	3492487	1662762
5km	50%	50000	2	361	6738810	772288	5881639	2716844
5km	50%	50000	2	231	4919263	598456	4245863	1834760
5km	50%	50000	2	216	4404108	581536	3768962	1917349
5km	50%	50000	2	298	4653817	577413	4031781	2063991
5km	50%	50000	2	295	4574645	592349	3915722	1874353
5km	50%	50000	2	289	4648303	521386	4078212	1836524
5km	50%	50000	2	188	5046329	614201	4348694	1800103
5km	50%	50000	2	239	5784307	649819	5069847	2210678
5km	50%	50000	2	278	4203329	547855	3614153	1650174
5km	50%	50000	2	304	4981725	659934	4273575	2290969
5km	50%	50000	2	418	6008668	643742	5313178	2400804
5km	50%	50000	2	250	6062120	745610	5253664	2548301
5km	50%	50000	2	303	4882916	633919	4199950	1948864
5km	50%	50000	2	298	4939517	608250	4257154	1871295
5km	50%	50000	2	281	4512652	552858	3915061	1810381
5km	50%	50000	2	212	4085649	519917	3529061	1718401
5km	50%	50000	2	296	4785712	664929	4075382	2225886
5km	50%	50000	2	459	5525900	659518	4779359	2151028
5km	50%	50000	2	230	4099136	562518	3483801	2032242
5km	50%	50000	2	285	5743539	728552	4964516	2484908
5km	50%	50000	2	286	5540904	665579	4819532	2127493
5km	50%	50000	2	239	6039046	792563	5191965	2472131
5km	50%	50000	2	272	6701814	721310	5898413	2623278
5km	50%	50000	2	227	4436202	579107	3807398	1675147
5km	50%	50000	2	215	4366835	531406	3775976	1613378
5km	50%	50000	2	339	5085464	581643	4449066	2047489
5km	50%	50000	2	327	5820368	658755	5109155	2026623
5km	50%	50000	2	265	5953727	685318	5187987	2405374
5km	50%	50000	2	222	4438412	598281	3792213	1912078
5km	50%	50000	2	195	4189165	553032	3612921	1652549
5km	50%	50000	2	298	4945965	645175	4227330	1994739
5km	50%	50000	2	221	4894576	614156	4229330	1824296
5km	50%	50000	2	238	4997468	641009	4311604	2056999
5km	50%	50000	2	421	5209704	650902	4480384	2049357
5km	50%	50000	2	301	7270634	801949	6394350	2709483
5km	50%	50000	2	238	4895689	616540	4184600	2028479
5km	50%	50000	2	238	4528728	577761	3877790	1848625
5km	50%	50000	2	300	4451923	563926	3841636	1730869
5km	50%	50000	2	294	5906245	668495	5171724	2328409
5km	50%	50000	2	286	5843539	708020	5070233	2051803
5km	50%	50000	2	252	5497252	668923	4791661	2098751
5km	50%	50000	2	327	4217424	576988	3594063	2055445
5km	50%	50000	2	332	5465081	742481	4651351	2409626
5km	50%	50000	2	170	4407488	567296	3790679	2037322
5km	50%	50000	2	219	3867464	539226	3297783	1561195
5km	50%	50000	2	269	4858918	644423	4169387	1897769
5km	50%	50000	2	220	5400292	641448	4715103	2112016
5km	50%	50000	2	311	6198822	722610	5406496	2373639
5km	50%	50000	2	372	7036367	764674	6215324	2588730
5km	50%	50000	2	241	6024516	712568	5239490	2225677
5km	50%	50000	2	246	4581780	621413	3917419	1753229
5km	50%	50000	2	240	4252400	546135	3664782	1858031
5km	50%	50000	2	282	4643168	598253	4001258	1974771
5km	50%	50000	2	216	4928358	675729	4207999	2170461
5km	50%	50000	2	323	4880253	620728	4210303	2003275
5km	50%	50000	2	259	5920656	703708	5144919	2552719
5km	50%	50000	2	230	5059436	651560	4329412	2057447
5km	50%	50000	2	259	5291118	621933	4608303	1998647
5km	50%	50000	2	266	3891197	487580	3367576	1720652
5km	50%	50000	2	247	4676057	586043	4038235	1746401
5km	50%	50000	2	274	6952713	732887	6152391	2606861
5km	50%	50000	2	211	4217217	546234	3636478	1634875
5km	50%	50000	2	249	4635136	604811	3989786	1818271
5km	50%	50000	2	230	5327259	632939	4657187	2071200
5km	50%	50000	2	291	4846060	638946	4153349	1969059
5km	50%	50000	2	535	6856860	765637	6015485	2523828
5km	50%	50000	2	364	6415798	729213	5630366	2559953
5km	50%	50000	2	234	4721345	611265	4061935	2135402
5km	50%	50000	2	410	6437831	659109	5718448	2308240
5km	50%	50000	2	198	4472644	554979	3851219	1720995
5km	50%	50000	2	291	4801473	556912	4172559	1892500
5km	50%	50000	2	386	4543247	634566	3873563	1963546
5km	50%	50000	2	270	4271757	573525	3664550	1740933
5km	50%	50000	2	240	5126669	630681	4450826	1892671
5km	50%	50000	2	352	4480221	551151	3871626	1878906
5km	50%	50000	2	295	4784740	636829	4106921	1957277
5km	50%	50000	2	221	4295997	533631	3721960	1838714
5km	50%	50000	2	254	4902432	609701	4234786	1954997
5km	50%	50000	2	346	5232447	676358	4454918	2118552
5km	50%	50000	2	288	5759395	685528	5033926	2293366
5km	50%	50000	2	273	4577036	571730	3947023	1952159
5km	50%	50000	2	243	5397296	682889	4646089	2030491
5km	50%	50000	2	271	4855881	615993	4187769	2026351
5km	50%	50000	2	273	5585064	703322	4798466	2273389
5km	50%	50000	2	276	3645167	478488	3131015	1564751
5km	50%	50000	2	282	6333110	762330	5486119	2505497
5km	50%	50000	2	371	5874767	747857	5050811	2379152
5km	50%	50000	2	202	4278584	545435	3655218	1741439
5km	50%	50000	2	221	5941819	773987	5082353	2392379
5km	50%	50000	2	249	6527007	718826	5759498	2299722
5km	50%	50000	2	244	5124085	618973	4461764	2127519
5km	50%	50000	2	227	4436601	577740	3815780	1674687
5km	50%	50000	2	279	4661920	597665	4026847	1674708
5km	50%	50000	2	293	4540231	570558	3933758	2019944
5km	50%	50000	2	218	4992213	610603	4324897	1706284
5km	50%	50000	2	244	4651771	579236	4033087	1866197
5km	50%	50000	2	347	4632796	606158	3962304	1868539
5km	50%	50000	2	309	4515417	585817	3871084	1831093
5km	50%	50000	2	260	5614317	651370	4888760	2104400
5km	50%	50000	2	204	5401190	597341	4750392	2131844
5km	50%	50000	2	362	6642168	800987	5764605	2681440
5km	50%	50000	2	328	4192216	570503	3566222	1772937
5km	50%	50000	2	182	4278094	549002	3688591	1797198
5km	50%	50000	2	318	5953321	672161	5228893	2391736
5km	50%	50000	2	470	5259616	587008	4616553	2160392
5km	50%	50000	2	286	4765270	651205	4058451	1853244
5km	50%	50000	2	256	4905527	664223	4196278	1956356
5km	50%	50000	2	261	5684012	710769	4895097	2275610
5km	50%	50000	2	274	4204576	542768	3623308	1909661
5km	50%	50000	2	216	4872627	633692	4192485	1737413
5km	50%	50000	2	245	4944836	627771	4240930	1890588
5km	50%	50000	2	413	5207211	698612	4438460	2047978
5km	50%	50000	2	215	4386886	606411	3730108	1840615
5km	50%	50000	2	368	5512366	623086	4840110	1945067
5km	50%	50000	2	316	5730662	612516	5067705	2253110
5km	50%	50000	2	293	5135431	725875	4359792	2197488
5km	50%	50000	2	270	5082890	642155	4389005	2037769
5km	50%	50000	2	251	5584931	731088	4802788	2146974
5km	50%	50000	2	308	5069865	668150	4342438	2126420
5km	50%	50000	2	278	4087643	568896	3468626	1794794
5km	50%	50000	2	283	6391213	738149	5605861	2498664
5km	50%	50000	2	273	5595956	655978	4889484	2098873
5km	50%	50000	2	320	6248784	730942	5440773	2636541
5km	50%	50000	2	346	5545635	710002	4788115	2294834
5km	50%	50000	2	332	4551135	566061	3938414	1890947
5km	50%	50000	2	241	6193921	722309	5365592	2319463
5km	50%	50000	2	249	5293253	650695	4584342	1904552
5km	50%	50000	2	253	4655558	591675	4011396	1789191
5km	50%	50000	2	225	4335251	571288	3736246	1893348
5km	50%	50000	2	338	5618049	709918	4858114	2097443
5km	50%	50000	2	264	5173313	657902	4462803	2091300
5km	50%	50000	2	210	3730921	514439	3188709	1693390
5km	50%	50000	2	226	4206341	568808	3593150	1717807
5km	50%	50000	2	303	5016437	628959	4337196	2111766
5km	50%	50000	2	263	3925696	535695	3347267	1933988
5km	50%	50000	2	250	5286713	702981	4514211	2246592
5km	50%	50000	2	262	4744980	627289	4026922	2080207
5km	50%	50000	2	324	5232423	651072	4461800	2305881
5km	50%	50000	2	351	4445856	615786	3780959	1871781
5km	50%	50000	2	216	4794042	626957	4104780	1931849
5km	50%	50000	2	294	6450306	726819	5633412	2563042
5km	50%	50000	2	205	5560012	629787	4870942	2033033
5km	50%	50000	2	261	5291782	688314	4550805	2173097
5km	50%	50000	2	316	6461575	739869	5648693	2524618
5km	50%	50000	2	382	5587411	674451	4864053	2475006
5km	50%	50000	2	335	5171591	594408	4523138	1922100
5km	50%	50000	2	314	6590193	769051	5745233	2700774
5km	50%	50000	2	253	5047647	655855	4327569	2163698
5km	50%	50000	2	386	4000394	539294	3389343	2074179
5km	50%	50000	2	249	4138167	521467	3566756	1594962
5km	50%	50000	2	251	4445955	611088	3799514	1813870
5km	50%	50000	2	266	5420566	614785	4746978	2061490
5km	50%	50000	2	304	6070777	667106	5339864	2246063
5km	50%	50000	2	322	5403250	640870	4702914	2117253
5km	50%	50000	2	223	5425959	704054	4668848	2241983
5km	50%	50000	2	323	4787264	633811	4110387	1991712
5km	50%	50000	2	317	6426365	702832	5632229	2508034
5km	50%	50000	2	206	4596732	602757	3950813	1728492
5km	50%	50000	2	278	4783428	629814	4080139	2086386
5km	50%	50000	2	222	4021101	529898	3461916	1600110
5km	50%	50000	2	244	4803280	627074	4126161	2061583
5km	50%	50000	2	216	5022107	640917	4312735	1886477
5km	50%	50000	2	258	5748579	677812	4988274	2100831
5km	50%	50000	2	250	5598586	701472	4845529	2516863
5km	50%	50000	2	293	4972651	624038	4297018	1875995
5km	50%	50000	2	264	4632057	633025	3956463	1727556
5km	50%	50000	2	278	4051838	497373	3511907	1668217
5km	50%	50000	2	262	4317253	528351	3751573	1600148
5km	50%	50000	2	268	5874316	629532	5202629	2163273
5km	50%	50000	2	331	6036228	684355	5309549	2329722
5km	50%	50000	2	223	5827137	664214	5083652	2146312
5km	50%	50000	2	290	5813919	662414	5113501	2298296
5km	50%	50000	2	269	4701009	592895	4068502	1772143
5km	50%	50000	2	190	4810189	581384	4153753	2119708
5km	50%	50000	2	250	6214599	686627	5466677	2252595
5km	50%	50000	2	274	3999070	544596	3405109	1701715
5km	50%	50000	2	275	4775950	574340	4152497	1665679
5km	50%	50000	2	322	3767536	483215	3243573	1505677
5km	50%	50000	2	243	5515575	643562	4829110	2463527
5km	50%	50000	2	257	4218110	581028	3573350	1724514
5km	50%	50000	2	237	5910677	658598	5212306	2139372
5km	50%	50000	2	352	6400142	709001	5640706	2498296
5km	50%	50000	2	270	5322601	677703	4581557	2446062
5km	50%	50000	2	326	6209637	667037	5481476	2474239
5km	50%	50000	2	386	6037938	689849	5286671	2351192
5km	50%	50000	2	210	4243863	537807	3659688	1833463
5km	50%	50000	2	246	5378658	701677	4623470	2131428
5km	50%	50000	2	257	4622631	649004	3932158	1992209
5km	50%	50000	2	335	5984870	664043	5246330	2318223
5km	50%	50000	2	284	4930506	587490	4270600	1886271
5km	50%	50000	2	272	6462627	736669	5678986	2359115
5km	50%	50000	2	279	4491435	593222	3816291	1950408
5km	50%	50000	2	260	6422263	713938	5653202	2441247
5km	50%	50000	2	345	5450627	668667	4697368	2567214
5km	50%	50000	2	254	5493254	688825	4728702	2321774
5km	50%	50000	2	278	4676058	581241	4040240	1850391
5km	50%	50000	2	216	4711753	574310	4095103	1607096
5km	50%	50000	2	346	4493472	580056	3865084	1752225
5km	50%	50000	2	274	5483396	707217	4689780	2334011
5km	50%	50000	2	266	6029274	691679	5289016	2141667
5km	50%	50000	2	259	4752950	579705	4129739	1829172
5km	50%	50000	2	350	4262767	565405	3652602	1737590
5km	50%	50000	2	239	4355621	588923	3720484	1740640
5km	50%	50000	2	283	5105253	650415	4365653	1951180
5km	50%	50000	2	255	3999268	494977	3473763	1470001
5km	50%	50000	2	303	4689387	605298	4034474	1829154
5km	50%	50000	2	325	4217194	538092	3637107	1667648
5km	50%	50000	2	310	5552231	655003	4831642	2238509
5km	50%	50000	2	259	5256153	698131	4522987	1985551
5km	50%	50000	2	251	4021502	502709	3470929	1650235
5km	50%	50000	2	252	4868579	649772	4186480	1842002
5km	50%	50000	2	245	5667942	740876	4882602	2398947
5km	50%	50000	2	326	6021688	661925	5299912	2264074
5km	50%	50000	2	248	4802233	594205	4133959	1803044
5km	50%	50000	2	440	6149408	722618	5379840	2516444
5km	50%	50000	2	228	4274561	529982	3681680	1688331
5km	50%	50000	2	387	6216231	695170	5448513	2462147
5km	50%	50000	2	313	5401490	664373	4671131	2162375
5km	50%	50000	2	243	5640860	667093	4922028	2175621
5km	50%	50000	2	322	4758188	579626	4132601	1799094
5km	50%	50000	2	277	5674720	655846	4963068	2138296
5km	50%	50000	2	309	5209567	694614	4463421	1993339
5km	50%	50000	2	247	5000669	662479	4285186	1979617
5km	50%	50000	2	321	4908593	653214	4201829	2002702
5km	50%	50000	2	252	4418797	550740	3819036	1803093
5km	50%	50000	2	269	4504134	585810	3871118	2023084
5km	50%	50000	2	363	5635874	708436	4868720	2374516
5km	50%	50000	2	250	4281595	514802	3710306	1759593
5km	50%	50000	2	272	4724160	589088	4070827	1807571
5km	50%	50000	2	319	7294136	773818	6424543	2538701
5km	50%	50000	2	284	5824824	703319	5086724	2211434
5km	50%	50000	2	232	5111466	643800	4411839	1968626
5km	50%	50000	2	239	4605304	567909	3992419	1643186
5km	50%	50000	2	320	4148560	552668	3566402	1715637
5km	50%	50000	2	235	4428145	546504	3849376	1824922
5km	50%	50000	2	330	4986366	687982	4237069	2510526
5km	50%	50000	2	393	5161972	591039	4493815	2139634
5km	50%	50000	2	311	4286516	538512	3688335	1879513
5km	50%	50000	2	319	4459168	598438	3804087	1905133
5km	50%	50000	2	423	5866090	673072	5132552	2533257
5km	50%	50000	2	254	6390515	731710	5593296	2776423
5km	50%	50000	2	254	5257411	586571	4629220	2075013
5km	50%	50000	2	259	5437517	674636	4685504	2094378
5km	50%	50000	2	244	4720395	625835	4043446	1814312
5km	50%	50000	2	286	4951892	598507	4299036	1940593
5km	50%	50000	2	336	5068431	668610	4332443	2390866
5km	50%	50000	2	213	4330179	566704	3719441	1691778
5km	50%	50000	2	334	6015996	690800	5270308	2426375
5km	50%	50000	2	242	5067381	624218	4379853	1954800
5km	50%	50000	2	214	4754147	536539	4173793	1894964
5km	50%	50000	2	271	5663023	660496	4948856	2086471
5km	50%	50000	2	332	5202276	621828	4510820	1968860
5km	50%	50000	2	200	4776633	638642	4071192	1976632
5km	50%	50000	2	235	5676415	680660	4918843	2248765
5km	50%	50000	2	352	5601982	674249	4881462	2390454
5km	50%	50000	2	276	4622099	573705	3967706	1736264
5km	50%	50000	2	293	5321033	677956	4564666	2204079
5km	50%	50000	2	276	6707162	800316	5836986	2958113
5km	50%	50000	2	304	5502863	685346	4762423	2225670
5km	50%	50000	2	309	3833978	513730	3271696	1675572
5km	50%	50000	2	319	5936138	734844	5107745	2430077
5km	50%	50000	2	229	4901552	599655	4254941	1963688
5km	50%	50000	2	438	6303135	768956	5467039	2504431
5km	50%	50000	2	253	3878828	504957	3332826	1491172
5km	50%	50000	2	243	5311416	726603	4535737	2129562
5km	50%	50000	2	236	4960421	631639	4279334	1726683
5km	50%	50000	2	273	6311167	698145	5536788	2419214
5km	50%	50000	2	234	4130541	517986	3571398	1781566
5km	50%	50000	2	252	5005041	610065	4317376	2233326
5km	50%	50000	2	232	5353757	635818	4656132	1996908
5km	50%	50000	2	257	5299128	695510	4534458	2106406
5km	50%	50000	2	391	6185359	680346	5458062	2285509
5km	50%	50000	2	252	5308837	704376	4563990	2116442
5km	50%	50000	2	390	5562732	601229	4905805	2139038
5km	50%	50000	2	227	5501888	688742	4745924	2285066
5km	50%	50000	2	277	5656176	685446	4909543	2312403
5km	50%	50000	2	269	4998381	631814	4317438	2081283
5km	50%	50000	2	307	5961051	691217	5207883	2042478
5km	50%	50000	2	294	4873128	632816	4195060	2250521
5km	50%	50000	2	362	5657225	730731	4878879	2119459
5km	50%	50000	2	375	5305241	624762	4621380	2302294
5km	50%	50000	2	280	4900991	642707	4203761	1969040
5km	50%	50000	2	279	6864567	762814	6026240	2668813
5km	50%	50000	2	289	5337127	690225	4600413	2155347
5km	50%	50000	2	428	5900674	691419	5151859	2553828
5km	50%	50000	2	214	4774666	638525	4089152	1963379
5km	50%	50000	2	351	6528044	750397	5734585	2539805
5km	50%	50000	2	204	4793134	574508	4170067	2008758
5km	50%	50000	2	233	5359256	648739	4635477	2074239
5km	50%	50000	2	295	5728425	678202	4997023	2148572
5km	50%	50000	2	258	4939807	619016	4285924	1903598
5km	50%	50000	2	242	5723956	693018	4983002	2417254
5km	50%	50000	2	212	5567143	623118	4883172	2199714
5km	50%	50000	2	263	5440872	666053	4716741	2217791
5km	50%	50000	2	358	5957225	635406	5272671	2220684
5km	50%	50000	2	437	5557517	665727	4840384	2572872
5km	50%	50000	2	269	5225550	580089	4586175	1905095
5km	50%	50000	2	304	4868623	617527	4190237	2164648
5km	50%	50000	2	257	5336501	697910	4582149	1971758
5km	50%	50000	2	251	4845946	638783	4169368	2079222
5km	50%	50000	2	223	4709117	599997	4066114	1831873
5km	50%	50000	2	236	3918393	489829	3373805	1582908
5km	50%	50000	2	266	5879178	639378	5179159	2075087
5km	50%	50000	2	271	6157540	702609	5388822	2273567
5km	50%	50000	2	273	4925132	615601	4256921	1978426
5km	50%	50000	2	262	5776874	731166	4971047	2465808
5km	50%	50000	2	246	4907919	593956	4207528	1861718
5km	50%	50000	2	273	5884682	754310	5066075	2499118
5km	50%	50000	2	343	4992012	628429	4303975	1882445
5km	50%	50000	2	297	6296989	741288	5486923	2538496
5km	50%	50000	2	269	5598955	719002	4805423	2268879
5km	50%	50000	2	187	4374244	550596	3768746	1721445
5km	50%	50000	2	318	5593183	637920	4917418	2082447
5km	50%	50000	2	253	5311096	658662	4562405	2243267
5km	50%	50000	2	246	4678881	621651	4013959	1948711
5km	50%	50000	2	291	4000112	528974	3428426	1773072
5km	50%	50000	2	290	5099106	597120	4431391	1921745
5km	50%	50000	2	218	5194250	589634	4547509	1962665
5km	50%	50000	2	312	5292975	629240	4601570	2240482
5km	50%	50000	2	362	5670675	644727	4955337	2161772
5km	50%	50000	2	363	5281406	619765	4609542	2032670
5km	50%	50000	2	219	4961079	648953	4248728	1984211
5km	50%	50000	2	252	5781619	689239	5014252	2308151
5km	50%	50000	2	368	5654057	714004	4875295	2356795
5km	50%	50000	2	205	4291002	548713	3679876	1688059
5km	50%	50000	2	361	6367867	771924	5512505	3159883
5km	50%	50000	2	353	5376895	639559	4675934	1953600
5km	50%	50000	2	307	5620392	633096	4926457	2155979
5km	50%	50000	2	197	4660386	608582	3996803	1811529
5km	50%	50000	2	317	4547911	639605	3845169	2070366
5km	50%	50000	2	314	7038726	822959	6140805	2616991
5km	50%	50000	2	277	5607202	731231	4790602	2516528
5km	50%	50000	2	352	4900394	624150	4219627	2029648
5km	50%	50000	2	313	5244631	679054	4486610	2408359
5km	50%	50000	2	332	4439571	586287	3815456	1756627
5km	50%	50000	2	245	4367439	593197	3728239	2069401
5km	50%	50000	2	336	5209762	625765	4529641	2149201
5km	50%	50000	2	210	4661995	639660	3987177	1920012
5km	50%	50000	2	361	6591655	678574	5812922	2245857
5km	50%	50000	2	270	5046939	698380	4269700	2162516
5km	50%	50000	2	326	4639291	581821	3998582	2045520
5km	50%	50000	2	252	5200547	711735	4421077	2305351
5km	50%	50000	2	295	5555275	667547	4832271	2182356
5km	50%	50000	2	333	5641657	630322	4963814	2252941
5km	50%	50000	2	316	6365276	747538	5546764	2559942
5km	50%	50000	2	270	5059981	696898	4306693	2215498
5km	50%	50000	2	232	4631761	570793	4012295	1741134
5km	50%	50000	2	269	5988488	662765	5275191	2253690
5km	50%	50000	2	299	5188709	752258	4386070	2368649
5km	50%	50000	2	353	5230739	692117	4477264	1976961
5km	50%	50000	2	247	4683802	627440	4019993	1953801
5km	50%	50000	2	336	4910803	576698	4285718	1748155
5km	50%	50000	2	258	4919043	643564	4236276	2192334
5km	50%	50000	2	187	4921835	658683	4221575	1929092
5km	50%	50000	2	329	5198170	651458	4461821	1982297
5km	50%	50000	2	305	4208261	551942	3591471	1652093
5km	50%	50000	2	299	4535474	561569	3899633	1725532
5km	50%	50000	2	405	6740050	751005	5919244	2674414
5km	50%	50000	2	206	5299810	595362	4655579	1932741
5km	50%	50000	2	247	4309968	559780	3694110	1760517
5km	50%	50000	2	244	5987611	688601	5245631	2419761
5km	50%	50000	2	292	5268946	698561	4517657	2225140
5km	50%	50000	2	250	4283469	538092	3705373	1659297
5km	50%	50000	2	386	6017989	637965	5304343	2194707
5km	50%	50000	2	396	5207624	604043	4557476	2043655
5km	50%	50000	2	217	4616365	549941	4021009	1842464
5km	50%	50000	2	283	5733919	710767	4960321	2256025
5km	50%	50000	2	236	4653576	596324	3991650	1982078
5km	50%	50000	2	277	5024891	657630	4311624	1926631
5km	50%	50000	2	211	4891690	634855	4193029	2072711
5km	50%	50000	2	312	6287903	686255	5551760	2566019
5km	50%	50000	2	211	4686765	587738	4020402	1898170
5km	50%	50000	2	294	6692087	764933	5878476	2508411
5km	50%	50000	2	282	4802405	608810	4138812	1974850
5km	50%	50000	2	251	5519796	606702	4851234	2200157
5km	50%	50000	2	261	4327588	559256	3726707	1747075
5km	50%	50000	2	338	5392001	713944	4602377	2385492
5km	50%	50000	2	267	4749355	564006	4115217	1937143
5km	50%	50000	2	236	5342615	629435	4636732	2029751
5km	50%	50000	2	202	4425145	542856	3808252	1576648
5km	50%	50000	2	271	4678805	591112	4028827	1885418
5km	50%	50000	2	224	6399134	757202	5555542	2496992
5km	50%	50000	2	320	4683032	590135	4033360	1918290
5km	50%	50000	2	271	6647364	746854	5806662	2837380
5km	50%	50000	2	281	6026770	670190	5289047	2121453
5km	50%	50000	2	289	6606274	739229	5808213	2548695
5km	50%	50000	2	382	6627691	739682	5810206	2464683
5km	50%	50000	2	338	4069257	545560	3461100	1590934
5km	50%	50000	2	303	6648928	753841	5858984	2415039
5km	50%	50000	2	214	5216318	622632	4538425	2029430
5km	50%	50000	2	353	4757388	597897	4118589	1881131
5km	50%	50000	2	220	4699525	628042	4024588	2046653
5km	50%	50000	2	289	4752903	598694	4108277	1791138
5km	50%	50000	2	428	5008719	640154	4297312	1992576
5km	50%	50000	2	246	5150197	646968	4445982	2095804
5km	50%	50000	2	310	6030367	705973	5250663	2439735
5km	50%	50000	2	266	5576431	719790	4796753	2252217
5km	50%	50000	2	229	4211856	554839	3618032	1862651
5km	50%	50000	2	332	4017253	526978	3429829	1736806
5km	50%	50000	2	254	6351031	727584	5563699	2489329
5km	50%	50000	2	310	4371288	489101	3843932	1754959
5km	50%	50000	2	281	4644641	580640	4014162	1827039
5km	50%	50000	2	255	4490080	579908	3861921	1786852
5km	50%	50000	2	281	4905240	584331	4255927	1934875
5km	50%	50000	2	277	4834899	608866	4184182	2065811
5km	50%	50000	2	198	4276910	595098	3614271	1759711
5km	50%	50000	2	247	5282225	689288	4528287	2079892
5km	50%	50000	2	196	4508755	584914	3868929	2049826
5km	50%	50000	2	236	4569302	599608	3918599	1815259
5km	50%	50000	2	254	5863187	717006	5074723	2321306
5km	50%	50000	2	267	5792669	664376	5059613	2045010
5km	50%	50000	2	233	4356729	576075	3710654	1649975
5km	50%	50000	2	290	4779088	635785	4067096	2036463
5km	50%	50000	2	328	5667915	645935	4968861	2117560
5km	50%	50000	2	451	5415788	590068	4777504	2095974
5km	50%	50000	2	229	5249388	673485	4520774	2330229
5km	50%	50000	2	229	4241229	581038	3599816	1827602
5km	50%	50000	2	389	5065937	648341	4345589	2130664
5km	50%	50000	2	315	4854390	677573	4122540	1837031
5km	50%	50000	2	322	4863651	618243	4183726	1993252
5km	50%	50000	2	268	5487190	656377	4771106	2300343
5km	50%	50000	2	302	5203099	653259	4486408	1921932
5km	50%	50000	2	295	4486856	561084	3880688	1748915
5km	50%	50000	2	350	5104675	637768	4413930	2154433
5km	50%	50000	2	265	4663849	581808	4001176	1755305
5km	50%	50000	2	338	5580944	767245	4735710	2687307
5km	50%	50000	2	305	6753269	809400	5860775	2829130
5km	50%	50000	2	282	5718763	700196	4969928	2399144
5km	50%	50000	2	254	4595062	638359	3900511	2202429
5km	50%	50000	2	344	4005640	519723	3455967	1575998
5km	50%	50000	2	309	5638246	637319	4932646	2156372
5km	50%	50000	2	292	3820264	506078	3267929	1693093
5km	50%	50000	2	228	4893382	626802	4223232	1864623
5km	50%	50000	2	270	4172295	537547	3581247	1737912
5km	50%	50000	2	320	5466067	661412	4749539	2097328
5km	50%	50000	2	262	4821412	623458	4123083	2044681
5km	50%	50000	2	316	6472026	756427	5662460	2566732
5km	50%	50000	2	293	5996650	743350	5165565	2428606
5km	50%	50000	2	262	5090564	620229	4391931	2154887
5km	50%	50000	2	367	5032148	651699	4318731	1880044
5km	50%	50000	2	287	5157841	655472	4430646	2486139
5km	50%	50000	2	234	4661835	624051	3999656	1916734
5km	50%	50000	2	313	4392035	552768	3801801	1697765
5km	50%	50000	2	233	5298845	702504	4558446	1972515
5km	50%	50000	2	276	4758839	626548	4086787	1802837
5km	50%	50000	2	255	5225640	609518	4574089	1922695
5km	50%	50000	2	466	5773829	712976	5005965	2386344
5km	50%	50000	2	304	5205084	645964	4515290	1854587
5km	50%	50000	2	210	4392957	562725	3779489	1889375
[truncated: 1 more rows]
