# Supplementary material for: Quantifying the Value of Perfect Information in Emergency Vaccination Campaigns
Source: PLoS Comput Biol. 2017 Feb 16;13(2):e1005318. doi: 10.1371/journal.pcbi.1005318 (PMC5312803; doi:10.1371/journal.pcbi.1005318)
Supplement: S1 Data — (ZIP) [file pcbi.1005318.s013.zip › Data/5km vaccination/data8.txt]

vacc_radius	efficacy	capacity	delay	outbreak_duration	livestock_culled	cattle_culled	sheep_culled	vaccinations
5km	50%	50000	4	264	4160412	529410	3586819	1690516
5km	50%	50000	4	296	4676830	581692	3985613	2009063
5km	50%	50000	4	218	4829996	634139	4137782	2090039
5km	50%	50000	4	248	6727727	762422	5906975	2594066
5km	50%	50000	4	235	4989728	635802	4276970	2021241
5km	50%	50000	4	302	4975694	617034	4310934	1973090
5km	50%	50000	4	206	4531026	593785	3888725	1757155
5km	50%	50000	4	265	5166627	663610	4409008	1870061
5km	50%	50000	4	300	5016218	664977	4298135	1967145
5km	50%	50000	4	317	5858391	681371	5078594	2284321
5km	50%	50000	4	262	4958785	637757	4264861	2062567
5km	50%	50000	4	230	4396530	555444	3795801	1729561
5km	50%	50000	4	290	4743614	609627	4084828	1756678
5km	50%	50000	4	432	4556785	578654	3931056	1939939
5km	50%	50000	4	267	5055649	649434	4354815	2173245
5km	50%	50000	4	286	4450806	567445	3847075	1848568
5km	50%	50000	4	245	4184394	532551	3598584	1622458
5km	50%	50000	4	275	5986187	721253	5218302	2380622
5km	50%	50000	4	330	4999644	671069	4219758	2126773
5km	50%	50000	4	275	4946727	663066	4197380	2020821
5km	50%	50000	4	282	5202528	678089	4440530	2195368
5km	50%	50000	4	254	4243081	524006	3659579	1719178
5km	50%	50000	4	234	4489752	614995	3817316	1898958
5km	50%	50000	4	304	6106655	685264	5356674	2413507
5km	50%	50000	4	283	6241819	694417	5485716	2311647
5km	50%	50000	4	294	5394843	599570	4761654	1926124
5km	50%	50000	4	270	6117419	702517	5371085	2150061
5km	50%	50000	4	303	5170310	646666	4479902	2248497
5km	50%	50000	4	413	5014724	654503	4306537	1996736
5km	50%	50000	4	348	4538463	589795	3895020	1866324
5km	50%	50000	4	209	4234063	550107	3643619	1746418
5km	50%	50000	4	269	6719266	781774	5890898	2687127
5km	50%	50000	4	323	6408657	703096	5647195	2447153
5km	50%	50000	4	270	4236308	585631	3610573	2023312
5km	50%	50000	4	297	4280092	555867	3679038	1843558
5km	50%	50000	4	450	5690472	635994	4997769	2023698
5km	50%	50000	4	257	4131208	524630	3561066	1593441
5km	50%	50000	4	250	4066682	541527	3483662	1798683
5km	50%	50000	4	247	6206038	669176	5458933	2226055
5km	50%	50000	4	210	4731149	617794	4071392	2168552
5km	50%	50000	4	275	4884628	675964	4155982	2009649
5km	50%	50000	4	279	5567198	698757	4811834	2101156
5km	50%	50000	4	270	4440068	591321	3805523	1815851
5km	50%	50000	4	266	5576875	705249	4801436	2357683
5km	50%	50000	4	290	4826527	581655	4163734	1965111
5km	50%	50000	4	293	5406163	646068	4681942	2206333
5km	50%	50000	4	282	4330268	574711	3717794	1821575
5km	50%	50000	4	288	4562110	595229	3927852	1765047
5km	50%	50000	4	218	4637471	587476	3982228	2076232
5km	50%	50000	4	265	4598519	598529	3944834	1911826
5km	50%	50000	4	226	4371980	582701	3739868	1922209
5km	50%	50000	4	268	5098316	639741	4403877	1784639
5km	50%	50000	4	233	4151418	550539	3552249	1700443
5km	50%	50000	4	411	6935348	809496	6049733	3012368
5km	50%	50000	4	263	4761323	599232	4116028	1939777
5km	50%	50000	4	337	5188283	634585	4488264	2062440
5km	50%	50000	4	233	4407593	597702	3768010	1826716
5km	50%	50000	4	326	4766933	649487	4059476	2107878
5km	50%	50000	4	362	4718721	577589	4062836	2003664
5km	50%	50000	4	270	5318085	602191	4654864	2111746
5km	50%	50000	4	329	6593470	790382	5747742	2432306
5km	50%	50000	4	264	4919501	587046	4288215	1843865
5km	50%	50000	4	269	5229251	626779	4539436	1953855
5km	50%	50000	4	291	6138069	733853	5358225	2483329
5km	50%	50000	4	280	4530535	622410	3867145	2154974
5km	50%	50000	4	264	4775333	611958	4072417	2191551
5km	50%	50000	4	267	5848686	697257	5099955	2378319
5km	50%	50000	4	421	5585312	701915	4824221	2044291
5km	50%	50000	4	227	4252565	587791	3633644	1730628
5km	50%	50000	4	292	5120021	674307	4398130	2213204
5km	50%	50000	4	369	6282249	715740	5505461	2516360
5km	50%	50000	4	397	5192200	634341	4504948	2098127
5km	50%	50000	4	279	4273004	533939	3708872	1673670
5km	50%	50000	4	216	5347963	686558	4572022	2066130
5km	50%	50000	4	250	4824509	619949	4158284	1791819
5km	50%	50000	4	247	5012866	640355	4313061	2136395
5km	50%	50000	4	310	5279646	643547	4570448	2002256
5km	50%	50000	4	304	5701574	680085	4938904	2428900
5km	50%	50000	4	225	5077102	641357	4363352	2109977
5km	50%	50000	4	188	5082918	646111	4402644	2075652
5km	50%	50000	4	309	6050004	681225	5289403	2298041
5km	50%	50000	4	303	5904181	697425	5149371	2185213
5km	50%	50000	4	302	4986311	599770	4333206	2144147
5km	50%	50000	4	261	5519169	698989	4736792	2105402
5km	50%	50000	4	434	5785665	674298	5058335	2444739
5km	50%	50000	4	243	4692065	619119	4008688	1973541
5km	50%	50000	4	249	4478034	570577	3863380	1710227
5km	50%	50000	4	243	5271213	603283	4596120	2178070
5km	50%	50000	4	346	5412974	645665	4714275	2033701
5km	50%	50000	4	305	5382109	660524	4649795	2260061
5km	50%	50000	4	322	5493306	747056	4695425	2164966
5km	50%	50000	4	274	5589115	626374	4916337	2182721
5km	50%	50000	4	246	4990486	654193	4268400	2057320
5km	50%	50000	4	196	3971784	515426	3399880	1551924
5km	50%	50000	4	206	4178357	501458	3630588	1723546
5km	50%	50000	4	272	4957865	636350	4253106	1786549
5km	50%	50000	4	237	6302329	679922	5554787	2478029
5km	50%	50000	4	260	4464977	564853	3833547	1920260
5km	50%	50000	4	293	4468990	623518	3815504	1973977
5km	50%	50000	4	311	5497306	628335	4818504	2211556
5km	50%	50000	4	244	5162781	673856	4450745	2098353
5km	50%	50000	4	294	5320108	638917	4621924	2020968
5km	50%	50000	4	272	4966768	603733	4328245	2065521
5km	50%	50000	4	258	5057977	632102	4358999	1963529
5km	50%	50000	4	313	5620963	609408	4951550	2179774
5km	50%	50000	4	310	5266173	673498	4499175	2136291
5km	50%	50000	4	281	5497599	689513	4755824	2093734
5km	50%	50000	4	227	4987470	580259	4352306	1896093
5km	50%	50000	4	275	4751873	595664	4080486	2041012
5km	50%	50000	4	296	4945085	651058	4237684	1968367
5km	50%	50000	4	300	4798576	625572	4114607	2188672
5km	50%	50000	4	274	5110908	611702	4440453	1944613
5km	50%	50000	4	378	5257714	679408	4524914	2445380
5km	50%	50000	4	268	4323092	595011	3676274	1856309
5km	50%	50000	4	243	4951183	648169	4235783	1930678
5km	50%	50000	4	438	5636680	647468	4945362	2422006
5km	50%	50000	4	245	5085829	636539	4384382	2034910
5km	50%	50000	4	263	4352792	567565	3755079	1906283
5km	50%	50000	4	432	6186683	768428	5347921	2480425
5km	50%	50000	4	242	5774999	690337	5038148	2158443
5km	50%	50000	4	464	4283797	563349	3671625	1858654
5km	50%	50000	4	196	4199633	554822	3601611	1754243
5km	50%	50000	4	295	5479211	649304	4734133	2351030
5km	50%	50000	4	514	7039779	770441	6193991	2557952
5km	50%	50000	4	299	5735626	681580	5012529	2236792
5km	50%	50000	4	228	5734687	678745	4978212	2161953
5km	50%	50000	4	262	4625152	553208	4026005	1851308
5km	50%	50000	4	349	4544800	597514	3883462	1740456
5km	50%	50000	4	304	4482418	561064	3872854	1740316
5km	50%	50000	4	242	4670098	566110	4039180	1870394
5km	50%	50000	4	263	5000593	607889	4329949	1905461
5km	50%	50000	4	433	4876052	651731	4166352	2086310
5km	50%	50000	4	250	5135192	620864	4462867	1960815
5km	50%	50000	4	309	4729697	632717	4042530	2154673
5km	50%	50000	4	171	4306286	590298	3660308	1860040
5km	50%	50000	4	251	4940627	655270	4236408	1883510
5km	50%	50000	4	216	5459761	686434	4722083	2223912
5km	50%	50000	4	259	5203928	676378	4447182	2267317
5km	50%	50000	4	365	5108367	623102	4428141	2131744
5km	50%	50000	4	360	6298477	771443	5466729	2633636
5km	50%	50000	4	284	5390875	655569	4661037	2240118
5km	50%	50000	4	257	5882871	720704	5108363	2241864
5km	50%	50000	4	341	6308392	716901	5540424	2596111
5km	50%	50000	4	363	4853326	592570	4223029	1823562
5km	50%	50000	4	372	5500806	618043	4831701	2145378
5km	50%	50000	4	343	7225962	790165	6342219	2570400
5km	50%	50000	4	243	4414459	582704	3742698	1975169
5km	50%	50000	4	313	5017038	605198	4369563	2091209
5km	50%	50000	4	305	4777435	594816	4119908	1758910
5km	50%	50000	4	196	4412109	563132	3803481	1812257
5km	50%	50000	4	352	4616258	611493	3943394	1948097
5km	50%	50000	4	325	4192965	549897	3607646	1835513
5km	50%	50000	4	323	5703241	710194	4932061	2495878
5km	50%	50000	4	264	5155133	600944	4464279	1893097
5km	50%	50000	4	271	4584700	583348	3958086	1925039
5km	50%	50000	4	317	6492546	741487	5700171	2580445
5km	50%	50000	4	299	6133466	810178	5260840	2340443
5km	50%	50000	4	220	4950143	632689	4268560	1913803
5km	50%	50000	4	404	5877715	705864	5107215	2523741
5km	50%	50000	4	333	6247200	780166	5392507	2447230
5km	50%	50000	4	221	5116527	663521	4382182	2279450
5km	50%	50000	4	222	3749730	470066	3227502	1532906
5km	50%	50000	4	347	4833277	650343	4154656	1949424
5km	50%	50000	4	239	4972670	635348	4289106	1922923
5km	50%	50000	4	382	5224530	597403	4551017	2277943
5km	50%	50000	4	231	5214961	606105	4551027	1981309
5km	50%	50000	4	211	4627223	615062	3935193	1941893
5km	50%	50000	4	315	4156167	545571	3572878	1620140
5km	50%	50000	4	384	5369412	641766	4681184	2056310
5km	50%	50000	4	265	4789882	607224	4125207	1901478
5km	50%	50000	4	258	5806782	667122	5095239	2131848
5km	50%	50000	4	374	6127736	687426	5387232	2589962
5km	50%	50000	4	351	5665903	679892	4943334	2387794
5km	50%	50000	4	269	5565052	718303	4793589	2344587
5km	50%	50000	4	197	3897400	525905	3318772	1682950
5km	50%	50000	4	241	5941317	674887	5210218	2200688
5km	50%	50000	4	271	6421605	725474	5623075	2595307
5km	50%	50000	4	185	4960437	631396	4267737	1946602
5km	50%	50000	4	259	4622438	600319	3958397	1912508
5km	50%	50000	4	285	5183215	653836	4458552	2089344
5km	50%	50000	4	250	4315695	566166	3692727	1835111
5km	50%	50000	4	253	4206495	526818	3638742	1640889
5km	50%	50000	4	352	5397017	639548	4688627	2069367
5km	50%	50000	4	279	7198460	792081	6325952	2888356
5km	50%	50000	4	235	5011943	596940	4366195	2063571
5km	50%	50000	4	397	5949763	680437	5212384	2192355
5km	50%	50000	4	297	4465044	582776	3817208	1873657
5km	50%	50000	4	264	4584929	569178	3950598	1961045
5km	50%	50000	4	275	4312290	568475	3706126	1710799
5km	50%	50000	4	364	5881611	654644	5142215	2339498
5km	50%	50000	4	197	4670349	593716	4033939	1851819
5km	50%	50000	4	303	4876050	632848	4180773	2032891
5km	50%	50000	4	298	5207405	674332	4454669	2194527
5km	50%	50000	4	228	5065238	621304	4393056	2131544
5km	50%	50000	4	286	5254575	677710	4498453	2208947
5km	50%	50000	4	244	4713145	613311	4047552	2018272
5km	50%	50000	4	225	5778724	653741	5077418	2237145
5km	50%	50000	4	389	6021388	679288	5279116	2417133
5km	50%	50000	4	215	4403808	574088	3746236	1891423
5km	50%	50000	4	200	5101944	628237	4430039	1974012
5km	50%	50000	4	228	5257234	637460	4552531	2222681
5km	50%	50000	4	311	4450752	589120	3818892	1783077
5km	50%	50000	4	265	5310767	662874	4575275	1953295
5km	50%	50000	4	261	5952379	675340	5207277	2174522
5km	50%	50000	4	308	5898671	726793	5107652	2349403
5km	50%	50000	4	277	4664833	582851	4036632	1845556
5km	50%	50000	4	331	6285452	701096	5510679	2503686
5km	50%	50000	4	225	4719322	618291	4052623	1913698
5km	50%	50000	4	332	4793924	608278	4131569	1955041
5km	50%	50000	4	283	6170287	676003	5391641	2334759
5km	50%	50000	4	305	5084497	618301	4408120	2034864
5km	50%	50000	4	353	5427162	745552	4624031	2419058
5km	50%	50000	4	293	5613284	685733	4881461	1896186
5km	50%	50000	4	265	5363954	683940	4633020	2173493
5km	50%	50000	4	317	6249267	686394	5490505	2506959
5km	50%	50000	4	260	5651588	690217	4899753	2409469
5km	50%	50000	4	292	5831332	729375	4992869	2553773
5km	50%	50000	4	228	4973662	662373	4245707	1908160
5km	50%	50000	4	337	5932978	715017	5147504	2243287
5km	50%	50000	4	264	5056666	684065	4314976	2042905
5km	50%	50000	4	272	4392226	546261	3802146	1557015
5km	50%	50000	4	292	6308697	680944	5573637	2139718
5km	50%	50000	4	243	5000229	659716	4301795	1976391
5km	50%	50000	4	349	6213776	691598	5464819	2175517
5km	50%	50000	4	244	5095795	643671	4381563	2043897
5km	50%	50000	4	390	5772069	678198	5015160	2354669
5km	50%	50000	4	280	4461750	578965	3813297	1835163
5km	50%	50000	4	244	5113938	654854	4410870	2005858
5km	50%	50000	4	428	5390775	621769	4686805	2265184
5km	50%	50000	4	237	5328815	627821	4631754	2005710
5km	50%	50000	4	336	5983360	723811	5189939	2295224
5km	50%	50000	4	350	6077051	703020	5313137	2282963
5km	50%	50000	4	236	4741591	595375	4086199	1750286
5km	50%	50000	4	287	4854713	604579	4192260	2013976
5km	50%	50000	4	337	5260975	648223	4558418	2154976
5km	50%	50000	4	273	4889646	646335	4190994	2257599
5km	50%	50000	4	299	6174753	746294	5386505	2393345
5km	50%	50000	4	245	5588124	614990	4928038	1879079
5km	50%	50000	4	242	5026338	637789	4321708	1881037
5km	50%	50000	4	197	4473747	544137	3862819	1688733
5km	50%	50000	4	385	5735259	680300	4976868	2260546
5km	50%	50000	4	265	5020295	638327	4321011	1981515
5km	50%	50000	4	280	6533221	767823	5712874	2580513
5km	50%	50000	4	270	5230905	666437	4486141	2008194
5km	50%	50000	4	241	4521574	568198	3904505	1755623
5km	50%	50000	4	293	5087628	632921	4401753	2005802
5km	50%	50000	4	330	4702036	610419	4042529	1929672
5km	50%	50000	4	322	4304434	551169	3691194	1819265
5km	50%	50000	4	480	5627300	664628	4896206	2507496
5km	50%	50000	4	366	4554146	562516	3946894	1764575
5km	50%	50000	4	246	5139835	653343	4424621	1960331
5km	50%	50000	4	210	4332511	537987	3757487	1830189
5km	50%	50000	4	391	4739852	645192	4040834	1927319
5km	50%	50000	4	416	5586250	703224	4808042	2658943
5km	50%	50000	4	305	6169035	695691	5437001	2239926
5km	50%	50000	4	296	4996981	664387	4238807	1987790
5km	50%	50000	4	247	5128354	693342	4385345	1864833
5km	50%	50000	4	401	6701433	719364	5919648	2565905
5km	50%	50000	4	272	4575143	618132	3898099	2029921
5km	50%	50000	4	216	4831632	623364	4136229	1861918
5km	50%	50000	4	307	6066324	727400	5246706	2563124
5km	50%	50000	4	509	6696643	727909	5916534	2684570
5km	50%	50000	4	187	4308084	555864	3688562	1768667
5km	50%	50000	4	420	5304602	616504	4626142	2179549
5km	50%	50000	4	427	6511276	768050	5639906	2968828
5km	50%	50000	4	310	4915656	601041	4287201	1956367
5km	50%	50000	4	313	4541544	581379	3874923	1820024
5km	50%	50000	4	335	5964416	724831	5170330	2463892
5km	50%	50000	4	365	5027865	641637	4334299	1976701
5km	50%	50000	4	211	4336447	546397	3743209	1589496
5km	50%	50000	4	235	6102201	659292	5381160	2150261
5km	50%	50000	4	279	6397126	755881	5586468	2656224
5km	50%	50000	4	242	4941303	654521	4212194	2041347
5km	50%	50000	4	238	4146528	539674	3533458	1749990
5km	50%	50000	4	309	5454813	660729	4701862	1852745
5km	50%	50000	4	381	5583721	645455	4872612	2395158
5km	50%	50000	4	199	4982610	605503	4319460	1775902
5km	50%	50000	4	247	6192797	741568	5370184	2634676
5km	50%	50000	4	362	4958412	635011	4259029	2151085
5km	50%	50000	4	275	5442552	637976	4744291	2280749
5km	50%	50000	4	332	5208297	570667	4572063	2083086
5km	50%	50000	4	255	5478505	655591	4740182	2140775
5km	50%	50000	4	306	5461359	622510	4784945	2130058
5km	50%	50000	4	201	5414422	656239	4704216	2089608
5km	50%	50000	4	302	6295637	692458	5553879	2374828
5km	50%	50000	4	252	4922414	583399	4290922	1731855
5km	50%	50000	4	235	4724497	559877	4111209	1728216
5km	50%	50000	4	385	5532219	680884	4803627	2011893
5km	50%	50000	4	329	6205773	700666	5411264	2681824
5km	50%	50000	4	289	5396849	705694	4631275	2464370
5km	50%	50000	4	361	6551073	714936	5758993	2597747
5km	50%	50000	4	275	4876036	606397	4207127	1863308
5km	50%	50000	4	276	5607884	661502	4888618	2102362
5km	50%	50000	4	345	4482737	579127	3854912	2095375
5km	50%	50000	4	273	5177759	597034	4523530	1888432
5km	50%	50000	4	249	4228981	538673	3646237	1654985
5km	50%	50000	4	277	4857560	585669	4215295	1893797
5km	50%	50000	4	308	4515982	606880	3841933	1923261
5km	50%	50000	4	299	5628494	724425	4840911	2329602
5km	50%	50000	4	253	5017995	571436	4407532	1994140
5km	50%	50000	4	305	5184252	583130	4545130	1984939
5km	50%	50000	4	254	5029672	617672	4362622	2077546
5km	50%	50000	4	196	5192791	633878	4502368	2056863
5km	50%	50000	4	332	5724374	704147	4964446	2638601
5km	50%	50000	4	253	3913073	528416	3325714	1612770
5km	50%	50000	4	395	5772144	682229	5036040	2230826
5km	50%	50000	4	224	4509138	586520	3868822	1796270
5km	50%	50000	4	266	5131903	667760	4402326	2129829
5km	50%	50000	4	559	6122146	692510	5381632	2284640
5km	50%	50000	4	332	4960625	652472	4251407	1962086
5km	50%	50000	4	313	5488185	770409	4655463	2622744
5km	50%	50000	4	303	4417396	601767	3774102	1793289
5km	50%	50000	4	228	5531553	638975	4843865	2270085
5km	50%	50000	4	371	5605097	692880	4856767	2246945
5km	50%	50000	4	262	6002729	696337	5239869	2325000
5km	50%	50000	4	325	5711644	630438	5016355	2400365
5km	50%	50000	4	261	5237166	664023	4501947	2302050
5km	50%	50000	4	274	4982790	570481	4366206	1997698
5km	50%	50000	4	244	5838923	648343	5132888	2008546
5km	50%	50000	4	247	4534858	576904	3902283	1961262
5km	50%	50000	4	355	6699477	777317	5859475	2569713
5km	50%	50000	4	212	4465637	511538	3906391	1766491
5km	50%	50000	4	314	4683084	554543	4066052	1835558
5km	50%	50000	4	468	6685453	766787	5868071	2617993
5km	50%	50000	4	332	6149312	658817	5434709	2255155
5km	50%	50000	4	235	4497124	555516	3883007	1673245
5km	50%	50000	4	229	4274876	541436	3687593	1695395
5km	50%	50000	4	333	5067061	678409	4347503	2140557
5km	50%	50000	4	466	6521626	740484	5728671	2510507
5km	50%	50000	4	210	3576713	482710	3054060	1619351
5km	50%	50000	4	361	5517791	639980	4835759	2022319
5km	50%	50000	4	313	5162924	667377	4437216	2037376
5km	50%	50000	4	283	4213752	543835	3618204	1834838
5km	50%	50000	4	295	5408419	655266	4682816	2133971
5km	50%	50000	4	215	4501167	580804	3865049	1938701
5km	50%	50000	4	291	6093154	718316	5315584	2319288
5km	50%	50000	4	268	4217680	522720	3656410	1769355
5km	50%	50000	4	280	4340704	537894	3755512	1662970
5km	50%	50000	4	195	4516685	610785	3853982	1930757
5km	50%	50000	4	474	6947075	793740	6074000	2924469
5km	50%	50000	4	242	5306159	613769	4639814	2259600
5km	50%	50000	4	266	5849590	675605	5125228	2115710
5km	50%	50000	4	238	4767447	611201	4090472	1794958
5km	50%	50000	4	268	4814452	622552	4098493	1921300
5km	50%	50000	4	306	5488558	625114	4804246	2098484
5km	50%	50000	4	271	4682500	597142	3995545	2059827
5km	50%	50000	4	256	6482353	715863	5714342	2245529
5km	50%	50000	4	221	4174834	563265	3574255	1723689
5km	50%	50000	4	234	4429443	554108	3824867	2004280
5km	50%	50000	4	322	5558764	654512	4837182	2239289
5km	50%	50000	4	404	6611963	691028	5867677	2461672
5km	50%	50000	4	263	5090221	641613	4409254	1862406
5km	50%	50000	4	436	5203438	584990	4577437	2151623
5km	50%	50000	4	299	4199482	578618	3576994	1843244
5km	50%	50000	4	279	5816335	657814	5103752	2070093
5km	50%	50000	4	231	4714044	601857	4074677	2109037
5km	50%	50000	4	318	4777758	616653	4102190	1958453
5km	50%	50000	4	569	5827965	656349	5112829	2451398
5km	50%	50000	4	270	4502805	592748	3861287	1731781
5km	50%	50000	4	341	5595887	686096	4862132	2231779
5km	50%	50000	4	372	5035284	635160	4349284	2051424
5km	50%	50000	4	329	6555777	704725	5813470	2317025
5km	50%	50000	4	205	4631203	616347	3954041	1932471
5km	50%	50000	4	240	4316480	564136	3702092	1825425
5km	50%	50000	4	303	5840364	641728	5128224	2075711
5km	50%	50000	4	295	5575918	631497	4898472	2299272
5km	50%	50000	4	246	4320771	566615	3709157	1701314
5km	50%	50000	4	305	5610877	662489	4882157	1954648
5km	50%	50000	4	303	5918990	667299	5195370	2264992
5km	50%	50000	4	283	6019621	818672	5144580	2457729
5km	50%	50000	4	366	6563840	728364	5795300	2285792
5km	50%	50000	4	341	6207376	719913	5433814	2463315
5km	50%	50000	4	269	5273215	639909	4579841	2170426
5km	50%	50000	4	266	6114283	673835	5375300	2281435
5km	50%	50000	4	401	6903166	800706	6042245	2754026
5km	50%	50000	4	283	5951424	730958	5170579	2368048
5km	50%	50000	4	257	5396234	650072	4698812	2234757
5km	50%	50000	4	322	4811697	597912	4166132	2037529
5km	50%	50000	4	356	4149764	571873	3508191	2053102
5km	50%	50000	4	358	5455715	615877	4785080	2194462
5km	50%	50000	4	205	6180137	719521	5405302	2326528
5km	50%	50000	4	320	4616747	621885	3941238	1887522
5km	50%	50000	4	390	6296273	688483	5544261	2381694
5km	50%	50000	4	453	5009666	652067	4304051	1942667
5km	50%	50000	4	293	5603475	700035	4841200	2276065
5km	50%	50000	4	303	5654583	632636	4947137	2323915
5km	50%	50000	4	283	5455278	690680	4690432	2053075
5km	50%	50000	4	283	5394793	716434	4617830	2440135
5km	50%	50000	4	269	6489450	739602	5689208	2689202
5km	50%	50000	4	190	3960877	498950	3396429	1675703
5km	50%	50000	4	369	5574391	650823	4840490	2507873
5km	50%	50000	4	332	6270791	691483	5533483	2456991
5km	50%	50000	4	316	5089460	650842	4375646	1968290
5km	50%	50000	4	316	4564385	624562	3890558	1939718
5km	50%	50000	4	254	5567637	683189	4803644	2499751
5km	50%	50000	4	216	5846128	733831	5021907	2069654
5km	50%	50000	4	208	5299882	651855	4591174	2112467
5km	50%	50000	4	231	4563107	561158	3959138	1753637
5km	50%	50000	4	281	5481957	620350	4824067	1937124
5km	50%	50000	4	212	4475414	568331	3864258	1922261
5km	50%	50000	4	234	5406405	605413	4751154	2062714
5km	50%	50000	4	356	6856658	783532	6007681	2603179
5km	50%	50000	4	326	4947348	613406	4269626	1872689
5km	50%	50000	4	233	5513067	674312	4793128	2187040
5km	50%	50000	4	184	4674352	588300	4021636	1721332
5km	50%	50000	4	338	4886670	628582	4210239	2133448
5km	50%	50000	4	264	5107934	662453	4383294	2449214
5km	50%	50000	4	334	5345608	684170	4591245	2091673
5km	50%	50000	4	239	5352856	660704	4621319	2289303
5km	50%	50000	4	308	6531341	714114	5757612	2243168
5km	50%	50000	4	290	4233674	558851	3614639	1682366
5km	50%	50000	4	242	3968599	576983	3345006	1881386
5km	50%	50000	4	258	4071681	503227	3536462	1756783
5km	50%	50000	4	268	5700000	662493	4974917	2255467
5km	50%	50000	4	281	5264536	688567	4504731	2332133
5km	50%	50000	4	196	4448343	581028	3816953	1613976
5km	50%	50000	4	279	6463550	736002	5640043	2455105
5km	50%	50000	4	310	4573596	587062	3929284	2031729
5km	50%	50000	4	225	4265213	554668	3656937	1821730
5km	50%	50000	4	279	3981246	550090	3394032	1814563
5km	50%	50000	4	217	4725565	636095	4028487	2071961
5km	50%	50000	4	293	7215048	808902	6346764	2562918
5km	50%	50000	4	310	5988911	731732	5201749	2604422
5km	50%	50000	4	333	5503439	686349	4755765	2049363
5km	50%	50000	4	268	4829814	620219	4129515	1982341
5km	50%	50000	4	265	4935298	640035	4243922	2134039
5km	50%	50000	4	258	4607098	584992	3968013	1829868
5km	50%	50000	4	334	5316516	690286	4543287	2088795
5km	50%	50000	4	251	7031021	783313	6180597	2480950
5km	50%	50000	4	190	4180134	538771	3607760	1799024
5km	50%	50000	4	276	4634022	614311	3972719	1944137
5km	50%	50000	4	268	4833637	594842	4183630	1884517
5km	50%	50000	4	230	4213545	534162	3629312	1715070
5km	50%	50000	4	306	6558020	716424	5794150	2425380
5km	50%	50000	4	314	5362304	643574	4669646	2156763
5km	50%	50000	4	357	5203714	686609	4443155	2378134
5km	50%	50000	4	269	4483603	550367	3852834	1695785
5km	50%	50000	4	233	5621967	677274	4895370	2227445
5km	50%	50000	4	328	6211785	673953	5476273	2619275
5km	50%	50000	4	217	5216586	674109	4493865	2110461
5km	50%	50000	4	236	4436561	601100	3792845	2088696
5km	50%	50000	4	283	5205852	652622	4474205	2081318
5km	50%	50000	4	408	6695083	728779	5878576	2498956
5km	50%	50000	4	303	5805830	646946	5118802	2460769
5km	50%	50000	4	314	4982206	655195	4269504	1974297
5km	50%	50000	4	308	5656245	654772	4918276	2169546
5km	50%	50000	4	332	5659363	664068	4902799	2238236
5km	50%	50000	4	251	4959135	682705	4215781	2276446
5km	50%	50000	4	196	4104800	518697	3550155	1606232
5km	50%	50000	4	342	6666057	766918	5827993	2505463
5km	50%	50000	4	203	5343941	661551	4643096	2298218
5km	50%	50000	4	213	4764819	598452	4117691	1603635
5km	50%	50000	4	424	5158884	640505	4444378	2122449
5km	50%	50000	4	292	6584836	747985	5786228	2517662
5km	50%	50000	4	470	5782564	634546	5101225	2236647
5km	50%	50000	4	209	3855565	496876	3319753	1554863
5km	50%	50000	4	420	5373020	607295	4704806	1966706
5km	50%	50000	4	337	5353879	651170	4647460	2208087
5km	50%	50000	4	301	5395094	661615	4667378	2160191
5km	50%	50000	4	321	5914162	671368	5195867	2409393
5km	50%	50000	4	325	6000436	672774	5250421	2313295
5km	50%	50000	4	270	5468298	717777	4684954	2320104
5km	50%	50000	4	297	6087058	675920	5328638	2285462
5km	50%	50000	4	352	4514264	591192	3857801	2045024
5km	50%	50000	4	313	6574937	733885	5771882	2429893
5km	50%	50000	4	259	6907797	788584	6053373	2650537
5km	50%	50000	4	320	3794189	502907	3244376	1618147
5km	50%	50000	4	275	5784294	626107	5117739	2035494
5km	50%	50000	4	319	5784519	756319	4953144	2504421
5km	50%	50000	4	235	4845580	675920	4104257	1991543
5km	50%	50000	4	322	5812034	665324	5085891	2370007
5km	50%	50000	4	303	3908001	510929	3354758	1617791
5km	50%	50000	4	241	5171945	651056	4475687	1953174
5km	50%	50000	4	250	6400875	724880	5588784	2475612
5km	50%	50000	4	383	6180275	732655	5377212	2888231
5km	50%	50000	4	244	6199522	729390	5415571	2519619
5km	50%	50000	4	292	4826854	623565	4142258	1730289
5km	50%	50000	4	258	4803198	633862	4111576	2176602
5km	50%	50000	4	205	5450830	725476	4662386	2119481
5km	50%	50000	4	280	5170973	690464	4414080	2230298
5km	50%	50000	4	263	5991243	675992	5264958	2359794
5km	50%	50000	4	272	5880637	742471	5056902	2569003
5km	50%	50000	4	236	4984203	629014	4301506	1954899
5km	50%	50000	4	382	6509447	734821	5724310	2477443
5km	50%	50000	4	220	4587282	587440	3956345	1778225
5km	50%	50000	4	306	3700935	474384	3182083	1558613
5km	50%	50000	4	353	5266550	606800	4624887	2084829
5km	50%	50000	4	311	4541689	591422	3921304	1795732
5km	50%	50000	4	231	4640981	592204	3999940	1837467
5km	50%	50000	4	248	5199327	686739	4441137	2214824
5km	50%	50000	4	327	5968309	694082	5202083	2257976
5km	50%	50000	4	282	4380189	570556	3742497	1925917
5km	50%	50000	4	322	4521416	574501	3899063	1660005
5km	50%	50000	4	272	5969269	690571	5189363	2199084
5km	50%	50000	4	242	5349373	668400	4611630	2259653
5km	50%	50000	4	375	4808643	640299	4101897	1943437
5km	50%	50000	4	292	6624461	771526	5786518	2615659
5km	50%	50000	4	211	4379167	571971	3722956	1670431
5km	50%	50000	4	280	5666273	624152	4993859	2097406
5km	50%	50000	4	406	6044055	689235	5277695	2406967
5km	50%	50000	4	258	6501881	760370	5685249	2219170
5km	50%	50000	4	305	3867147	516380	3315143	1869272
5km	50%	50000	4	236	4842522	619219	4170926	2004670
5km	50%	50000	4	327	6978004	796494	6094160	2724694
5km	50%	50000	4	288	4515878	587561	3877989	1776440
5km	50%	50000	4	261	4692988	590819	4056917	1757391
5km	50%	50000	4	366	5978293	689758	5226023	2413152
5km	50%	50000	4	212	4710552	606178	4040481	1977128
5km	50%	50000	4	256	4419185	544789	3833425	1791848
5km	50%	50000	4	369	5107550	589620	4457931	2192537
5km	50%	50000	4	266	4678898	611723	4020325	2035513
5km	50%	50000	4	329	5774687	673616	5073447	2312280
5km	50%	50000	4	250	5851111	761065	5035531	2614101
5km	50%	50000	4	266	6470617	724152	5674422	2424612
5km	50%	50000	4	233	5183142	659068	4453513	1892716
5km	50%	50000	4	248	5818821	729995	5004799	2459219
5km	50%	50000	4	204	4019524	528167	3451484	1671419
5km	50%	50000	4	282	4481988	620308	3812462	1969147
5km	50%	50000	4	258	4766693	616181	4086638	1927483
5km	50%	50000	4	233	5557968	710888	4792245	2144703
5km	50%	50000	4	273	4296594	554565	3705196	1711330
5km	50%	50000	4	244	5275125	621189	4614449	2260910
5km	50%	50000	4	331	5635778	641186	4950028	2131953
5km	50%	50000	4	304	4936057	624288	4257715	1922548
5km	50%	50000	4	225	4975570	620123	4289846	1899049
5km	50%	50000	4	230	4946397	596947	4297634	2010229
5km	50%	50000	4	253	5279084	646743	4553111	2143177
5km	50%	50000	4	329	6818530	783213	5964076	2794081
5km	50%	50000	4	284	5446575	628827	4767308	2340518
5km	50%	50000	4	439	6216615	733685	5426432	2336848
5km	50%	50000	4	216	5013275	583448	4389636	2006866
5km	50%	50000	4	318	6765031	816141	5904754	2654785
5km	50%	50000	4	250	4239826	571381	3642805	1813617
5km	50%	50000	4	296	5615840	766508	4796001	2466213
5km	50%	50000	4	231	7072810	785876	6194053	2552325
5km	50%	50000	4	261	5615285	715437	4754294	2419478
5km	50%	50000	4	277	4674044	609674	4011709	1925409
5km	50%	50000	4	288	5127104	633292	4403932	2236695
5km	50%	50000	4	284	4435070	566635	3824080	1696688
5km	50%	50000	4	251	4785036	635035	4101307	1886012
5km	50%	50000	4	342	4672006	629185	3976921	2156491
5km	50%	50000	4	264	3857565	500992	3322432	1719249
5km	50%	50000	4	223	2702855	389654	2276180	1230012
5km	50%	50000	4	374	6002577	660773	5291648	2170818
5km	50%	50000	4	246	6015082	667542	5302706	2230833
5km	50%	50000	4	223	4674155	588323	4023010	1720824
5km	50%	50000	4	392	5707014	646521	4993588	2298160
5km	50%	50000	4	296	6227408	739831	5408253	2539174
5km	50%	50000	4	259	4914249	607294	4243585	1945437
5km	50%	50000	4	348	5088805	681700	4346879	2130430
5km	50%	50000	4	195	4432263	591558	3805238	1828066
5km	50%	50000	4	318	6537801	726686	5718326	2492839
5km	50%	50000	4	259	4538872	582394	3899880	1727169
5km	50%	50000	4	230	5640324	638494	4939270	2129332
5km	50%	50000	4	259	5462285	690174	4709891	2227290
5km	50%	50000	4	217	4845429	640866	4148043	1990676
5km	50%	50000	4	202	4885880	595352	4236530	1901255
5km	50%	50000	4	273	4587475	595981	3946127	1790110
5km	50%	50000	4	464	4664218	611921	3982746	2165485
5km	50%	50000	4	287	6103276	693079	5348515	2409355
5km	50%	50000	4	341	4280546	576789	3629627	1752688
5km	50%	50000	4	346	4828674	593963	4191695	1825016
5km	50%	50000	4	272	5278519	673897	4496667	2196976
5km	50%	50000	4	267	3828955	485349	3278637	1570300
5km	50%	50000	4	208	5222318	682790	4484476	2353339
5km	50%	50000	4	291	4563642	551680	3941416	1739035
5km	50%	50000	4	273	5250174	687201	4515496	2390854
5km	50%	50000	4	264	5082943	625332	4404027	2243192
5km	50%	50000	4	227	4452370	579388	3838327	1859836
5km	50%	50000	4	231	4334071	541850	3745005	1675209
5km	50%	50000	4	344	5602654	614965	4928863	2236910
5km	50%	50000	4	296	5253970	665269	4544227	2162234
5km	50%	50000	4	279	4933822	642392	4215481	2202484
5km	50%	50000	4	391	5925773	759622	5044794	2663992
5km	50%	50000	4	220	4499238	565004	3856939	1713979
5km	50%	50000	4	281	5190571	625981	4512034	2194582
5km	50%	50000	4	274	5058854	658710	4343294	2111971
5km	50%	50000	4	257	4583253	632481	3891907	1918586
5km	50%	50000	4	262	5375748	665079	4624880	2074850
5km	50%	50000	4	267	5083776	684461	4329527	2082120
5km	50%	50000	4	307	4136063	548268	3551817	1769988
5km	50%	50000	4	262	5252908	633138	4556706	1858912
5km	50%	50000	4	303	5577398	704403	4793205	2380244
5km	50%	50000	4	198	4662124	581526	4021525	1692058
5km	50%	50000	4	266	5808209	666061	5095971	2404479
5km	50%	50000	4	358	4926147	664156	4199510	2112182
5km	50%	50000	4	252	4480935	547227	3891252	1650195
5km	50%	50000	4	353	6899489	758646	6071645	2551048
5km	50%	50000	4	371	4816166	600324	4175147	1702618
5km	50%	50000	4	227	5124298	592220	4479344	2207578
5km	50%	50000	4	280	6579482	731362	5763586	2261725
5km	50%	50000	4	255	5540767	608584	4877361	2212581
5km	50%	50000	4	383	4316577	558456	3728210	1875943
5km	50%	50000	4	270	5312762	609462	4642274	2162874
5km	50%	50000	4	190	4342336	545319	3739911	1649496
5km	50%	50000	4	275	4732135	606330	4046543	2003206
5km	50%	50000	4	275	5002973	705853	4239385	1925318
5km	50%	50000	4	276	4730985	575167	4066752	1865727
5km	50%	50000	4	219	5580431	611782	4922772	2008353
5km	50%	50000	4	199	4265119	576801	3645302	1912665
5km	50%	50000	4	269	5570950	654355	4876228	2061885
5km	50%	50000	4	277	5069814	624058	4380539	1840433
5km	50%	50000	4	279	5464601	644251	4762384	2202082
5km	50%	50000	4	273	4446200	564704	3835610	1879466
5km	50%	50000	4	232	4493300	602134	3837683	1995560
5km	50%	50000	4	220	5499150	737001	4704931	2104585
5km	50%	50000	4	267	5147644	673266	4432719	2122499
5km	50%	50000	4	370	4609467	573082	3975006	1770087
5km	50%	50000	4	168	4119793	552737	3526109	1803129
5km	50%	50000	4	315	4170898	546137	3588697	1844005
5km	50%	50000	4	205	5815553	640802	5118081	2021416
5km	50%	50000	4	290	4515569	628685	3846645	1965576
5km	50%	50000	4	192	4977255	606738	4299438	1914610
5km	50%	50000	4	265	5721966	725171	4930875	2276310
5km	50%	50000	4	347	5481253	650981	4786985	2308863
5km	50%	50000	4	293	5482782	725847	4696378	2145384
5km	50%	50000	4	327	5084172	659694	4376677	2100671
5km	50%	50000	4	298	5017617	663258	4305413	2111555
5km	50%	50000	4	297	7425395	798413	6547164	2705463
5km	50%	50000	4	257	5894279	729878	5108511	2153837
5km	50%	50000	4	193	4320957	576257	3689331	1770694
5km	50%	50000	4	268	5051671	613795	4380035	2044385
5km	50%	50000	4	268	5601405	666636	4887675	2144857
5km	50%	50000	4	284	5242726	640984	4544422	2237046
5km	50%	50000	4	289	5392897	618947	4726657	2070092
5km	50%	50000	4	309	5877962	697131	5121520	2380687
5km	50%	50000	4	494	5308928	646089	4614588	2043760
5km	50%	50000	4	359	5256616	691036	4521721	2201651
5km	50%	50000	4	262	5749883	742778	4936995	2219978
5km	50%	50000	4	255	4631621	619309	3940680	2162531
5km	50%	50000	4	302	5572323	680916	4834653	2250993
5km	50%	50000	4	229	4841759	563940	4219638	1817550
5km	50%	50000	4	380	5334020	652217	4592969	2331570
5km	50%	50000	4	271	6064285	696206	5311133	2542230
5km	50%	50000	4	299	4876512	630021	4202863	2209116
5km	50%	50000	4	355	5725108	669441	4998697	2323600
5km	50%	50000	4	524	4328252	568706	3714622	1889119
5km	50%	50000	4	290	5470113	681932	4705083	2283852
5km	50%	50000	4	292	7065291	781728	6210615	2586787
5km	50%	50000	4	244	4778939	594245	4139924	1910625
5km	50%	50000	4	230	4171403	544900	3580359	1726139
5km	50%	50000	4	377	4923520	633935	4245740	2125760
5km	50%	50000	4	301	4893237	536235	4316805	1887322
5km	50%	50000	4	322	5269039	604206	4620436	2184617
5km	50%	50000	4	283	4849048	604478	4186764	1848746
5km	50%	50000	4	307	6833563	799184	5965006	2594385
5km	50%	50000	4	328	6524519	746494	5726849	2460670
5km	50%	50000	4	272	5575589	612893	4906041	2034176
5km	50%	50000	4	292	4578313	597773	3926693	1888851
5km	50%	50000	4	276	4201768	556987	3597139	1857599
5km	50%	50000	4	256	5269209	650491	4561444	2268879
5km	50%	50000	4	262	3970546	480977	3446320	1843669
5km	50%	50000	4	282	4286571	558539	3675112	1832155
5km	50%	50000	4	278	5164421	663909	4451371	2181627
5km	50%	50000	4	267	4096745	525810	3519103	1637779
5km	50%	50000	4	312	4385561	549974	3782049	1707570
5km	50%	50000	4	280	4632486	625769	3952185	2067014
5km	50%	50000	4	356	4400146	548588	3804292	1923505
5km	50%	50000	4	261	4856672	672664	4112501	1997722
5km	50%	50000	4	286	5019015	612092	4340792	2144783
5km	50%	50000	4	223	6433525	733400	5616292	2406098
5km	50%	50000	4	255	4245270	550192	3630841	2074916
5km	50%	50000	4	281	4635399	630096	3962134	1835883
5km	50%	50000	4	199	4684556	606347	4038624	1833658
5km	50%	50000	4	251	5064692	655067	4338161	2087468
5km	50%	50000	4	211	4985758	588245	4359150	1934591
5km	50%	50000	4	245	4027657	525036	3466787	1583394
5km	50%	50000	4	248	5416335	691380	4682689	1992976
5km	50%	50000	4	238	4439731	551601	3840883	1977421
5km	50%	50000	4	321	6992630	794845	6133139	2666608
5km	50%	50000	4	286	4930932	593472	4291902	1974088
5km	50%	50000	4	218	5645823	683073	4895721	2057840
5km	50%	50000	4	249	4992691	652841	4293504	2029894
5km	50%	50000	4	343	6329572	740326	5513635	2544892
5km	50%	50000	4	307	6315967	694907	5546109	2322194
5km	50%	50000	4	257	4188083	530356	3591921	1797475
5km	50%	50000	4	316	5253625	605102	4584592	2027104
5km	50%	50000	4	229	4570342	600177	3925862	1757082
5km	50%	50000	4	228	4382835	535618	3780468	1804239
5km	50%	50000	4	227	4850359	600561	4179880	1850756
5km	50%	50000	4	199	4318987	531554	3745323	1760010
5km	50%	50000	4	319	4575051	618079	3901974	1828745
5km	50%	50000	4	220	5610613	686001	4808193	2229306
5km	50%	50000	4	257	4358664	590284	3721193	1901804
5km	50%	50000	4	309	4308826	578620	3629744	1783868
5km	50%	50000	4	314	4997108	632033	4310484	2133205
5km	50%	50000	4	315	5668066	687776	4928354	2322008
5km	50%	50000	4	303	5417067	719372	4630629	2458010
5km	50%	50000	4	286	4448267	580612	3812301	2054357
5km	50%	50000	4	259	4196441	522234	3625457	1697400
5km	50%	50000	4	242	4997555	631006	4311751	1946769
5km	50%	50000	4	246	4495566	611508	3843452	1890904
5km	50%	50000	4	209	5189370	600328	4543711	1882848
5km	50%	50000	4	240	4564798	631634	3897134	1711522
5km	50%	50000	4	327	6546797	736549	5735037	2652440
5km	50%	50000	4	232	4058420	512102	3508953	1589030
5km	50%	50000	4	301	5839018	691204	5086333	2255388
5km	50%	50000	4	290	5016230	623118	4342535	1888628
5km	50%	50000	4	267	4525791	597899	3881847	1994476
5km	50%	50000	4	331	6087784	721277	5303967	2457884
5km	50%	50000	4	251	5190940	595386	4544292	1930862
5km	50%	50000	4	399	4355830	551619	3754238	1661854
5km	50%	50000	4	273	5167218	680657	4439547	2068650
5km	50%	50000	4	198	4319301	551988	3705958	1653548
5km	50%	50000	4	215	4555185	554190	3949218	1639108
5km	50%	50000	4	242	5497600	695729	4719715	2209410
5km	50%	50000	4	255	5130372	633927	4419195	2061124
5km	50%	50000	4	273	6518907	712135	5754410	2280154
5km	50%	50000	4	313	5211242	616660	4530668	2088051
5km	50%	50000	4	267	4241631	580140	3597197	2000296
5km	50%	50000	4	258	5347950	697424	4609002	2111154
5km	50%	50000	4	228	5076487	640423	4376720	1799073
5km	50%	50000	4	247	5218583	594003	4547545	1910997
5km	50%	50000	4	265	4757985	621917	4075739	1850231
5km	50%	50000	4	227	4151636	560290	3544732	1717565
5km	50%	50000	4	314	4172018	553280	3590025	1843298
5km	50%	50000	4	266	5018613	643676	4322200	2114440
5km	50%	50000	4	291	4457041	582766	3798250	1944006
5km	50%	50000	4	270	5774524	672458	5050671	2151544
5km	50%	50000	4	344	5632417	739874	4816115	2210425
5km	50%	50000	4	315	4522497	597660	3867854	1859051
5km	50%	50000	4	298	4515184	579091	3889419	1931576
5km	50%	50000	4	247	4375204	561437	3755436	1709950
5km	50%	50000	4	328	6491153	724815	5721192	2445821
5km	50%	50000	4	455	5863880	654317	5133639	2192524
5km	50%	50000	4	252	5982186	699475	5222709	2121382
5km	50%	50000	4	357	5336622	647029	4613778	2309957
5km	50%	50000	4	270	5502957	646129	4784649	2067664
5km	50%	50000	4	314	6279806	735521	5482162	2548227
5km	50%	50000	4	363	6837810	728268	6060456	2407875
5km	50%	50000	4	201	4628451	569467	4009685	1934536
5km	50%	50000	4	229	4913012	634359	4223046	1992477
5km	50%	50000	4	291	5115822	650534	4400545	2118775
5km	50%	50000	4	322	4873620	666141	4143567	2117599
5km	50%	50000	4	239	4969120	679325	4230038	2073305
5km	50%	50000	4	318	5913916	690930	5175824	2295170
5km	50%	50000	4	224	4527940	576386	3905186	1892418
5km	50%	50000	4	305	4385828	517976	3806288	1731688
5km	50%	50000	4	279	5470244	666236	4744262	2078936
5km	50%	50000	4	325	5788818	620464	5102998	2210877
5km	50%	50000	4	372	5688890	703227	4916769	2213346
5km	50%	50000	4	349	5685720	633687	5005647	2183662
5km	50%	50000	4	266	4817010	603604	4165443	1721798
5km	50%	50000	4	261	4024053	563280	3402729	1901651
5km	50%	50000	4	339	5119772	658110	4386077	2115008
5km	50%	50000	4	273	5079567	628128	4370665	2248724
5km	50%	50000	4	324	5942467	680501	5221319	2152312
5km	50%	50000	4	244	4727837	613253	4059554	2121182
5km	50%	50000	4	347	4947836	650300	4265818	1869153
5km	50%	50000	4	326	5081005	654045	4370776	2032941
5km	50%	50000	4	257	4966808	629134	4299033	1948875
5km	50%	50000	4	272	5143550	646759	4406220	2034244
5km	50%	50000	4	219	5918520	671333	5202950	2300042
5km	50%	50000	4	332	5162359	642686	4464992	1948975
5km	50%	50000	4	278	4483207	569667	3859093	1877064
5km	50%	50000	4	264	5314324	713924	4523386	2514354
5km	50%	50000	4	219	4208564	545012	3612929	1815788
5km	50%	50000	4	260	5234067	645925	4522519	2017217
5km	50%	50000	4	342	4540710	604222	3890964	1854421
5km	50%	50000	4	332	5482361	649304	4774803	2351384
5km	50%	50000	4	245	5736314	644018	5027731	2175021
5km	50%	50000	4	301	5251614	693048	4497199	2221032
5km	50%	50000	4	330	6125009	733919	5346150	2373517
5km	50%	50000	4	262	5726989	654340	5036602	2112927
5km	50%	50000	4	305	5538900	686456	4796846	2072919
5km	50%	50000	4	388	6187538	704304	5403899	2359573
5km	50%	50000	4	272	5105214	623571	4428984	2133059
5km	50%	50000	4	220	5091892	668259	4378679	1895130
5km	50%	50000	4	376	5297237	591160	4656801	2031665
5km	50%	50000	4	218	4900189	642433	4185566	1999886
5km	50%	50000	4	279	4232025	542079	3632184	1738168
5km	50%	50000	4	248	4017001	551084	3415011	1788375
5km	50%	50000	4	258	3580553	505931	3037808	1601843
5km	50%	50000	4	205	6192467	747523	5396105	2256848
5km	50%	50000	4	260	4871635	626288	4183242	1955571
5km	50%	50000	4	367	3940151	537127	3364572	1734922
5km	50%	50000	4	327	6318554	718177	5541876	2528991
5km	50%	50000	4	252	5846949	714001	5085990	2354625
5km	50%	50000	4	219	3662858	488121	3124762	1671651
5km	50%	50000	4	325	5570498	688759	4801426	2135311
5km	50%	50000	4	301	4962429	668083	4237963	2239093
5km	50%	50000	4	297	4590489	597837	3950518	2022915
5km	50%	50000	4	301	4565327	547612	3979374	1853786
5km	50%	50000	4	349	4829147	573510	4200609	1895915
5km	50%	50000	4	259	4210973	557340	3602243	1732110
5km	50%	50000	4	271	4879482	662158	4169568	2054146
5km	50%	50000	4	283	5678893	717644	4913643	2217165
5km	50%	50000	4	252	4814040	620516	4131666	2071163
5km	50%	50000	4	293	5011610	685025	4249257	2260325
5km	50%	50000	4	300	4392419	573337	3773809	1830712
5km	50%	50000	4	410	5896880	686843	5146325	2252366
5km	50%	50000	4	284	5219068	593434	4548737	2022744
5km	50%	50000	4	253	5247343	656713	4530656	1926763
5km	50%	50000	4	198	3683866	490738	3144375	1621721
5km	50%	50000	4	225	5092371	647038	4379581	2183681
5km	50%	50000	4	299	4920253	625686	4235334	1876393
5km	50%	50000	4	239	4735710	601563	4084625	2031987
5km	50%	50000	4	229	4911215	610994	4233058	1973461
5km	50%	50000	4	443	4825058	604967	4123981	2004066
5km	50%	50000	4	286	5731419	691645	4981269	2348740
5km	50%	50000	4	228	4933807	642626	4246858	1909730
5km	50%	50000	4	337	5853512	711017	5082604	2581108
5km	50%	50000	4	268	5260398	646174	4567659	2075100
5km	50%	50000	4	317	4156741	551363	3549419	1784524
5km	50%	50000	4	279	4208107	593109	3560845	1982725
5km	50%	50000	4	266	5868724	649967	5156355	2243118
5km	50%	50000	4	205	4131564	548363	3529254	1810702
5km	50%	50000	4	366	5143607	609664	4488120	1937061
5km	50%	50000	4	430	5921684	713526	5138855	2348674
5km	50%	50000	4	315	4882641	606345	4206398	1934980
5km	50%	50000	4	261	4727083	587631	4067199	1897133
5km	50%	50000	4	367	5081836	651216	4349708	2287859
5km	50%	50000	4	233	5081462	665155	4355134	2279829
5km	50%	50000	4	295	4704388	575029	4023879	1807871
5km	50%	50000	4	268	5462606	676015	4697782	2291373
5km	50%	50000	4	273	6515694	721615	5741670	2420036
5km	50%	50000	4	326	5790874	696682	5031892	2436639
5km	50%	50000	4	302	5452753	716961	4693546	2301187
5km	50%	50000	4	300	5688275	652576	4966994	2191972
5km	50%	50000	4	286	4475901	573590	3837504	1985024
5km	50%	50000	4	307	5580751	652366	4867405	2256338
5km	50%	50000	4	227	4659273	588905	4025049	1642646
5km	50%	50000	4	217	4449215	575429	3833562	1926007
5km	50%	50000	4	366	8021189	945952	7009436	3318268
5km	50%	50000	4	293	4674862	537212	4100124	1866969
5km	50%	50000	4	276	6749610	701321	5996628	2351189
5km	50%	50000	4	220	4581092	550597	4005190	1943840
5km	50%	50000	4	458	5616769	627752	4913209	2295917
5km	50%	50000	4	241	5266604	683041	4535055	2006890
5km	50%	50000	4	205	4365912	560168	3734888	1939209
5km	50%	50000	4	398	5839722	647100	5069059	2047660
5km	50%	50000	4	258	5496871	680197	4723895	2175154
5km	50%	50000	4	285	5259998	674052	4538175	2347153
5km	50%	50000	4	255	4728760	580008	4065463	1819382
5km	50%	50000	4	233	5090129	626133	4395944	1826273
5km	50%	50000	4	327	4731692	608030	4056123	1855267
5km	50%	50000	4	319	4316819	550911	3668218	1916198
5km	50%	50000	4	268	4167607	531680	3569119	1822756
5km	50%	50000	4	265	4751318	660963	4020163	2091582
5km	50%	50000	4	230	4807466	651756	4104196	1878334
5km	50%	50000	4	371	4605153	614653	3913712	1999987
5km	50%	50000	4	354	5614301	626240	4923473	2037704
5km	50%	50000	4	290	5458158	639531	4719670	2173835
5km	50%	50000	4	294	4371605	578224	3739039	1959466
5km	50%	50000	4	330	5608385	637354	4923626	2239174
5km	50%	50000	4	238	4587433	594740	3953426	1717694
5km	50%	50000	4	234	5128215	598448	4485946	2092909
5km	50%	50000	4	291	6959937	827341	6037676	3174802
5km	50%	50000	4	306	6339139	721727	5511720	2652389
5km	50%	50000	4	371	4379784	580437	3757541	1797473
5km	50%	50000	4	264	5163886	606891	4509287	2007358
5km	50%	50000	4	224	4817494	592170	4151779	2088252
5km	50%	50000	4	234	4677318	634301	4009231	1923135
5km	50%	50000	4	184	4252621	559460	3651293	1602101
5km	50%	50000	4	245	4552553	572775	3944201	1866786
5km	50%	50000	4	279	5151641	692433	4377037	2160386
5km	50%	50000	4	367	6179159	713958	5389870	2419462
5km	50%	50000	4	250	6206360	720922	5425379	2538248
5km	50%	50000	4	245	4576772	605507	3915664	1853825
5km	50%	50000	4	283	5449810	733171	4665520	2130502
5km	50%	50000	4	227	4716901	601456	4057626	2023783
5km	50%	50000	4	299	4571167	592939	3925703	2034319
5km	50%	50000	4	254	5207944	645813	4531329	1890139
5km	50%	50000	4	248	4467189	564272	3831111	1935550
5km	50%	50000	4	302	4991731	662031	4287315	2282180
5km	50%	50000	4	295	4576282	543283	4007386	1755351
5km	50%	50000	4	253	5567470	668825	4836066	2128316
5km	50%	50000	4	289	4958605	667890	4227390	2075116
5km	50%	50000	4	328	5064060	650267	4350925	2024361
5km	50%	50000	4	368	4373224	554047	3754656	1768777
5km	50%	50000	4	307	4859688	675503	4110478	2286219
5km	50%	50000	4	452	4835482	636093	4137940	2112439
5km	50%	50000	4	281	5246514	627690	4565515	2104249
5km	50%	50000	4	303	4437333	554339	3851394	1901910
5km	50%	50000	4	232	4539317	587696	3887637	1862936
5km	50%	50000	4	317	4748820	566298	4113099	1995885
5km	50%	50000	4	319	5015139	636076	4311298	2054494
5km	50%	50000	4	234	5164178	681763	4428518	2009747
5km	50%	50000	4	259	6694508	782251	5850832	2701033
5km	50%	50000	4	247	5573809	707144	4797979	2239412
5km	50%	50000	4	260	6082567	663982	5372939	2368799
5km	50%	50000	4	317	4482030	586215	3845850	1797346
5km	50%	50000	4	233	4512689	561676	3876305	1744772
5km	50%	50000	4	325	5142496	611566	4485470	1910628
5km	50%	50000	4	240	4569124	584092	3939426	1806470
5km	50%	50000	4	252	5753019	660476	4998298	2145785
5km	50%	50000	4	217	4279409	556233	3680996	1895672
5km	50%	50000	4	279	6971915	810789	6074509	2975040
5km	50%	50000	4	286	4606234	581317	3978084	1773194
5km	50%	50000	4	285	4877467	610320	4218094	1717406
5km	50%	50000	4	339	5229810	715171	4420832	2019865
5km	50%	50000	4	338	6338398	750688	5540680	2793326
5km	50%	50000	4	248	5160715	664592	4437852	2292489
5km	50%	50000	4	362	4632810	617535	3960757	1926707
5km	50%	50000	4	228	6362406	709965	5561316	2284224
5km	50%	50000	4	360	7561976	863241	6627032	2935360
5km	50%	50000	4	269	4108140	552352	3497401	1700270
5km	50%	50000	4	180	4040944	503539	3493064	1567645
5km	50%	50000	4	412	5401205	621590	4740351	2035694
5km	50%	50000	4	476	4405461	614001	3725717	2100960
5km	50%	50000	4	247	4871804	595727	4212056	1923271
5km	50%	50000	4	217	5574055	722075	4788650	2377209
5km	50%	50000	4	321	5055224	625035	4349892	2038752
5km	50%	50000	4	253	5093370	691366	4331880	2066934
5km	50%	50000	4	376	6135292	804229	5269045	2696274
5km	50%	50000	4	304	6048828	700034	5287456	2494126
5km	50%	50000	4	227	4773755	634161	4079898	1893015
5km	50%	50000	4	289	5140695	592195	4509031	2001258
5km	50%	50000	4	335	6627039	770010	5793571	2747506
5km	50%	50000	4	242	4697314	598012	4046578	1879474
5km	50%	50000	4	276	4058154	521790	3489872	1937703
5km	50%	50000	4	386	5306362	650421	4590246	2050094
5km	50%	50000	4	300	5928393	670225	5200716	2328860
5km	50%	50000	4	318	5895057	673764	5161024	2495708
5km	50%	50000	4	264	4102609	514188	3521481	1736052
5km	50%	50000	4	285	4650612	574545	4038890	1903925
5km	50%	50000	4	210	4554815	580062	3890699	2020007
5km	50%	50000	4	317	3839660	481932	3305793	1530163
5km	50%	50000	4	296	4684625	632073	4022919	2013771
5km	50%	50000	4	237	4045909	552459	3458984	1898784
5km	50%	50000	4	200	4150385	579378	3506452	1797119
5km	50%	50000	4	348	5667429	625794	4992403	2068806
5km	50%	50000	4	303	4226571	543232	3636396	1657234
5km	50%	50000	4	318	6858842	767504	6024356	2647972
5km	50%	50000	4	253	4296080	566407	3694538	1674792
5km	50%	50000	4	251	4756014	639152	4048051	2056975
5km	50%	50000	4	210	4352198	603562	3709417	1915578
5km	50%	50000	4	424	5829126	652202	5117876	2175357
5km	50%	50000	4	275	4667193	578420	4042472	1728704
5km	50%	50000	4	291	4507189	578294	3878292	1728455
5km	50%	50000	4	329	5887026	642315	5205804	1978120
5km	50%	50000	4	442	5568531	576708	4924669	2103621
5km	50%	50000	4	287	4649284	585788	3991704	2049297
5km	50%	50000	4	239	4853230	639553	4151850	1971286
5km	50%	50000	4	268	5099442	576476	4461439	2088911
5km	50%	50000	4	514	6186655	723621	5380430	2658006
5km	50%	50000	4	278	4929203	645902	4213328	2097978
5km	50%	50000	4	323	5264974	673642	4543586	2153328
5km	50%	50000	4	261	6325704	743584	5496392	2344474
5km	50%	50000	4	259	5873212	736103	5046429	2369689
5km	50%	50000	4	369	4439287	537275	3854804	1949945
5km	50%	50000	4	222	4466343	577135	3844944	1644504
5km	50%	50000	4	307	5701275	634533	4973190	1952321
5km	50%	50000	4	346	6414124	720412	5621032	2267052
5km	50%	50000	4	323	5478913	629798	4810273	2188817
5km	50%	50000	4	241	4739712	629535	4058543	2135577
5km	50%	50000	4	371	6262306	675698	5538901	2347911
5km	50%	50000	4	277	5119032	593086	4467900	2317832
5km	50%	50000	4	273	4728869	605758	4066380	1829394
5km	50%	50000	4	300	4831557	626721	4148899	2012490
5km	50%	50000	4	230	5602356	688429	4867211	2366629
5km	50%	50000	4	334	4767623	628997	4062059	1760005
5km	50%	50000	4	281	4418747	580605	3761736	1840071
5km	50%	50000	4	409	5879502	649798	5176255	2338639
5km	50%	50000	4	223	5618820	684977	4854027	2450150
5km	50%	50000	4	327	6397490	710016	5594924	2476842
5km	50%	50000	4	285	5379538	677856	4636000	2253240
5km	50%	50000	4	316	4665203	568798	4021791	1899642
5km	50%	50000	4	276	4637616	604434	3996593	1894277
5km	50%	50000	4	300	6714690	732258	5933516	2441893
5km	50%	50000	4	366	6317805	710265	5561670	2709786
5km	50%	50000	4	291	5145469	681211	4410464	2049870
5km	50%	50000	4	332	4891148	579295	4243925	2206133
5km	50%	50000	4	242	4788271	605389	4128501	1865717
5km	50%	50000	4	206	4578274	581354	3950510	1739611
5km	50%	50000	4	292	3854964	502108	3295352	1497750
5km	50%	50000	4	257	5014235	682264	4290640	2011731
5km	50%	50000	4	297	5901325	644323	5199732	2313914
5km	50%	50000	4	290	4738059	596519	4064629	1835145
5km	50%	50000	4	348	6330692	680823	5574986	2271384
5km	50%	50000	4	315	5700236	617777	5024400	2135104
5km	50%	50000	4	222	3653424	492493	3114487	1510215
5km	50%	50000	4	281	4310928	554578	3697206	1637186
5km	50%	50000	4	256	6036759	652811	5336615	2379278
5km	50%	50000	4	325	5265036	709533	4510723	2084866
5km	50%	50000	4	337	4611792	608443	3944590	2010050
5km	50%	50000	4	294	5492082	694818	4740764	2024047
5km	50%	50000	4	292	5958453	665081	5236811	2262416
5km	50%	50000	4	381	5582423	608141	4915275	1962903
5km	50%	50000	4	279	5723632	666150	5003291	2297685
5km	50%	50000	4	248	5398097	650890	4698767	1830040
5km	50%	50000	4	306	5209354	636315	4517791	1995265
5km	50%	50000	4	235	5253273	675128	4515269	2076681
5km	50%	50000	4	218	4202905	490633	3685291	1635643
5km	50%	50000	4	204	4953946	590313	4293195	1972032
5km	50%	50000	4	297	6125505	699267	5370119	2167682
5km	50%	50000	4	288	5176908	598715	4519611	2140632
5km	50%	50000	4	230	4329799	571084	3705716	1939421
5km	50%	50000	4	186	4238410	562773	3619776	1920595
5km	50%	50000	4	310	4909770	606826	4243723	1864223
5km	50%	50000	4	264	5182962	638877	4498480	1837271
5km	50%	50000	4	232	4324436	534643	3738440	1604683
5km	50%	50000	4	230	4481684	590579	3858412	1801390
5km	50%	50000	4	441	4500747	600169	3858592	1891106
5km	50%	50000	4	294	6441267	782113	5594199	2453571
5km	50%	50000	4	247	4418555	548069	3801293	1704789
5km	50%	50000	4	360	5453167	623194	4791850	1962886
5km	50%	50000	4	232	4114144	529192	3543656	1723940
5km	50%	50000	4	262	4343831	566161	3719887	1786395
5km	50%	50000	4	243	4300185	602456	3650424	1715881
5km	50%	50000	4	303	4853233	605932	4184871	1963272
5km	50%	50000	4	312	4956938	629081	4276291	1935474
5km	50%	50000	4	267	4748052	620105	4078058	1839035
5km	50%	50000	4	397	5194998	662925	4471760	2107492
5km	50%	50000	4	255	4797146	575462	4180072	1787952
5km	50%	50000	4	237	3984974	538998	3411879	1471922
5km	50%	50000	4	181	5001163	634757	4332177	1987070
5km	50%	50000	4	269	4666751	617521	3985286	1822028
5km	50%	50000	4	403	6494245	764048	5649613	2831623
5km	50%	50000	4	363	5555096	632397	4873640	2112607
5km	50%	50000	4	292	4839994	626261	4157550	1949340
5km	50%	50000	4	277	6103625	711969	5323197	2312370
5km	50%	50000	4	270	4916936	562840	4283456	1836454
5km	50%	50000	4	209	4596393	583019	3961698	1771987
5km	50%	50000	4	312	5176371	584668	4525892	2116707
5km	50%	50000	4	310	6407160	699149	5642385	2438555
5km	50%	50000	4	393	6276501	723577	5484345	2603716
5km	50%	50000	4	263	4895120	652409	4182572	2058200
5km	50%	50000	4	249	4003068	518169	3439293	1576981
5km	50%	50000	4	345	4902705	615952	4234463	2266453
5km	50%	50000	4	194	3582912	482897	3052119	1578266
5km	50%	50000	4	261	6054605	677093	5303571	2297018
5km	50%	50000	4	247	5290781	587175	4643448	1963822
5km	50%	50000	4	296	5982195	694913	5201497	2276819
5km	50%	50000	4	212	5192545	631569	4503332	2037336
5km	50%	50000	4	292	4219893	516040	3652035	1728665
5km	50%	50000	4	245	5265997	597141	4622866	1879667
5km	50%	50000	4	341	4328481	572416	3701382	1794968
5km	50%	50000	4	295	5592649	753673	4775149	2238661
5km	50%	50000	4	340	6143353	730710	5347105	2579472
5km	50%	50000	4	306	5351179	686614	4613594	2131729
5km	50%	50000	4	261	5889817	661810	5162200	2342535
5km	50%	50000	4	296	4945559	640289	4239347	1965376
5km	50%	50000	4	293	5383977	711635	4618874	2393847
5km	50%	50000	4	282	4063747	533832	3469030	1799772
5km	50%	50000	4	195	4097954	526375	3507130	1735660
5km	50%	50000	4	277	4792190	580945	4149148	1883842
5km	50%	50000	4	313	6687837	768120	5860172	2699662
5km	50%	50000	4	287	4509426	580081	3878262	1882504
5km	50%	50000	4	342	5695784	638077	5012999	2395295
5km	50%	50000	4	236	3802758	482953	3264973	1507904
5km	50%	50000	4	365	4780062	614063	4102469	2156061
5km	50%	50000	4	262	4710548	614914	4048876	1766188
5km	50%	50000	4	340	6411768	749432	5600543	2532722
5km	50%	50000	4	305	6241291	765390	5358656	2678318
5km	50%	50000	4	279	5259858	719708	4469413	2269454
5km	50%	50000	4	260	4136849	528169	3561155	1797098
5km	50%	50000	4	225	4449251	596386	3803134	1981812
5km	50%	50000	4	211	4565809	614533	3895644	1755281
5km	50%	50000	4	263	5848639	688706	5100150	2298770
5km	50%	50000	4	266	5529641	630967	4849812	2162205
5km	50%	50000	4	335	5875520	658546	5147957	2582351
5km	50%	50000	4	240	6688569	772864	5832247	2519906
5km	50%	50000	4	227	4824811	598267	4173612	1869911
5km	50%	50000	4	240	5472557	691837	4719815	2095260
5km	50%	50000	4	311	4239579	569129	3641537	1677294
5km	50%	50000	4	248	4761930	619194	4097754	1894886
5km	50%	50000	4	324	4609899	589436	3988001	1851772
5km	50%	50000	4	216	6114660	705704	5364752	2273708
5km	50%	50000	4	250	6159861	835157	5242070	2652244
5km	50%	50000	4	243	4672452	611122	3987556	1928298
5km	50%	50000	4	301	4951063	566600	4341964	1850348
5km	50%	50000	4	277	5527450	644220	4813582	2109694
5km	50%	50000	4	262	4237969	571696	3622562	1883863
5km	50%	50000	4	262	5929218	700800	5156169	2311722
5km	50%	50000	4	328	5997000	693853	5238345	2494365
5km	50%	50000	4	368	6471803	743334	5665234	2476345
5km	50%	50000	4	244	4687363	611206	4007643	1961196
5km	50%	50000	4	365	5343226	709450	4567325	2320648
5km	50%	50000	4	238	5012589	662009	4295909	1891971
5km	50%	50000	4	195	3773331	496042	3242570	1564672
5km	50%	50000	4	222	4764571	619177	4102903	1880946
5km	50%	50000	4	375	5819142	654359	5106046	2127433
5km	50%	50000	4	253	4504220	565338	3878661	1864036
5km	50%	50000	4	215	4049474	496732	3501484	1501223
5km	50%	50000	4	416	5905255	647873	5216059	2161320
5km	50%	50000	4	275	5366475	654022	4661677	2584286
5km	50%	50000	4	246	5393637	602826	4736534	2123615
5km	50%	50000	4	230	5685002	667389	4962583	2336593
5km	50%	50000	4	218	5061655	613542	4389597	1892601
5km	50%	50000	4	337	5459773	665262	4726225	2626125
5km	50%	50000	4	244	5004819	642448	4294203	2111213
5km	50%	50000	4	246	5227495	697749	4451198	2056542
5km	50%	50000	4	296	6278170	683885	5515900	2202826
5km	50%	50000	4	299	4627918	590953	3990587	1716904
5km	50%	50000	4	326	6902269	741928	6095035	2776388
5km	50%	50000	4	223	4299661	556795	3701458	1837366
5km	50%	50000	4	384	5907804	744530	5059301	2354521
5km	50%	50000	4	313	6020061	698262	5248912	2365057
5km	50%	50000	4	381	5197737	612852	4517691	1983135
5km	50%	50000	4	285	4361340	574234	3729328	1807577
5km	50%	50000	4	257	5079358	624247	4375802	2069617
5km	50%	50000	4	326	4194924	553382	3598957	1664302
5km	50%	50000	4	343	4330673	572124	3715691	1903360
5km	50%	50000	4	293	5099183	642874	4405659	1948356
5km	50%	50000	4	214	5156477	646372	4441687	1889809
5km	50%	50000	4	339	4767180	589996	4116448	1864240
5km	50%	50000	4	302	4795143	617371	4131871	2103716
5km	50%	50000	4	213	3811103	506993	3254708	1561208
5km	50%	50000	4	368	5079105	674146	4339070	2030322
5km	50%	50000	4	252	4242824	522170	3672113	1666108
5km	50%	50000	4	218	3991711	480281	3451164	1687769
5km	50%	50000	4	263	5833598	663050	5108376	2213371
5km	50%	50000	4	362	5489803	657077	4771034	2331184
5km	50%	50000	4	299	5835907	658949	5132587	2126889
5km	50%	50000	4	328	4496775	594277	3844222	2005303
5km	50%	50000	4	333	4075412	501062	3535005	1606351
5km	50%	50000	4	385	4846286	623126	4156909	2180687
5km	50%	50000	4	278	5475978	603412	4797833	2045509
5km	50%	50000	4	323	5017618	645709	4286938	2002995
5km	50%	50000	4	384	4876894	606180	4225136	1839216
5km	50%	50000	4	260	5177816	631212	4474660	1897716
5km	50%	50000	4	246	4965415	600994	4305816	2067634
5km	50%	50000	4	291	4751701	605651	4104685	1792222
5km	50%	50000	4	244	4732676	590436	4087588	1918100
5km	50%	50000	4	356	4202638	578047	3575294	1803931
5km	50%	50000	4	254	4910915	580835	4289318	2019065
5km	50%	50000	4	272	4207215	529195	3639319	1558393
5km	50%	50000	4	330	4279434	534395	3668994	1675213
5km	50%	50000	4	303	5908957	673330	5155058	2215081
5km	50%	50000	4	257	4614374	585968	3957368	1965090
5km	50%	50000	4	241	4437692	576477	3793730	1919539
5km	50%	50000	4	282	6034133	718971	5243116	2617135
5km	50%	50000	4	328	6517226	701310	5743000	2357563
5km	50%	50000	4	217	4825909	642307	4126693	1794685
5km	50%	50000	4	252	5016767	676523	4288833	1990999
5km	50%	50000	4	204	4499782	613505	3832627	1825807
5km	50%	50000	4	234	4329551	526666	3740640	1741018
5km	50%	50000	4	327	4890497	599751	4245969	2010321
5km	50%	50000	4	327	5972071	684599	5229755	2173782
5km	50%	50000	4	309	5023068	638680	4311150	1930687
5km	50%	50000	4	272	5233636	621666	4565808	2066183
5km	50%	50000	4	322	5769806	743180	4973854	2254319
5km	50%	50000	4	220	4408564	555767	3795126	1580075
5km	50%	50000	4	325	5662498	632922	4970898	2170679
5km	50%	50000	4	238	4915205	651806	4197574	1966431
5km	50%	50000	4	304	6036868	764815	5206501	2583253
5km	50%	50000	4	301	5107380	635852	4411356	2236824
5km	50%	50000	4	270	5683426	607002	5020771	2372337
5km	50%	50000	4	275	4176421	572619	3560934	1744262
5km	50%	50000	4	273	5136807	625757	4463516	1909231
5km	50%	50000	4	323	4327389	590670	3688406	1662697
5km	50%	50000	4	225	4751729	617023	4059879	1967536
5km	50%	50000	4	441	5896129	667762	5186691	2327076
5km	50%	50000	4	337	5185430	709031	4391840	2073481
5km	50%	50000	4	353	6308397	717707	5528417	2383287
5km	50%	50000	4	249	4283280	538437	3703483	1541457
5km	50%	50000	4	200	5114551	658370	4410960	1941559
5km	50%	50000	4	349	5694135	755465	4870637	2475634
5km	50%	50000	4	341	5127563	615782	4472213	1912413
5km	50%	50000	4	300	6960949	763998	6120391	2621833
5km	50%	50000	4	381	5436126	630868	4742239	2162008
5km	50%	50000	4	253	4883050	626309	4197178	2037870
5km	50%	50000	4	341	4550729	584494	3928011	1884137
5km	50%	50000	4	253	5058834	635762	4340421	2146447
5km	50%	50000	4	214	4449027	576582	3841132	1639193
5km	50%	50000	4	289	4304567	589268	3669677	1612077
5km	50%	50000	4	351	4542983	580954	3889872	1991183
5km	50%	50000	4	312	5670378	662826	4947485	2294157
5km	50%	50000	4	456	4449975	589686	3805011	1890815
5km	50%	50000	4	277	5165232	658783	4444002	2260648
5km	50%	50000	4	345	4742541	579423	4114656	1767905
5km	50%	50000	4	280	4731845	587651	4079680	1892356
5km	50%	50000	4	276	4585586	597854	3939756	1681883
5km	50%	50000	4	263	4315806	556917	3719491	1845001
5km	50%	50000	4	269	4578436	600475	3922907	1739919
5km	50%	50000	4	335	4680818	607580	4025788	1855066
5km	50%	50000	4	279	4793524	588217	4166653	1850407
5km	50%	50000	4	300	6064598	795181	5210561	2510002
5km	50%	50000	4	255	5573188	694924	4820509	2093641
5km	50%	50000	4	283	4156820	565847	3542905	1942734
5km	50%	50000	4	316	5130749	593581	4454706	1973049
5km	50%	50000	4	336	6981957	789512	6152391	2802680
5km	50%	50000	4	255	4773464	606035	4117815	2055046
5km	50%	50000	4	296	5150629	675102	4391502	2323817
5km	50%	50000	4	296	4851479	623337	4186537	2009453
5km	50%	50000	4	320	5128973	632152	4455908	2136201
5km	50%	50000	4	251	6253353	756918	5401176	2587225
5km	50%	50000	4	304	5610364	681046	4875525	2431748
5km	50%	50000	4	262	4697730	638010	3989891	1840040
5km	50%	50000	4	244	5327524	647679	4626326	2109607
5km	50%	50000	4	272	4990373	668551	4247154	2018992
5km	50%	50000	4	236	4882222	597492	4233747	2029291
5km	50%	50000	4	234	4889120	629866	4207352	1933520
5km	50%	50000	4	267	5091575	635276	4382751	2351748
5km	50%	50000	4	216	4767327	605947	4099614	2069129
5km	50%	50000	4	255	4351294	596286	3704109	1903734
5km	50%	50000	4	224	4081951	515534	3518758	1671722
5km	50%	50000	4	265	5120392	596474	4483558	2077273
5km	50%	50000	4	272	5352555	635639	4640454	2138400
5km	50%	50000	4	376	6022468	696354	5250660	2513268
5km	50%	50000	4	426	6536926	744373	5715890	2964271
5km	50%	50000	4	327	4104087	539553	3519092	1657028
5km	50%	50000	4	306	6388534	692875	5640543	2357279
5km	50%	50000	4	272	4925875	600369	4270999	2029883
5km	50%	50000	4	237	4272166	560893	3673373	1879234
5km	50%	50000	4	270	5065036	644844	4352928	1977336
5km	50%	50000	4	306	4632709	607580	3988167	1931622
5km	50%	50000	4	230	5648974	642895	4943186	2074973
5km	50%	50000	4	244	4228567	598429	3577332	1992534
5km	50%	50000	4	258	5412432	673037	4677636	2558208
5km	50%	50000	4	271	4909122	609863	4228524	1911546
5km	50%	50000	4	244	4354950	555892	3732187	1654967
5km	50%	50000	4	266	5439702	679993	4716762	2067999
5km	50%	50000	4	225	5016284	642322	4314753	2138623
5km	50%	50000	4	332	4410395	612033	3747641	1919791
5km	50%	50000	4	290	5231544	666009	4505244	1986877
5km	50%	50000	4	352	5412721	637444	4714058	2197147
5km	50%	50000	4	389	5700675	641717	5005880	2229124
5km	50%	50000	4	211	3756878	512984	3206540	1630384
5km	50%	50000	4	233	4567070	561324	3963849	2015522
5km	50%	50000	4	250	6184640	694591	5422791	2514407
5km	50%	50000	4	256	6436572	698417	5678205	2279109
5km	50%	50000	4	310	4507853	555316	3873811	1870044
5km	50%	50000	4	321	6400871	692493	5649368	2527048
5km	50%	50000	4	362	6413362	764385	5575165	2562105
5km	50%	50000	4	311	4894056	649839	4192978	1962092
5km	50%	50000	4	280	5483436	696220	4709679	2127476
5km	50%	50000	4	254	3995656	534746	3412676	1564467
5km	50%	50000	4	338	4512847	568076	3909538	1936959
5km	50%	50000	4	244	5007941	671275	4285726	2042069
5km	50%	50000	4	240	5045794	659340	4287311	2181792
5km	50%	50000	4	286	5075181	648621	4380048	1994101
5km	50%	50000	4	216	5661027	682183	4921612	2097621
5km	50%	50000	4	271	4695247	589005	4062793	1795958
5km	50%	50000	4	412	5158535	618435	4464983	2375814
5km	50%	50000	4	297	5535788	692943	4785828	2444990
5km	50%	50000	4	293	4783568	601392	4132495	1849349
5km	50%	50000	4	357	6473688	692141	5698870	2500860
5km	50%	50000	4	270	5422166	618050	4756715	2065018
5km	50%	50000	4	241	4970215	618945	4283194	2050232
5km	50%	50000	4	240	5303209	656750	4586393	2049745
5km	50%	50000	4	276	6029040	702215	5272692	2277481
5km	50%	50000	4	453	5535190	625362	4838911	2225747
5km	50%	50000	4	251	5738399	643840	5033852	2231469
5km	50%	50000	4	281	4788626	596454	4141667	1918240
5km	50%	50000	4	288	5886531	671216	5173722	2293088
5km	50%	50000	4	312	4405059	618442	3728053	1975687
5km	50%	50000	4	262	4720774	572061	4082825	1820548
5km	50%	50000	4	267	3870088	522798	3322370	1722750
5km	50%	50000	4	317	5698245	628461	4996123	2295282
5km	50%	50000	4	259	4023840	538757	3444184	1584548
5km	50%	50000	4	397	4695026	617950	4013976	2070613
5km	50%	50000	4	236	5828759	671029	5116736	2320225
5km	50%	50000	4	271	4723342	571793	4083853	1966443
5km	50%	50000	4	245	4827024	637887	4137530	2159685
5km	50%	50000	4	420	4979985	642813	4271391	2253018
5km	50%	50000	4	274	4541560	629371	3864899	1725966
5km	50%	50000	4	270	5013534	640896	4321594	1881815
5km	50%	50000	4	253	4953683	623242	4260311	2061952
5km	50%	50000	4	299	5264200	656029	4545301	2020396
5km	50%	50000	4	218	3783327	518861	3202406	1649682
5km	50%	50000	4	198	4555043	600466	3906959	1782865
5km	50%	50000	4	213	4565536	550108	3950371	1706346
5km	50%	50000	4	254	5353350	700741	4588353	2385290
5km	50%	50000	4	276	5181741	645626	4458164	1957098
5km	50%	50000	4	219	4641968	621988	3960524	1837968
5km	50%	50000	4	345	6385378	703693	5621446	2321233
5km	50%	50000	4	252	4940216	579332	4311110	1959816
5km	50%	50000	4	262	4913541	609262	4231129	2104311
5km	50%	50000	4	163	3655364	493812	3117181	1556279
5km	50%	50000	4	307	4193892	565097	3574049	1746592
5km	50%	50000	4	196	3866627	502946	3311081	1564581
5km	50%	50000	4	259	4084602	557676	3487588	1624528
5km	50%	50000	4	229	4101974	506826	3567305	1711370
5km	50%	50000	4	221	4296093	569941	3679521	1858751
5km	50%	50000	4	272	4527310	590675	3874840	1721376
5km	50%	50000	4	300	7431724	826574	6523330	2668859
5km	50%	50000	4	231	5241166	689665	4470461	2114156
5km	50%	50000	4	267	5081441	655220	4342079	2237217
5km	50%	50000	4	371	4781146	613952	4099248	2114774
5km	50%	50000	4	367	4974094	596078	4319304	1922822
5km	50%	50000	4	307	4641896	616129	3948585	2029811
5km	50%	50000	4	315	5823738	668091	5113534	2380625
5km	50%	50000	4	244	4863589	633371	4169621	1874194
5km	50%	50000	4	277	4772646	622436	4107321	1743912
5km	50%	50000	4	264	5207057	652186	4480951	1992823
5km	50%	50000	4	271	5499825	681632	4761624	2096310
5km	50%	50000	4	217	4504195	577119	3860183	1818310
5km	50%	50000	4	384	4991397	640241	4264953	1872432
5km	50%	50000	4	249	6199072	740595	5406594	2585378
5km	50%	50000	4	261	5600434	702538	4786701	2113911
5km	50%	50000	4	354	7021203	760446	6199830	2633434
5km	50%	50000	4	253	4757725	611942	4097255	1972254
5km	50%	50000	4	293	4786586	635961	4093196	1941814
5km	50%	50000	4	295	6500178	709410	5738878	2355484
5km	50%	50000	4	255	5023861	634351	4339972	1896651
5km	50%	50000	4	297	4719820	589237	4076155	1894275
5km	50%	50000	4	342	5678269	704933	4908927	2335814
5km	50%	50000	4	287	4799276	607653	4112507	2142824
5km	50%	50000	4	326	5627646	639626	4930058	2204572
5km	50%	50000	4	348	4343839	575935	3720789	1851511
5km	50%	50000	4	321	5962380	687408	5227568	2192415
5km	50%	50000	4	208	4293057	581628	3659615	1876115
5km	50%	50000	4	293	4336332	527285	3768370	1836094
5km	50%	50000	4	250	6190897	722309	5409174	2635942
5km	50%	50000	4	267	5021900	651833	4300203	1949596
5km	50%	50000	4	262	4594161	575274	3962334	1760000
5km	50%	50000	4	245	5462060	638887	4772766	2018157
5km	50%	50000	4	304	5999223	705292	5229567	2529950
5km	50%	50000	4	337	5322173	715970	4542480	2678689
5km	50%	50000	4	233	5254032	685900	4514343	2319986
5km	50%	50000	4	218	5865607	762081	5034704	2273470
5km	50%	50000	4	289	4418687	579495	3799963	1836239
5km	50%	50000	4	320	6226931	740431	5412403	2814884
5km	50%	50000	4	218	4120495	560405	3504818	1687933
5km	50%	50000	4	241	4747100	606534	4075981	1999829
5km	50%	50000	4	382	5231271	635661	4528523	1973940
5km	50%	50000	4	272	5084136	627017	4413682	1999161
5km	50%	50000	4	285	6293675	747731	5421828	2466652
5km	50%	50000	4	249	4887141	597346	4223641	1723091
5km	50%	50000	4	241	4968960	620835	4296002	1915700
5km	50%	50000	4	249	3727189	495304	3193990	1587274
5km	50%	50000	4	338	6802447	762681	5962224	2751633
5km	50%	50000	4	278	5576844	664690	4832759	2050071
5km	50%	50000	4	238	6176600	667543	5445511	2252137
5km	50%	50000	4	318	6589313	710740	5810739	2461003
5km	50%	50000	4	352	4461254	590046	3833536	1856854
5km	50%	50000	4	387	5731266	677181	4982387	2204997
5km	50%	50000	4	331	4287694	547629	3668905	2035108
5km	50%	50000	4	212	5064481	636173	4379178	1966977
5km	50%	50000	4	306	4716309	604888	4076691	1675030
5km	50%	50000	4	271	4218651	541556	3635810	1682971
5km	50%	50000	4	237	4432772	557535	3825152	1988238
5km	50%	50000	4	256	4390082	549889	3778768	1860211
5km	50%	50000	4	309	4914606	554187	4315032	1862127
5km	50%	50000	4	307	6118838	665309	5408090	2253323
5km	50%	50000	4	344	5579286	668307	4847704	2289915
5km	50%	50000	4	351	4279989	582204	3651646	1846672
5km	50%	50000	4	293	5918319	729277	5119454	2558664
5km	50%	50000	4	267	4597668	574103	3953943	1783376
5km	50%	50000	4	191	3300195	465766	2793893	1548707
5km	50%	50000	4	316	4902754	632167	4195020	1792500
5km	50%	50000	4	217	3805049	530318	3228932	1663955
5km	50%	50000	4	256	6173383	732795	5382446	2586612
5km	50%	50000	4	231	4924183	625215	4245308	1813350
5km	50%	50000	4	431	5995694	676917	5264106	2206013
5km	50%	50000	4	426	5027796	637045	4331660	2082255
5km	50%	50000	4	311	6287119	715713	5495061	2522923
5km	50%	50000	4	291	5513772	725280	4697682	2351258
5km	50%	50000	4	370	6103895	683553	5378836	2413780
5km	50%	50000	4	245	4461742	539021	3883497	1721626
5km	50%	50000	4	252	4072733	543425	3494991	1802158
5km	50%	50000	4	286	5137116	619285	4471988	1916649
5km	50%	50000	4	352	6006018	631328	5298476	2249574
5km	50%	50000	4	304	4890793	641854	4207290	2020512
5km	50%	50000	4	330	5957365	684854	5219273	2353111
5km	50%	50000	4	352	4719800	541611	4101778	1897191
5km	50%	50000	4	229	4335529	583830	3696799	1843932
5km	50%	50000	4	286	4316883	575520	3652083	1669443
5km	50%	50000	4	266	5292166	628105	4602353	2117516
5km	50%	50000	4	248	5450513	586559	4778150	1988427
5km	50%	50000	4	223	4458688	583477	3816304	2002011
5km	50%	50000	4	286	4516751	586686	3881441	2055251
5km	50%	50000	4	413	5044682	652928	4327435	2214798
5km	50%	50000	4	211	4845351	670882	4126147	1882736
5km	50%	50000	4	374	6682560	761248	5843414	2563223
5km	50%	50000	4	415	6793030	819962	5881620	2844540
5km	50%	50000	4	389	4878948	640175	4192761	1992672
5km	50%	50000	4	272	4993516	650664	4301268	2051966
5km	50%	50000	4	322	6586067	761698	5751113	2585908
5km	50%	50000	4	267	4592349	612336	3916601	1992842
5km	50%	50000	4	319	6195469	668506	5462710	2328502
5km	50%	50000	4	256	4011200	529591	3439242	1840556
5km	50%	50000	4	263	4363141	560503	3763909	1666607
5km	50%	50000	4	281	5472204	693286	4724826	2232819
5km	50%	50000	4	252	4933742	626000	4261068	2088366
5km	50%	50000	4	292	5250772	722723	4484991	2173482
5km	50%	50000	4	280	5272151	616102	4610000	2161859
5km	50%	50000	4	379	4136595	541133	3541537	1785227
5km	50%	50000	4	240	4790144	615951	4128415	1969178
5km	50%	50000	4	301	5242065	681454	4481670	2381929
5km	50%	50000	4	250	4820862	640687	4123830	1897080
5km	50%	50000	4	228	5274934	657670	4559109	2349732
5km	50%	50000	4	371	5227607	604151	4543111	2148431
5km	50%	50000	4	274	5243961	686823	4489675	2308241
5km	50%	50000	4	213	4188548	566757	3589303	1741524
5km	50%	50000	4	326	6087154	695917	5313219	2328817
5km	50%	50000	4	303	5313805	690359	4558563	2192655
5km	50%	50000	4	210	4618362	602037	3959756	1707890
5km	50%	50000	4	311	4228652	490582	3684573	1673696
5km	50%	50000	4	283	4741668	607584	4041917	1860932
5km	50%	50000	4	249	4578827	628951	3907858	1750103
5km	50%	50000	4	247	6435354	750974	5608971	2527790
5km	50%	50000	4	269	6039376	721156	5270548	2333274
5km	50%	50000	4	455	5571029	670097	4815926	2223991
5km	50%	50000	4	358	5122520	633658	4426422	1975730
5km	50%	50000	4	328	5019172	613393	4331933	2142310
5km	50%	50000	4	302	6932831	733176	6113291	2495389
5km	50%	50000	4	239	5208996	642874	4521944	2160412
5km	50%	50000	4	265	5228634	635435	4539332	1971780
5km	50%	50000	4	255	4777639	636303	4082228	2130342
5km	50%	50000	4	306	4952962	653146	4226799	1999481
5km	50%	50000	4	238	4324676	559528	3708358	2014950
5km	50%	50000	4	283	5982365	693862	5242283	2273360
5km	50%	50000	4	446	6264779	692148	5518915	2263449
5km	50%	50000	4	294	4633808	636974	3929975	2004768
5km	50%	50000	4	287	5674462	660806	4951927	2144733
5km	50%	50000	4	259	6517725	783535	5645007	2647319
5km	50%	50000	4	301	5021897	648005	4301800	2317376
5km	50%	50000	4	323	6570125	719540	5785429	2356641
5km	50%	50000	4	248	4649291	590202	4000010	1802691
5km	50%	50000	4	239	5907556	730507	5142356	2291210
5km	50%	50000	4	295	5292727	677592	4562192	2133241
5km	50%	50000	4	304	6062805	673589	5340329	2393830
5km	50%	50000	4	285	6692150	737500	5859992	2440001
5km	50%	50000	4	300	5092272	635810	4412276	1966617
5km	50%	50000	4	237	4494559	589200	3856774	1778957
5km	50%	50000	4	315	4790459	595300	4136950	1908715
5km	50%	50000	4	202	4585543	598576	3941625	1793569
5km	50%	50000	4	226	4826200	616842	4150598	1711590
5km	50%	50000	4	401	5189840	641463	4504797	2075439
5km	50%	50000	4	312	5239007	680166	4498772	1984254
5km	50%	50000	4	336	4860761	544564	4268525	1943510
5km	50%	50000	4	287	4920566	613470	4273167	2159451
5km	50%	50000	4	372	4899059	617529	4229988	1902299
5km	50%	50000	4	405	6891328	786199	6044714	2702348
5km	50%	50000	4	309	6825564	821406	5935680	2678413
5km	50%	50000	4	231	4653024	596872	3982862	2143188
5km	50%	50000	4	250	5277381	648880	4580934	1864055
5km	50%	50000	4	187	4608775	572157	3983058	2045024
5km	50%	50000	4	203	4460183	582318	3812403	2103231
5km	50%	50000	4	296	5747159	716533	4967739	2326390
5km	50%	50000	4	278	5853333	646702	5138612	2160063
5km	50%	50000	4	252	5121541	630321	4421063	2021623
5km	50%	50000	4	241	4796691	657518	4087314	2067799
5km	50%	50000	4	290	5247046	618285	4578421	2268571
5km	50%	50000	4	246	5236216	638557	4548318	1999896
5km	50%	50000	4	237	4559096	593866	3891537	1942981
5km	50%	50000	4	283	5311546	625479	4634177	2027906
5km	50%	50000	4	324	5206868	672338	4466109	2079739
5km	50%	50000	4	209	4804021	590029	4137317	2038301
5km	50%	50000	4	251	6023012	696344	5228096	2193953
5km	50%	50000	4	384	4624332	589804	3960429	1998862
5km	50%	50000	4	406	5271722	684421	4531380	1965652
5km	50%	50000	4	244	4381397	579858	3752065	1881364
5km	50%	50000	4	386	6109835	685202	5362380	2243004
5km	50%	50000	4	284	5157985	663614	4427060	2171257
5km	50%	50000	4	245	5194094	639679	4466954	1910882
5km	50%	50000	4	218	4339680	548334	3746308	1859694
5km	50%	50000	4	310	6424427	762496	5578933	2483902
5km	50%	50000	4	278	4366344	557191	3760603	1832189
5km	50%	50000	4	240	4862847	670248	4120376	2020017
5km	50%	50000	4	356	6497640	725154	5699120	2568899
5km	50%	50000	4	337	4966989	617601	4282479	2124647
5km	50%	50000	4	312	4716187	610041	4034702	2090109
5km	50%	50000	4	296	5115150	580887	4477617	2044866
5km	50%	50000	4	224	4122643	490749	3595322	1526269
5km	50%	50000	4	237	4775911	588678	4136435	2135091
5km	50%	50000	4	263	4624998	591916	3989409	1912509
5km	50%	50000	4	368	6021140	722837	5232563	2385618
5km	50%	50000	4	292	6111755	738502	5315358	2354670
5km	50%	50000	4	383	4477396	567118	3846646	1812861
5km	50%	50000	4	330	5619563	647687	4927542	2218454
5km	50%	50000	4	291	4726051	641762	4035834	2170458
5km	50%	50000	4	304	4854364	686234	4121982	2197244
5km	50%	50000	4	275	4314367	539389	3691804	1710861
5km	50%	50000	4	322	5749483	660892	5003091	2258812
5km	50%	50000	4	233	4552973	556061	3934779	1840945
5km	50%	50000	4	370	5218686	585791	4583625	1975099
5km	50%	50000	4	372	5341367	640579	4629610	2214643
5km	50%	50000	4	381	5346052	623801	4676857	2202103
5km	50%	50000	4	254	6141679	694870	5386296	2394916
5km	50%	50000	4	264	4998024	640640	4318925	1920836
5km	50%	50000	4	276	4991192	645283	4294820	2171484
5km	50%	50000	4	245	4604905	613073	3948503	2144385
5km	50%	50000	4	209	4826295	621033	4139676	2159044
5km	50%	50000	4	313	5714638	689734	4972406	2454707
5km	50%	50000	4	223	5389907	659088	4681123	2057638
5km	50%	50000	4	245	4842650	615688	4171132	1899066
5km	50%	50000	4	302	5577630	636053	4888358	2126250
5km	50%	50000	4	273	4064219	540080	3495597	1875542
5km	50%	50000	4	321	5864880	677094	5126475	2430598
5km	50%	50000	4	216	6365117	752419	5550611	2905709
5km	50%	50000	4	392	5696389	721586	4893466	2337470
5km	50%	50000	4	274	5518590	658319	4783172	2472844
5km	50%	50000	4	238	4913603	655417	4210625	1949992
5km	50%	50000	4	314	6103540	723812	5325142	2512554
5km	50%	50000	4	334	5020893	655605	4290891	2123233
5km	50%	50000	4	251	4896699	620180	4195073	2107251
5km	50%	50000	4	374	4643054	603334	3978636	1816974
5km	50%	50000	4	466	4574022	607571	3922417	1905620
5km	50%	50000	4	293	5143034	657483	4414736	2000100
5km	50%	50000	4	250	3421929	451451	2939488	1535694
5km	50%	50000	4	386	4885055	640727	4187705	2198191
5km	50%	50000	4	271	4355566	561865	3726819	2134172
5km	50%	50000	4	273	5648755	632291	4964719	2133564
5km	50%	50000	4	194	4170409	557025	3565176	1784239
5km	50%	50000	4	307	4537560	588847	3903742	1748590
5km	50%	50000	4	259	5692577	671332	4964502	1959608
5km	50%	50000	4	319	5754100	669422	5024025	2188927
5km	50%	50000	4	335	6676304	704327	5901007	2412844
5km	50%	50000	4	312	5240719	623829	4552047	2169889
5km	50%	50000	4	359	3836987	513060	3283232	1804447
5km	50%	50000	4	343	4862006	630747	4166266	2050933
5km	50%	50000	4	224	4788451	599775	4126439	2110199
5km	50%	50000	4	250	5535580	653979	4823407	2149932
5km	50%	50000	4	357	5489013	722109	4707427	2588389
5km	50%	50000	4	275	5298121	688767	4533634	2126873
5km	50%	50000	4	298	4990423	594546	4328704	2075845
5km	50%	50000	4	235	4435696	593021	3795303	1875415
5km	50%	50000	4	219	5943902	656471	5246070	2212289
5km	50%	50000	4	458	6253540	755055	5450964	2760661
5km	50%	50000	4	220	4985586	617907	4311361	1780728
5km	50%	50000	4	220	4647476	595327	3993988	2020998
5km	50%	50000	4	332	4473764	593641	3842405	1985540
5km	50%	50000	4	277	4613919	588559	3976604	1819822
5km	50%	50000	4	327	4524101	565475	3905832	2057875
5km	50%	50000	4	245	4944967	620587	4254746	2102489
5km	50%	50000	4	301	5075510	612786	4399618	2275311
5km	50%	50000	4	344	6696269	789481	5817145	2912346
5km	50%	50000	4	329	6638869	732831	5858353	2448575
5km	50%	50000	4	225	4468986	585336	3844496	1859779
5km	50%	50000	4	481	5579390	702102	4825094	2332746
5km	50%	50000	4	345	4990419	660062	4279975	2014199
5km	50%	50000	4	443	5298483	696748	4530963	2331427
5km	50%	50000	4	247	4787483	643586	4104551	2011335
5km	50%	50000	4	305	4654858	608543	3979492	1977792
5km	50%	50000	4	270	4464027	575341	3825132	1942749
5km	50%	50000	4	297	6445635	703198	5668994	2469437
5km	50%	50000	4	316	5744887	707983	4989497	2286510
5km	50%	50000	4	257	5697856	636006	4994639	2107127
5km	50%	50000	4	299	4334472	543260	3737710	1693701
5km	50%	50000	4	276	3775649	492392	3239348	1580931
5km	50%	50000	4	238	4991021	626611	4302243	1828422
5km	50%	50000	4	357	4825552	611152	4169962	2026264
5km	50%	50000	4	263	5409054	662386	4677344	2184970
5km	50%	50000	4	260	5453176	616640	4778370	2308670
5km	50%	50000	4	306	4619646	616900	3928974	2066165
5km	50%	50000	4	209	4639083	631504	3970760	1829933
5km	50%	50000	4	303	4778399	566904	4136684	2017072
5km	50%	50000	4	247	4711974	605704	4060163	1916900
5km	50%	50000	4	229	4654941	600112	3993011	1881091
5km	50%	50000	4	345	6618618	733824	5829939	2385686
5km	50%	50000	4	284	5108782	601420	4480431	1987946
5km	50%	50000	4	326	7317326	816630	6439410	2959563
5km	50%	50000	4	342	5763693	653009	5059420	2414966
5km	50%	50000	4	240	5405034	662467	4688628	2359737
5km	50%	50000	4	372	6424239	723317	5651563	2490055
5km	50%	50000	4	221	4435236	538811	3853581	1780122
5km	50%	50000	4	324	5978950	705125	5214145	2281199
5km	50%	50000	4	220	4569719	596087	3932954	1869564
5km	50%	50000	4	256	4992688	647424	4281925	2093347
5km	50%	50000	4	410	5778302	618903	5102386	2165360
5km	50%	50000	4	260	4998016	653263	4275459	2109029
5km	50%	50000	4	229	5540165	666259	4787831	2530584
5km	50%	50000	4	242	4716671	640296	4018461	1977740
5km	50%	50000	4	351	5151296	657405	4433951	1998764
5km	50%	50000	4	274	4269094	570075	3657355	1821655
5km	50%	50000	4	285	4441752	568774	3814916	1779294
5km	50%	50000	4	225	4449624	592316	3813153	1935539
5km	50%	50000	4	301	4076191	513942	3518229	1529627
5km	50%	50000	4	363	5324606	652206	4580231	1950249
5km	50%	50000	4	277	5722458	745210	4902787	2467893
5km	50%	50000	4	435	5160361	580806	4518300	2090459
5km	50%	50000	4	269	4771490	600793	4111486	2001149
5km	50%	50000	4	353	6582933	694065	5791405	2509545
5km	50%	50000	4	359	6189388	826380	5269661	2739311
5km	50%	50000	4	316	3948269	556777	3341310	1660149
5km	50%	50000	4	294	5170414	620980	4487837	2159373
5km	50%	50000	4	267	4905018	673371	4171946	2322418
5km	50%	50000	4	367	4429898	621069	3764264	2186987
5km	50%	50000	4	282	5206470	693776	4467725	1977459
5km	50%	50000	4	357	5671135	715579	4882079	2335392
5km	50%	50000	4	276	4838250	601204	4178224	1872619
5km	50%	50000	4	252	4434495	604095	3785363	1730655
5km	50%	50000	4	355	5360659	616405	4659546	2115144
5km	50%	50000	4	372	6569107	677625	5800469	2388499
5km	50%	50000	4	476	4653773	577205	4005801	2215380
5km	50%	50000	4	320	4906729	663381	4186864	2123889
5km	50%	50000	4	255	4473894	595768	3817483	2019972
5km	50%	50000	4	283	4749865	657473	4019368	2254008
5km	50%	50000	4	475	4523919	602576	3872246	1892199
5km	50%	50000	4	438	5035352	615655	4362594	2082975
5km	50%	50000	4	272	5411660	672365	4680904	2429878
5km	50%	50000	4	295	4926147	634288	4245145	1934977
5km	50%	50000	4	302	5009560	616129	4354209	2114922
5km	50%	50000	4	304	6432827	722014	5611539	2472596
5km	50%	50000	4	221	4919025	606415	4265247	1983382
5km	50%	50000	4	341	6012973	818540	5103206	2418362
5km	50%	50000	4	329	5868943	651822	5150897	2343382
5km	50%	50000	4	318	5569896	710845	4802556	2304378
5km	50%	50000	4	387	4770760	589159	4128720	1770193
5km	50%	50000	4	274	4399356	584586	3771650	1741961
5km	50%	50000	4	216	5312647	655660	4604506	2358844
5km	50%	50000	4	385	6559903	721408	5789060	2634301
5km	50%	50000	4	417	5451599	716999	4670809	2564074
5km	50%	50000	4	241	4300175	555575	3697361	1843554
5km	50%	50000	4	238	4265390	565535	3653176	1924125
5km	50%	50000	4	204	4359379	558631	3753929	1745352
5km	50%	50000	4	250	5450147	669125	4716782	2389868
5km	50%	50000	4	291	5370662	701191	4611926	2233297
5km	50%	50000	4	276	5722983	676055	4963194	2324383
5km	50%	50000	4	290	7032518	786301	6168407	2725139
5km	50%	50000	4	279	5763706	667938	5040429	2266252
5km	50%	50000	4	328	4775854	635890	4068185	1835455
5km	50%	50000	4	299	4411006	560818	3795953	1878221
5km	50%	50000	4	277	5179328	673960	4411655	2260242
5km	50%	50000	4	324	4195764	530725	3633278	1539146
5km	50%	50000	4	212	4560995	559073	3940955	1797952
5km	50%	50000	4	277	5042940	612228	4356315	1954727
5km	50%	50000	4	396	5471285	644872	4760969	2191440
5km	50%	50000	4	214	4756561	585326	4108335	1890454
5km	50%	50000	4	322	4124793	502217	3577504	1617855
5km	50%	50000	4	384	6099475	693971	5335068	2725662
5km	50%	50000	4	297	3496578	452967	3007420	1414872
5km	50%	50000	4	283	4664521	547493	4071156	1940217
5km	50%	50000	4	237	4967035	616193	4293212	1979203
5km	50%	50000	4	290	4846304	628264	4164072	1965894
5km	50%	50000	4	272	6333810	780278	5493488	2671926
5km	50%	50000	4	201	5454010	653558	4735432	2252395
5km	50%	50000	4	263	5702540	679462	4963308	2565928
5km	50%	50000	4	227	4984720	612221	4331137	2032269
5km	50%	50000	4	347	4771683	648774	4069907	2123783
5km	50%	50000	4	198	4425896	534259	3851550	1715954
5km	50%	50000	4	290	5880451	710327	5120021	2144991
5km	50%	50000	4	175	4029502	532360	3459815	1558500
5km	50%	50000	4	292	4606952	610695	3949187	1941068
5km	50%	50000	4	182	4228113	552699	3643264	1583996
5km	50%	50000	4	222	6448148	745705	5650293	2524473
5km	50%	50000	4	228	4185785	549745	3578811	1818996
5km	50%	50000	4	251	4188727	578230	3559293	1711931
5km	50%	50000	4	265	5361185	635013	4683544	2083231
5km	50%	50000	4	256	4064026	558765	3468944	1639469
5km	50%	50000	4	256	5673121	636202	4978348	2245561
5km	50%	50000	4	322	4480675	595695	3828355	1867560
5km	50%	50000	4	294	5143410	639136	4442645	2154719
5km	50%	50000	4	251	5356446	652616	4635452	2064958
5km	50%	50000	4	268	4839692	590752	4212685	2139848
5km	50%	50000	4	251	5170018	681908	4429931	2143585
5km	50%	50000	4	237	3804519	512136	3243670	1633492
5km	50%	50000	4	231	4579883	537435	3989943	2048209
5km	50%	50000	4	294	4852306	657656	4119200	2131991
5km	50%	50000	4	430	5575797	752280	4778955	2102594
5km	50%	50000	4	266	5382264	680925	4647605	2039351
5km	50%	50000	4	265	4640538	599752	3987735	1850803
5km	50%	50000	4	268	4564379	567163	3962461	1783708
5km	50%	50000	4	375	5875293	678644	5115643	2540432
5km	50%	50000	4	237	5175108	600580	4527881	1712711
5km	50%	50000	4	370	6654331	700919	5870100	2312332
5km	50%	50000	4	216	4464429	608385	3820713	1882379
5km	50%	50000	4	256	4666576	566866	4061147	1753050
5km	50%	50000	4	332	5933970	731691	5148394	2381806
5km	50%	50000	4	367	4763105	589505	4104149	1803276
5km	50%	50000	4	249	4590477	597267	3944802	1899702
5km	50%	50000	4	257	4753384	631104	4069679	1851119
5km	50%	50000	4	229	4417063	582578	3800552	2088474
5km	50%	50000	4	203	4747947	591739	4104629	2006414
5km	50%	50000	4	263	6592452	767483	5752769	2414900
5km	50%	50000	4	273	5196899	667819	4473913	2252500
5km	50%	50000	4	302	6287016	753484	5464742	2546870
5km	50%	50000	4	253	4993228	589517	4345025	2175546
5km	50%	50000	4	264	5667699	718285	4879614	2533432
5km	50%	50000	4	252	4760904	603446	4110663	1798130
5km	50%	50000	4	311	4386468	568302	3783018	1592605
5km	50%	50000	4	355	4355529	562283	3745536	1842732
5km	50%	50000	4	252	5033702	628228	4369399	1900271
5km	50%	50000	4	314	6173035	718472	5389176	2549611
5km	50%	50000	4	341	4954318	661374	4245954	2070627
5km	50%	50000	4	321	6790532	778726	5955904	2553628
5km	50%	50000	4	277	4151888	595429	3502574	2354082
5km	50%	50000	4	261	4295599	581778	3619334	1916937
5km	50%	50000	4	279	5296126	608734	4634434	2106412
5km	50%	50000	4	257	4007001	518413	3457052	1703401
5km	50%	50000	4	273	5862425	718665	5089813	2178687
5km	50%	50000	4	238	5378245	681381	4638113	1820204
5km	50%	50000	4	296	5228847	722737	4457277	2160959
5km	50%	50000	4	276	6632171	731654	5846442	2435146
5km	50%	50000	4	318	5403745	665190	4681645	2053361
5km	50%	50000	4	354	6414240	771164	5581972	2851234
5km	50%	50000	4	220	4757285	582820	4128441	1994854
5km	50%	50000	4	320	5995060	696034	5248936	2388270
5km	50%	50000	4	289	5710013	741363	4910389	2441843
5km	50%	50000	4	345	4996130	631384	4320221	1928075
5km	50%	50000	4	266	4845764	626269	4175371	1950464
5km	50%	50000	4	274	4385752	547013	3772693	1715765
5km	50%	50000	4	268	5421113	650419	4694349	2170776
5km	50%	50000	4	400	6362205	707738	5582929	2764190
5km	50%	50000	4	231	4915160	577565	4301142	2023972
5km	50%	50000	4	275	4778049	579637	4155310	1863621
5km	50%	50000	4	265	4296827	527136	3728393	1600584
5km	50%	50000	4	408	6001082	683962	5215274	2275091
5km	50%	50000	4	268	4692651	615636	4034815	1994142
5km	50%	50000	4	272	4441952	567629	3831037	1674192
5km	50%	50000	4	363	4858116	611205	4192428	1943712
5km	50%	50000	4	242	4091525	528971	3510565	1503565
5km	50%	50000	4	469	5901189	701649	5135096	2485740
5km	50%	50000	4	238	5598573	718073	4815777	2177330
5km	50%	50000	4	267	4833732	660553	4135324	2008431
5km	50%	50000	4	258	5220470	713027	4441320	2008613
5km	50%	50000	4	293	4921713	674543	4192469	1984588
5km	50%	50000	4	236	4530431	569922	3906411	1658661
5km	50%	50000	4	330	5865971	697139	5082466	2549846
5km	50%	50000	4	276	4140486	557207	3529413	1730737
5km	50%	50000	4	364	6906271	749147	6086645	2621967
5km	50%	50000	4	393	5956016	727941	5166578	2768033
5km	50%	50000	4	332	5410136	619166	4718538	2208713
5km	50%	50000	4	267	5184025	645497	4483224	2063470
5km	50%	50000	4	341	4965533	676010	4231033	2258102
5km	50%	50000	4	204	4481846	597711	3825233	1867439
5km	50%	50000	4	287	5803393	625415	5125364	1979071
5km	50%	50000	4	261	5032246	630364	4344384	1996254
5km	50%	50000	4	225	3862209	531688	3295854	1555115
5km	50%	50000	4	347	5239686	576773	4609843	2192995
5km	50%	50000	4	266	5231077	602258	4589239	2045909
5km	50%	50000	4	250	5343478	621498	4661731	1986559
5km	50%	50000	4	289	6526889	746066	5696202	2629077
5km	50%	50000	4	287	5707332	632515	5007087	2409819
5km	50%	50000	4	308	4451249	544628	3852609	1783172
5km	50%	50000	4	223	4546104	529709	3977297	1742925
5km	50%	50000	4	196	4663303	645880	3968398	1985156
5km	50%	50000	4	262	5817874	701003	5069178	2389508
5km	50%	50000	4	236	4594762	615778	3920218	1966681
5km	50%	50000	4	282	4886711	670756	4168957	2036658
5km	50%	50000	4	243	4433844	568887	3797471	1703640
5km	50%	50000	4	302	6254579	711173	5477410	2252041
5km	50%	50000	4	271	5245351	653178	4538499	1929229
5km	50%	50000	4	339	6211118	769252	5366955	2545655
5km	50%	50000	4	282	5838999	684511	5101330	2253312
5km	50%	50000	4	403	6214852	719645	5412689	2534124
5km	50%	50000	4	201	4389980	559979	3773123	1757025
5km	50%	50000	4	345	5392483	596297	4706640	2264749
5km	50%	50000	4	191	3839528	501319	3302146	1631159
5km	50%	50000	4	248	5762584	746812	4939855	2342498
5km	50%	50000	4	311	6628477	764015	5787233	2758668
5km	50%	50000	4	261	4624105	602897	3961683	1981976
5km	50%	50000	4	340	5794452	696925	5033145	2205921
5km	50%	50000	4	290	4653227	561681	4025849	1851278
5km	50%	50000	4	376	5150435	664992	4408474	2386012
5km	50%	50000	4	273	5091939	657139	4385004	1988254
5km	50%	50000	4	324	6336075	709719	5551477	2281597
5km	50%	50000	4	330	6025881	716868	5255077	2365387
5km	50%	50000	4	240	5305964	674796	4537224	2034581
5km	50%	50000	4	244	4829291	571592	4212404	1709122
5km	50%	50000	4	359	5337990	689346	4593396	2178058
5km	50%	50000	4	222	4731174	612642	4055747	2062442
5km	50%	50000	4	284	4752157	615262	4087400	1883807
5km	50%	50000	4	431	4359231	564183	3749658	1631713
5km	50%	50000	4	227	5082606	618513	4427246	1986023
5km	50%	50000	4	276	6833626	834264	5920224	3126674
5km	50%	50000	4	310	5310345	705187	4560185	2113155
5km	50%	50000	4	259	5371598	666200	4641837	2169723
5km	50%	50000	4	250	6159685	683322	5387173	2444815
5km	50%	50000	4	323	4680354	630179	4003570	1839830
5km	50%	50000	4	330	6335151	732212	5530184	2667648
5km	50%	50000	4	186	4389817	567563	3752091	1892825
5km	50%	50000	4	342	5081769	636409	4368685	2025339
5km	50%	50000	4	165	4135147	558048	3529679	1595291
5km	50%	50000	4	337	6041066	668121	5313571	2409227
5km	50%	50000	4	304	4904680	667429	4193624	2080893
5km	50%	50000	4	360	4726664	589177	4030446	1892616
5km	50%	50000	4	211	5055279	640950	4350069	2027308
5km	50%	50000	4	307	5644397	696875	4872849	2308688
5km	50%	50000	4	279	6138538	671003	5406078	2095579
5km	50%	50000	4	286	5160611	636511	4441779	2211296
5km	50%	50000	4	176	4673622	586204	4046831	2064427
5km	50%	50000	4	454	5603849	613411	4937558	2443068
5km	50%	50000	4	197	4396598	551461	3794666	1923453
5km	50%	50000	4	230	5359816	704815	4597692	2119123
5km	50%	50000	4	226	5141246	650616	4411418	1952995
5km	50%	50000	4	341	6283728	795014	5396738	2678858
5km	50%	50000	4	256	4698652	587970	4040643	1938025
5km	50%	50000	4	347	4869430	624410	4180914	1850401
5km	50%	50000	4	278	5395196	629018	4699805	2077487
5km	50%	50000	4	250	5225407	636733	4543507	1965869
5km	50%	50000	4	221	6397088	792839	5546928	2586306
5km	50%	50000	4	247	4545131	568804	3937935	1911879
5km	50%	50000	4	256	5336857	655521	4646140	2443457
5km	50%	50000	4	256	4000502	524354	3399745	1661273
5km	50%	50000	4	335	4708520	564163	4105438	2070638
5km	50%	50000	4	231	4398954	572073	3780196	1813153
5km	50%	50000	4	227	4816357	645457	4107623	1972925
5km	50%	50000	4	289	5328556	679794	4580744	2250274
5km	50%	50000	4	290	4901627	647325	4207581	2193617
5km	50%	50000	4	231	5291868	654453	4584078	2085377
5km	50%	50000	4	232	4741780	606148	4088134	1832453
5km	50%	50000	4	249	5027162	586924	4383670	2010512
5km	50%	50000	4	211	5507831	672586	4772290	2143243
5km	50%	50000	4	283	5149260	613072	4493413	1969027
5km	50%	50000	4	250	4949340	620243	4266854	1801029
5km	50%	50000	4	276	5231258	624529	4558416	2106679
5km	50%	50000	4	176	3718488	513934	3163572	1499398
5km	50%	50000	4	253	6113069	685898	5381998	2502338
5km	50%	50000	4	230	4490799	576860	3860341	1814724
5km	50%	50000	4	268	4888551	642239	4192081	1745048
5km	50%	50000	4	294	6368826	752621	5555132	2668557
5km	50%	50000	4	229	5254585	608375	4576620	2285566
5km	50%	50000	4	230	5354955	705095	4587804	2195655
5km	50%	50000	4	311	5516438	746546	4708253	2353425
5km	50%	50000	4	264	5149907	567806	4506268	2127489
5km	50%	50000	4	299	5869651	749207	5066480	2324732
5km	50%	50000	4	259	5195943	688401	4446823	2142349
5km	50%	50000	4	299	5706863	687502	4936571	2350218
5km	50%	50000	4	218	4425699	604978	3779022	1778642
5km	50%	50000	4	315	4519808	597786	3857278	1743711
5km	50%	50000	4	233	4374143	622684	3700156	2013679
5km	50%	50000	4	210	4506218	564679	3891971	1747974
5km	50%	50000	4	252	4658237	608191	3986679	1810955
5km	50%	50000	4	231	4553482	570558	3941294	1750431
5km	50%	50000	4	494	4162224	514968	3605242	1641049
5km	50%	50000	4	233	5538991	620272	4849807	2181715
5km	50%	50000	4	323	5797418	663239	5084044	2229654
5km	50%	50000	4	249	4916526	648515	4208833	1956764
5km	50%	50000	4	286	4822037	591203	4172675	1883197
5km	50%	50000	4	240	5374135	610402	4705422	2111781
5km	50%	50000	4	235	5859765	666205	5142043	2364476
5km	50%	50000	4	242	5582504	637455	4878063	2260032
5km	50%	50000	4	315	5000897	625112	4328599	1927939
5km	50%	50000	4	361	5225970	642185	4506307	2395078
5km	50%	50000	4	257	6094351	725110	5318236	2319017
5km	50%	50000	4	264	6471824	709711	5702524	2601717
5km	50%	50000	4	305	5124366	686204	4341611	2166332
5km	50%	50000	4	296	6016427	657662	5311751	2174205
5km	50%	50000	4	281	3988260	494507	3452157	1622754
5km	50%	50000	4	300	4934350	658246	4219929	1901349
5km	50%	50000	4	269	4936920	630529	4244979	2000962
5km	50%	50000	4	247	5119268	664057	4385406	2125377
5km	50%	50000	4	369	7205572	864797	6274123	3091968
5km	50%	50000	4	248	5838134	683548	5090045	2683499
5km	50%	50000	4	256	4805518	584708	4160283	1704868
5km	50%	50000	4	330	6738118	718481	5948906	2707547
5km	50%	50000	4	221	4502776	626559	3837207	1807526
5km	50%	50000	4	244	6887214	755565	6066625	2701389
5km	50%	50000	4	264	4759371	609160	4091594	2091522
5km	50%	50000	4	277	4212629	538082	3604397	1801669
5km	50%	50000	4	269	5074819	645801	4360928	2059429
5km	50%	50000	4	334	4877424	613662	4211103	2236861
5km	50%	50000	4	306	5717997	686775	4991706	2342052
5km	50%	50000	4	260	5131030	637409	4413959	2124162
5km	50%	50000	4	375	5783626	743867	4983071	2119404
5km	50%	50000	4	363	5795184	727560	4995795	2289621
5km	50%	50000	4	269	4666388	521826	4105297	1973652
5km	50%	50000	4	391	5879018	742481	5041712	2809317
5km	50%	50000	4	351	7924275	907545	6948248	3416629
5km	50%	50000	4	261	5869258	758425	5030273	2518421
5km	50%	50000	4	290	5636596	671684	4861840	2049839
5km	50%	50000	4	420	5473446	636493	4788614	2356453
5km	50%	50000	4	317	5701387	696605	4958122	2098349
5km	50%	50000	4	224	5372260	682473	4649210	2329606
5km	50%	50000	4	339	6098562	699205	5333166	2474312
5km	50%	50000	4	231	4692665	588917	4050551	1783966
5km	50%	50000	4	283	4754389	599335	4093774	1846852
5km	50%	50000	4	270	4753604	610127	4106487	1861698
5km	50%	50000	4	310	5033998	657201	4337806	2243943
5km	50%	50000	4	340	5995743	699873	5234463	2434105
5km	50%	50000	4	349	6076956	761063	5254226	2690573
5km	50%	50000	4	293	5279610	680650	4516983	1940001
5km	50%	50000	4	275	5151342	700898	4374812	2045718
5km	50%	50000	4	307	3855227	510555	3313515	1881600
5km	50%	50000	4	360	6066751	763448	5239349	2397040
5km	50%	50000	4	262	5558862	682553	4810781	2240898
5km	50%	50000	4	204	4694838	597305	4046507	2063049
5km	50%	50000	4	262	4783535	652188	4070414	2006947
5km	50%	50000	4	260	4383030	569826	3766378	1811897
5km	50%	50000	4	291	5826372	699312	5042754	2228481
5km	50%	50000	4	275	4824634	588359	4202431	1681130
5km	50%	50000	4	266	4658150	610740	3996434	1719060
5km	50%	50000	4	236	5294040	641258	4607117	2142298
5km	50%	50000	4	329	5558890	584958	4906472	2238458
5km	50%	50000	4	234	4886434	616158	4218137	1947755
5km	50%	50000	4	230	4358127	558727	3748046	1939133
5km	50%	50000	4	295	5321508	627892	4631478	2188488
5km	50%	50000	4	321	5707346	627482	5025723	2031180
5km	50%	50000	4	328	6584162	728826	5801746	2391668
5km	50%	50000	4	259	4954612	599030	4284420	2040419
5km	50%	50000	4	209	4385801	591425	3751451	1853147
5km	50%	50000	4	272	5087146	648396	4386720	1839565
5km	50%	50000	4	279	5769451	724404	4950772	2394943
5km	50%	50000	4	256	5553985	682665	4822191	1937297
5km	50%	50000	4	247	5095204	644550	4397254	2151120
5km	50%	50000	4	228	6260705	694923	5496368	2292522
5km	50%	50000	4	279	5318848	637793	4621076	1865659
5km	50%	50000	4	241	5251817	688196	4489172	2432849
5km	50%	50000	4	300	5097363	636500	4411515	1988018
5km	50%	50000	4	285	5243193	689003	4473178	2159168
5km	50%	50000	4	307	4906577	629202	4231880	1946806
5km	50%	50000	4	253	4706541	616985	4037888	2017845
5km	50%	50000	4	305	5003156	613618	4347017	1744552
5km	50%	50000	4	320	5785127	684146	5003450	2463851
5km	50%	50000	4	309	5937788	673872	5212417	2244699
5km	50%	50000	4	250	5617841	670514	4850575	2451261
5km	50%	50000	4	273	4559051	584328	3916932	1911093
5km	50%	50000	4	389	5097294	649153	4394568	2171310
5km	50%	50000	4	211	4613110	576775	3956246	1877424
5km	50%	50000	4	307	5237075	607803	4574420	2161732
5km	50%	50000	4	349	4758530	604451	4091155	1954093
5km	50%	50000	4	237	5072238	620045	4410627	2042590
5km	50%	50000	4	343	5721106	690996	4986037	2218215
5km	50%	50000	4	245	4344625	534648	3744113	1882263
5km	50%	50000	4	253	6678133	736176	5867426	2699006
5km	50%	50000	4	262	3934319	490953	3397190	1581872
5km	50%	50000	4	245	4881252	604675	4196338	2248352
5km	50%	50000	4	290	4635075	581612	3983664	1801979
5km	50%	50000	4	296	5271322	603257	4613370	1990125
5km	50%	50000	4	254	4794755	640995	4096250	2225793
5km	50%	50000	4	267	6289294	707788	5497941	2111391
5km	50%	50000	4	288	5504251	676207	4787450	2282843
5km	50%	50000	4	245	7236526	850850	6317975	2895587
5km	50%	50000	4	196	4150008	542912	3560634	1513002
5km	50%	50000	4	259	5465827	689289	4742204	2171637
5km	50%	50000	4	356	6041452	673731	5317881	2488693
5km	50%	50000	4	358	6353787	726972	5574081	2709860
5km	50%	50000	4	321	4886038	564635	4245024	1906523
5km	50%	50000	4	253	5763495	693428	5019126	2573019
5km	50%	50000	4	269	4969753	603085	4335023	2020876
5km	50%	50000	4	224	5042629	617435	4387264	2174974
5km	50%	50000	4	222	5095025	621084	4379226	1884020
5km	50%	50000	4	311	4983892	637602	4307333	1972512
5km	50%	50000	4	203	4149763	536295	3580382	1557647
5km	50%	50000	4	303	4187574	535835	3619080	1639195
5km	50%	50000	4	271	4793869	606400	4159977	1761313
5km	50%	50000	4	251	4699363	585317	4060268	1686009
5km	50%	50000	4	257	5524450	712206	4764216	2054656
5km	50%	50000	4	297	4936418	604005	4262615	1836598
5km	50%	50000	4	240	4296015	565818	3678231	1778822
5km	50%	50000	4	315	6589752	797730	5703925	2669193
5km	50%	50000	4	415	5334832	565136	4712988	2241009
5km	50%	50000	4	265	5204370	656063	4512898	2107196
5km	50%	50000	4	319	5393638	687759	4640254	2424767
5km	50%	50000	4	388	4586838	537935	3991236	1631027
5km	50%	50000	4	403	6373329	735182	5568810	2478330
5km	50%	50000	4	256	4631641	617722	3963354	1860152
5km	50%	50000	4	280	5357095	673252	4633516	2158463
5km	50%	50000	4	350	5501017	710485	4730562	2411107
5km	50%	50000	4	330	6160482	779656	5286199	2538562
5km	50%	50000	4	308	6105149	696688	5337489	2351574
5km	50%	50000	4	249	5060347	639153	4367605	1961624
5km	50%	50000	4	292	5060702	622618	4382885	1914833
5km	50%	50000	4	280	4815129	645992	4132062	2066353
5km	50%	50000	4	301	4103971	540767	3521085	1855240
5km	50%	50000	4	257	4762241	606774	4079205	1906874
5km	50%	50000	4	367	5223013	662858	4474130	2144783
5km	50%	50000	4	224	5306092	667876	4578031	2185106
5km	50%	50000	4	332	6362592	814426	5496172	2653106
5km	50%	50000	4	266	5175952	676878	4440218	1943482
5km	50%	50000	4	263	5844113	733948	5056368	2411783
5km	50%	50000	4	295	5992294	668378	5268969	2333571
5km	50%	50000	4	250	4497939	561672	3896187	1658586
5km	50%	50000	4	225	4216014	532391	3658691	1829120
5km	50%	50000	4	226	4730636	564584	4092705	2096089
5km	50%	50000	4	315	5424156	694795	4674510	2377048
5km	50%	50000	4	287	4697776	590290	4039636	1936933
5km	50%	50000	4	336	4867776	648241	4146698	2009440
5km	50%	50000	4	247	4504895	580394	3868254	1776772
5km	50%	50000	4	314	4663954	579616	4033056	1723248
5km	50%	50000	4	324	5390294	604155	4738864	2238829
5km	50%	50000	4	324	6265372	711399	5499297	2461782
5km	50%	50000	4	283	6497698	709381	5730165	2371659
5km	50%	50000	4	226	4935697	626251	4257707	1972433
5km	50%	50000	4	345	7015600	786706	6150130	2939012
5km	50%	50000	4	230	4897949	644909	4181961	2323950
5km	50%	50000	4	286	5808840	691141	5065092	2295107
5km	50%	50000	4	355	4721465	613219	4059631	1896885
5km	50%	50000	4	219	5170632	703688	4401155	2276637
5km	50%	50000	4	281	4962905	636332	4270969	1836485
5km	50%	50000	4	324	5299667	693408	4535385	2279242
5km	50%	50000	4	385	6048460	697199	5271515	2531625
5km	50%	50000	4	277	5163118	627068	4496270	2205476
5km	50%	50000	4	290	4972739	632973	4265032	2012903
5km	50%	50000	4	319	4963128	639299	4279595	1863636
5km	50%	50000	4	299	4996031	639610	4302716	1830023
5km	50%	50000	4	293	5012114	649738	4289447	1999100
5km	50%	50000	4	213	4657437	562727	4050209	1861727
5km	50%	50000	4	239	4269509	568120	3662154	1716127
5km	50%	50000	4	249	5071203	663828	4353555	1884056
5km	50%	50000	4	256	5059113	623289	4392281	1954077
5km	50%	50000	4	311	4738218	559757	4130636	1797331
5km	50%	50000	4	368	6163885	716265	5392804	2358887
5km	50%	50000	4	235	3936676	521883	3372788	1624307
5km	50%	50000	4	262	5158573	583597	4483940	1968117
5km	50%	50000	4	314	4380726	565203	3754903	1847317
5km	50%	50000	4	296	4160307	568936	3534459	1816714
5km	50%	50000	4	420	6693294	771470	5837221	2636390
5km	50%	50000	4	260	4746568	606758	4095619	1793452
5km	50%	50000	4	358	6103972	772392	5255574	2534766
5km	50%	50000	4	341	5988067	755351	5183029	2423719
5km	50%	50000	4	251	5687433	715006	4894484	2361079
5km	50%	50000	4	306	5422797	722772	4639590	2237170
5km	50%	50000	4	298	4488992	555260	3888714	1856070
5km	50%	50000	4	311	6299719	761067	5472836	2475806
5km	50%	50000	4	254	6340139	712402	5556668	2381421
5km	50%	50000	4	190	4769550	612720	4091212	1772345
5km	50%	50000	4	261	5481931	585454	4842088	1994420
5km	50%	50000	4	231	4552520	566979	3918646	1787648
5km	50%	50000	4	207	4301536	554576	3702603	1760575
5km	50%	50000	4	268	5147469	679108	4410757	2165696
5km	50%	50000	4	383	5947971	686792	5216340	2228655
5km	50%	50000	4	255	4975649	647871	4288430	1830511
5km	50%	50000	4	224	4095925	567894	3476677	1842979
5km	50%	50000	4	477	5652065	640255	4952508	2392350
5km	50%	50000	4	347	4564631	608789	3897905	2148857
5km	50%	50000	4	259	5553117	642248	4871315	2317824
5km	50%	50000	4	316	5332370	677463	4597476	1950086
5km	50%	50000	4	238	4105743	559639	3490138	1813211
5km	50%	50000	4	369	5770407	643521	5083993	2138225
5km	50%	50000	4	236	5187392	600811	4524934	2374627
5km	50%	50000	4	272	4783107	631023	4096812	1811778
5km	50%	50000	4	231	4283684	561176	3664031	1685704
5km	50%	50000	4	202	4521658	560308	3913030	2007357
[truncated: 1 more rows]
