# Supplementary material for: Quantifying the Value of Perfect Information in Emergency Vaccination Campaigns
Source: PLoS Comput Biol. 2017 Feb 16;13(2):e1005318. doi: 10.1371/journal.pcbi.1005318 (PMC5312803; doi:10.1371/journal.pcbi.1005318)
Supplement: S1 Data — (ZIP) [file pcbi.1005318.s013.zip › Data/5km vaccination/data9.txt]

vacc_radius	efficacy	capacity	delay	outbreak_duration	livestock_culled	cattle_culled	sheep_culled	vaccinations
5km	50%	50000	6	327	5210901	608472	4567223	2060297
5km	50%	50000	6	260	4828202	616985	4144849	1861086
5km	50%	50000	6	299	6369248	696885	5587152	2394097
5km	50%	50000	6	300	3813999	474184	3292989	1670922
5km	50%	50000	6	235	3858244	476255	3325291	1516115
5km	50%	50000	6	232	4650737	591848	4009646	2097451
5km	50%	50000	6	332	5470745	675960	4745494	2284030
5km	50%	50000	6	272	5691469	661564	4971253	2168436
5km	50%	50000	6	204	4307705	548697	3690487	1630736
5km	50%	50000	6	240	4977535	622801	4301854	1863701
5km	50%	50000	6	294	5306900	614361	4640117	2178591
5km	50%	50000	6	283	5356141	614531	4689789	1984281
5km	50%	50000	6	215	5536854	716684	4766211	2252311
5km	50%	50000	6	230	4755120	647396	4058821	2037222
5km	50%	50000	6	445	5562547	619366	4891541	2070479
5km	50%	50000	6	284	4442572	562885	3825750	1577749
5km	50%	50000	6	359	6893163	783454	5996197	2665034
5km	50%	50000	6	343	4683416	526404	4123469	2029635
5km	50%	50000	6	306	5247157	707350	4479755	2228830
5km	50%	50000	6	279	6140645	699164	5376208	2209040
5km	50%	50000	6	271	4347862	567810	3703328	1725696
5km	50%	50000	6	359	4906886	663385	4195191	2004033
5km	50%	50000	6	218	4420106	532381	3838450	1655274
5km	50%	50000	6	295	5935351	662608	5207792	2154872
5km	50%	50000	6	322	6326416	698897	5539944	2345831
5km	50%	50000	6	275	5052557	603507	4397767	1936237
5km	50%	50000	6	255	5387504	672132	4628146	2338028
5km	50%	50000	6	272	4773737	563915	4138620	1970837
5km	50%	50000	6	231	5976394	689775	5235139	2238866
5km	50%	50000	6	277	4895202	639729	4209852	2006115
5km	50%	50000	6	244	4353675	594586	3709171	1738829
5km	50%	50000	6	232	5518353	662814	4795164	2114452
5km	50%	50000	6	244	5141016	698286	4384289	2124608
5km	50%	50000	6	276	4786126	631688	4075125	1998967
5km	50%	50000	6	281	5554435	661126	4816748	2115049
5km	50%	50000	6	255	4266131	569972	3639069	2020295
5km	50%	50000	6	317	4266603	573690	3642686	1780015
5km	50%	50000	6	268	5444551	650848	4749147	1949194
5km	50%	50000	6	312	6308494	706954	5539037	2311065
5km	50%	50000	6	229	5230846	655973	4506825	2202600
5km	50%	50000	6	280	5022866	644486	4323272	1954873
5km	50%	50000	6	268	7065296	782252	6215159	2490734
5km	50%	50000	6	274	5910630	718182	5112740	2522813
5km	50%	50000	6	247	4764638	628266	4047524	1954652
5km	50%	50000	6	261	4928753	631285	4224116	2170907
5km	50%	50000	6	387	5751664	610321	5087805	2222769
5km	50%	50000	6	293	5784889	647978	5043760	2083152
5km	50%	50000	6	244	5901922	661798	5191579	2308480
5km	50%	50000	6	328	5542952	665779	4823204	2090791
5km	50%	50000	6	394	6521191	792104	5659259	2653810
5km	50%	50000	6	293	4999897	679625	4234535	2134846
5km	50%	50000	6	291	5453863	647213	4749177	2108109
5km	50%	50000	6	275	5231264	668339	4501613	1931596
5km	50%	50000	6	359	5786698	666978	5050671	2126532
5km	50%	50000	6	295	4376629	609025	3721129	1972244
5km	50%	50000	6	311	4978037	669056	4265626	1945236
5km	50%	50000	6	243	3998416	519344	3416598	1743774
5km	50%	50000	6	266	5290371	627571	4614766	2145522
5km	50%	50000	6	273	4544990	593910	3891379	1973653
5km	50%	50000	6	261	4268774	564880	3623478	1740641
5km	50%	50000	6	306	5754877	727194	4974118	2161178
5km	50%	50000	6	393	6457652	726689	5652617	2437007
5km	50%	50000	6	276	4398973	549189	3789414	1766548
5km	50%	50000	6	470	6266850	691704	5489814	2752957
5km	50%	50000	6	271	4847975	597372	4205954	1903113
5km	50%	50000	6	247	5718769	703511	4926140	2100444
5km	50%	50000	6	201	5417816	627337	4745056	1904108
5km	50%	50000	6	252	5395913	658784	4658069	2425744
5km	50%	50000	6	210	4274374	598026	3620930	1853376
5km	50%	50000	6	442	4980755	621388	4294360	2475923
5km	50%	50000	6	373	5219219	602511	4552444	2085410
5km	50%	50000	6	299	5019919	654325	4330776	1960053
5km	50%	50000	6	222	4945487	649959	4247275	2043751
5km	50%	50000	6	480	5954260	675065	5230868	2338254
5km	50%	50000	6	244	4411677	584427	3767803	1920175
5km	50%	50000	6	195	4960556	650517	4271618	1909201
5km	50%	50000	6	256	5039034	683637	4292024	2040226
5km	50%	50000	6	328	5854558	690240	5062453	2133553
5km	50%	50000	6	240	5559479	689872	4811754	1988314
5km	50%	50000	6	488	7039533	724305	6224433	2450216
5km	50%	50000	6	254	6139800	735818	5342624	2481951
5km	50%	50000	6	342	4441153	560764	3829926	1599305
5km	50%	50000	6	271	4255431	564940	3633821	1977755
5km	50%	50000	6	241	4536888	580595	3885555	2118157
5km	50%	50000	6	328	4563587	601358	3928851	1885885
5km	50%	50000	6	224	4807177	627182	4132366	1832547
5km	50%	50000	6	232	5286334	689565	4524480	2362413
5km	50%	50000	6	337	5288472	615508	4625421	2144909
5km	50%	50000	6	357	4392201	565919	3777724	1749782
5km	50%	50000	6	311	5683570	696538	4940393	2265159
5km	50%	50000	6	254	4224625	572161	3605284	1913246
5km	50%	50000	6	246	4557783	545627	3950242	1728196
5km	50%	50000	6	327	5044464	655898	4343075	1962721
5km	50%	50000	6	258	5580518	640412	4888117	2318239
5km	50%	50000	6	334	5246426	689710	4482574	2099253
5km	50%	50000	6	302	4334103	538089	3746647	1898207
5km	50%	50000	6	345	5943016	676259	5213881	2413827
5km	50%	50000	6	363	6393517	709811	5607186	2348620
5km	50%	50000	6	262	4726108	641903	4035117	1904375
5km	50%	50000	6	299	7203489	812654	6315467	2633717
5km	50%	50000	6	344	6126473	717760	5350916	2663148
5km	50%	50000	6	272	4738627	633648	4010732	1949955
5km	50%	50000	6	256	5555623	640477	4860286	2122448
5km	50%	50000	6	334	5721689	615489	5048408	2088749
5km	50%	50000	6	318	5510374	668615	4770297	2136977
5km	50%	50000	6	243	4424259	603257	3771625	1754567
5km	50%	50000	6	385	6545121	728307	5768907	2461697
5km	50%	50000	6	270	4749095	608479	4087936	2147033
5km	50%	50000	6	268	5745011	711353	4985400	2432511
5km	50%	50000	6	271	4251796	543730	3655621	1719652
5km	50%	50000	6	301	6182882	737898	5357163	2602566
5km	50%	50000	6	232	5562897	634091	4874077	1919015
5km	50%	50000	6	258	4162629	531020	3572666	1731274
5km	50%	50000	6	348	6223822	748675	5422519	2384805
5km	50%	50000	6	255	4909507	643689	4217069	2061531
5km	50%	50000	6	288	6113916	729571	5316951	2387600
5km	50%	50000	6	223	4124414	531810	3560161	1809599
5km	50%	50000	6	187	4391860	551138	3803846	1687402
5km	50%	50000	6	268	4824509	589206	4174913	1801490
5km	50%	50000	6	222	3910340	512677	3346743	1665826
5km	50%	50000	6	285	5826544	669478	5069428	2250634
5km	50%	50000	6	410	4823080	624713	4130176	1977130
5km	50%	50000	6	232	4509784	595486	3854288	1756035
5km	50%	50000	6	312	4207399	559421	3611308	1685827
5km	50%	50000	6	321	4904517	590489	4259060	2307420
5km	50%	50000	6	276	5612519	676415	4897042	2076169
5km	50%	50000	6	294	4553591	592999	3908427	1976481
5km	50%	50000	6	243	5081227	624264	4403305	2023103
5km	50%	50000	6	298	5792331	735407	4989451	2200462
5km	50%	50000	6	292	5103185	590540	4478063	1873523
5km	50%	50000	6	218	4153175	547072	3538496	1746916
5km	50%	50000	6	295	5244776	679811	4506755	2224974
5km	50%	50000	6	279	5303669	637873	4626910	2016011
5km	50%	50000	6	213	4837117	663099	4090009	2070487
5km	50%	50000	6	284	5948713	669687	5222974	2352840
5km	50%	50000	6	210	5788207	713484	4998096	2301502
5km	50%	50000	6	226	5181853	608458	4512724	1940680
5km	50%	50000	6	224	4008303	501333	3457791	1639856
5km	50%	50000	6	325	5575218	708998	4768330	2465611
5km	50%	50000	6	306	3838369	515106	3296242	1657724
5km	50%	50000	6	272	4425872	562888	3822078	1803414
5km	50%	50000	6	186	4478280	585130	3844196	1844180
5km	50%	50000	6	244	4332678	570851	3697781	1754850
5km	50%	50000	6	314	4791451	587356	4159928	1841358
5km	50%	50000	6	217	4637278	603650	3960419	1941965
5km	50%	50000	6	277	4245141	511783	3669515	1697147
5km	50%	50000	6	287	4751655	616420	4091251	1948765
5km	50%	50000	6	261	3475501	463285	2981267	1691109
5km	50%	50000	6	351	5930190	655318	5232724	2265139
5km	50%	50000	6	376	4955607	534276	4386905	1807589
5km	50%	50000	6	282	5060067	717624	4278538	2203677
5km	50%	50000	6	279	4941909	663016	4230845	2218759
5km	50%	50000	6	245	5973304	670239	5257306	2190291
5km	50%	50000	6	230	5503737	696104	4733273	2126100
5km	50%	50000	6	227	4723464	605090	4054842	1878591
5km	50%	50000	6	325	4794895	622303	4118910	1804406
5km	50%	50000	6	245	4758269	570332	4134802	1847292
5km	50%	50000	6	262	5256970	675852	4518702	2088821
5km	50%	50000	6	254	4832130	611410	4137249	1855087
5km	50%	50000	6	217	4119250	544430	3543508	1627530
5km	50%	50000	6	291	4332252	529491	3754551	1607527
5km	50%	50000	6	309	4727651	578070	4096053	1797403
5km	50%	50000	6	330	4491704	573254	3856633	1696955
5km	50%	50000	6	209	5561151	718555	4773674	2117044
5km	50%	50000	6	229	4424150	571113	3810043	1780460
5km	50%	50000	6	286	5370489	683564	4624290	2384607
5km	50%	50000	6	319	4771960	591176	4143582	1871373
5km	50%	50000	6	491	5929830	696470	5164179	2865117
5km	50%	50000	6	252	4979948	614789	4304387	1997483
5km	50%	50000	6	373	4288225	562743	3670864	2134456
5km	50%	50000	6	494	6173283	634996	5485294	2363589
5km	50%	50000	6	344	4214875	554366	3616621	1667715
5km	50%	50000	6	334	5248331	624161	4570348	2193267
5km	50%	50000	6	312	5029771	606123	4361839	2032628
5km	50%	50000	6	437	6975016	808236	6110251	2809689
5km	50%	50000	6	326	5691046	720718	4897697	2448182
5km	50%	50000	6	285	4343369	539485	3752880	1852301
5km	50%	50000	6	248	4913713	598455	4248573	1800894
5km	50%	50000	6	242	4996421	620034	4305054	1991659
5km	50%	50000	6	324	5856668	718042	5074537	2391399
5km	50%	50000	6	305	5129872	634325	4423813	1920016
5km	50%	50000	6	324	6811162	756281	5997942	2626133
5km	50%	50000	6	304	5906363	627777	5198646	2105117
5km	50%	50000	6	293	5064101	651675	4362036	2200264
5km	50%	50000	6	283	4637542	600504	3978089	2042088
5km	50%	50000	6	318	5357383	694417	4604635	2005143
5km	50%	50000	6	367	5114422	676309	4364820	2136553
5km	50%	50000	6	290	5583433	705721	4811347	2514469
5km	50%	50000	6	249	5355051	694163	4617404	2392090
5km	50%	50000	6	276	4881937	602666	4226982	2042006
5km	50%	50000	6	222	7378496	817731	6493527	2740037
5km	50%	50000	6	370	6086111	684734	5354135	2423715
5km	50%	50000	6	234	4243125	554915	3626348	1696847
5km	50%	50000	6	251	4600802	587864	3928687	1677612
5km	50%	50000	6	307	5006293	641620	4299077	2324383
5km	50%	50000	6	302	5303440	660442	4564138	2259580
5km	50%	50000	6	354	5336435	651886	4631823	2116613
5km	50%	50000	6	376	5067389	630341	4392264	2239777
5km	50%	50000	6	244	5149872	625226	4462063	1812324
5km	50%	50000	6	297	5734735	671779	4986779	2619935
5km	50%	50000	6	532	4484797	608138	3809797	2099354
5km	50%	50000	6	308	4733175	580459	4114278	2053924
5km	50%	50000	6	286	4852830	604783	4179009	1833304
5km	50%	50000	6	234	3963569	519622	3390041	1746710
5km	50%	50000	6	227	4319865	519850	3758579	1770947
5km	50%	50000	6	238	4824881	628716	4151020	1822974
5km	50%	50000	6	254	5915064	717026	5156105	2254885
5km	50%	50000	6	302	4458411	563893	3860207	1720640
5km	50%	50000	6	375	5003204	606759	4352568	2064428
5km	50%	50000	6	342	5593444	672561	4877651	2111581
5km	50%	50000	6	234	4200229	572026	3571438	1730950
5km	50%	50000	6	272	4954868	607186	4294695	2015033
5km	50%	50000	6	326	5158334	661781	4425293	1943679
5km	50%	50000	6	221	4476423	557124	3869545	1840422
5km	50%	50000	6	286	4958781	612807	4290819	1817586
5km	50%	50000	6	234	4578090	596306	3929231	2026986
5km	50%	50000	6	294	5176382	654530	4442230	2090934
5km	50%	50000	6	274	4280406	560153	3640881	1668640
5km	50%	50000	6	301	5819011	712460	5069703	2181765
5km	50%	50000	6	458	6585688	730677	5800674	2487639
5km	50%	50000	6	258	6260466	698198	5498323	2369801
5km	50%	50000	6	312	5428330	608722	4783348	2091029
5km	50%	50000	6	298	5099727	676614	4364446	2400198
5km	50%	50000	6	361	6909020	763020	6097102	2579995
5km	50%	50000	6	293	7046466	800681	6186170	2854440
5km	50%	50000	6	352	4848320	641054	4157765	2021277
5km	50%	50000	6	292	4818505	607234	4149349	1820494
5km	50%	50000	6	268	4797501	642081	4101871	2147173
5km	50%	50000	6	341	5753240	663679	5025502	2338176
5km	50%	50000	6	216	4361226	590099	3732029	1945581
5km	50%	50000	6	320	6097796	703509	5322158	2508614
5km	50%	50000	6	294	4167148	531644	3575507	1745195
5km	50%	50000	6	249	6817944	808407	5934743	2518329
5km	50%	50000	6	355	4995111	663689	4277757	2218702
5km	50%	50000	6	299	4590671	596442	3957754	1800474
5km	50%	50000	6	265	6153275	680207	5379658	2187344
5km	50%	50000	6	328	5927792	769121	5118883	2354919
5km	50%	50000	6	225	4569045	580759	3945146	1790648
5km	50%	50000	6	267	4782110	602278	4135720	1823389
5km	50%	50000	6	371	4341773	560417	3711601	1841232
5km	50%	50000	6	306	4699893	693767	3958632	2162230
5km	50%	50000	6	279	5933145	722802	5129978	2517291
5km	50%	50000	6	233	5123580	671006	4395471	2114002
5km	50%	50000	6	250	6511643	775114	5640074	2611887
5km	50%	50000	6	280	5044815	682985	4292897	2406019
5km	50%	50000	6	261	5817239	667964	5095853	2315990
5km	50%	50000	6	295	5947549	696969	5184602	2436789
5km	50%	50000	6	268	6983390	748324	6155918	2384262
5km	50%	50000	6	269	6235616	738024	5423077	2429443
5km	50%	50000	6	242	5893617	709305	5118505	2398439
5km	50%	50000	6	318	4805069	599187	4143670	1821407
5km	50%	50000	6	330	5613258	716115	4838896	2406013
5km	50%	50000	6	245	4701392	630674	4022486	2295155
5km	50%	50000	6	246	4805706	618918	4113514	1905620
5km	50%	50000	6	261	4592125	558913	3972147	1891059
5km	50%	50000	6	227	4370209	569105	3765418	1771758
5km	50%	50000	6	294	4543967	608129	3880515	2217365
5km	50%	50000	6	481	5729802	721245	4947450	2451548
5km	50%	50000	6	285	4660929	590404	4003372	1837198
5km	50%	50000	6	262	5220014	657128	4503773	2484292
5km	50%	50000	6	266	5219825	623735	4554554	2070676
5km	50%	50000	6	365	5836925	732661	4971114	2546166
5km	50%	50000	6	226	4452130	592478	3809445	1808224
5km	50%	50000	6	274	5800102	698601	5025919	2110297
5km	50%	50000	6	280	4657911	583926	4038343	1882003
5km	50%	50000	6	273	5302428	674501	4563555	2075154
5km	50%	50000	6	323	4686573	608985	4025106	1823306
5km	50%	50000	6	239	5365722	606001	4703151	1989554
5km	50%	50000	6	351	5405302	697357	4611348	2132170
5km	50%	50000	6	276	5396192	700020	4632071	2109418
5km	50%	50000	6	509	4141869	537852	3574433	1679479
5km	50%	50000	6	272	5291477	630935	4586705	2138531
5km	50%	50000	6	266	6146988	681143	5393200	2191770
5km	50%	50000	6	271	4481531	589612	3822921	1878055
5km	50%	50000	6	256	4327959	563964	3718075	2104972
5km	50%	50000	6	346	4322006	567203	3712368	1730939
5km	50%	50000	6	308	4019664	538600	3448693	1632158
5km	50%	50000	6	233	4902613	606403	4249948	1823575
5km	50%	50000	6	365	4726281	604419	4072804	1748527
5km	50%	50000	6	275	5190648	599905	4544065	1842522
5km	50%	50000	6	290	5293083	621749	4605599	2308370
5km	50%	50000	6	270	5235601	690557	4502436	2081972
5km	50%	50000	6	278	4020199	524278	3458492	1542637
5km	50%	50000	6	241	5256473	611874	4603255	1924482
5km	50%	50000	6	252	4318806	563303	3704649	1709574
5km	50%	50000	6	366	4736301	611716	4079991	2090436
5km	50%	50000	6	243	3981387	486440	3439908	1688655
5km	50%	50000	6	356	5670473	708418	4908252	2302247
5km	50%	50000	6	363	5974481	650199	5257566	2203736
5km	50%	50000	6	262	4694939	626172	4007584	2063714
5km	50%	50000	6	332	5937207	665644	5200120	2392060
5km	50%	50000	6	293	6815303	740104	6007055	2377840
5km	50%	50000	6	321	6436884	722915	5648805	2369602
5km	50%	50000	6	221	5056322	646697	4371133	1898992
5km	50%	50000	6	327	5484269	704863	4723975	2161733
5km	50%	50000	6	183	3443457	480529	2936838	1552910
5km	50%	50000	6	222	5380555	688337	4620952	2338664
5km	50%	50000	6	213	4738209	563886	4130996	1737367
5km	50%	50000	6	242	4240524	534426	3650449	1623792
5km	50%	50000	6	199	4664815	597727	4036654	1842043
5km	50%	50000	6	205	4450302	587007	3818901	1678764
5km	50%	50000	6	369	6231151	716647	5444412	2529247
5km	50%	50000	6	257	6203430	708646	5419378	2227835
5km	50%	50000	6	440	5750725	667900	5005273	2381748
5km	50%	50000	6	306	6171826	757100	5324997	2590261
5km	50%	50000	6	263	4214971	557278	3598162	1789722
5km	50%	50000	6	302	5071535	634893	4374989	1902935
5km	50%	50000	6	237	5516314	665252	4784499	2325307
5km	50%	50000	6	371	6320395	695807	5570065	2474010
5km	50%	50000	6	250	5545407	652522	4823128	2195907
5km	50%	50000	6	243	4203705	541352	3599097	1663654
5km	50%	50000	6	181	4002735	511006	3455117	1604867
5km	50%	50000	6	332	5449945	631681	4772998	2163112
5km	50%	50000	6	277	5102459	638274	4385907	1858112
5km	50%	50000	6	320	6568255	731548	5749119	2447196
5km	50%	50000	6	442	6559282	773224	5728078	2885832
5km	50%	50000	6	381	5674293	618625	4994735	2425824
5km	50%	50000	6	306	5526426	611990	4859110	1885970
5km	50%	50000	6	254	5420807	615202	4712337	2237339
5km	50%	50000	6	335	4985148	635243	4298742	1951518
5km	50%	50000	6	269	4741255	637678	4075446	2086693
5km	50%	50000	6	272	6163607	739111	5346108	2736088
5km	50%	50000	6	302	4077873	525963	3513539	1563815
5km	50%	50000	6	376	4865309	633546	4171614	2017544
5km	50%	50000	6	305	5104406	619948	4416186	2036170
5km	50%	50000	6	294	4674464	625673	4015338	2036396
5km	50%	50000	6	244	3759148	466004	3253185	1540222
5km	50%	50000	6	268	5590030	680293	4842332	2319135
5km	50%	50000	6	434	4753094	592675	4124705	1685276
5km	50%	50000	6	245	4676387	611121	4012537	1901155
5km	50%	50000	6	300	4144894	484592	3608977	1780906
5km	50%	50000	6	397	4877304	613326	4171840	2182251
5km	50%	50000	6	439	5097638	696073	4342378	2244915
5km	50%	50000	6	267	4911851	619231	4208067	2164715
5km	50%	50000	6	300	4707984	583067	4090501	1836836
5km	50%	50000	6	357	5461108	661506	4756089	2027530
5km	50%	50000	6	411	5917969	633280	5228581	2224813
5km	50%	50000	6	272	4367918	591350	3729486	1689341
5km	50%	50000	6	274	6242421	719357	5452627	2494795
5km	50%	50000	6	308	5788527	720715	4973944	2472367
5km	50%	50000	6	346	4838094	626561	4166532	1920598
5km	50%	50000	6	416	4080943	517819	3519769	1603974
5km	50%	50000	6	276	4271583	553021	3668220	1701884
5km	50%	50000	6	227	4454020	596211	3800001	2002342
5km	50%	50000	6	293	4238490	570724	3598566	1767691
5km	50%	50000	6	257	5404742	682934	4664258	2275885
5km	50%	50000	6	348	5576422	717090	4787513	2416533
5km	50%	50000	6	354	5577775	629120	4892930	2167804
5km	50%	50000	6	269	5463174	644407	4756093	2166396
5km	50%	50000	6	312	6063027	801464	5177392	2353149
5km	50%	50000	6	287	5205712	605768	4520992	2018937
5km	50%	50000	6	458	6489112	767438	5646847	2802161
5km	50%	50000	6	358	5209151	641238	4501378	2035964
5km	50%	50000	6	251	5871809	763120	5053110	2487778
5km	50%	50000	6	265	4863275	624933	4162321	1779678
5km	50%	50000	6	306	4517657	574694	3888536	1766607
5km	50%	50000	6	291	4698286	570433	4062481	2066995
5km	50%	50000	6	258	4652014	609543	3971632	1767602
5km	50%	50000	6	240	4837218	608135	4151814	1839665
5km	50%	50000	6	354	5718808	685312	4982534	2201970
5km	50%	50000	6	311	5489264	709588	4732489	2241680
5km	50%	50000	6	283	5518335	739152	4726588	2301496
5km	50%	50000	6	289	6202667	693418	5448946	2494496
5km	50%	50000	6	316	5426898	671765	4646867	2396778
5km	50%	50000	6	254	5939653	730467	5146356	2441200
5km	50%	50000	6	308	5863003	683920	5143489	2309140
5km	50%	50000	6	384	3595425	476874	3055056	1700145
5km	50%	50000	6	269	6001936	672919	5255734	2424698
5km	50%	50000	6	243	5398754	616745	4729511	2181832
5km	50%	50000	6	382	5432282	622108	4744393	2147380
5km	50%	50000	6	442	6916801	712882	6142120	2348316
5km	50%	50000	6	378	5872756	735510	5094982	2366916
5km	50%	50000	6	419	6064078	658205	5351276	2145355
5km	50%	50000	6	299	6387731	793949	5497368	2461394
5km	50%	50000	6	245	3655897	513707	3107848	1662804
5km	50%	50000	6	365	6575128	723468	5800641	2613756
5km	50%	50000	6	243	4463512	542117	3886305	1838025
5km	50%	50000	6	411	7568588	804834	6714629	2638575
5km	50%	50000	6	200	4786459	611598	4108179	1972244
5km	50%	50000	6	207	4808668	646676	4114289	1974085
5km	50%	50000	6	264	4741141	634116	4058711	1988418
5km	50%	50000	6	340	6711953	753550	5897119	2607204
5km	50%	50000	6	256	5141757	643542	4439407	2363838
5km	50%	50000	6	300	5557430	640759	4859005	2169295
5km	50%	50000	6	144	3920866	516703	3357444	1485653
5km	50%	50000	6	233	4772354	658122	4066245	2285815
5km	50%	50000	6	227	4248117	594711	3613854	1875621
5km	50%	50000	6	297	6591940	756451	5768003	2816567
5km	50%	50000	6	307	6207859	738449	5396120	2537761
5km	50%	50000	6	307	3999051	542604	3419460	1798514
5km	50%	50000	6	276	4220810	529372	3646180	1605144
5km	50%	50000	6	225	5323426	620867	4650444	2057464
5km	50%	50000	6	357	5501766	643283	4799984	2154155
5km	50%	50000	6	279	6070774	682413	5325217	2348389
5km	50%	50000	6	245	3808484	463797	3295202	1660877
5km	50%	50000	6	247	4249070	507391	3701287	1669872
5km	50%	50000	6	219	4488394	586118	3844829	1916126
5km	50%	50000	6	364	5488758	621504	4821640	2016443
5km	50%	50000	6	354	5098358	603798	4419376	2314593
5km	50%	50000	6	417	6525777	694060	5756374	2528936
5km	50%	50000	6	253	4648545	571537	4027659	1778796
5km	50%	50000	6	316	5905982	653571	5179956	2454134
5km	50%	50000	6	213	4729264	651092	4015818	2082969
5km	50%	50000	6	395	4682621	625148	4018899	2236502
5km	50%	50000	6	244	6255449	726934	5464222	2268268
5km	50%	50000	6	377	7440572	843448	6526888	2934697
5km	50%	50000	6	302	5380666	712217	4605345	2314649
5km	50%	50000	6	360	6562628	720868	5780415	2309250
5km	50%	50000	6	282	6529641	694205	5772916	2247124
5km	50%	50000	6	335	6547141	728342	5748901	2586003
5km	50%	50000	6	317	4658769	594755	3992586	1895775
5km	50%	50000	6	262	4279355	572851	3659534	1849239
5km	50%	50000	6	220	4406331	546885	3776980	1753973
5km	50%	50000	6	264	4749237	639729	4042413	2025932
5km	50%	50000	6	244	6638507	765511	5819112	2463319
5km	50%	50000	6	321	6319078	712859	5512986	2543255
5km	50%	50000	6	294	4598659	575344	3956903	1662036
5km	50%	50000	6	192	5896500	672097	5188273	2291454
5km	50%	50000	6	284	5226099	662099	4507673	2106734
5km	50%	50000	6	275	4923784	629445	4258348	1792992
5km	50%	50000	6	343	6535577	736422	5731203	2700356
5km	50%	50000	6	285	5505747	653021	4808229	2174020
5km	50%	50000	6	260	5122494	685935	4369399	2238071
5km	50%	50000	6	261	5486227	639984	4782347	2134164
5km	50%	50000	6	320	6056192	673978	5335785	2223404
5km	50%	50000	6	262	4431529	554814	3831473	1977091
5km	50%	50000	6	228	5506447	624505	4835427	1992833
5km	50%	50000	6	242	5220013	653915	4506794	2121325
5km	50%	50000	6	322	4418012	574230	3791745	1615619
5km	50%	50000	6	247	4697855	581258	4066903	1812527
5km	50%	50000	6	273	3840082	522112	3274631	1676311
5km	50%	50000	6	282	4829011	647687	4131646	1986704
5km	50%	50000	6	213	4862231	611405	4153914	2004335
5km	50%	50000	6	447	6317231	748262	5499570	2713215
5km	50%	50000	6	224	5385341	693778	4628602	2189639
5km	50%	50000	6	353	6167789	722402	5398259	2331078
5km	50%	50000	6	289	4983724	614888	4295325	1949842
5km	50%	50000	6	297	6101587	687253	5342742	2431179
5km	50%	50000	6	228	4194139	565438	3588026	1902618
5km	50%	50000	6	296	4717442	591083	4054124	1727392
5km	50%	50000	6	301	4774554	641107	4077799	1880826
5km	50%	50000	6	319	4757324	612245	4107738	1832982
5km	50%	50000	6	302	5219662	628933	4550266	2088327
5km	50%	50000	6	250	4929219	648504	4218588	2285819
5km	50%	50000	6	220	4660251	591819	4021792	1884816
5km	50%	50000	6	324	5858480	662383	5123141	2240906
5km	50%	50000	6	260	5469696	667248	4747956	2228377
5km	50%	50000	6	368	4904917	573100	4283676	1987408
5km	50%	50000	6	357	5079707	612526	4426329	2132836
5km	50%	50000	6	304	5829953	726368	5053874	2306959
5km	50%	50000	6	248	5516032	637609	4816946	2441123
5km	50%	50000	6	254	5318058	669571	4595906	2247672
5km	50%	50000	6	235	5097427	641415	4394873	2015360
5km	50%	50000	6	233	5113090	593073	4455644	1963206
5km	50%	50000	6	301	4388262	549215	3790411	1854966
5km	50%	50000	6	296	4594002	568352	3958193	1783183
5km	50%	50000	6	378	6973217	787952	6084440	2754396
5km	50%	50000	6	308	5146883	615601	4475508	2293429
5km	50%	50000	6	352	5771323	649365	5038209	2181747
5km	50%	50000	6	259	4895642	647561	4192156	1885549
5km	50%	50000	6	269	4772509	603761	4108317	2122757
5km	50%	50000	6	248	5619091	652662	4913298	2343045
5km	50%	50000	6	302	5082117	653367	4381469	1878007
5km	50%	50000	6	371	6400568	701587	5627191	2459727
5km	50%	50000	6	272	4958451	608087	4289763	1958436
5km	50%	50000	6	269	4032449	502966	3460787	1656441
5km	50%	50000	6	222	5068162	610076	4398771	2143784
5km	50%	50000	6	271	4955488	582361	4322423	2106492
5km	50%	50000	6	263	4879959	608180	4226013	1883852
5km	50%	50000	6	254	4792839	642813	4080817	1918101
5km	50%	50000	6	398	7159536	836610	6237026	2897669
5km	50%	50000	6	283	4254344	559210	3648640	1704345
5km	50%	50000	6	224	4396754	598615	3742340	1851225
5km	50%	50000	6	219	4225593	577271	3606293	1728958
5km	50%	50000	6	352	4267893	578264	3638528	1978288
5km	50%	50000	6	230	5551483	688797	4802103	2190308
5km	50%	50000	6	380	6177916	646073	5481067	2225364
5km	50%	50000	6	310	4978489	641376	4260689	2008503
5km	50%	50000	6	316	6674393	737325	5872662	2329181
5km	50%	50000	6	217	5422841	646305	4718809	2009042
5km	50%	50000	6	228	3600991	492961	3078912	1622066
5km	50%	50000	6	248	4722059	638750	4036397	2069046
5km	50%	50000	6	238	5526378	718914	4735442	2459146
5km	50%	50000	6	235	4330841	538941	3746564	1607740
5km	50%	50000	6	309	6129505	709080	5353607	2553101
5km	50%	50000	6	284	4889710	620998	4234586	2060619
5km	50%	50000	6	373	5041717	602487	4382847	2083262
5km	50%	50000	6	269	5264368	680653	4519028	2061259
5km	50%	50000	6	220	5431273	665201	4717900	2322251
5km	50%	50000	6	301	4529959	580919	3886611	1905018
5km	50%	50000	6	302	6028613	682166	5304948	2750978
5km	50%	50000	6	242	4394904	536088	3807757	1755787
5km	50%	50000	6	308	4666714	617700	3985715	1927835
5km	50%	50000	6	273	4791407	595728	4098697	1881646
5km	50%	50000	6	275	4467738	572752	3832511	1783397
5km	50%	50000	6	373	6320768	779427	5488441	2414944
5km	50%	50000	6	258	5556433	652295	4843693	2368678
5km	50%	50000	6	240	4934563	646986	4222054	1944760
5km	50%	50000	6	282	6136338	699846	5376094	2310390
5km	50%	50000	6	396	5424499	708856	4657295	2207167
5km	50%	50000	6	313	5067508	641885	4376771	1942115
5km	50%	50000	6	283	5254920	625720	4577264	1989581
5km	50%	50000	6	262	5083165	659240	4377647	2106114
5km	50%	50000	6	228	4333885	593353	3686529	1829008
5km	50%	50000	6	245	4771119	608927	4097899	1913027
5km	50%	50000	6	266	5208468	590737	4554542	2059855
5km	50%	50000	6	218	4714117	637575	4010057	2058891
5km	50%	50000	6	209	4507311	553401	3909119	1662911
5km	50%	50000	6	283	4060222	494784	3520639	1634767
5km	50%	50000	6	360	6006655	717287	5219370	2411413
5km	50%	50000	6	264	3947504	469600	3413628	1546238
5km	50%	50000	6	290	4653478	640903	3970217	2002858
5km	50%	50000	6	253	4074708	537034	3485084	1652787
5km	50%	50000	6	250	6103494	672026	5391779	2401716
5km	50%	50000	6	235	6735446	785157	5887793	2664215
5km	50%	50000	6	272	5018551	647359	4320371	2050033
5km	50%	50000	6	256	5302644	681386	4542250	2279439
5km	50%	50000	6	352	7277664	807402	6399486	2898643
5km	50%	50000	6	265	4908886	633459	4209497	1890837
5km	50%	50000	6	366	4941549	654133	4218731	2065248
5km	50%	50000	6	350	6470161	771135	5618362	2568876
5km	50%	50000	6	334	4747065	632605	4060532	1768947
5km	50%	50000	6	332	4769158	616110	4105929	1894635
5km	50%	50000	6	335	4719667	617993	4060212	1766874
5km	50%	50000	6	312	4914102	621380	4236683	2171670
5km	50%	50000	6	322	5845526	667620	5116519	2251433
5km	50%	50000	6	268	4077932	507668	3539562	1611363
5km	50%	50000	6	250	4069896	523021	3508475	1654778
5km	50%	50000	6	306	3711766	496071	3157714	1618074
5km	50%	50000	6	319	4789043	646716	4090811	2199473
5km	50%	50000	6	266	4343119	549604	3734965	1925355
5km	50%	50000	6	286	5865375	679554	5113301	2435793
5km	50%	50000	6	334	4316740	575844	3697491	1819114
5km	50%	50000	6	277	5531696	621529	4852767	2070591
5km	50%	50000	6	210	4713759	605103	4047033	1909751
5km	50%	50000	6	251	4697071	607372	4035615	1987987
5km	50%	50000	6	268	5759638	759104	4910397	2226088
5km	50%	50000	6	198	5428295	642178	4724143	1936796
5km	50%	50000	6	387	5915972	664531	5196526	2190138
5km	50%	50000	6	253	5346508	688280	4602578	2251657
5km	50%	50000	6	302	5805173	735694	4996828	2487229
5km	50%	50000	6	318	5381584	652643	4673346	2143094
5km	50%	50000	6	251	5730389	694815	4975420	2046375
5km	50%	50000	6	453	5200905	637076	4493160	1978607
5km	50%	50000	6	243	4658214	638867	3948192	1878164
5km	50%	50000	6	213	5886060	705679	5144976	2038599
5km	50%	50000	6	316	5509362	627494	4839670	2077975
5km	50%	50000	6	248	4469185	577993	3831854	1882683
5km	50%	50000	6	233	5032253	673241	4283908	1978265
5km	50%	50000	6	282	5434292	670092	4718977	2036500
5km	50%	50000	6	314	5940299	693826	5190472	2326310
5km	50%	50000	6	371	5376281	596357	4722144	2107284
5km	50%	50000	6	275	4654066	584372	3993230	1938578
5km	50%	50000	6	399	5156834	636709	4428815	1925892
5km	50%	50000	6	289	4471095	560850	3859466	1729123
5km	50%	50000	6	288	4595568	589543	3951012	1915181
5km	50%	50000	6	260	5983858	684152	5241358	2409585
5km	50%	50000	6	272	4827954	614741	4158949	1888469
5km	50%	50000	6	303	4993603	695222	4225777	2411234
5km	50%	50000	6	400	7253186	835437	6323990	2875981
5km	50%	50000	6	251	5021484	659882	4306940	2192985
5km	50%	50000	6	237	4876004	667944	4160807	2058621
5km	50%	50000	6	375	5218790	666228	4435895	2340148
5km	50%	50000	6	263	4651922	573080	4015477	1756532
5km	50%	50000	6	284	5653982	690281	4910317	2058378
5km	50%	50000	6	235	5245834	672142	4515220	2108018
5km	50%	50000	6	269	4054535	542990	3448991	1884394
5km	50%	50000	6	345	5768445	692006	5003327	2323767
5km	50%	50000	6	383	6881442	782846	6039930	2739487
5km	50%	50000	6	229	4642517	582421	4004861	1841059
5km	50%	50000	6	485	5627752	612982	4961676	2146839
5km	50%	50000	6	334	6316222	727358	5536065	2459490
5km	50%	50000	6	261	6046419	695679	5301139	2231664
5km	50%	50000	6	247	5583146	603200	4918095	2100740
5km	50%	50000	6	345	4531751	596659	3883344	1759417
5km	50%	50000	6	301	6941915	759583	6106176	2480317
5km	50%	50000	6	332	5165563	723414	4369971	2336072
5km	50%	50000	6	383	5535088	668632	4793772	2499554
5km	50%	50000	6	411	5170093	658558	4448219	2107357
5km	50%	50000	6	331	4539886	579771	3903250	1676796
5km	50%	50000	6	321	4668757	639878	3961205	2026475
5km	50%	50000	6	262	5582697	694626	4832652	2398911
5km	50%	50000	6	217	4864389	639078	4142082	2177320
5km	50%	50000	6	344	4777415	588395	4131343	2090555
5km	50%	50000	6	268	5832772	643880	5124783	2185032
5km	50%	50000	6	254	4537450	589115	3911141	1794997
5km	50%	50000	6	218	4768779	621739	4095255	2015050
5km	50%	50000	6	369	5139183	709409	4369551	2279300
5km	50%	50000	6	229	5775055	671957	4975361	2438444
5km	50%	50000	6	254	4542737	588408	3894819	1864982
5km	50%	50000	6	412	5928289	692448	5196443	2434846
5km	50%	50000	6	396	5404184	583402	4735426	1972824
5km	50%	50000	6	208	5868746	635438	5195217	2212195
5km	50%	50000	6	231	4567641	605929	3923064	1896303
5km	50%	50000	6	206	5045018	597407	4387133	2010344
5km	50%	50000	6	321	6654587	719679	5846279	2677631
5km	50%	50000	6	223	5835619	700943	5076336	2374002
5km	50%	50000	6	375	5519612	710441	4755051	2311512
5km	50%	50000	6	232	4821823	636598	4130482	2114274
5km	50%	50000	6	342	4239455	541033	3653191	1834442
5km	50%	50000	6	232	5237320	647629	4533996	2069755
5km	50%	50000	6	257	7014684	778168	6202283	2415255
5km	50%	50000	6	236	4612991	578040	3982113	1858044
5km	50%	50000	6	335	5479852	702107	4717477	2056087
5km	50%	50000	6	248	5799425	744301	5020703	2263246
5km	50%	50000	6	209	4131891	549034	3542832	1753012
5km	50%	50000	6	289	6147052	691477	5399835	2305083
5km	50%	50000	6	355	6442848	687243	5677053	2269052
5km	50%	50000	6	266	4426230	568677	3792590	1948508
5km	50%	50000	6	255	4893859	581891	4264526	1734153
5km	50%	50000	6	283	4921872	651253	4204017	1986209
5km	50%	50000	6	251	5758383	630953	5068622	2184397
5km	50%	50000	6	204	4369300	550138	3791689	1699832
5km	50%	50000	6	215	4706810	587434	4085064	1896928
5km	50%	50000	6	253	4980362	641741	4273437	2015573
5km	50%	50000	6	247	4806886	646436	4130541	1845590
5km	50%	50000	6	299	4920944	649279	4198110	2051655
5km	50%	50000	6	240	3757014	479745	3238706	1593552
5km	50%	50000	6	268	5074931	631065	4382261	1900996
5km	50%	50000	6	240	4583842	601512	3940524	1943491
5km	50%	50000	6	274	5480865	610159	4820887	2073823
5km	50%	50000	6	335	4191606	527369	3610918	1688395
5km	50%	50000	6	271	6607688	757859	5801739	2337537
5km	50%	50000	6	514	6198236	701269	5437391	2301426
5km	50%	50000	6	290	5019675	642095	4307450	1974787
5km	50%	50000	6	259	4787444	601189	4119454	1915265
5km	50%	50000	6	275	5921789	657550	5217886	2331317
5km	50%	50000	6	356	6539914	688019	5784154	2282341
5km	50%	50000	6	291	5541876	636586	4856623	2101979
5km	50%	50000	6	278	5404910	678998	4674146	2127950
5km	50%	50000	6	242	5980153	757368	5125232	2553763
5km	50%	50000	6	265	4333571	538181	3704996	1566259
5km	50%	50000	6	230	4623514	626118	3968071	1730675
5km	50%	50000	6	364	4426432	555771	3804494	2020203
5km	50%	50000	6	206	5807385	650693	5101367	2179644
5km	50%	50000	6	253	5268648	665303	4544662	2261691
5km	50%	50000	6	509	6381481	737410	5586395	2665053
5km	50%	50000	6	282	6602817	741867	5802919	2465370
5km	50%	50000	6	282	4440726	576638	3817658	1738910
5km	50%	50000	6	346	4230073	538112	3659652	1538001
5km	50%	50000	6	264	4369888	536694	3788118	1754600
5km	50%	50000	6	282	4379828	566824	3772291	1728098
5km	50%	50000	6	360	5654257	678065	4934020	2611511
5km	50%	50000	6	324	3759947	497967	3212071	1621079
5km	50%	50000	6	358	4840301	614508	4181491	1942714
5km	50%	50000	6	236	5594563	644204	4856715	2239022
5km	50%	50000	6	358	4760408	638410	4068713	2158508
5km	50%	50000	6	366	6115130	716313	5288293	2501715
5km	50%	50000	6	285	5980766	684838	5212534	2555657
5km	50%	50000	6	228	6030796	737757	5217256	2434360
5km	50%	50000	6	287	4440329	596485	3780554	1963978
5km	50%	50000	6	333	5898092	701295	5134515	2467879
5km	50%	50000	6	312	6170552	698918	5422131	2390539
5km	50%	50000	6	234	4944745	616836	4274885	1974707
5km	50%	50000	6	264	5073084	605396	4412201	1801789
5km	50%	50000	6	303	5268540	675598	4522153	2198775
5km	50%	50000	6	285	5596465	597845	4935025	2184772
5km	50%	50000	6	311	5613396	653798	4888954	2598647
5km	50%	50000	6	331	5373147	634982	4678735	2063255
5km	50%	50000	6	271	5646114	639678	4956951	2178548
5km	50%	50000	6	277	4199211	569232	3588644	1991714
5km	50%	50000	6	287	5606275	666184	4888547	2485190
5km	50%	50000	6	277	5454584	701821	4691115	2233062
5km	50%	50000	6	357	5821688	671884	5099259	2226009
5km	50%	50000	6	286	6074972	716340	5298032	2694856
5km	50%	50000	6	218	6176375	757541	5327127	2374256
5km	50%	50000	6	283	4176489	556485	3581419	1748995
5km	50%	50000	6	185	4279183	583752	3664282	1642102
5km	50%	50000	6	238	5040882	632993	4357017	2000657
5km	50%	50000	6	412	5639829	607842	4972783	2252127
5km	50%	50000	6	247	5981419	691811	5239065	2328393
5km	50%	50000	6	238	4469476	567585	3856606	1773665
5km	50%	50000	6	342	6639876	771152	5803646	2619954
5km	50%	50000	6	269	6148234	701042	5390194	2349500
5km	50%	50000	6	304	5485475	629079	4776562	2190776
5km	50%	50000	6	211	4195019	559038	3588351	1718978
5km	50%	50000	6	369	4155923	579369	3535593	1982193
5km	50%	50000	6	401	5422617	700719	4653198	2355765
5km	50%	50000	6	254	4542127	581277	3915548	2060629
5km	50%	50000	6	303	4536698	600898	3901839	1904627
5km	50%	50000	6	272	5839285	663883	5130315	2398233
5km	50%	50000	6	280	3896281	507383	3345749	1696186
5km	50%	50000	6	208	4755918	604895	4092551	1979268
5km	50%	50000	6	306	4976651	642063	4279065	2273122
5km	50%	50000	6	349	4374430	584792	3744362	1880114
5km	50%	50000	6	430	6256790	714174	5484881	2452054
5km	50%	50000	6	242	4427904	556979	3836017	1770314
5km	50%	50000	6	255	4282300	572818	3663191	1628893
5km	50%	50000	6	301	6775956	769218	5943006	2664153
5km	50%	50000	6	231	4628575	601716	3978485	2004582
5km	50%	50000	6	210	4827715	615258	4146564	1872701
5km	50%	50000	6	301	4534581	628177	3867225	1808891
5km	50%	50000	6	353	5976461	647884	5261378	2212002
5km	50%	50000	6	295	5503148	639902	4784372	2121628
5km	50%	50000	6	293	4890433	601031	4242901	1795880
5km	50%	50000	6	298	5885433	748798	5060735	2474249
5km	50%	50000	6	283	4847904	596917	4177409	1905892
5km	50%	50000	6	200	4628841	615766	3949162	1978227
5km	50%	50000	6	447	5801130	623890	5106516	2456846
5km	50%	50000	6	291	4364447	569575	3763652	1812147
5km	50%	50000	6	408	6284871	711512	5521447	2450887
5km	50%	50000	6	307	4142580	520631	3579990	1672264
5km	50%	50000	6	292	5450716	630800	4786846	2189641
5km	50%	50000	6	410	6130099	740823	5333062	2416038
5km	50%	50000	6	217	4377526	579139	3746934	1865810
5km	50%	50000	6	300	4693234	620756	4018612	1898194
5km	50%	50000	6	278	4625241	620155	3954726	1838874
5km	50%	50000	6	346	6020532	694681	5257873	2257090
5km	50%	50000	6	308	4816028	620634	4140475	2027125
5km	50%	50000	6	286	4093879	516347	3483315	1649796
5km	50%	50000	6	295	5540675	642904	4834893	2171582
5km	50%	50000	6	230	5765955	678478	5010345	2175943
5km	50%	50000	6	210	4291681	548205	3684653	1937492
5km	50%	50000	6	346	6205578	727523	5387389	2410007
5km	50%	50000	6	259	4651882	539210	4064540	1933143
5km	50%	50000	6	229	5378075	723720	4600633	2303593
5km	50%	50000	6	241	4044218	556483	3436677	1640315
5km	50%	50000	6	281	4991249	638257	4283034	1966430
5km	50%	50000	6	281	6029885	703029	5271761	2187089
5km	50%	50000	6	249	4960873	637291	4267750	1977927
5km	50%	50000	6	287	4825858	640241	4119066	1970666
5km	50%	50000	6	275	4881062	633592	4198394	2034321
5km	50%	50000	6	207	4090095	526663	3514342	1674873
5km	50%	50000	6	268	5732396	740910	4942573	2435602
5km	50%	50000	6	275	5765040	740930	4922888	2306313
5km	50%	50000	6	391	5383362	649069	4681790	2311273
5km	50%	50000	6	219	4476524	574745	3820681	1864059
5km	50%	50000	6	390	5279119	652741	4547321	2132944
5km	50%	50000	6	268	4198658	513430	3642071	1526673
5km	50%	50000	6	244	4015186	525351	3429377	1585634
5km	50%	50000	6	336	5357030	644767	4657584	2251110
5km	50%	50000	6	258	4130661	535131	3548893	1706384
5km	50%	50000	6	245	5693512	684732	4956376	2241354
5km	50%	50000	6	254	4372170	561775	3750960	1782972
5km	50%	50000	6	341	6746522	814083	5855362	2814165
5km	50%	50000	6	244	6054204	669295	5319622	2193803
5km	50%	50000	6	297	4133999	557108	3550138	1795257
5km	50%	50000	6	300	6113919	743259	5284960	2528834
5km	50%	50000	6	213	4730843	571753	4101850	1702152
5km	50%	50000	6	310	4814025	631017	4142078	1877949
5km	50%	50000	6	328	5218585	657922	4506450	2178463
5km	50%	50000	6	326	4421379	598273	3773945	1776172
5km	50%	50000	6	290	7219078	820106	6333419	2683831
5km	50%	50000	6	406	5016482	605530	4357182	1867479
5km	50%	50000	6	343	5420802	596812	4770469	2113785
5km	50%	50000	6	258	4389699	539687	3786896	1724545
5km	50%	50000	6	273	3891917	515683	3304521	1731794
5km	50%	50000	6	225	4516022	583510	3886400	1776504
5km	50%	50000	6	248	4762970	574121	4153333	2046934
5km	50%	50000	6	435	5797101	653841	5088474	2425623
5km	50%	50000	6	222	4861756	621909	4198018	2008160
5km	50%	50000	6	437	5379801	682742	4643844	2298870
5km	50%	50000	6	176	4386840	561524	3775798	1673839
5km	50%	50000	6	243	4576529	630930	3876113	1800248
5km	50%	50000	6	247	4839315	613279	4181767	1758852
5km	50%	50000	6	265	4645764	586345	4020562	1924723
5km	50%	50000	6	270	5130888	638577	4434082	2126384
5km	50%	50000	6	324	5706267	619003	5029349	2099410
5km	50%	50000	6	354	5537981	624627	4869919	2021878
5km	50%	50000	6	241	4619596	593067	3963395	1884354
5km	50%	50000	6	232	5778391	718723	4956592	2425024
5km	50%	50000	6	226	3945107	509135	3399086	1715861
5km	50%	50000	6	314	5661918	702753	4880702	2645679
5km	50%	50000	6	369	4370827	520821	3787544	1782145
5km	50%	50000	6	385	5750614	683716	4984873	2397017
5km	50%	50000	6	362	4517643	586939	3864663	2075196
5km	50%	50000	6	255	5316056	674451	4582934	2123560
5km	50%	50000	6	301	4860827	626785	4158885	1916102
5km	50%	50000	6	291	5020611	640922	4310063	2111405
5km	50%	50000	6	252	5134372	636497	4453055	2263450
5km	50%	50000	6	253	4212015	602817	3574598	1926821
5km	50%	50000	6	331	6709118	701985	5945330	2397767
5km	50%	50000	6	248	5187131	617963	4520850	2123035
5km	50%	50000	6	200	3948055	519627	3359866	1641767
5km	50%	50000	6	263	4732897	565656	4117863	1974477
5km	50%	50000	6	362	5881830	640408	5185475	2208738
5km	50%	50000	6	256	4672653	585843	4038235	1883381
5km	50%	50000	6	342	6246886	725242	5435894	2355487
5km	50%	50000	6	325	4830867	599208	4146914	1899803
5km	50%	50000	6	269	4610288	559781	4020794	1818874
5km	50%	50000	6	248	4419455	553628	3811394	1879345
5km	50%	50000	6	240	5163438	661045	4424493	2289805
5km	50%	50000	6	322	5699089	674305	4954440	2196043
5km	50%	50000	6	280	5845520	670224	5119741	2143884
5km	50%	50000	6	323	5574902	703082	4793855	2404061
5km	50%	50000	6	325	5794527	699771	5038233	2462668
5km	50%	50000	6	302	5559166	628033	4860712	2190934
5km	50%	50000	6	336	4788629	604333	4128941	1936928
5km	50%	50000	6	317	4907282	659098	4189703	1998164
5km	50%	50000	6	236	5723082	718713	4948454	2382536
5km	50%	50000	6	333	6372166	743286	5572967	2317208
5km	50%	50000	6	243	4377143	552455	3765791	1772844
5km	50%	50000	6	278	5081209	667447	4337411	2260404
5km	50%	50000	6	301	5097160	660410	4402528	1905576
5km	50%	50000	6	238	4377922	578526	3755416	1782695
5km	50%	50000	6	311	4964021	653589	4256194	1930947
5km	50%	50000	6	261	5884523	724578	5099664	2346886
5km	50%	50000	6	307	4611880	625533	3937163	2020068
5km	50%	50000	6	337	4824786	630725	4147415	1925980
5km	50%	50000	6	317	5494564	599002	4847110	2306268
5km	50%	50000	6	300	4283393	597891	3614881	1801571
5km	50%	50000	6	231	3694001	493102	3158262	1529968
5km	50%	50000	6	495	5747096	627529	5069379	2112863
5km	50%	50000	6	313	5835781	641051	5145755	2149657
5km	50%	50000	6	258	5817515	684788	5042254	2287800
5km	50%	50000	6	196	5528514	646555	4824168	2246939
5km	50%	50000	6	232	4552493	608059	3876557	1777828
5km	50%	50000	6	485	6707453	760251	5853620	2745188
5km	50%	50000	6	425	5762414	711906	4963209	2275457
5km	50%	50000	6	286	4761467	562165	4169746	1875258
5km	50%	50000	6	226	4356867	586021	3726929	2144235
5km	50%	50000	6	286	6702799	749492	5909361	2633304
5km	50%	50000	6	296	6561381	746954	5771482	2398404
5km	50%	50000	6	268	4880985	631770	4207784	1938908
5km	50%	50000	6	243	4671370	583477	4051211	1844926
5km	50%	50000	6	327	6908819	768163	6069259	2751404
5km	50%	50000	6	428	5552456	682808	4818225	2176607
5km	50%	50000	6	308	4828531	654637	4129325	2093114
5km	50%	50000	6	259	4821780	636072	4123531	2003283
5km	50%	50000	6	461	5370706	699587	4631822	2192939
5km	50%	50000	6	353	5148882	704370	4392974	2385503
5km	50%	50000	6	225	6025655	684909	5253307	2208288
5km	50%	50000	6	238	4945456	635405	4263451	1979684
5km	50%	50000	6	447	3708914	457870	3199299	1465492
5km	50%	50000	6	224	5572904	715561	4771179	2052192
5km	50%	50000	6	434	4564105	604136	3913466	1800978
5km	50%	50000	6	234	4359324	584236	3726488	1694165
5km	50%	50000	6	262	5771491	688163	5033328	2183101
5km	50%	50000	6	300	6284103	735460	5495431	2512778
5km	50%	50000	6	217	5554022	639768	4881549	1990233
5km	50%	50000	6	343	5587086	742750	4762189	2452750
5km	50%	50000	6	226	5153060	659581	4426888	2046870
5km	50%	50000	6	271	4130315	547635	3536597	1807464
5km	50%	50000	6	375	5852532	710248	5088483	2519472
5km	50%	50000	6	241	4617812	585997	3993014	1663688
5km	50%	50000	6	295	3802929	511374	3252325	1587854
5km	50%	50000	6	265	4586295	552034	3995347	1698905
5km	50%	50000	6	256	4905596	600982	4249440	2349783
5km	50%	50000	6	350	6127532	681279	5387326	2221501
5km	50%	50000	6	362	4547121	590673	3914647	1813935
5km	50%	50000	6	261	4227103	573617	3608047	1885961
5km	50%	50000	6	282	6921071	713449	6129159	2496445
5km	50%	50000	6	291	5798060	682102	5047150	2361025
5km	50%	50000	6	236	4958289	647358	4261161	2237454
5km	50%	50000	6	316	4946578	615761	4274184	1859253
5km	50%	50000	6	376	5162953	631264	4468866	2109984
5km	50%	50000	6	317	5732644	676830	4988001	2337221
5km	50%	50000	6	282	4700715	624412	4007994	2237253
5km	50%	50000	6	243	4343734	570622	3721084	1813867
5km	50%	50000	6	267	4666992	603250	4022555	1983360
5km	50%	50000	6	263	4757137	590572	4123292	1884285
5km	50%	50000	6	334	5588214	633470	4908760	2206636
5km	50%	50000	6	305	5438873	692863	4700574	2081269
5km	50%	50000	6	328	4286821	569999	3675715	1684001
5km	50%	50000	6	358	4545878	581015	3910658	1779739
5km	50%	50000	6	272	6111989	693001	5335387	2338650
5km	50%	50000	6	278	4776637	603863	4125766	1870728
5km	50%	50000	6	273	6553828	755576	5739652	2633195
5km	50%	50000	6	198	4099380	545919	3523024	1737898
5km	50%	50000	6	227	5848237	633150	5170385	1979519
5km	50%	50000	6	264	5350831	671349	4623136	2279122
5km	50%	50000	6	198	5093137	659240	4373842	1885733
5km	50%	50000	6	239	4884866	649050	4185452	2029435
5km	50%	50000	6	229	5193113	681690	4454809	2122135
5km	50%	50000	6	213	5736443	769724	4913123	2460117
5km	50%	50000	6	298	5074536	625439	4386376	1845555
5km	50%	50000	6	247	4887074	629914	4192376	1966390
5km	50%	50000	6	230	5008111	610265	4341609	2032024
5km	50%	50000	6	289	4774679	592555	4124232	1849589
5km	50%	50000	6	229	4509188	559609	3908169	1838973
5km	50%	50000	6	215	4625129	611123	3950748	1841998
5km	50%	50000	6	325	5341206	646666	4613769	2198497
5km	50%	50000	6	238	4759716	560344	4156073	1897645
5km	50%	50000	6	249	4658737	600491	4013870	2148468
5km	50%	50000	6	378	5427963	729253	4638685	2325447
5km	50%	50000	6	237	4482725	561643	3886954	1610285
5km	50%	50000	6	323	4510370	605403	3855378	2060996
5km	50%	50000	6	275	4412826	543695	3814846	1695146
5km	50%	50000	6	276	6816078	755699	6009799	2589255
5km	50%	50000	6	253	4322476	554681	3727761	1701935
5km	50%	50000	6	231	4559351	559139	3949496	1949675
5km	50%	50000	6	204	4413423	569245	3770453	1838668
5km	50%	50000	6	260	4475391	570092	3869421	1743012
5km	50%	50000	6	476	5624543	631587	4943109	2150330
5km	50%	50000	6	296	6300336	733956	5478769	2557710
5km	50%	50000	6	375	5333485	705843	4570032	2408719
5km	50%	50000	6	227	4660781	626200	3991464	1763181
5km	50%	50000	6	275	6115121	695610	5350477	2393712
5km	50%	50000	6	211	4141728	511323	3591354	1683382
5km	50%	50000	6	243	5212531	650419	4498156	2134276
5km	50%	50000	6	230	5796025	634189	5096044	2068403
5km	50%	50000	6	312	4108011	532854	3535234	1576866
5km	50%	50000	6	263	4551613	587215	3922083	1785045
5km	50%	50000	6	233	4901311	624322	4214310	2122092
5km	50%	50000	6	272	5594019	669664	4885578	2164385
5km	50%	50000	6	270	6157063	729183	5353080	2240585
5km	50%	50000	6	222	4785042	639259	4085789	1999877
5km	50%	50000	6	303	6036115	654420	5339443	2242278
5km	50%	50000	6	330	4517208	600241	3846194	1726176
5km	50%	50000	6	222	4661049	613314	3986904	2111117
5km	50%	50000	6	240	4223996	558154	3608539	1808243
5km	50%	50000	6	278	4997699	667815	4282354	2046015
5km	50%	50000	6	209	4795652	592188	4163491	1801004
5km	50%	50000	6	345	4875048	629937	4179626	2060534
5km	50%	50000	6	279	4878026	632352	4178523	1825150
5km	50%	50000	6	262	5178227	652239	4487584	2267072
5km	50%	50000	6	318	6720626	771586	5902650	2611485
5km	50%	50000	6	258	5303794	645904	4595479	2038102
5km	50%	50000	6	287	4909402	635417	4210044	2110698
5km	50%	50000	6	219	3904993	562949	3314593	1639763
5km	50%	50000	6	427	5979432	672730	5221942	2296254
5km	50%	50000	6	249	5479094	690632	4711293	2258641
5km	50%	50000	6	359	4351853	570062	3731826	1842814
5km	50%	50000	6	209	3764144	509021	3221556	1646451
5km	50%	50000	6	272	6581711	776323	5710569	2470306
5km	50%	50000	6	279	4700462	599919	4067431	1923602
5km	50%	50000	6	273	4108745	540430	3530755	1470371
5km	50%	50000	6	407	6306043	739504	5514117	2508992
5km	50%	50000	6	281	5280838	655163	4572242	2239208
5km	50%	50000	6	320	5815202	643842	5081567	2261643
5km	50%	50000	6	351	4796767	615689	4140200	2086940
5km	50%	50000	6	409	6734649	776192	5903381	2438548
5km	50%	50000	6	291	5635082	691490	4876999	1956890
5km	50%	50000	6	269	4716783	623905	4050465	1842498
5km	50%	50000	6	262	5226462	625524	4520451	2245642
5km	50%	50000	6	271	5748995	728453	4955178	2062289
5km	50%	50000	6	265	4582592	599944	3936365	1959767
5km	50%	50000	6	238	5242686	687192	4503598	2173582
5km	50%	50000	6	331	5945076	782440	5056917	2453134
5km	50%	50000	6	297	4885140	608611	4223425	2042545
5km	50%	50000	6	317	5586278	645416	4908958	2559735
5km	50%	50000	6	283	4925739	594866	4292271	1906782
5km	50%	50000	6	303	4682262	609787	4015501	1739536
5km	50%	50000	6	240	4722199	624113	4039385	1872138
5km	50%	50000	6	369	6513065	707045	5761008	2495823
5km	50%	50000	6	322	6529226	758010	5705287	2724684
5km	50%	50000	6	269	6001724	709311	5237045	2299538
5km	50%	50000	6	240	5444747	617213	4759120	2185172
5km	50%	50000	6	223	5945518	691114	5210489	2514472
5km	50%	50000	6	361	4810590	635076	4126281	1958328
5km	50%	50000	6	280	5883515	766195	5026112	2737088
5km	50%	50000	6	353	5452730	647171	4756414	2460545
5km	50%	50000	6	398	4721728	595835	4069574	1776832
5km	50%	50000	6	334	4833907	654029	4112611	2119295
5km	50%	50000	6	246	4801344	653326	4104565	2162730
5km	50%	50000	6	339	5795096	621188	5122930	2048511
5km	50%	50000	6	298	5286769	628661	4579134	2260236
5km	50%	50000	6	375	4851526	604969	4177988	1993113
5km	50%	50000	6	262	4463045	584073	3829090	1931531
5km	50%	50000	6	355	6327659	695707	5542235	2583701
5km	50%	50000	6	325	4800768	624118	4132277	1952756
5km	50%	50000	6	263	4498832	581208	3831573	1731596
5km	50%	50000	6	301	4844553	630452	4175378	1909837
5km	50%	50000	6	258	6166845	720284	5399733	2234977
5km	50%	50000	6	426	5777226	606080	5115649	2216532
5km	50%	50000	6	209	3893491	510130	3339225	1792171
5km	50%	50000	6	378	6049132	684144	5313069	2507600
5km	50%	50000	6	254	5692530	652020	4977891	2248531
5km	50%	50000	6	386	4884090	642934	4184857	1981129
5km	50%	50000	6	269	5092232	675185	4358901	2110673
5km	50%	50000	6	223	5998870	705466	5216088	2546517
5km	50%	50000	6	287	5864486	704079	5112575	2580110
5km	50%	50000	6	213	4657942	641779	3947053	1916868
5km	50%	50000	6	355	5469113	729449	4688497	2234889
5km	50%	50000	6	298	4066622	540151	3465718	1535806
5km	50%	50000	6	307	4450556	542065	3854656	1719810
5km	50%	50000	6	284	6842679	775936	5999884	2439381
5km	50%	50000	6	256	5121397	631583	4438032	1837112
5km	50%	50000	6	296	5987296	691290	5238596	2516571
5km	50%	50000	6	341	6225522	727419	5417235	2586066
5km	50%	50000	6	237	5894869	717137	5105736	2595359
5km	50%	50000	6	310	5269075	681260	4532518	2074923
5km	50%	50000	6	327	5824891	645195	5092588	2219214
5km	50%	50000	6	272	4975447	632868	4284147	1906488
5km	50%	50000	6	265	5959584	660509	5239972	2134493
5km	50%	50000	6	339	5199832	578585	4571208	2018401
5km	50%	50000	6	287	5200905	571851	4561781	1896765
5km	50%	50000	6	226	4777449	625615	4104062	2015610
5km	50%	50000	6	273	3924087	489400	3400341	1586269
5km	50%	50000	6	335	5134080	601690	4472411	2047928
5km	50%	50000	6	241	5015388	602250	4357916	1869621
5km	50%	50000	6	264	6353894	712127	5567857	2514674
5km	50%	50000	6	257	5073891	664414	4358313	1891213
5km	50%	50000	6	408	5973246	633801	5268088	2263077
5km	50%	50000	6	244	5070096	634325	4362245	1840595
5km	50%	50000	6	272	4514492	584007	3886151	1735898
5km	50%	50000	6	313	5921809	638751	5219135	2343052
5km	50%	50000	6	297	5527534	627744	4851125	2348732
5km	50%	50000	6	236	4664689	584371	4031536	1593695
5km	50%	50000	6	230	5035546	652304	4295767	2025130
5km	50%	50000	6	348	5710885	617497	5025317	2128455
5km	50%	50000	6	287	5779169	729305	4990291	2503630
5km	50%	50000	6	291	4708893	595478	4010138	2093514
5km	50%	50000	6	270	5346874	716814	4554920	2341812
5km	50%	50000	6	278	5121414	656894	4395466	2190049
5km	50%	50000	6	236	5090439	631192	4398419	2034051
5km	50%	50000	6	299	5404132	619694	4726041	2076592
5km	50%	50000	6	276	4586866	578754	3973234	1821749
5km	50%	50000	6	267	6884304	777174	6021769	2693798
5km	50%	50000	6	257	6546263	816609	5627141	3099137
5km	50%	50000	6	335	4943725	624003	4260410	2060283
5km	50%	50000	6	336	6123110	671146	5376864	2274881
5km	50%	50000	6	344	6012624	686736	5260855	2267020
5km	50%	50000	6	342	5854617	650448	5148648	2059710
5km	50%	50000	6	283	4975686	656915	4245440	2069867
5km	50%	50000	6	276	4913871	655980	4203214	2286241
5km	50%	50000	6	255	5362994	595516	4702170	2207093
5km	50%	50000	6	294	6139021	714946	5371842	2307128
5km	50%	50000	6	273	5448483	611853	4776116	2058070
5km	50%	50000	6	231	4469131	603779	3815941	1891902
5km	50%	50000	6	289	6024204	706474	5258651	2269343
5km	50%	50000	6	246	4157236	529963	3574806	1770156
5km	50%	50000	6	350	5329981	676418	4595738	2376436
5km	50%	50000	6	386	6644412	793286	5790759	2580479
5km	50%	50000	6	260	5569095	640513	4880477	2166004
5km	50%	50000	6	274	4488776	543699	3884755	1924900
5km	50%	50000	6	333	4838173	641388	4127096	1790334
5km	50%	50000	6	312	4846677	615861	4184978	1924296
5km	50%	50000	6	265	4344908	580033	3702154	1823845
5km	50%	50000	6	256	5764558	730895	4948955	2332189
5km	50%	50000	6	270	4782782	572934	4137772	1748615
5km	50%	50000	6	329	5458649	667443	4745497	2207213
5km	50%	50000	6	192	4672873	592101	4034249	1976390
5km	50%	50000	6	332	6463949	742950	5637022	2699734
5km	50%	50000	6	213	4400803	568383	3779635	1750331
5km	50%	50000	6	257	6559577	764320	5714878	2866565
5km	50%	50000	6	248	5355829	580390	4697504	1861293
5km	50%	50000	6	392	6489389	734355	5690442	2765969
5km	50%	50000	6	187	4865910	645269	4163476	2129893
5km	50%	50000	6	256	5220922	599299	4589719	1926589
5km	50%	50000	6	258	4764386	611802	4098203	1921262
5km	50%	50000	6	277	4360884	535407	3781377	1660375
5km	50%	50000	6	275	4284784	541603	3682377	1685103
5km	50%	50000	6	376	5559170	650635	4852153	2109809
5km	50%	50000	6	240	4664533	581032	4036085	1869324
5km	50%	50000	6	395	4804992	551046	4171158	2060075
5km	50%	50000	6	272	4537896	584941	3887599	1817303
5km	50%	50000	6	231	5190704	646358	4482988	2061457
5km	50%	50000	6	440	6106922	700775	5349826	2506723
5km	50%	50000	6	257	4424923	561682	3817840	1687495
5km	50%	50000	6	237	4123589	535641	3519289	1652440
5km	50%	50000	6	404	5109924	649248	4406683	1972803
5km	50%	50000	6	326	4925192	645085	4234202	2027605
5km	50%	50000	6	274	5534755	708710	4741006	2200099
5km	50%	50000	6	274	5210720	713853	4426348	2152117
5km	50%	50000	6	206	4110946	574108	3492418	1853306
5km	50%	50000	6	226	4346842	569132	3723570	1868531
5km	50%	50000	6	360	4908305	608141	4237763	1666471
5km	50%	50000	6	227	4145073	566020	3511677	1843931
5km	50%	50000	6	325	5221260	697252	4423389	2404007
5km	50%	50000	6	248	4875627	641221	4152509	1887796
5km	50%	50000	6	333	5196827	643751	4506274	2226496
5km	50%	50000	6	220	4915777	594740	4281650	1855685
5km	50%	50000	6	295	5444891	635886	4754537	2035217
5km	50%	50000	6	209	4666096	635173	3981100	2061565
5km	50%	50000	6	333	4430662	571904	3808241	1888155
5km	50%	50000	6	303	5422115	693374	4669445	2237124
5km	50%	50000	6	268	5519638	685921	4776001	2507237
5km	50%	50000	6	378	6259233	753343	5448636	2624230
5km	50%	50000	6	257	4715309	604355	4070425	1825818
5km	50%	50000	6	372	5106941	623258	4436931	2196536
5km	50%	50000	6	351	6088522	717535	5295255	2451305
5km	50%	50000	6	337	5332744	683799	4559606	2237018
5km	50%	50000	6	248	3457286	447144	2981110	1355962
5km	50%	50000	6	220	4901430	630934	4202956	1935944
5km	50%	50000	6	277	5211220	696764	4480597	1984289
5km	50%	50000	6	263	5857467	759547	5027696	2420754
5km	50%	50000	6	470	5815427	640080	5128212	2283392
5km	50%	50000	6	268	5079665	605000	4437273	1942364
5km	50%	50000	6	258	6236291	717211	5468208	2451616
5km	50%	50000	6	333	4717038	601726	4063916	1711219
5km	50%	50000	6	266	5235769	652790	4535959	2376773
5km	50%	50000	6	226	4223199	526526	3646205	1658330
5km	50%	50000	6	317	5672456	703522	4936342	2239996
5km	50%	50000	6	376	4848114	641684	4156588	1909214
5km	50%	50000	6	288	4546379	565667	3933384	1850421
5km	50%	50000	6	293	5114282	548415	4524272	1937875
5km	50%	50000	6	266	4281379	542139	3683674	1680979
5km	50%	50000	6	312	6435757	735200	5647439	2655755
5km	50%	50000	6	300	4969797	622962	4305062	1897007
5km	50%	50000	6	294	5686504	705267	4928216	2243575
5km	50%	50000	6	209	4664787	597021	4012012	1729792
5km	50%	50000	6	265	5853885	738639	5036349	2176620
5km	50%	50000	6	292	5610446	667863	4896662	2115151
5km	50%	50000	6	307	4436774	577333	3813016	1891670
5km	50%	50000	6	303	5437047	700228	4673441	2276761
5km	50%	50000	6	219	4301661	553132	3694187	1644464
5km	50%	50000	6	302	5365246	624961	4669547	2137220
5km	50%	50000	6	178	5004496	607581	4360433	1826361
5km	50%	50000	6	201	4481693	581542	3857360	1794695
5km	50%	50000	6	228	4384414	584837	3729345	1960502
5km	50%	50000	6	350	6049399	700397	5277806	2382227
5km	50%	50000	6	339	5338734	666707	4605988	1889911
5km	50%	50000	6	303	5243268	696207	4477063	2323833
5km	50%	50000	6	277	4735142	612055	4076263	2007932
5km	50%	50000	6	256	3920740	535015	3343000	1687856
5km	50%	50000	6	330	4839595	592987	4165637	2464789
5km	50%	50000	6	212	4982615	611416	4329747	1953931
5km	50%	50000	6	252	5601106	701534	4818084	2463009
5km	50%	50000	6	302	4861069	623034	4189468	1983204
5km	50%	50000	6	357	4151001	565940	3554641	1646383
5km	50%	50000	6	275	5576743	729891	4763471	2220546
5km	50%	50000	6	292	4664705	610559	3985839	1971087
5km	50%	50000	6	255	5055312	645949	4369901	2091486
5km	50%	50000	6	277	4905657	609695	4244307	2061787
5km	50%	50000	6	244	7047075	810793	6164214	2682297
5km	50%	50000	6	288	4824197	639245	4135515	1913211
5km	50%	50000	6	277	4380399	552405	3737280	1775324
5km	50%	50000	6	258	5787670	641902	5093277	2175720
5km	50%	50000	6	254	3901932	503536	3347222	1657927
5km	50%	50000	6	271	4415497	579334	3759038	1825300
5km	50%	50000	6	381	5009865	584703	4378637	2196264
5km	50%	50000	6	244	6568183	713342	5802021	2466998
5km	50%	50000	6	215	5502495	649166	4766997	1966949
5km	50%	50000	6	252	5243196	644074	4530629	2019777
5km	50%	50000	6	221	4534622	557880	3909162	1726564
5km	50%	50000	6	243	5741036	663951	5025886	2179115
5km	50%	50000	6	225	5380924	612221	4727039	2109385
5km	50%	50000	6	210	3729088	527264	3168045	1739098
5km	50%	50000	6	204	4323902	536155	3717554	1892106
5km	50%	50000	6	219	4685672	625636	4014299	1811528
5km	50%	50000	6	260	3832178	506289	3298660	1723672
5km	50%	50000	6	224	5239149	651625	4527051	2124806
5km	50%	50000	6	341	4613712	593178	3967723	1937500
5km	50%	50000	6	249	4734900	611805	4061177	1903469
5km	50%	50000	6	262	3945387	513449	3383621	1627098
5km	50%	50000	6	320	4367292	571770	3743401	1768688
5km	50%	50000	6	215	6164064	685770	5438039	2250927
5km	50%	50000	6	355	4683468	611697	4027882	1761163
5km	50%	50000	6	217	4114497	550281	3506448	1764930
5km	50%	50000	6	294	4925293	648291	4214583	2092841
5km	50%	50000	6	319	4493899	606840	3824185	1841803
5km	50%	50000	6	238	4896999	620418	4219776	2320454
5km	50%	50000	6	319	4696557	564998	4082697	1873255
5km	50%	50000	6	283	3335546	425197	2844421	1439489
5km	50%	50000	6	249	4840366	668054	4113228	1963692
5km	50%	50000	6	268	4801158	641752	4082827	2108542
5km	50%	50000	6	354	5293962	666702	4570519	2073823
5km	50%	50000	6	280	4827191	660071	4098772	2069404
5km	50%	50000	6	306	3900829	527909	3333704	1606347
5km	50%	50000	6	290	5216016	575042	4605280	1934426
5km	50%	50000	6	264	5052493	642209	4363964	1835474
5km	50%	50000	6	313	5440066	687457	4674270	2186999
5km	50%	50000	6	223	4655889	606247	4004776	1940165
5km	50%	50000	6	331	5698616	646916	4988426	2475170
5km	50%	50000	6	408	5443838	705310	4686947	2010013
5km	50%	50000	6	411	5359872	600156	4709423	1916277
5km	50%	50000	6	227	5976850	716052	5207078	2295276
5km	50%	50000	6	283	5489858	668013	4760448	2145285
5km	50%	50000	6	259	4672082	578506	4051831	1776514
5km	50%	50000	6	341	3989450	516643	3423649	1512589
5km	50%	50000	6	353	4895408	634265	4199015	2010585
5km	50%	50000	6	263	4467755	562029	3846635	1774736
5km	50%	50000	6	316	6142261	687227	5393512	2269978
5km	50%	50000	6	289	5896393	763069	5074942	2572068
5km	50%	50000	6	236	5055744	656571	4344646	2131065
5km	50%	50000	6	295	7162146	819203	6251672	2837803
5km	50%	50000	6	282	3674980	507037	3130431	1620689
5km	50%	50000	6	232	4218084	565218	3603630	1879302
5km	50%	50000	6	196	4250507	558762	3645666	1700450
5km	50%	50000	6	259	6313466	675360	5578718	2074449
5km	50%	50000	6	278	4014868	541214	3441106	1612206
5km	50%	50000	6	330	4684387	646675	3998155	2159743
5km	50%	50000	6	238	5732292	643920	5034242	2167664
5km	50%	50000	6	326	5030899	647849	4341302	2036449
5km	50%	50000	6	297	4433267	564801	3811115	1908955
5km	50%	50000	6	228	5254306	656476	4543505	1881160
5km	50%	50000	6	267	4431380	565271	3811010	1784408
5km	50%	50000	6	200	4255225	569591	3625924	1870780
5km	50%	50000	6	242	4650847	591909	4003383	1900212
5km	50%	50000	6	316	5276703	644158	4578882	2017962
5km	50%	50000	6	249	4471886	562392	3853005	1833520
5km	50%	50000	6	307	5683612	638096	4975529	2279545
5km	50%	50000	6	321	5651368	638215	4956982	2331953
5km	50%	50000	6	322	5438128	654932	4721554	2537025
5km	50%	50000	6	239	5473702	680630	4738335	2340514
5km	50%	50000	6	244	4046964	531411	3479508	1580959
5km	50%	50000	6	275	4185416	522265	3603203	1872561
5km	50%	50000	6	319	5982392	706610	5196378	2569407
5km	50%	50000	6	311	5281346	644452	4586575	1917105
5km	50%	50000	6	325	5075387	660088	4350245	2140345
5km	50%	50000	6	235	5081393	667532	4354650	2147726
5km	50%	50000	6	260	4803400	594367	4151119	1738849
5km	50%	50000	6	421	7293619	829277	6382730	2807060
5km	50%	50000	6	211	4674802	606319	4016889	2039423
5km	50%	50000	6	268	5800053	654704	5064877	2293208
5km	50%	50000	6	232	4179536	548440	3589133	1692399
5km	50%	50000	6	263	4694149	584186	4052996	1999789
5km	50%	50000	6	288	5056551	603616	4396780	1930044
5km	50%	50000	6	201	4033121	546912	3455889	1737266
5km	50%	50000	6	229	4544945	551012	3931904	1881982
5km	50%	50000	6	229	5928607	696948	5170010	2250572
5km	50%	50000	6	330	5188235	627601	4501848	2088353
5km	50%	50000	6	268	4414434	593669	3768834	1847915
5km	50%	50000	6	303	5707643	711762	4945583	2588175
5km	50%	50000	6	259	4588881	586853	3940572	1812935
5km	50%	50000	6	200	4766127	625398	4085796	2190226
5km	50%	50000	6	301	5544246	742938	4745998	2149925
5km	50%	50000	6	273	5086761	647879	4390110	1958530
5km	50%	50000	6	310	5476654	691216	4724617	2041723
5km	50%	50000	6	246	3925652	501488	3383122	1530648
5km	50%	50000	6	205	6687782	740587	5862821	2333013
5km	50%	50000	6	229	4336559	547678	3717563	1596465
5km	50%	50000	6	231	5767979	706954	5004597	2392228
5km	50%	50000	6	282	4034346	546770	3445958	1631381
5km	50%	50000	6	202	4504116	594748	3873107	1911831
5km	50%	50000	6	312	5271489	680624	4536527	1966715
5km	50%	50000	6	310	6340420	666829	5618604	2251611
5km	50%	50000	6	287	4684898	664445	3973539	2197608
5km	50%	50000	6	317	4603687	493146	4041131	2016883
5km	50%	50000	6	262	4565744	583746	3910693	1814207
5km	50%	50000	6	300	4475096	587166	3849148	2068651
5km	50%	50000	6	236	5339689	639912	4643186	1956590
5km	50%	50000	6	244	6616703	779144	5772211	2620146
5km	50%	50000	6	284	4717283	607431	4051130	1828724
5km	50%	50000	6	249	4576992	583197	3940934	1808003
5km	50%	50000	6	277	4412406	603441	3757846	1938912
5km	50%	50000	6	214	4557506	604562	3891661	2000016
5km	50%	50000	6	271	4701783	622022	4036423	1708448
5km	50%	50000	6	364	7057751	806015	6153617	2947892
5km	50%	50000	6	182	6209839	758954	5395612	2469008
5km	50%	50000	6	293	4864610	600572	4167918	1855399
5km	50%	50000	6	278	4988415	658408	4282313	2079137
5km	50%	50000	6	248	5061773	641122	4356609	2230924
5km	50%	50000	6	253	5461949	685161	4696390	2258963
5km	50%	50000	6	227	4940595	603526	4284882	1892235
5km	50%	50000	6	358	6762168	752724	5933956	2602400
5km	50%	50000	6	261	6334201	723435	5529411	2589245
5km	50%	50000	6	241	4101510	549829	3522376	1751859
5km	50%	50000	6	282	4725889	597578	4076075	1859879
5km	50%	50000	6	303	5417491	685629	4663886	2174116
5km	50%	50000	6	247	4892799	630418	4213929	1918605
5km	50%	50000	6	278	4920075	602522	4267864	2205797
5km	50%	50000	6	263	4826095	625462	4166075	1906756
5km	50%	50000	6	295	4401040	574727	3773053	1673163
5km	50%	50000	6	310	6317680	763915	5481990	2651734
5km	50%	50000	6	296	5162142	602381	4499935	2184128
5km	50%	50000	6	272	5255090	688038	4503309	2125288
5km	50%	50000	6	270	5367480	658033	4650587	2295555
5km	50%	50000	6	294	5504904	652845	4786129	2023172
5km	50%	50000	6	344	6042013	697089	5308655	2504157
5km	50%	50000	6	287	4142735	507694	3584577	1614198
5km	50%	50000	6	273	4863486	637284	4171340	2298225
5km	50%	50000	6	397	6071191	646980	5364098	2268685
5km	50%	50000	6	272	4339172	557923	3748557	1850830
5km	50%	50000	6	222	5115279	648596	4429996	2218397
5km	50%	50000	6	227	4467486	603605	3800775	1940795
5km	50%	50000	6	247	5423499	695852	4646038	2007686
5km	50%	50000	6	271	5364953	673503	4627485	2008606
5km	50%	50000	6	331	5174177	640162	4489788	2005791
5km	50%	50000	6	315	6891534	756731	6064975	2783309
5km	50%	50000	6	251	4963604	655575	4248487	2066753
5km	50%	50000	6	265	3906115	477469	3388077	1548453
5km	50%	50000	6	284	5445541	615524	4744333	2118063
5km	50%	50000	6	220	3985602	554664	3360611	1912848
5km	50%	50000	6	346	6377602	700133	5617203	2462852
5km	50%	50000	6	394	6784382	764186	5954294	2700403
5km	50%	50000	6	214	4783989	600902	4134460	1707181
5km	50%	50000	6	275	4390532	588917	3744546	1931914
5km	50%	50000	6	295	5082859	619027	4412873	2192129
5km	50%	50000	6	311	4909365	549519	4290203	1901089
5km	50%	50000	6	238	5083339	663385	4341618	2125525
5km	50%	50000	6	314	5121678	651285	4413881	2236364
5km	50%	50000	6	278	6407669	705832	5642240	2578072
5km	50%	50000	6	245	6298199	718651	5516582	2580029
5km	50%	50000	6	259	5437928	651834	4735254	2072821
5km	50%	50000	6	255	4592902	579188	3963242	1809172
5km	50%	50000	6	232	5858410	694251	5119139	2094735
5km	50%	50000	6	288	4209588	540818	3613623	1707782
5km	50%	50000	6	325	5616098	622190	4922736	2141973
5km	50%	50000	6	291	4352622	595414	3706909	1949949
5km	50%	50000	6	425	6245375	790463	5378569	2633609
5km	50%	50000	6	234	5548512	620128	4857190	2192000
5km	50%	50000	6	257	5064835	673737	4336568	2124074
5km	50%	50000	6	308	5187525	650852	4470172	2256893
5km	50%	50000	6	313	4798686	634585	4092936	2053760
5km	50%	50000	6	293	3891672	550680	3308088	1785694
5km	50%	50000	6	415	4399186	597741	3746593	2063469
5km	50%	50000	6	266	4689697	649564	4005247	2122664
5km	50%	50000	6	439	5137120	643258	4427064	1940574
5km	50%	50000	6	247	4365643	551130	3755059	1596035
5km	50%	50000	6	263	4866237	627907	4184435	2314159
5km	50%	50000	6	282	5694125	666828	4990486	2120392
5km	50%	50000	6	315	5525132	640806	4810664	1999255
5km	50%	50000	6	264	6133387	708579	5375834	2294498
5km	50%	50000	6	327	4879691	672027	4151580	1957061
5km	50%	50000	6	329	6185386	681164	5454287	2278443
5km	50%	50000	6	359	5619924	655029	4919751	2294837
5km	50%	50000	6	297	6079389	709684	5314390	2587516
5km	50%	50000	6	246	4457045	586531	3832945	2210718
5km	50%	50000	6	284	5178925	621431	4510521	2215473
5km	50%	50000	6	299	7810167	857736	6860243	3326822
5km	50%	50000	6	394	5700291	708731	4909829	2453933
5km	50%	50000	6	315	6033816	659657	5315775	2579603
5km	50%	50000	6	220	5321747	651240	4607119	1867919
5km	50%	50000	6	248	5860445	675869	5120369	2248675
5km	50%	50000	6	226	4903630	683678	4150802	2143542
5km	50%	50000	6	295	4592912	571545	3955563	2040250
5km	50%	50000	6	241	4888335	588217	4253500	1889411
5km	50%	50000	6	286	5891384	741417	5112836	2323966
5km	50%	50000	6	398	4411558	590696	3781664	2075822
5km	50%	50000	6	293	5409616	687484	4657631	2388315
5km	50%	50000	6	187	4951709	595659	4306003	2079277
5km	50%	50000	6	300	5354028	707594	4589848	2288339
5km	50%	50000	6	213	4772438	618561	4093474	2011071
5km	50%	50000	6	324	5880672	702404	5102005	2352397
5km	50%	50000	6	366	4106845	541079	3530256	1616988
5km	50%	50000	6	270	5203361	578256	4560372	2145758
5km	50%	50000	6	393	5227479	590759	4593893	2143943
5km	50%	50000	6	290	5088841	610799	4431711	2096344
5km	50%	50000	6	295	4861251	611531	4200372	1892959
5km	50%	50000	6	316	4732938	606444	4065706	1796979
5km	50%	50000	6	219	4442691	599529	3791341	2009469
5km	50%	50000	6	253	4393254	556243	3773760	1935253
5km	50%	50000	6	350	4461135	563014	3861980	1578585
5km	50%	50000	6	318	4885230	655079	4151894	2105355
5km	50%	50000	6	198	4224628	559736	3610774	1658298
5km	50%	50000	6	226	4900943	640442	4210830	2018307
5km	50%	50000	6	226	3861716	534251	3288455	1769708
5km	50%	50000	6	277	6156815	730583	5373837	2198815
5km	50%	50000	6	286	5200334	655287	4506629	1974115
5km	50%	50000	6	283	5784666	739082	4971693	2443440
5km	50%	50000	6	195	5082181	649673	4378006	2164102
5km	50%	50000	6	208	4816952	594867	4151199	1943770
5km	50%	50000	6	298	5632522	630907	4945100	2381977
5km	50%	50000	6	382	6014315	665091	5305771	2120569
5km	50%	50000	6	293	4983786	677080	4250716	2064198
5km	50%	50000	6	235	4301842	546154	3707488	1680323
5km	50%	50000	6	360	4659873	617707	3998104	2036425
5km	50%	50000	6	251	5904544	672576	5168626	2465727
5km	50%	50000	6	279	5696807	687824	4937706	2387183
5km	50%	50000	6	237	3760948	489031	3231784	1674830
5km	50%	50000	6	270	4481094	565456	3865256	1782270
5km	50%	50000	6	336	6554503	674347	5821371	2424293
5km	50%	50000	6	259	5282049	709133	4531601	2032051
5km	50%	50000	6	219	4183926	546384	3599365	1637596
5km	50%	50000	6	387	4211130	553115	3587791	2010993
5km	50%	50000	6	272	4374003	569838	3763521	1766733
5km	50%	50000	6	264	4773902	623429	4058104	1937032
5km	50%	50000	6	280	5077303	555620	4470179	1954507
5km	50%	50000	6	300	5494097	738500	4697573	2210846
5km	50%	50000	6	255	5734038	644101	5046055	2135111
5km	50%	50000	6	222	4764025	617514	4086679	1954137
5km	50%	50000	6	321	4100414	538076	3515171	1932328
5km	50%	50000	6	366	5962563	763337	5138158	2210862
5km	50%	50000	6	265	6710727	730968	5907799	2545351
5km	50%	50000	6	360	6734138	736318	5909945	2403654
5km	50%	50000	6	281	5669369	671786	4935232	2239638
5km	50%	50000	6	259	4380292	522029	3809265	1915803
5km	50%	50000	6	342	4680282	652408	3971683	2286665
5km	50%	50000	6	260	5854828	697257	5089877	2283283
5km	50%	50000	6	279	5691127	648459	4992165	2359358
5km	50%	50000	6	204	3916292	559304	3330811	1670475
5km	50%	50000	6	264	6110035	711303	5333683	2413473
5km	50%	50000	6	288	4927848	620454	4239645	1876092
5km	50%	50000	6	244	4986996	629418	4308744	2065093
5km	50%	50000	6	338	5362439	732289	4579610	1967565
5km	50%	50000	6	254	5265942	650547	4560695	2050429
5km	50%	50000	6	280	4055748	562904	3449637	1814295
5km	50%	50000	6	402	4345298	585915	3720472	1853519
5km	50%	50000	6	286	4230236	532403	3644635	1679454
5km	50%	50000	6	387	4801195	603113	4130449	2065298
5km	50%	50000	6	306	7068930	778417	6216419	2818939
5km	50%	50000	6	261	5232728	691926	4491337	2194200
5km	50%	50000	6	270	5317912	649815	4613245	2091241
5km	50%	50000	6	239	4527244	586422	3883309	1894580
5km	50%	50000	6	280	5543846	678520	4785486	2113724
5km	50%	50000	6	316	3949925	492277	3389506	1633227
5km	50%	50000	6	304	5450847	689260	4710829	2314554
5km	50%	50000	6	252	5025034	657861	4284191	1989017
5km	50%	50000	6	335	3962566	554879	3372824	1863881
5km	50%	50000	6	303	5716108	727722	4918180	2272098
5km	50%	50000	6	230	4667309	595448	4026745	1993922
5km	50%	50000	6	331	6660914	706340	5894260	2325245
5km	50%	50000	6	244	6136116	651418	5418844	2361191
5km	50%	50000	6	251	4907820	587381	4243241	1809581
5km	50%	50000	6	249	4660194	605281	3976769	1787676
5km	50%	50000	6	278	4736592	562233	4134058	1802253
5km	50%	50000	6	249	5052852	612494	4380880	1834398
5km	50%	50000	6	236	5281851	633956	4596542	2055022
5km	50%	50000	6	244	5930396	639356	5238484	2379654
5km	50%	50000	6	448	7223148	806365	6346627	3050015
5km	50%	50000	6	271	4628760	619033	3945937	1920097
5km	50%	50000	6	271	6141657	768134	5280130	2393402
5km	50%	50000	6	309	5256291	645888	4537531	2239215
5km	50%	50000	6	236	3849003	529568	3279451	1789577
5km	50%	50000	6	316	4344699	547235	3746094	1888244
5km	50%	50000	6	301	4402611	586138	3750324	1848576
5km	50%	50000	6	297	5125754	617349	4461610	2026878
5km	50%	50000	6	249	4532308	621566	3847311	1987522
5km	50%	50000	6	286	5955998	655315	5230416	2262174
5km	50%	50000	6	256	5179096	619160	4503209	2075488
5km	50%	50000	6	291	6630340	791532	5768822	2853533
5km	50%	50000	6	259	4988374	643916	4285602	1970251
5km	50%	50000	6	282	4854382	644102	4167220	1908884
5km	50%	50000	6	278	4908602	619052	4249072	2031501
5km	50%	50000	6	243	4822083	646567	4115141	2081786
5km	50%	50000	6	407	5084596	582458	4463157	2107712
5km	50%	50000	6	253	4960494	644990	4245461	1920157
5km	50%	50000	6	261	4335129	556861	3721005	1665858
5km	50%	50000	6	237	5767725	707748	4994658	2494486
5km	50%	50000	6	224	6008085	700978	5230222	2385129
5km	50%	50000	6	254	6283175	713680	5519209	2555576
5km	50%	50000	6	403	4432495	595682	3800835	1867984
5km	50%	50000	6	248	5453607	719942	4668104	2431231
5km	50%	50000	6	309	5566999	640452	4875955	2180816
5km	50%	50000	6	303	5424545	641614	4716497	2066235
5km	50%	50000	6	286	4892787	582584	4257918	1910451
5km	50%	50000	6	345	6491507	730522	5696793	2557334
5km	50%	50000	6	233	4574469	571140	3951022	1902783
5km	50%	50000	6	306	5351841	634041	4669273	2050137
5km	50%	50000	6	303	5428834	727604	4648085	2393841
5km	50%	50000	6	228	3551649	494365	3020023	1516797
5km	50%	50000	6	293	6385418	761323	5572090	2444249
5km	50%	50000	6	278	4666787	597641	3995595	1769275
5km	50%	50000	6	286	6756737	798432	5865860	2810912
5km	50%	50000	6	315	6498864	739514	5675497	2583324
5km	50%	50000	6	304	5374205	654288	4653760	2049348
5km	50%	50000	6	252	4890479	640035	4176554	2142712
5km	50%	50000	6	357	5294973	653815	4567499	1847119
5km	50%	50000	6	255	4600983	651154	3897354	2141854
5km	50%	50000	6	215	4397388	548318	3823649	1745148
5km	50%	50000	6	261	4099677	542621	3511594	1745670
5km	50%	50000	6	381	4805295	619822	4114985	2072350
5km	50%	50000	6	247	4928062	610978	4248455	1904902
5km	50%	50000	6	319	4692997	554460	4109376	1761972
5km	50%	50000	6	265	4629476	562156	4001636	1933053
5km	50%	50000	6	278	5394596	691938	4643842	2140996
5km	50%	50000	6	282	4205217	570262	3552378	1917818
5km	50%	50000	6	197	4178901	585380	3547184	1950382
5km	50%	50000	6	334	4766539	564504	4139193	1747432
5km	50%	50000	6	310	4927710	648955	4224976	1855758
5km	50%	50000	6	433	4419650	577340	3772258	1813436
5km	50%	50000	6	284	4872999	580729	4250195	1876278
5km	50%	50000	6	238	4209166	590919	3567317	2018103
5km	50%	50000	6	389	3984228	518165	3417198	1574755
5km	50%	50000	6	329	5553064	638930	4879452	2149188
5km	50%	50000	6	260	4570921	562967	3969660	1642121
5km	50%	50000	6	253	4769538	605618	4095914	2057194
5km	50%	50000	6	345	6562758	744891	5746056	2411538
5km	50%	50000	6	385	4223514	559988	3629678	1796638
5km	50%	50000	6	275	4609896	611937	3962104	1763051
5km	50%	50000	6	218	4463533	572513	3839625	1900873
5km	50%	50000	6	388	3930388	496702	3377240	1661414
5km	50%	50000	6	225	5789751	651500	5090017	2109422
5km	50%	50000	6	490	6484141	721430	5685701	2652218
5km	50%	50000	6	310	6172100	743328	5344462	2451845
5km	50%	50000	6	222	4367289	544696	3766254	1650456
5km	50%	50000	6	254	4930560	608044	4250541	1921560
5km	50%	50000	6	270	5963862	684001	5204093	2393298
5km	50%	50000	6	415	5377517	607685	4692209	1973345
5km	50%	50000	6	290	4831189	602834	4183942	2025255
5km	50%	50000	6	290	4308991	578741	3685196	1764819
5km	50%	50000	6	416	4968119	674838	4245080	1927721
5km	50%	50000	6	341	5037220	619665	4341046	2071574
5km	50%	50000	6	318	6100621	685278	5336386	2139234
5km	50%	50000	6	229	5791854	732751	5004602	2219881
5km	50%	50000	6	405	5830268	621493	5124091	2158392
5km	50%	50000	6	252	5158388	657939	4449963	2213795
5km	50%	50000	6	350	5233549	674539	4490085	1938583
5km	50%	50000	6	366	5306875	698943	4548129	2012351
5km	50%	50000	6	279	5120209	670129	4377758	2029090
5km	50%	50000	6	261	7081992	762456	6261852	2441883
5km	50%	50000	6	549	4407985	613615	3721569	1974559
5km	50%	50000	6	393	4975957	674002	4235385	2306100
5km	50%	50000	6	409	7182609	798026	6327235	2569354
5km	50%	50000	6	287	5545323	662324	4836842	2140331
5km	50%	50000	6	265	4673479	576528	4060817	1784356
5km	50%	50000	6	217	4695003	577844	4065233	1791903
5km	50%	50000	6	196	4623655	571688	3993149	1831105
5km	50%	50000	6	303	4780542	615118	4118507	1874630
5km	50%	50000	6	352	6622847	784293	5784830	2611952
5km	50%	50000	6	250	5858465	677839	5123957	2375443
5km	50%	50000	6	268	5265854	698457	4498581	2334464
5km	50%	50000	6	327	5463638	677166	4724537	2523302
5km	50%	50000	6	341	5958292	665979	5213148	2013068
5km	50%	50000	6	251	4430571	596494	3788574	1999879
5km	50%	50000	6	294	4738140	607885	4099399	1899385
5km	50%	50000	6	359	5878027	760001	5052030	2730595
5km	50%	50000	6	209	4647132	533492	4067253	1867230
5km	50%	50000	6	294	4573565	625315	3895956	2041476
5km	50%	50000	6	334	4619204	613600	3973076	1913914
5km	50%	50000	6	279	4464409	555402	3839744	1824573
5km	50%	50000	6	310	4629027	579162	4015314	1850924
5km	50%	50000	6	236	4364628	537590	3798439	1810969
5km	50%	50000	6	296	5094010	600483	4439398	2202286
5km	50%	50000	6	258	4492177	593863	3837544	1814573
5km	50%	50000	6	317	4320074	559136	3726557	1836326
5km	50%	50000	6	236	5458118	694245	4702175	2221536
5km	50%	50000	6	215	4816381	634115	4139318	1990280
5km	50%	50000	6	321	5180622	573426	4552854	2022123
5km	50%	50000	6	263	6327817	657057	5618836	2348776
5km	50%	50000	6	353	5616059	668558	4866153	2347397
5km	50%	50000	6	328	5188090	640411	4485474	1999820
5km	50%	50000	6	336	5145829	672974	4401493	1932833
5km	50%	50000	6	278	7119739	804397	6233566	2826840
5km	50%	50000	6	240	4982581	648609	4283535	1973769
5km	50%	50000	6	287	4443009	546446	3857251	1673594
5km	50%	50000	6	242	4027703	508686	3479272	1615126
5km	50%	50000	6	212	4789448	567645	4159051	1913993
5km	50%	50000	6	220	4805473	588959	4143969	1759104
5km	50%	50000	6	294	4835369	574478	4214692	2083503
5km	50%	50000	6	229	4829143	664560	4123197	2163674
5km	50%	50000	6	238	5874808	723819	5097166	2231419
5km	50%	50000	6	283	4142609	540998	3571102	1568379
5km	50%	50000	6	428	5184400	596823	4542904	2071033
5km	50%	50000	6	246	4056272	515592	3504298	1636006
5km	50%	50000	6	287	5031992	675019	4292274	2148420
5km	50%	50000	6	426	5391259	594797	4768254	2081038
5km	50%	50000	6	381	7107435	756329	6274202	2320561
5km	50%	50000	6	257	4543404	598187	3868102	1769292
5km	50%	50000	6	271	6146913	715726	5380642	2354083
5km	50%	50000	6	199	4542703	597445	3904998	1811093
5km	50%	50000	6	286	4991280	663722	4265471	1972104
5km	50%	50000	6	315	4929632	586903	4300114	2124147
5km	50%	50000	6	345	6637704	732972	5843462	2578556
5km	50%	50000	6	281	5943572	697283	5197038	2370197
5km	50%	50000	6	226	5241749	622203	4544766	1889610
5km	50%	50000	6	291	5247043	638860	4556934	2056575
5km	50%	50000	6	227	4782014	598864	4134668	2012253
5km	50%	50000	6	186	4026418	523812	3463120	1678865
5km	50%	50000	6	377	5543829	618813	4879292	2142073
5km	50%	50000	6	260	5211390	666525	4476388	2213819
5km	50%	50000	6	219	3958158	511230	3398651	1626153
5km	50%	50000	6	258	4238820	546847	3655518	1644135
5km	50%	50000	6	259	4578804	584239	3940742	1654781
5km	50%	50000	6	389	6454978	756338	5650187	2637304
5km	50%	50000	6	352	6568958	737186	5781952	2516221
5km	50%	50000	6	251	4899916	623120	4233775	1974316
5km	50%	50000	6	231	4313831	532875	3700431	1595366
5km	50%	50000	6	272	5767304	624688	5064021	2199630
5km	50%	50000	6	298	5350851	706292	4584643	2037903
5km	50%	50000	6	251	4784260	611078	4116288	1909711
5km	50%	50000	6	283	5560562	658531	4822250	2353222
5km	50%	50000	6	209	3785105	514010	3238129	1646011
5km	50%	50000	6	292	5243819	678676	4512590	1957662
5km	50%	50000	6	390	4931708	609011	4268298	1914220
5km	50%	50000	6	414	5619816	709321	4846305	2285751
5km	50%	50000	6	307	4922895	625121	4243828	1954716
5km	50%	50000	6	403	6787554	729760	5965951	2445123
5km	50%	50000	6	273	6549536	736827	5752054	2557433
5km	50%	50000	6	288	5830377	695943	5085764	2364117
5km	50%	50000	6	249	5244598	571570	4616403	2108311
5km	50%	50000	6	232	4763559	605431	4102500	1858166
5km	50%	50000	6	242	4679856	563921	4028142	1805368
5km	50%	50000	6	246	5620579	663883	4888788	2141390
5km	50%	50000	6	473	5149810	635295	4463946	1807162
5km	50%	50000	6	321	6069477	714897	5264894	2150977
5km	50%	50000	6	300	5163015	680684	4431904	1979365
5km	50%	50000	6	253	4641822	617383	3981051	1763501
5km	50%	50000	6	256	4245371	537651	3643906	1866055
5km	50%	50000	6	221	4176529	572659	3542390	1910733
5km	50%	50000	6	236	5417622	661575	4689660	2148374
5km	50%	50000	6	315	6810366	752778	5998540	2508184
5km	50%	50000	6	309	6227393	659918	5498992	2207377
5km	50%	50000	6	206	4630048	602495	3985414	1828208
5km	50%	50000	6	246	6219795	706391	5423232	2437001
5km	50%	50000	6	226	4332314	585014	3687201	1963425
5km	50%	50000	6	268	5858252	667508	5118854	1997419
5km	50%	50000	6	243	4690176	587538	4054957	1753671
5km	50%	50000	6	246	5455192	688066	4696410	2112689
5km	50%	50000	6	273	7041531	794435	6194297	2497859
5km	50%	50000	6	265	5680268	687643	4930305	2399891
5km	50%	50000	6	249	5046689	661386	4328642	2214693
5km	50%	50000	6	302	6052173	717312	5240263	2558418
5km	50%	50000	6	259	6498668	747404	5690041	2594132
5km	50%	50000	6	242	4491234	584472	3847402	1749163
5km	50%	50000	6	269	4765534	584908	4123819	1899043
5km	50%	50000	6	424	6028720	722146	5248110	2744774
5km	50%	50000	6	238	4768198	581193	4139008	2153399
5km	50%	50000	6	242	4659313	599651	4022657	1864656
5km	50%	50000	6	280	4522782	576588	3900837	1921054
5km	50%	50000	6	287	5437816	704833	4664504	2265509
5km	50%	50000	6	327	5252945	627397	4560769	2102423
5km	50%	50000	6	245	4611058	594470	3968298	1873384
5km	50%	50000	6	238	4873106	650769	4167766	2053773
5km	50%	50000	6	255	5448833	614118	4778544	2011056
5km	50%	50000	6	318	6436417	734467	5629421	2465985
5km	50%	50000	6	246	4936032	600722	4290575	1841346
5km	50%	50000	6	300	5010369	672778	4281128	1887937
5km	50%	50000	6	321	6079087	775540	5212189	2947139
5km	50%	50000	6	328	6749609	755677	5928837	2476835
5km	50%	50000	6	244	4613565	592553	3962635	1915615
5km	50%	50000	6	241	5288021	646002	4596569	2160171
5km	50%	50000	6	220	4596713	583560	3961857	1851541
5km	50%	50000	6	299	5254090	647635	4563798	2237673
5km	50%	50000	6	298	4484665	564871	3868653	1821758
5km	50%	50000	6	249	5914476	704297	5164553	2238086
5km	50%	50000	6	315	6043107	737261	5235352	2399650
5km	50%	50000	6	201	3950882	532532	3374896	1559556
5km	50%	50000	6	310	4681847	562742	4062603	1797659
5km	50%	50000	6	247	4828011	596889	4188174	1855993
5km	50%	50000	6	359	5113714	634614	4399853	2133837
5km	50%	50000	6	279	4717363	612615	4055917	1949706
5km	50%	50000	6	317	6000650	619931	5330676	2233275
5km	50%	50000	6	289	5005289	641266	4304600	1913534
5km	50%	50000	6	257	4572745	621011	3903204	2052282
5km	50%	50000	6	309	6153483	675848	5439979	2285112
5km	50%	50000	6	280	4538728	594533	3869800	1928926
5km	50%	50000	6	400	5475172	701607	4708305	2217717
5km	50%	50000	6	286	5067925	651228	4370389	1979940
5km	50%	50000	6	297	5719327	696778	4935740	2273386
5km	50%	50000	6	286	5132988	625960	4450260	2052982
5km	50%	50000	6	243	5956926	732229	5173806	2393252
5km	50%	50000	6	258	4771103	605495	4070946	1895693
5km	50%	50000	6	286	5603725	682367	4853554	2134524
5km	50%	50000	6	219	5500664	680946	4757364	2027266
5km	50%	50000	6	263	6125558	690988	5368910	2268945
5km	50%	50000	6	442	5934054	677449	5200542	2184436
5km	50%	50000	6	271	4965114	640009	4262790	1976028
5km	50%	50000	6	441	6281369	793755	5436188	2806843
5km	50%	50000	6	200	3831789	520967	3273146	1811733
5km	50%	50000	6	294	5690560	652767	4967327	2270746
5km	50%	50000	6	281	5222184	670649	4476516	2073697
5km	50%	50000	6	286	4921572	623625	4247586	2007396
5km	50%	50000	6	281	5407600	626007	4733390	2111959
5km	50%	50000	6	260	3765391	504780	3231654	1440602
5km	50%	50000	6	232	4670706	593392	4026962	1810024
5km	50%	50000	6	237	4535065	578564	3895845	2004131
5km	50%	50000	6	231	4161127	536719	3545716	1694900
5km	50%	50000	6	336	5269977	618482	4592319	2202612
5km	50%	50000	6	296	6782359	719519	6021927	2417084
5km	50%	50000	6	416	4411113	565069	3806694	1867546
5km	50%	50000	6	326	6768206	713642	5997865	2364045
5km	50%	50000	6	258	5808486	763755	4960423	2381477
5km	50%	50000	6	283	6141677	729991	5361287	2396349
5km	50%	50000	6	261	5690136	675040	4948446	2398276
5km	50%	50000	6	381	6233282	735322	5436337	2452843
5km	50%	50000	6	236	6026508	687197	5273549	2487067
5km	50%	50000	6	242	5721113	703773	4963992	2461451
5km	50%	50000	6	286	4738300	607858	4065910	1912626
5km	50%	50000	6	322	4786250	627595	4094233	1899818
5km	50%	50000	6	337	4383954	578416	3750736	1828670
5km	50%	50000	6	238	4624576	586036	3983571	1883525
5km	50%	50000	6	284	7192711	800700	6324838	3060307
5km	50%	50000	6	224	5137534	634417	4437863	2018564
5km	50%	50000	6	272	4638265	609616	3979647	2026082
5km	50%	50000	6	324	4571982	595347	3915150	1898889
5km	50%	50000	6	271	4214923	547628	3628586	1667942
5km	50%	50000	6	251	5688357	687242	4931845	2141355
5km	50%	50000	6	254	5247406	687917	4465967	1987888
5km	50%	50000	6	252	5896898	737997	5093828	2366001
5km	50%	50000	6	271	6393665	731595	5574845	2552277
5km	50%	50000	6	233	5825641	681528	5088451	2377232
5km	50%	50000	6	289	5974071	666846	5220955	2293377
5km	50%	50000	6	253	4377661	540664	3791975	1850449
5km	50%	50000	6	368	6465291	666111	5711565	2587833
5km	50%	50000	6	241	5305815	607688	4652044	2092207
5km	50%	50000	6	202	4500161	584287	3870147	1796925
5km	50%	50000	6	299	5168973	621002	4500410	2066632
5km	50%	50000	6	327	5401112	646302	4718301	2255143
5km	50%	50000	6	348	5936442	720168	5159105	2502727
5km	50%	50000	6	237	5082471	601197	4435674	2103027
5km	50%	50000	6	292	5706049	642448	5010244	2291314
5km	50%	50000	6	313	4547599	624518	3871678	2017530
5km	50%	50000	6	427	4339646	526602	3775071	1988040
5km	50%	50000	6	280	4231388	565019	3617554	1649013
5km	50%	50000	6	212	4658818	611259	4005010	1965319
5km	50%	50000	6	245	4701064	594310	4050245	1789032
5km	50%	50000	6	238	4519005	600316	3863925	1920452
5km	50%	50000	6	278	4963713	652725	4262551	2211505
5km	50%	50000	6	280	4461473	550548	3841235	2164877
5km	50%	50000	6	257	4351060	567026	3747719	2029431
5km	50%	50000	6	375	6207467	698810	5446092	2391568
5km	50%	50000	6	240	4751052	582300	4112037	1825473
5km	50%	50000	6	272	4979260	632685	4295369	2152977
5km	50%	50000	6	259	6460535	739758	5668505	2523197
5km	50%	50000	6	267	5035153	652624	4342466	1804158
5km	50%	50000	6	232	4741442	634887	4056659	1995044
5km	50%	50000	6	272	4294337	532816	3710801	1869338
5km	50%	50000	6	223	4684806	600299	4038506	1784324
5km	50%	50000	6	292	4591702	613050	3918045	1785245
5km	50%	50000	6	401	5624387	645527	4886765	2410929
5km	50%	50000	6	250	4741172	647513	4034185	1850061
5km	50%	50000	6	284	5298220	666322	4575552	2004187
5km	50%	50000	6	309	6056766	707456	5298907	2375906
5km	50%	50000	6	299	5696276	714103	4930227	2513385
5km	50%	50000	6	240	4886524	602712	4237887	1892627
5km	50%	50000	6	304	4745214	558094	4138786	1825102
5km	50%	50000	6	267	4553911	596596	3927796	1654652
5km	50%	50000	6	247	5263758	629757	4573026	2211156
5km	50%	50000	6	324	6648594	753301	5821614	2554381
5km	50%	50000	6	199	4625067	591235	3963882	1961146
5km	50%	50000	6	186	3811461	479943	3298039	1463911
5km	50%	50000	6	373	5377911	702669	4614774	2348093
5km	50%	50000	6	338	5526530	654864	4787403	2136086
5km	50%	50000	6	210	4984159	610068	4312628	1933504
5km	50%	50000	6	267	4693551	574749	4081123	1926254
5km	50%	50000	6	224	4597529	607286	3906303	1972543
5km	50%	50000	6	308	4668690	563599	4063704	1816800
5km	50%	50000	6	271	4724979	626378	4034269	1952356
5km	50%	50000	6	270	4405289	581586	3780116	1912209
5km	50%	50000	6	269	4395960	592246	3734804	2240487
5km	50%	50000	6	269	4644479	606563	3999912	1955987
5km	50%	50000	6	205	5258358	636602	4558015	2370608
5km	50%	50000	6	243	4404268	543131	3799487	1745512
5km	50%	50000	6	262	6311706	731361	5514928	2506179
5km	50%	50000	6	360	5945069	673700	5210982	2398206
5km	50%	50000	6	308	4940001	572828	4292053	2206078
5km	50%	50000	6	294	4832063	640017	4119780	1903876
5km	50%	50000	6	223	3612829	437863	3117474	1644339
5km	50%	50000	6	200	3968499	496701	3424875	1613310
5km	50%	50000	6	321	6318440	733376	5516763	2632839
5km	50%	50000	6	208	4638690	627310	3955131	1896912
5km	50%	50000	6	329	6021354	710556	5262067	2299107
5km	50%	50000	6	259	5015498	630214	4333340	1857031
5km	50%	50000	6	302	6530773	757104	5687953	2661183
5km	50%	50000	6	356	6542413	753398	5731981	2440130
5km	50%	50000	6	334	6689994	747529	5887238	2542899
5km	50%	50000	6	300	6066334	764186	5234108	2309368
5km	50%	50000	6	333	4243109	546287	3643422	1821762
5km	50%	50000	6	337	5389125	598556	4731793	2160255
5km	50%	50000	6	325	3641773	460280	3132977	1568104
5km	50%	50000	6	256	5705086	640031	5022109	2050544
5km	50%	50000	6	255	5716073	698860	4960553	2445987
5km	50%	50000	6	269	4779674	626431	4100106	1917461
5km	50%	50000	6	271	5355032	699351	4583343	2224465
5km	50%	50000	6	347	5253523	623365	4572197	2155239
5km	50%	50000	6	280	5251279	632570	4561547	2070688
5km	50%	50000	6	315	4795725	625570	4127907	1914521
5km	50%	50000	6	189	4087360	594080	3463943	1806526
5km	50%	50000	6	300	5493763	723745	4708436	2132119
5km	50%	50000	6	333	5824836	669426	5107262	2184108
5km	50%	50000	6	244	5308245	718966	4526946	2205994
5km	50%	50000	6	359	6125480	699964	5366296	2508621
5km	50%	50000	6	366	6214757	722147	5443402	2357677
5km	50%	50000	6	265	4647690	550454	4051273	1725031
5km	50%	50000	6	265	6198950	695698	5442437	2373000
5km	50%	50000	6	293	5538531	686230	4796043	2342575
5km	50%	50000	6	283	7254388	778420	6407844	2631207
5km	50%	50000	6	402	5303908	691904	4559059	2080226
5km	50%	50000	6	249	4415239	583665	3796162	1812666
5km	50%	50000	6	303	4919025	610467	4256949	2052595
5km	50%	50000	6	331	5032213	634589	4357052	2059559
5km	50%	50000	6	285	5320183	614374	4643395	2093734
5km	50%	50000	6	307	5450853	673621	4710400	2213937
5km	50%	50000	6	314	5397012	615735	4724413	1979711
5km	50%	50000	6	344	4362156	588437	3727162	2000980
5km	50%	50000	6	268	5034671	668937	4313744	1992730
5km	50%	50000	6	266	4996532	619147	4314123	2230798
5km	50%	50000	6	238	4251400	557716	3638162	1575580
5km	50%	50000	6	300	4648684	572943	4036469	1969759
5km	50%	50000	6	280	6574040	754118	5758672	2484591
5km	50%	50000	6	268	5005715	661212	4290222	2038326
5km	50%	50000	6	358	4870051	648850	4176284	2081445
5km	50%	50000	6	265	5731564	644547	5038307	2273680
5km	50%	50000	6	228	4411808	600528	3755615	2138575
5km	50%	50000	6	259	4378508	568220	3764093	1819293
5km	50%	50000	6	249	4081532	538753	3501950	1776334
5km	50%	50000	6	363	5464263	622879	4792170	2086376
5km	50%	50000	6	333	7160831	808332	6268178	3025099
5km	50%	50000	6	466	5543790	657881	4818744	2498068
5km	50%	50000	6	293	4893857	583595	4260092	2217169
5km	50%	50000	6	303	4889541	638178	4180865	1866756
5km	50%	50000	6	405	4502739	556801	3894161	2012043
5km	50%	50000	6	244	5419028	627563	4766536	2050772
5km	50%	50000	6	288	6436615	747859	5644868	2559471
5km	50%	50000	6	309	6464678	781150	5600305	2561476
5km	50%	50000	6	262	6226759	678243	5497651	2475064
5km	50%	50000	6	305	4457674	567371	3834723	1682852
5km	50%	50000	6	306	4721586	605566	4072134	1802597
5km	50%	50000	6	295	5370592	627496	4686549	1856953
5km	50%	50000	6	265	6072870	682934	5314350	2207208
5km	50%	50000	6	233	4848365	625689	4158638	2098844
5km	50%	50000	6	454	4802692	620255	4101918	2099253
5km	50%	50000	6	263	4206950	534814	3619464	1555879
5km	50%	50000	6	294	6651694	749863	5843416	2847432
5km	50%	50000	6	269	4580638	593118	3948757	1815185
5km	50%	50000	6	238	5043021	622546	4379932	2153262
5km	50%	50000	6	271	4451275	551596	3854555	1884985
5km	50%	50000	6	247	4078653	534584	3496352	1626870
5km	50%	50000	6	343	5294875	671287	4568989	2247030
5km	50%	50000	6	344	5329046	679910	4577705	2073484
5km	50%	50000	6	372	4841161	579974	4225745	1903950
5km	50%	50000	6	268	5287256	657103	4566809	1971836
5km	50%	50000	6	321	4942254	682143	4198760	2237538
5km	50%	50000	6	319	4459573	556469	3855406	1987512
5km	50%	50000	6	294	5452139	617723	4768307	2186430
5km	50%	50000	6	309	5416402	638321	4732118	2059748
5km	50%	50000	6	288	5123939	694181	4330281	2604385
5km	50%	50000	6	250	4958503	625323	4284473	1954104
5km	50%	50000	6	289	5759614	646389	5064592	2018395
5km	50%	50000	6	220	4582290	607156	3896670	1819367
5km	50%	50000	6	245	4318777	554430	3707405	1690862
5km	50%	50000	6	368	6269255	730080	5497155	2426906
5km	50%	50000	6	284	4555683	628670	3864903	1997209
5km	50%	50000	6	217	4406087	548801	3807303	1705790
5km	50%	50000	6	327	4963987	583075	4337004	2140424
5km	50%	50000	6	261	5305734	638433	4633196	2100977
5km	50%	50000	6	204	5118920	657892	4400782	1873446
5km	50%	50000	6	257	4524243	562504	3894120	1797700
5km	50%	50000	6	416	5715643	665053	4995698	2132085
5km	50%	50000	6	273	4355180	603920	3688665	1976341
5km	50%	50000	6	270	4614001	565313	3999775	2048273
5km	50%	50000	6	253	4950712	567021	4330446	2058040
5km	50%	50000	6	191	4440144	559917	3845572	1667880
5km	50%	50000	6	215	4110619	545806	3496576	1613981
5km	50%	50000	6	417	6092530	653043	5380728	2358240
5km	50%	50000	6	245	4972855	585574	4331692	2018283
5km	50%	50000	6	255	4474454	605350	3840523	1666959
5km	50%	50000	6	299	5954264	658179	5245592	2396790
5km	50%	50000	6	273	6030354	658667	5323968	2060356
5km	50%	50000	6	423	7256662	821877	6375946	2786132
5km	50%	50000	6	293	5626268	647614	4926649	2206547
5km	50%	50000	6	281	5352438	656239	4638786	2255256
5km	50%	50000	6	309	6931322	810876	6049383	2340152
5km	50%	50000	6	216	4275591	513549	3735996	1844314
5km	50%	50000	6	286	4452547	540874	3864165	1846886
5km	50%	50000	6	334	5620136	644745	4911433	2326467
5km	50%	50000	6	292	4712689	601599	4075208	1970728
5km	50%	50000	6	316	4765115	605520	4133450	1831224
5km	50%	50000	6	297	6617517	730080	5788581	2692069
5km	50%	50000	6	334	7043150	808220	6170306	2478971
5km	50%	50000	6	316	6001964	700858	5240922	2607803
5km	50%	50000	6	239	4304721	558428	3665829	1811314
5km	50%	50000	6	242	5192043	638816	4454091	1887856
5km	50%	50000	6	357	6041906	671577	5312394	2265795
5km	50%	50000	6	212	5249628	642287	4526845	2119109
5km	50%	50000	6	316	6275464	748046	5451445	2490764
5km	50%	50000	6	233	5221919	603855	4580509	2072122
5km	50%	50000	6	275	5168120	602189	4513171	2170837
5km	50%	50000	6	279	5984641	653797	5265698	2290867
5km	50%	50000	6	246	5048052	638133	4381600	2011032
5km	50%	50000	6	261	5187697	640337	4488036	2076543
5km	50%	50000	6	309	5566271	581526	4919912	2011133
5km	50%	50000	6	287	5930520	694167	5150846	2319816
5km	50%	50000	6	269	6810099	796779	5907325	2550490
5km	50%	50000	6	306	5599652	708679	4840440	2531523
5km	50%	50000	6	313	4326938	562588	3717641	1984022
5km	50%	50000	6	357	5622183	633999	4927214	2642060
5km	50%	50000	6	266	4786495	599641	4126749	1778876
5km	50%	50000	6	229	5965534	730047	5179260	2343429
5km	50%	50000	6	271	5117912	605585	4455872	2055780
5km	50%	50000	6	293	5117637	669081	4397838	2003318
5km	50%	50000	6	323	4821985	590172	4173558	1816242
5km	50%	50000	6	389	5151902	707936	4355227	1984381
5km	50%	50000	6	324	6322399	718798	5544228	2446021
5km	50%	50000	6	212	5211125	660792	4504581	1951781
5km	50%	50000	6	328	6997520	798669	6111000	2765950
5km	50%	50000	6	356	4035323	494535	3480608	1659351
5km	50%	50000	6	198	4350552	573796	3726827	1741172
5km	50%	50000	6	231	4716228	584189	4091067	1900290
5km	50%	50000	6	437	4432579	558955	3800132	1940890
5km	50%	50000	6	321	5273053	650261	4551974	2315858
5km	50%	50000	6	203	4236499	565350	3634457	1681640
5km	50%	50000	6	328	6906728	828179	6007191	2859429
5km	50%	50000	6	247	5075986	620859	4371940	1876575
5km	50%	50000	6	236	5848297	687360	5112560	2191359
5km	50%	50000	6	297	4771750	595467	4121846	1842733
5km	50%	50000	6	209	5320081	631055	4631871	1863409
5km	50%	50000	6	309	6112254	770522	5284839	2664847
5km	50%	50000	6	413	5041195	590998	4385524	2131261
5km	50%	50000	6	453	5587940	646866	4902530	2258066
5km	50%	50000	6	328	4615004	593640	3955423	1907348
5km	50%	50000	6	363	4253767	555387	3642840	1778076
5km	50%	50000	6	326	5673189	651383	4966710	2210484
5km	50%	50000	6	441	6996549	800846	6119801	2798734
5km	50%	50000	6	243	5157064	639947	4467679	1975858
5km	50%	50000	6	255	5090682	609387	4421920	1952762
5km	50%	50000	6	336	4762239	618856	4093413	1889677
5km	50%	50000	6	323	4834073	610230	4168678	1896407
5km	50%	50000	6	241	4254080	558173	3637910	1888735
5km	50%	50000	6	266	5245368	639836	4526787	2178982
5km	50%	50000	6	233	6174298	725829	5370611	2215286
5km	50%	50000	6	320	4813171	574656	4168969	1988319
5km	50%	50000	6	212	5763308	705284	5006897	2099660
5km	50%	50000	6	293	4781408	623031	4102660	1857136
5km	50%	50000	6	289	5330652	691674	4592203	1883520
5km	50%	50000	6	283	5814899	706614	5017363	2676256
5km	50%	50000	6	307	5967341	670958	5248873	2455246
5km	50%	50000	6	325	5393733	706066	4621500	2348804
5km	50%	50000	6	240	4486311	607855	3825986	1924185
5km	50%	50000	6	268	5525526	662248	4805503	2544102
5km	50%	50000	6	274	4187191	545745	3597201	1548209
5km	50%	50000	6	272	5095434	651628	4374720	1931325
5km	50%	50000	6	223	4526355	597995	3884930	1855548
5km	50%	50000	6	258	5506760	667367	4773002	2103676
5km	50%	50000	6	402	6497529	801362	5605734	3044420
5km	50%	50000	6	224	4564113	575461	3950488	1833186
5km	50%	50000	6	360	5246451	709104	4444492	2688440
5km	50%	50000	6	210	3993367	561201	3397544	1723109
5km	50%	50000	6	282	5664415	673524	4938444	2030672
5km	50%	50000	6	258	5379960	664603	4656158	2272693
5km	50%	50000	6	318	6631848	782302	5775724	2411122
5km	50%	50000	6	278	5204119	667358	4500008	2017278
5km	50%	50000	6	229	5767194	637847	5067793	2142192
5km	50%	50000	6	167	3845008	499173	3301932	1539138
5km	50%	50000	6	326	6033375	742455	5232963	2517334
5km	50%	50000	6	222	3924604	534491	3334746	1727799
5km	50%	50000	6	275	5969159	679459	5223102	2235096
5km	50%	50000	6	333	5345120	628203	4656333	2433930
5km	50%	50000	6	186	4763116	591235	4115804	1775718
5km	50%	50000	6	262	5907014	675756	5154907	2402492
5km	50%	50000	6	243	6049462	699887	5304608	2311351
5km	50%	50000	6	212	4372278	581209	3735429	1957595
5km	50%	50000	6	274	5350259	632330	4651723	2171802
5km	50%	50000	6	301	5029313	643066	4327762	2134466
5km	50%	50000	6	215	4108993	535216	3542308	1657066
5km	50%	50000	6	250	5514981	685702	4781310	1973418
5km	50%	50000	6	306	5921549	633684	5240952	2275967
5km	50%	50000	6	295	6522857	779093	5684053	2791818
5km	50%	50000	6	237	4352507	553980	3739983	1774670
5km	50%	50000	6	233	5095227	627482	4408446	2064545
5km	50%	50000	6	226	4734228	557488	4132378	1643310
5km	50%	50000	6	242	4973661	674665	4251389	2145653
5km	50%	50000	6	278	4501583	635059	3817272	2004252
5km	50%	50000	6	253	4513771	558045	3886235	1621035
5km	50%	50000	6	348	5570781	727168	4796546	2152044
5km	50%	50000	6	228	5929917	703441	5174023	2357132
5km	50%	50000	6	239	4070005	510180	3494249	1869036
5km	50%	50000	6	264	4428921	607894	3775546	2175398
5km	50%	50000	6	264	5135299	591373	4507374	1989416
5km	50%	50000	6	243	5044983	659817	4340610	2008932
5km	50%	50000	6	276	5564885	646627	4870208	2230036
5km	50%	50000	6	247	4312712	582824	3684874	1787666
5km	50%	50000	6	268	5014916	695517	4249349	2215826
5km	50%	50000	6	292	4448322	588767	3813328	1715259
5km	50%	50000	6	268	4838564	638831	4140110	1849586
5km	50%	50000	6	259	4741351	620403	4079383	1748588
5km	50%	50000	6	327	5072938	675426	4339493	2016605
5km	50%	50000	6	286	4175018	556858	3562995	2027647
5km	50%	50000	6	355	5732398	638419	5029428	2134475
5km	50%	50000	6	274	4551306	574267	3924437	1978427
5km	50%	50000	6	341	6389775	765945	5573507	2479779
5km	50%	50000	6	366	5151808	621073	4474456	1951595
5km	50%	50000	6	306	5155886	611836	4472625	2147028
5km	50%	50000	6	294	4787438	598216	4131459	1929534
5km	50%	50000	6	394	4699430	594294	4035363	2014925
5km	50%	50000	6	331	4646600	601150	3990494	1896550
5km	50%	50000	6	250	4531495	577822	3881881	1758332
5km	50%	50000	6	230	5860007	660687	5148163	2080942
5km	50%	50000	6	231	4369040	571689	3737480	1727267
5km	50%	50000	6	301	6722031	757833	5889458	2532884
5km	50%	50000	6	258	4617840	581573	3990906	1774846
5km	50%	50000	6	302	5367053	649775	4657132	2003788
5km	50%	50000	6	213	4953764	611756	4274314	2190262
5km	50%	50000	6	237	4175816	574976	3552559	1895376
5km	50%	50000	6	238	5467061	691522	4729114	2414830
5km	50%	50000	6	213	4872058	636373	4168524	1857810
5km	50%	50000	6	337	5980052	675894	5249889	2411039
5km	50%	50000	6	281	4637634	606012	3995358	1768361
5km	50%	50000	6	228	4764810	612585	4093578	2032684
5km	50%	50000	6	317	5142113	587350	4507209	1948667
5km	50%	50000	6	249	5748855	642863	5002589	2134241
5km	50%	50000	6	239	5015757	634610	4287907	2160580
5km	50%	50000	6	264	5008433	697290	4256653	2317516
5km	50%	50000	6	196	4779287	581080	4147942	1663729
5km	50%	50000	6	291	4703330	577357	4068714	1779311
5km	50%	50000	6	289	5669874	630086	4932449	2159153
5km	50%	50000	6	260	4871251	581799	4237698	2051086
5km	50%	50000	6	218	4841720	637439	4152351	1847346
5km	50%	50000	6	284	5265360	706457	4480481	2191201
5km	50%	50000	6	275	5026826	658490	4297906	2005632
5km	50%	50000	6	340	5027337	667214	4296725	1977840
5km	50%	50000	6	256	3640200	469337	3129247	1543349
5km	50%	50000	6	277	5567617	669057	4847704	2141734
5km	50%	50000	6	364	4806509	641308	4106525	2118530
5km	50%	50000	6	276	5642870	680967	4888618	2721755
5km	50%	50000	6	231	4713695	624123	4045829	2113848
5km	50%	50000	6	271	4782282	580617	4148628	1868159
5km	50%	50000	6	244	4516399	574616	3897008	1589959
5km	50%	50000	6	196	4225620	531745	3649114	1822536
5km	50%	50000	6	280	5402608	664975	4665312	2038606
5km	50%	50000	6	353	6354313	676658	5603495	2360452
5km	50%	50000	6	343	5510892	656063	4780879	2447016
5km	50%	50000	6	206	3979725	522148	3431199	1716363
5km	50%	50000	6	495	6344250	722342	5555832	2482177
5km	50%	50000	6	254	4783193	592512	4138529	1928392
5km	50%	50000	6	349	4739767	583402	4102942	1935067
5km	50%	50000	6	255	5435384	708822	4671146	2221423
5km	50%	50000	6	266	4845898	632361	4131617	2115115
5km	50%	50000	6	207	4301233	575947	3675158	1776300
5km	50%	50000	6	332	4844799	646920	4143032	1994417
5km	50%	50000	6	270	4929923	638212	4248766	2012474
5km	50%	50000	6	404	5946497	638220	5253583	2312313
5km	50%	50000	6	295	4706340	595636	4051861	1709655
5km	50%	50000	6	332	7123156	819144	6243818	2926071
5km	50%	50000	6	242	4749660	614251	4083394	1991736
5km	50%	50000	6	268	4946683	696318	4192565	2330766
5km	50%	50000	6	272	5836726	651524	5113678	2277554
5km	50%	50000	6	262	5787344	666248	5040813	2463536
5km	50%	50000	6	308	6555350	702704	5799176	2368827
5km	50%	50000	6	300	5119074	659119	4358908	2064889
5km	50%	50000	6	261	5837524	719142	5045571	1997969
5km	50%	50000	6	252	4140437	557300	3532710	1579699
5km	50%	50000	6	294	4877139	621575	4213321	1801588
5km	50%	50000	6	288	4418430	559562	3797274	1898919
5km	50%	50000	6	276	5272107	672343	4522309	2079951
5km	50%	50000	6	194	4432064	546401	3834826	1963110
5km	50%	50000	6	234	4953059	649655	4232836	1995396
5km	50%	50000	6	308	5700125	758527	4879721	2569715
5km	50%	50000	6	292	4957186	642435	4263249	1963808
5km	50%	50000	6	286	5008264	557068	4374159	2044905
5km	50%	50000	6	232	4913510	659260	4194409	2103546
5km	50%	50000	6	277	7259820	804685	6377962	2774839
5km	50%	50000	6	235	4550836	568361	3942154	1715414
5km	50%	50000	6	426	4500891	604762	3828396	1963169
5km	50%	50000	6	273	5112776	636563	4417676	2016611
5km	50%	50000	6	277	5962851	660218	5251543	2350979
[truncated: 1 more rows]
