# Supplementary material for: Quantifying the Value of Perfect Information in Emergency Vaccination Campaigns
Source: PLoS Comput Biol. 2017 Feb 16;13(2):e1005318. doi: 10.1371/journal.pcbi.1005318 (PMC5312803; doi:10.1371/journal.pcbi.1005318)
Supplement: S1 Data — (ZIP) [file pcbi.1005318.s013.zip › Data/7km vaccination/data1.txt]

vacc_radius	efficacy	capacity	delay	outbreak_duration	livestock_culled	cattle_culled	sheep_culled	vaccinations
7km	50%	20000	2	251	6252345	866777	5320063	2362929
7km	50%	20000	2	244	6550735	892284	5584705	2502343
7km	50%	20000	2	257	6688930	849295	5771411	2466578
7km	50%	20000	2	426	6823353	852889	5877610	2145501
7km	50%	20000	2	384	6897639	855667	5969320	2445691
7km	50%	20000	2	296	5976045	785613	5131338	1965063
7km	50%	20000	2	252	5093631	789293	4239653	2214170
7km	50%	20000	2	231	7577954	1066179	6401522	2414355
7km	50%	20000	2	314	7721841	989196	6661819	3000600
7km	50%	20000	2	286	7173583	940469	6129585	2381676
7km	50%	20000	2	410	5841445	741909	5021551	2317695
7km	50%	20000	2	307	6769947	866383	5807072	2529723
7km	50%	20000	2	301	6247790	911666	5270318	2360875
7km	50%	20000	2	236	6258929	871287	5284185	2205114
7km	50%	20000	2	217	6125343	842579	5185499	2248044
7km	50%	20000	2	208	4389077	625174	3720072	1590511
7km	50%	20000	2	250	4695943	630179	3985753	1647434
7km	50%	20000	2	233	5429886	813703	4545928	2170377
7km	50%	20000	2	311	8141269	1156288	6875004	2833538
7km	50%	20000	2	265	4387283	612697	3727322	1602317
7km	50%	20000	2	282	6180908	736758	5381883	2336387
7km	50%	20000	2	341	5531317	813661	4655309	2409769
7km	50%	20000	2	286	5722349	835789	4822953	2306952
7km	50%	20000	2	317	7281914	1015149	6190351	2662088
7km	50%	20000	2	207	5421179	792751	4526848	1869471
7km	50%	20000	2	408	7932551	1068026	6792138	3311694
7km	50%	20000	2	284	6157430	897176	5177501	2372096
7km	50%	20000	2	300	6362238	804843	5476215	2491847
7km	50%	20000	2	319	8435478	1166432	7192739	2955350
7km	50%	20000	2	295	5659694	818535	4753202	1936226
7km	50%	20000	2	319	7746157	970739	6671710	2340558
7km	50%	20000	2	310	7289410	899656	6328843	2393046
7km	50%	20000	2	269	4660535	634271	3972833	1902658
7km	50%	20000	2	323	7350711	976443	6297436	2681708
7km	50%	20000	2	251	5996545	795454	5131704	2324219
7km	50%	20000	2	329	8576959	1137554	7351221	2908263
7km	50%	20000	2	266	7443812	949181	6395341	2728593
7km	50%	20000	2	252	5764317	810966	4882853	2262238
7km	50%	20000	2	343	7047672	988052	6003047	2698629
7km	50%	20000	2	380	4760694	676297	4018524	1696287
7km	50%	20000	2	269	4742783	632626	4077787	1952270
7km	50%	20000	2	344	6619813	864755	5695488	2480943
7km	50%	20000	2	236	5460256	776899	4618488	1734173
7km	50%	20000	2	216	6139179	822924	5246635	2172779
7km	50%	20000	2	287	5832054	780624	4958432	2333902
7km	50%	20000	2	390	6421500	806047	5540627	2705519
7km	50%	20000	2	345	5131924	701983	4386862	1902093
7km	50%	20000	2	444	7747631	964855	6669702	2752105
7km	50%	20000	2	242	5042979	762073	4207115	1802177
7km	50%	20000	2	218	3535488	523006	2979066	1656422
7km	50%	20000	2	256	5537565	779528	4669447	1906442
7km	50%	20000	2	216	4569234	655087	3867606	1698821
7km	50%	20000	2	240	7075010	906777	6075294	2462214
7km	50%	20000	2	246	5683601	818821	4767724	1962354
7km	50%	20000	2	286	4766444	687878	4016575	1787811
7km	50%	20000	2	297	7349969	908600	6371548	2656761
7km	50%	20000	2	337	7462867	939935	6434425	2564715
7km	50%	20000	2	224	4925565	658462	4205653	1860763
7km	50%	20000	2	372	5176907	751162	4359155	2343162
7km	50%	20000	2	208	5344581	753774	4515438	1900921
7km	50%	20000	2	336	4859819	683679	4131513	1991472
7km	50%	20000	2	236	6306962	821313	5420690	2391414
7km	50%	20000	2	188	5458865	828521	4558234	1810305
7km	50%	20000	2	257	5387392	789940	4532931	2474618
7km	50%	20000	2	319	8478559	1092748	7266543	2961652
7km	50%	20000	2	352	7113461	836664	6172238	2646457
7km	50%	20000	2	237	6292860	837489	5406610	2073895
7km	50%	20000	2	249	7198285	970277	6137893	2691915
7km	50%	20000	2	224	6213723	882679	5250195	1999157
7km	50%	20000	2	291	6274258	781771	5407712	2293101
7km	50%	20000	2	326	7394087	905326	6377864	2698259
7km	50%	20000	2	282	7353679	936032	6349276	2579115
7km	50%	20000	2	334	6816278	825944	5934581	2264926
7km	50%	20000	2	364	6609605	850957	5684290	2523413
7km	50%	20000	2	314	5639675	735609	4851372	2134584
7km	50%	20000	2	354	7370559	919683	6372510	2607050
7km	50%	20000	2	372	7461280	841190	6530870	2728312
7km	50%	20000	2	287	5944799	832479	5029485	2057239
7km	50%	20000	2	262	6417118	895780	5428017	2360107
7km	50%	20000	2	403	7103247	1023315	5992287	2732358
7km	50%	20000	2	335	5484620	773025	4647001	2090536
7km	50%	20000	2	277	5484379	726334	4710728	1789138
7km	50%	20000	2	367	6083152	774804	5224654	2315438
7km	50%	20000	2	261	6055836	780495	5200195	2344479
7km	50%	20000	2	248	5064767	680887	4298793	1855340
7km	50%	20000	2	204	5341917	800015	4477336	1879518
7km	50%	20000	2	228	5140117	786378	4275926	1918580
7km	50%	20000	2	251	8307312	1067550	7164072	3025936
7km	50%	20000	2	279	6711814	923665	5662839	2963683
7km	50%	20000	2	292	6268392	860872	5333841	2535366
7km	50%	20000	2	182	5205301	687452	4435463	1936522
7km	50%	20000	2	230	5284796	728917	4476479	1941147
7km	50%	20000	2	289	6112499	891874	5149665	2604115
7km	50%	20000	2	204	6575739	960894	5528295	2178765
7km	50%	20000	2	355	7514299	911147	6531415	2501438
7km	50%	20000	2	213	5801565	852111	4859484	1963354
7km	50%	20000	2	360	6670062	830511	5754115	2264318
7km	50%	20000	2	275	5271541	750658	4404846	2048936
7km	50%	20000	2	348	6513634	835501	5609913	2536348
7km	50%	20000	2	434	7035441	857064	6102321	2674260
7km	50%	20000	2	293	8120835	1084486	6942382	2859703
7km	50%	20000	2	285	5126391	702145	4351093	2017292
7km	50%	20000	2	271	4658925	611691	3991624	1805249
7km	50%	20000	2	239	6007369	871381	5072970	2087800
7km	50%	20000	2	256	6445315	899242	5463767	2409868
7km	50%	20000	2	229	4723988	688611	3982952	1952180
7km	50%	20000	2	280	7417057	982907	6346554	2601034
7km	50%	20000	2	261	5065647	668199	4349348	1844424
7km	50%	20000	2	285	5217938	713579	4436617	1998589
7km	50%	20000	2	294	6682593	881000	5732374	2527877
7km	50%	20000	2	270	7042479	881323	6052985	2386563
7km	50%	20000	2	398	7084754	859911	6122782	2446969
7km	50%	20000	2	214	5193942	767837	4357468	2066432
7km	50%	20000	2	248	5411437	813429	4528596	2167526
7km	50%	20000	2	240	7557764	950251	6534382	2536236
7km	50%	20000	2	256	6802124	919649	5788039	2301093
7km	50%	20000	2	288	8288144	1110515	7063157	2717260
7km	50%	20000	2	304	5842194	750888	5030729	2426195
7km	50%	20000	2	259	6053947	835191	5149264	2195460
7km	50%	20000	2	283	7668921	978518	6622293	2328638
7km	50%	20000	2	323	5714805	765159	4841251	2295174
7km	50%	20000	2	214	5332873	804839	4472987	1994209
7km	50%	20000	2	253	5464705	768302	4637427	2159883
7km	50%	20000	2	304	4562721	627075	3870631	1701276
7km	50%	20000	2	277	7362466	960206	6331113	2664528
7km	50%	20000	2	426	6299164	807349	5414518	2321997
7km	50%	20000	2	225	6890313	983553	5816270	2166501
7km	50%	20000	2	387	7013753	857391	6088247	2665347
7km	50%	20000	2	240	4794062	699183	4039124	1829060
7km	50%	20000	2	333	5132495	742973	4339344	2161672
7km	50%	20000	2	235	5464681	766555	4633740	1863194
7km	50%	20000	2	162	4802091	691227	4019630	1805357
7km	50%	20000	2	267	4965160	728949	4169776	1824098
7km	50%	20000	2	291	4771178	666349	4057509	1786935
7km	50%	20000	2	290	6130667	885444	5163319	2648855
7km	50%	20000	2	249	6086066	816337	5184778	2110610
7km	50%	20000	2	471	6758266	1007298	5662975	2383808
7km	50%	20000	2	274	7656493	1011750	6545705	2688063
7km	50%	20000	2	305	5513647	726250	4743397	1827272
7km	50%	20000	2	211	5228202	737960	4432310	1826659
7km	50%	20000	2	218	5328242	733579	4513119	1792839
7km	50%	20000	2	257	6986167	880638	6016399	2560794
7km	50%	20000	2	369	7300302	882224	6338315	2725162
7km	50%	20000	2	485	7560002	854240	6613726	2557437
7km	50%	20000	2	263	4922795	702377	4158497	1626173
7km	50%	20000	2	293	5641965	659304	4912553	2140145
7km	50%	20000	2	262	5848578	792634	4984677	2106311
7km	50%	20000	2	223	6465894	921324	5468368	2285202
7km	50%	20000	2	226	5278182	740819	4453198	2021675
7km	50%	20000	2	271	5053507	710945	4272701	2073482
7km	50%	20000	2	410	5735016	832869	4835173	1988364
7km	50%	20000	2	350	7427973	968101	6373327	2912146
7km	50%	20000	2	222	7013124	984280	5963040	2290752
7km	50%	20000	2	273	5855905	741221	5034523	1842020
7km	50%	20000	2	380	5848209	840489	4942342	2323608
7km	50%	20000	2	261	5932131	809245	5058562	2145765
7km	50%	20000	2	223	6944154	930576	5902715	2449922
7km	50%	20000	2	246	5130126	711166	4349972	1874051
7km	50%	20000	2	389	7601630	994883	6534316	2662849
7km	50%	20000	2	286	5435425	780580	4557715	1991838
7km	50%	20000	2	287	7527096	930807	6502972	2578757
7km	50%	20000	2	219	5479143	796041	4609840	2109447
7km	50%	20000	2	433	6967450	862450	6046000	2612028
7km	50%	20000	2	328	5297777	652073	4576040	2084007
7km	50%	20000	2	239	5315757	739024	4507643	1972235
7km	50%	20000	2	282	6111882	798855	5239798	2393077
7km	50%	20000	2	331	6032125	771250	5185529	1929701
7km	50%	20000	2	215	6115859	795408	5238264	2188216
7km	50%	20000	2	286	6471397	857675	5520650	2590988
7km	50%	20000	2	228	5173938	702814	4387241	1839355
7km	50%	20000	2	285	7079092	988354	5980189	2641465
7km	50%	20000	2	425	7553516	918316	6564143	3019182
7km	50%	20000	2	196	5459721	755095	4659491	1892152
7km	50%	20000	2	220	6541402	905307	5570531	2190148
7km	50%	20000	2	340	7027112	910014	6021434	2825811
7km	50%	20000	2	326	4013546	578736	3386868	1796421
7km	50%	20000	2	300	7241015	887228	6276767	2787742
7km	50%	20000	2	357	6793370	913648	5807769	2860602
7km	50%	20000	2	325	5055297	701904	4290474	2056214
7km	50%	20000	2	268	6351472	851673	5416322	2596706
7km	50%	20000	2	253	6293173	978946	5248920	2502682
7km	50%	20000	2	249	4729928	660355	4016317	2187172
7km	50%	20000	2	253	5134859	675154	4393419	1924691
7km	50%	20000	2	292	5008933	799031	4126462	2085231
7km	50%	20000	2	244	5328392	724090	4538307	1992247
7km	50%	20000	2	265	5044644	747724	4225084	1994033
7km	50%	20000	2	212	4887039	694680	4116123	1924910
7km	50%	20000	2	314	5193581	749280	4377587	2326912
7km	50%	20000	2	224	5730425	815291	4835421	2022815
7km	50%	20000	2	251	5404308	789202	4546612	2144797
7km	50%	20000	2	210	7237446	961371	6171633	2358047
7km	50%	20000	2	318	5319982	755905	4515846	2070032
7km	50%	20000	2	322	6328500	799308	5456182	2504381
7km	50%	20000	2	490	7350770	930965	6353426	2678410
7km	50%	20000	2	272	8280292	997363	7215156	2780603
7km	50%	20000	2	298	6385418	929473	5384089	2337613
7km	50%	20000	2	250	4949650	638128	4255697	1926862
7km	50%	20000	2	208	5757925	818894	4872317	1957040
7km	50%	20000	2	220	5780678	752668	4968582	1822135
7km	50%	20000	2	281	7953625	1088989	6745518	3000349
7km	50%	20000	2	279	6390788	892707	5422466	2643338
7km	50%	20000	2	249	6685524	920679	5700195	2213919
7km	50%	20000	2	283	5904089	808848	5043327	2037543
7km	50%	20000	2	243	6489131	773719	5657647	2094541
7km	50%	20000	2	243	5463842	758845	4626669	1947312
7km	50%	20000	2	198	4589313	635949	3891071	1993109
7km	50%	20000	2	471	6676010	789450	5823600	2591149
7km	50%	20000	2	252	6531349	871069	5604483	2180884
7km	50%	20000	2	327	4695914	669931	3968625	2032844
7km	50%	20000	2	244	5826726	838552	4898862	1964318
7km	50%	20000	2	292	5431723	739098	4645502	1986468
7km	50%	20000	2	232	6800387	955543	5772522	2485208
7km	50%	20000	2	256	5768549	841195	4865296	1873836
7km	50%	20000	2	211	4902359	735536	4096210	1697672
7km	50%	20000	2	348	4971082	719811	4188007	1880601
7km	50%	20000	2	237	4635293	683327	3872259	1830339
7km	50%	20000	2	273	6146967	835796	5224738	2075885
7km	50%	20000	2	219	5179792	736388	4379541	2091971
7km	50%	20000	2	399	6038628	868025	5088865	2873063
7km	50%	20000	2	205	6688386	900415	5720791	2264688
7km	50%	20000	2	327	5587453	729256	4820632	2169937
7km	50%	20000	2	243	6549409	867043	5601675	2173813
7km	50%	20000	2	243	6991596	852954	6024507	2311789
7km	50%	20000	2	205	4811522	656040	4088990	1788216
7km	50%	20000	2	354	6918360	911304	5915988	2647363
7km	50%	20000	2	317	5926528	831023	4994846	2460387
7km	50%	20000	2	249	7093153	935718	6068755	2410165
7km	50%	20000	2	261	3870882	550074	3289908	1481967
7km	50%	20000	2	276	5870634	773500	5055151	2274360
7km	50%	20000	2	241	6197924	780851	5368832	2197079
7km	50%	20000	2	317	5263166	722797	4489887	2089328
7km	50%	20000	2	220	5180105	718570	4406800	1825167
7km	50%	20000	2	349	5617624	805344	4745711	2518961
7km	50%	20000	2	237	5458074	793825	4592996	1963613
7km	50%	20000	2	319	6977615	907738	6005407	2526330
7km	50%	20000	2	270	7459733	971831	6426942	2613371
7km	50%	20000	2	313	5960221	870289	4978841	2262264
7km	50%	20000	2	374	5881697	789663	5026163	2234995
7km	50%	20000	2	279	6468541	861708	5525178	2326936
7km	50%	20000	2	275	7526896	910487	6544577	2599878
7km	50%	20000	2	262	5084839	641242	4382391	1830166
7km	50%	20000	2	268	7159671	945152	6132878	2554572
7km	50%	20000	2	267	5268586	807511	4400547	2012592
7km	50%	20000	2	200	5380063	779071	4510201	2071239
7km	50%	20000	2	237	6274667	794349	5421433	2042459
7km	50%	20000	2	226	5678666	809290	4819884	2009742
7km	50%	20000	2	286	6274488	888643	5294217	2286508
7km	50%	20000	2	290	7437969	980689	6387241	2488407
7km	50%	20000	2	223	5127354	739145	4324472	1735307
7km	50%	20000	2	296	5619368	777891	4770992	2211293
7km	50%	20000	2	311	5944135	796505	5075240	2193821
7km	50%	20000	2	257	7611104	992139	6544277	2437923
7km	50%	20000	2	241	5726889	787101	4854352	1942657
7km	50%	20000	2	285	6425150	758435	5601194	2375838
7km	50%	20000	2	231	5462162	818589	4577697	2107938
7km	50%	20000	2	376	8604226	1072905	7395518	3476939
7km	50%	20000	2	335	6296430	957075	5207962	2756581
7km	50%	20000	2	267	7849134	999412	6763430	2744103
7km	50%	20000	2	243	7102325	972927	6031307	2713958
7km	50%	20000	2	286	5497180	755285	4683291	2172085
7km	50%	20000	2	250	7717635	1082467	6544966	2673904
7km	50%	20000	2	302	6703182	851974	5754438	2301999
7km	50%	20000	2	297	6276595	909131	5275913	2383416
7km	50%	20000	2	342	5711313	781634	4871218	2413174
7km	50%	20000	2	214	5142507	689567	4391499	1845049
7km	50%	20000	2	355	8726947	1169967	7446506	3342686
7km	50%	20000	2	310	7829995	995699	6720188	2534104
7km	50%	20000	2	201	4028969	603358	3379612	1479303
7km	50%	20000	2	251	5416004	759916	4576712	1868490
7km	50%	20000	2	278	5381203	786731	4536719	1931495
7km	50%	20000	2	327	7589645	892886	6612236	2528420
7km	50%	20000	2	312	5504347	827576	4612349	1998377
7km	50%	20000	2	227	6225933	880180	5266025	2189210
7km	50%	20000	2	314	6507224	859175	5570545	2186519
7km	50%	20000	2	304	5676942	732194	4867709	2458707
7km	50%	20000	2	207	5466257	777584	4605362	2018388
7km	50%	20000	2	385	6036853	853921	5090736	2209765
7km	50%	20000	2	268	5428327	704969	4683656	1866474
7km	50%	20000	2	341	5751300	817921	4847998	2372126
7km	50%	20000	2	398	6230721	788483	5376391	2014631
7km	50%	20000	2	445	6018530	880642	5025189	2710754
7km	50%	20000	2	246	6086458	834159	5189071	2321391
7km	50%	20000	2	248	6064210	797989	5184919	2036012
7km	50%	20000	2	204	4820623	663084	4100581	1670294
7km	50%	20000	2	222	5252558	736069	4464338	1821628
7km	50%	20000	2	231	5538875	720290	4725616	1764530
7km	50%	20000	2	248	5669287	813509	4785360	2019724
7km	50%	20000	2	303	7325227	973680	6249267	2383963
7km	50%	20000	2	261	5860274	814474	4990563	2238435
7km	50%	20000	2	322	4979628	645718	4277196	2069562
7km	50%	20000	2	350	7380676	916045	6385833	2719698
7km	50%	20000	2	243	6264577	935329	5246945	2228732
7km	50%	20000	2	236	7028000	948337	6008671	2419646
7km	50%	20000	2	222	5822743	868895	4879799	2160615
7km	50%	20000	2	284	5833813	840983	4894883	2284862
7km	50%	20000	2	270	7288394	919401	6295819	2874965
7km	50%	20000	2	282	6172770	869952	5216496	2245612
7km	50%	20000	2	291	8425597	1050604	7284203	2646588
7km	50%	20000	2	250	7520401	982610	6439513	2802469
7km	50%	20000	2	245	7073587	900778	6061850	2301527
7km	50%	20000	2	269	6658602	816264	5778049	2377172
7km	50%	20000	2	277	5732360	808696	4860282	1953675
7km	50%	20000	2	318	5816756	812930	4954577	2434993
7km	50%	20000	2	203	5245437	707147	4473419	1948272
7km	50%	20000	2	343	5108661	715338	4314463	1925155
7km	50%	20000	2	259	5420623	789511	4563277	2047819
7km	50%	20000	2	366	7559198	973702	6508809	2587975
7km	50%	20000	2	359	5775450	781001	4901549	2267723
7km	50%	20000	2	254	5987501	794291	5101837	2164435
7km	50%	20000	2	373	7682161	969069	6647401	2550983
7km	50%	20000	2	366	7185346	910441	6192451	2886236
7km	50%	20000	2	253	5400247	800931	4499095	2043314
7km	50%	20000	2	280	6368528	867595	5422869	2417645
7km	50%	20000	2	315	6667187	875106	5718435	2274143
7km	50%	20000	2	240	5937216	824146	5059583	2187708
7km	50%	20000	2	270	5694831	811580	4820342	1985722
7km	50%	20000	2	323	5521972	752307	4688768	2115872
7km	50%	20000	2	389	7747509	1001695	6669283	2642044
7km	50%	20000	2	393	6497657	832266	5570079	2463907
7km	50%	20000	2	322	6185420	782138	5347241	2443740
7km	50%	20000	2	288	6275706	821902	5381019	2298661
7km	50%	20000	2	202	4376840	635334	3683896	1631841
7km	50%	20000	2	371	8390473	1048653	7266054	3161532
7km	50%	20000	2	260	5566165	792526	4722553	2187782
7km	50%	20000	2	320	6504455	952007	5468159	2397039
7km	50%	20000	2	285	8414718	1068890	7250662	2751568
7km	50%	20000	2	282	5522029	809018	4639882	2120542
7km	50%	20000	2	229	5613580	807099	4738235	2087129
7km	50%	20000	2	329	5996957	808502	5130385	2081330
7km	50%	20000	2	308	7510061	970202	6459988	2874643
7km	50%	20000	2	393	8580153	1192965	7286052	3309959
7km	50%	20000	2	314	6115734	777233	5281847	2585728
7km	50%	20000	2	208	5300057	729173	4488719	1811138
7km	50%	20000	2	207	5935367	845392	5042167	1862984
7km	50%	20000	2	250	6432666	867522	5483397	2324007
7km	50%	20000	2	254	6836766	992040	5747992	2405668
7km	50%	20000	2	306	7690603	961245	6654546	2883776
7km	50%	20000	2	267	5144093	697697	4385175	1778524
7km	50%	20000	2	280	7911849	997799	6806487	3014630
7km	50%	20000	2	258	6194554	796402	5327770	2005470
7km	50%	20000	2	293	6668304	948001	5631714	2864294
7km	50%	20000	2	290	6837923	918258	5842658	2141191
7km	50%	20000	2	233	7319430	1010886	6240799	2531408
7km	50%	20000	2	346	6763157	910527	5789620	2437630
7km	50%	20000	2	212	5174775	742877	4374615	1827825
7km	50%	20000	2	336	7305012	894647	6348923	2733878
7km	50%	20000	2	296	5686617	905392	4695286	2433518
7km	50%	20000	2	338	6354342	906010	5368979	2544065
7km	50%	20000	2	235	7936621	1003771	6843478	2462923
7km	50%	20000	2	269	8165622	1038525	7001745	2927836
7km	50%	20000	2	301	6006991	790829	5134306	2347611
7km	50%	20000	2	324	6807648	932703	5810674	2652873
7km	50%	20000	2	279	5327541	769317	4465408	1932200
7km	50%	20000	2	358	6055543	762036	5212775	2536316
7km	50%	20000	2	199	5147746	750406	4325534	1862071
7km	50%	20000	2	333	7441771	946069	6391045	2522378
7km	50%	20000	2	347	4987238	717040	4199708	2044847
7km	50%	20000	2	362	5910099	809102	4993451	2283422
7km	50%	20000	2	361	5848259	805511	4940545	2266440
7km	50%	20000	2	314	6816256	921546	5830234	2245425
7km	50%	20000	2	273	5310137	707149	4542408	1856004
7km	50%	20000	2	391	6248293	816790	5378708	2079930
7km	50%	20000	2	273	6820876	895838	5825803	2516461
7km	50%	20000	2	237	5984692	852127	5055273	1980463
7km	50%	20000	2	403	7236163	947330	6197569	2654810
7km	50%	20000	2	322	6960268	874311	6016328	2492703
7km	50%	20000	2	225	4594602	694002	3851561	1585025
7km	50%	20000	2	219	5909417	846140	4972455	2130265
7km	50%	20000	2	447	7973125	1035006	6847671	2951137
7km	50%	20000	2	367	7122517	948107	6065435	2598453
7km	50%	20000	2	294	6185187	861309	5271131	2394670
7km	50%	20000	2	310	7573573	992231	6483841	2904988
7km	50%	20000	2	293	7116050	912076	6108675	2735461
7km	50%	20000	2	212	4733907	658911	3983708	1700062
7km	50%	20000	2	255	5796418	882270	4833772	2369814
7km	50%	20000	2	177	5934865	857296	5020123	2042695
7km	50%	20000	2	297	7130803	889262	6170534	2494984
7km	50%	20000	2	252	4905785	740535	4053812	2133343
7km	50%	20000	2	335	6682077	880993	5729097	2391797
7km	50%	20000	2	287	4657815	613019	4006786	1907446
7km	50%	20000	2	262	9477300	1281967	8070709	2975966
7km	50%	20000	2	264	5438896	869697	4509607	2234060
7km	50%	20000	2	302	7130035	934361	6127291	2835442
7km	50%	20000	2	282	8005622	1043544	6855132	2715880
7km	50%	20000	2	352	6633401	878026	5670079	2536069
7km	50%	20000	2	377	6983983	840645	6054094	2420301
7km	50%	20000	2	234	5262150	728755	4448891	1854131
7km	50%	20000	2	364	5696614	621536	5027232	2430795
7km	50%	20000	2	226	6077659	875101	5127441	2179455
7km	50%	20000	2	235	4908593	699762	4153940	1697418
7km	50%	20000	2	262	7856716	958156	6827151	2841078
7km	50%	20000	2	532	6760653	765980	5922893	2619820
7km	50%	20000	2	297	5826105	740302	5013994	2216465
7km	50%	20000	2	319	7687642	976099	6612707	2703507
7km	50%	20000	2	268	5944934	898351	4956983	1889063
7km	50%	20000	2	291	8230293	1149120	6967832	3052055
7km	50%	20000	2	232	4129400	641278	3449101	1617561
7km	50%	20000	2	281	5328600	720646	4542161	1971376
7km	50%	20000	2	380	7045275	886751	6085442	2363164
7km	50%	20000	2	251	4854709	657761	4154187	1885198
7km	50%	20000	2	290	5417727	772156	4574953	1943329
7km	50%	20000	2	248	5228657	759099	4393698	2001706
7km	50%	20000	2	255	6216075	875610	5253672	2345369
7km	50%	20000	2	221	5203708	726746	4411605	2183467
7km	50%	20000	2	203	7108348	958742	6078114	2389679
7km	50%	20000	2	314	5222046	723636	4444688	1716774
7km	50%	20000	2	369	4968461	685114	4185819	2035764
7km	50%	20000	2	209	4536551	621159	3872410	1707846
7km	50%	20000	2	263	7053057	876739	6110567	2425360
7km	50%	20000	2	247	4743943	677045	4015487	1669750
7km	50%	20000	2	262	4989621	756834	4168705	1990567
7km	50%	20000	2	261	6584136	934658	5589849	2450438
7km	50%	20000	2	319	5649942	700575	4875189	2373988
7km	50%	20000	2	330	8584783	1120634	7358294	2941135
7km	50%	20000	2	260	5983191	845591	5027130	1950581
7km	50%	20000	2	323	5414574	750406	4586849	2251240
7km	50%	20000	2	322	6431141	882337	5468191	2550583
7km	50%	20000	2	244	7721574	1017776	6604091	2789632
7km	50%	20000	2	254	5891254	819561	4987241	2392941
7km	50%	20000	2	343	5961370	826701	5073354	2274131
7km	50%	20000	2	336	6012982	825373	5119112	2127471
7km	50%	20000	2	299	6077421	848449	5127371	2035685
7km	50%	20000	2	309	5914521	833028	5009242	2700731
7km	50%	20000	2	271	8085373	1021186	6981353	2457282
7km	50%	20000	2	223	5677141	824689	4798986	2115662
7km	50%	20000	2	226	5756607	723987	4955572	2222466
7km	50%	20000	2	236	6657352	866755	5696913	2183031
7km	50%	20000	2	251	5650990	746417	4830764	2320667
7km	50%	20000	2	210	6106768	875260	5134503	2155505
7km	50%	20000	2	269	5585566	814210	4697826	2126542
7km	50%	20000	2	274	5299289	727679	4525450	1952827
7km	50%	20000	2	300	6964969	899254	5987547	2540208
7km	50%	20000	2	321	7803853	1074064	6609970	3094406
7km	50%	20000	2	365	7271087	875778	6300351	2436457
7km	50%	20000	2	269	8551306	1118403	7343415	2810466
7km	50%	20000	2	377	5178082	705423	4414751	2180484
7km	50%	20000	2	212	5905351	830728	5030060	2097557
7km	50%	20000	2	312	5311753	745814	4509872	1844324
7km	50%	20000	2	220	5373376	799338	4512911	1893448
7km	50%	20000	2	235	5755555	852681	4837297	2143898
7km	50%	20000	2	307	6172233	895394	5182036	2416140
7km	50%	20000	2	246	6349650	889703	5386047	2232010
7km	50%	20000	2	278	7411365	1052828	6277619	2919488
7km	50%	20000	2	287	6352196	1014497	5252767	2561980
7km	50%	20000	2	320	5197954	751178	4385092	1990808
7km	50%	20000	2	286	6095987	815245	5205502	2065202
7km	50%	20000	2	275	6649198	853190	5688634	2317914
7km	50%	20000	2	253	5497178	779356	4639164	1700153
7km	50%	20000	2	252	5085563	714244	4300294	1746585
7km	50%	20000	2	298	7619231	949705	6577105	2886567
7km	50%	20000	2	465	7068959	865470	6135117	2653430
7km	50%	20000	2	291	7392571	966815	6342859	2864930
7km	50%	20000	2	243	6476759	912160	5487408	2313798
7km	50%	20000	2	260	5919166	822178	5014601	2223514
7km	50%	20000	2	299	7337071	911738	6339218	2594514
7km	50%	20000	2	346	6748312	799472	5876548	2733014
7km	50%	20000	2	290	6281879	922231	5280282	2479169
7km	50%	20000	2	196	5029963	754544	4202703	1843053
7km	50%	20000	2	370	7439119	990467	6357417	3002108
7km	50%	20000	2	252	5142104	763376	4310747	1827982
7km	50%	20000	2	244	5816414	814208	4908698	1997784
7km	50%	20000	2	420	6956430	898538	5989332	2161620
7km	50%	20000	2	243	5369942	717762	4582558	1878477
7km	50%	20000	2	305	4314687	616175	3628255	1706374
7km	50%	20000	2	291	5115545	736932	4310200	1917853
7km	50%	20000	2	243	7595688	1025463	6467898	2740411
7km	50%	20000	2	276	6419490	878261	5475533	2213945
7km	50%	20000	2	307	7390473	959472	6374701	2751988
7km	50%	20000	2	234	4763032	704299	3992169	1715931
7km	50%	20000	2	264	4243768	645349	3546219	1751009
7km	50%	20000	2	287	5072880	699482	4301366	1961495
7km	50%	20000	2	333	5551110	682645	4792451	2076497
7km	50%	20000	2	247	7110363	954287	6060665	2380190
7km	50%	20000	2	207	5487354	808238	4622804	2113315
7km	50%	20000	2	247	6559451	921707	5547569	2407955
7km	50%	20000	2	258	6245654	991690	5157252	2487361
7km	50%	20000	2	244	5045956	774805	4179065	1962480
7km	50%	20000	2	211	5783004	854736	4867918	2385380
7km	50%	20000	2	263	5150008	774656	4297376	2124929
7km	50%	20000	2	246	6253161	839523	5343615	2368011
7km	50%	20000	2	315	5222789	741603	4417160	1867246
7km	50%	20000	2	257	5135713	722656	4343855	1904044
7km	50%	20000	2	254	6095379	841952	5188609	2280675
7km	50%	20000	2	304	6682912	828664	5797936	2241771
7km	50%	20000	2	202	6096554	808967	5201839	2046974
7km	50%	20000	2	290	6453452	838961	5552226	2514568
7km	50%	20000	2	290	7502414	1088962	6312713	2772963
7km	50%	20000	2	254	5621511	792757	4763559	1765110
7km	50%	20000	2	381	6455067	795267	5577937	2463421
7km	50%	20000	2	296	7433528	935882	6412371	2732437
7km	50%	20000	2	214	5393113	822318	4495974	1948782
7km	50%	20000	2	241	5212113	759213	4382182	1756608
7km	50%	20000	2	279	5602264	842718	4692119	2075381
7km	50%	20000	2	246	6617057	934851	5620904	2337399
7km	50%	20000	2	235	4203377	626849	3518979	1813584
7km	50%	20000	2	224	5224196	731285	4421390	1850495
7km	50%	20000	2	259	7696794	1013218	6540530	2767055
7km	50%	20000	2	366	6237174	774583	5395017	2415320
7km	50%	20000	2	315	5457517	759200	4640329	2101630
7km	50%	20000	2	297	7047713	924471	6027476	2518967
7km	50%	20000	2	264	7149005	901898	6161422	2562823
7km	50%	20000	2	278	6619125	843537	5709715	2311223
7km	50%	20000	2	376	4691488	627392	4022677	1826382
7km	50%	20000	2	266	5390895	749505	4568564	2244384
7km	50%	20000	2	283	9071003	1209472	7754434	2971452
7km	50%	20000	2	257	6653469	811838	5764070	2383754
7km	50%	20000	2	330	4407470	618654	3715977	1766800
7km	50%	20000	2	280	6222176	855565	5286313	2207865
7km	50%	20000	2	229	6783593	938521	5774761	2590023
7km	50%	20000	2	333	7273204	908637	6278624	2642982
7km	50%	20000	2	221	4912191	659420	4194461	1566469
7km	50%	20000	2	205	3781452	551554	3200730	1502156
7km	50%	20000	2	243	6995288	926854	5965145	2519894
7km	50%	20000	2	341	6918754	880978	5944660	2416040
7km	50%	20000	2	265	5825643	770239	4952214	2377250
7km	50%	20000	2	272	4133280	592919	3481293	1730367
7km	50%	20000	2	270	5511803	779740	4660853	1951427
7km	50%	20000	2	317	5970324	841052	5061071	2469883
7km	50%	20000	2	339	6814108	862362	5884635	2427941
7km	50%	20000	2	192	6992698	950759	5918635	2236765
7km	50%	20000	2	246	5963283	822484	5033948	2226077
7km	50%	20000	2	430	5031871	734932	4239045	1848716
7km	50%	20000	2	444	5062102	723993	4272751	1944404
7km	50%	20000	2	198	4821659	645648	4111491	1620957
7km	50%	20000	2	187	4911414	725553	4120855	1823569
7km	50%	20000	2	224	4771999	679065	4047974	1731037
7km	50%	20000	2	282	6006482	814944	5123741	2306628
7km	50%	20000	2	339	6036326	805959	5177114	2448314
7km	50%	20000	2	408	6353840	774515	5525841	2465946
7km	50%	20000	2	219	5895591	783239	5019886	2032042
7km	50%	20000	2	354	6824784	850799	5889786	2341276
7km	50%	20000	2	286	5432899	762303	4603828	1908546
7km	50%	20000	2	258	6300455	834302	5387821	2379625
7km	50%	20000	2	223	4936647	695567	4170161	1748957
7km	50%	20000	2	213	5577198	796684	4703823	2040441
7km	50%	20000	2	358	6438720	830479	5552523	2499137
7km	50%	20000	2	267	5612177	775721	4771226	2171792
7km	50%	20000	2	237	6047524	878563	5079591	2353424
7km	50%	20000	2	305	6895514	926729	5887795	2435285
7km	50%	20000	2	309	7440386	891391	6455595	2402153
7km	50%	20000	2	376	4841761	721278	4011940	1880078
7km	50%	20000	2	306	5141098	732260	4331329	1966660
7km	50%	20000	2	195	4940864	726662	4146492	1768674
7km	50%	20000	2	243	4931308	687448	4182510	1685423
7km	50%	20000	2	252	5601765	706830	4836550	2054064
7km	50%	20000	2	235	6061271	833393	5132206	2275572
7km	50%	20000	2	294	5707898	837914	4802664	2149479
7km	50%	20000	2	270	7034619	891366	6050885	2588182
7km	50%	20000	2	257	6694659	867723	5746973	2343834
7km	50%	20000	2	289	7548324	918762	6541890	2553379
7km	50%	20000	2	339	6426479	836450	5489548	2497480
7km	50%	20000	2	332	5925317	784374	5063849	2201967
7km	50%	20000	2	269	6915446	931808	5906753	2448665
7km	50%	20000	2	350	6985574	965676	5935327	2488773
7km	50%	20000	2	308	7106163	926868	6110119	2711654
7km	50%	20000	2	357	7083326	882252	6126516	2400267
7km	50%	20000	2	249	7321297	943904	6288161	2576479
7km	50%	20000	2	182	5212858	767894	4382963	1759984
7km	50%	20000	2	236	5134842	788885	4247230	2281981
7km	50%	20000	2	234	5082248	741813	4288458	1944215
7km	50%	20000	2	257	5876070	876440	4920640	1996667
7km	50%	20000	2	249	4890051	661197	4187092	1640722
7km	50%	20000	2	257	7895697	1016057	6771945	2603938
7km	50%	20000	2	225	6079220	887810	5125366	1969551
7km	50%	20000	2	375	6524993	962771	5498632	2215801
7km	50%	20000	2	464	7439148	920822	6445092	2941526
7km	50%	20000	2	250	5630895	849882	4716901	2084477
7km	50%	20000	2	210	5567552	813080	4661085	1913073
7km	50%	20000	2	254	4882481	731187	4103154	1809184
7km	50%	20000	2	331	7078633	901208	6106443	2702605
7km	50%	20000	2	231	5738717	839688	4831174	2118489
7km	50%	20000	2	221	6608219	837589	5714299	2049193
7km	50%	20000	2	290	4495931	657322	3746205	1685278
7km	50%	20000	2	271	4570717	606251	3902492	1883490
7km	50%	20000	2	199	6225412	935054	5199409	2163967
7km	50%	20000	2	243	6546100	819154	5674921	1995933
7km	50%	20000	2	197	5894785	860477	4952832	2065174
7km	50%	20000	2	366	8587670	1128864	7368484	3261527
7km	50%	20000	2	263	5360342	810133	4457421	1844014
7km	50%	20000	2	317	7896449	1051023	6761474	2649048
7km	50%	20000	2	249	5748488	840132	4839290	2217996
7km	50%	20000	2	361	7505328	904957	6483753	2976210
7km	50%	20000	2	282	6844009	862207	5903653	2321188
7km	50%	20000	2	309	8549260	1077921	7404771	2868129
7km	50%	20000	2	295	5897850	869022	4955159	2741200
7km	50%	20000	2	236	6659571	946935	5610205	2273430
7km	50%	20000	2	241	5737029	745187	4927399	2066763
7km	50%	20000	2	290	6909321	858701	5945920	2303004
7km	50%	20000	2	207	5793505	842411	4855170	2084150
7km	50%	20000	2	239	7169323	904247	6205069	2454622
7km	50%	20000	2	309	7433525	927390	6404516	2692412
7km	50%	20000	2	223	6380784	904140	5417246	2568252
7km	50%	20000	2	206	4983449	706140	4195870	1638526
7km	50%	20000	2	220	4384666	634327	3706940	1753704
7km	50%	20000	2	240	5255199	756817	4447407	1958513
7km	50%	20000	2	250	4224965	571188	3612886	1669141
7km	50%	20000	2	274	5391483	785973	4550087	2026746
7km	50%	20000	2	314	4663402	630042	3990710	2051426
7km	50%	20000	2	198	4766259	692878	4014765	1580231
7km	50%	20000	2	309	7084060	873442	6126759	2379267
7km	50%	20000	2	234	5841707	842553	4940680	2326266
7km	50%	20000	2	320	8029077	1084028	6830199	2695584
7km	50%	20000	2	423	6542718	817889	5652935	2242760
7km	50%	20000	2	366	6831069	948738	5781596	2932000
7km	50%	20000	2	271	6707235	921163	5719495	2221123
7km	50%	20000	2	294	5730142	738589	4926338	2082770
7km	50%	20000	2	237	5910810	804633	5023916	1859236
7km	50%	20000	2	278	6336175	857664	5407292	2547742
7km	50%	20000	2	345	7712542	1011250	6580466	3050952
7km	50%	20000	2	231	6724725	871928	5781274	2303875
7km	50%	20000	2	288	5903038	776270	5077338	2170035
7km	50%	20000	2	246	6936740	957501	5907821	2519679
7km	50%	20000	2	273	4167771	595478	3494371	1676564
7km	50%	20000	2	238	5874673	843606	4960132	1832502
7km	50%	20000	2	290	6664145	806772	5785016	2639257
7km	50%	20000	2	328	6704490	955120	5647281	2600996
7km	50%	20000	2	207	5473239	761675	4638277	1779903
7km	50%	20000	2	379	6367556	740429	5552746	2348224
7km	50%	20000	2	247	6448671	889186	5426572	2139776
7km	50%	20000	2	255	6131350	913371	5154506	2222780
7km	50%	20000	2	486	6670479	865300	5729313	2429312
7km	50%	20000	2	356	7554218	1009516	6438717	2611752
7km	50%	20000	2	287	7956750	945724	6942678	2577675
7km	50%	20000	2	375	7123293	879826	6175362	2346476
7km	50%	20000	2	243	6010446	812710	5113900	2284141
7km	50%	20000	2	289	4571423	646480	3871512	1643311
7km	50%	20000	2	277	6983121	874627	6033909	2550167
7km	50%	20000	2	343	5473006	719732	4699607	2198244
7km	50%	20000	2	290	4217919	577525	3580402	1669370
7km	50%	20000	2	268	4585963	627197	3921942	1836798
7km	50%	20000	2	386	5624787	745545	4811724	2479216
7km	50%	20000	2	248	4435335	654803	3717955	1810968
7km	50%	20000	2	244	5606314	778118	4757508	1857567
7km	50%	20000	2	267	5736535	827770	4813162	1977135
7km	50%	20000	2	317	6584107	885917	5612591	2735421
7km	50%	20000	2	339	6540068	916080	5554677	2447126
7km	50%	20000	2	250	5275234	771123	4437181	2317818
7km	50%	20000	2	296	7501561	959005	6466207	2565557
7km	50%	20000	2	256	6313071	840120	5376861	2049797
7km	50%	20000	2	345	6599298	817311	5727566	2333391
7km	50%	20000	2	242	6159124	916041	5155443	2326111
7km	50%	20000	2	268	5690518	861459	4725952	2003080
7km	50%	20000	2	242	5335486	731152	4542964	1817955
7km	50%	20000	2	301	7070788	882245	6129285	2617480
7km	50%	20000	2	325	5925156	813319	5012746	2404630
7km	50%	20000	2	256	6295376	910062	5301456	2514778
7km	50%	20000	2	307	5972947	758140	5137287	2096729
7km	50%	20000	2	240	5167122	748929	4345693	1841049
7km	50%	20000	2	229	4901984	664061	4178142	1775484
7km	50%	20000	2	294	4896701	713915	4120534	2188894
7km	50%	20000	2	284	7004739	979497	5955554	2524939
7km	50%	20000	2	242	5668180	721728	4873910	2108705
7km	50%	20000	2	237	7375545	931202	6369842	2692007
7km	50%	20000	2	382	6333170	846160	5430156	2200537
7km	50%	20000	2	308	6278755	900875	5304548	2108741
7km	50%	20000	2	268	4469964	591001	3833563	1858702
7km	50%	20000	2	278	5517386	783857	4677541	1894265
7km	50%	20000	2	336	7848284	1019593	6728560	2927917
7km	50%	20000	2	269	5824071	811564	4944611	2151873
7km	50%	20000	2	331	5989681	840743	5070229	2295289
7km	50%	20000	2	300	4991049	754205	4172345	1835158
7km	50%	20000	2	323	5675857	743820	4871163	2079203
7km	50%	20000	2	312	4550092	626240	3859013	1675426
7km	50%	20000	2	332	7481571	963760	6404670	2652357
7km	50%	20000	2	238	7179794	956927	6119867	2555537
7km	50%	20000	2	271	5647957	735661	4847126	1995173
7km	50%	20000	2	310	5164238	724155	4374291	1726605
7km	50%	20000	2	313	6003685	700561	5226027	2327491
7km	50%	20000	2	279	5675746	782524	4841893	2195918
7km	50%	20000	2	235	5399390	764652	4545366	1632249
7km	50%	20000	2	383	7929871	978216	6809831	2696897
7km	50%	20000	2	184	5859253	830229	4964840	1940856
7km	50%	20000	2	371	5720341	745196	4935550	2339797
7km	50%	20000	2	304	4755588	648021	4005745	1643523
7km	50%	20000	2	408	6623151	813051	5746884	2481013
7km	50%	20000	2	238	6380716	896183	5422170	2486309
7km	50%	20000	2	274	6227966	797034	5375334	2229433
7km	50%	20000	2	284	7488795	929119	6479289	2415360
7km	50%	20000	2	269	5380597	728656	4559930	2054992
7km	50%	20000	2	253	5486864	761409	4643367	1943824
7km	50%	20000	2	437	7862166	994132	6791333	2568453
7km	50%	20000	2	227	5395732	748798	4586900	1929247
7km	50%	20000	2	285	6281979	925904	5277035	2268106
7km	50%	20000	2	287	5373203	779356	4534490	1834141
7km	50%	20000	2	253	5221383	701927	4480344	1911391
7km	50%	20000	2	284	5770504	803013	4911420	2356146
7km	50%	20000	2	241	5053964	734443	4280760	1936673
7km	50%	20000	2	248	5647020	796356	4774512	1982074
7km	50%	20000	2	215	5672946	806405	4798458	2123069
7km	50%	20000	2	275	4834147	781373	4017897	2073032
7km	50%	20000	2	289	6694918	887363	5730998	2485985
7km	50%	20000	2	279	5173568	735389	4343081	1808305
7km	50%	20000	2	196	4940881	694493	4189693	1607446
7km	50%	20000	2	268	6774134	963804	5714347	2588693
7km	50%	20000	2	288	6855200	902173	5879146	2416857
7km	50%	20000	2	282	6654725	956669	5628111	2354332
7km	50%	20000	2	265	5568269	795769	4701778	2139821
7km	50%	20000	2	300	6113270	821697	5211894	2219521
7km	50%	20000	2	320	6939271	871818	5965264	2299754
7km	50%	20000	2	231	6165755	846133	5235757	2191371
7km	50%	20000	2	381	7342124	842416	6430551	2653941
7km	50%	20000	2	275	7049079	948018	6015974	2841412
7km	50%	20000	2	298	7822293	968819	6772569	2660451
7km	50%	20000	2	304	6950830	983270	5866826	2916811
7km	50%	20000	2	296	6413863	859020	5481145	2161362
7km	50%	20000	2	345	6801919	853108	5886148	2432983
7km	50%	20000	2	233	4766660	641512	4062968	1898269
7km	50%	20000	2	266	6829148	885681	5867580	2319039
7km	50%	20000	2	351	6135511	881156	5171955	2343615
7km	50%	20000	2	296	6990837	856399	6090915	2423099
7km	50%	20000	2	195	6066798	856735	5130118	1902722
7km	50%	20000	2	310	5457375	779908	4610226	2011810
7km	50%	20000	2	187	5324956	738323	4508839	1615830
7km	50%	20000	2	279	6988057	925171	5983746	2790309
7km	50%	20000	2	237	5545554	787373	4695696	2107088
7km	50%	20000	2	229	5121760	782658	4279785	1835939
7km	50%	20000	2	256	6133345	905871	5148757	2432070
7km	50%	20000	2	280	5718239	804512	4840183	2278670
7km	50%	20000	2	247	5531084	788847	4667543	2014740
7km	50%	20000	2	212	4727210	644089	4020061	1699589
7km	50%	20000	2	268	5340496	799502	4477060	1829134
7km	50%	20000	2	460	6542458	824303	5648387	2394914
7km	50%	20000	2	358	7163753	960923	6129475	2634834
7km	50%	20000	2	262	6726717	863228	5755315	2611848
7km	50%	20000	2	301	6597248	828768	5663649	2591286
7km	50%	20000	2	216	6036835	845883	5113655	2186773
7km	50%	20000	2	229	5076917	661520	4376528	1982617
7km	50%	20000	2	242	7204999	931213	6210770	2559559
7km	50%	20000	2	251	6891093	939479	5886717	2426458
7km	50%	20000	2	302	5879887	821652	4965361	2132641
7km	50%	20000	2	262	6936723	847187	5990976	2067100
7km	50%	20000	2	331	5361136	719978	4567986	2041056
7km	50%	20000	2	379	7326666	893883	6379155	2628318
7km	50%	20000	2	202	5358241	788132	4469291	1996984
7km	50%	20000	2	258	4440109	635811	3758530	1733749
7km	50%	20000	2	280	6948208	909209	5962981	2408973
7km	50%	20000	2	225	5831868	811875	4964686	2052358
7km	50%	20000	2	247	6680067	841806	5757947	2177954
7km	50%	20000	2	246	7452126	943989	6432536	2606723
7km	50%	20000	2	301	4809233	637754	4118291	1832647
7km	50%	20000	2	229	6191992	801062	5342668	2015997
7km	50%	20000	2	279	5174239	703754	4373202	1932697
7km	50%	20000	2	242	5361864	781712	4490275	1915117
7km	50%	20000	2	286	8707230	1121015	7514031	2984080
7km	50%	20000	2	298	4861123	654665	4140007	1947065
7km	50%	20000	2	270	7796032	1018251	6710710	2623856
7km	50%	20000	2	319	7246848	957702	6214035	2842318
7km	50%	20000	2	224	5664729	751520	4803005	2051056
7km	50%	20000	2	245	5567975	816560	4666702	2031584
7km	50%	20000	2	345	7358661	916727	6356604	2606840
7km	50%	20000	2	268	5320265	723064	4509376	2077230
7km	50%	20000	2	287	7311036	925507	6329376	2376985
7km	50%	20000	2	201	5731169	845543	4807847	2160969
7km	50%	20000	2	247	5693317	809390	4807034	2036390
7km	50%	20000	2	264	4988443	715524	4200451	2284571
7km	50%	20000	2	330	7222006	849672	6281500	2481009
7km	50%	20000	2	232	5042912	675122	4298829	1952084
7km	50%	20000	2	300	4977048	676235	4247184	1816451
7km	50%	20000	2	385	6576813	802027	5688303	2453224
7km	50%	20000	2	330	6239272	751014	5440816	2377857
7km	50%	20000	2	226	4996011	718585	4212106	1812491
7km	50%	20000	2	258	4462370	634032	3785483	1776505
7km	50%	20000	2	262	7011873	975871	5942087	2897537
7km	50%	20000	2	264	5743883	861166	4783892	2196647
7km	50%	20000	2	225	5326244	698266	4556959	1880905
7km	50%	20000	2	297	7256584	937394	6252930	2290640
7km	50%	20000	2	250	5753665	850464	4817220	2369233
7km	50%	20000	2	263	5985259	791056	5136472	2114246
7km	50%	20000	2	287	6155366	814692	5284619	2238808
7km	50%	20000	2	242	5335642	737645	4538213	2063704
7km	50%	20000	2	319	5411297	742150	4592774	1936207
7km	50%	20000	2	262	6664720	972762	5583612	2317285
7km	50%	20000	2	260	5886951	813693	4993994	2138235
7km	50%	20000	2	294	5890764	723772	5097846	2105518
7km	50%	20000	2	232	6749712	946209	5736077	2099906
7km	50%	20000	2	303	8108371	1148158	6888303	3197087
7km	50%	20000	2	272	6980664	842356	6062434	2352040
7km	50%	20000	2	305	6800480	871687	5865884	2919905
7km	50%	20000	2	230	4842286	706126	4067619	1850771
7km	50%	20000	2	226	5449186	778785	4590715	2194686
7km	50%	20000	2	225	5030234	768874	4211700	2001904
7km	50%	20000	2	262	6321424	835872	5399837	2325853
7km	50%	20000	2	213	5860296	771483	5019997	1811827
7km	50%	20000	2	265	7243364	941639	6218043	2583518
7km	50%	20000	2	246	5490191	733188	4703711	1850613
7km	50%	20000	2	264	6004673	838799	5115372	2342827
7km	50%	20000	2	296	5790503	805306	4901889	2260179
7km	50%	20000	2	251	6219231	789357	5364808	2224371
7km	50%	20000	2	236	5362705	755305	4553666	1844715
7km	50%	20000	2	264	5006762	720734	4228050	1817529
7km	50%	20000	2	366	6302758	879685	5350688	2294272
7km	50%	20000	2	297	6557028	891232	5577942	2527501
7km	50%	20000	2	325	7135094	891946	6193912	2483384
7km	50%	20000	2	302	5473018	788076	4632182	1974020
7km	50%	20000	2	215	5461009	703833	4707153	1934484
7km	50%	20000	2	261	7376269	941667	6354884	2691183
7km	50%	20000	2	232	5753381	830526	4806663	2365924
7km	50%	20000	2	320	5349260	720475	4572621	2046548
7km	50%	20000	2	401	5811848	800943	4908948	2193942
7km	50%	20000	2	324	6620624	898163	5650426	2135345
7km	50%	20000	2	262	6586175	838340	5690774	2298970
7km	50%	20000	2	338	7125633	869927	6187842	2409477
7km	50%	20000	2	287	5800069	808923	4906464	2457395
7km	50%	20000	2	356	5754843	686525	5016816	2112744
7km	50%	20000	2	308	7000297	952400	5973834	2428941
7km	50%	20000	2	243	6040775	779169	5200188	2183150
7km	50%	20000	2	273	5751823	800953	4898993	1883318
7km	50%	20000	2	226	5812160	829866	4903528	2092103
7km	50%	20000	2	265	7279574	888333	6326260	2506828
7km	50%	20000	2	277	7258491	929654	6236375	2523812
7km	50%	20000	2	292	5375753	743328	4581071	1906286
7km	50%	20000	2	539	6490753	851844	5571545	2537488
7km	50%	20000	2	268	5615320	830295	4711667	2147206
7km	50%	20000	2	198	6066106	861851	5098485	1838565
7km	50%	20000	2	308	4276985	603567	3625090	1731762
7km	50%	20000	2	283	5479814	761824	4671488	2050157
7km	50%	20000	2	253	5648048	815604	4768302	2058338
7km	50%	20000	2	239	4739439	672117	4023448	1935833
7km	50%	20000	2	227	5133347	736435	4313375	1961405
7km	50%	20000	2	192	5377460	763676	4529339	1786718
7km	50%	20000	2	257	7084891	936071	6065498	2535475
7km	50%	20000	2	226	5259504	749560	4445391	1818546
7km	50%	20000	2	267	5886673	848797	4920388	2402802
7km	50%	20000	2	272	5802481	780332	4944895	1967248
7km	50%	20000	2	225	4978777	728522	4182640	1899296
7km	50%	20000	2	321	7156047	916777	6162483	2470934
7km	50%	20000	2	269	6666306	886525	5670914	2632043
7km	50%	20000	2	274	5001314	739161	4184057	2086023
7km	50%	20000	2	233	7049241	848920	6124691	2457279
7km	50%	20000	2	308	8057313	1027201	6936029	2751635
7km	50%	20000	2	248	4937835	669172	4219757	1725973
7km	50%	20000	2	223	6784674	1002838	5677981	2288914
7km	50%	20000	2	210	5608017	796382	4744397	2064907
7km	50%	20000	2	258	6834220	859073	5882852	2268116
7km	50%	20000	2	236	7504494	919367	6497167	2705774
7km	50%	20000	2	242	6248679	831248	5365572	2172885
7km	50%	20000	2	290	8483876	1071044	7310984	2734242
7km	50%	20000	2	412	6712928	865067	5787821	2680100
7km	50%	20000	2	252	4471900	640450	3787155	1757880
7km	50%	20000	2	280	6432197	787391	5592479	2288603
7km	50%	20000	2	385	6278872	777845	5445230	2112858
7km	50%	20000	2	281	6518050	869309	5538234	2496113
7km	50%	20000	2	196	4563753	676318	3835488	1578468
7km	50%	20000	2	238	5645704	818962	4762860	1993373
7km	50%	20000	2	245	5733925	807947	4850273	2116267
7km	50%	20000	2	257	5095091	691604	4357613	2059684
7km	50%	20000	2	216	6035220	952774	5007068	2567510
7km	50%	20000	2	217	6093823	852223	5128060	2291206
7km	50%	20000	2	254	6277525	1033866	5109980	2414632
7km	50%	20000	2	243	5907209	845082	4974628	2297133
7km	50%	20000	2	307	7130045	879002	6162763	2767417
7km	50%	20000	2	282	9004487	1215069	7647816	3335315
7km	50%	20000	2	273	6562297	873369	5600562	1945031
7km	50%	20000	2	291	6268836	884484	5275395	2072102
7km	50%	20000	2	281	4408962	594085	3773580	1634975
7km	50%	20000	2	210	5008161	714303	4209642	1870176
7km	50%	20000	2	269	8416475	1130759	7187114	2912148
7km	50%	20000	2	251	7118795	909246	6130196	2517742
7km	50%	20000	2	388	7366255	909088	6344987	2591562
7km	50%	20000	2	271	6864729	899937	5891668	2431424
7km	50%	20000	2	193	4457394	640691	3742669	1639897
7km	50%	20000	2	382	7618248	1031663	6496484	2796779
7km	50%	20000	2	238	5381434	803173	4508168	2105982
7km	50%	20000	2	232	5349946	741964	4529186	1984526
7km	50%	20000	2	469	7625592	1043295	6481207	2924486
7km	50%	20000	2	253	6576769	840103	5674123	2084826
7km	50%	20000	2	255	6363801	806910	5504034	2289164
7km	50%	20000	2	244	6148492	834388	5215188	2242834
7km	50%	20000	2	244	4537448	652576	3841650	1647190
7km	50%	20000	2	259	5014013	716422	4231640	1905209
7km	50%	20000	2	363	7464866	918549	6460753	2398910
7km	50%	20000	2	359	6767695	806471	5910659	2387471
7km	50%	20000	2	345	4920689	681157	4187853	2002914
7km	50%	20000	2	244	4400364	612661	3744018	1653747
7km	50%	20000	2	228	6088964	792458	5246829	2162625
7km	50%	20000	2	267	5367869	743402	4576718	1958270
7km	50%	20000	2	195	4807719	712384	4062099	1936212
7km	50%	20000	2	307	7607389	1016661	6529178	2766233
7km	50%	20000	2	293	6692620	874665	5736384	2425121
7km	50%	20000	2	271	6482235	871832	5500553	2422529
7km	50%	20000	2	279	6290006	804754	5388657	2296585
7km	50%	20000	2	294	6253499	821215	5352329	2134302
7km	50%	20000	2	265	5008555	740777	4193832	1790580
7km	50%	20000	2	237	5350454	752237	4532972	2108835
7km	50%	20000	2	222	6007294	891999	5042220	2076789
7km	50%	20000	2	307	5717751	863292	4789836	1985273
7km	50%	20000	2	256	5284312	727140	4511555	2109944
7km	50%	20000	2	381	7581814	978674	6512693	2855327
7km	50%	20000	2	265	6381354	775885	5537157	2142569
7km	50%	20000	2	334	5661556	820734	4767698	2227823
7km	50%	20000	2	244	7605047	884064	6630340	2518853
7km	50%	20000	2	232	7810538	966630	6772460	2555047
7km	50%	20000	2	225	5668601	799071	4787018	2092374
7km	50%	20000	2	256	7132220	874015	6197207	2315921
7km	50%	20000	2	266	7048169	878244	6068745	2360830
7km	50%	20000	2	274	5838590	744190	5025250	2199063
7km	50%	20000	2	277	4888280	706691	4128096	1985365
7km	50%	20000	2	369	5638206	716758	4862650	2394231
7km	50%	20000	2	252	7455499	977366	6393939	2765258
7km	50%	20000	2	276	6545209	850797	5622387	2666437
7km	50%	20000	2	217	4858361	690857	4085909	1739906
7km	50%	20000	2	262	6757629	994216	5673298	2590110
7km	50%	20000	2	330	6737301	876840	5788985	2723863
7km	50%	20000	2	353	5398054	736305	4584922	1817662
7km	50%	20000	2	267	6331232	884739	5355219	2431307
7km	50%	20000	2	254	4334064	597137	3686454	1650229
7km	50%	20000	2	214	5529379	761622	4682476	1764926
7km	50%	20000	2	282	6197656	896237	5233595	2388764
7km	50%	20000	2	200	5077111	740347	4271494	1787302
7km	50%	20000	2	384	7410588	936297	6380839	2928249
7km	50%	20000	2	242	7211062	931933	6188015	2485452
7km	50%	20000	2	315	6377155	829600	5476691	2639527
7km	50%	20000	2	278	4277069	584598	3660189	1751509
7km	50%	20000	2	227	5890996	803642	5043634	2100111
7km	50%	20000	2	287	5064839	758916	4217741	1770066
7km	50%	20000	2	300	4578723	630666	3902346	1802702
7km	50%	20000	2	287	6414801	866921	5440207	2441239
7km	50%	20000	2	338	5413222	774053	4578774	2277257
7km	50%	20000	2	323	5116902	725051	4330738	1970662
7km	50%	20000	2	250	6008226	846233	5071455	2389073
7km	50%	20000	2	305	5208672	743487	4410320	2090562
7km	50%	20000	2	284	8157167	1003728	7078872	2764969
7km	50%	20000	2	232	5007149	729427	4217421	1901733
7km	50%	20000	2	199	5277441	739684	4467031	1851567
7km	50%	20000	2	277	5924642	826900	5020166	2281665
7km	50%	20000	2	256	6019637	828160	5108653	2308094
7km	50%	20000	2	279	6185385	874030	5242542	2173132
7km	50%	20000	2	201	4878454	666116	4160617	1754157
7km	50%	20000	2	281	6940512	890459	5982574	2524897
7km	50%	20000	2	296	8070996	986557	6991227	2717972
7km	50%	20000	2	312	5722602	817237	4821935	2019762
7km	50%	20000	2	282	5478738	753264	4630698	2128925
7km	50%	20000	2	218	5477506	793170	4624597	1962933
7km	50%	20000	2	332	5049709	692953	4291794	2206320
7km	50%	20000	2	204	6624774	858480	5674915	2156112
7km	50%	20000	2	333	5567482	836186	4665542	2137704
7km	50%	20000	2	293	7975753	1025672	6868970	2750068
7km	50%	20000	2	258	7044181	868117	6095370	2335015
7km	50%	20000	2	345	4788330	645021	4083986	1813083
7km	50%	20000	2	252	5311272	693673	4560538	1900250
7km	50%	20000	2	268	6300351	791660	5437751	2106788
7km	50%	20000	2	264	6577920	923048	5554653	2346859
7km	50%	20000	2	221	4299384	579438	3653758	1805463
7km	50%	20000	2	266	5449008	763162	4605197	1910285
7km	50%	20000	2	270	4153026	584659	3487183	1957772
7km	50%	20000	2	276	7857196	1022031	6758492	2724032
7km	50%	20000	2	264	4843989	674247	4116713	1882089
7km	50%	20000	2	268	5844059	780460	5018634	1994150
7km	50%	20000	2	189	5365926	741750	4561823	1868046
7km	50%	20000	2	293	4846310	659484	4141616	1800195
7km	50%	20000	2	353	7092112	884651	6111084	2461881
7km	50%	20000	2	347	5128117	778873	4287652	1584362
7km	50%	20000	2	264	6398265	836758	5487168	2348122
7km	50%	20000	2	227	5901810	841500	4997624	1894198
7km	50%	20000	2	230	5498659	804745	4626582	2186620
7km	50%	20000	2	373	4626734	664161	3912716	1699004
7km	50%	20000	2	250	6614039	948654	5569142	2462071
7km	50%	20000	2	239	5998664	868546	5051933	2326715
7km	50%	20000	2	350	5630473	703148	4867643	2074464
7km	50%	20000	2	206	6061021	799142	5184450	2122353
7km	50%	20000	2	360	7509826	950046	6476971	2438337
7km	50%	20000	2	230	5489704	780487	4648805	1769270
7km	50%	20000	2	285	5079064	749542	4273691	2221849
7km	50%	20000	2	251	5679223	767919	4844956	2188230
7km	50%	20000	2	262	6663189	887736	5712221	2346066
7km	50%	20000	2	293	5115385	724339	4304593	1898919
7km	50%	20000	2	279	6621379	840062	5719028	2226799
7km	50%	20000	2	239	5741253	765391	4909098	1970778
7km	50%	20000	2	334	5505052	760745	4649107	2359394
7km	50%	20000	2	396	7693167	968892	6619369	3030901
7km	50%	20000	2	341	8168007	1037605	7056671	2748230
7km	50%	20000	2	306	5275112	769997	4446401	2090681
7km	50%	20000	2	214	5560950	737289	4750717	2219356
7km	50%	20000	2	285	5074102	668014	4342164	1906308
7km	50%	20000	2	322	6678580	852813	5747425	2579971
7km	50%	20000	2	319	6101356	853052	5190314	2601401
7km	50%	20000	2	271	6370581	832082	5469830	2496915
7km	50%	20000	2	226	5504050	809397	4635367	2010464
7km	50%	20000	2	305	6445643	970664	5361855	2711573
7km	50%	20000	2	244	7804961	999393	6716154	2783086
7km	50%	20000	2	233	7100503	860713	6165958	2597920
7km	50%	20000	2	225	5631990	771933	4792410	1706220
7km	50%	20000	2	298	5935224	775505	5085274	2307288
7km	50%	20000	2	240	5684143	808354	4819843	2061001
7km	50%	20000	2	245	6743391	1003943	5643484	2508365
7km	50%	20000	2	301	6407278	821965	5526452	2464758
7km	50%	20000	2	218	6545240	909803	5549214	2352201
7km	50%	20000	2	306	5506648	749628	4677228	2284724
7km	50%	20000	2	310	7357611	972215	6293335	2786937
7km	50%	20000	2	274	7034401	955092	6009253	2493747
7km	50%	20000	2	254	7422607	990332	6334023	2739910
7km	50%	20000	2	245	4579426	649563	3861953	1857816
7km	50%	20000	2	242	5928492	864176	4975854	2284219
7km	50%	20000	2	283	7560320	904640	6554230	2496787
7km	50%	20000	2	317	5404773	767915	4560988	1688475
7km	50%	20000	2	341	7809548	936212	6785844	2542770
7km	50%	20000	2	322	9172201	1236638	7821475	3329858
7km	50%	20000	2	351	6789708	935680	5739814	2352969
7km	50%	20000	2	263	7634660	931359	6622137	2469531
7km	50%	20000	2	357	6424882	812283	5521375	2330057
7km	50%	20000	2	272	5291517	774851	4454134	2016352
7km	50%	20000	2	258	7071759	819150	6193422	2311220
7km	50%	20000	2	209	4835592	720029	4067798	1631863
7km	50%	20000	2	325	6894416	949375	5870143	2794836
7km	50%	20000	2	245	5555165	802856	4685070	2115694
7km	50%	20000	2	339	7152853	939210	6152705	2662855
7km	50%	20000	2	226	5838110	805176	4966381	1894929
7km	50%	20000	2	472	7410156	964438	6343074	2620717
7km	50%	20000	2	261	6295772	834665	5384518	2314958
7km	50%	20000	2	242	4993334	724624	4214163	1846532
7km	50%	20000	2	226	7520585	1048503	6373367	2704678
7km	50%	20000	2	300	6503461	890806	5539703	2523386
7km	50%	20000	2	235	5958892	782605	5114769	2014117
7km	50%	20000	2	268	6178104	851940	5250152	2280035
7km	50%	20000	2	285	6286211	853785	5330471	2352293
7km	50%	20000	2	381	7611238	1020019	6488380	2963199
7km	50%	20000	2	206	5316238	803904	4417675	1990568
7km	50%	20000	2	283	5730282	760599	4922029	2115309
7km	50%	20000	2	220	5191860	718875	4381028	1955437
7km	50%	20000	2	248	5227746	695962	4462553	1836999
7km	50%	20000	2	225	6197208	866463	5269766	2013063
7km	50%	20000	2	236	5168862	688740	4419843	1873444
7km	50%	20000	2	346	5556655	805499	4661050	2115447
7km	50%	20000	2	368	7423274	985719	6359746	2633421
7km	50%	20000	2	284	5759314	812532	4877147	2246297
7km	50%	20000	2	267	6403790	957241	5394965	2356550
7km	50%	20000	2	248	5172532	797387	4301531	2234895
7km	50%	20000	2	202	5739723	796014	4856143	2017239
7km	50%	20000	2	255	6363957	949370	5331808	2356816
7km	50%	20000	2	311	5710176	793359	4815255	2113282
7km	50%	20000	2	260	6053954	866546	5101969	2209604
7km	50%	20000	2	197	5223467	751921	4384879	1882721
7km	50%	20000	2	227	5315126	746314	4485659	1921852
7km	50%	20000	2	265	5939328	848703	5005118	2258860
7km	50%	20000	2	229	5588137	804549	4692761	1909231
7km	50%	20000	2	261	6323962	866598	5379622	2150983
7km	50%	20000	2	201	5063606	707235	4298535	1901442
7km	50%	20000	2	245	5048837	735841	4242042	1838790
7km	50%	20000	2	257	5550760	737436	4725020	2185976
7km	50%	20000	2	232	5591453	821346	4698083	1898115
7km	50%	20000	2	252	6145731	845224	5227489	2285871
7km	50%	20000	2	303	7219823	913286	6205976	2548776
7km	50%	20000	2	355	7567923	953765	6525134	2732488
7km	50%	20000	2	260	6791764	867089	5838995	2548247
7km	50%	20000	2	329	7258846	956527	6227254	2546383
7km	50%	20000	2	227	5873955	805915	4993571	2201657
7km	50%	20000	2	247	5249074	765607	4445009	2080169
7km	50%	20000	2	322	6721147	825167	5819410	2679347
7km	50%	20000	2	286	6830708	834618	5911100	2439882
7km	50%	20000	2	254	4738819	660925	4016727	1750085
7km	50%	20000	2	301	7405734	876562	6472763	2357807
7km	50%	20000	2	232	5927036	768649	5105469	1969861
7km	50%	20000	2	289	7183808	892923	6213065	2496953
7km	50%	20000	2	268	6877623	908225	5903077	2714012
7km	50%	20000	2	222	5688812	808287	4802796	1912744
7km	50%	20000	2	276	5819247	806312	4938456	2337930
7km	50%	20000	2	358	7675688	931955	6658044	3049370
7km	50%	20000	2	421	6841850	933629	5860562	2296809
7km	50%	20000	2	201	4869888	686328	4114544	1956291
7km	50%	20000	2	213	6719319	985355	5668930	2621447
7km	50%	20000	2	254	6362231	922099	5358919	2192363
7km	50%	20000	2	320	5405538	753941	4549621	1981628
7km	50%	20000	2	265	5907004	855116	4990074	2083316
7km	50%	20000	2	374	6987291	910315	5994707	2661765
7km	50%	20000	2	246	5339580	783669	4491271	1965534
7km	50%	20000	2	286	8677303	1104603	7470352	3011397
7km	50%	20000	2	269	5809020	791024	4957691	2119242
7km	50%	20000	2	381	7074366	902968	6113859	2441649
7km	50%	20000	2	349	6318720	768214	5472367	2232313
7km	50%	20000	2	305	6072266	854779	5147803	2552026
7km	50%	20000	2	450	7733092	1027968	6619002	3080569
7km	50%	20000	2	265	6029650	780974	5187314	2267849
7km	50%	20000	2	228	5030227	701472	4262117	1820019
7km	50%	20000	2	275	6244726	870769	5288466	2455751
7km	50%	20000	2	351	8359126	1032013	7251601	2978646
7km	50%	20000	2	251	6499936	977674	5434537	2499262
7km	50%	20000	2	370	5387669	676432	4668554	2117989
7km	50%	20000	2	268	6758594	870721	5830797	2495560
7km	50%	20000	2	259	5622390	784686	4774417	2153563
7km	50%	20000	2	230	5789935	770003	4971815	2198415
7km	50%	20000	2	288	5182229	757674	4361614	1920118
7km	50%	20000	2	301	5161342	738666	4357892	1936430
7km	50%	20000	2	285	6354821	834088	5420314	2212082
7km	50%	20000	2	331	7850506	986142	6784016	2561567
7km	50%	20000	2	375	7608879	969257	6518472	2865454
7km	50%	20000	2	220	4876757	694724	4126115	2062920
7km	50%	20000	2	429	7359935	856212	6446601	2663017
7km	50%	20000	2	252	7192020	934185	6191274	2397703
7km	50%	20000	2	240	8194688	1051299	7048342	2906305
7km	50%	20000	2	356	5691635	670684	4961377	2307747
7km	50%	20000	2	498	7742193	1035825	6625867	3041371
7km	50%	20000	2	276	6214195	951871	5166520	2306362
7km	50%	20000	2	241	5004679	736803	4203368	1854226
7km	50%	20000	2	241	6037340	869708	5098539	2168375
7km	50%	20000	2	283	6162256	794210	5259350	2227759
7km	50%	20000	2	323	8581323	1124674	7369432	3055152
7km	50%	20000	2	265	5376024	716070	4610620	2317233
7km	50%	20000	2	355	5485657	727330	4701519	2141782
7km	50%	20000	2	425	8049653	1030077	6932086	2972050
7km	50%	20000	2	276	5074777	762972	4232376	2377102
7km	50%	20000	2	293	5941633	744402	5129894	1992742
7km	50%	20000	2	557	7833650	999529	6690697	2774181
7km	50%	20000	2	225	4651477	680316	3923516	1808468
7km	50%	20000	2	292	5850781	769294	4996281	2343042
7km	50%	20000	2	342	5755045	776829	4909902	2212613
7km	50%	20000	2	210	5877642	860278	4913657	1990924
7km	50%	20000	2	403	4735858	639431	4049026	2162871
7km	50%	20000	2	273	6863321	859524	5952516	2292625
7km	50%	20000	2	288	4633685	685935	3917611	1927152
7km	50%	20000	2	269	6500510	882137	5539952	2523392
7km	50%	20000	2	293	7151984	971609	6098172	2804651
7km	50%	20000	2	312	6257342	895014	5275903	2314650
7km	50%	20000	2	303	6792286	843740	5876172	2369426
7km	50%	20000	2	225	4674888	623159	3997360	1608724
7km	50%	20000	2	302	7335471	986549	6279827	2802486
7km	50%	20000	2	269	7551418	948450	6477172	2450687
7km	50%	20000	2	214	5185702	736898	4397874	1945005
7km	50%	20000	2	277	7271273	911730	6253007	2292897
7km	50%	20000	2	261	6664941	917894	5666592	2245653
7km	50%	20000	2	271	4877770	721798	4097413	2122136
7km	50%	20000	2	208	5194306	748104	4392180	1990492
7km	50%	20000	2	274	5616148	845693	4714836	2314016
7km	50%	20000	2	279	7564849	967521	6518534	2747251
7km	50%	20000	2	240	6201354	861687	5242259	2465240
7km	50%	20000	2	280	7087721	984544	6025155	2431788
7km	50%	20000	2	359	7525895	1020336	6392522	2898152
7km	50%	20000	2	291	7119789	1026874	6002761	2444212
7km	50%	20000	2	310	6185515	758025	5357590	2121077
7km	50%	20000	2	227	8464552	1081246	7258924	2773373
7km	50%	20000	2	241	6478684	848279	5572440	2368548
7km	50%	20000	2	310	5630754	758370	4803393	2185843
7km	50%	20000	2	250	4470923	645485	3783611	1651904
7km	50%	20000	2	316	5725673	789228	4811029	2208395
7km	50%	20000	2	314	7087312	968444	6004992	2435999
7km	50%	20000	2	334	5620272	716880	4839190	2221666
7km	50%	20000	2	363	4760635	666496	4037960	1678823
7km	50%	20000	2	196	5427574	798501	4563144	1887512
7km	50%	20000	2	276	6763299	1049489	5612518	2719836
7km	50%	20000	2	237	4742903	679764	4008781	1778696
7km	50%	20000	2	423	7062722	888822	6079482	2884250
7km	50%	20000	2	274	6088764	872309	5148507	2229962
7km	50%	20000	2	263	5479985	786302	4626758	2200128
7km	50%	20000	2	241	4939675	694120	4157809	1730815
7km	50%	20000	2	297	7555449	1001968	6488334	2761406
7km	50%	20000	2	278	6210251	802680	5326360	2042993
7km	50%	20000	2	254	4429547	640192	3724588	1837468
7km	50%	20000	2	333	5717641	787915	4854875	2307895
7km	50%	20000	2	203	5269839	708201	4479050	1789272
7km	50%	20000	2	287	6374503	877718	5419540	2645654
7km	50%	20000	2	245	7619598	977407	6568060	2749021
7km	50%	20000	2	228	6328879	845310	5405165	2241721
7km	50%	20000	2	209	5652841	830170	4740576	2012284
7km	50%	20000	2	314	4339276	620471	3659717	1822332
7km	50%	20000	2	389	7015915	844015	6082146	2606143
7km	50%	20000	2	308	4919109	686614	4180162	2185208
7km	50%	20000	2	302	6371644	896876	5418795	2584309
7km	50%	20000	2	233	5251973	715429	4480660	1883004
7km	50%	20000	2	352	6901431	833676	6010527	2820075
7km	50%	20000	2	224	5807167	845003	4859957	2276212
7km	50%	20000	2	308	5512148	784319	4660198	1980144
7km	50%	20000	2	237	4966238	682219	4226013	1854641
7km	50%	20000	2	218	5991913	831963	5065419	2094529
7km	50%	20000	2	282	5574255	783533	4700272	2397429
7km	50%	20000	2	281	5159493	768451	4322439	2051334
7km	50%	20000	2	284	4946073	675277	4210571	1765359
7km	50%	20000	2	275	6381318	784138	5532587	2479113
7km	50%	20000	2	290	6336064	874065	5373674	2013914
7km	50%	20000	2	257	7381926	1006007	6285456	2753499
7km	50%	20000	2	395	4444411	573562	3803382	1778500
7km	50%	20000	2	201	6594405	906927	5603161	2156551
7km	50%	20000	2	232	6560460	762826	5729655	2259073
7km	50%	20000	2	294	5492826	787067	4634152	2166085
7km	50%	20000	2	287	5473800	838563	4585302	2082938
7km	50%	20000	2	320	5866571	843112	4932455	2281888
7km	50%	20000	2	387	7550441	1029746	6415574	3132562
7km	50%	20000	2	309	7590038	1045380	6462244	2930933
7km	50%	20000	2	278	4890814	722198	4103772	2155404
7km	50%	20000	2	248	6889380	892448	5925417	2565150
7km	50%	20000	2	233	5671815	771656	4837848	2070349
7km	50%	20000	2	332	8195861	1025244	7091514	2701069
7km	50%	20000	2	265	5649426	746914	4850755	2062644
7km	50%	20000	2	233	5060784	673769	4272299	1995711
7km	50%	20000	2	222	5060886	726385	4276231	1883864
7km	50%	20000	2	241	4717411	693272	3973575	2126370
7km	50%	20000	2	211	4733873	660050	4032650	1667287
7km	50%	20000	2	311	6532745	928925	5513321	2473271
7km	50%	20000	2	312	6057854	839696	5131203	2542589
7km	50%	20000	2	279	7206085	961978	6177511	2505672
7km	50%	20000	2	313	7214117	897324	6245450	2380500
7km	50%	20000	2	240	5991607	786133	5149713	2365570
7km	50%	20000	2	241	5492406	796082	4624369	1938421
7km	50%	20000	2	290	7797543	1005745	6700080	2705365
7km	50%	20000	2	415	5113627	743216	4312082	2001585
7km	50%	20000	2	274	7126880	918198	6131656	2519011
7km	50%	20000	2	287	7265744	932475	6247341	2875230
7km	50%	20000	2	306	7699317	942910	6636089	2392432
7km	50%	20000	2	257	5816055	858395	4893565	2141541
7km	50%	20000	2	313	6341051	908957	5348560	2378170
7km	50%	20000	2	272	7690244	991291	6613944	3022684
7km	50%	20000	2	204	7278609	997201	6197319	2487143
7km	50%	20000	2	368	8044100	1030406	6923151	3106847
7km	50%	20000	2	604	7023553	881723	6073381	2913850
7km	50%	20000	2	216	5422055	774880	4547991	1934877
7km	50%	20000	2	316	6663452	842517	5754002	2359381
7km	50%	20000	2	238	4347843	614519	3693070	1772153
7km	50%	20000	2	283	5264186	724517	4449459	2093673
7km	50%	20000	2	297	6198736	854223	5280900	2361030
7km	50%	20000	2	262	6897144	952573	5885919	2284675
7km	50%	20000	2	242	6726676	855198	5804997	2287823
7km	50%	20000	2	221	7220119	921424	6215187	2442302
7km	50%	20000	2	262	5524516	737427	4711737	1822818
7km	50%	20000	2	289	7326617	986707	6213929	2300525
7km	50%	20000	2	291	4821082	664542	4113180	1839240
7km	50%	20000	2	281	5689654	755176	4845625	2293541
7km	50%	20000	2	239	4926853	674538	4181893	1644110
7km	50%	20000	2	288	4760898	691337	4018227	1841838
7km	50%	20000	2	296	5817779	827955	4920115	2183598
7km	50%	20000	2	282	4867168	635498	4186128	1851671
7km	50%	20000	2	288	6081469	874621	5119864	2273890
7km	50%	20000	2	312	5207040	721998	4393300	2246312
7km	50%	20000	2	248	5801717	810986	4920879	2106144
7km	50%	20000	2	257	5777966	793770	4906071	2275243
7km	50%	20000	2	297	7303487	1016723	6195866	2712248
7km	50%	20000	2	288	6252602	885068	5276014	2354987
7km	50%	20000	2	199	6458044	842761	5521489	1985110
7km	50%	20000	2	229	4365262	591211	3714789	1624308
7km	50%	20000	2	259	7695736	1102952	6468114	3009649
7km	50%	20000	2	232	4379710	617116	3657795	1728560
7km	50%	20000	2	245	5890290	819274	4997943	2258921
7km	50%	20000	2	232	5478531	792618	4598656	2352350
7km	50%	20000	2	262	5329746	785716	4489628	2074349
7km	50%	20000	2	295	6463995	822366	5590505	2478967
7km	50%	20000	2	296	5075548	676509	4317432	2013216
7km	50%	20000	2	290	4613875	625844	3934589	2077659
7km	50%	20000	2	247	4707098	670940	4000860	1754143
7km	50%	20000	2	227	6654684	832157	5761562	2506631
7km	50%	20000	2	241	5318772	756822	4473736	1802779
7km	50%	20000	2	356	6103140	767413	5238352	2383221
7km	50%	20000	2	226	5657050	764977	4817238	2216313
7km	50%	20000	2	358	6789643	909551	5812910	2549419
7km	50%	20000	2	378	6937350	871066	5982455	2982019
7km	50%	20000	2	233	6392651	814447	5512078	2320233
7km	50%	20000	2	301	5786781	816585	4914059	2172790
7km	50%	20000	2	289	4991730	719640	4198555	2118863
7km	50%	20000	2	198	5271976	696577	4498587	1911598
7km	50%	20000	2	263	6161624	811981	5289252	2314939
7km	50%	20000	2	293	5592172	750501	4766148	1934713
7km	50%	20000	2	287	5518411	774592	4656580	1896160
7km	50%	20000	2	252	6073330	816152	5169517	2125713
7km	50%	20000	2	271	6798184	887854	5831882	2388972
7km	50%	20000	2	217	4745695	683596	3994494	1623394
7km	50%	20000	2	369	7134107	892538	6152150	2317211
7km	50%	20000	2	218	5966994	728416	5159743	2075812
7km	50%	20000	2	263	6606627	986973	5518941	2610781
7km	50%	20000	2	258	5763495	817397	4900672	1873298
7km	50%	20000	2	411	6390245	777320	5547441	2422097
7km	50%	20000	2	251	5292478	791536	4453323	2151819
7km	50%	20000	2	245	5756516	851237	4820041	2202175
7km	50%	20000	2	342	6192608	780059	5355080	2011433
7km	50%	20000	2	293	4840062	680041	4082497	1935713
7km	50%	20000	2	247	6561555	906129	5577129	2538224
7km	50%	20000	2	254	5419701	739038	4604730	1911528
7km	50%	20000	2	260	7022216	852042	6097198	2391473
7km	50%	20000	2	385	6333492	871448	5378876	2306034
7km	50%	20000	2	265	7177230	902282	6203600	2498281
7km	50%	20000	2	278	4981011	688448	4199819	1869412
7km	50%	20000	2	373	6024065	841763	5097288	2271357
7km	50%	20000	2	323	6583607	846285	5666525	2415342
7km	50%	20000	2	234	5965542	859534	5041145	2080138
7km	50%	20000	2	288	5525937	767806	4684867	2143255
7km	50%	20000	2	251	8078182	1092092	6896673	2525352
7km	50%	20000	2	237	5338664	773606	4476163	1844061
7km	50%	20000	2	259	5586047	821932	4695052	2082687
7km	50%	20000	2	245	5341780	748191	4514918	1776308
7km	50%	20000	2	330	5755497	728406	4960241	2253318
7km	50%	20000	2	307	7360443	973936	6290730	2729973
7km	50%	20000	2	239	4568614	661012	3861464	1826828
7km	50%	20000	2	288	6179010	879618	5202512	2299661
7km	50%	20000	2	256	6079660	742161	5270004	2330032
7km	50%	20000	2	292	5894993	783410	5050644	2057075
7km	50%	20000	2	261	5158942	689585	4379727	1688462
7km	50%	20000	2	184	5498250	772234	4651732	1724505
7km	50%	20000	2	244	6015945	866910	5077017	2261256
7km	50%	20000	2	222	5337564	755090	4510098	1965361
7km	50%	20000	2	258	5104645	724409	4337140	1735187
7km	50%	20000	2	313	6759494	906164	5776032	2550976
7km	50%	20000	2	202	5544749	734911	4732181	1596638
7km	50%	20000	2	285	8547165	1091423	7369413	3138764
7km	50%	20000	2	353	6254729	873043	5303448	2208345
7km	50%	20000	2	349	6530561	866272	5605344	2441401
7km	50%	20000	2	251	5741017	802086	4861526	2123469
7km	50%	20000	2	250	5234213	706431	4474455	1960169
7km	50%	20000	2	346	7660678	933260	6603406	2606135
7km	50%	20000	2	274	4851989	709501	4096777	1905658
7km	50%	20000	2	221	5976629	816753	5091327	2012886
7km	50%	20000	2	261	6965554	904472	5996138	2815456
7km	50%	20000	2	267	7439781	900221	6470811	2348792
7km	50%	20000	2	227	6037715	852200	5102370	2152218
7km	50%	20000	2	239	7081144	949040	6015232	2632798
7km	50%	20000	2	320	7274115	961758	6222471	2401071
7km	50%	20000	2	280	8001809	928276	6974143	2508469
7km	50%	20000	2	406	6946104	893792	5969841	2634336
7km	50%	20000	2	283	7119868	807265	6247477	2638685
7km	50%	20000	2	191	4292047	611108	3622856	1739707
7km	50%	20000	2	204	5825703	805873	4970841	1958833
7km	50%	20000	2	319	6394075	858140	5456348	2427024
7km	50%	20000	2	359	7594718	897692	6619633	2675135
7km	50%	20000	2	355	5721039	755725	4898308	2294944
7km	50%	20000	2	251	5355521	796292	4480208	2076937
7km	50%	20000	2	243	5100294	740765	4297579	2027374
7km	50%	20000	2	257	7065168	847791	6154171	2470606
7km	50%	20000	2	301	6676170	851675	5751903	2274909
7km	50%	20000	2	326	7187621	863025	6246299	2562321
7km	50%	20000	2	311	5828787	774711	5001808	2160439
7km	50%	20000	2	254	6396527	779347	5546527	2270773
7km	50%	20000	2	251	6096055	887799	5102629	2308633
7km	50%	20000	2	245	5891419	853401	4976534	2105299
7km	50%	20000	2	316	6384226	892908	5409944	2456625
7km	50%	20000	2	293	7811147	1020542	6704191	2682574
7km	50%	20000	2	269	5553564	778281	4708246	1832349
7km	50%	20000	2	309	6425797	920816	5402848	2231302
7km	50%	20000	2	237	5285392	753590	4468581	1958477
7km	50%	20000	2	485	6643976	826023	5766298	2453632
7km	50%	20000	2	312	5192693	716789	4408078	1795655
7km	50%	20000	2	231	4892792	711939	4103266	1845867
7km	50%	20000	2	256	5512041	792839	4658179	2488149
7km	50%	20000	2	223	5254277	724392	4456858	2026333
7km	50%	20000	2	347	5996967	833489	5073777	2696048
7km	50%	20000	2	234	5272780	798975	4421519	1976157
7km	50%	20000	2	250	6616969	868768	5655588	2250360
7km	50%	20000	2	284	4965974	684355	4238784	1873027
7km	50%	20000	2	330	7310378	1041475	6178121	2977390
7km	50%	20000	2	259	6541127	834072	5636471	2127381
7km	50%	20000	2	327	6042799	762939	5231957	2469083
7km	50%	20000	2	225	5642373	745572	4839369	1831038
7km	50%	20000	2	225	6331811	894211	5370087	2115766
7km	50%	20000	2	246	5450808	796098	4558387	1991260
7km	50%	20000	2	258	4427695	670749	3718980	1703613
7km	50%	20000	2	223	5868698	823798	4974060	2021848
7km	50%	20000	2	235	6746334	1060814	5582947	2259067
7km	50%	20000	2	217	5396839	779828	4552622	1935762
7km	50%	20000	2	303	6409699	877000	5455502	2814322
7km	50%	20000	2	366	9107079	1107833	7906434	3377012
7km	50%	20000	2	225	6281347	819167	5356335	2292976
7km	50%	20000	2	272	6380590	823295	5473290	2125099
7km	50%	20000	2	329	6635234	853624	5716360	2612894
7km	50%	20000	2	278	5975608	857189	5040962	2244928
7km	50%	20000	2	304	7111923	893406	6153309	2607668
7km	50%	20000	2	235	5587161	678752	4870894	2265587
7km	50%	20000	2	242	4967620	685621	4240505	1854870
7km	50%	20000	2	270	6593012	855145	5679150	2527962
7km	50%	20000	2	276	6475952	909303	5467810	2496174
7km	50%	20000	2	281	6152547	856702	5192189	2327604
7km	50%	20000	2	206	5216137	781667	4362130	1862582
7km	50%	20000	2	252	5453067	783221	4579257	2149490
7km	50%	20000	2	236	5593458	799204	4693902	2358631
7km	50%	20000	2	206	5997315	774259	5148119	2213621
7km	50%	20000	2	258	6663806	891671	5679928	2470943
7km	50%	20000	2	288	7566134	974597	6515778	2644841
7km	50%	20000	2	313	5585497	768216	4755358	2227899
7km	50%	20000	2	204	7005112	875796	6062339	2201298
7km	50%	20000	2	257	6442517	891850	5489836	2166527
7km	50%	20000	2	254	5969815	749387	5150787	2272887
7km	50%	20000	2	282	6875115	893831	5907076	2332743
7km	50%	20000	2	272	5153091	763432	4290621	2207801
7km	50%	20000	2	356	5793785	820519	4892035	2371264
7km	50%	20000	2	318	6023171	813041	5125440	2367139
7km	50%	20000	2	258	6594238	804478	5720070	2246497
7km	50%	20000	2	228	5815782	788251	4972944	2060732
7km	50%	20000	2	337	8043516	1050677	6920340	2779628
7km	50%	20000	2	320	5366324	751653	4557859	1894162
7km	50%	20000	2	295	6906930	870812	5954351	2466771
7km	50%	20000	2	323	7912988	1027935	6801511	2712209
7km	50%	20000	2	198	5553088	808971	4669039	1984957
7km	50%	20000	2	221	6493180	836382	5590797	2161040
7km	50%	20000	2	215	4648422	704164	3877815	1744700
7km	50%	20000	2	239	6573288	894490	5602174	2254057
7km	50%	20000	2	275	6606377	811741	5706055	2326038
7km	50%	20000	2	240	4726179	665855	4008008	1715433
7km	50%	20000	2	421	7377067	908223	6401575	2886409
7km	50%	20000	2	248	6992653	911470	5959442	2475196
7km	50%	20000	2	334	7073775	861405	6109831	2297650
7km	50%	20000	2	260	7327569	936493	6283705	2473584
7km	50%	20000	2	347	5846016	761520	5006323	2238656
7km	50%	20000	2	272	7771643	1007384	6677185	2807163
7km	50%	20000	2	227	6083293	859023	5159294	2017888
7km	50%	20000	2	243	5544613	793481	4673587	2165568
7km	50%	20000	2	271	7704683	962577	6641568	2651625
7km	50%	20000	2	253	7205119	885283	6251734	2382476
7km	50%	20000	2	382	6634687	850047	5694403	2344416
7km	50%	20000	2	246	5234443	754764	4437742	1755827
7km	50%	20000	2	367	6448627	819210	5542409	2330701
7km	50%	20000	2	336	5930369	763604	5095580	2242003
7km	50%	20000	2	190	5311852	675011	4582586	2152881
7km	50%	20000	2	299	7026562	910636	6042369	2690198
7km	50%	20000	2	283	7070837	875806	6108655	2527690
7km	50%	20000	2	448	7632709	914218	6648622	2554274
7km	50%	20000	2	399	7056354	991041	5975615	2696035
7km	50%	20000	2	207	4456569	651279	3763414	1679678
7km	50%	20000	2	295	6917167	912338	5929014	2515068
7km	50%	20000	2	217	4561440	633596	3887482	1485269
7km	50%	20000	2	320	6274326	833209	5360245	2258135
7km	50%	20000	2	242	4778234	695993	4030790	1636725
7km	50%	20000	2	288	7851561	937029	6831365	2723683
7km	50%	20000	2	312	6693004	851265	5770236	2549541
7km	50%	20000	2	326	6161290	749923	5326012	2126628
7km	50%	20000	2	185	4875231	734732	4063911	2027799
7km	50%	20000	2	257	5287032	735852	4489052	2031346
7km	50%	20000	2	276	5567444	741302	4763740	2110452
7km	50%	20000	2	373	6801401	815313	5942060	2386148
7km	50%	20000	2	268	4962496	716665	4188318	1939451
7km	50%	20000	2	316	5741418	751529	4928882	2166807
7km	50%	20000	2	297	5850450	852223	4920615	2262237
7km	50%	20000	2	217	5961849	879346	4979396	2058646
7km	50%	20000	2	344	5665746	820028	4744091	2632611
7km	50%	20000	2	258	5468568	693481	4720118	1933454
7km	50%	20000	2	247	7077766	893054	6069665	2350640
7km	50%	20000	2	263	6029967	836244	5117784	2269328
7km	50%	20000	2	215	5316505	706341	4536295	1743952
7km	50%	20000	2	365	5272425	740947	4475318	1971291
7km	50%	20000	2	262	7686456	994908	6598272	2625777
7km	50%	20000	2	326	6743391	849320	5800072	2515577
7km	50%	20000	2	283	6702512	917417	5723017	2361937
7km	50%	20000	2	297	6665499	854121	5733247	2309858
7km	50%	20000	2	256	7639595	962941	6591957	2737158
7km	50%	20000	2	269	4454175	618504	3786250	1610010
7km	50%	20000	2	248	5694666	822973	4822034	2070143
7km	50%	20000	2	422	5734372	810502	4837978	2267940
7km	50%	20000	2	363	7880465	1024799	6784950	3035177
7km	50%	20000	2	206	5885303	780455	5036592	2099767
7km	50%	20000	2	270	8303981	1095216	7087677	3134968
7km	50%	20000	2	233	5835577	887726	4872261	2303195
7km	50%	20000	2	366	6924646	850756	6014722	2762626
7km	50%	20000	2	259	6120968	894355	5148663	2463032
7km	50%	20000	2	330	6620626	791765	5781660	2150935
7km	50%	20000	2	431	5798100	755319	4958966	2158741
7km	50%	20000	2	264	4508694	621095	3851636	1895462
7km	50%	20000	2	281	5995050	861357	5072156	2476481
7km	50%	20000	2	404	7103249	907336	6063680	2780281
7km	50%	20000	2	190	4796207	658919	4059584	1701540
7km	50%	20000	2	366	5114376	761119	4276643	2081951
7km	50%	20000	2	292	5180590	647387	4451602	1842020
7km	50%	20000	2	206	4952210	646845	4236031	1679449
7km	50%	20000	2	269	6782005	918539	5791869	2452545
7km	50%	20000	2	415	7095779	980989	6030364	2739053
7km	50%	20000	2	254	5036036	725855	4236733	2082700
7km	50%	20000	2	251	5174935	739071	4368579	1694216
7km	50%	20000	2	194	4805663	684104	4061720	1567901
7km	50%	20000	2	251	7240246	886878	6274293	2368404
7km	50%	20000	2	301	6450961	747544	5607781	2454938
7km	50%	20000	2	256	6498143	832427	5578516	2337852
7km	50%	20000	2	260	5063517	788474	4232526	1872259
7km	50%	20000	2	270	6072108	835260	5173415	2395004
7km	50%	20000	2	236	4979865	673304	4252296	1620882
7km	50%	20000	2	412	7277609	1034251	6133422	2798532
7km	50%	20000	2	282	6700986	796461	5839989	2417547
7km	50%	20000	2	243	6911991	889370	5960036	2251624
7km	50%	20000	2	406	4701026	620246	4028056	1903306
7km	50%	20000	2	237	5611987	752344	4783513	2097704
7km	50%	20000	2	283	6766259	782333	5926506	2569413
7km	50%	20000	2	269	7459943	1004192	6356972	2755817
7km	50%	20000	2	236	6775080	1023479	5668301	2725425
7km	50%	20000	2	291	5859508	833291	4957108	1996063
7km	50%	20000	2	268	5741371	794442	4869889	2237567
7km	50%	20000	2	351	6179156	806569	5281467	2729234
7km	50%	20000	2	358	6339704	831473	5437920	2436930
7km	50%	20000	2	249	6246501	792475	5367863	2175572
7km	50%	20000	2	285	6986365	862993	6043801	2329096
7km	50%	20000	2	362	6482073	813250	5587336	2236897
7km	50%	20000	2	211	4994546	697907	4222962	1707514
7km	50%	20000	2	271	6352273	964164	5329369	2458422
7km	50%	20000	2	304	5884508	818554	5008070	2564505
7km	50%	20000	2	307	6839410	831803	5901542	2472468
7km	50%	20000	2	249	6216370	807192	5360345	2325945
7km	50%	20000	2	285	6032938	809711	5154037	2347164
7km	50%	20000	2	299	5050948	715445	4284659	1964190
7km	50%	20000	2	265	6613804	965862	5543892	2521800
7km	50%	20000	2	281	6487922	777512	5646330	2364844
7km	50%	20000	2	216	5687006	820876	4798253	2079983
7km	50%	20000	2	283	6387976	775487	5543439	2257122
7km	50%	20000	2	338	5404148	724641	4606254	1894350
7km	50%	20000	2	355	6824757	834937	5926905	2690677
7km	50%	20000	2	268	6232740	895223	5262992	2342924
7km	50%	20000	2	321	6315232	847905	5381989	2560880
7km	50%	20000	2	220	4783073	669899	4028796	1713507
7km	50%	20000	2	230	5315341	787677	4474418	1732986
7km	50%	20000	2	336	6381904	875031	5431872	2276968
7km	50%	20000	2	241	5913060	766200	5066350	2197943
7km	50%	20000	2	237	5646378	740867	4844928	1993292
7km	50%	20000	2	262	7787992	976521	6710627	2704998
7km	50%	20000	2	257	5641351	735309	4847512	2198885
7km	50%	20000	2	366	7389968	984003	6338423	2884552
7km	50%	20000	2	420	6701439	773868	5871393	2522689
7km	50%	20000	2	223	7281719	1010336	6187904	2567420
7km	50%	20000	2	274	5177067	736968	4397339	2030581
7km	50%	20000	2	315	6993440	886901	6039838	2368631
7km	50%	20000	2	397	6724066	844149	5801405	2595923
7km	50%	20000	2	222	6421657	911606	5435107	2404269
7km	50%	20000	2	295	5909291	822792	5002305	1948690
7km	50%	20000	2	272	5542459	803785	4674525	2263017
7km	50%	20000	2	266	5700219	752201	4878258	2226960
7km	50%	20000	2	244	7348168	981352	6283288	2412360
7km	50%	20000	2	242	5767836	890969	4781313	2183488
7km	50%	20000	2	312	5008392	693454	4269750	1954760
7km	50%	20000	2	286	5856360	809897	4988185	2153494
7km	50%	20000	2	284	6226225	782055	5371678	2104811
7km	50%	20000	2	323	8094597	1110144	6895863	2929402
7km	50%	20000	2	343	4710867	673249	3965637	1971329
7km	50%	20000	2	339	4736791	672827	4002048	1867374
7km	50%	20000	2	450	5805063	764473	4970897	2330124
7km	50%	20000	2	275	6080274	788976	5205468	2441344
7km	50%	20000	2	270	7351904	953304	6312093	2799522
7km	50%	20000	2	397	3859059	554523	3258871	1699252
7km	50%	20000	2	244	7336640	886028	6375080	2278475
7km	50%	20000	2	353	6542039	893004	5564544	2674822
7km	50%	20000	2	246	4999977	689230	4250555	1663771
7km	50%	20000	2	288	5726480	785463	4888395	1989757
7km	50%	20000	2	249	6839700	883383	5850235	2679329
7km	50%	20000	2	274	4241065	603993	3571309	1547168
7km	50%	20000	2	267	6471483	772746	5651694	2286735
7km	50%	20000	2	291	5384589	776040	4536381	2056532
7km	50%	20000	2	295	8158660	1169914	6880425	3005224
7km	50%	20000	2	303	6470069	911001	5478479	1959593
7km	50%	20000	2	404	6708242	804020	5831289	2325855
7km	50%	20000	2	271	4877766	647854	4126438	1830781
7km	50%	20000	2	255	5714372	792651	4823728	2108673
7km	50%	20000	2	290	6630572	850993	5695491	2865927
7km	50%	20000	2	225	5185841	766347	4336349	1943038
7km	50%	20000	2	303	7479945	954185	6442224	2736800
7km	50%	20000	2	286	5060285	725594	4274297	2146155
7km	50%	20000	2	209	4485756	634989	3795734	1995011
7km	50%	20000	2	311	6029599	881932	5073034	2382216
7km	50%	20000	2	219	5354456	791181	4505744	1960685
7km	50%	20000	2	240	5097354	652655	4392674	1927809
7km	50%	20000	2	306	6623953	827916	5735251	2416435
7km	50%	20000	2	327	7713622	985922	6610497	2974447
7km	50%	20000	2	252	5229524	698780	4471435	1604301
7km	50%	20000	2	300	6891797	847650	5975447	2382369
7km	50%	20000	2	274	6680901	1002672	5590348	2366639
7km	50%	20000	2	325	6659057	829810	5722183	2192208
7km	50%	20000	2	258	5423149	737420	4629778	1861293
7km	50%	20000	2	251	6404082	816116	5530472	2099658
7km	50%	20000	2	275	5510357	681315	4770335	2026058
7km	50%	20000	2	388	6384359	751403	5548439	2439305
7km	50%	20000	2	187	4931281	714846	4104913	1608121
7km	50%	20000	2	240	4745832	683515	4015015	1794597
7km	50%	20000	2	299	5359835	730268	4582261	1913624
7km	50%	20000	2	275	6172766	789858	5328023	2384132
7km	50%	20000	2	293	6202346	784952	5318124	2446124
7km	50%	20000	2	272	5218204	719715	4409009	2008456
7km	50%	20000	2	249	5357792	735935	4572605	2209630
7km	50%	20000	2	298	5739728	854996	4812977	2188207
7km	50%	20000	2	666	6785422	879726	5836662	2540671
7km	50%	20000	2	358	7308159	928564	6284919	2931953
7km	50%	20000	2	185	4867279	717784	4105515	1732633
7km	50%	20000	2	288	6566774	845874	5645456	2647224
7km	50%	20000	2	226	5643746	804697	4755326	1885019
7km	50%	20000	2	282	5985949	880085	4986734	2408905
7km	50%	20000	2	302	7504193	927572	6464187	2567095
7km	50%	20000	2	312	5247485	759955	4419852	1847113
7km	50%	20000	2	299	6058587	924003	5055350	2312444
7km	50%	20000	2	268	5594618	763659	4746569	2057572
7km	50%	20000	2	299	6254680	927638	5239230	2313620
7km	50%	20000	2	234	5320608	771524	4469335	1784832
7km	50%	20000	2	328	6512725	875094	5518194	2608605
7km	50%	20000	2	223	5046842	752467	4216323	1988455
7km	50%	20000	2	345	5502176	795642	4642324	2213315
7km	50%	20000	2	315	8293422	1072111	7085487	2890946
7km	50%	20000	2	278	6479130	831360	5566609	2345716
7km	50%	20000	2	247	6609395	837271	5700001	2442231
7km	50%	20000	2	273	5695738	873111	4742157	2084407
7km	50%	20000	2	319	6881883	798291	5981248	2715616
7km	50%	20000	2	229	6657162	843163	5755421	2246174
7km	50%	20000	2	281	5749295	782573	4906743	2105109
7km	50%	20000	2	278	6839828	893123	5873944	2636367
7km	50%	20000	2	406	7824906	959146	6785537	2484478
7km	50%	20000	2	244	5950717	862112	5026977	2188783
7km	50%	20000	2	298	6135451	797707	5256152	2449673
7km	50%	20000	2	322	6975996	948336	5923171	2679862
7km	50%	20000	2	276	5821121	852499	4891788	2337774
7km	50%	20000	2	279	5651798	665719	4932832	2268855
7km	50%	20000	2	212	5848139	738937	5051273	2059009
7km	50%	20000	2	293	6105509	732171	5281055	2374589
7km	50%	20000	2	285	5346352	731076	4528004	1765007
7km	50%	20000	2	263	5491186	710737	4721298	2200901
7km	50%	20000	2	254	7505105	977002	6414384	2599909
7km	50%	20000	2	319	6891350	859180	5944501	2602943
7km	50%	20000	2	236	6294302	887902	5338042	2298967
7km	50%	20000	2	267	6377941	846092	5455740	2745237
7km	50%	20000	2	332	6501863	828853	5576927	2729610
7km	50%	20000	2	223	6258968	788502	5415333	2182216
7km	50%	20000	2	361	7994501	993800	6926374	2350759
7km	50%	20000	2	241	4706808	630182	4018506	2047204
7km	50%	20000	2	327	6252927	778408	5389237	2277686
7km	50%	20000	2	330	6933005	868712	6008064	2517175
7km	50%	20000	2	206	4985072	727743	4195280	1859265
7km	50%	20000	2	249	5890063	842829	4971138	2074156
7km	50%	20000	2	224	5458703	778588	4613988	1813323
7km	50%	20000	2	310	5036517	681642	4285773	1896684
7km	50%	20000	2	250	5177977	708940	4361629	1719364
7km	50%	20000	2	249	5355422	787265	4506507	1662477
7km	50%	20000	2	245	6000589	893042	5039856	2085837
7km	50%	20000	2	387	6879976	858106	5943963	2505907
7km	50%	20000	2	394	7633692	1000560	6550137	2634926
7km	50%	20000	2	281	6592084	857391	5651904	2138350
7km	50%	20000	2	304	6481863	784640	5631041	2554266
7km	50%	20000	2	318	5580336	815211	4706159	1974875
7km	50%	20000	2	239	6654887	882762	5680543	2346083
7km	50%	20000	2	324	5566861	763179	4728908	2068481
7km	50%	20000	2	294	6129730	927364	5137842	2175269
7km	50%	20000	2	252	4853190	715922	4053554	1919758
7km	50%	20000	2	298	6393586	932947	5393247	2193654
7km	50%	20000	2	264	6144796	923873	5129775	2380446
7km	50%	20000	2	415	7544415	966694	6493187	2800650
7km	50%	20000	2	381	6750769	884113	5789322	2676383
7km	50%	20000	2	265	7058587	930888	6028344	2471787
7km	50%	20000	2	299	5452391	826064	4573993	2370281
7km	50%	20000	2	274	4738461	696016	4003487	1796814
7km	50%	20000	2	223	5291510	745243	4484082	1929057
7km	50%	20000	2	293	5398255	797907	4556410	2086394
7km	50%	20000	2	229	5106112	702320	4333565	1758879
7km	50%	20000	2	345	6508697	762119	5670240	2257964
7km	50%	20000	2	318	7309126	993946	6222208	2838937
7km	50%	20000	2	235	5813124	802460	4949339	2011952
7km	50%	20000	2	356	7987467	1082918	6801591	2782007
7km	50%	20000	2	246	6493110	900047	5521350	2552596
7km	50%	20000	2	439	6855747	825192	5979754	2583508
7km	50%	20000	2	243	6121850	859106	5187180	2435634
7km	50%	20000	2	304	6835495	911434	5851350	2573138
7km	50%	20000	2	210	5245432	764369	4408241	1872651
7km	50%	20000	2	286	7468795	958779	6398549	2541659
7km	50%	20000	2	303	4985956	746826	4156601	2068912
7km	50%	20000	2	263	7476377	972853	6430629	2539415
7km	50%	20000	2	402	5456958	697084	4714899	2456042
7km	50%	20000	2	244	6077619	825509	5188447	2242592
7km	50%	20000	2	307	6736053	881603	5762184	2400920
7km	50%	20000	2	238	5910269	831619	5011629	2036939
7km	50%	20000	2	411	7691495	1028860	6553416	2841041
7km	50%	20000	2	305	7265841	930187	6259877	2584563
7km	50%	20000	2	244	8306145	1070859	7142856	2642169
7km	50%	20000	2	287	4926561	722239	4136807	1882589
7km	50%	20000	2	242	5959257	790796	5091350	2273242
7km	50%	20000	2	301	5267665	706036	4493141	1855228
7km	50%	20000	2	298	6292804	807062	5391058	2131944
7km	50%	20000	2	322	7306469	895640	6324579	2577364
7km	50%	20000	2	306	9345358	1166246	8053293	3376747
7km	50%	20000	2	261	7483254	972313	6430367	2668618
7km	50%	20000	2	266	6343809	861733	5409202	2060315
7km	50%	20000	2	330	4528996	669893	3788562	1952122
7km	50%	20000	2	218	4750005	668060	4032194	1947376
7km	50%	20000	2	214	4757057	667176	4026219	1765665
7km	50%	20000	2	290	7332159	928517	6338348	2498799
7km	50%	20000	2	306	5550083	791795	4674684	2266601
7km	50%	20000	2	249	7321517	884521	6337805	2376452
7km	50%	20000	2	267	6050106	913668	5066928	2502050
7km	50%	20000	2	284	5657510	806966	4796741	2009342
7km	50%	20000	2	239	6719695	914226	5743598	2447877
7km	50%	20000	2	264	7705696	997959	6600730	2617108
7km	50%	20000	2	411	6455936	777501	5599749	2290503
7km	50%	20000	2	277	5922727	791870	5056022	2222069
7km	50%	20000	2	256	5866999	808472	5000889	2228324
7km	50%	20000	2	281	6430693	863724	5492916	2279261
7km	50%	20000	2	335	6228154	819295	5355014	2414461
7km	50%	20000	2	297	8067136	1035877	6922637	3018987
7km	50%	20000	2	218	6119044	919488	5098690	2237313
7km	50%	20000	2	233	5682183	839854	4774716	2275896
7km	50%	20000	2	329	6944834	843872	6013735	2280428
7km	50%	20000	2	287	5765048	843837	4845714	2375150
7km	50%	20000	2	212	6545530	898143	5560427	2085708
7km	50%	20000	2	265	5317965	734475	4505065	1864655
7km	50%	20000	2	276	5845009	829097	4963042	2268387
7km	50%	20000	2	334	5778636	716733	4991094	2193021
7km	50%	20000	2	255	4939492	751840	4131482	2048208
7km	50%	20000	2	230	5143165	743824	4346404	2030273
7km	50%	20000	2	416	6840471	868999	5901433	2687453
7km	50%	20000	2	461	6348698	811517	5460198	2436764
7km	50%	20000	2	236	5874114	868134	4940999	2334329
7km	50%	20000	2	237	5206104	785316	4353804	2010549
7km	50%	20000	2	281	6606092	902470	5637160	2326487
7km	50%	20000	2	333	6549797	968256	5486489	2376351
7km	50%	20000	2	348	7634216	996904	6525925	2746840
7km	50%	20000	2	319	6367950	846125	5419740	2055728
7km	50%	20000	2	210	5611622	810439	4732771	1938357
7km	50%	20000	2	301	5415593	775264	4588860	2055579
7km	50%	20000	2	267	5294513	782151	4437551	1896439
7km	50%	20000	2	192	5685916	830640	4789613	1867855
7km	50%	20000	2	235	5744904	839439	4843945	2358640
7km	50%	20000	2	559	7083981	843468	6193368	2986707
7km	50%	20000	2	422	6704480	951012	5651959	2378226
7km	50%	20000	2	358	6129913	832234	5230724	2172755
7km	50%	20000	2	250	5005182	728353	4216424	2001566
7km	50%	20000	2	308	5575559	773291	4735375	2233995
7km	50%	20000	2	285	7499505	1070504	6318993	2719206
7km	50%	20000	2	324	6243667	830474	5347557	2180574
7km	50%	20000	2	269	7588564	938047	6547521	2440088
7km	50%	20000	2	329	5262939	727024	4457211	2108399
7km	50%	20000	2	323	6164225	779730	5317922	2157899
7km	50%	20000	2	350	6582346	801517	5694879	2296416
7km	50%	20000	2	261	7037253	899359	6033709	2480137
7km	50%	20000	2	295	5248676	694726	4491912	1899404
7km	50%	20000	2	306	5048969	728753	4270147	1726174
7km	50%	20000	2	262	5264644	740013	4444989	2142592
7km	50%	20000	2	229	5952722	885291	4954298	1974985
7km	50%	20000	2	324	7417459	965480	6350213	2774567
7km	50%	20000	2	243	5498191	845367	4593959	2129358
7km	50%	20000	2	309	7038769	861829	6115647	2339755
7km	50%	20000	2	288	6081216	857844	5106199	2335134
7km	50%	20000	2	276	6773249	918836	5790487	2472750
7km	50%	20000	2	275	5045422	732618	4255481	1752231
7km	50%	20000	2	421	7422847	1034491	6261104	2868538
7km	50%	20000	2	239	8171019	1046866	7018938	2840692
7km	50%	20000	2	250	7199280	905312	6203759	2316822
7km	50%	20000	2	239	5429923	753758	4600022	2048570
7km	50%	20000	2	319	5789963	705106	5022469	2191484
7km	50%	20000	2	244	4903547	661210	4204371	2050293
7km	50%	20000	2	365	7327136	883205	6384683	2495160
7km	50%	20000	2	279	6398136	841371	5490480	2424967
7km	50%	20000	2	297	6452756	862033	5518126	2514520
7km	50%	20000	2	245	5781236	855156	4877111	2047871
7km	50%	20000	2	213	5456180	739128	4640974	1794811
7km	50%	20000	2	263	5149699	711410	4384837	1872314
7km	50%	20000	2	412	8597030	1083900	7425572	3040905
7km	50%	20000	2	328	5150428	744738	4341240	2197033
7km	50%	20000	2	222	5943864	844633	5026191	1953478
7km	50%	20000	2	213	5991312	867109	5042033	1999882
7km	50%	20000	2	233	7778120	1131674	6548027	2680585
7km	50%	20000	2	286	5884929	733224	5090218	2253334
7km	50%	20000	2	282	5626312	807384	4708292	2058464
7km	50%	20000	2	251	5785181	839227	4856498	2128585
7km	50%	20000	2	244	7336828	945665	6322982	2478937
7km	50%	20000	2	286	5535536	847539	4589384	2526019
7km	50%	20000	2	346	5803875	807295	4916090	2067914
7km	50%	20000	2	278	5319924	757148	4491081	2048260
7km	50%	20000	2	196	3930455	561449	3314025	1383901
7km	50%	20000	2	254	5276388	761330	4420952	1934390
7km	50%	20000	2	235	7325346	1038862	6167288	2269131
7km	50%	20000	2	221	5356851	807876	4493923	1725495
7km	50%	20000	2	236	5669224	825315	4770508	1853700
7km	50%	20000	2	287	8051478	1048195	6920485	2792798
7km	50%	20000	2	293	6695477	910162	5716128	2625179
7km	50%	20000	2	339	7525864	961175	6481433	2952601
7km	50%	20000	2	242	6505405	772240	5645713	2502930
7km	50%	20000	2	379	7297259	873592	6331096	2382868
7km	50%	20000	2	222	5489819	743264	4678154	1789038
7km	50%	20000	2	337	5898076	780355	5052749	2395895
7km	50%	20000	2	382	6840111	931743	5838044	2633601
7km	50%	20000	2	351	6715137	873543	5774782	2427218
7km	50%	20000	2	248	7381930	979396	6306874	2241022
7km	50%	20000	2	230	6970668	987373	5905950	2518072
7km	50%	20000	2	299	6916670	829280	6011389	2460909
7km	50%	20000	2	296	7476889	1004314	6393999	2776512
7km	50%	20000	2	234	5960225	852778	5029658	2406246
7km	50%	20000	2	271	5296208	709469	4517574	2153831
7km	50%	20000	2	267	5049567	732582	4229365	2430436
7km	50%	20000	2	402	4143543	536379	3555058	1739190
7km	50%	20000	2	283	4270750	609558	3624050	1839121
7km	50%	20000	2	388	5911379	725443	5087477	2287673
7km	50%	20000	2	276	7198989	948563	6183231	2392330
7km	50%	20000	2	321	5923648	733163	5115515	2328145
7km	50%	20000	2	311	5071850	707127	4296891	1631162
7km	50%	20000	2	257	4839462	675024	4109259	1963821
7km	50%	20000	2	253	5382485	789904	4523813	2029198
7km	50%	20000	2	339	6109063	901507	5089925	2198183
7km	50%	20000	2	240	4800928	693126	4045723	2070556
7km	50%	20000	2	268	5526393	776328	4647543	2002690
7km	50%	20000	2	251	5951184	870834	4981132	2325029
7km	50%	20000	2	221	7196528	957805	6148461	2714133
7km	50%	20000	2	254	5975684	859908	5037811	2140603
7km	50%	20000	2	284	5055987	703600	4255347	2067503
7km	50%	20000	2	212	5201790	733709	4411179	1940715
7km	50%	20000	2	246	5341015	757193	4507351	1935850
7km	50%	20000	2	237	5733703	771615	4880647	1973735
7km	50%	20000	2	300	8173644	1001761	7040510	2746540
7km	50%	20000	2	239	6495938	889095	5545521	2318218
7km	50%	20000	2	241	5492015	806924	4610366	2073070
7km	50%	20000	2	225	5349289	683680	4604999	1887425
7km	50%	20000	2	268	5897066	787820	5058297	2422717
7km	50%	20000	2	291	5802822	781977	4938283	2121965
7km	50%	20000	2	423	8092566	1046454	6957501	3093052
7km	50%	20000	2	215	5176544	726857	4388211	1780747
7km	50%	20000	2	247	5716319	793426	4845967	2255436
7km	50%	20000	2	285	6655271	932939	5658724	2742222
7km	50%	20000	2	298	5127252	669548	4393940	1976732
7km	50%	20000	2	284	5545269	790286	4712266	2140565
7km	50%	20000	2	234	4258933	588100	3599844	1646019
7km	50%	20000	2	246	5761968	794716	4871722	1919507
7km	50%	20000	2	214	6105582	823482	5199253	2053073
7km	50%	20000	2	237	6967724	873497	6008127	2329923
7km	50%	20000	2	260	4951221	682806	4213161	1652790
7km	50%	20000	2	237	6047417	749625	5211203	2165867
7km	50%	20000	2	260	6081596	792608	5208008	2172283
7km	50%	20000	2	258	6349949	830305	5472046	2211184
7km	50%	20000	2	321	6475098	749785	5665038	2302669
7km	50%	20000	2	341	7337294	860012	6404497	2398047
7km	50%	20000	2	295	9242994	1237854	7875216	2847645
7km	50%	20000	2	291	5449347	757585	4608405	2068487
7km	50%	20000	2	323	7935851	1031550	6804042	2852736
7km	50%	20000	2	271	6726350	873284	5750660	2341582
7km	50%	20000	2	250	5127410	670148	4406191	1715978
7km	50%	20000	2	316	7230580	994207	6143180	2688587
7km	50%	20000	2	251	4841030	700675	4101230	1974400
7km	50%	20000	2	346	5175474	723507	4385697	1757273
7km	50%	20000	2	264	7111580	915993	6083203	2382555
7km	50%	20000	2	268	5794559	799241	4929859	2098811
7km	50%	20000	2	197	5625688	810196	4738156	1985680
7km	50%	20000	2	273	3996660	559522	3376402	1660424
7km	50%	20000	2	295	7190474	904443	6203693	2577290
7km	50%	20000	2	284	6207098	882398	5234584	2660027
7km	50%	20000	2	319	7613774	999917	6523057	2397566
7km	50%	20000	2	331	6243257	812963	5327208	2473922
7km	50%	20000	2	454	6169388	842192	5235568	2219996
7km	50%	20000	2	273	6217517	907708	5222310	2263482
7km	50%	20000	2	326	6335438	908222	5349419	2165243
7km	50%	20000	2	355	7864498	1033868	6765801	2627740
7km	50%	20000	2	223	5667207	779789	4784769	2000439
7km	50%	20000	2	233	4306049	604203	3652581	1880405
7km	50%	20000	2	340	7150752	891731	6198597	2316527
7km	50%	20000	2	369	6583787	805824	5719756	2500818
7km	50%	20000	2	293	5770168	814400	4894308	1952365
7km	50%	20000	2	347	5540552	738238	4715535	2132007
7km	50%	20000	2	302	5681020	806796	4802270	2042977
7km	50%	20000	2	278	6228862	856486	5305019	2293866
7km	50%	20000	2	246	4787308	663496	4073576	1618048
7km	50%	20000	2	303	6000550	780242	5150362	2378350
7km	50%	20000	2	309	7900404	993405	6818932	2868066
7km	50%	20000	2	427	6660173	840167	5748272	2911397
7km	50%	20000	2	291	6168202	736664	5356366	2117990
7km	50%	20000	2	297	7013563	939057	6031538	2395518
7km	50%	20000	2	359	6223930	763654	5407696	2468288
7km	50%	20000	2	348	6340982	935258	5312321	2533567
7km	50%	20000	2	288	6830710	883578	5874865	2863044
7km	50%	20000	2	186	5445510	829810	4540683	1928872
7km	50%	20000	2	258	5963847	812690	5098933	2339005
7km	50%	20000	2	318	5523908	828380	4645189	2198879
7km	50%	20000	2	234	6262289	938294	5235230	2445443
7km	50%	20000	2	336	6135420	794239	5283695	2432629
7km	50%	20000	2	356	4930331	639815	4244117	2208504
7km	50%	20000	2	215	5874594	860767	4934837	2137308
7km	50%	20000	2	247	5176388	757487	4352354	1972022
7km	50%	20000	2	265	5981919	877951	5030951	2181133
7km	50%	20000	2	255	4891557	697431	4142121	2048225
7km	50%	20000	2	216	5726578	831743	4819093	2314348
7km	50%	20000	2	309	5150331	688308	4376451	2250144
7km	50%	20000	2	200	5610033	749966	4770049	1869885
7km	50%	20000	2	249	6817610	878907	5846365	2458616
7km	50%	20000	2	263	5319868	734575	4515334	1865886
7km	50%	20000	2	264	7176111	986620	6105667	2868563
7km	50%	20000	2	257	5245774	731430	4425226	1955624
7km	50%	20000	2	406	5068779	702908	4321431	1822658
7km	50%	20000	2	424	5276803	737436	4463273	2180353
7km	50%	20000	2	218	5113079	704670	4335029	1800283
7km	50%	20000	2	281	5063064	728100	4249367	1828759
7km	50%	20000	2	282	6755907	935264	5718150	2608341
7km	50%	20000	2	276	5125039	720558	4305562	2021143
7km	50%	20000	2	317	6923770	915067	5935890	3093293
7km	50%	20000	2	239	7591568	1084063	6402737	2714083
7km	50%	20000	2	263	5321210	761666	4496144	1966620
7km	50%	20000	2	293	4774845	692960	4026181	1857895
7km	50%	20000	2	276	4776646	705466	4006773	2233999
7km	50%	20000	2	271	6476406	844294	5570349	2386966
7km	50%	20000	2	241	7783843	1013093	6670138	2511005
7km	50%	20000	2	187	5573181	794161	4724276	1965102
7km	50%	20000	2	243	5229180	746595	4439064	1803303
7km	50%	20000	2	281	5328683	727475	4530430	1879756
7km	50%	20000	2	336	5290803	761664	4482180	2039669
7km	50%	20000	2	282	5889371	897822	4908204	2264616
7km	50%	20000	2	242	7912229	991446	6830119	2534857
7km	50%	20000	2	286	5523022	799349	4640660	2257679
7km	50%	20000	2	259	8066030	1122142	6860869	2804128
7km	50%	20000	2	327	6620329	794970	5757913	2477479
7km	50%	20000	2	361	7180827	890559	6193737	2467199
7km	50%	20000	2	192	5331876	809280	4449750	1960439
7km	50%	20000	2	233	7029093	1099190	5832037	2626655
7km	50%	20000	2	299	5711361	766068	4882289	1940123
7km	50%	20000	2	309	6711926	865040	5772514	2663370
7km	50%	20000	2	206	5437828	736610	4667027	1972999
7km	50%	20000	2	198	4979747	695966	4212958	1671698
7km	50%	20000	2	254	5683332	798305	4819556	2057522
7km	50%	20000	2	411	5935603	791309	5088306	2295256
7km	50%	20000	2	265	5666618	729821	4876896	1891948
7km	50%	20000	2	318	5287707	723781	4494012	1969453
7km	50%	20000	2	203	6601533	864535	5674762	1962877
7km	50%	20000	2	216	5249085	757338	4399581	1705125
7km	50%	20000	2	332	4749713	655456	4008118	2080753
7km	50%	20000	2	328	8886591	1129185	7652161	3042422
7km	50%	20000	2	218	6117377	802339	5230759	2096267
7km	50%	20000	2	187	4824559	727900	4013800	1839805
7km	50%	20000	2	367	5803414	829937	4865404	2397826
7km	50%	20000	2	311	8392620	1075810	7252156	2736980
7km	50%	20000	2	214	5061405	747818	4251908	1988182
7km	50%	20000	2	277	5458405	798218	4575562	2109340
7km	50%	20000	2	307	5989321	831398	5077174	2553354
7km	50%	20000	2	306	6933593	964882	5857981	2447302
7km	50%	20000	2	229	7028490	887933	6064285	2403504
7km	50%	20000	2	237	5716697	822256	4823635	2201512
7km	50%	20000	2	229	4944059	691810	4161227	2019578
7km	50%	20000	2	254	7471169	1001254	6385632	2608768
7km	50%	20000	2	446	5295132	796149	4439477	1896507
7km	50%	20000	2	212	5711509	878241	4764816	1892940
7km	50%	20000	2	232	6983736	911698	5964690	2440957
7km	50%	20000	2	291	6050918	828538	5149346	2219983
7km	50%	20000	2	313	7869089	994029	6791542	2816516
7km	50%	20000	2	256	6777701	917010	5769319	2405586
7km	50%	20000	2	326	8715898	1095880	7527903	3061696
7km	50%	20000	2	270	5757090	715846	4986251	2229648
7km	50%	20000	2	235	6024853	770114	5175211	1929906
7km	50%	20000	2	180	4236425	615125	3566284	1559754
7km	50%	20000	2	363	6972639	954528	5940120	2616480
7km	50%	20000	2	245	5478641	781314	4631613	2130601
7km	50%	20000	2	282	4989755	723513	4177014	2019396
7km	50%	20000	2	246	5083893	725827	4304748	1767048
7km	50%	20000	2	227	5680997	807005	4793187	1970057
7km	50%	20000	2	354	5983503	795537	5132499	2251178
7km	50%	20000	2	265	7223070	879259	6249038	2295928
7km	50%	20000	2	235	6288111	904568	5309815	2194703
7km	50%	20000	2	283	6616302	928758	5606118	2338046
7km	50%	20000	2	233	6036966	815639	5123784	2163760
7km	50%	20000	2	338	5058727	704946	4311195	1804897
7km	50%	20000	2	272	4728089	689089	3973665	1940304
7km	50%	20000	2	332	6150868	879722	5203547	2307134
7km	50%	20000	2	291	5480073	762500	4655784	2034224
7km	50%	20000	2	368	6446842	816534	5557281	2174890
7km	50%	20000	2	297	7142120	973427	6107719	2814521
7km	50%	20000	2	303	5286070	749982	4484547	1777851
7km	50%	20000	2	363	6903762	882825	5936961	2415884
7km	50%	20000	2	211	6111348	841605	5181800	2126072
7km	50%	20000	2	238	5833092	775900	5008860	1847140
7km	50%	20000	2	232	5979802	834936	5077245	2210492
7km	50%	20000	2	365	8323559	1055706	7169858	2741315
7km	50%	20000	2	265	5355674	787251	4508080	2115051
7km	50%	20000	2	270	6108628	857808	5154364	2270324
7km	50%	20000	2	218	6414360	827833	5492717	2153124
7km	50%	20000	2	325	5530639	751114	4712986	2065908
7km	50%	20000	2	290	6920004	856062	5979732	2461444
7km	50%	20000	2	447	7064511	887577	6043816	2874051
7km	50%	20000	2	182	5000346	663655	4280482	1640322
7km	50%	20000	2	277	5478122	775370	4639117	2119347
7km	50%	20000	2	228	5272680	766968	4445210	1805483
7km	50%	20000	2	396	7016086	984036	5943428	2238672
7km	50%	20000	2	257	6048886	857294	5125733	1977840
7km	50%	20000	2	336	5956336	823925	5076666	2399286
7km	50%	20000	2	269	6494130	826703	5596783	2281487
7km	50%	20000	2	264	7534654	944902	6502948	2611628
7km	50%	20000	2	232	4321262	608082	3669510	1581250
7km	50%	20000	2	197	4374604	616214	3707227	1558027
7km	50%	20000	2	310	5111705	678764	4378621	1988793
7km	50%	20000	2	324	5441320	788856	4603355	2002927
7km	50%	20000	2	250	4835858	714157	4057097	1722046
7km	50%	20000	2	248	5426836	754948	4621205	2064148
7km	50%	20000	2	312	7391103	898300	6422090	2650832
7km	50%	20000	2	305	7442348	963813	6355103	2838245
7km	50%	20000	2	243	5757826	856073	4825554	2237296
7km	50%	20000	2	328	4883146	680819	4127396	2210804
7km	50%	20000	2	219	7121137	974668	6057386	2425464
7km	50%	20000	2	238	5033672	707164	4253482	1904037
7km	50%	20000	2	269	5208004	741556	4402714	2010202
7km	50%	20000	2	410	5816372	814016	4934735	2164246
7km	50%	20000	2	261	6802617	993348	5685246	2365175
7km	50%	20000	2	230	5517626	839962	4612995	1923494
7km	50%	20000	2	227	6587547	991730	5507614	2311933
7km	50%	20000	2	284	5722873	881141	4743231	2489214
7km	50%	20000	2	255	5684354	808009	4797519	2145849
7km	50%	20000	2	248	6803107	886167	5822577	2263529
7km	50%	20000	2	282	5308362	699180	4555347	2152091
7km	50%	20000	2	229	4658848	681330	3920191	1693624
7km	50%	20000	2	368	5356373	779056	4508720	1915082
7km	50%	20000	2	289	6066393	776804	5194880	2397779
7km	50%	20000	2	279	7168248	856807	6223026	2474892
7km	50%	20000	2	278	6694154	883191	5734626	2322211
7km	50%	20000	2	216	5639261	749050	4812654	1904514
7km	50%	20000	2	329	7049152	869562	6102043	2528259
7km	50%	20000	2	259	6830266	895241	5861284	2650174
7km	50%	20000	2	250	5772428	767122	4932945	2179874
7km	50%	20000	2	257	7612475	1028608	6470184	2841128
7km	50%	20000	2	352	6386801	784837	5539571	2174008
7km	50%	20000	2	344	6741762	944466	5702968	2491919
7km	50%	20000	2	251	6837805	881029	5886571	2436051
7km	50%	20000	2	245	5871558	828148	4993291	2302968
7km	50%	20000	2	285	7373938	912506	6371754	2525595
7km	50%	20000	2	328	5477352	765067	4636892	2085896
7km	50%	20000	2	257	5687132	735513	4900779	2002304
7km	50%	20000	2	307	6473040	850876	5559894	2304045
7km	50%	20000	2	269	7129974	943959	6112425	2678942
7km	50%	20000	2	241	6624633	842048	5708068	2323184
7km	50%	20000	2	267	6669460	946731	5632136	2417453
7km	50%	20000	2	272	5575819	783287	4698498	2122125
7km	50%	20000	2	319	7437776	936986	6416508	2420927
7km	50%	20000	2	332	7598393	954418	6546945	2585548
7km	50%	20000	2	224	4910004	729288	4138838	1889312
7km	50%	20000	2	210	6330445	990421	5242170	2346186
7km	50%	20000	2	257	6038566	848905	5118362	2353335
7km	50%	20000	2	217	4714843	666933	3987875	1857418
7km	50%	20000	2	324	6693743	837511	5753339	2508718
7km	50%	20000	2	340	5224520	802580	4341228	1976418
7km	50%	20000	2	222	4743818	658531	4023423	1619641
7km	50%	20000	2	435	7721049	1034354	6609419	2558186
7km	50%	20000	2	282	7768518	963480	6709823	2726733
7km	50%	20000	2	261	6439197	838398	5484521	2308953
7km	50%	20000	2	225	6721891	900750	5755984	2125086
[truncated: 1 more rows]
