# Supplementary material for: Quantifying the Value of Perfect Information in Emergency Vaccination Campaigns
Source: PLoS Comput Biol. 2017 Feb 16;13(2):e1005318. doi: 10.1371/journal.pcbi.1005318 (PMC5312803; doi:10.1371/journal.pcbi.1005318)
Supplement: S1 Data — (ZIP) [file pcbi.1005318.s013.zip › Data/7km vaccination/data10.txt]

vacc_radius	efficacy	capacity	delay	outbreak_duration	livestock_culled	cattle_culled	sheep_culled	vaccinations
7km	70%	20000	2	241	5286516	772868	4462005	1911452
7km	70%	20000	2	266	6844881	875617	5893842	2304891
7km	70%	20000	2	189	4970532	767589	4163327	1901002
7km	70%	20000	2	248	4734765	723378	3920308	1865494
7km	70%	20000	2	297	5201358	758742	4402085	1693903
7km	70%	20000	2	254	5929888	836151	5015672	2080390
7km	70%	20000	2	228	6142327	872258	5209620	2385194
7km	70%	20000	2	182	4728299	724317	3930662	1621206
7km	70%	20000	2	229	5228085	782219	4377685	2034462
7km	70%	20000	2	202	4661820	732931	3886847	1794558
7km	70%	20000	2	208	4229186	619164	3558342	1610316
7km	70%	20000	2	228	5007742	749631	4223142	1675577
7km	70%	20000	2	216	5441549	862095	4498339	1906555
7km	70%	20000	2	220	5500383	846482	4607890	2024925
7km	70%	20000	2	213	4503735	679469	3769873	1499600
7km	70%	20000	2	205	5259624	744020	4460854	1995381
7km	70%	20000	2	234	5812533	813249	4932782	2070330
7km	70%	20000	2	270	4807040	639068	4110055	2050354
7km	70%	20000	2	251	6232794	870554	5274596	2022960
7km	70%	20000	2	203	4539081	650958	3839465	1746198
7km	70%	20000	2	233	3849591	590566	3221493	1557155
7km	70%	20000	2	292	5364477	726088	4572996	2018078
7km	70%	20000	2	247	5478755	712673	4699588	1962204
7km	70%	20000	2	308	6420847	961791	5381984	2804742
7km	70%	20000	2	306	7024084	962060	5978731	2331278
7km	70%	20000	2	301	7235741	938042	6228884	2742022
7km	70%	20000	2	228	6940126	970348	5889214	2590333
7km	70%	20000	2	283	5692954	855217	4783314	2456748
7km	70%	20000	2	259	5240419	808196	4370989	1892320
7km	70%	20000	2	228	4756425	767658	3947355	2000229
7km	70%	20000	2	211	4809112	720525	4028700	1913102
7km	70%	20000	2	268	4437580	675999	3717854	1796451
7km	70%	20000	2	359	5978993	818951	5099362	2217483
7km	70%	20000	2	250	8429514	1169831	7168341	2533970
7km	70%	20000	2	238	4683377	624478	4014597	1686001
7km	70%	20000	2	277	5462342	808806	4606834	1981654
7km	70%	20000	2	240	5126250	781956	4299897	2140639
7km	70%	20000	2	180	5134619	802980	4285241	1632945
7km	70%	20000	2	217	6136665	862198	5213370	2391864
7km	70%	20000	2	253	5577502	833980	4675571	2347261
7km	70%	20000	2	270	5606954	875007	4657938	1968218
7km	70%	20000	2	203	4807714	636743	4112037	1677869
7km	70%	20000	2	285	5796274	751880	4988895	2452239
7km	70%	20000	2	246	6253917	865310	5313195	2178051
7km	70%	20000	2	192	4942848	778465	4126094	1678586
7km	70%	20000	2	205	4491666	638796	3817120	1639558
7km	70%	20000	2	258	4692111	708242	3939568	1794836
7km	70%	20000	2	205	5003517	718849	4241838	1713464
7km	70%	20000	2	307	6831473	927672	5829636	2797500
7km	70%	20000	2	263	4724206	687935	3988901	1825682
7km	70%	20000	2	217	6782050	1058731	5624748	2311350
7km	70%	20000	2	286	5112879	763785	4301321	2090716
7km	70%	20000	2	215	6450614	973583	5352131	1986702
7km	70%	20000	2	262	6261922	784995	5397315	2327589
7km	70%	20000	2	226	4559359	696970	3790444	1689249
7km	70%	20000	2	274	5285344	679704	4562886	2000842
7km	70%	20000	2	227	4932940	729972	4163792	1651935
7km	70%	20000	2	219	4224292	685480	3497292	1627775
7km	70%	20000	2	182	5326398	751454	4541600	1796255
7km	70%	20000	2	292	5868103	755613	5046866	2189367
7km	70%	20000	2	256	7075661	986396	6009311	2713222
7km	70%	20000	2	374	7126193	992287	6067647	2928364
7km	70%	20000	2	222	5061791	764241	4242746	1992408
7km	70%	20000	2	190	6175271	888874	5234473	2105148
7km	70%	20000	2	310	5340018	678624	4617994	2495743
7km	70%	20000	2	224	5301120	704857	4534916	1900065
7km	70%	20000	2	218	6201355	811749	5319187	2176507
7km	70%	20000	2	276	5275724	725680	4484204	1968528
7km	70%	20000	2	232	5952660	701361	5195276	2161970
7km	70%	20000	2	227	5825068	840001	4921645	1978493
7km	70%	20000	2	207	5256351	765180	4417649	1763865
7km	70%	20000	2	272	6161226	776623	5312590	2231260
7km	70%	20000	2	219	6817045	965703	5775028	2510817
7km	70%	20000	2	333	5805600	731332	5046297	2415014
7km	70%	20000	2	336	6966983	1026460	5867363	2625498
7km	70%	20000	2	209	6833851	987108	5781755	2477149
7km	70%	20000	2	402	5946426	816182	5077093	2148557
7km	70%	20000	2	264	5850186	775882	5008370	2009531
7km	70%	20000	2	247	7660715	1012213	6555051	2730947
7km	70%	20000	2	283	6835919	888455	5870913	2420719
7km	70%	20000	2	219	5414743	755121	4606233	2168122
7km	70%	20000	2	283	6190437	840529	5288825	2579940
7km	70%	20000	2	222	6160630	942717	5138981	2240311
7km	70%	20000	2	326	5649824	864797	4723068	2184407
7km	70%	20000	2	301	4561788	685209	3828955	1979679
7km	70%	20000	2	276	3487449	514160	2941018	1541649
7km	70%	20000	2	279	5855063	844139	4935637	2391061
7km	70%	20000	2	247	6222973	921016	5213582	2018897
7km	70%	20000	2	239	7186654	1054124	6061588	2496907
7km	70%	20000	2	202	5493381	840005	4600126	1899100
7km	70%	20000	2	289	3883344	601625	3248521	1741008
7km	70%	20000	2	243	5618679	810575	4756765	1791715
7km	70%	20000	2	264	5723060	879767	4764984	2095629
7km	70%	20000	2	224	4476998	694256	3728989	1659765
7km	70%	20000	2	234	6113662	968262	5081215	2235282
7km	70%	20000	2	293	4571644	719761	3811852	1751554
7km	70%	20000	2	252	6738647	965411	5715929	2640017
7km	70%	20000	2	304	7168439	1078089	5997177	3111701
7km	70%	20000	2	386	7104129	937741	6094422	2536238
7km	70%	20000	2	219	6023481	943872	5025678	2150005
7km	70%	20000	2	177	4267474	660305	3554590	1538139
7km	70%	20000	2	313	5516344	826745	4609721	2142006
7km	70%	20000	2	237	5950170	876741	5005449	2073275
7km	70%	20000	2	372	7069478	984375	5992250	2636289
7km	70%	20000	2	267	6065984	931359	5076098	2172580
7km	70%	20000	2	252	5054290	759351	4244300	1956489
7km	70%	20000	2	192	4611802	694867	3889456	1509075
7km	70%	20000	2	232	4343464	634437	3676943	1817528
7km	70%	20000	2	210	5672847	831618	4760618	1983389
7km	70%	20000	2	194	4443461	664061	3724913	1593983
7km	70%	20000	2	277	4641266	698665	3873531	1762638
7km	70%	20000	2	239	5041618	848541	4150770	1727135
7km	70%	20000	2	251	4423295	671050	3712064	1463894
7km	70%	20000	2	252	5448913	813667	4597045	2053213
7km	70%	20000	2	182	3879484	580176	3257339	1637327
7km	70%	20000	2	232	6163557	889913	5208679	2355370
7km	70%	20000	2	221	4524342	692684	3784119	1607340
7km	70%	20000	2	167	4424159	691645	3695157	1471007
7km	70%	20000	2	228	5925111	806518	5042746	2155573
7km	70%	20000	2	172	3654651	558442	3074662	1448218
7km	70%	20000	2	250	5770810	813785	4878188	1961518
7km	70%	20000	2	215	5673454	811005	4825252	2008707
7km	70%	20000	2	253	4697823	729905	3931858	1855602
7km	70%	20000	2	267	7866621	1047809	6729205	2912566
7km	70%	20000	2	254	5932563	923915	4950695	2119188
7km	70%	20000	2	193	4290499	601605	3650756	1585039
7km	70%	20000	2	221	3709529	572327	3101884	1446204
7km	70%	20000	2	177	4912054	732970	4115912	1783233
7km	70%	20000	2	208	4610608	686861	3856710	1818169
7km	70%	20000	2	201	4474613	663017	3770402	1647822
7km	70%	20000	2	215	4382382	707384	3628095	1715892
7km	70%	20000	2	267	4987638	770910	4167832	1714050
7km	70%	20000	2	268	5529402	790388	4676601	1967263
7km	70%	20000	2	235	5843032	757850	5027211	2126361
7km	70%	20000	2	318	4926459	776489	4104020	1938030
7km	70%	20000	2	243	5308118	778919	4466837	2175700
7km	70%	20000	2	214	4094975	597988	3438978	1621901
7km	70%	20000	2	250	5959753	900663	4997968	2267335
7km	70%	20000	2	217	3564974	502628	3015392	1628247
7km	70%	20000	2	278	6565272	802526	5716141	2504680
7km	70%	20000	2	227	5979320	923651	4988504	2077947
7km	70%	20000	2	201	6255430	901627	5246969	2342343
7km	70%	20000	2	247	3723161	552421	3109872	1519115
7km	70%	20000	2	294	5312736	741609	4496276	2029239
7km	70%	20000	2	237	7751442	1141601	6540357	2669459
7km	70%	20000	2	237	5802947	819324	4904421	2182874
7km	70%	20000	2	307	4752640	702324	3983480	1754711
7km	70%	20000	2	241	5571746	827915	4667759	1826265
7km	70%	20000	2	236	7064535	935044	6026470	2636721
7km	70%	20000	2	276	5321094	676972	4593783	2265314
7km	70%	20000	2	198	4569166	708963	3819018	1492236
7km	70%	20000	2	281	6411936	882723	5460137	2346156
7km	70%	20000	2	244	6557746	921958	5555818	2667172
7km	70%	20000	2	251	5477631	729505	4709381	1914069
7km	70%	20000	2	197	4328201	658838	3614484	1488839
7km	70%	20000	2	199	5772215	920267	4771678	2021943
7km	70%	20000	2	246	4973644	764449	4143362	2370306
7km	70%	20000	2	240	6217449	833320	5314830	2139555
7km	70%	20000	2	322	5153139	772715	4301290	2050645
7km	70%	20000	2	254	5571594	779884	4739270	2283214
7km	70%	20000	2	165	4905380	764617	4096278	1627637
7km	70%	20000	2	281	5517548	791308	4661970	2236339
7km	70%	20000	2	167	3410354	508827	2864750	1347112
7km	70%	20000	2	193	4995394	801556	4125098	1705288
7km	70%	20000	2	291	4411669	651652	3716862	1805099
7km	70%	20000	2	193	6923790	966702	5887065	2182528
7km	70%	20000	2	221	3917348	607678	3270056	1644012
7km	70%	20000	2	206	4308661	636011	3628460	1626854
7km	70%	20000	2	281	7239242	1034026	6138885	2601002
7km	70%	20000	2	225	5214814	786501	4395056	1874316
7km	70%	20000	2	166	3972252	633348	3311884	1467587
7km	70%	20000	2	204	7011898	977598	5972887	2131444
7km	70%	20000	2	241	4048877	615458	3389382	1529723
7km	70%	20000	2	192	5216215	839825	4311390	1699083
7km	70%	20000	2	188	5000301	814496	4120578	1977685
7km	70%	20000	2	232	6614507	836336	5714082	2082996
7km	70%	20000	2	243	5829004	832881	4940539	2005838
7km	70%	20000	2	253	5439048	832553	4535007	2310035
7km	70%	20000	2	200	4740796	736906	3938025	1764469
7km	70%	20000	2	263	5667961	799110	4815126	2031918
7km	70%	20000	2	211	3827113	565064	3235372	1547572
7km	70%	20000	2	216	4786246	744650	3972538	1841735
7km	70%	20000	2	222	6670027	955252	5651768	2361511
7km	70%	20000	2	263	5303436	779824	4460630	2100654
7km	70%	20000	2	223	5781024	930827	4784378	2341367
7km	70%	20000	2	240	5191225	738743	4408892	1985581
7km	70%	20000	2	228	6178432	806103	5307853	2273655
7km	70%	20000	2	297	5122988	802900	4238522	2084731
7km	70%	20000	2	220	3894119	603983	3255062	1519161
7km	70%	20000	2	243	6766327	1093238	5593708	2777166
7km	70%	20000	2	255	5501283	793016	4669764	1905038
7km	70%	20000	2	191	4503314	709896	3768919	1702371
7km	70%	20000	2	248	5467897	741171	4672996	1927476
7km	70%	20000	2	208	5054248	739492	4252115	1872142
7km	70%	20000	2	220	6288873	885002	5343838	2387008
7km	70%	20000	2	277	6231536	841624	5318624	2446541
7km	70%	20000	2	248	4939287	770626	4093282	1933280
7km	70%	20000	2	246	4782927	670131	4058568	2140561
7km	70%	20000	2	332	5790770	786170	4937679	2154177
7km	70%	20000	2	217	4477100	634770	3804590	1658335
7km	70%	20000	2	200	4661530	701595	3930634	1624676
7km	70%	20000	2	217	4408859	675732	3679748	2176210
7km	70%	20000	2	241	5984976	774930	5125512	2183998
7km	70%	20000	2	211	5954155	752566	5152046	2034608
7km	70%	20000	2	278	4777348	693828	4033776	2245058
7km	70%	20000	2	354	7051807	937411	6017789	2420806
7km	70%	20000	2	196	5507270	836754	4602919	2179818
7km	70%	20000	2	351	6570697	891035	5629149	2366408
7km	70%	20000	2	285	4016176	567685	3400962	1563336
7km	70%	20000	2	199	5165605	692489	4423792	2114411
7km	70%	20000	2	224	5316442	734318	4521662	2124723
7km	70%	20000	2	254	6152108	880359	5227785	2435889
7km	70%	20000	2	314	5492950	816375	4615602	1986625
7km	70%	20000	2	231	5473395	844448	4588096	1938280
7km	70%	20000	2	204	4590257	677761	3862141	1972755
7km	70%	20000	2	208	4881399	785022	4061047	1801616
7km	70%	20000	2	204	4184852	614084	3519109	1755981
7km	70%	20000	2	335	4019921	566832	3403711	1440482
7km	70%	20000	2	256	6181007	910676	5209760	2212049
7km	70%	20000	2	243	4219591	629423	3538759	1980892
7km	70%	20000	2	181	4375152	619916	3718009	1696042
7km	70%	20000	2	207	6788306	930957	5792180	2410250
7km	70%	20000	2	191	4395778	606200	3750017	1503130
7km	70%	20000	2	331	4703728	702923	3954694	1980903
7km	70%	20000	2	229	6209491	841829	5304114	2496998
7km	70%	20000	2	202	5064597	696758	4300364	1679846
7km	70%	20000	2	299	6080030	822418	5208347	2076218
7km	70%	20000	2	369	5358215	641053	4672273	2403551
7km	70%	20000	2	225	5988994	833715	5095685	2274527
7km	70%	20000	2	315	4870644	725055	4083934	1939525
7km	70%	20000	2	265	6330629	997486	5270558	2473235
7km	70%	20000	2	245	5973615	798541	5118421	1929007
7km	70%	20000	2	215	4977104	767410	4154670	2026735
7km	70%	20000	2	222	5422908	829668	4539459	1950813
7km	70%	20000	2	225	5119955	694324	4369735	1840846
7km	70%	20000	2	246	5293233	722024	4524915	1824542
7km	70%	20000	2	318	7471849	1076295	6315887	2465508
7km	70%	20000	2	291	6113668	821353	5222872	2226301
7km	70%	20000	2	211	5232526	751865	4412361	1664746
7km	70%	20000	2	250	4655219	675981	3920356	1637374
7km	70%	20000	2	248	5353281	761478	4557838	2011761
7km	70%	20000	2	219	4813833	764603	4009162	1860703
7km	70%	20000	2	197	5901444	902178	4940938	1964409
7km	70%	20000	2	213	5367232	858998	4475215	1953827
7km	70%	20000	2	265	5000504	765205	4191772	2046758
7km	70%	20000	2	284	5681427	742968	4887268	2020079
7km	70%	20000	2	207	4883927	746861	4064152	1699568
7km	70%	20000	2	263	7328023	1096986	6141996	2539548
7km	70%	20000	2	244	4550993	674644	3811876	1667137
7km	70%	20000	2	234	4884668	714725	4128222	2068374
7km	70%	20000	2	269	5631979	712185	4861516	2253615
7km	70%	20000	2	233	5492940	787397	4649890	2157177
7km	70%	20000	2	397	5208167	654037	4510467	2189760
7km	70%	20000	2	230	5785821	903591	4795923	2176260
7km	70%	20000	2	269	5074918	729552	4300516	2020028
7km	70%	20000	2	247	3998088	623455	3294193	1687467
7km	70%	20000	2	315	4548865	655118	3851928	1649876
7km	70%	20000	2	269	6625764	977912	5584583	2628423
7km	70%	20000	2	255	5930956	773017	5097528	2474461
7km	70%	20000	2	218	5481456	858167	4557834	2132429
7km	70%	20000	2	267	4849278	765695	4025230	2104851
7km	70%	20000	2	277	4702854	743141	3908042	2018553
7km	70%	20000	2	320	5860214	771327	5027589	2278511
7km	70%	20000	2	244	3963140	579064	3342566	1591977
7km	70%	20000	2	243	5841477	947953	4843333	2344663
7km	70%	20000	2	228	4126662	539709	3549522	1575462
7km	70%	20000	2	226	4887641	689927	4142498	1723706
7km	70%	20000	2	220	5707119	783628	4858271	1948943
7km	70%	20000	2	218	5314777	828901	4392712	1863749
7km	70%	20000	2	226	5215910	781783	4399284	2172769
7km	70%	20000	2	244	4005866	635195	3333120	1712467
7km	70%	20000	2	161	4521351	664114	3784996	1490427
7km	70%	20000	2	267	5948555	785276	5121607	2402804
7km	70%	20000	2	304	7361740	1016840	6267223	2761821
7km	70%	20000	2	199	4981563	787478	4123516	1724529
7km	70%	20000	2	320	6330847	896537	5374141	2175048
7km	70%	20000	2	246	5686600	865640	4765283	2451240
7km	70%	20000	2	259	5176171	733018	4392374	1871050
7km	70%	20000	2	225	4169335	574154	3544495	1665587
7km	70%	20000	2	247	5128595	812190	4238880	1961064
7km	70%	20000	2	252	5047831	765483	4227788	1760396
7km	70%	20000	2	222	5267929	730456	4493906	1927754
7km	70%	20000	2	207	6655161	859387	5743471	2214710
7km	70%	20000	2	374	4514898	656166	3808517	1960204
7km	70%	20000	2	213	4480912	718222	3688520	1793750
7km	70%	20000	2	192	3959062	621521	3300245	1603883
7km	70%	20000	2	338	6030709	807809	5175854	2437768
7km	70%	20000	2	240	5881052	837077	4982727	2088259
7km	70%	20000	2	180	4881651	720959	4120325	1854766
7km	70%	20000	2	183	4848334	733465	4066106	1673877
7km	70%	20000	2	297	6041512	848240	5133685	2441455
7km	70%	20000	2	277	4335977	605652	3688445	1717585
7km	70%	20000	2	216	5017218	722557	4256986	1813463
7km	70%	20000	2	250	5930460	885096	4976788	1895273
7km	70%	20000	2	205	4104632	641751	3418985	1709842
7km	70%	20000	2	265	7173705	1020370	6084901	2617626
7km	70%	20000	2	166	4301645	715277	3561068	1511300
7km	70%	20000	2	296	5046760	766314	4249242	2206871
7km	70%	20000	2	344	5874231	865316	4944236	2182301
7km	70%	20000	2	177	4550822	693239	3823716	1531764
7km	70%	20000	2	160	3463628	544116	2879211	1685605
7km	70%	20000	2	256	4524988	648068	3819600	2011422
7km	70%	20000	2	244	4440267	619064	3774542	1743189
7km	70%	20000	2	275	5337145	785627	4479924	2087513
7km	70%	20000	2	233	4976680	785009	4133052	1939479
7km	70%	20000	2	330	4693707	575389	4079905	1901526
7km	70%	20000	2	305	5466667	785427	4609558	2142895
7km	70%	20000	2	218	6232033	914869	5259859	2322963
7km	70%	20000	2	239	4584830	656298	3893584	1598247
7km	70%	20000	2	239	5476974	753141	4659753	2041502
7km	70%	20000	2	235	4611219	628979	3930964	1797371
7km	70%	20000	2	258	5167754	814207	4303482	2083371
7km	70%	20000	2	216	4015213	601585	3371724	1775568
7km	70%	20000	2	374	5524915	767976	4683683	2120182
7km	70%	20000	2	365	7678296	1023738	6582998	2884412
7km	70%	20000	2	215	4850549	647966	4149285	1966940
7km	70%	20000	2	264	6527325	820365	5625806	2346897
7km	70%	20000	2	251	5540831	908730	4553824	2141543
7km	70%	20000	2	210	5218403	763445	4386620	2119036
7km	70%	20000	2	344	6928711	832477	6040921	2554532
7km	70%	20000	2	230	5603777	883772	4658104	2341734
7km	70%	20000	2	351	4635235	714331	3863487	1793605
7km	70%	20000	2	274	5440386	830218	4555184	2345171
7km	70%	20000	2	228	4895463	715645	4088744	1703678
7km	70%	20000	2	205	4968335	740699	4150637	1813538
7km	70%	20000	2	220	5112410	770430	4297425	1845778
7km	70%	20000	2	267	4776247	694708	4026608	1801142
7km	70%	20000	2	273	5957055	770182	5149377	2159242
7km	70%	20000	2	255	4829572	650716	4102804	1666939
7km	70%	20000	2	266	4256024	644015	3567299	1938751
7km	70%	20000	2	302	4523936	589209	3904761	1869960
7km	70%	20000	2	256	4927403	724539	4125690	2040907
7km	70%	20000	2	283	4552773	656297	3853181	1732064
7km	70%	20000	2	301	4782240	668412	4061876	1917844
7km	70%	20000	2	310	5354437	767830	4500291	2191806
7km	70%	20000	2	211	4835559	666928	4112718	1821019
7km	70%	20000	2	188	4392466	684742	3666303	1782585
7km	70%	20000	2	415	5406862	735476	4617625	2485924
7km	70%	20000	2	215	5144431	812474	4273299	1843709
7km	70%	20000	2	258	7234606	945152	6220057	2479745
7km	70%	20000	2	225	5898529	793278	5055662	2225603
7km	70%	20000	2	289	7203298	1047963	6038313	2955800
7km	70%	20000	2	189	4964997	753784	4147815	1731958
7km	70%	20000	2	214	7026052	950329	5992688	2598881
7km	70%	20000	2	273	4925714	731143	4139150	1612172
7km	70%	20000	2	241	6160259	901648	5192773	2199761
7km	70%	20000	2	243	4426182	639049	3714688	1683241
7km	70%	20000	2	210	3949176	615394	3288228	1564194
7km	70%	20000	2	240	6049484	872881	5109978	1761817
7km	70%	20000	2	179	4413604	731159	3629428	1667385
7km	70%	20000	2	246	5334131	762015	4526223	2123611
7km	70%	20000	2	329	6182926	856504	5259682	1985477
7km	70%	20000	2	253	5822439	864659	4891498	2225700
7km	70%	20000	2	348	7053290	918483	6062233	2630021
7km	70%	20000	2	264	7526513	1077071	6400756	2784650
7km	70%	20000	2	204	5165984	803837	4322082	1686309
7km	70%	20000	2	399	6082510	807896	5227890	2352091
7km	70%	20000	2	279	4894096	631519	4205362	2130250
7km	70%	20000	2	212	4394428	655090	3694339	1695426
7km	70%	20000	2	235	4228977	564357	3627649	1890451
7km	70%	20000	2	229	4909154	738730	4094964	1736499
7km	70%	20000	2	260	4199169	626776	3524157	1793086
7km	70%	20000	2	224	5239181	765122	4401061	1797747
7km	70%	20000	2	263	6927843	1005930	5827194	3047518
7km	70%	20000	2	231	5683387	780855	4850883	1978055
7km	70%	20000	2	307	5643180	760157	4821686	2116535
7km	70%	20000	2	342	6085449	749296	5281893	2465232
7km	70%	20000	2	215	4414561	638344	3734484	1738365
7km	70%	20000	2	250	8282746	1141201	7058089	2559136
7km	70%	20000	2	248	3885191	564288	3288084	1612694
7km	70%	20000	2	235	4560387	658889	3846844	1764618
7km	70%	20000	2	215	4441043	691852	3687880	1672554
7km	70%	20000	2	180	4905070	700494	4161502	1665046
7km	70%	20000	2	178	4934329	736750	4142562	1655304
7km	70%	20000	2	203	4503015	654420	3807303	1819268
7km	70%	20000	2	261	5721645	740927	4943357	2227303
7km	70%	20000	2	185	5012865	732591	4230492	1680702
7km	70%	20000	2	209	5794045	921951	4800926	2017770
7km	70%	20000	2	263	5388042	654342	4688988	2309640
7km	70%	20000	2	221	5577144	828756	4671674	1871467
7km	70%	20000	2	243	3905363	564547	3269008	1786604
7km	70%	20000	2	186	5262806	809616	4400789	1854573
7km	70%	20000	2	200	4977546	782462	4151049	1813378
7km	70%	20000	2	239	4278668	634581	3605720	1510751
7km	70%	20000	2	337	4759253	677996	4034957	1650383
7km	70%	20000	2	256	4478622	713351	3712037	1893541
7km	70%	20000	2	284	7045891	1020973	5955662	3038896
7km	70%	20000	2	261	4128216	602857	3486564	1849521
7km	70%	20000	2	293	5947862	687679	5218508	2456321
7km	70%	20000	2	240	4403293	655798	3708078	1736874
7km	70%	20000	2	243	5550026	767255	4729516	2267967
7km	70%	20000	2	253	6186083	848362	5267457	2419873
7km	70%	20000	2	223	4487072	683520	3747717	1675233
7km	70%	20000	2	213	5654829	825628	4779114	1866973
7km	70%	20000	2	277	5354136	806646	4486767	2330681
7km	70%	20000	2	205	5903003	727807	5124437	1925377
7km	70%	20000	2	261	5067439	734177	4292553	1901078
7km	70%	20000	2	227	4625720	693625	3878650	1666735
7km	70%	20000	2	223	4855998	734946	4085197	1750028
7km	70%	20000	2	261	4881495	745393	4088771	2040906
7km	70%	20000	2	284	5379821	800319	4541527	1953749
7km	70%	20000	2	214	5628151	810680	4749843	2144042
7km	70%	20000	2	349	5406108	750404	4602435	2125801
7km	70%	20000	2	230	4531289	685587	3811233	1727985
7km	70%	20000	2	204	4621028	728193	3829074	1707752
7km	70%	20000	2	344	7205198	977624	6135464	2527109
7km	70%	20000	2	211	5473357	789182	4620292	1856153
7km	70%	20000	2	267	6311086	879877	5370442	2530772
7km	70%	20000	2	187	5290359	802429	4433773	1893312
7km	70%	20000	2	205	5063267	753470	4208639	2031776
7km	70%	20000	2	281	6742435	861219	5805152	2226896
7km	70%	20000	2	231	4927520	678526	4198790	2086123
7km	70%	20000	2	225	5113991	770369	4270828	1968867
7km	70%	20000	2	213	4632875	744660	3845315	1837942
7km	70%	20000	2	331	6926885	870025	6002647	2636098
7km	70%	20000	2	239	5237906	836596	4366186	1922947
7km	70%	20000	2	231	4735125	697711	3981477	1720257
7km	70%	20000	2	226	4757765	703842	4020644	1545314
7km	70%	20000	2	258	5305596	712601	4562724	1888919
7km	70%	20000	2	246	6151334	833462	5258629	1961908
7km	70%	20000	2	277	4080621	545984	3461945	1871418
7km	70%	20000	2	296	5067464	703450	4311245	1817045
7km	70%	20000	2	291	6667660	959100	5654417	2284421
7km	70%	20000	2	224	6024432	787666	5177359	1960631
7km	70%	20000	2	307	7012463	954506	5981604	2444658
7km	70%	20000	2	279	5046840	730531	4268537	2034960
7km	70%	20000	2	258	5371332	762760	4570475	1973717
7km	70%	20000	2	204	5014643	785306	4192420	1787655
7km	70%	20000	2	235	5361648	805046	4483518	2056486
7km	70%	20000	2	266	5360739	704607	4597182	1977257
7km	70%	20000	2	456	5329236	855859	4387091	2396741
7km	70%	20000	2	282	6682529	818768	5794066	2481028
7km	70%	20000	2	273	5011157	762836	4195357	1716948
7km	70%	20000	2	253	4518936	733888	3728826	1834919
7km	70%	20000	2	232	7984340	1173913	6726039	2782367
7km	70%	20000	2	307	6617367	960570	5569626	2582411
7km	70%	20000	2	254	5003229	769000	4194027	2056229
7km	70%	20000	2	279	5206673	692742	4480256	2058125
7km	70%	20000	2	256	3971236	586656	3350147	1712441
7km	70%	20000	2	239	4574549	649998	3860429	1819164
7km	70%	20000	2	240	5624833	762401	4821627	1954467
7km	70%	20000	2	207	5816198	900448	4853409	2154241
7km	70%	20000	2	255	4860944	784788	4034122	1871546
7km	70%	20000	2	261	4638593	634378	3951708	2046593
7km	70%	20000	2	225	5348098	752765	4542769	2044203
7km	70%	20000	2	279	4349831	638752	3684105	1772083
7km	70%	20000	2	282	5134749	679519	4405634	2156067
7km	70%	20000	2	257	5736085	858371	4814269	2063248
7km	70%	20000	2	274	5148845	696504	4382316	2195793
7km	70%	20000	2	211	5165325	804017	4281131	1910882
7km	70%	20000	2	242	5175740	835413	4279628	2178107
7km	70%	20000	2	279	4866765	719722	4110344	2078976
7km	70%	20000	2	199	4242463	626462	3568096	1607876
7km	70%	20000	2	252	5370839	737077	4586696	1849578
7km	70%	20000	2	255	6529035	930996	5538849	2628242
7km	70%	20000	2	257	5273428	816820	4340965	1987016
7km	70%	20000	2	433	4824918	687989	4083262	2014945
7km	70%	20000	2	239	6449971	963038	5431343	2480019
7km	70%	20000	2	258	7507112	1104863	6341273	2868791
7km	70%	20000	2	227	4258804	624582	3581110	1571239
7km	70%	20000	2	303	5201693	780017	4346493	1817016
7km	70%	20000	2	264	4280240	620055	3639393	1698459
7km	70%	20000	2	305	5487190	840886	4563564	2205222
7km	70%	20000	2	169	5472905	910660	4498483	1992796
7km	70%	20000	2	334	6192830	842193	5286818	2323043
7km	70%	20000	2	183	4400200	708499	3651750	1715665
7km	70%	20000	2	213	4715890	745925	3931110	1874988
7km	70%	20000	2	312	6023832	869439	5104691	2159927
7km	70%	20000	2	288	6724927	966968	5673259	2568106
7km	70%	20000	2	189	3950314	579668	3328527	1599320
7km	70%	20000	2	376	4176207	664716	3470343	1957267
7km	70%	20000	2	188	4606883	724849	3830249	1740058
7km	70%	20000	2	212	3987154	562418	3381564	1485898
7km	70%	20000	2	233	4735644	705431	3977871	1713827
7km	70%	20000	2	345	4845373	746802	4024261	1989099
7km	70%	20000	2	269	5871452	796457	5018153	2141851
7km	70%	20000	2	255	4096845	596113	3446523	1720423
7km	70%	20000	2	275	6136913	899158	5174596	2408405
7km	70%	20000	2	294	6446364	835594	5556434	2457819
7km	70%	20000	2	268	5963990	891897	5024209	2255098
7km	70%	20000	2	225	6253392	808424	5391800	2153552
7km	70%	20000	2	193	3961932	642100	3272081	1867632
7km	70%	20000	2	190	4933022	658031	4240984	1902446
7km	70%	20000	2	297	6037707	848174	5097850	2192272
7km	70%	20000	2	236	4791204	703442	4043211	1719811
7km	70%	20000	2	232	7409184	964344	6386089	2386731
7km	70%	20000	2	221	4551909	702362	3803613	1702602
7km	70%	20000	2	216	5071973	742190	4280963	1911188
7km	70%	20000	2	231	6283902	795098	5404849	2180713
7km	70%	20000	2	459	5694333	843363	4798387	2298561
7km	70%	20000	2	308	4644756	709083	3897520	1732101
7km	70%	20000	2	192	4784958	711872	4040091	1567432
7km	70%	20000	2	301	4946354	673389	4217235	2054016
7km	70%	20000	2	242	5836817	921208	4867890	2341446
7km	70%	20000	2	220	4520260	663558	3804786	1727996
7km	70%	20000	2	208	5373925	814583	4495234	1614938
7km	70%	20000	2	193	4382791	663029	3678654	1758234
7km	70%	20000	2	225	4599714	678706	3862441	1756080
7km	70%	20000	2	286	5557345	755203	4750519	2235396
7km	70%	20000	2	253	4607952	727893	3827418	1819975
7km	70%	20000	2	248	5092581	764905	4275870	1822254
7km	70%	20000	2	257	3804821	529935	3228568	1800389
7km	70%	20000	2	268	4584239	551602	4002093	2003039
7km	70%	20000	2	279	6732241	959916	5695577	2462408
7km	70%	20000	2	218	5815371	865719	4864921	2116751
7km	70%	20000	2	203	4518254	695105	3775141	1633103
7km	70%	20000	2	198	5165618	760960	4354232	1855033
7km	70%	20000	2	165	4838550	729487	4056445	1492204
7km	70%	20000	2	218	6713324	912369	5735343	1897527
7km	70%	20000	2	247	4491252	629496	3795892	1898113
7km	70%	20000	2	221	5548945	819918	4656605	1741765
7km	70%	20000	2	197	4935476	699132	4188163	2005877
7km	70%	20000	2	208	6037253	897927	5053117	2047800
7km	70%	20000	2	324	6746574	801026	5888612	2550525
7km	70%	20000	2	229	5264578	778538	4431373	2031970
7km	70%	20000	2	214	4530593	654166	3825824	1461522
7km	70%	20000	2	280	7410604	971473	6354989	2473530
7km	70%	20000	2	231	5748946	879026	4812890	2123827
7km	70%	20000	2	247	6000538	945997	4962044	2292521
7km	70%	20000	2	255	4605193	680418	3878270	1645727
7km	70%	20000	2	266	5009426	716801	4243619	1864080
7km	70%	20000	2	232	4824104	725035	4004310	1806865
7km	70%	20000	2	197	4701441	660174	4003426	1954925
7km	70%	20000	2	269	5196332	774832	4372652	2266476
7km	70%	20000	2	202	4800569	718190	4033190	1687996
7km	70%	20000	2	221	6024742	900020	5043588	2177866
7km	70%	20000	2	303	5688645	807478	4834325	2416708
7km	70%	20000	2	310	6425294	884222	5473495	2372452
7km	70%	20000	2	248	5802759	881064	4835560	2379155
7km	70%	20000	2	297	5032692	719184	4271752	1844433
7km	70%	20000	2	219	5071906	773550	4255873	2060590
7km	70%	20000	2	216	5179937	761295	4360324	2086600
7km	70%	20000	2	220	4364899	653914	3669555	1679081
7km	70%	20000	2	218	5193975	793410	4344641	1786315
7km	70%	20000	2	246	5649266	784172	4809145	2283615
7km	70%	20000	2	239	4820702	728096	4049265	1866947
7km	70%	20000	2	269	5732221	853473	4817267	2192321
7km	70%	20000	2	271	4874970	737502	4095417	1763001
7km	70%	20000	2	224	4959588	673995	4234651	1918046
7km	70%	20000	2	326	6367573	857869	5463713	2150884
7km	70%	20000	2	209	4297723	664899	3561317	1596784
7km	70%	20000	2	244	5684401	864323	4753799	2301854
7km	70%	20000	2	234	5071561	700496	4334392	1983699
7km	70%	20000	2	261	5434677	723216	4652851	2046627
7km	70%	20000	2	263	5901288	932096	4909682	2321081
7km	70%	20000	2	281	5491002	768993	4677668	1991207
7km	70%	20000	2	230	5281206	762583	4411390	1737101
7km	70%	20000	2	217	4720590	706144	3967921	1844696
7km	70%	20000	2	295	5269834	822450	4408617	1894347
7km	70%	20000	2	271	6467678	848699	5564320	2281080
7km	70%	20000	2	331	4481907	647417	3794246	1825427
7km	70%	20000	2	234	5550893	746736	4745378	2145847
7km	70%	20000	2	412	6354345	882966	5420957	2372859
7km	70%	20000	2	274	6032562	783419	5181388	2174024
7km	70%	20000	2	319	5327769	703911	4568562	2091097
7km	70%	20000	2	324	7002364	989971	5943708	3006243
7km	70%	20000	2	326	5206814	854468	4304178	2203913
7km	70%	20000	2	248	5029406	696281	4251135	2105308
7km	70%	20000	2	269	4992192	698281	4247915	1788279
7km	70%	20000	2	236	4635104	693991	3890077	1747711
7km	70%	20000	2	235	4712220	695684	3951426	1872287
7km	70%	20000	2	321	6580667	967457	5539849	2466050
7km	70%	20000	2	173	5119070	765271	4279549	1598863
7km	70%	20000	2	200	4397054	669352	3692867	1691952
7km	70%	20000	2	173	4626557	744604	3813454	1725169
7km	70%	20000	2	223	6001421	842049	5122006	2235863
7km	70%	20000	2	328	6370156	944852	5358141	2462598
7km	70%	20000	2	189	5228168	787640	4407241	1609140
7km	70%	20000	2	259	5375045	824025	4506885	2110817
7km	70%	20000	2	321	4344198	645508	3650965	1763292
7km	70%	20000	2	221	6015997	868727	5078272	2518845
7km	70%	20000	2	266	5247612	781059	4395663	1810409
7km	70%	20000	2	282	6935142	869241	6003292	2507326
7km	70%	20000	2	203	5231939	790999	4359174	2195782
7km	70%	20000	2	272	5256197	689727	4523337	2131152
7km	70%	20000	2	353	4961813	702707	4223102	2078970
7km	70%	20000	2	308	6066592	837405	5192128	2151986
7km	70%	20000	2	234	4891542	747954	4084093	1682773
7km	70%	20000	2	335	5812935	756329	5003827	2340177
7km	70%	20000	2	221	6312834	841436	5404105	2185535
7km	70%	20000	2	276	5683442	809157	4813050	2016632
7km	70%	20000	2	219	6360716	852975	5430031	2250079
7km	70%	20000	2	215	5391664	665041	4675825	2055970
7km	70%	20000	2	265	3734441	556914	3130011	1413758
7km	70%	20000	2	226	5280698	848856	4386582	2121782
7km	70%	20000	2	258	6249806	899707	5275480	2427788
7km	70%	20000	2	400	5956170	815512	5092797	1971948
7km	70%	20000	2	181	4915495	714655	4093626	1735448
7km	70%	20000	2	265	6110437	865425	5202817	2592965
7km	70%	20000	2	211	5487555	757396	4685215	1915078
7km	70%	20000	2	240	5354534	768678	4526428	2243552
7km	70%	20000	2	206	4804175	695539	4066188	1755586
7km	70%	20000	2	335	4801812	694004	4045188	1711235
7km	70%	20000	2	223	5451393	757738	4659735	2076976
7km	70%	20000	2	227	4628482	746801	3823736	1640729
7km	70%	20000	2	280	6203729	763514	5400268	2371866
7km	70%	20000	2	265	6760834	1005176	5687006	2531058
7km	70%	20000	2	215	4042223	610776	3364801	1736741
7km	70%	20000	2	214	4966140	745958	4167213	1905230
7km	70%	20000	2	243	5534663	840647	4648669	2144629
7km	70%	20000	2	201	4728618	735626	3945532	1630981
7km	70%	20000	2	300	6108110	750939	5254028	2625522
7km	70%	20000	2	252	5805151	846264	4891822	2224455
7km	70%	20000	2	291	4699516	650184	4001876	1854693
7km	70%	20000	2	217	4459666	691184	3712182	1923317
7km	70%	20000	2	202	4699758	733648	3911206	1761650
7km	70%	20000	2	433	5423166	727576	4643423	2171619
7km	70%	20000	2	354	6802176	921650	5818936	2572865
7km	70%	20000	2	290	7199688	913028	6206517	2531216
7km	70%	20000	2	285	5883965	917201	4876457	2615329
7km	70%	20000	2	204	5465066	816969	4594854	1838663
7km	70%	20000	2	227	4747500	701011	4000119	1886942
7km	70%	20000	2	241	5927119	740742	5145120	2267378
7km	70%	20000	2	231	6421818	910098	5447276	2087622
7km	70%	20000	2	281	5718614	732709	4916180	2301317
7km	70%	20000	2	273	5631885	828586	4757849	2446491
7km	70%	20000	2	269	7030175	1045129	5898949	2809829
7km	70%	20000	2	241	6386601	941470	5385260	2297715
7km	70%	20000	2	275	7010593	1007369	5911376	2627635
7km	70%	20000	2	225	5216171	756848	4402777	1881892
7km	70%	20000	2	250	4816160	739491	4024318	1944135
7km	70%	20000	2	276	5047306	730194	4278314	1984077
7km	70%	20000	2	244	6982970	1028151	5851984	2509873
7km	70%	20000	2	273	5482750	836431	4585497	1950334
7km	70%	20000	2	190	4459252	697206	3695376	1670820
7km	70%	20000	2	413	5618755	799611	4764836	2081575
7km	70%	20000	2	181	4218459	661494	3508009	1742691
7km	70%	20000	2	233	7016710	917001	6034198	2251345
7km	70%	20000	2	252	4632587	679772	3902524	1793473
7km	70%	20000	2	262	4331883	668004	3615856	1869334
7km	70%	20000	2	223	4974365	782143	4154403	1757652
7km	70%	20000	2	241	6457501	929477	5457816	2302938
7km	70%	20000	2	274	6803178	882725	5854502	2295930
7km	70%	20000	2	223	4514213	709661	3754644	1579535
7km	70%	20000	2	222	6335828	850014	5415934	2248159
7km	70%	20000	2	315	5082680	798506	4218354	1890845
7km	70%	20000	2	198	4398239	684627	3669116	1574763
7km	70%	20000	2	210	6218818	906054	5249251	2036837
7km	70%	20000	2	295	6275710	808021	5402256	2566496
7km	70%	20000	2	229	4430732	628265	3768283	1766491
7km	70%	20000	2	238	5728125	880333	4758785	1897776
7km	70%	20000	2	348	5624549	886798	4651839	2344096
7km	70%	20000	2	245	5140463	725993	4375347	1833793
7km	70%	20000	2	277	5754685	849105	4844057	2104155
7km	70%	20000	2	228	4416084	670820	3703756	1682216
7km	70%	20000	2	318	6171686	854260	5259776	2196709
7km	70%	20000	2	232	4900939	724164	4121884	1925090
7km	70%	20000	2	203	4887123	716668	4123564	1621149
7km	70%	20000	2	274	4607493	546389	4026926	1929028
7km	70%	20000	2	296	5490265	810876	4631155	2082562
7km	70%	20000	2	263	5423998	797137	4568446	1833554
7km	70%	20000	2	335	6251303	962944	5237122	2262929
7km	70%	20000	2	267	6136169	948087	5102026	2516032
7km	70%	20000	2	359	5954280	755819	5121697	2262370
7km	70%	20000	2	267	6894559	904502	5920225	2661418
7km	70%	20000	2	227	6515278	995810	5484964	2551911
7km	70%	20000	2	313	7209989	1048965	6066619	2754028
7km	70%	20000	2	289	6439679	876228	5480334	2702467
7km	70%	20000	2	205	5647797	877951	4714767	2000289
7km	70%	20000	2	197	5023070	807025	4165970	1887658
7km	70%	20000	2	188	5365638	856565	4450601	1949533
7km	70%	20000	2	231	5966326	789431	5124245	2112890
7km	70%	20000	2	279	7271957	840215	6380675	2538872
7km	70%	20000	2	218	5156744	784112	4321424	1945956
7km	70%	20000	2	216	5881824	873079	4939849	2129538
7km	70%	20000	2	217	4908885	733193	4145185	1929670
7km	70%	20000	2	301	5129820	753986	4316228	1960837
7km	70%	20000	2	272	5415727	685419	4680631	2000897
7km	70%	20000	2	270	6188210	836613	5287358	2212796
7km	70%	20000	2	212	4261187	647363	3567854	1549674
7km	70%	20000	2	247	5387789	834242	4486962	2135278
7km	70%	20000	2	338	5574477	785351	4747558	2203060
7km	70%	20000	2	287	5408801	666927	4669578	2025575
7km	70%	20000	2	233	6487837	936437	5488359	2155206
7km	70%	20000	2	185	4125344	706306	3345986	1654353
7km	70%	20000	2	397	5435782	685210	4695550	2290601
7km	70%	20000	2	231	4819861	714779	4055899	1676084
7km	70%	20000	2	226	5504317	834203	4622370	2133483
7km	70%	20000	2	245	5722430	750512	4907752	2274449
7km	70%	20000	2	220	5224673	757411	4423825	1944768
7km	70%	20000	2	265	5082668	804374	4188695	2050827
7km	70%	20000	2	263	6820909	863837	5855067	2451693
7km	70%	20000	2	196	5659482	833741	4773321	1842458
7km	70%	20000	2	241	4401849	654249	3706547	1778867
7km	70%	20000	2	245	5603397	741497	4823829	2048444
7km	70%	20000	2	204	5401902	840112	4502349	1981816
7km	70%	20000	2	228	4362358	642509	3675388	1889797
7km	70%	20000	2	221	5180422	767339	4364267	1855586
7km	70%	20000	2	279	5414474	812124	4552602	2189315
7km	70%	20000	2	266	7851362	1114221	6641406	2909659
7km	70%	20000	2	346	4872570	541376	4282175	2023197
7km	70%	20000	2	255	6144519	848928	5220207	2111807
7km	70%	20000	2	216	6344250	966526	5288601	2544140
7km	70%	20000	2	251	4857886	666949	4157300	1871795
7km	70%	20000	2	248	5635825	791639	4792668	2155827
7km	70%	20000	2	304	4892223	687899	4174283	1980380
7km	70%	20000	2	274	4684309	665867	3982613	2067739
7km	70%	20000	2	252	5719928	755222	4907119	2097325
7km	70%	20000	2	265	3612281	506714	3061002	1530137
7km	70%	20000	2	332	6834355	865718	5914206	2529524
7km	70%	20000	2	185	4598415	760256	3773295	1871228
7km	70%	20000	2	219	4701359	743272	3898630	1994245
7km	70%	20000	2	193	4824220	768501	4009523	1802549
7km	70%	20000	2	188	5158627	814167	4283248	1765450
7km	70%	20000	2	213	5627611	810291	4743599	1896902
7km	70%	20000	2	242	5459722	829566	4571801	2378230
7km	70%	20000	2	242	5437153	726957	4661720	1887565
7km	70%	20000	2	202	4330698	586648	3692343	1813027
7km	70%	20000	2	328	5844804	800690	4993737	2221406
7km	70%	20000	2	260	4942059	763778	4145684	2036026
7km	70%	20000	2	240	4757275	683710	4029169	1910174
7km	70%	20000	2	334	5275911	765001	4438835	2136451
7km	70%	20000	2	205	5375290	827198	4495741	2049263
7km	70%	20000	2	302	6105582	841531	5193660	2015600
7km	70%	20000	2	220	6455159	868878	5492453	2219212
7km	70%	20000	2	284	4059538	621975	3412202	1539531
7km	70%	20000	2	330	6438595	880968	5487866	2497955
7km	70%	20000	2	226	5707830	825087	4822324	2066898
7km	70%	20000	2	336	7179847	1025118	6078610	2729192
7km	70%	20000	2	236	5815619	908328	4838400	2312267
7km	70%	20000	2	317	7078942	1007119	5979538	2826107
7km	70%	20000	2	267	4868550	663841	4170676	1761685
7km	70%	20000	2	181	4805100	751801	4011153	1807168
7km	70%	20000	2	266	6580686	898079	5615289	2502505
7km	70%	20000	2	304	4890248	664595	4183817	1775211
7km	70%	20000	2	252	4163857	599549	3514795	1567389
7km	70%	20000	2	322	5478755	657034	4755099	1932899
7km	70%	20000	2	247	5217526	756957	4410086	1888317
7km	70%	20000	2	170	4045995	651765	3343414	1439058
7km	70%	20000	2	279	4199536	638986	3521538	1699946
7km	70%	20000	2	243	4281578	641219	3614007	1467570
7km	70%	20000	2	298	6503810	906519	5501715	2737537
7km	70%	20000	2	237	6843897	965733	5816101	2414025
7km	70%	20000	2	209	5070012	800103	4219209	1853855
7km	70%	20000	2	317	5621002	825347	4706708	2588212
7km	70%	20000	2	252	4956136	718243	4187553	1704384
7km	70%	20000	2	227	3853511	570000	3251362	1655500
7km	70%	20000	2	257	4637081	620005	3941496	1815070
7km	70%	20000	2	355	5930739	821804	5058564	2127543
7km	70%	20000	2	328	6459671	809585	5587484	2291194
7km	70%	20000	2	301	5232194	738497	4463267	1814671
7km	70%	20000	2	238	4479076	668073	3778080	1723128
7km	70%	20000	2	212	5525521	877204	4595733	2083274
7km	70%	20000	2	257	5222276	792790	4376338	2235208
7km	70%	20000	2	223	6086197	802652	5209318	2228822
7km	70%	20000	2	205	4422526	639860	3734139	1645099
7km	70%	20000	2	278	5134741	681034	4390150	2383535
7km	70%	20000	2	243	5168217	731574	4386144	1769935
7km	70%	20000	2	234	4107218	600229	3485125	1538826
7km	70%	20000	2	197	4309485	685314	3582256	1500190
7km	70%	20000	2	324	5903148	748116	5114619	2089936
7km	70%	20000	2	219	4840875	750598	4043346	1847700
7km	70%	20000	2	266	4982040	762949	4170167	2036227
7km	70%	20000	2	218	5687441	865148	4756504	1989669
7km	70%	20000	2	245	4330513	621841	3671961	1654177
7km	70%	20000	2	242	4803919	713809	4045051	2123531
7km	70%	20000	2	197	4524151	639171	3846764	1582991
7km	70%	20000	2	262	6889401	1007854	5801928	2711763
7km	70%	20000	2	305	5937592	791428	5105373	2197704
7km	70%	20000	2	226	5224829	761684	4404800	1819891
7km	70%	20000	2	300	4379502	654325	3675249	1775983
7km	70%	20000	2	207	4772676	692852	4019528	1793753
7km	70%	20000	2	191	4293191	697964	3556674	1419494
7km	70%	20000	2	210	4241027	666010	3523800	1674704
7km	70%	20000	2	244	4450853	611106	3769562	1555950
7km	70%	20000	2	253	5224238	734133	4440180	1920319
7km	70%	20000	2	271	6397997	854996	5476688	2502650
7km	70%	20000	2	308	6308705	876510	5375027	2450164
7km	70%	20000	2	232	5755943	875266	4786432	2237190
7km	70%	20000	2	253	5248159	773841	4402972	2105985
7km	70%	20000	2	228	6541392	866388	5596455	2439112
7km	70%	20000	2	350	5340429	770404	4518939	2044456
7km	70%	20000	2	277	4983291	673519	4274166	1824138
7km	70%	20000	2	305	5516952	735839	4702098	2328270
7km	70%	20000	2	276	4776678	725907	4013125	2115195
7km	70%	20000	2	271	4765240	628506	4069217	1820366
7km	70%	20000	2	264	7477948	1071504	6341825	2631565
7km	70%	20000	2	338	4278108	638457	3589274	2013603
7km	70%	20000	2	286	3917709	596228	3292485	1618303
7km	70%	20000	2	265	6437865	911031	5471567	2402297
7km	70%	20000	2	217	4558278	700354	3795797	1861607
7km	70%	20000	2	301	6628475	867991	5660192	2832187
7km	70%	20000	2	178	4183894	602112	3540407	1883642
7km	70%	20000	2	213	4578765	653697	3877169	1618671
7km	70%	20000	2	165	4551447	708965	3793264	1419049
7km	70%	20000	2	172	5986661	915327	5022735	2051759
7km	70%	20000	2	211	4378108	626918	3694908	1793119
7km	70%	20000	2	306	6863024	943298	5841214	2700062
7km	70%	20000	2	308	6659378	893484	5709353	2215748
7km	70%	20000	2	194	6411319	905377	5459650	2132622
7km	70%	20000	2	226	4712257	697140	3969878	1719107
7km	70%	20000	2	329	6448744	818433	5586867	2107389
7km	70%	20000	2	259	6237513	833339	5331225	2483079
7km	70%	20000	2	284	6933684	905039	5970211	2484392
7km	70%	20000	2	291	4174975	608151	3528983	1608260
7km	70%	20000	2	221	3697181	568190	3102732	1653791
7km	70%	20000	2	273	5117784	841517	4228915	1891540
7km	70%	20000	2	314	4732460	759903	3910883	2132107
7km	70%	20000	2	242	5233505	785798	4419067	1948246
7km	70%	20000	2	378	5827394	776802	4977099	2397035
7km	70%	20000	2	313	6744411	900991	5769233	2600743
7km	70%	20000	2	200	3885888	595342	3271904	1570029
7km	70%	20000	2	260	6195533	811672	5339135	2295062
7km	70%	20000	2	195	5552791	753204	4744505	1928560
7km	70%	20000	2	243	5891252	829730	4986533	2160195
7km	70%	20000	2	205	4579734	704539	3832790	1448543
7km	70%	20000	2	262	4846726	789114	3984728	2066417
7km	70%	20000	2	304	8752509	1143193	7520445	3137127
7km	70%	20000	2	214	4047310	580947	3442954	1540425
7km	70%	20000	2	258	5967312	895119	5028035	2377949
7km	70%	20000	2	196	5479453	824616	4593478	2056107
7km	70%	20000	2	195	5145072	762817	4329133	1829918
7km	70%	20000	2	248	5432587	813748	4549754	2044081
7km	70%	20000	2	286	5130928	771958	4314162	1861829
7km	70%	20000	2	240	5796283	760412	4957511	2056812
7km	70%	20000	2	208	4252197	622996	3581842	2016908
7km	70%	20000	2	222	6349318	870789	5416772	2573701
7km	70%	20000	2	246	4572740	651625	3885141	1728691
7km	70%	20000	2	312	5287891	807809	4431317	1928163
7km	70%	20000	2	262	6837978	957778	5791753	2471921
7km	70%	20000	2	216	5931025	868957	5003964	2011141
7km	70%	20000	2	203	5294872	790079	4436243	1797953
7km	70%	20000	2	217	5281011	830395	4403011	2004230
7km	70%	20000	2	261	3815994	560354	3230468	1640502
7km	70%	20000	2	195	5130227	769362	4305826	2060521
7km	70%	20000	2	240	5867385	788191	4999770	2244527
7km	70%	20000	2	276	6252194	890789	5280926	2403889
7km	70%	20000	2	264	7167947	943331	6171967	2561315
7km	70%	20000	2	185	4299906	602518	3628176	1604649
7km	70%	20000	2	216	3981368	607861	3332049	2017832
7km	70%	20000	2	287	5551401	729127	4784773	1858717
7km	70%	20000	2	253	5041667	699777	4263063	2075686
7km	70%	20000	2	271	5992882	739111	5177376	2254807
7km	70%	20000	2	226	5320502	795020	4465487	1991397
7km	70%	20000	2	236	4218206	583581	3582887	1742367
7km	70%	20000	2	264	4706710	695501	3952041	1795718
7km	70%	20000	2	235	5703574	894300	4750134	2122015
7km	70%	20000	2	224	5060856	720909	4296846	1723668
7km	70%	20000	2	293	4343078	615559	3666160	1866656
7km	70%	20000	2	192	5140516	776127	4311946	1581337
7km	70%	20000	2	241	6993302	1014274	5892215	2650255
7km	70%	20000	2	252	4888096	721091	4118442	1810650
7km	70%	20000	2	283	4533434	691119	3788137	1675937
7km	70%	20000	2	184	4488132	692060	3741012	1661561
7km	70%	20000	2	184	4241102	661944	3529833	1555201
7km	70%	20000	2	211	5331649	784555	4492439	1942679
7km	70%	20000	2	224	5297812	791205	4422028	1878491
7km	70%	20000	2	210	4617895	727984	3854164	1566333
7km	70%	20000	2	196	4804306	701851	4072534	1567045
7km	70%	20000	2	275	6532059	881044	5575865	2467569
7km	70%	20000	2	384	6740578	997341	5688110	2523013
7km	70%	20000	2	236	5837768	897646	4856477	2310266
7km	70%	20000	2	239	5882993	817617	4977453	2102030
7km	70%	20000	2	298	6363046	803486	5492333	2249642
7km	70%	20000	2	335	6057336	766341	5237404	2404872
7km	70%	20000	2	227	4053996	606467	3399858	1572474
7km	70%	20000	2	224	4596459	660263	3885961	1766714
7km	70%	20000	2	194	4186967	624605	3535734	1676992
7km	70%	20000	2	334	5623962	752935	4815982	2233067
7km	70%	20000	2	249	6043025	869008	5118578	2283487
7km	70%	20000	2	307	7178954	942379	6172964	2508712
7km	70%	20000	2	240	4605201	666938	3888189	2219325
7km	70%	20000	2	390	5272391	791071	4406884	2342140
7km	70%	20000	2	267	6574944	856026	5669969	2354795
7km	70%	20000	2	283	4941298	769463	4098133	1899432
7km	70%	20000	2	150	3381009	522590	2822770	1469348
7km	70%	20000	2	223	5104268	710076	4356804	1941642
7km	70%	20000	2	222	6590502	968887	5551680	2548363
7km	70%	20000	2	326	6150756	941027	5106936	2853157
7km	70%	20000	2	212	5508933	809752	4636277	2034266
7km	70%	20000	2	187	5206548	748084	4426158	1608874
7km	70%	20000	2	194	4745032	688101	4012388	1884220
7km	70%	20000	2	391	4226780	608857	3576417	1574848
7km	70%	20000	2	242	6179759	822966	5310550	2166015
7km	70%	20000	2	243	5980031	812060	5102008	2237230
7km	70%	20000	2	267	6675548	832075	5749076	2277683
7km	70%	20000	2	206	4000978	606396	3358396	1440270
7km	70%	20000	2	335	4565307	664712	3852976	1631594
7km	70%	20000	2	393	5742756	808345	4858392	2445632
7km	70%	20000	2	252	5425778	805817	4550047	1761321
7km	70%	20000	2	260	6672766	909461	5704979	2556430
7km	70%	20000	2	185	4958074	745336	4146803	1639412
7km	70%	20000	2	237	4685065	688655	3956684	1727331
7km	70%	20000	2	259	6332945	835326	5421365	2424287
7km	70%	20000	2	166	5259307	851420	4330792	1810370
7km	70%	20000	2	253	6389366	895146	5433683	2355516
7km	70%	20000	2	202	4637413	677421	3920300	1813065
7km	70%	20000	2	267	5537078	735752	4733147	2096234
7km	70%	20000	2	241	4730862	689731	3979175	1866114
7km	70%	20000	2	210	4498447	729022	3728560	1889572
7km	70%	20000	2	286	6149105	803768	5273789	2378514
7km	70%	20000	2	215	4583077	691180	3818374	1752220
7km	70%	20000	2	268	4894632	746026	4084357	1900966
7km	70%	20000	2	384	6388712	834063	5474336	2803375
7km	70%	20000	2	207	4446122	608890	3782888	1649479
7km	70%	20000	2	211	5925631	818372	5044811	2076209
7km	70%	20000	2	271	5631452	828053	4680884	2099140
7km	70%	20000	2	332	5289082	687605	4555827	2098834
7km	70%	20000	2	247	5498698	777192	4662215	2071808
7km	70%	20000	2	212	4965720	744841	4155146	2044938
7km	70%	20000	2	252	4172632	546989	3590765	1678721
7km	70%	20000	2	279	4082990	584070	3453963	1534662
7km	70%	20000	2	311	5178790	690378	4418427	1959821
7km	70%	20000	2	292	5747079	739579	4963819	2044605
7km	70%	20000	2	273	6462510	815855	5582836	2119284
7km	70%	20000	2	281	6815514	952800	5758542	2470338
7km	70%	20000	2	213	4644018	660862	3897311	1739416
7km	70%	20000	2	174	4930332	734772	4132445	1749626
7km	70%	20000	2	251	5425287	837393	4531438	2471500
7km	70%	20000	2	300	4800980	699303	4049301	1865387
7km	70%	20000	2	220	4756961	735887	3959481	1582425
7km	70%	20000	2	222	5985078	926960	4977294	1986409
7km	70%	20000	2	181	4104390	626461	3446702	1759406
7km	70%	20000	2	291	5157933	708743	4383091	2212896
7km	70%	20000	2	211	5046926	803443	4190875	1957110
7km	70%	20000	2	215	5979267	988798	4902267	2133266
7km	70%	20000	2	335	6848079	856266	5904182	2405018
7km	70%	20000	2	203	5484676	794702	4630290	1929403
7km	70%	20000	2	277	4637919	622011	3964344	1877119
7km	70%	20000	2	212	4482658	710555	3722884	1614124
7km	70%	20000	2	200	4930987	776067	4117138	1851241
7km	70%	20000	2	247	4497907	663866	3769394	1795042
7km	70%	20000	2	163	5045444	786033	4226857	1571703
7km	70%	20000	2	247	4588782	630954	3899811	1703376
7km	70%	20000	2	244	5309219	792763	4447136	1986886
7km	70%	20000	2	241	6464031	904338	5505299	2457690
7km	70%	20000	2	185	4049193	623702	3380246	1564198
7km	70%	20000	2	196	4686380	675010	3964781	1635551
7km	70%	20000	2	211	6240479	873629	5295777	2383571
7km	70%	20000	2	265	6279021	893635	5283563	2452647
7km	70%	20000	2	220	4567584	648055	3857377	1832246
7km	70%	20000	2	190	4139183	618091	3492110	1692420
7km	70%	20000	2	238	6148118	942552	5140254	2114794
7km	70%	20000	2	217	5105550	815075	4221929	1814339
7km	70%	20000	2	180	5597202	842598	4698378	1855758
7km	70%	20000	2	237	5409788	672918	4704313	1985659
7km	70%	20000	2	197	4944713	759957	4106849	1808784
7km	70%	20000	2	238	4242747	544826	3658735	2102397
7km	70%	20000	2	328	6693380	873207	5710247	2587029
7km	70%	20000	2	203	7103363	1005183	6027009	2269342
7km	70%	20000	2	242	5483760	825736	4595265	2232732
7km	70%	20000	2	360	6050199	791828	5217702	2513360
7km	70%	20000	2	280	4605150	697602	3827575	2047999
7km	70%	20000	2	231	6046992	838611	5142152	2092696
7km	70%	20000	2	368	4620236	701197	3872400	1691322
7km	70%	20000	2	257	5454365	740878	4667073	1892122
7km	70%	20000	2	204	4941069	665342	4232019	1789596
7km	70%	20000	2	307	6009683	802067	5139000	2231480
7km	70%	20000	2	210	5113874	823857	4239508	2005208
7km	70%	20000	2	230	4607617	728837	3843712	1773729
7km	70%	20000	2	292	6196723	811524	5322812	2401952
7km	70%	20000	2	251	5843515	743695	5056264	2421952
7km	70%	20000	2	242	5509716	812966	4662020	2260073
7km	70%	20000	2	273	7200377	993113	6138651	2657004
7km	70%	20000	2	276	4331303	675185	3624855	1624439
7km	70%	20000	2	301	5552168	747399	4734035	2232538
7km	70%	20000	2	295	4956697	755418	4141975	1699215
7km	70%	20000	2	249	5366539	840637	4489784	1903897
7km	70%	20000	2	236	5082102	776490	4223334	2022029
7km	70%	20000	2	287	6872139	957948	5845583	2753010
7km	70%	20000	2	243	5410977	759349	4596997	1972701
7km	70%	20000	2	231	6345576	800740	5464496	2271382
7km	70%	20000	2	348	6263269	859540	5331485	2172693
7km	70%	20000	2	264	4624693	726763	3855068	1872564
7km	70%	20000	2	223	5896524	878497	4952352	1911228
7km	70%	20000	2	222	7031022	919887	6034557	2582576
7km	70%	20000	2	253	3984729	540623	3415681	1745585
7km	70%	20000	2	246	5264520	808160	4411549	1968842
7km	70%	20000	2	298	4360105	635158	3679477	1840104
7km	70%	20000	2	282	6497325	912073	5521947	2427713
7km	70%	20000	2	273	4156603	630703	3475012	1478882
7km	70%	20000	2	279	6037726	757635	5256239	1782518
7km	70%	20000	2	229	6333190	914439	5350212	2665073
7km	70%	20000	2	243	4150245	633942	3476768	1740841
7km	70%	20000	2	217	4777649	749268	3971481	2212656
7km	70%	20000	2	255	5449351	827448	4569913	1885927
7km	70%	20000	2	263	7116622	1007112	6031552	2537541
7km	70%	20000	2	307	6073437	855464	5168772	2567848
7km	70%	20000	2	265	5434355	785608	4580863	1946043
7km	70%	20000	2	227	4223026	662664	3504883	1614638
7km	70%	20000	2	246	3690393	508685	3144334	1717590
7km	70%	20000	2	245	4895390	734870	4098225	1697365
7km	70%	20000	2	277	4765050	712021	3995525	1904655
7km	70%	20000	2	232	5527680	849745	4624598	1919956
7km	70%	20000	2	301	5259992	767834	4447915	1847758
7km	70%	20000	2	228	4368580	692430	3620199	1607790
7km	70%	20000	2	241	5181352	779856	4350574	2296346
7km	70%	20000	2	260	4320486	653523	3622499	1701109
7km	70%	20000	2	255	5046725	740725	4230073	1791016
7km	70%	20000	2	326	4630217	657094	3937922	1774862
7km	70%	20000	2	183	4483209	685398	3776724	1579519
7km	70%	20000	2	279	5616389	736001	4837630	1915701
7km	70%	20000	2	265	4909883	768900	4093437	1794795
7km	70%	20000	2	235	5327467	661013	4612502	2004555
7km	70%	20000	2	218	5401633	824024	4509892	2039490
7km	70%	20000	2	191	4519601	689536	3777282	1878915
7km	70%	20000	2	202	5011829	782287	4147745	1990435
7km	70%	20000	2	349	3549386	532947	2976227	1698024
7km	70%	20000	2	249	5565292	705989	4758948	2161561
7km	70%	20000	2	339	5408420	800455	4561716	2218170
7km	70%	20000	2	344	5104052	629854	4423809	2000749
7km	70%	20000	2	276	3268243	491607	2738519	1394999
7km	70%	20000	2	267	5122182	727267	4353308	1849359
7km	70%	20000	2	202	4874509	747991	4079394	1786755
7km	70%	20000	2	208	6514607	951830	5493100	2288113
7km	70%	20000	2	281	6666861	972471	5631833	2356576
7km	70%	20000	2	256	7489429	1031387	6370215	2828356
7km	70%	20000	2	230	4655826	685384	3925909	1677380
7km	70%	20000	2	285	5544002	844764	4641902	2071393
7km	70%	20000	2	198	5326986	813267	4458342	1880668
7km	70%	20000	2	217	4479691	653806	3774392	1866201
7km	70%	20000	2	234	5172115	771743	4349873	1776734
7km	70%	20000	2	225	5664964	918871	4642307	2520944
7km	70%	20000	2	216	4770181	731684	3966342	2088876
7km	70%	20000	2	230	7292061	986032	6236715	2564390
7km	70%	20000	2	251	5927486	835252	5029339	2091335
7km	70%	20000	2	234	6359721	788343	5525371	2238885
7km	70%	20000	2	170	4683275	738592	3888140	1594533
7km	70%	20000	2	265	4633354	741404	3843951	1861595
7km	70%	20000	2	207	4682114	721543	3924760	1729599
7km	70%	20000	2	183	4378873	670574	3672469	1702411
7km	70%	20000	2	228	4220564	606620	3562100	1611772
7km	70%	20000	2	185	4564917	647033	3886575	1466309
7km	70%	20000	2	231	4359941	649001	3662116	1816009
7km	70%	20000	2	229	4904896	751414	4108670	2112225
7km	70%	20000	2	224	6839306	903853	5853969	2293888
7km	70%	20000	2	331	5028192	718793	4244886	1997011
7km	70%	20000	2	268	4705945	737387	3922103	1619972
7km	70%	20000	2	268	6041411	809643	5194383	2208565
7km	70%	20000	2	346	6230848	884067	5283733	2475417
7km	70%	20000	2	240	5727480	858634	4794873	2171615
7km	70%	20000	2	228	4233349	660540	3526267	1596691
7km	70%	20000	2	318	5810268	757396	4999332	2091959
7km	70%	20000	2	199	4494431	666091	3794536	1560262
7km	70%	20000	2	287	6785702	971120	5757168	2572240
7km	70%	20000	2	317	7140544	1002967	6014103	2835005
7km	70%	20000	2	303	5005272	689565	4271645	1890593
7km	70%	20000	2	330	5629838	756457	4817985	2208632
7km	70%	20000	2	318	6014477	720539	5243074	2428647
7km	70%	20000	2	251	4703927	651311	3994298	1756432
7km	70%	20000	2	315	5191421	764792	4377423	2053605
7km	70%	20000	2	228	6387132	836776	5490514	2228514
7km	70%	20000	2	214	5038598	755825	4223221	1874842
7km	70%	20000	2	183	5112489	735191	4322219	1862949
7km	70%	20000	2	206	5406534	805911	4554982	1977272
7km	70%	20000	2	211	3984831	604067	3347053	1605616
7km	70%	20000	2	276	5561780	740489	4763384	2098611
7km	70%	20000	2	253	7093102	996437	6009493	2199285
7km	70%	20000	2	217	4611440	654509	3891338	2026889
7km	70%	20000	2	259	5624259	717894	4847151	2051507
7km	70%	20000	2	250	4992430	773792	4154140	1796838
7km	70%	20000	2	287	5112542	744871	4295858	1909218
7km	70%	20000	2	197	5037322	696642	4284836	1770964
7km	70%	20000	2	335	6830216	917777	5827105	2620381
7km	70%	20000	2	214	4576966	658612	3878747	1836508
7km	70%	20000	2	297	6382417	857370	5449875	2098075
7km	70%	20000	2	301	5808733	760179	5002044	2201133
7km	70%	20000	2	256	4324291	550406	3738305	1908643
7km	70%	20000	2	290	5344526	785740	4497842	2040966
7km	70%	20000	2	236	6934731	975690	5892517	2395782
7km	70%	20000	2	277	5118263	762682	4291367	2223090
7km	70%	20000	2	326	4405631	643411	3710815	1705833
7km	70%	20000	2	181	4666329	671886	3933628	1685091
7km	70%	20000	2	226	5107147	686164	4354695	2044314
7km	70%	20000	2	249	6938007	946041	5944343	2299030
7km	70%	20000	2	297	6562410	962317	5517609	2425025
7km	70%	20000	2	233	6050346	933263	5014953	2267865
7km	70%	20000	2	330	5515764	740616	4726047	2315975
7km	70%	20000	2	208	6052728	915289	5080642	2214166
7km	70%	20000	2	250	4881551	728001	4061574	1793659
7km	70%	20000	2	228	4547598	631890	3869410	1627493
7km	70%	20000	2	250	6414690	947135	5397651	2335909
7km	70%	20000	2	229	4012497	612020	3367774	1437622
7km	70%	20000	2	209	4672421	647365	3990034	1563311
7km	70%	20000	2	232	5891836	803560	5037174	2238514
7km	70%	20000	2	238	4767324	687948	4023766	1896749
7km	70%	20000	2	270	5719579	894209	4753157	1947509
7km	70%	20000	2	290	6415994	833703	5504235	2552171
7km	70%	20000	2	256	3967171	573044	3320932	1823650
7km	70%	20000	2	271	5849501	834563	4956306	2128282
7km	70%	20000	2	264	6373599	976375	5305180	2312154
7km	70%	20000	2	226	3973427	544897	3381423	1559555
7km	70%	20000	2	204	5564937	863193	4628246	2137830
7km	70%	20000	2	285	5395203	750025	4551767	1934593
7km	70%	20000	2	254	4454924	696452	3724283	1573665
7km	70%	20000	2	238	5667524	749710	4881417	2070273
7km	70%	20000	2	287	6300844	866606	5391249	2082594
7km	70%	20000	2	333	4164043	558241	3556611	1773786
7km	70%	20000	2	296	7804978	1034866	6685031	2825041
7km	70%	20000	2	269	6830791	866741	5903801	2369327
7km	70%	20000	2	206	5699654	904175	4726621	2038213
7km	70%	20000	2	220	5829177	859783	4924687	2291551
7km	70%	20000	2	328	7446770	1076474	6302751	2472984
7km	70%	20000	2	224	6548561	804500	5659046	2401924
7km	70%	20000	2	257	5910759	915199	4929446	2005456
7km	70%	20000	2	279	5977706	874497	5042355	2309866
7km	70%	20000	2	250	4926950	741353	4135664	2014446
7km	70%	20000	2	274	6096404	902516	5115812	2379259
7km	70%	20000	2	249	6237793	925826	5251885	2116422
7km	70%	20000	2	226	5050876	706713	4308285	2099830
7km	70%	20000	2	326	6462637	878518	5502822	2365007
7km	70%	20000	2	229	5479571	854748	4555694	1625178
7km	70%	20000	2	232	5926829	828271	5038310	2224999
7km	70%	20000	2	271	4623295	642872	3946608	1709638
7km	70%	20000	2	234	3992073	577763	3374036	1587722
7km	70%	20000	2	195	4694136	727678	3895451	1671756
7km	70%	20000	2	256	6659870	954596	5654240	2573647
7km	70%	20000	2	223	5761326	731228	4977733	2106919
7km	70%	20000	2	241	6038038	936034	5015563	2330308
7km	70%	20000	2	217	5303839	798002	4469782	1843790
7km	70%	20000	2	242	4897060	702197	4137438	1903039
7km	70%	20000	2	264	5849592	792409	5004130	2039021
7km	70%	20000	2	226	5561530	745956	4772438	2261356
7km	70%	20000	2	289	4238356	662595	3530962	1714857
7km	70%	20000	2	360	7475527	991873	6419395	2521365
7km	70%	20000	2	347	4660277	552087	4059247	2000962
7km	70%	20000	2	192	4630991	634202	3958285	1614425
7km	70%	20000	2	220	4530072	637054	3844118	1920542
7km	70%	20000	2	171	3962786	584472	3344637	1541547
7km	70%	20000	2	187	5071088	754802	4248519	1815377
7km	70%	20000	2	194	5714561	825852	4827033	2078738
7km	70%	20000	2	218	5960899	795949	5085573	2348481
7km	70%	20000	2	305	5968935	785660	5105663	2635352
7km	70%	20000	2	284	4532519	645116	3841758	1841657
7km	70%	20000	2	431	7189422	1086032	6008160	3007628
7km	70%	20000	2	235	4674004	715517	3921531	1671669
7km	70%	20000	2	263	6592151	835631	5697760	2381173
7km	70%	20000	2	262	5112844	758644	4302790	1744014
7km	70%	20000	2	230	5955340	913994	4945937	2310482
7km	70%	20000	2	204	5251733	764375	4439952	1912284
7km	70%	20000	2	300	6846828	867438	5932489	2290594
7km	70%	20000	2	248	6808011	956045	5798078	2301633
7km	70%	20000	2	244	5837076	821008	4956830	2637694
7km	70%	20000	2	205	4727972	739991	3946234	1826985
7km	70%	20000	2	237	4863223	732790	4077430	1752171
7km	70%	20000	2	157	4026501	641019	3348323	1413513
7km	70%	20000	2	205	5650059	798711	4791809	2148001
7km	70%	20000	2	352	6142704	767153	5326043	2188980
7km	70%	20000	2	208	4215332	668498	3501680	1577324
7km	70%	20000	2	244	5432604	738800	4616842	1865961
7km	70%	20000	2	369	5976018	798790	5122084	2462898
7km	70%	20000	2	170	4506093	756672	3705120	1663531
7km	70%	20000	2	201	4007002	656044	3297550	1735984
7km	70%	20000	2	233	5458878	716753	4668634	2056759
7km	70%	20000	2	290	5780066	821122	4903722	1961736
7km	70%	20000	2	230	4931676	762749	4120545	2057006
7km	70%	20000	2	310	6935417	1008026	5763143	2471232
7km	70%	20000	2	285	5142296	779589	4270101	2092059
7km	70%	20000	2	317	6377032	820532	5518785	2531945
7km	70%	20000	2	217	4992439	732521	4183670	1913654
7km	70%	20000	2	197	4328576	712916	3576780	1745132
7km	70%	20000	2	293	5762992	769243	4930334	2243429
7km	70%	20000	2	204	5457811	801996	4552797	1739800
7km	70%	20000	2	232	5424831	801029	4578344	1843343
7km	70%	20000	2	301	4145938	603885	3498728	1582510
7km	70%	20000	2	254	6269473	901896	5321445	2561278
7km	70%	20000	2	202	3789603	550001	3204233	1616467
7km	70%	20000	2	200	5387228	757982	4582527	1899584
7km	70%	20000	2	271	4793790	631947	4118113	1979092
7km	70%	20000	2	292	7712389	1046735	6563894	2659989
7km	70%	20000	2	297	6653358	901856	5686918	2503472
7km	70%	20000	2	404	5870050	781247	5025742	2274222
7km	70%	20000	2	213	4437347	668792	3722909	1734199
7km	70%	20000	2	276	4737185	625376	4059228	1707646
7km	70%	20000	2	210	4941339	762430	4116221	1826501
7km	70%	20000	2	199	4822313	757941	4015034	1913321
7km	70%	20000	2	273	6738815	863043	5795907	2503687
7km	70%	20000	2	240	4253380	607226	3603266	1586420
7km	70%	20000	2	210	5692895	757594	4879923	1942716
7km	70%	20000	2	260	6713819	919632	5714041	2468117
7km	70%	20000	2	252	5345498	735593	4545673	2180416
7km	70%	20000	2	254	6794957	929938	5763600	2486181
7km	70%	20000	2	201	5301339	762071	4494521	1583078
7km	70%	20000	2	285	6171790	850990	5271354	2008239
7km	70%	20000	2	222	4273605	593026	3636722	1605759
7km	70%	20000	2	177	5022794	751641	4216873	1812165
7km	70%	20000	2	241	4266326	603097	3637325	1662808
7km	70%	20000	2	255	7069459	1023150	5962322	2543853
7km	70%	20000	2	245	5008145	712654	4238515	1744166
7km	70%	20000	2	264	5255038	781895	4393091	2178264
7km	70%	20000	2	225	5132202	747423	4339290	1698226
7km	70%	20000	2	247	5723929	795456	4860078	1863552
7km	70%	20000	2	252	6052480	892945	5116418	2269265
7km	70%	20000	2	277	5003456	693225	4258286	1814677
7km	70%	20000	2	274	5043272	809378	4186439	2045566
7km	70%	20000	2	262	4708822	672249	3967381	1925951
7km	70%	20000	2	381	3859559	608049	3206842	1804548
7km	70%	20000	2	215	5604883	748787	4807400	2227405
7km	70%	20000	2	268	6571261	1036453	5475275	2448820
7km	70%	20000	2	349	5479134	674371	4756005	2278364
7km	70%	20000	2	211	4761464	628016	4087831	1929157
7km	70%	20000	2	264	4760019	708374	4011625	1717960
7km	70%	20000	2	240	6001122	923863	4982370	2148179
7km	70%	20000	2	225	5007479	698756	4258272	2090782
7km	70%	20000	2	261	5914310	882845	4962128	2076164
7km	70%	20000	2	201	4919325	759413	4103504	1988825
7km	70%	20000	2	188	5079724	780396	4213857	1850248
7km	70%	20000	2	220	4278134	615750	3613182	1793369
7km	70%	20000	2	192	5271411	722112	4497444	1982792
7km	70%	20000	2	267	6081188	858002	5150226	2140798
7km	70%	20000	2	231	5875052	866622	4948906	2024507
7km	70%	20000	2	254	7775776	1133805	6549451	2726691
7km	70%	20000	2	210	5084074	759265	4244799	1653588
7km	70%	20000	2	239	4459080	689367	3720235	1724672
7km	70%	20000	2	257	4985163	791988	4133518	2122792
7km	70%	20000	2	224	4895388	731009	4131263	1821435
7km	70%	20000	2	422	6952164	942751	5942258	2696066
7km	70%	20000	2	269	6634331	881448	5685950	2438317
7km	70%	20000	2	317	5348218	814565	4489891	2319782
7km	70%	20000	2	262	5361612	847269	4460998	2217700
7km	70%	20000	2	197	5097143	792156	4261171	1831312
7km	70%	20000	2	175	4980678	735163	4197045	1656716
7km	70%	20000	2	200	4699183	678196	3986420	1908396
7km	70%	20000	2	196	4920959	794226	4082583	1711208
7km	70%	20000	2	286	4504397	677918	3787533	1981463
7km	70%	20000	2	325	6288935	827280	5389267	2350090
7km	70%	20000	2	265	4905994	730817	4126003	1905488
7km	70%	20000	2	275	6026351	873289	5093435	2120631
7km	70%	20000	2	301	5904546	836833	5019014	2112340
7km	70%	20000	2	221	4823933	638057	4144061	1762980
7km	70%	20000	2	248	4477992	657296	3771779	1799714
7km	70%	20000	2	234	5191735	810838	4293481	1671218
7km	70%	20000	2	213	6554383	902803	5554162	2349491
7km	70%	20000	2	201	5199929	762309	4383337	2005752
7km	70%	20000	2	233	6051688	866691	5106756	2179507
7km	70%	20000	2	184	4411600	614587	3763152	1613763
7km	70%	20000	2	316	4051541	557742	3450317	1912922
7km	70%	20000	2	294	6660451	885375	5691605	2516459
7km	70%	20000	2	213	5015762	720028	4211230	1811934
7km	70%	20000	2	237	4721139	702456	3911700	1938162
7km	70%	20000	2	298	6021604	746166	5213868	2464471
7km	70%	20000	2	273	5468071	794612	4601888	1856838
7km	70%	20000	2	261	7016302	963628	5978805	2633754
7km	70%	20000	2	317	5495672	667966	4783213	2011582
7km	70%	20000	2	303	5357556	683103	4628598	2133451
7km	70%	20000	2	272	6442840	919050	5426010	2514224
7km	70%	20000	2	228	4883540	703291	4122840	1718273
7km	70%	20000	2	231	5528519	886463	4579741	2212793
7km	70%	20000	2	241	6278557	926243	5262123	2505819
7km	70%	20000	2	193	4354571	682215	3642403	1745329
7km	70%	20000	2	237	5175918	757270	4361963	1863670
7km	70%	20000	2	238	5058651	712930	4285526	1832130
7km	70%	20000	2	217	5222508	798707	4376467	1957766
7km	70%	20000	2	390	5534746	872713	4583518	2560779
7km	70%	20000	2	207	5800231	832676	4923530	2061106
7km	70%	20000	2	198	5026974	705496	4267957	1817357
7km	70%	20000	2	226	4558759	666713	3830310	1815883
7km	70%	20000	2	226	6099773	909911	5136427	2373808
7km	70%	20000	2	218	4781547	711435	4032673	1708091
7km	70%	20000	2	194	3973955	585322	3345241	1557840
7km	70%	20000	2	196	4851174	729935	4076938	1818016
7km	70%	20000	2	185	3972859	638973	3307238	1415362
7km	70%	20000	2	257	4834326	716235	4053286	1896333
7km	70%	20000	2	212	6233919	834108	5356450	2212800
7km	70%	20000	2	194	4203630	592833	3525785	1754563
7km	70%	20000	2	210	4614568	724434	3840108	2196111
7km	70%	20000	2	225	4957317	814669	4090050	1894453
7km	70%	20000	2	268	4219235	627010	3547755	1787223
7km	70%	20000	2	212	5555943	826478	4645461	2026032
7km	70%	20000	2	271	7006223	984751	5943714	2620790
7km	70%	20000	2	224	4586746	710401	3799912	1925631
7km	70%	20000	2	242	6251443	907303	5285913	2328056
7km	70%	20000	2	242	5545989	777183	4718422	1985983
7km	70%	20000	2	215	4361252	638982	3678035	1705986
7km	70%	20000	2	258	4868702	758876	4041323	1770591
7km	70%	20000	2	249	6131428	953136	5114222	2297246
7km	70%	20000	2	255	5577085	714441	4827777	2075419
7km	70%	20000	2	301	6973843	916755	5959916	2854008
7km	70%	20000	2	237	4417187	729307	3652276	1995930
7km	70%	20000	2	179	4766692	731959	3963675	1626212
7km	70%	20000	2	282	6378265	839377	5496867	2210696
7km	70%	20000	2	211	4443108	670342	3722878	1791594
7km	70%	20000	2	281	5575230	730024	4801234	2262258
7km	70%	20000	2	226	4683486	732502	3903924	2085466
7km	70%	20000	2	222	5680036	778941	4846825	1917095
7km	70%	20000	2	264	4752922	736460	3975571	1654177
7km	70%	20000	2	197	5010050	745706	4195893	1596573
7km	70%	20000	2	245	5307664	746853	4465387	2091633
7km	70%	20000	2	277	4702017	660429	4009919	2023680
7km	70%	20000	2	220	5849475	853249	4898305	2028638
7km	70%	20000	2	232	5040273	719103	4282903	1867610
7km	70%	20000	2	355	4923232	714125	4170084	1940256
7km	70%	20000	2	250	4362004	645883	3679721	1767406
7km	70%	20000	2	219	5515231	719136	4746786	2420704
7km	70%	20000	2	329	7459750	982913	6387634	2673405
7km	70%	20000	2	447	5707910	778893	4859950	2001638
7km	70%	20000	2	240	6012393	900229	5032629	2268040
7km	70%	20000	2	224	5677964	856667	4775028	2209883
7km	70%	20000	2	222	4994578	767262	4170977	1946212
7km	70%	20000	2	249	4553104	672913	3842287	1842622
7km	70%	20000	2	212	5493702	879832	4551840	1922424
7km	70%	20000	2	260	6702779	886170	5717563	2485869
7km	70%	20000	2	265	6956730	928235	5910230	2746816
7km	70%	20000	2	231	6811605	939604	5800649	2465844
7km	70%	20000	2	236	4737427	684339	4007594	1791261
7km	70%	20000	2	259	5980073	783554	5123256	2213235
7km	70%	20000	2	260	6784998	901825	5807498	2295852
7km	70%	20000	2	236	3518661	475684	3027473	1662264
7km	70%	20000	2	292	5018602	736829	4233538	1948484
7km	70%	20000	2	207	4419545	648723	3707691	1754923
7km	70%	20000	2	258	7553630	1014644	6468971	2551085
7km	70%	20000	2	195	5623776	887282	4659707	1801183
7km	70%	20000	2	227	4919447	646844	4210424	1870924
7km	70%	20000	2	231	5216059	737272	4421029	1898155
7km	70%	20000	2	301	5186843	800093	4315642	2219681
7km	70%	20000	2	270	6910208	983049	5858674	2419607
7km	70%	20000	2	223	4721168	698218	3964318	1689856
7km	70%	20000	2	351	5305319	805008	4430904	1991820
7km	70%	20000	2	237	3856301	558565	3269839	1628101
7km	70%	20000	2	316	5719059	750423	4913621	2290934
7km	70%	20000	2	205	4930700	731353	4140663	1768012
7km	70%	20000	2	291	4756433	718865	4004219	1960234
7km	70%	20000	2	225	4738349	751125	3934393	1937160
7km	70%	20000	2	190	4613122	597386	3976658	1835616
7km	70%	20000	2	238	6459261	885458	5530258	2130966
7km	70%	20000	2	323	4301987	600435	3675078	1897318
7km	70%	20000	2	214	4837132	655797	4137351	1923587
7km	70%	20000	2	216	5326242	832197	4433527	1866024
7km	70%	20000	2	236	4894190	723375	4117760	1685749
7km	70%	20000	2	276	5629490	828862	4741625	2097400
7km	70%	20000	2	191	4647839	686020	3914322	1655820
7km	70%	20000	2	268	4828619	668484	4107944	1980837
7km	70%	20000	2	259	4809635	637794	4132455	1920442
7km	70%	20000	2	221	6188468	885994	5215635	2257178
7km	70%	20000	2	203	5786370	875381	4858996	2076928
7km	70%	20000	2	199	4059959	638969	3390354	1610647
7km	70%	20000	2	215	5143335	711768	4391909	2001672
7km	70%	20000	2	249	5170879	798164	4330444	1799220
7km	70%	20000	2	276	4552131	696079	3809913	1963208
7km	70%	20000	2	243	5853007	871612	4901782	2236062
7km	70%	20000	2	217	5424361	742197	4641692	1957831
7km	70%	20000	2	195	5700079	909581	4724331	2011076
7km	70%	20000	2	231	5301861	779885	4458672	1852991
7km	70%	20000	2	286	6054411	942542	5028671	2183934
7km	70%	20000	2	201	4323961	658932	3630310	1711736
7km	70%	20000	2	176	4639483	744584	3849317	1901298
7km	70%	20000	2	298	5937148	800785	5060634	2320507
7km	70%	20000	2	184	5789554	856861	4875800	1879227
7km	70%	20000	2	200	4954241	775134	4131864	1745697
7km	70%	20000	2	188	4979312	779154	4154472	1953785
7km	70%	20000	2	272	7115918	1000716	6037360	2763250
7km	70%	20000	2	237	4929520	779978	4096908	2000955
7km	70%	20000	2	227	6358705	862329	5442083	2305701
7km	70%	20000	2	198	4953506	763954	4132215	2020506
7km	70%	20000	2	226	5354038	777036	4508200	2012435
7km	70%	20000	2	302	7069112	975879	6031076	2595804
7km	70%	20000	2	264	4856276	698947	4096937	1801120
7km	70%	20000	2	235	4844777	755737	4034754	1716705
7km	70%	20000	2	179	4680199	728323	3908165	1733720
7km	70%	20000	2	299	3804140	614529	3132525	1643536
7km	70%	20000	2	228	5761913	784527	4880007	1966381
7km	70%	20000	2	331	4752687	748613	3934890	2069349
7km	70%	20000	2	268	5322395	772704	4498269	2488753
7km	70%	20000	2	251	4784064	733154	3987657	1962097
7km	70%	20000	2	218	5012854	783576	4162496	2233023
7km	70%	20000	2	248	5126828	763213	4301712	1705938
7km	70%	20000	2	224	6541559	1007883	5483827	2128089
7km	70%	20000	2	402	6339450	921239	5356319	2686407
7km	70%	20000	2	257	4944455	781625	4128916	2114720
7km	70%	20000	2	192	4774809	781603	3942598	1942580
7km	70%	20000	2	212	4996293	696257	4267685	1823162
7km	70%	20000	2	227	4713840	655320	4021615	1741876
7km	70%	20000	2	211	5925372	987779	4879143	1964320
7km	70%	20000	2	229	4068107	615329	3415598	1692467
7km	70%	20000	2	234	4225315	567155	3610488	1682692
7km	70%	20000	2	174	5318514	832611	4416273	1995347
7km	70%	20000	2	243	5016438	644092	4315865	1872656
7km	70%	20000	2	228	6034514	901509	5083971	2148846
7km	70%	20000	2	251	3992563	590104	3357145	1703678
7km	70%	20000	2	352	6529522	871849	5606506	2797564
7km	70%	20000	2	170	4841415	742071	4048122	1589433
7km	70%	20000	2	230	5469985	721961	4693528	2039331
7km	70%	20000	2	270	5186761	783827	4343658	1981511
7km	70%	20000	2	287	6102719	838139	5205924	2467314
7km	70%	20000	2	249	3896236	558572	3315112	1605547
7km	70%	20000	2	247	5447218	800174	4582111	2131642
7km	70%	20000	2	270	4915048	719295	4146800	1922313
7km	70%	20000	2	271	4045608	547651	3444154	1908652
7km	70%	20000	2	314	5713900	780418	4876294	2289334
7km	70%	20000	2	276	4074903	564578	3470362	1743324
7km	70%	20000	2	214	6349558	913660	5363757	2333121
7km	70%	20000	2	213	5051675	755372	4241411	1777491
7km	70%	20000	2	223	4526383	670189	3818536	1748525
7km	70%	20000	2	247	6643251	881562	5689913	2341506
7km	70%	20000	2	309	4014133	534625	3423264	1726115
7km	70%	20000	2	207	5524935	845070	4593608	2017402
7km	70%	20000	2	275	4907406	716465	4119787	2288453
7km	70%	20000	2	271	5800068	799992	4937262	2347590
7km	70%	20000	2	273	5246199	743804	4447196	1842662
7km	70%	20000	2	422	6340847	841481	5437309	2433950
7km	70%	20000	2	279	4308914	586875	3676567	1604360
7km	70%	20000	2	236	4756256	658543	4052545	1806913
7km	70%	20000	2	220	4614560	682890	3878286	1593531
7km	70%	20000	2	205	5058498	801133	4211940	1860449
7km	70%	20000	2	211	5041187	790671	4200018	1592473
7km	70%	20000	2	231	5105388	755401	4290539	1836843
7km	70%	20000	2	257	4235072	584357	3576058	2195507
7km	70%	20000	2	198	4689695	753150	3906781	1657041
7km	70%	20000	2	174	4164672	593123	3511726	1520988
7km	70%	20000	2	255	5067885	741931	4271734	1715710
7km	70%	20000	2	255	4451031	669298	3735586	1606331
7km	70%	20000	2	217	5238801	651861	4544657	2044559
7km	70%	20000	2	230	5840690	788954	5003775	1918295
7km	70%	20000	2	221	4474543	660344	3781402	1811439
7km	70%	20000	2	350	6447089	866776	5532690	2375104
7km	70%	20000	2	256	4282527	649246	3569266	1477604
7km	70%	20000	2	218	5009786	812429	4131984	2139625
7km	70%	20000	2	303	5068885	715335	4301325	2113560
7km	70%	20000	2	173	4447170	721040	3679100	1662558
7km	70%	20000	2	211	4690449	752147	3886000	2036306
7km	70%	20000	2	248	4748743	699754	3998941	1821878
7km	70%	20000	2	244	6089411	962840	5087183	2185501
7km	70%	20000	2	172	4204678	661847	3505052	1579499
7km	70%	20000	2	243	4857642	730224	4068386	2094311
7km	70%	20000	2	197	5316589	794570	4456133	1771438
7km	70%	20000	2	270	5087719	798112	4228949	2171436
7km	70%	20000	2	287	4748407	688670	4019119	1922212
7km	70%	20000	2	318	5819638	707870	5053702	2524271
7km	70%	20000	2	247	4906834	751750	4112173	1903198
7km	70%	20000	2	247	5375584	759779	4537689	1727484
7km	70%	20000	2	224	5936717	816742	5077878	1856205
7km	70%	20000	2	285	6068544	886744	5122573	2385396
7km	70%	20000	2	250	5513130	742648	4722913	2213190
7km	70%	20000	2	235	4173983	598541	3503405	1752034
7km	70%	20000	2	225	4673272	671361	3954878	1818432
7km	70%	20000	2	271	4827267	689669	4090515	2126074
7km	70%	20000	2	218	4894228	788349	4064715	1764671
7km	70%	20000	2	244	5018633	742132	4237830	1905339
7km	70%	20000	2	212	4688067	708669	3931751	1701943
7km	70%	20000	2	210	4976082	717838	4206790	2054185
7km	70%	20000	2	220	4685047	711450	3922402	1789314
7km	70%	20000	2	253	4027428	604909	3387504	1735003
7km	70%	20000	2	228	4000165	613433	3338837	1720449
7km	70%	20000	2	211	4984924	706694	4203702	1877376
7km	70%	20000	2	206	5175445	778501	4333735	1920959
7km	70%	20000	2	302	7396763	948283	6363700	2700988
7km	70%	20000	2	194	4304249	600584	3654286	1537949
7km	70%	20000	2	265	4550123	665830	3829029	1511437
7km	70%	20000	2	296	4653174	641889	3975306	1958402
7km	70%	20000	2	253	4629911	705615	3869289	1710428
7km	70%	20000	2	231	5079103	686675	4350750	1778780
7km	70%	20000	2	273	4634938	723730	3857361	1600141
7km	70%	20000	2	231	4335065	645030	3621974	1584262
7km	70%	20000	2	232	5566217	707670	4796123	2398209
7km	70%	20000	2	253	4003495	596348	3354112	1582194
7km	70%	20000	2	208	4071255	604691	3435163	1378699
7km	70%	20000	2	263	4394186	643316	3716195	1885309
7km	70%	20000	2	231	5435041	793554	4574124	1869758
7km	70%	20000	2	169	5082030	756153	4266534	1657501
7km	70%	20000	2	213	3410453	555125	2817425	1411308
7km	70%	20000	2	202	5180966	781479	4338679	2076191
7km	70%	20000	2	202	4984368	760658	4136362	2027183
7km	70%	20000	2	255	5951695	906267	4961850	2410150
7km	70%	20000	2	294	5633022	822864	4756331	2062374
7km	70%	20000	2	250	6141343	1002592	5055822	2464679
7km	70%	20000	2	248	4786294	732359	4018246	1927102
7km	70%	20000	2	240	5177253	824714	4273384	1887965
7km	70%	20000	2	268	4944574	781720	4126870	1794791
7km	70%	20000	2	186	4635658	659462	3937461	1537620
7km	70%	20000	2	238	5362453	793142	4527857	1931761
7km	70%	20000	2	186	4175868	627332	3496906	1498422
7km	70%	20000	2	337	6550287	931354	5537858	2913451
7km	70%	20000	2	310	5433442	766098	4617100	1885917
7km	70%	20000	2	310	5261006	692546	4533977	2302204
7km	70%	20000	2	207	5084574	798091	4227452	1936457
7km	70%	20000	2	184	4144694	615610	3485289	1512853
7km	70%	20000	2	222	6135642	908058	5138918	2349452
7km	70%	20000	2	240	4059497	644485	3371712	1670548
7km	70%	20000	2	232	6691552	903402	5714752	2275509
7km	70%	20000	2	436	6013526	852096	5090557	2327789
7km	70%	20000	2	220	5357396	814699	4486926	1928793
7km	70%	20000	2	315	5871190	746110	5077355	2325101
7km	70%	20000	2	233	5706242	848057	4773626	1856831
7km	70%	20000	2	250	4376369	689365	3642497	1438169
7km	70%	20000	2	300	6640115	940581	5623585	2411127
7km	70%	20000	2	277	5617914	750223	4800189	2067179
7km	70%	20000	2	203	4745089	699366	4006947	1744282
7km	70%	20000	2	222	5743611	756825	4915778	2066418
7km	70%	20000	2	172	4879686	776754	4046667	1486873
7km	70%	20000	2	238	5919007	805752	5038925	2038462
7km	70%	20000	2	301	5708556	726983	4913369	2197684
7km	70%	20000	2	215	6078456	783712	5229238	2337584
7km	70%	20000	2	179	3910980	592764	3273210	1390429
7km	70%	20000	2	268	5548928	756674	4721382	2467157
7km	70%	20000	2	398	5923139	837337	5008320	2144479
7km	70%	20000	2	252	4434182	675315	3723915	1677439
7km	70%	20000	2	319	6630852	967247	5597406	2618913
7km	70%	20000	2	372	5907283	778026	5077751	1908501
7km	70%	20000	2	188	3982729	574735	3366903	1407660
7km	70%	20000	2	212	3840110	633256	3163161	1649734
7km	70%	20000	2	190	3324687	497991	2793419	1621037
7km	70%	20000	2	228	6958648	973930	5923075	2381462
7km	70%	20000	2	304	6327604	874677	5403830	2426296
7km	70%	20000	2	215	6270283	787209	5414763	2226390
7km	70%	20000	2	261	5305177	740144	4491619	2352105
7km	70%	20000	2	306	4838657	687738	4106298	2052983
7km	70%	20000	2	252	6656897	898395	5680671	2367181
7km	70%	20000	2	228	4597931	740785	3804977	1813754
7km	70%	20000	2	196	4855776	714054	4106529	1614577
7km	70%	20000	2	223	7902447	1140931	6676533	2598357
7km	70%	20000	2	257	3964731	620460	3295806	1713670
7km	70%	20000	2	170	4154179	656661	3464524	1533370
7km	70%	20000	2	223	4572828	686619	3805342	1896529
7km	70%	20000	2	248	5242782	770555	4427036	1959891
7km	70%	20000	2	327	5381568	805873	4485052	2363236
7km	70%	20000	2	276	5110764	755065	4286434	2283084
7km	70%	20000	2	326	6327124	802747	5473809	2233670
7km	70%	20000	2	197	5052154	759639	4251502	1776820
7km	70%	20000	2	235	5402397	768620	4579531	1763294
7km	70%	20000	2	203	4950874	845574	4054122	2017447
7km	70%	20000	2	300	6255198	861017	5321113	2436182
7km	70%	20000	2	232	3410068	509662	2864148	1517228
7km	70%	20000	2	222	5502446	793781	4651090	2214158
7km	70%	20000	2	236	3926451	607301	3274788	1634713
7km	70%	20000	2	256	4987218	705320	4217895	1904412
7km	70%	20000	2	195	4341130	628639	3678741	1567109
7km	70%	20000	2	242	4780480	737769	3977937	1658993
7km	70%	20000	2	216	4902092	687920	4162134	1564042
7km	70%	20000	2	323	5802198	802780	4953042	2310227
7km	70%	20000	2	194	4797829	693877	4040099	1661042
7km	70%	20000	2	270	4543746	668024	3807067	1675790
7km	70%	20000	2	321	4690737	701742	3935347	1945342
7km	70%	20000	2	180	4510630	710399	3764613	1642150
7km	70%	20000	2	352	7598619	927827	6590348	2705130
7km	70%	20000	2	246	4345907	622744	3696152	1486913
7km	70%	20000	2	256	5680925	798126	4780591	2173750
7km	70%	20000	2	226	5948937	814123	5068562	1964199
7km	70%	20000	2	291	7084083	1068734	5958637	2756663
7km	70%	20000	2	227	5118454	731687	4326035	1767274
7km	70%	20000	2	274	5971806	833481	5100474	2144400
7km	70%	20000	2	308	5691979	714734	4933975	2228697
7km	70%	20000	2	284	6040482	799423	5168518	2365460
7km	70%	20000	2	193	5653836	779302	4802500	2011448
7km	70%	20000	2	223	4305015	580587	3657833	1725603
7km	70%	20000	2	255	5419190	740591	4625544	1920932
7km	70%	20000	2	236	6890585	938992	5886856	2247597
7km	70%	20000	2	279	5967798	792508	5122272	2187153
7km	70%	20000	2	213	4634661	657837	3938371	1821687
7km	70%	20000	2	225	4214426	618565	3560770	1826661
7km	70%	20000	2	271	6139992	814882	5244387	2181067
7km	70%	20000	2	215	4331190	602976	3674362	1559091
7km	70%	20000	2	340	5177970	796671	4325814	1979991
7km	70%	20000	2	217	4371231	631031	3705892	1664632
7km	70%	20000	2	263	4221791	636867	3550966	1415480
7km	70%	20000	2	218	5642621	823725	4754473	2381883
7km	70%	20000	2	253	6368460	911874	5407415	2602234
7km	70%	20000	2	208	5316169	708689	4552232	2029686
7km	70%	20000	2	301	5641438	732990	4851076	2194592
7km	70%	20000	2	250	4678209	729186	3879034	1646753
7km	70%	20000	2	378	5577461	825862	4686819	2236607
7km	70%	20000	2	253	5405266	809950	4532692	1982725
7km	70%	20000	2	287	4807590	723725	4030629	2148078
7km	70%	20000	2	200	4840607	765928	4029452	1791347
7km	70%	20000	2	300	5795974	952190	4781831	2573149
7km	70%	20000	2	330	5619022	725182	4827595	2244077
7km	70%	20000	2	232	5544403	841592	4652864	2022255
7km	70%	20000	2	290	5806282	796766	4956674	2086531
7km	70%	20000	2	301	6390865	874286	5448439	2545417
7km	70%	20000	2	315	4931495	697569	4194702	1787419
7km	70%	20000	2	214	6325684	946074	5300415	2417205
7km	70%	20000	2	257	6293673	818536	5424012	2676928
7km	70%	20000	2	248	5490445	778928	4643231	2234964
7km	70%	20000	2	287	5139244	738715	4364249	1941617
7km	70%	20000	2	216	4451262	683303	3715827	1642556
7km	70%	20000	2	274	6491184	906242	5521575	2273817
7km	70%	20000	2	254	6262662	1009502	5164798	2584588
7km	70%	20000	2	218	4653813	683874	3917375	1722692
7km	70%	20000	2	198	4430162	668100	3709650	1798754
7km	70%	20000	2	231	6058938	994621	4999741	2223427
7km	70%	20000	2	214	4982834	668606	4251124	1759416
7km	70%	20000	2	249	4184956	569914	3563463	1678775
7km	70%	20000	2	287	6913612	942111	5898218	2394943
7km	70%	20000	2	292	4841339	708455	4061670	2061217
7km	70%	20000	2	225	5267526	685321	4535889	1889439
7km	70%	20000	2	254	4295316	658796	3599590	1722874
7km	70%	20000	2	279	5500942	751475	4690824	2187793
7km	70%	20000	2	208	4800484	700516	4061578	1758638
7km	70%	20000	2	302	4899511	762061	4092785	2016379
7km	70%	20000	2	270	6829749	998883	5768609	2725454
7km	70%	20000	2	205	4809295	711268	4053716	1582824
7km	70%	20000	2	254	6232766	811873	5346658	2183755
7km	70%	20000	2	293	4101307	553065	3500730	1992314
7km	70%	20000	2	336	6395472	850889	5457742	2317395
7km	70%	20000	2	264	4896540	749089	4102450	1940891
7km	70%	20000	2	228	4735947	759993	3924553	1799415
7km	70%	20000	2	225	5043427	785064	4200572	2004751
7km	70%	20000	2	225	7171067	923244	6162725	2474161
7km	70%	20000	2	167	4748566	712232	3982014	1718978
7km	70%	20000	2	282	4166847	622262	3490788	1695325
7km	70%	20000	2	253	6319862	918463	5343159	2024094
7km	70%	20000	2	290	3932438	566923	3312293	1552554
7km	70%	20000	2	275	4652944	698662	3901711	1706437
7km	70%	20000	2	213	4051530	624450	3390828	1510023
7km	70%	20000	2	235	5621363	810906	4748870	1836286
7km	70%	20000	2	271	5384513	736809	4595239	1912288
7km	70%	20000	2	277	4620202	732273	3843142	1911367
7km	70%	20000	2	237	5740519	781986	4872128	2207096
7km	70%	20000	2	257	5853162	750320	5059558	2167117
7km	70%	20000	2	253	5614385	793759	4768243	1772720
7km	70%	20000	2	231	5463248	824086	4577973	1988656
7km	70%	20000	2	291	4996562	693019	4259018	2068409
7km	70%	20000	2	213	4323747	649584	3623593	1572087
7km	70%	20000	2	198	4399835	637690	3706205	1891532
7km	70%	20000	2	216	5853989	754090	5030086	1904090
7km	70%	20000	2	214	5647043	920554	4671579	2014439
7km	70%	20000	2	198	5619332	794114	4784599	1861910
7km	70%	20000	2	200	4180460	649535	3495605	1561463
7km	70%	20000	2	229	4496686	668415	3781514	1747962
7km	70%	20000	2	265	5515739	802654	4619512	2179090
7km	70%	20000	2	240	4380809	665876	3668791	1722674
7km	70%	20000	2	239	5398233	849599	4471828	2522912
7km	70%	20000	2	196	4895780	770398	4044690	2020941
7km	70%	20000	2	309	5892022	766037	5076626	2280860
7km	70%	20000	2	241	6963886	892804	5998430	2212649
7km	70%	20000	2	226	5440945	723660	4659395	1945497
7km	70%	20000	2	220	4991993	729723	4202647	1970452
7km	70%	20000	2	304	4383242	572273	3773462	1772086
7km	70%	20000	2	201	4163243	563689	3540203	1611953
7km	70%	20000	2	244	5324155	814013	4454349	2089246
7km	70%	20000	2	297	5146092	718318	4377583	1986674
7km	70%	20000	2	299	6047242	834624	5157032	2404232
7km	70%	20000	2	211	5137692	777553	4297481	1846054
7km	70%	20000	2	201	5359548	785491	4514367	1964907
7km	70%	20000	2	274	6469627	856750	5563457	2460350
7km	70%	20000	2	305	5788281	793901	4945019	2515739
7km	70%	20000	2	265	5106512	756372	4298581	1700163
7km	70%	20000	2	219	5529387	813521	4660891	2148822
7km	70%	20000	2	232	5193171	707669	4424440	1904550
7km	70%	20000	2	267	5970361	848632	5054134	2565358
7km	70%	20000	2	186	4727504	755563	3910650	1627210
7km	70%	20000	2	259	5446787	852684	4539715	1870043
7km	70%	20000	2	219	4281330	652401	3582091	1723455
7km	70%	20000	2	319	5595467	663723	4889944	2165837
7km	70%	20000	2	237	4560792	686978	3814428	1636778
7km	70%	20000	2	225	4606836	684792	3885305	1905322
7km	70%	20000	2	233	4967631	824640	4071389	1813303
7km	70%	20000	2	255	5937227	866898	5005417	1960501
7km	70%	20000	2	215	4891575	766208	4073874	1818134
7km	70%	20000	2	251	6027124	830169	5142540	1821788
7km	70%	20000	2	253	4243786	614798	3588994	1768858
7km	70%	20000	2	191	4597341	648440	3903847	1756594
7km	70%	20000	2	309	4512990	716883	3738283	2092185
7km	70%	20000	2	385	5743530	779206	4917011	2264542
7km	70%	20000	2	279	3877066	568776	3280903	1844359
7km	70%	20000	2	210	4574147	704459	3829251	1912148
7km	70%	20000	2	324	5277731	731943	4508912	2035947
7km	70%	20000	2	345	7197323	998793	6140934	2723485
7km	70%	20000	2	211	5157128	824983	4285768	1701147
7km	70%	20000	2	268	5186008	775241	4357534	1983252
7km	70%	20000	2	249	5570896	768693	4720107	2052310
7km	70%	20000	2	237	5080035	781067	4234062	1906924
7km	70%	20000	2	206	5502871	833535	4585960	1675167
7km	70%	20000	2	228	5605274	848896	4691788	1923076
7km	70%	20000	2	231	5585468	841197	4673299	2031162
7km	70%	20000	2	287	5153884	626738	4452697	1855442
7km	70%	20000	2	217	4807727	734582	4024273	1748555
7km	70%	20000	2	212	4766441	685874	4040185	1669208
7km	70%	20000	2	207	3222256	397523	2796515	1688985
7km	70%	20000	2	259	3845260	570475	3236126	1540486
7km	70%	20000	2	207	5060329	728350	4292540	1840584
7km	70%	20000	2	245	6354467	797682	5503755	2539548
7km	70%	20000	2	276	5761956	797526	4901973	2252816
7km	70%	20000	2	224	6754967	887866	5812357	2485706
7km	70%	20000	2	228	6286565	870844	5368999	2264327
7km	70%	20000	2	247	5606913	815665	4732578	1917039
7km	70%	20000	2	202	5428214	810488	4562884	1970168
7km	70%	20000	2	221	4746372	741061	3942616	1969139
7km	70%	20000	2	193	5405731	901183	4453074	2429229
7km	70%	20000	2	307	5237338	786365	4385478	1758757
7km	70%	20000	2	264	5795500	818596	4907771	2250109
7km	70%	20000	2	323	6681506	901030	5716952	2260859
7km	70%	20000	2	243	5504672	750813	4685794	2144668
7km	70%	20000	2	261	4230916	609102	3558678	1594755
7km	70%	20000	2	304	7370627	986660	6282282	2570957
7km	70%	20000	2	213	4384069	715182	3630630	1928404
7km	70%	20000	2	303	5546791	867313	4638924	2017821
7km	70%	20000	2	294	7560285	1010269	6479449	2525638
7km	70%	20000	2	237	6549761	883408	5601051	2188454
7km	70%	20000	2	246	5963841	840177	5064666	2122142
7km	70%	20000	2	202	5830120	839339	4939774	1848105
7km	70%	20000	2	268	3676272	521141	3116128	1528989
7km	70%	20000	2	244	6594386	976119	5553775	2233730
7km	70%	20000	2	248	4955770	772634	4110221	1906997
7km	70%	20000	2	299	5066870	645306	4366998	1826408
7km	70%	20000	2	267	4817883	658530	4117282	1979038
7km	70%	20000	2	250	6294410	868397	5353501	2299936
7km	70%	20000	2	220	5233687	793823	4360002	1871208
7km	70%	20000	2	193	4834336	773301	4013846	1705523
7km	70%	20000	2	249	8213517	1172707	6940372	2706718
7km	70%	20000	2	227	5180837	811447	4302165	2080705
7km	70%	20000	2	215	4233492	678195	3508354	1780604
7km	70%	20000	2	353	5675509	890963	4718281	2074949
7km	70%	20000	2	271	4274002	566486	3676352	1678590
7km	70%	20000	2	198	4785413	736714	3996118	1797810
7km	70%	20000	2	274	6843128	1034259	5735509	2863062
7km	70%	20000	2	278	6166482	918145	5163874	2263887
7km	70%	20000	2	247	5568930	830804	4674741	1926105
7km	70%	20000	2	311	6851295	954613	5843554	2460150
7km	70%	20000	2	236	5929411	830489	5049169	2202645
7km	70%	20000	2	356	5819009	722092	5040712	2231542
7km	70%	20000	2	270	6623021	883859	5670183	2297286
7km	70%	20000	2	397	5242623	777637	4411204	2021982
7km	70%	20000	2	192	4582628	728423	3826717	1734854
7km	70%	20000	2	233	4973989	729674	4194922	1870799
7km	70%	20000	2	222	4512469	673058	3801635	1802496
7km	70%	20000	2	197	4398812	646165	3719867	1682039
7km	70%	20000	2	287	5002916	624452	4335585	1998922
7km	70%	20000	2	189	4185060	621323	3523301	1702792
7km	70%	20000	2	262	4374861	646187	3698864	1683813
7km	70%	20000	2	275	4250286	610528	3580131	1496110
7km	70%	20000	2	234	4385611	564230	3777477	1707247
7km	70%	20000	2	236	4494048	690433	3757282	1876327
7km	70%	20000	2	185	3917960	584207	3268354	1623254
7km	70%	20000	2	174	4979964	699551	4198328	1590783
7km	70%	20000	2	189	4977657	764403	4163252	1918998
7km	70%	20000	2	271	4501647	650507	3802405	1734246
7km	70%	20000	2	243	5601178	762008	4761183	2465533
7km	70%	20000	2	224	4728033	718132	3948630	1912548
7km	70%	20000	2	192	5480051	893201	4532478	1768947
7km	70%	20000	2	273	4493223	620039	3813872	1758322
7km	70%	20000	2	202	4910612	782573	4056928	1788619
7km	70%	20000	2	236	4495408	702668	3763602	1562403
7km	70%	20000	2	269	5260892	829448	4372578	2312774
7km	70%	20000	2	220	4587763	630320	3896825	1708052
7km	70%	20000	2	273	5139909	820756	4251309	2175618
7km	70%	20000	2	200	5032160	794797	4167068	1751687
7km	70%	20000	2	325	7501602	981708	6446546	2574037
7km	70%	20000	2	232	4291629	659756	3590394	1618169
7km	70%	20000	2	261	3861066	579220	3223674	1860903
7km	70%	20000	2	317	5263466	693175	4523662	2103413
7km	70%	20000	2	225	6392515	875041	5450409	2204266
7km	70%	20000	2	241	6180206	829762	5292895	2520548
7km	70%	20000	2	196	5393955	696763	4646840	1836245
7km	70%	20000	2	264	6317799	952507	5310483	2348272
7km	70%	20000	2	288	5260618	719855	4472061	2055038
7km	70%	20000	2	353	5782709	764848	4970244	2339483
7km	70%	20000	2	257	6329831	835009	5431326	2442556
7km	70%	20000	2	354	7035877	892982	6060275	2641390
7km	70%	20000	2	274	5160304	675161	4412941	1903285
7km	70%	20000	2	212	4690894	731064	3887469	1723067
7km	70%	20000	2	287	6476685	877160	5540671	2205855
7km	70%	20000	2	329	6581518	936840	5579805	2580770
7km	70%	20000	2	234	5071514	758801	4278295	1821057
7km	70%	20000	2	222	4622288	678287	3887224	1675872
7km	70%	20000	2	241	4923707	649786	4222583	1974032
7km	70%	20000	2	247	5160815	767278	4342568	2080385
7km	70%	20000	2	161	5600921	877473	4660856	1853599
7km	70%	20000	2	319	3896986	552305	3302686	1600839
7km	70%	20000	2	266	6777898	1020147	5691592	2501564
7km	70%	20000	2	232	4878796	712329	4103042	2039157
7km	70%	20000	2	222	3825735	583260	3216293	1584973
7km	70%	20000	2	201	4838542	727954	4056769	1802350
7km	70%	20000	2	239	4860204	691921	4125880	1786872
7km	70%	20000	2	246	5864833	919629	4879153	2184068
7km	70%	20000	2	209	4147770	587117	3524687	1650251
7km	70%	20000	2	198	4106319	639433	3443541	1619050
7km	70%	20000	2	273	5463604	863080	4552056	1956714
7km	70%	20000	2	279	4828085	717361	4025846	2018403
7km	70%	20000	2	189	5265322	804381	4398480	1799371
7km	70%	20000	2	224	6731299	943642	5701499	2150373
7km	70%	20000	2	229	4216375	612575	3563272	2064143
7km	70%	20000	2	201	4636334	659487	3940538	1556017
7km	70%	20000	2	213	5589697	803747	4706369	1714608
7km	70%	20000	2	208	4829167	699554	4082646	1735653
7km	70%	20000	2	175	4797365	759207	3995850	1739047
7km	70%	20000	2	243	7726519	1043969	6622875	2704006
7km	70%	20000	2	221	5511976	829654	4639457	2131183
7km	70%	20000	2	301	5277055	843876	4330696	2012930
7km	70%	20000	2	197	4144581	673982	3424940	1547459
7km	70%	20000	2	320	7929323	1093117	6755102	2985996
7km	70%	20000	2	290	6083972	844687	5193098	2161454
7km	70%	20000	2	221	4527614	680671	3821960	1748672
7km	70%	20000	2	230	4493707	632737	3811581	1702968
7km	70%	20000	2	236	5327588	682841	4605404	1822097
7km	70%	20000	2	221	5861487	832213	4945750	2008209
7km	70%	20000	2	224	4264754	639527	3576263	1670093
7km	70%	20000	2	233	5432249	821073	4518672	2281527
7km	70%	20000	2	399	4780562	687337	4051956	1856068
7km	70%	20000	2	166	5264058	778410	4439778	1591412
7km	70%	20000	2	212	4777618	747036	3955840	2009230
7km	70%	20000	2	209	5635974	767947	4794663	1982713
7km	70%	20000	2	231	5006060	762143	4184911	1773817
7km	70%	20000	2	238	6496337	976958	5477632	2345276
7km	70%	20000	2	223	6574715	858633	5642211	2191757
7km	70%	20000	2	229	4514012	619565	3846900	1776941
7km	70%	20000	2	297	5792963	804898	4933765	2104855
7km	70%	20000	2	273	5300022	817781	4410150	2040082
7km	70%	20000	2	295	5750588	862006	4816883	2335463
7km	70%	20000	2	222	5407878	763830	4592720	1836199
7km	70%	20000	2	284	6123370	808381	5259540	2215253
7km	70%	20000	2	201	4558990	670216	3845694	1661827
7km	70%	20000	2	189	3258954	510340	2697527	1357169
7km	70%	20000	2	230	4867259	706329	4085676	1919830
7km	70%	20000	2	234	5064625	766809	4207519	2127264
7km	70%	20000	2	273	5004813	752690	4172971	2073806
7km	70%	20000	2	221	4194293	592879	3555579	1653099
7km	70%	20000	2	245	4540864	642334	3846181	1616962
7km	70%	20000	2	227	3852624	574514	3226754	1681570
7km	70%	20000	2	217	4780601	713981	3993379	1733873
7km	70%	20000	2	207	5558790	793601	4720318	1976067
7km	70%	20000	2	217	4427012	669468	3713774	1974868
7km	70%	20000	2	297	5369778	735051	4578974	1968057
7km	70%	20000	2	271	5443246	760650	4624271	2126420
7km	70%	20000	2	225	5210820	778110	4373778	2160321
7km	70%	20000	2	251	4362536	687818	3633107	1663544
7km	70%	20000	2	285	4596375	696501	3859161	1437982
7km	70%	20000	2	379	5057272	717861	4296538	2163786
7km	70%	20000	2	276	5557149	899951	4592002	2245891
7km	70%	20000	2	253	4137839	582009	3528750	1746213
7km	70%	20000	2	198	5286435	793324	4438247	2065346
7km	70%	20000	2	202	3872942	533912	3307582	1661626
7km	70%	20000	2	258	5700198	867122	4768284	2026340
7km	70%	20000	2	255	5374320	797644	4520438	2007456
7km	70%	20000	2	212	5037595	733229	4248531	2008791
7km	70%	20000	2	321	5587422	751759	4785750	2062213
7km	70%	20000	2	218	4227027	625360	3557050	1900181
7km	70%	20000	2	223	4804564	704571	4041089	1882542
7km	70%	20000	2	352	3895415	564457	3293069	1741850
7km	70%	20000	2	223	3358993	516530	2818316	1515573
7km	70%	20000	2	267	4847503	555050	4253159	2387762
7km	70%	20000	2	268	5393411	724871	4628159	2170556
7km	70%	20000	2	264	7102085	1060734	5952589	2637466
7km	70%	20000	2	188	3541831	485922	3029832	1544560
7km	70%	20000	2	217	4793860	630110	4128486	1929753
7km	70%	20000	2	341	6479820	832922	5589569	3025017
7km	70%	20000	2	237	7200399	937091	6201999	2342916
7km	70%	20000	2	255	4281900	599791	3645933	1582220
7km	70%	20000	2	185	4176674	628157	3518533	1385300
7km	70%	20000	2	204	5587098	790171	4733309	2055045
7km	70%	20000	2	217	5085699	741947	4272124	1976822
7km	70%	20000	2	239	6007837	805289	5143565	2111067
7km	70%	20000	2	360	5416448	710983	4660411	1830219
7km	70%	20000	2	251	4706318	659085	3999305	2030419
7km	70%	20000	2	258	5276880	744791	4491643	1820964
7km	70%	20000	2	297	5707254	753281	4850876	1925443
7km	70%	20000	2	259	4944096	810754	4081046	2307951
7km	70%	20000	2	228	4428509	674453	3702025	1740991
7km	70%	20000	2	203	5085045	735872	4294094	1900466
7km	70%	20000	2	229	4300841	627911	3633979	1822915
7km	70%	20000	2	220	4381482	627442	3701177	1739714
7km	70%	20000	2	187	5166612	827609	4292078	1864592
7km	70%	20000	2	247	5404738	860455	4484605	2105417
7km	70%	20000	2	239	6288546	870279	5362931	2173678
7km	70%	20000	2	215	4153928	650954	3465687	1503586
7km	70%	20000	2	214	4355360	629972	3679070	1451325
7km	70%	20000	2	241	5716948	859404	4763770	2392254
7km	70%	20000	2	305	5037554	752099	4227214	1798250
7km	70%	20000	2	204	5629914	821094	4754470	2022166
7km	70%	20000	2	343	4969633	683399	4241983	1927725
7km	70%	20000	2	260	4557757	583843	3931823	1933895
7km	70%	20000	2	223	5428280	703137	4680004	1836076
7km	70%	20000	2	288	6009226	848214	5119898	2239790
7km	70%	20000	2	233	5060346	705300	4312645	1896086
7km	70%	20000	2	202	5622404	841781	4717577	1860244
7km	70%	20000	2	184	5020479	719902	4246561	1717318
7km	70%	20000	2	205	4759742	744959	3961043	1851638
7km	70%	20000	2	187	4014859	586231	3382186	1535603
7km	70%	20000	2	235	5341167	753200	4514931	2075225
7km	70%	20000	2	260	5786614	862612	4866549	2248613
7km	70%	20000	2	201	4883153	754725	4085921	1722025
7km	70%	20000	2	314	5074294	778161	4236169	1739756
7km	70%	20000	2	261	4957102	731021	4184607	1943026
7km	70%	20000	2	241	4793065	705439	4053668	1705914
7km	70%	20000	2	311	5597239	842796	4700565	2268526
7km	70%	20000	2	247	4342073	651362	3645431	1896920
7km	70%	20000	2	221	5420007	782957	4589041	1901947
7km	70%	20000	2	264	4817214	677628	4110044	1655168
7km	70%	20000	2	231	4785978	732799	4005042	2013741
7km	70%	20000	2	283	5759449	793778	4919390	1915902
7km	70%	20000	2	248	4668862	657552	3972219	1814768
7km	70%	20000	2	268	4772512	734619	4001790	1913504
7km	70%	20000	2	224	4613862	690568	3866725	1778994
7km	70%	20000	2	365	5559851	795609	4712873	2214367
7km	70%	20000	2	340	5041708	744228	4219394	2240240
7km	70%	20000	2	369	4763134	690810	4010574	1910008
7km	70%	20000	2	220	4753183	693062	4035786	1830480
7km	70%	20000	2	248	5622050	864323	4679251	1977443
7km	70%	20000	2	296	5691047	878687	4728360	2325656
7km	70%	20000	2	309	5766806	778305	4949730	2187957
7km	70%	20000	2	245	6265239	842787	5373678	2349688
7km	70%	20000	2	252	4035933	533474	3475377	1689613
7km	70%	20000	2	332	6168679	771193	5321839	2476398
7km	70%	20000	2	231	5168222	791766	4333761	1790004
7km	70%	20000	2	228	6502882	966420	5456977	2224818
7km	70%	20000	2	186	5487425	846611	4583106	1720573
7km	70%	20000	2	252	3803883	512369	3235525	1677335
7km	70%	20000	2	230	4412094	673962	3686492	1807129
7km	70%	20000	2	250	4798105	687794	4068388	1983755
7km	70%	20000	2	240	5115234	713234	4355728	1891679
7km	70%	20000	2	234	5125978	722379	4369802	1943674
7km	70%	20000	2	269	5890689	860621	4962905	2102062
7km	70%	20000	2	228	4974512	805895	4130443	1973472
7km	70%	20000	2	219	5170506	704584	4415340	1774178
7km	70%	20000	2	254	5032651	738984	4254875	1941629
7km	70%	20000	2	262	5071970	728521	4268387	1976798
7km	70%	20000	2	227	6630244	915860	5648814	2572358
7km	70%	20000	2	218	5297900	880752	4349837	1891919
7km	70%	20000	2	252	4549088	647344	3867052	1965175
7km	70%	20000	2	255	4208237	648663	3522254	1542449
7km	70%	20000	2	258	5800493	895856	4831733	2172483
7km	70%	20000	2	352	6317365	804395	5462687	2290631
7km	70%	20000	2	332	6467860	941813	5459535	2725204
7km	70%	20000	2	246	4162662	588655	3539476	1772880
7km	70%	20000	2	270	5001397	728893	4219078	2308372
7km	70%	20000	2	343	3872024	577385	3262198	1668136
7km	70%	20000	2	218	4516554	630617	3848885	1896679
7km	70%	20000	2	226	5674296	824233	4777709	2230805
7km	70%	20000	2	255	6530574	945577	5510142	2436420
7km	70%	20000	2	227	4571553	648692	3857983	1900774
7km	70%	20000	2	248	4417340	634011	3724299	1745052
7km	70%	20000	2	239	5679716	834132	4751704	2046095
7km	70%	20000	2	396	5870628	743054	5076319	2190820
7km	70%	20000	2	281	5834847	974179	4802877	2561557
7km	70%	20000	2	234	6473422	964994	5433380	2353643
7km	70%	20000	2	233	6540160	892051	5597581	2296229
7km	70%	20000	2	362	5137970	690770	4383824	1884845
7km	70%	20000	2	365	5468292	779190	4623927	2342345
7km	70%	20000	2	229	3766250	611355	3118497	1545328
7km	70%	20000	2	323	6491651	974154	5436630	2280603
7km	70%	20000	2	213	4970853	755805	4161139	1975522
7km	70%	20000	2	294	6304023	834736	5385107	2490214
7km	70%	20000	2	219	4465021	702126	3725233	1487128
7km	70%	20000	2	337	6112846	895913	5168663	2199272
7km	70%	20000	2	305	4881531	627130	4211928	1972262
7km	70%	20000	2	328	4924606	718991	4154938	1895326
7km	70%	20000	2	179	5057434	768769	4227641	1546223
7km	70%	20000	2	303	5186536	669970	4497123	2073008
7km	70%	20000	2	232	6086559	821655	5190997	2211850
7km	70%	20000	2	217	4422491	675760	3697556	1884216
7km	70%	20000	2	224	6250618	894012	5276486	2186120
7km	70%	20000	2	267	6727128	881777	5753746	2297766
7km	70%	20000	2	270	6322298	884284	5355516	2558794
7km	70%	20000	2	254	5248238	772685	4419926	2040537
7km	70%	20000	2	289	7796656	1060537	6629888	2815688
7km	70%	20000	2	269	4062862	588159	3436813	1480495
7km	70%	20000	2	221	5720395	826372	4786780	1938695
7km	70%	20000	2	238	4430512	644270	3729022	1906916
7km	70%	20000	2	247	4565036	681631	3836372	1814598
7km	70%	20000	2	352	7311219	976742	6268193	2623836
7km	70%	20000	2	322	6404201	884522	5449771	2507078
7km	70%	20000	2	183	5501587	733984	4710365	1878358
7km	70%	20000	2	373	6830005	877706	5885665	2563929
7km	70%	20000	2	212	4728453	700138	3976271	1840136
7km	70%	20000	2	253	6307423	910468	5341103	2372381
7km	70%	20000	2	310	6259161	864993	5320048	2751289
7km	70%	20000	2	249	4205765	606557	3559315	1795964
7km	70%	20000	2	254	5432266	779091	4607012	2006518
7km	70%	20000	2	204	3814828	591687	3168142	1500923
7km	70%	20000	2	265	4348537	672337	3642681	1794260
7km	70%	20000	2	255	6305766	977591	5271536	2321691
7km	70%	20000	2	270	5739174	765561	4924479	2140752
7km	70%	20000	2	283	6165461	740832	5370698	2096520
7km	70%	20000	2	270	4446803	681725	3720673	1814226
7km	70%	20000	2	339	5195430	637616	4508565	2249267
7km	70%	20000	2	206	5676115	813374	4805906	1952668
7km	70%	20000	2	306	6270429	817028	5390670	2321676
7km	70%	20000	2	282	5145260	622039	4473977	2124306
7km	70%	20000	2	349	4495988	677642	3769612	1614021
7km	70%	20000	2	265	5977020	874126	5032526	1847329
7km	70%	20000	2	243	6392338	814064	5539071	2053357
7km	70%	20000	2	237	3474036	526580	2921378	1555245
7km	70%	20000	2	213	4569275	698266	3802791	1586713
7km	70%	20000	2	212	4511586	691520	3765156	1469421
7km	70%	20000	2	325	7403873	1033514	6271083	2786168
7km	70%	20000	2	219	5296385	778267	4454457	1929779
7km	70%	20000	2	239	5365784	731089	4586139	2193517
7km	70%	20000	2	197	4770514	709488	3992785	1727316
7km	70%	20000	2	291	5697804	854705	4793859	2291867
7km	70%	20000	2	200	5942922	993474	4887905	2195850
7km	70%	20000	2	210	5516427	851134	4609248	2144704
7km	70%	20000	2	417	3541380	537115	2975025	1552534
7km	70%	20000	2	332	6313607	915003	5335722	2027261
7km	70%	20000	2	318	6298429	826862	5400217	2154904
7km	70%	20000	2	305	6049934	862109	5119225	2728260
7km	70%	20000	2	279	6425762	866855	5491956	2094361
7km	70%	20000	2	221	4917808	688611	4184029	2063908
7km	70%	20000	2	182	5218930	835052	4345239	1798184
7km	70%	20000	2	258	4019071	622210	3366414	1720027
7km	70%	20000	2	243	5638224	733287	4854865	2116339
7km	70%	20000	2	226	5360910	859272	4446758	2079588
7km	70%	20000	2	314	4265266	624689	3600229	1795481
7km	70%	20000	2	355	4525977	686706	3805284	1683481
7km	70%	20000	2	216	4808054	715827	4041898	1912894
7km	70%	20000	2	185	5170340	763575	4344284	1716178
7km	70%	20000	2	279	5386346	810049	4481145	2217076
7km	70%	20000	2	265	5954136	945353	4912652	2325463
7km	70%	20000	2	219	3952197	612765	3302889	1633002
7km	70%	20000	2	258	6606178	835016	5705658	2300183
7km	70%	20000	2	321	4604700	680210	3870323	2036598
7km	70%	20000	2	243	4569400	632187	3869318	1790693
7km	70%	20000	2	267	5997630	910644	5028166	2408406
7km	70%	20000	2	382	5269347	697191	4545868	2028912
7km	70%	20000	2	341	5691938	694653	4944022	2207101
7km	70%	20000	2	194	4370825	642475	3670111	1621456
7km	70%	20000	2	284	6200781	756743	5395127	2378395
7km	70%	20000	2	235	6065030	959314	5050896	2114237
7km	70%	20000	2	238	5191995	836075	4291946	1817790
7km	70%	20000	2	309	5204709	815556	4339468	1751925
7km	70%	20000	2	221	7691925	1090785	6510311	2863644
[truncated: 1 more rows]
