# Supplementary material for: Quantifying the Value of Perfect Information in Emergency Vaccination Campaigns
Source: PLoS Comput Biol. 2017 Feb 16;13(2):e1005318. doi: 10.1371/journal.pcbi.1005318 (PMC5312803; doi:10.1371/journal.pcbi.1005318)
Supplement: S1 Data — (ZIP) [file pcbi.1005318.s013.zip › Data/7km vaccination/data11.txt]

vacc_radius	efficacy	capacity	delay	outbreak_duration	livestock_culled	cattle_culled	sheep_culled	vaccinations
7km	70%	20000	4	236	6128619	944392	5100484	2482636
7km	70%	20000	4	264	4976818	706461	4192468	1836571
7km	70%	20000	4	208	4944835	722285	4158435	1889344
7km	70%	20000	4	226	5446024	810118	4589026	1967996
7km	70%	20000	4	206	5250726	770124	4424404	1561845
7km	70%	20000	4	260	6502401	900339	5537478	2492888
7km	70%	20000	4	204	4808385	725784	4014130	1772608
7km	70%	20000	4	229	3848943	607317	3215940	1515551
7km	70%	20000	4	254	4521736	692339	3779546	2054224
7km	70%	20000	4	292	5551295	755013	4739779	2101557
7km	70%	20000	4	286	5713358	704945	4976013	2048378
7km	70%	20000	4	232	5497049	765079	4675787	2397335
7km	70%	20000	4	233	3840331	533467	3283278	1673796
7km	70%	20000	4	224	6452102	912349	5473128	2362701
7km	70%	20000	4	337	3981012	592030	3356678	1836110
7km	70%	20000	4	344	5444562	780226	4618687	1968884
7km	70%	20000	4	235	5040342	710794	4270705	2075997
7km	70%	20000	4	302	5362914	729782	4542468	2053077
7km	70%	20000	4	228	5841010	890499	4883436	2173055
7km	70%	20000	4	206	4590081	711203	3813626	1689062
7km	70%	20000	4	270	6261942	889776	5308625	2120479
7km	70%	20000	4	220	4964739	711604	4204970	2001474
7km	70%	20000	4	270	6998691	983376	5909748	2497821
7km	70%	20000	4	297	6458560	916107	5486770	2348340
7km	70%	20000	4	292	4649731	662704	3943800	1862418
7km	70%	20000	4	278	6171334	911741	5186607	1987336
7km	70%	20000	4	210	4609460	657681	3898778	1462212
7km	70%	20000	4	276	5173321	650908	4478299	2032020
7km	70%	20000	4	241	4650935	656441	3952525	1925161
7km	70%	20000	4	238	7767387	1061694	6612380	2602979
7km	70%	20000	4	174	4082725	643517	3396427	1469530
7km	70%	20000	4	242	5631463	764266	4822203	2035759
7km	70%	20000	4	270	5892004	837918	5007883	2053852
7km	70%	20000	4	242	5327150	738740	4545886	2011722
7km	70%	20000	4	262	5736874	694307	4984531	1988690
7km	70%	20000	4	386	6741965	860646	5814002	2652054
7km	70%	20000	4	213	5293358	768611	4452417	1912412
7km	70%	20000	4	250	5225128	793042	4387195	1881759
7km	70%	20000	4	256	6558033	811831	5668976	2114096
7km	70%	20000	4	209	4982808	763532	4167340	1924554
7km	70%	20000	4	216	5473003	870631	4533749	1772265
7km	70%	20000	4	303	4950988	715902	4174897	1893989
7km	70%	20000	4	259	4914035	741506	4125381	2026454
7km	70%	20000	4	228	4891989	757955	4067552	1782127
7km	70%	20000	4	191	5010770	776840	4187704	1771238
7km	70%	20000	4	216	3847130	582543	3225337	1735431
7km	70%	20000	4	433	6456969	863433	5540624	2681776
7km	70%	20000	4	201	4611264	679723	3895229	1780630
7km	70%	20000	4	305	5871104	725212	5089434	2126314
7km	70%	20000	4	264	5227233	736607	4441257	1974210
7km	70%	20000	4	285	5768345	846953	4862398	2120777
7km	70%	20000	4	248	5512032	810610	4630587	2121236
7km	70%	20000	4	371	4312452	631686	3646915	1616909
7km	70%	20000	4	223	4713935	629214	4031634	1915836
7km	70%	20000	4	216	5773613	895232	4812778	2115747
7km	70%	20000	4	195	4312667	637478	3617919	1541752
7km	70%	20000	4	268	4805716	773403	3980183	1867394
7km	70%	20000	4	287	4599832	665272	3885311	2050711
7km	70%	20000	4	220	4653268	673043	3940053	1826827
7km	70%	20000	4	307	4825127	744978	4023950	1687313
7km	70%	20000	4	206	5442467	856054	4539899	1838394
7km	70%	20000	4	253	5318107	774547	4446590	2232006
7km	70%	20000	4	285	5986976	851638	5078121	2167389
7km	70%	20000	4	248	6866873	955483	5837675	2150348
7km	70%	20000	4	277	4516420	698854	3767684	1922870
7km	70%	20000	4	193	3592860	540979	3013087	1620731
7km	70%	20000	4	248	6466669	999158	5384773	2482050
7km	70%	20000	4	284	5008490	641346	4311534	2072799
7km	70%	20000	4	195	4693400	743649	3918819	1699279
7km	70%	20000	4	247	5578707	829472	4693761	2084696
7km	70%	20000	4	223	6067450	835687	5179118	2016350
7km	70%	20000	4	179	3932573	599675	3301526	1584618
7km	70%	20000	4	211	4653355	694255	3900315	1564163
7km	70%	20000	4	307	7887927	1128965	6657546	2909588
7km	70%	20000	4	220	4909631	771872	4082019	1982936
7km	70%	20000	4	196	5208979	742446	4413788	1777073
7km	70%	20000	4	199	5464820	850792	4569925	2232376
7km	70%	20000	4	225	4280997	666044	3552555	1764192
7km	70%	20000	4	201	4367543	645320	3630850	1651377
7km	70%	20000	4	271	5794813	770590	4974897	2263896
7km	70%	20000	4	217	6165031	801991	5320373	1895986
7km	70%	20000	4	230	4495048	688287	3749575	1909498
7km	70%	20000	4	221	5292184	712356	4527120	2086663
7km	70%	20000	4	188	4743637	742132	3967189	1934793
7km	70%	20000	4	210	4024015	609200	3370803	1533234
7km	70%	20000	4	214	5248714	709207	4485330	2075706
7km	70%	20000	4	195	4530517	739691	3751253	1777471
7km	70%	20000	4	273	4137326	622519	3461904	1856775
7km	70%	20000	4	294	3609683	537865	3008816	1510419
7km	70%	20000	4	227	5591467	883735	4631285	2486156
7km	70%	20000	4	209	6944866	968557	5917859	2257867
7km	70%	20000	4	234	4776026	754457	3973799	1696635
7km	70%	20000	4	197	3825042	597395	3190692	1482278
7km	70%	20000	4	234	4453931	623221	3779971	1927197
7km	70%	20000	4	289	6461498	929457	5462619	2259001
7km	70%	20000	4	180	4490908	727408	3704460	1686999
7km	70%	20000	4	247	4492893	641370	3819597	1619731
7km	70%	20000	4	203	6050750	924421	5061281	2147601
7km	70%	20000	4	290	6062753	878713	5099982	2352344
7km	70%	20000	4	206	3642641	520218	3072787	1756077
7km	70%	20000	4	253	5984413	876091	5051724	2171225
7km	70%	20000	4	201	4864007	680370	4151037	1992040
7km	70%	20000	4	271	4548899	760248	3741894	2289054
7km	70%	20000	4	302	6615274	904829	5648755	2488097
7km	70%	20000	4	210	5125052	717376	4367041	1976580
7km	70%	20000	4	242	5194069	811396	4324690	1747287
7km	70%	20000	4	263	4189543	623105	3530837	1752659
7km	70%	20000	4	274	5077611	808971	4215302	2353987
7km	70%	20000	4	240	4394914	661084	3700815	1792275
7km	70%	20000	4	318	6891597	953557	5879149	2547326
7km	70%	20000	4	307	6057371	956052	5033514	2541528
7km	70%	20000	4	243	4004457	571886	3404131	1609923
7km	70%	20000	4	247	5929987	936344	4909871	2193774
7km	70%	20000	4	289	6661721	1032150	5535556	2764382
7km	70%	20000	4	196	4990525	785114	4167068	1992012
7km	70%	20000	4	223	5500769	855911	4589525	1967318
7km	70%	20000	4	213	5181356	782753	4334324	1816406
7km	70%	20000	4	253	5573134	846652	4677268	2084204
7km	70%	20000	4	231	6449587	833720	5566927	2279290
7km	70%	20000	4	263	4782030	634585	4075661	2039728
7km	70%	20000	4	234	5257195	787541	4374718	2018574
7km	70%	20000	4	212	4477643	650689	3783850	1611242
7km	70%	20000	4	237	4447677	697355	3713231	1711091
7km	70%	20000	4	222	6039542	865430	5108538	2209261
7km	70%	20000	4	203	5120633	840271	4230797	1603910
7km	70%	20000	4	229	4317634	577941	3701443	1763681
7km	70%	20000	4	207	5464370	866030	4516771	2087895
7km	70%	20000	4	193	5642520	907706	4671197	1902449
7km	70%	20000	4	279	7428192	1044732	6332337	2459691
7km	70%	20000	4	212	4876724	734891	4092786	1589887
7km	70%	20000	4	271	4729100	685257	3999658	1655930
7km	70%	20000	4	221	4403265	643093	3720231	1649667
7km	70%	20000	4	196	4491878	693424	3741520	1843038
7km	70%	20000	4	233	5843043	808539	4977348	1842810
7km	70%	20000	4	184	5269896	824416	4379496	1649835
7km	70%	20000	4	233	6758898	1005303	5675625	2332201
7km	70%	20000	4	237	4229541	612853	3575446	1641287
7km	70%	20000	4	226	3497800	532189	2934614	1570377
7km	70%	20000	4	247	4010840	603390	3366553	1657427
7km	70%	20000	4	213	5157925	792911	4315146	1667699
7km	70%	20000	4	177	5659831	850194	4733795	1802078
7km	70%	20000	4	230	4793862	700100	4036836	1761275
7km	70%	20000	4	275	6367298	932462	5379857	2328738
7km	70%	20000	4	254	5468604	830035	4574229	2005384
7km	70%	20000	4	234	4554178	684092	3810054	1783190
7km	70%	20000	4	269	4328610	652713	3643751	1834724
7km	70%	20000	4	251	4788665	717691	4016721	1789704
7km	70%	20000	4	237	5853301	899349	4899170	2427960
7km	70%	20000	4	267	4936878	702361	4185581	1967016
7km	70%	20000	4	218	4737432	628026	4062939	1875209
7km	70%	20000	4	288	6532905	920139	5547957	2508535
7km	70%	20000	4	246	4595594	682240	3864405	1804898
7km	70%	20000	4	284	5249777	767862	4418738	2033903
7km	70%	20000	4	240	6096579	819261	5192890	2085633
7km	70%	20000	4	244	4809432	681098	4084981	1748996
7km	70%	20000	4	231	6826752	929055	5807530	2591348
7km	70%	20000	4	284	4051726	582099	3435806	1773090
7km	70%	20000	4	182	5389939	778447	4549217	1994783
7km	70%	20000	4	245	5641092	708928	4864565	1998799
7km	70%	20000	4	209	4923253	758578	4098748	1842980
7km	70%	20000	4	194	4709563	748687	3922440	1690902
7km	70%	20000	4	229	4584742	695855	3853325	1537541
7km	70%	20000	4	249	4232803	643619	3561704	1657282
7km	70%	20000	4	323	4919249	762671	4115749	1889755
7km	70%	20000	4	220	3348647	506685	2812572	1502310
7km	70%	20000	4	227	5498430	791797	4660286	1830144
7km	70%	20000	4	254	4115572	588086	3485046	1717609
7km	70%	20000	4	311	4009330	568403	3398823	1429558
7km	70%	20000	4	219	4381011	675739	3658702	1512796
7km	70%	20000	4	250	5287878	762847	4458595	1949082
7km	70%	20000	4	268	5080729	658839	4368697	1958595
7km	70%	20000	4	241	4573830	638685	3891073	1634366
7km	70%	20000	4	385	7922928	1039005	6797915	2906649
7km	70%	20000	4	175	3525321	510494	2971193	1343600
7km	70%	20000	4	199	5120478	691209	4375596	1851641
7km	70%	20000	4	200	3686486	606207	3031950	1407366
7km	70%	20000	4	260	5145298	795139	4298676	2269959
7km	70%	20000	4	174	3694772	603141	3054145	1601774
7km	70%	20000	4	275	5788282	784453	4923598	2012167
7km	70%	20000	4	221	5719847	829661	4822961	2413325
7km	70%	20000	4	213	4705257	708145	3949973	1600719
7km	70%	20000	4	245	4540173	703127	3790947	1516090
7km	70%	20000	4	244	6446837	1042749	5327697	2428500
7km	70%	20000	4	271	5639849	891144	4653660	2358044
7km	70%	20000	4	250	3672258	548515	3096521	1582162
7km	70%	20000	4	208	5106796	728670	4344173	1995868
7km	70%	20000	4	244	4675366	740186	3896430	1604327
7km	70%	20000	4	225	4743660	651446	4043272	1903210
7km	70%	20000	4	302	5052352	725931	4279190	1733596
7km	70%	20000	4	240	5701428	805456	4810678	2075716
7km	70%	20000	4	237	5581790	910175	4607699	2203124
7km	70%	20000	4	222	4146682	593723	3506787	1583635
7km	70%	20000	4	225	6505302	1036089	5391211	2548226
7km	70%	20000	4	216	4116426	586848	3488394	1703642
7km	70%	20000	4	316	5490695	884316	4530187	2128044
7km	70%	20000	4	329	4870446	706978	4121422	2108541
7km	70%	20000	4	248	4179826	641443	3496723	1943656
7km	70%	20000	4	195	4672290	708764	3929975	1536704
7km	70%	20000	4	217	4007016	575409	3401547	1649732
7km	70%	20000	4	270	5005117	735037	4205156	1826850
7km	70%	20000	4	249	6119976	897610	5143473	2251847
7km	70%	20000	4	272	6697351	982808	5639422	2438964
7km	70%	20000	4	261	4127497	581323	3481081	1716166
7km	70%	20000	4	222	6507540	937472	5513327	2563503
7km	70%	20000	4	311	7191057	955553	6143320	2775843
7km	70%	20000	4	262	4974039	667598	4273068	1866242
7km	70%	20000	4	250	5210496	722547	4430393	2058102
7km	70%	20000	4	215	4997783	859689	4087093	1830342
7km	70%	20000	4	297	4610766	668029	3886034	1700746
7km	70%	20000	4	256	4968118	630069	4286933	1961537
7km	70%	20000	4	248	4872244	667634	4145411	1975786
7km	70%	20000	4	244	6660440	933499	5633402	2432414
7km	70%	20000	4	217	4934433	747186	4126334	1742561
7km	70%	20000	4	261	3993271	633369	3322677	1662145
7km	70%	20000	4	205	4952911	701894	4213126	1731411
7km	70%	20000	4	243	6150143	900302	5191805	2473003
7km	70%	20000	4	256	4456754	639433	3749336	2003916
7km	70%	20000	4	198	4227648	576518	3595811	1796365
7km	70%	20000	4	179	4659298	709326	3893594	1720750
7km	70%	20000	4	295	4654461	741778	3876479	1912193
7km	70%	20000	4	267	4541989	640521	3847402	1926048
7km	70%	20000	4	287	5990787	804648	5120985	2396305
7km	70%	20000	4	193	4844603	728650	4049672	1778764
7km	70%	20000	4	334	6662539	833199	5762083	2254870
7km	70%	20000	4	203	4826329	754996	4004516	1731249
7km	70%	20000	4	258	3962877	618262	3313906	1586718
7km	70%	20000	4	290	4069590	604502	3416811	1777132
7km	70%	20000	4	306	4214269	623463	3548993	1523195
7km	70%	20000	4	243	5882752	875897	4912396	2100501
7km	70%	20000	4	193	5052157	695618	4264795	2001214
7km	70%	20000	4	255	6110246	817155	5241291	2261804
7km	70%	20000	4	261	5636158	838567	4746967	2299650
7km	70%	20000	4	253	5205833	836417	4296675	1884909
7km	70%	20000	4	288	7254914	945542	6247893	2250434
7km	70%	20000	4	234	6392234	860116	5468751	2327994
7km	70%	20000	4	227	5576713	877192	4612078	2226166
7km	70%	20000	4	283	6490451	908117	5518995	2476204
7km	70%	20000	4	226	4234856	583446	3607643	1790368
7km	70%	20000	4	201	5437459	830602	4542988	1831474
7km	70%	20000	4	265	6604507	898073	5647569	2182808
7km	70%	20000	4	258	6447034	925952	5443442	2215491
7km	70%	20000	4	271	5617197	872946	4687196	1780790
7km	70%	20000	4	262	2705228	357593	2316312	1478752
7km	70%	20000	4	230	6863368	905965	5895399	2455618
7km	70%	20000	4	220	5099288	739572	4291600	1775020
7km	70%	20000	4	235	7287724	1074600	6159930	2685001
7km	70%	20000	4	257	5382174	689912	4615257	1808615
7km	70%	20000	4	309	6930326	935615	5914404	2595822
7km	70%	20000	4	225	4451524	662834	3740794	1915651
7km	70%	20000	4	226	3584211	517072	3018811	1641755
7km	70%	20000	4	286	5843868	728416	5067342	2162894
7km	70%	20000	4	230	3766372	510388	3197958	1642240
7km	70%	20000	4	193	4672743	730215	3879755	1553878
7km	70%	20000	4	239	4627543	590218	3992715	1965115
7km	70%	20000	4	240	6123559	1016714	5018976	2628587
7km	70%	20000	4	266	4240071	678284	3517711	1746057
7km	70%	20000	4	293	5899025	908273	4937364	2196335
7km	70%	20000	4	205	4690510	769841	3870304	1807913
7km	70%	20000	4	257	4714209	712766	3966074	1913834
7km	70%	20000	4	328	5807441	830941	4936759	2052651
7km	70%	20000	4	351	5825533	832103	4931313	2367339
7km	70%	20000	4	193	5124452	833181	4233725	1875721
7km	70%	20000	4	189	3951531	596453	3318633	1693120
7km	70%	20000	4	290	5227400	693675	4483213	2247295
7km	70%	20000	4	185	5998663	882359	5047801	2150910
7km	70%	20000	4	285	4834319	735401	4046258	2128324
7km	70%	20000	4	330	6673963	987633	5618022	2800820
7km	70%	20000	4	221	6070179	943393	5051934	2334479
7km	70%	20000	4	233	4615512	744868	3809189	1977029
7km	70%	20000	4	253	4771172	640786	4097891	1866235
7km	70%	20000	4	235	4728055	745205	3949661	1740678
7km	70%	20000	4	228	4556604	638673	3880755	1685512
7km	70%	20000	4	251	4291829	688682	3565103	2133758
7km	70%	20000	4	246	6497502	874905	5568839	2484488
7km	70%	20000	4	246	6224431	803963	5382682	2420205
7km	70%	20000	4	215	3988762	571207	3387675	1611245
7km	70%	20000	4	272	5609933	840645	4730699	2098041
7km	70%	20000	4	364	4032040	586022	3400698	2006512
7km	70%	20000	4	377	3748662	570999	3141919	1733423
7km	70%	20000	4	224	5324504	782533	4468982	1964014
7km	70%	20000	4	297	4302467	584789	3676939	1607450
7km	70%	20000	4	255	4252123	624162	3549460	1688575
7km	70%	20000	4	251	5567402	681265	4838398	1964300
7km	70%	20000	4	245	5833761	819618	4958165	1895837
7km	70%	20000	4	190	5137185	759102	4318938	1760698
7km	70%	20000	4	197	4961225	728939	4191057	1881583
7km	70%	20000	4	220	4533495	646135	3828733	1689751
7km	70%	20000	4	291	4729028	644950	4033871	1958085
7km	70%	20000	4	274	7431939	1106366	6251452	2780198
7km	70%	20000	4	436	4203192	618715	3524436	1687564
7km	70%	20000	4	223	5275871	844620	4386746	1915249
7km	70%	20000	4	208	3282072	495120	2746383	1577682
7km	70%	20000	4	304	5815107	838623	4937273	2230996
7km	70%	20000	4	220	4411516	638706	3741681	1666334
7km	70%	20000	4	232	6408738	854998	5500719	2531416
7km	70%	20000	4	284	5044019	734869	4252405	2009997
7km	70%	20000	4	209	5955299	853434	5028103	2060193
7km	70%	20000	4	252	4277442	690776	3543607	1733839
7km	70%	20000	4	216	5400370	759415	4604026	1909699
7km	70%	20000	4	253	5473180	864450	4543746	2371234
7km	70%	20000	4	316	5926322	901989	4968514	2132685
7km	70%	20000	4	316	4325209	644503	3634530	1721978
7km	70%	20000	4	215	4879211	738522	4092279	1878173
7km	70%	20000	4	289	4543400	678274	3817861	1964598
7km	70%	20000	4	290	5453930	864278	4534002	2156741
7km	70%	20000	4	231	6415393	960032	5388337	2408631
7km	70%	20000	4	326	6264522	850604	5337446	2359401
7km	70%	20000	4	234	4681258	689832	3952592	2047933
7km	70%	20000	4	248	4652285	704024	3882674	1671627
7km	70%	20000	4	185	4243671	628829	3574912	1663443
7km	70%	20000	4	256	5366014	841381	4467880	1990949
7km	70%	20000	4	212	4524754	690386	3790481	1807782
7km	70%	20000	4	201	5248207	764090	4421905	2048394
7km	70%	20000	4	243	6177599	948224	5158869	2530119
7km	70%	20000	4	327	4649521	690277	3917657	1718004
7km	70%	20000	4	235	6876018	976474	5842645	2543974
7km	70%	20000	4	246	5880972	869190	4947462	2180473
7km	70%	20000	4	283	5910262	778306	5025514	2273063
7km	70%	20000	4	304	5633662	778164	4779195	2429783
7km	70%	20000	4	275	3554901	551636	2973153	1531911
7km	70%	20000	4	221	5023839	798052	4163204	2125888
7km	70%	20000	4	200	5102488	737072	4309949	1740538
7km	70%	20000	4	198	5387054	874231	4438953	2000390
7km	70%	20000	4	327	5698840	724414	4935238	2293726
7km	70%	20000	4	220	5843534	730051	5066542	2173260
7km	70%	20000	4	365	5406820	761097	4584988	2035125
7km	70%	20000	4	363	7036510	922858	5997791	2462230
7km	70%	20000	4	232	6323255	885934	5384187	2269731
7km	70%	20000	4	255	6899941	991127	5833560	2362947
7km	70%	20000	4	220	4611356	701333	3875184	1868292
7km	70%	20000	4	258	4912103	736361	4134740	1806524
7km	70%	20000	4	301	6517477	901102	5566777	2456140
7km	70%	20000	4	314	5661536	823775	4769392	2103237
7km	70%	20000	4	178	4207847	614128	3532594	1508666
7km	70%	20000	4	286	6038481	904911	5073307	2405735
7km	70%	20000	4	213	4360606	646797	3677160	1716093
7km	70%	20000	4	244	4374720	654426	3672610	1599558
7km	70%	20000	4	322	6466352	901424	5498027	2557149
7km	70%	20000	4	218	5257056	748120	4448057	1886394
7km	70%	20000	4	226	6199325	948814	5180839	2211063
7km	70%	20000	4	282	6003279	859372	5071146	2405627
7km	70%	20000	4	313	5474584	811599	4599274	2035269
7km	70%	20000	4	380	5979988	829111	5097835	2649667
7km	70%	20000	4	284	5056499	794219	4214082	2097502
7km	70%	20000	4	250	5681622	794942	4832129	2214708
7km	70%	20000	4	248	6668195	906880	5716763	2513218
7km	70%	20000	4	301	6979179	951197	5921772	2480500
7km	70%	20000	4	294	5136939	718858	4374074	1823805
7km	70%	20000	4	339	5105332	705707	4361138	2078925
7km	70%	20000	4	215	5655343	741688	4869843	2130572
7km	70%	20000	4	325	6083562	802149	5224862	2132055
7km	70%	20000	4	280	5903664	798015	5058119	2215415
7km	70%	20000	4	222	4709567	680838	3982154	1863283
7km	70%	20000	4	234	5021735	766983	4201786	1622554
7km	70%	20000	4	257	5000632	715615	4220979	2148094
7km	70%	20000	4	262	7544506	1012633	6446285	2478366
7km	70%	20000	4	224	5017537	729176	4239708	1769655
7km	70%	20000	4	273	4619255	644355	3939137	2236412
7km	70%	20000	4	184	3320180	507685	2760683	1293070
7km	70%	20000	4	234	4701646	700253	3921612	1831192
7km	70%	20000	4	236	4564512	683562	3831458	1630352
7km	70%	20000	4	262	7287432	1025242	6184570	2753482
7km	70%	20000	4	285	4494649	618366	3847130	1989666
7km	70%	20000	4	210	4833507	739838	4041275	1957478
7km	70%	20000	4	256	6419580	880476	5458989	2636596
7km	70%	20000	4	284	7157463	1012048	6064348	2625604
7km	70%	20000	4	250	6947503	928870	5937365	2433382
7km	70%	20000	4	232	6241914	920999	5258001	1910382
7km	70%	20000	4	232	5371475	821306	4482901	1987516
7km	70%	20000	4	271	6845993	990199	5781145	2462719
7km	70%	20000	4	226	4863439	648283	4152534	1937086
7km	70%	20000	4	255	5154633	827650	4260964	1915017
7km	70%	20000	4	234	4230715	685218	3508785	1652131
7km	70%	20000	4	259	5091296	705289	4338995	1983002
7km	70%	20000	4	232	5706123	875387	4762046	2116893
7km	70%	20000	4	240	6412789	874151	5486099	2309669
7km	70%	20000	4	264	7420360	1012456	6330486	2925639
7km	70%	20000	4	260	5812543	918112	4831076	1909546
7km	70%	20000	4	208	3946846	538306	3380387	1590582
7km	70%	20000	4	297	6423180	872517	5505917	2342350
7km	70%	20000	4	231	6600786	890798	5649547	2577100
7km	70%	20000	4	302	5210711	673980	4488823	2119378
7km	70%	20000	4	242	5966158	872837	5029935	2069325
7km	70%	20000	4	265	7171584	924834	6177231	2338935
7km	70%	20000	4	246	3920306	593979	3292761	1562029
7km	70%	20000	4	200	5443559	866188	4522183	1939873
7km	70%	20000	4	196	5145746	779382	4328206	1754582
7km	70%	20000	4	298	5277043	715830	4473165	2141813
7km	70%	20000	4	292	5828115	784357	4988441	2267934
7km	70%	20000	4	193	4272051	667636	3567522	1556695
7km	70%	20000	4	232	4123547	567187	3509983	1648806
7km	70%	20000	4	225	4617424	709747	3825213	1915266
7km	70%	20000	4	282	3896852	585842	3274964	1639475
7km	70%	20000	4	283	5579357	835719	4671938	2287874
7km	70%	20000	4	278	5336482	701062	4605823	2200070
7km	70%	20000	4	212	5816687	912083	4826765	2173932
7km	70%	20000	4	247	5124552	703730	4391493	2105447
7km	70%	20000	4	283	5055605	760669	4249378	1839542
7km	70%	20000	4	220	4334351	644828	3652259	1815088
7km	70%	20000	4	186	4499388	739195	3704269	1503491
7km	70%	20000	4	199	4608505	718443	3821192	1673844
7km	70%	20000	4	183	4314342	673977	3598241	1605732
7km	70%	20000	4	209	4403703	662407	3697798	1653714
7km	70%	20000	4	352	6104227	719955	5333925	2358620
7km	70%	20000	4	433	6778466	853233	5870685	2488841
7km	70%	20000	4	221	4323531	698611	3572051	1558817
7km	70%	20000	4	376	6005142	775112	5161072	2486494
7km	70%	20000	4	283	5350920	793623	4503924	1908855
7km	70%	20000	4	367	4434339	578114	3792418	1863873
7km	70%	20000	4	263	5306446	767584	4492097	1872687
7km	70%	20000	4	234	5530428	781098	4702219	2410820
7km	70%	20000	4	249	5943395	940283	4936463	2182865
7km	70%	20000	4	287	5317361	688847	4560913	1899068
7km	70%	20000	4	200	4393312	634429	3719007	1837805
7km	70%	20000	4	204	4344670	672400	3635225	1659204
7km	70%	20000	4	293	6471105	850520	5577343	2437933
7km	70%	20000	4	197	4219470	600263	3563988	1656026
7km	70%	20000	4	298	4226763	614027	3567124	2005686
7km	70%	20000	4	254	5176401	757026	4367904	1792530
7km	70%	20000	4	200	5127924	725428	4334629	1822851
7km	70%	20000	4	189	4981927	802450	4098225	1714871
7km	70%	20000	4	256	4801769	681452	4075357	2151116
7km	70%	20000	4	251	6765110	964524	5742911	2650436
7km	70%	20000	4	211	5026751	786987	4180305	2063782
7km	70%	20000	4	296	5531112	653390	4817732	2383683
7km	70%	20000	4	221	6885201	963884	5853536	2396562
7km	70%	20000	4	215	4183023	585946	3544619	1564883
7km	70%	20000	4	261	4930743	698313	4161736	1788769
7km	70%	20000	4	224	4749514	745162	3935199	1963880
7km	70%	20000	4	196	5112523	701203	4368107	1909794
7km	70%	20000	4	344	5453359	754651	4667084	1964395
7km	70%	20000	4	210	4796135	740601	4002701	1862492
7km	70%	20000	4	255	6023400	836268	5115262	2590467
7km	70%	20000	4	274	3946896	539424	3357786	1654455
7km	70%	20000	4	277	5562232	747530	4766318	2281153
7km	70%	20000	4	242	6275024	942810	5236271	2158520
7km	70%	20000	4	267	4453712	669976	3736754	1902478
7km	70%	20000	4	284	4990917	765001	4160957	1939549
7km	70%	20000	4	299	6019836	706223	5245019	2418384
7km	70%	20000	4	249	5476742	724225	4680597	2037994
7km	70%	20000	4	231	5286854	751234	4473277	2092587
7km	70%	20000	4	281	6176723	880310	5239209	2330274
7km	70%	20000	4	231	5247450	748129	4454610	2040100
7km	70%	20000	4	240	5839432	907860	4846772	1914117
7km	70%	20000	4	234	6307255	867421	5360212	2333864
7km	70%	20000	4	249	4864433	782639	4044701	1846583
7km	70%	20000	4	268	5209467	787193	4375092	1968582
7km	70%	20000	4	250	4980271	762971	4154961	1668958
7km	70%	20000	4	257	4383336	616919	3719440	1719301
7km	70%	20000	4	266	6432263	843421	5535399	2090401
7km	70%	20000	4	218	6454067	917897	5481282	1918664
7km	70%	20000	4	287	6393976	967252	5355166	2496667
7km	70%	20000	4	278	7562732	1048659	6398054	2470344
7km	70%	20000	4	301	6712703	938847	5710672	2571228
7km	70%	20000	4	195	3917288	615829	3265595	1494600
7km	70%	20000	4	251	5282639	815493	4407206	2346336
7km	70%	20000	4	287	4892540	669139	4170775	2023336
7km	70%	20000	4	304	4080631	600755	3434362	1565128
7km	70%	20000	4	247	5150840	724035	4346395	1866940
7km	70%	20000	4	242	5797355	816445	4936255	2035742
7km	70%	20000	4	242	5671801	728472	4892588	2291633
7km	70%	20000	4	236	6937947	852536	6019036	2384305
7km	70%	20000	4	289	6577029	880541	5648460	2347700
7km	70%	20000	4	178	4391748	702980	3609879	1739739
7km	70%	20000	4	203	5420393	821095	4528028	1809082
7km	70%	20000	4	251	5845227	916957	4872434	2165761
7km	70%	20000	4	292	4568132	686896	3817945	1767147
7km	70%	20000	4	227	4367432	640088	3682145	1709883
7km	70%	20000	4	295	4616676	656289	3904109	1657387
7km	70%	20000	4	225	4952507	703076	4176117	2047830
7km	70%	20000	4	287	5975683	830408	5099424	2012132
7km	70%	20000	4	275	5158310	770203	4331239	2130859
7km	70%	20000	4	240	5976921	875677	5065499	2060793
7km	70%	20000	4	292	5487028	759873	4686348	1851350
7km	70%	20000	4	418	5878953	682452	5136046	2051805
7km	70%	20000	4	248	5487189	775682	4647135	2366077
7km	70%	20000	4	240	6747734	826741	5861751	2543069
7km	70%	20000	4	266	6452861	829945	5538658	2166301
7km	70%	20000	4	182	4955659	770775	4099981	1692024
7km	70%	20000	4	222	5869177	941979	4844606	2222680
7km	70%	20000	4	215	6294653	910757	5297079	2621002
7km	70%	20000	4	210	5359513	876213	4403999	2299284
7km	70%	20000	4	238	6497600	927725	5495061	2363437
7km	70%	20000	4	231	6021589	771220	5199022	2131521
7km	70%	20000	4	297	6432213	841818	5526856	2324636
7km	70%	20000	4	204	4856762	750672	4050916	1703501
7km	70%	20000	4	222	4713518	681145	3969160	1992085
7km	70%	20000	4	190	3897201	576048	3290837	1532025
7km	70%	20000	4	314	5679973	767791	4860088	2156238
7km	70%	20000	4	203	4367360	656996	3671906	1813888
7km	70%	20000	4	251	4752312	726507	3985386	1998886
7km	70%	20000	4	316	6070610	804733	5200793	2467605
7km	70%	20000	4	359	6152601	925812	5167847	2258444
7km	70%	20000	4	234	5811213	826764	4930789	1940876
7km	70%	20000	4	254	5115857	754480	4324054	1770310
7km	70%	20000	4	227	3983016	565021	3388917	1570250
7km	70%	20000	4	281	7695168	1058908	6543169	2497776
7km	70%	20000	4	214	5786240	837441	4873902	1958401
7km	70%	20000	4	230	5802263	791011	4940308	2132607
7km	70%	20000	4	229	5560512	887691	4586408	1997163
7km	70%	20000	4	220	4922139	761966	4109730	1832909
7km	70%	20000	4	221	4835640	762906	4014491	1855044
7km	70%	20000	4	319	5040636	682270	4301742	1855408
7km	70%	20000	4	266	5502748	714828	4748836	2328191
7km	70%	20000	4	194	4339046	631259	3679508	1572206
7km	70%	20000	4	263	5886553	844346	4972874	2224928
7km	70%	20000	4	263	4842971	744237	4059129	2028014
7km	70%	20000	4	197	5861344	896375	4896057	2097358
7km	70%	20000	4	199	4967717	827663	4093812	2007366
7km	70%	20000	4	407	6025032	786700	5198666	2482744
7km	70%	20000	4	233	5385402	769495	4538519	2073061
7km	70%	20000	4	223	5122376	727764	4359267	1744654
7km	70%	20000	4	228	3777637	575493	3151424	1633002
7km	70%	20000	4	324	3612294	542006	3025092	1506967
7km	70%	20000	4	243	4595428	709163	3835209	1855272
7km	70%	20000	4	231	5280057	740218	4498110	1968783
7km	70%	20000	4	232	5073217	750897	4274427	1964244
7km	70%	20000	4	253	5239833	744979	4439103	2049264
7km	70%	20000	4	199	4765871	746058	3972126	1859036
7km	70%	20000	4	223	5341925	809411	4470084	2214464
7km	70%	20000	4	222	5578922	837000	4686547	2093956
7km	70%	20000	4	237	4615915	671710	3907020	1839267
7km	70%	20000	4	227	6132266	773063	5286403	2127249
7km	70%	20000	4	189	5488473	943573	4472281	1982976
7km	70%	20000	4	236	5170835	853892	4273931	2037013
7km	70%	20000	4	204	5353322	804008	4501076	2043181
7km	70%	20000	4	250	6005381	835408	5123170	2261867
7km	70%	20000	4	223	4303601	658775	3610277	1468526
7km	70%	20000	4	203	4487462	681870	3773385	1736911
7km	70%	20000	4	229	4476207	612806	3795028	1707716
7km	70%	20000	4	202	5702315	820094	4823465	1836303
7km	70%	20000	4	232	6023625	794236	5183437	2146941
7km	70%	20000	4	195	5542302	870983	4602536	1996336
7km	70%	20000	4	260	5443002	839816	4541629	2063112
7km	70%	20000	4	226	3544721	546038	2960958	1630212
7km	70%	20000	4	193	5587258	848693	4648653	2016393
7km	70%	20000	4	243	4876066	705333	4119904	1913534
7km	70%	20000	4	184	4314770	646142	3623915	1731254
7km	70%	20000	4	344	5138820	755050	4322895	2033814
7km	70%	20000	4	195	5656463	925512	4647633	2299992
7km	70%	20000	4	247	5916555	758230	5075484	2160765
7km	70%	20000	4	283	5334233	765513	4519117	2080637
7km	70%	20000	4	249	5482263	688365	4747574	2036450
7km	70%	20000	4	352	5246606	805631	4372322	2039751
7km	70%	20000	4	207	4645439	723397	3876877	1548277
7km	70%	20000	4	217	5037869	771000	4200737	2082875
7km	70%	20000	4	239	4724615	712162	3952256	1931872
7km	70%	20000	4	189	4343637	634423	3670551	1733196
7km	70%	20000	4	260	6624040	994832	5552883	2654921
7km	70%	20000	4	210	4167298	582755	3533339	1677772
7km	70%	20000	4	230	4728149	689607	3994053	1957171
7km	70%	20000	4	191	6312793	857351	5376920	1899937
7km	70%	20000	4	337	4878157	740079	4052859	1632856
7km	70%	20000	4	216	4237164	599254	3605539	1599739
7km	70%	20000	4	194	5321171	810079	4447570	2169190
7km	70%	20000	4	189	4609224	673030	3901080	1863230
7km	70%	20000	4	173	5390104	865245	4466574	1703750
7km	70%	20000	4	245	4663069	697428	3923421	2130141
7km	70%	20000	4	251	6168090	834697	5231016	2473136
7km	70%	20000	4	178	5154418	674396	4426869	1712014
7km	70%	20000	4	222	5590888	824043	4698274	2269611
7km	70%	20000	4	284	6033327	773891	5212084	2208287
7km	70%	20000	4	243	4850044	728561	4041230	2060449
7km	70%	20000	4	208	4659735	690923	3903745	1572138
7km	70%	20000	4	270	6755898	949196	5730859	2454093
7km	70%	20000	4	250	4379520	670697	3659262	1501012
7km	70%	20000	4	216	6347511	997829	5251600	2095587
7km	70%	20000	4	201	5107782	772457	4273832	1851131
7km	70%	20000	4	243	4467252	653893	3762366	1809327
7km	70%	20000	4	251	6210787	938292	5185047	2225954
7km	70%	20000	4	240	3742045	543418	3159177	1528441
7km	70%	20000	4	382	7107439	993254	6046777	2844849
7km	70%	20000	4	248	4627157	664434	3901877	1751678
7km	70%	20000	4	294	5460432	707435	4681175	2122339
7km	70%	20000	4	312	3850472	572131	3227952	1726098
7km	70%	20000	4	286	6510249	871947	5595923	2394581
7km	70%	20000	4	280	7161941	984552	6096945	2617589
7km	70%	20000	4	252	5152612	740820	4366373	2031688
7km	70%	20000	4	218	3835433	607884	3174859	1564904
7km	70%	20000	4	238	4136739	580271	3522199	1626929
7km	70%	20000	4	199	5487560	872877	4549377	1993667
7km	70%	20000	4	226	7431378	1024690	6320477	2746201
7km	70%	20000	4	194	5132234	781204	4297956	1818704
7km	70%	20000	4	197	5384482	830801	4490526	1738045
7km	70%	20000	4	162	3282795	521598	2728228	1538016
7km	70%	20000	4	333	5236620	740146	4434031	2151814
7km	70%	20000	4	283	6953437	904959	5970895	2370339
7km	70%	20000	4	235	4432925	649565	3756213	1658668
7km	70%	20000	4	218	4474075	606578	3833883	1861772
7km	70%	20000	4	237	6778768	923774	5771826	2652054
7km	70%	20000	4	235	4598181	629567	3919590	1816789
7km	70%	20000	4	303	5381110	779570	4555922	2014321
7km	70%	20000	4	255	5252110	777202	4422962	1953685
7km	70%	20000	4	192	3875776	597868	3242130	1624305
7km	70%	20000	4	213	5081966	786592	4220676	1770595
7km	70%	20000	4	350	4161590	630082	3503778	1705540
7km	70%	20000	4	229	7166617	960427	6131091	2579630
7km	70%	20000	4	221	4941394	697906	4186491	1853338
7km	70%	20000	4	206	5118917	816713	4229948	1645102
7km	70%	20000	4	274	5100807	668660	4403473	1963664
7km	70%	20000	4	256	4118266	604617	3471109	1695710
7km	70%	20000	4	253	7115693	1031647	6001698	2364782
7km	70%	20000	4	218	4880826	691751	4128407	1702656
7km	70%	20000	4	217	4835798	721330	4089824	1750702
7km	70%	20000	4	210	5137955	848035	4238424	2135670
7km	70%	20000	4	281	7084246	965255	6049793	2686749
7km	70%	20000	4	234	3971955	597615	3321760	1447613
7km	70%	20000	4	256	4643944	656809	3938143	1607287
7km	70%	20000	4	218	5094312	689726	4362737	1897455
7km	70%	20000	4	319	6979112	1015995	5877230	2601860
7km	70%	20000	4	333	5108048	728220	4330694	2130549
7km	70%	20000	4	218	4886791	676503	4145779	1791463
7km	70%	20000	4	225	4494840	651670	3802094	1764126
7km	70%	20000	4	227	5075773	740232	4280289	2243334
7km	70%	20000	4	272	5821056	711543	5058894	2305824
7km	70%	20000	4	263	5064919	766846	4242328	1819640
7km	70%	20000	4	221	3875549	562917	3266259	1600603
7km	70%	20000	4	239	5116242	785333	4295043	1717718
7km	70%	20000	4	359	5292624	704085	4539740	2045495
7km	70%	20000	4	292	5079880	758299	4245971	1882958
7km	70%	20000	4	335	5002753	716095	4226464	2102503
7km	70%	20000	4	211	4865283	721411	4073997	1782890
7km	70%	20000	4	253	6259675	867123	5309870	2477364
7km	70%	20000	4	233	4841019	710931	4022033	1745232
7km	70%	20000	4	248	5801759	821767	4934620	2161196
7km	70%	20000	4	211	5656319	829979	4772140	2283298
7km	70%	20000	4	340	5261833	765039	4453695	2347273
7km	70%	20000	4	256	4759785	691308	4030473	1999876
7km	70%	20000	4	240	6066719	799989	5197280	2285768
7km	70%	20000	4	298	5385584	825968	4508251	2157728
7km	70%	20000	4	246	5910054	792360	5041648	2051461
7km	70%	20000	4	258	5684325	775792	4857192	2293144
7km	70%	20000	4	296	5155089	775480	4320138	2074437
7km	70%	20000	4	211	5825728	863588	4894205	2173377
7km	70%	20000	4	185	4890062	759276	4066764	1651333
7km	70%	20000	4	188	5222996	822886	4338912	1740770
7km	70%	20000	4	204	5412674	767799	4556938	1898418
7km	70%	20000	4	271	6200205	853363	5298465	2279254
7km	70%	20000	4	221	5138273	777501	4295897	2378026
7km	70%	20000	4	194	5416473	777453	4586683	1898837
7km	70%	20000	4	249	5399278	790930	4557936	1885494
7km	70%	20000	4	263	4952253	768602	4141215	1820708
7km	70%	20000	4	259	5078828	785621	4246053	1818980
7km	70%	20000	4	205	4342152	622518	3676797	1783349
7km	70%	20000	4	230	6508733	897107	5543466	2434323
7km	70%	20000	4	245	6290493	932668	5289696	2344622
7km	70%	20000	4	234	6403623	982736	5354070	2546654
7km	70%	20000	4	303	4806242	676526	4070401	2040156
7km	70%	20000	4	237	7245081	1023045	6154757	2746151
7km	70%	20000	4	284	6509442	1030580	5399395	2416705
7km	70%	20000	4	259	6564790	980890	5540810	2518399
7km	70%	20000	4	247	5490674	776622	4613759	2202575
7km	70%	20000	4	303	6400239	860544	5475907	2305033
7km	70%	20000	4	251	5389713	716306	4617145	2057473
7km	70%	20000	4	248	5666632	797347	4800645	2052788
7km	70%	20000	4	243	5484006	858835	4573028	1911952
7km	70%	20000	4	214	5184958	785202	4321850	2244467
7km	70%	20000	4	173	3604104	542761	2999290	1329570
7km	70%	20000	4	176	4867864	713673	4069146	1644758
7km	70%	20000	4	217	4693971	687677	3964587	1677704
7km	70%	20000	4	237	5600557	805401	4745834	1950453
7km	70%	20000	4	261	5485677	866869	4578857	2252910
7km	70%	20000	4	274	5602881	850102	4647226	2247413
7km	70%	20000	4	285	5982743	885795	5013599	2394686
7km	70%	20000	4	228	5835526	886440	4883055	1992496
7km	70%	20000	4	228	5797739	729055	5008118	2044462
7km	70%	20000	4	354	7094053	1010064	5970456	2849093
7km	70%	20000	4	235	5593381	826996	4688120	2162359
7km	70%	20000	4	231	5313445	787040	4484367	1860939
7km	70%	20000	4	239	4990511	782570	4154462	1724489
7km	70%	20000	4	223	4614522	650221	3928147	1740645
7km	70%	20000	4	260	4714135	671865	3984227	1798505
7km	70%	20000	4	242	5740642	912874	4763696	2244757
7km	70%	20000	4	217	5464548	765795	4646003	1925170
7km	70%	20000	4	259	4780588	769189	3947358	1987641
7km	70%	20000	4	227	4620899	664928	3908129	1746735
7km	70%	20000	4	212	4618084	715081	3856084	1655514
7km	70%	20000	4	233	4932143	783207	4094361	2061490
7km	70%	20000	4	296	3803401	528597	3241226	1654903
7km	70%	20000	4	254	4587891	692642	3837012	1787449
7km	70%	20000	4	214	6002133	831351	5089191	2120886
7km	70%	20000	4	247	4854873	728877	4072715	1829971
7km	70%	20000	4	231	4837283	680624	4118477	1677744
7km	70%	20000	4	193	5102675	853785	4190038	1841182
7km	70%	20000	4	246	4575376	671075	3852034	1663573
7km	70%	20000	4	204	3991824	644838	3305065	1984309
7km	70%	20000	4	321	6727519	860368	5791172	2240053
7km	70%	20000	4	201	5489289	857599	4579496	2033983
7km	70%	20000	4	212	4166498	633947	3483261	1752047
7km	70%	20000	4	293	4594674	691285	3805792	1963325
7km	70%	20000	4	214	5604929	855739	4698421	2056799
7km	70%	20000	4	225	5135761	741521	4341504	1768088
7km	70%	20000	4	229	4342497	593115	3692636	1855620
7km	70%	20000	4	319	5585287	736294	4781679	2293936
7km	70%	20000	4	312	5883810	770947	5046258	2326933
7km	70%	20000	4	243	5325465	749416	4537894	2197643
7km	70%	20000	4	226	4644226	708090	3902586	1835362
7km	70%	20000	4	251	5983937	838455	5112559	1922862
7km	70%	20000	4	352	7350190	958310	6320449	2764977
7km	70%	20000	4	204	5105441	769565	4294099	2049543
7km	70%	20000	4	250	5827013	848865	4897585	2231149
7km	70%	20000	4	252	5548455	751772	4744228	2187995
7km	70%	20000	4	210	4609346	681816	3877848	1651441
7km	70%	20000	4	242	5664809	900976	4676210	2111089
7km	70%	20000	4	204	4707618	692547	3962175	1477228
7km	70%	20000	4	243	4223345	591787	3602485	1676752
7km	70%	20000	4	213	4971816	752157	4177666	1767771
7km	70%	20000	4	251	5542276	759328	4715018	2086088
7km	70%	20000	4	269	6930821	987180	5857174	2483802
7km	70%	20000	4	190	4971633	729238	4193178	1660960
7km	70%	20000	4	208	4444437	605844	3811492	1731650
7km	70%	20000	4	212	3768776	629688	3106327	1578677
7km	70%	20000	4	191	4521873	662826	3814235	1610739
7km	70%	20000	4	205	3996707	609426	3343178	1649919
7km	70%	20000	4	350	5253846	717609	4495087	2206363
7km	70%	20000	4	222	4883291	651472	4167477	2008610
7km	70%	20000	4	400	5152150	744462	4337107	2333055
7km	70%	20000	4	236	5277602	756253	4464069	2175814
7km	70%	20000	4	231	6323053	916878	5346667	2340919
7km	70%	20000	4	234	5822973	823565	4938453	2457131
7km	70%	20000	4	179	4683768	698445	3934300	1678055
7km	70%	20000	4	268	5412631	786102	4555253	2168660
7km	70%	20000	4	262	4355023	627709	3686018	2000931
7km	70%	20000	4	301	6301122	732532	5498845	2340715
7km	70%	20000	4	231	7268455	1070856	6118959	2617525
7km	70%	20000	4	247	4484669	627045	3794969	1642652
7km	70%	20000	4	296	5916329	770589	5105626	2594068
7km	70%	20000	4	233	5084761	841255	4197742	1772196
7km	70%	20000	4	292	5969715	939459	4948275	2327002
7km	70%	20000	4	232	5105477	811815	4220671	1870863
7km	70%	20000	4	228	6061424	959179	5047163	2294149
7km	70%	20000	4	247	5119629	776680	4288510	2002984
7km	70%	20000	4	214	4615227	682193	3850105	1648533
7km	70%	20000	4	188	5364629	827819	4461084	1976327
7km	70%	20000	4	277	6048322	802152	5176928	2011076
7km	70%	20000	4	279	5047758	672074	4332631	2131017
7km	70%	20000	4	343	4590434	738066	3804534	1786020
7km	70%	20000	4	334	4089337	609014	3423479	1628611
7km	70%	20000	4	225	5166144	765170	4334128	2218646
7km	70%	20000	4	198	4815553	722368	4021477	1746733
7km	70%	20000	4	292	5238127	729228	4458582	2186763
7km	70%	20000	4	216	5049760	743205	4250382	1849220
7km	70%	20000	4	235	4715092	731695	3923788	2039921
7km	70%	20000	4	348	5250783	694244	4516313	2009258
7km	70%	20000	4	295	5841897	754531	5028842	2208277
7km	70%	20000	4	200	4017311	609015	3369575	1734104
7km	70%	20000	4	295	5580078	688380	4855423	2442798
7km	70%	20000	4	237	5749577	842565	4850904	2309778
7km	70%	20000	4	230	3914969	516957	3365362	1559851
7km	70%	20000	4	227	6095276	869684	5143770	2342343
7km	70%	20000	4	271	6068073	796018	5227664	2398576
7km	70%	20000	4	233	5782895	798977	4935069	2322848
7km	70%	20000	4	224	5285725	759960	4455426	1851023
7km	70%	20000	4	407	6441222	796727	5582744	2481898
7km	70%	20000	4	219	4986633	716226	4211443	1871881
7km	70%	20000	4	242	3637085	550065	3059641	1558274
7km	70%	20000	4	310	6035524	965067	5012746	2398985
7km	70%	20000	4	264	4694992	715749	3945934	1801582
7km	70%	20000	4	338	6026920	864603	5091361	2607473
7km	70%	20000	4	196	5023101	766620	4208570	1824425
7km	70%	20000	4	275	5153023	740238	4362546	2169260
7km	70%	20000	4	336	6780775	901735	5779526	2501744
7km	70%	20000	4	223	4920230	762020	4103382	1838563
7km	70%	20000	4	277	3700399	547182	3123984	1532275
7km	70%	20000	4	272	5743545	860252	4807040	1906736
7km	70%	20000	4	225	4958379	707732	4200912	1958312
7km	70%	20000	4	195	4912673	737624	4114758	1687321
7km	70%	20000	4	299	5987345	797065	5121635	2425211
7km	70%	20000	4	329	6254476	918243	5273575	2549192
7km	70%	20000	4	351	6436534	871111	5487915	2591697
7km	70%	20000	4	301	5237266	723625	4447040	2291808
7km	70%	20000	4	311	6456042	838180	5544801	2367810
7km	70%	20000	4	256	4787700	731742	4019886	1694125
7km	70%	20000	4	250	6705822	863838	5776925	2260958
7km	70%	20000	4	345	5663727	790797	4830195	1934365
7km	70%	20000	4	278	4847156	733389	4063265	2090906
7km	70%	20000	4	342	4126911	587957	3472518	1950045
7km	70%	20000	4	248	4964239	784536	4118194	2077767
7km	70%	20000	4	204	4537518	699131	3800055	1701276
7km	70%	20000	4	208	4747335	626780	4075957	1714589
7km	70%	20000	4	198	4048401	661598	3362799	1642791
7km	70%	20000	4	197	4137091	596691	3510482	1424440
7km	70%	20000	4	302	4849379	711256	4086077	1803336
7km	70%	20000	4	288	5437037	812271	4572764	2202439
7km	70%	20000	4	320	4242937	582043	3621919	1759673
7km	70%	20000	4	286	6853343	928434	5863804	2710678
7km	70%	20000	4	221	4335813	661261	3640005	1987858
7km	70%	20000	4	238	5949010	867316	5006107	2141106
7km	70%	20000	4	259	4112102	613540	3431105	1751832
7km	70%	20000	4	316	5279602	780823	4411697	2367919
7km	70%	20000	4	274	7211140	923102	6222220	2657143
7km	70%	20000	4	260	4417263	676557	3695082	1710172
7km	70%	20000	4	287	6594141	904705	5613578	2403062
7km	70%	20000	4	316	5813421	855480	4907171	2116755
7km	70%	20000	4	242	6338463	880296	5400554	2093815
7km	70%	20000	4	265	7658287	1060361	6484338	2595509
7km	70%	20000	4	310	7374542	1002791	6301336	2575364
7km	70%	20000	4	224	3358693	529357	2799094	1485347
7km	70%	20000	4	197	4843313	748052	4025023	1862066
7km	70%	20000	4	253	5918046	801136	5060448	2123701
7km	70%	20000	4	250	6070069	878107	5124702	2245694
7km	70%	20000	4	204	5200601	751817	4397622	2043358
7km	70%	20000	4	279	5665362	734219	4856835	2210430
7km	70%	20000	4	235	4118396	619636	3457418	1485128
7km	70%	20000	4	219	5978332	931396	4968530	1876347
7km	70%	20000	4	253	5124656	783444	4292173	2242300
7km	70%	20000	4	219	4923692	707298	4142506	1770334
7km	70%	20000	4	198	5217800	819403	4322421	1934899
7km	70%	20000	4	268	5437336	792873	4586121	1913665
7km	70%	20000	4	197	4869870	729213	4088192	1687171
7km	70%	20000	4	255	3845325	572034	3230432	1813337
7km	70%	20000	4	229	3483823	499240	2951451	1511520
7km	70%	20000	4	238	5739872	759630	4918778	2208268
7km	70%	20000	4	200	5688850	818927	4812685	2028862
7km	70%	20000	4	208	5838984	852165	4902524	1965637
7km	70%	20000	4	239	5114502	781413	4276874	1854469
7km	70%	20000	4	306	6060224	738226	5254168	2514119
7km	70%	20000	4	226	5805481	798612	4944696	2019851
7km	70%	20000	4	234	4525587	639843	3835030	2012528
7km	70%	20000	4	280	5384037	709481	4610360	2108720
7km	70%	20000	4	299	5777533	763501	4948687	2552476
7km	70%	20000	4	224	5968931	881234	5008961	2258829
7km	70%	20000	4	255	4504531	677897	3778850	1572270
7km	70%	20000	4	180	4083952	658670	3373695	1625285
7km	70%	20000	4	201	5118963	814366	4243818	1890779
7km	70%	20000	4	249	6131446	883149	5177314	1990495
7km	70%	20000	4	176	3756496	530225	3185212	1433507
7km	70%	20000	4	255	4274949	578895	3637264	1905412
7km	70%	20000	4	243	3365814	465849	2867665	1714878
7km	70%	20000	4	265	6068395	962708	5036766	2350746
7km	70%	20000	4	201	5707406	926551	4729289	1974465
7km	70%	20000	4	246	6956958	1045482	5823218	2699039
7km	70%	20000	4	266	4199787	548448	3582359	1863655
7km	70%	20000	4	284	6707187	932388	5705884	2435860
7km	70%	20000	4	268	4545617	644750	3834461	1698988
7km	70%	20000	4	226	4401043	631748	3724463	1705231
7km	70%	20000	4	226	4226127	696192	3484752	1917819
7km	70%	20000	4	206	4925311	796563	4071002	1892149
7km	70%	20000	4	234	5031870	733839	4229500	2054105
7km	70%	20000	4	186	4578069	642140	3896845	1667556
7km	70%	20000	4	284	6055154	805246	5198291	2476684
7km	70%	20000	4	230	5870543	800152	4994612	2146760
7km	70%	20000	4	246	6122114	802341	5264530	2109421
7km	70%	20000	4	257	7609976	1089980	6427333	2591526
7km	70%	20000	4	207	4361361	679589	3631213	1868433
7km	70%	20000	4	273	4875055	791680	4042820	1815206
7km	70%	20000	4	216	4964115	761796	4140207	2007495
7km	70%	20000	4	270	6999892	1045887	5882065	2733346
7km	70%	20000	4	246	5467860	795322	4614362	2314580
7km	70%	20000	4	215	5320376	800746	4446773	1860185
7km	70%	20000	4	274	4415472	655599	3715506	1809575
7km	70%	20000	4	230	3839828	534763	3279326	1523980
7km	70%	20000	4	256	3902502	533680	3327870	1683938
7km	70%	20000	4	247	6113358	905126	5141691	2181819
7km	70%	20000	4	312	4489860	547554	3898346	1996060
7km	70%	20000	4	224	3574081	489286	3046918	1657559
7km	70%	20000	4	265	6025559	812699	5152901	2168539
7km	70%	20000	4	173	5079537	804907	4221493	1683260
7km	70%	20000	4	315	4342278	627954	3676618	1544325
7km	70%	20000	4	251	4927265	749078	4135475	1749872
7km	70%	20000	4	223	2992203	444636	2525172	1383788
7km	70%	20000	4	163	4649887	660244	3941713	1506448
7km	70%	20000	4	200	5484749	669707	4776221	2146024
7km	70%	20000	4	253	5087235	794242	4226744	1689676
7km	70%	20000	4	176	5499037	847190	4572629	1710215
7km	70%	20000	4	339	7161492	1002152	6078453	3087507
7km	70%	20000	4	273	3867154	490410	3344379	2053183
7km	70%	20000	4	274	5074847	663698	4347389	2105550
7km	70%	20000	4	268	4729226	662829	4020372	2016274
7km	70%	20000	4	286	4251082	633014	3569367	1726343
7km	70%	20000	4	206	5422752	807380	4576677	1964801
7km	70%	20000	4	244	4460414	670240	3714675	1738609
7km	70%	20000	4	307	4858026	756557	4043214	2169387
7km	70%	20000	4	176	4069193	642244	3376620	1534984
7km	70%	20000	4	294	5892531	813245	5022362	2345819
7km	70%	20000	4	210	4478969	652871	3785427	1675980
7km	70%	20000	4	212	5029445	817985	4161048	2022787
7km	70%	20000	4	335	6772340	918141	5760866	2033982
7km	70%	20000	4	343	5007097	723897	4208944	2191190
7km	70%	20000	4	187	4675693	648884	3983696	1608624
7km	70%	20000	4	247	6706357	860630	5726978	2465230
7km	70%	20000	4	195	4527422	711850	3779790	1443367
7km	70%	20000	4	294	4455828	673580	3733789	1728960
7km	70%	20000	4	232	5120711	674524	4384225	1741486
7km	70%	20000	4	319	5916986	908812	4920952	2081127
7km	70%	20000	4	286	5096199	698942	4350541	2040986
7km	70%	20000	4	266	5460381	898560	4484133	2386181
7km	70%	20000	4	253	6908337	997071	5803036	2539634
7km	70%	20000	4	269	5033684	758514	4211773	2020473
7km	70%	20000	4	205	4721642	767744	3917538	1651892
7km	70%	20000	4	210	5371910	844554	4491449	2116113
7km	70%	20000	4	212	4565582	664035	3867215	1563724
7km	70%	20000	4	235	5457126	813092	4602699	2002624
7km	70%	20000	4	216	4484843	668515	3763858	1701203
7km	70%	20000	4	214	4636952	725279	3853418	1877143
7km	70%	20000	4	252	4954430	623638	4251518	2140387
7km	70%	20000	4	261	5848328	785791	4992665	2075294
7km	70%	20000	4	190	4386858	630414	3723058	2067591
7km	70%	20000	4	268	6182073	814119	5300752	2361206
7km	70%	20000	4	321	4082258	591734	3448989	1722775
7km	70%	20000	4	222	4715545	722704	3935438	1562405
7km	70%	20000	4	209	5460519	816647	4554139	2111477
7km	70%	20000	4	183	4571838	692325	3836534	1614635
7km	70%	20000	4	235	5853474	912752	4856111	2556398
7km	70%	20000	4	301	7953823	1132635	6737449	2843502
7km	70%	20000	4	259	4617289	721908	3831613	1920560
7km	70%	20000	4	203	5712595	776027	4850406	2037274
7km	70%	20000	4	245	5252731	762290	4432088	2276353
7km	70%	20000	4	287	6309680	908164	5289968	2217144
7km	70%	20000	4	299	5737705	814461	4887378	2141113
7km	70%	20000	4	372	5486970	722104	4722259	2326186
7km	70%	20000	4	315	4850476	674088	4136847	1546064
7km	70%	20000	4	233	4442158	633715	3736919	1772696
7km	70%	20000	4	272	6688036	910582	5713615	2434645
7km	70%	20000	4	320	4517815	669470	3772728	2002802
7km	70%	20000	4	221	5612214	815591	4738451	2069906
7km	70%	20000	4	172	4537483	650017	3838918	1597847
7km	70%	20000	4	215	4610436	630025	3905005	1528844
7km	70%	20000	4	251	6955728	943013	5964358	2589295
7km	70%	20000	4	219	4408332	640919	3738678	1761783
7km	70%	20000	4	300	4172184	580002	3536293	1506136
7km	70%	20000	4	330	3877069	572198	3269814	1591372
7km	70%	20000	4	209	5217327	775820	4396540	1661657
7km	70%	20000	4	239	5939512	757632	5126699	2212615
7km	70%	20000	4	251	6128748	886371	5171066	2413127
7km	70%	20000	4	237	7212491	953024	6178935	2339676
7km	70%	20000	4	210	5575730	829053	4690793	1856958
7km	70%	20000	4	214	4732606	683398	4015422	1678953
7km	70%	20000	4	339	5526476	774684	4706712	2047385
7km	70%	20000	4	267	5960101	752907	5135735	2190060
7km	70%	20000	4	259	6219002	796024	5364625	2404701
7km	70%	20000	4	193	4421784	677460	3682962	1546776
7km	70%	20000	4	224	5490740	830378	4604342	1968574
7km	70%	20000	4	249	4265394	654192	3583084	1725095
7km	70%	20000	4	272	5868405	893654	4903992	2085561
7km	70%	20000	4	206	5437842	903650	4439775	2015733
7km	70%	20000	4	229	5050128	721276	4276514	1978212
7km	70%	20000	4	240	6413762	876819	5470648	2446603
7km	70%	20000	4	199	5422313	905533	4457524	1861378
7km	70%	20000	4	375	7381035	1011516	6288504	2688384
7km	70%	20000	4	239	6465272	913244	5472129	2498080
7km	70%	20000	4	227	6388904	875156	5445262	2321772
7km	70%	20000	4	228	4957698	773538	4134124	1779349
7km	70%	20000	4	185	5318486	772117	4493124	1968552
7km	70%	20000	4	277	5323015	652646	4625140	2307093
7km	70%	20000	4	191	4722204	720302	3949077	1748490
7km	70%	20000	4	255	5036767	834029	4126784	2185172
7km	70%	20000	4	289	4770223	709626	4013000	1780399
7km	70%	20000	4	250	5720349	848690	4809722	2132165
7km	70%	20000	4	215	5470129	764849	4612388	1742998
7km	70%	20000	4	220	5149561	771642	4316469	1926845
7km	70%	20000	4	226	5683817	859002	4768091	1895352
7km	70%	20000	4	256	4751256	695969	4004595	1936098
7km	70%	20000	4	216	4864933	741057	4080349	2064153
7km	70%	20000	4	269	6108845	827965	5230571	2056633
7km	70%	20000	4	254	3997360	589995	3358645	1774988
7km	70%	20000	4	222	5335620	918601	4349604	1937397
7km	70%	20000	4	268	6409182	896119	5459548	2487148
7km	70%	20000	4	189	5792206	791982	4953550	2128988
7km	70%	20000	4	235	4979256	698079	4206929	2080237
7km	70%	20000	4	280	5601972	759773	4798340	1909142
7km	70%	20000	4	166	5088615	816516	4199236	1920254
7km	70%	20000	4	248	3919381	573095	3305950	1763861
7km	70%	20000	4	232	6080382	923823	5098727	2235104
7km	70%	20000	4	262	6694882	851549	5775360	2510824
7km	70%	20000	4	190	5352545	768288	4540189	1626734
7km	70%	20000	4	234	5835457	845709	4901749	2157953
7km	70%	20000	4	169	4586719	699540	3836345	1698295
7km	70%	20000	4	227	4807213	729204	4038094	1678325
7km	70%	20000	4	303	6546864	909722	5582913	2239073
7km	70%	20000	4	295	4467237	675372	3743998	1851992
7km	70%	20000	4	303	7056635	946682	6041214	2642044
7km	70%	20000	4	285	6703225	822982	5807113	2742784
7km	70%	20000	4	201	3823064	591897	3185997	1600672
7km	70%	20000	4	304	6308239	837912	5383560	2542244
7km	70%	20000	4	277	4474675	659847	3740017	1741159
7km	70%	20000	4	358	6998999	951322	5984820	2532443
7km	70%	20000	4	195	4551164	669514	3829048	1940944
7km	70%	20000	4	281	5550645	763416	4742810	1883668
7km	70%	20000	4	262	4339430	628464	3659322	1623820
7km	70%	20000	4	234	4861452	719555	4091347	1898367
7km	70%	20000	4	197	4350301	670004	3634114	1794466
7km	70%	20000	4	227	5940366	931839	4941656	2219494
7km	70%	20000	4	210	5127162	724587	4362421	1871342
7km	70%	20000	4	181	4554403	704257	3821598	1761836
7km	70%	20000	4	204	5188294	783521	4368186	1766005
7km	70%	20000	4	258	5501190	802136	4643252	2127621
7km	70%	20000	4	173	5326562	805555	4466130	1707993
7km	70%	20000	4	264	5303279	749707	4478077	1916635
7km	70%	20000	4	268	5242483	753079	4443167	1870515
7km	70%	20000	4	206	5023691	740686	4231754	1640803
7km	70%	20000	4	271	5928743	815726	5066258	2072641
7km	70%	20000	4	263	6022137	841825	5128572	2336122
7km	70%	20000	4	287	4940622	717111	4181860	2194778
7km	70%	20000	4	194	5242849	800518	4390832	1993828
7km	70%	20000	4	251	5053823	739003	4265892	1818306
7km	70%	20000	4	269	6165508	884368	5212020	2391940
7km	70%	20000	4	247	6640831	890386	5685067	2503682
7km	70%	20000	4	296	5130319	694018	4388797	1954193
7km	70%	20000	4	241	6732188	933448	5707573	2468071
7km	70%	20000	4	266	7302114	1036548	6178913	2906668
7km	70%	20000	4	275	5693954	803380	4825841	2541877
7km	70%	20000	4	257	6721705	1064105	5574784	2561236
7km	70%	20000	4	322	5058881	634638	4367815	2281654
7km	70%	20000	4	263	5845176	757750	5021566	2389920
7km	70%	20000	4	236	4645517	678343	3927468	1921289
7km	70%	20000	4	183	4520648	716998	3753255	1662090
7km	70%	20000	4	203	5366871	810689	4474568	1771839
7km	70%	20000	4	255	4744623	678307	3991974	1896294
7km	70%	20000	4	289	7166711	984417	6093099	2543226
7km	70%	20000	4	175	5157238	810015	4300782	1767415
7km	70%	20000	4	273	4499196	651935	3783700	1969789
7km	70%	20000	4	272	5601748	784047	4735084	2147995
7km	70%	20000	4	224	6543894	909639	5560949	2175585
7km	70%	20000	4	439	6044830	782917	5197922	2233418
7km	70%	20000	4	254	4982288	698493	4216621	2163482
7km	70%	20000	4	264	5098835	750741	4301063	1822569
7km	70%	20000	4	218	4479344	617253	3816704	1616731
7km	70%	20000	4	259	4873075	737012	4093566	1803465
7km	70%	20000	4	214	7131861	1047958	6011794	2330765
7km	70%	20000	4	282	4573620	728790	3792276	1979964
7km	70%	20000	4	243	6118865	890858	5140148	2082784
7km	70%	20000	4	285	4723813	703013	3963748	1882788
7km	70%	20000	4	216	4883623	756045	4078638	1929435
7km	70%	20000	4	238	5439051	812508	4585909	1737751
7km	70%	20000	4	372	6778606	915329	5787992	2529695
7km	70%	20000	4	199	5151457	801140	4271863	1811189
7km	70%	20000	4	235	7050603	897822	6091758	2397662
7km	70%	20000	4	197	7543301	940423	6543810	2408630
7km	70%	20000	4	282	4322602	659032	3622308	1731319
7km	70%	20000	4	236	6785766	968691	5733038	2761260
7km	70%	20000	4	364	7049269	985746	5947313	2728770
7km	70%	20000	4	299	6242351	839267	5360004	2415574
7km	70%	20000	4	243	4612237	692606	3847611	1869185
7km	70%	20000	4	246	4736741	701102	3976928	1766306
7km	70%	20000	4	242	5564193	747066	4759458	2144081
7km	70%	20000	4	219	5347830	787225	4504070	2141490
7km	70%	20000	4	239	3951457	545682	3376026	1646655
7km	70%	20000	4	248	4601707	697231	3841749	1691962
7km	70%	20000	4	193	5021524	718988	4249581	1759362
7km	70%	20000	4	215	4982067	764696	4148380	2283180
7km	70%	20000	4	230	6668636	929576	5667649	2272289
7km	70%	20000	4	241	5399990	720675	4646224	2067207
7km	70%	20000	4	237	4568405	758048	3753713	1848654
7km	70%	20000	4	202	4873395	760428	4071381	1572783
7km	70%	20000	4	220	5656483	910592	4683279	2266533
7km	70%	20000	4	293	6671545	936696	5679868	2462622
7km	70%	20000	4	234	4822412	648678	4114788	1782469
7km	70%	20000	4	207	4772566	729005	3997967	1875792
7km	70%	20000	4	272	5791685	879838	4876643	1964035
7km	70%	20000	4	246	6347456	868680	5423143	2066543
7km	70%	20000	4	268	4912851	787963	4072762	1971882
7km	70%	20000	4	266	6569240	897640	5614047	2170533
7km	70%	20000	4	255	5472999	751055	4652552	2081733
7km	70%	20000	4	226	4692519	602921	4032883	1954696
7km	70%	20000	4	191	4544893	759210	3742859	1787743
7km	70%	20000	4	415	6533747	823725	5659652	2731161
7km	70%	20000	4	265	4801925	770154	3983082	1745556
7km	70%	20000	4	194	4507870	715940	3738397	1670353
7km	70%	20000	4	284	4820219	740487	4002865	1693002
7km	70%	20000	4	314	4789068	707294	4045040	1869864
7km	70%	20000	4	227	5663333	869342	4730472	1768598
7km	70%	20000	4	256	4973768	701480	4227122	1916187
7km	70%	20000	4	243	6118581	879605	5152348	2262940
7km	70%	20000	4	205	4773814	713997	4013266	1539758
7km	70%	20000	4	261	6882522	925924	5848817	2572726
7km	70%	20000	4	278	4923819	681995	4197982	1873736
7km	70%	20000	4	219	7468481	972128	6431897	2317233
7km	70%	20000	4	245	5681134	823011	4777769	2340585
7km	70%	20000	4	275	5532877	801247	4686830	2105303
7km	70%	20000	4	219	4855092	690395	4109589	1972972
7km	70%	20000	4	208	5683244	775732	4863885	2082104
7km	70%	20000	4	234	5507977	827705	4603645	2314573
7km	70%	20000	4	249	6025830	834854	5129969	2406383
7km	70%	20000	4	291	5182717	641222	4487723	2202574
7km	70%	20000	4	216	4795605	662631	4101400	1957661
7km	70%	20000	4	246	4457197	656748	3757896	2047922
7km	70%	20000	4	199	4973629	769380	4151574	1909782
7km	70%	20000	4	229	6089977	766067	5278680	2200869
7km	70%	20000	4	395	6265100	730444	5485613	2159903
7km	70%	20000	4	226	6637337	870144	5693580	2236662
7km	70%	20000	4	206	4960395	769452	4151829	1973847
7km	70%	20000	4	195	3859213	601479	3237274	1506914
7km	70%	20000	4	245	5299315	741946	4517378	1943623
7km	70%	20000	4	231	6132370	884574	5196435	2455128
7km	70%	20000	4	195	5393254	847923	4496598	1915950
7km	70%	20000	4	328	6301776	801889	5431020	2781140
7km	70%	20000	4	237	5891505	840974	5005100	2377778
7km	70%	20000	4	222	3855760	583341	3241423	1581820
7km	70%	20000	4	252	6298312	920182	5288420	2249321
7km	70%	20000	4	181	4688757	716346	3923301	1708839
7km	70%	20000	4	219	4567295	705178	3821944	1820704
7km	70%	20000	4	228	5259107	704648	4481056	2235114
7km	70%	20000	4	344	5977389	824763	5082830	2745531
7km	70%	20000	4	294	4548548	683478	3807607	1639249
7km	70%	20000	4	288	5696842	743699	4894923	2417484
7km	70%	20000	4	232	4155308	612742	3502860	1439217
7km	70%	20000	4	273	5412959	699359	4668282	1905511
7km	70%	20000	4	259	3923558	544555	3324018	1829641
7km	70%	20000	4	192	5092837	745393	4290814	1963405
7km	70%	20000	4	259	5209617	784789	4366479	1863954
7km	70%	20000	4	286	7662428	1061771	6470632	3108242
7km	70%	20000	4	210	6429632	861287	5503674	2032767
7km	70%	20000	4	170	4133481	609685	3480819	1493058
7km	70%	20000	4	250	5428124	801372	4566584	1803366
7km	70%	20000	4	201	5653029	828378	4759168	2122964
7km	70%	20000	4	247	4325092	649176	3628610	1670363
7km	70%	20000	4	200	4927709	718631	4176244	2092506
7km	70%	20000	4	258	5715573	791077	4863074	2045857
7km	70%	20000	4	272	6154968	806009	5316097	2150390
7km	70%	20000	4	270	3922152	577427	3296066	1645538
7km	70%	20000	4	483	5779489	674159	5045374	2371667
7km	70%	20000	4	202	5368207	752229	4567495	1815560
7km	70%	20000	4	196	4096297	619657	3422959	1667358
7km	70%	20000	4	285	6846538	891660	5897949	2639085
7km	70%	20000	4	209	6186915	842285	5289546	2186567
7km	70%	20000	4	201	5488033	854265	4588054	1836698
7km	70%	20000	4	244	5643786	845268	4749798	1865456
7km	70%	20000	4	315	4714132	689824	3980145	1759007
7km	70%	20000	4	244	4436428	650238	3741750	1720747
7km	70%	20000	4	203	5260345	816238	4390778	1926103
7km	70%	20000	4	246	5324694	783148	4475601	1926401
7km	70%	20000	4	332	6631554	899948	5651946	2693779
7km	70%	20000	4	314	5097803	772265	4264482	2031742
7km	70%	20000	4	201	5171106	745995	4389464	1806765
7km	70%	20000	4	263	5126854	779236	4292600	2283701
7km	70%	20000	4	226	5942055	775804	5100371	2313639
7km	70%	20000	4	251	7691290	1020842	6609560	2327465
7km	70%	20000	4	242	3822101	580859	3209993	1751227
7km	70%	20000	4	208	4505016	684629	3763874	1757178
7km	70%	20000	4	183	4750684	732181	3946200	1715321
7km	70%	20000	4	223	5857743	718051	5068857	2112324
7km	70%	20000	4	330	4994034	685023	4246524	1861609
7km	70%	20000	4	292	7373150	1024699	6272154	2702546
7km	70%	20000	4	214	4616130	748658	3829024	1959443
7km	70%	20000	4	227	6349044	925887	5349922	2068765
7km	70%	20000	4	292	7453534	996875	6384787	2510340
7km	70%	20000	4	204	4218496	622035	3526723	1694607
7km	70%	20000	4	254	5795934	818516	4933686	1898968
7km	70%	20000	4	246	4019960	587342	3388665	1687383
7km	70%	20000	4	267	6431416	905958	5421558	2489570
7km	70%	20000	4	276	4846447	645426	4150261	1748860
7km	70%	20000	4	255	6437627	874593	5491274	1982045
7km	70%	20000	4	225	4654979	673798	3938267	1630569
7km	70%	20000	4	277	5443044	907852	4490824	2270302
7km	70%	20000	4	302	4796352	687615	4048178	2171162
7km	70%	20000	4	202	3954239	589027	3324874	1848193
7km	70%	20000	4	253	4617571	750684	3830700	1730192
7km	70%	20000	4	237	5485325	778003	4653233	2145945
7km	70%	20000	4	415	6462359	885019	5502425	2695456
7km	70%	20000	4	204	4529035	689611	3787745	1767353
7km	70%	20000	4	308	5127658	732746	4328644	2214687
7km	70%	20000	4	213	5510711	812984	4626810	2100376
7km	70%	20000	4	214	4696456	727902	3901700	2056332
7km	70%	20000	4	246	5864087	848944	4948982	2249797
7km	70%	20000	4	282	7244189	989142	6170147	2506486
7km	70%	20000	4	322	4769356	687569	4016723	2157067
7km	70%	20000	4	229	5193603	822629	4297900	1730047
7km	70%	20000	4	201	5673868	832157	4778373	2141044
7km	70%	20000	4	259	5542526	772330	4717564	2175910
7km	70%	20000	4	309	5469219	742195	4681917	2385766
7km	70%	20000	4	377	4915399	596144	4282377	2103584
7km	70%	20000	4	197	4917963	714939	4150596	1668294
7km	70%	20000	4	225	3752955	530516	3182441	1607805
7km	70%	20000	4	200	4966167	718538	4194388	1704211
7km	70%	20000	4	198	5516940	808790	4664588	2124829
7km	70%	20000	4	227	5347663	770779	4524515	1916221
7km	70%	20000	4	228	5770633	813942	4890751	2302451
7km	70%	20000	4	278	5880529	855040	4940427	1981520
7km	70%	20000	4	311	8140393	1181788	6879150	3104654
7km	70%	20000	4	241	6362412	908584	5404800	2309110
7km	70%	20000	4	213	4703563	726467	3922791	1692781
7km	70%	20000	4	352	7181345	1057400	6033707	2685840
7km	70%	20000	4	252	4994343	667069	4279281	1950626
7km	70%	20000	4	321	5829592	855396	4919391	2392450
7km	70%	20000	4	243	5798870	899188	4840881	2184896
7km	70%	20000	4	233	6717313	947162	5730860	2449631
7km	70%	20000	4	257	4644329	637355	3935167	1562915
7km	70%	20000	4	205	4550106	694989	3790723	1655946
7km	70%	20000	4	229	4540423	606756	3878129	1798467
7km	70%	20000	4	194	5967665	930594	4960424	2162544
7km	70%	20000	4	278	5810974	784584	4966247	2269438
7km	70%	20000	4	204	5141242	782754	4306029	1961392
7km	70%	20000	4	218	5064301	775670	4235156	1753876
7km	70%	20000	4	258	6282842	807731	5399223	2378992
7km	70%	20000	4	300	6892298	973323	5842787	2683891
7km	70%	20000	4	191	4714249	688210	3996757	1795502
7km	70%	20000	4	309	6158329	837130	5262604	2297664
7km	70%	20000	4	221	4757732	740018	3960079	1996369
7km	70%	20000	4	255	5427005	850196	4521322	2422884
7km	70%	20000	4	234	4944666	737874	4146807	1859232
7km	70%	20000	4	299	4565853	639529	3881474	1951788
7km	70%	20000	4	376	5003310	709474	4263708	1839076
7km	70%	20000	4	190	4677502	664547	3955650	1728624
7km	70%	20000	4	285	5614201	745001	4810835	2071628
7km	70%	20000	4	241	5022094	690690	4290944	1942248
7km	70%	20000	4	250	5408826	882636	4466851	1979828
7km	70%	20000	4	276	5425880	661559	4697656	2181907
7km	70%	20000	4	229	5781501	846215	4875324	2303463
7km	70%	20000	4	205	5346991	789157	4476899	1872165
7km	70%	20000	4	405	4032575	549210	3456922	1652473
7km	70%	20000	4	237	5302754	751071	4494373	1888267
7km	70%	20000	4	371	4371634	649150	3675516	2026936
7km	70%	20000	4	202	5173835	709995	4408580	1902280
7km	70%	20000	4	192	4218544	651808	3521879	1771712
7km	70%	20000	4	234	5325876	788812	4481730	2224698
7km	70%	20000	4	203	4829880	767373	4026542	1643188
7km	70%	20000	4	338	6440002	781567	5594707	2502895
7km	70%	20000	4	242	4360813	690540	3617550	1784919
7km	70%	20000	4	265	6243162	981323	5203672	2167002
7km	70%	20000	4	315	5128815	740043	4349101	2154354
7km	70%	20000	4	244	4459941	679750	3757385	1769977
7km	70%	20000	4	366	6445612	880465	5492177	2619623
7km	70%	20000	4	184	6756021	988970	5685936	2285916
7km	70%	20000	4	208	4536686	651167	3814865	1486369
7km	70%	20000	4	280	5272916	820785	4402792	2012407
7km	70%	20000	4	219	5761923	865177	4783553	1918232
7km	70%	20000	4	196	4799501	772299	3958430	1881023
7km	70%	20000	4	262	5986549	866280	5061684	2109015
7km	70%	20000	4	273	5489771	699027	4756048	2144201
7km	70%	20000	4	331	5818203	800502	4974289	2523751
7km	70%	20000	4	284	5033367	611123	4380364	2093615
7km	70%	20000	4	208	6879163	978735	5838487	2297450
7km	70%	20000	4	337	6479965	883007	5540304	2264237
7km	70%	20000	4	248	4766833	704439	3999065	1809740
7km	70%	20000	4	193	4924028	737623	4135676	1963828
7km	70%	20000	4	207	6200486	964850	5143078	2703057
7km	70%	20000	4	239	4204351	623419	3527311	1819105
7km	70%	20000	4	274	5652945	848735	4746528	2065613
7km	70%	20000	4	294	6120129	853053	5225486	2534745
7km	70%	20000	4	251	4767981	725222	3988148	1734557
7km	70%	20000	4	209	5183973	762843	4353334	1915903
7km	70%	20000	4	201	5122159	713070	4360695	1721399
7km	70%	20000	4	243	3821425	534538	3246459	1522366
7km	70%	20000	4	200	4577800	683744	3853639	1797003
7km	70%	20000	4	387	7013402	925376	6014639	2365370
7km	70%	20000	4	202	4608517	684665	3877689	1759041
7km	70%	20000	4	195	4895089	733826	4103811	1698954
7km	70%	20000	4	238	4158836	584042	3525957	1822294
7km	70%	20000	4	221	4919827	767138	4089069	1950071
7km	70%	20000	4	205	4708529	731230	3939921	1601827
7km	70%	20000	4	276	4178596	593080	3536591	1681635
7km	70%	20000	4	327	5937298	797437	5102591	2006722
7km	70%	20000	4	322	4595567	605012	3946643	1965562
7km	70%	20000	4	176	5565954	796024	4711604	1780865
7km	70%	20000	4	251	4236997	651845	3539851	1625071
7km	70%	20000	4	203	4555057	711137	3803312	1748258
7km	70%	20000	4	232	5057432	791232	4177411	2389998
7km	70%	20000	4	209	5473076	851071	4548279	1903938
7km	70%	20000	4	232	6094977	791874	5201502	2115213
7km	70%	20000	4	241	4509737	622810	3815729	1838786
7km	70%	20000	4	271	6583482	922278	5584364	2791029
7km	70%	20000	4	230	4735073	739060	3955227	1723723
7km	70%	20000	4	209	5364561	800410	4481857	1961189
7km	70%	20000	4	231	5995073	909535	5012417	2271890
7km	70%	20000	4	313	5588479	691747	4838061	2316455
7km	70%	20000	4	228	4939176	718931	4183745	1867678
7km	70%	20000	4	183	4082020	580804	3464257	1583885
7km	70%	20000	4	293	6479760	908772	5491395	2470957
7km	70%	20000	4	228	4505899	588802	3879056	1845735
7km	70%	20000	4	286	5481051	735292	4643653	2128842
7km	70%	20000	4	234	5872120	834294	4970583	2049901
7km	70%	20000	4	240	5056434	725030	4288613	1908173
7km	70%	20000	4	220	4360237	626065	3678131	1727865
7km	70%	20000	4	309	7253924	895640	6289421	2772006
7km	70%	20000	4	196	3830467	535453	3268218	1582412
7km	70%	20000	4	231	4048972	587694	3418205	1553141
7km	70%	20000	4	186	4397562	679878	3660294	1530486
7km	70%	20000	4	294	5505952	753260	4726317	1936263
7km	70%	20000	4	254	4497148	578322	3887018	1927356
7km	70%	20000	4	286	4618092	670634	3899637	1722569
7km	70%	20000	4	231	6519612	910135	5543424	2035765
7km	70%	20000	4	224	5330430	844136	4422146	2115682
7km	70%	20000	4	232	4746318	752811	3953314	1807474
7km	70%	20000	4	321	4818259	697767	4060225	1954864
7km	70%	20000	4	227	4740222	712589	3957167	1655234
7km	70%	20000	4	238	6712519	919445	5739617	2407979
7km	70%	20000	4	277	7136829	1004742	6063426	2337300
7km	70%	20000	4	270	5300921	752425	4464004	2210303
7km	70%	20000	4	180	4845475	762145	4016972	1764311
7km	70%	20000	4	217	5134357	704380	4391862	1749400
7km	70%	20000	4	196	5278712	801709	4424296	1747860
7km	70%	20000	4	244	5765370	885902	4823702	2110272
7km	70%	20000	4	286	5829643	845383	4923609	2469328
7km	70%	20000	4	226	4455120	678201	3749503	1608515
7km	70%	20000	4	380	6406446	759819	5598591	2425421
7km	70%	20000	4	305	5440279	816910	4585400	1908509
7km	70%	20000	4	367	6044319	774902	5203394	2067797
7km	70%	20000	4	212	5801491	821413	4919390	1936064
7km	70%	20000	4	186	4082853	617146	3440498	1597900
7km	70%	20000	4	231	4276392	633379	3614268	1644089
7km	70%	20000	4	223	4830132	708129	4039171	1847480
7km	70%	20000	4	298	4722208	724026	3941998	1819841
7km	70%	20000	4	275	6130766	831222	5241216	2197167
7km	70%	20000	4	175	4433122	661310	3720567	1818550
7km	70%	20000	4	237	5277283	815268	4409082	2131535
7km	70%	20000	4	224	4786099	687419	4064121	1759683
7km	70%	20000	4	239	6477074	910930	5507700	2480718
7km	70%	20000	4	218	6341220	1004191	5275273	2126757
7km	70%	20000	4	191	4353502	661321	3661543	1653353
7km	70%	20000	4	202	4424840	675807	3703456	1750829
7km	70%	20000	4	281	6656650	866361	5710077	2152353
7km	70%	20000	4	212	5207202	766910	4389489	1748227
7km	70%	20000	4	199	4971012	754771	4181226	1770443
7km	70%	20000	4	348	4549803	663690	3850064	1745915
7km	70%	20000	4	292	4647801	670269	3932172	1827529
7km	70%	20000	4	261	4551979	669178	3824471	1801059
7km	70%	20000	4	316	7120918	956015	6112348	2602134
7km	70%	20000	4	312	4805513	746212	4015084	1962456
7km	70%	20000	4	184	4706508	725158	3904603	1756157
7km	70%	20000	4	250	5492431	730706	4684999	2425197
7km	70%	20000	4	235	5044823	790537	4201051	1924547
7km	70%	20000	4	201	4192908	634730	3518754	1663660
7km	70%	20000	4	239	6722268	1008196	5624087	2377314
7km	70%	20000	4	227	5452502	689361	4711062	2064804
7km	70%	20000	4	216	5309972	782203	4460277	1978588
7km	70%	20000	4	237	5740793	885500	4787710	2412036
7km	70%	20000	4	331	6435987	882429	5472372	2330571
7km	70%	20000	4	189	3734321	536688	3153406	1619059
7km	70%	20000	4	333	4890683	744891	4112984	2162517
7km	70%	20000	4	196	4595342	656403	3901586	1620225
7km	70%	20000	4	203	4744492	690550	3987976	1741886
7km	70%	20000	4	290	4633552	714016	3884339	1627536
7km	70%	20000	4	347	6355486	911780	5353107	2568638
7km	70%	20000	4	202	4711769	700431	3951446	1912602
7km	70%	20000	4	215	5654607	847050	4766088	2206061
7km	70%	20000	4	281	6606719	830825	5700672	2416280
7km	70%	20000	4	260	5129536	769715	4311356	1812350
7km	70%	20000	4	238	5107197	740845	4323262	1909648
7km	70%	20000	4	171	5462331	921280	4489786	1954837
7km	70%	20000	4	274	6606938	945498	5582598	2178484
7km	70%	20000	4	226	5175741	734640	4403657	1899349
7km	70%	20000	4	289	4822112	575282	4190321	2043169
7km	70%	20000	4	226	7915387	1140285	6685550	2827245
7km	70%	20000	4	208	5515917	715893	4747041	1820829
7km	70%	20000	4	258	4506918	685636	3765425	1979848
7km	70%	20000	4	293	6422461	922065	5440456	2724772
7km	70%	20000	4	228	7484632	1076339	6329850	2484006
7km	70%	20000	4	194	4809979	757488	3997815	1758899
7km	70%	20000	4	168	5042695	752649	4216118	1784911
7km	70%	20000	4	225	4815156	724245	4041226	1619860
7km	70%	20000	4	307	6129013	797928	5288718	2238539
7km	70%	20000	4	186	5134848	801661	4262033	1744319
7km	70%	20000	4	237	5323071	794721	4468930	1929518
7km	70%	20000	4	234	4967579	710980	4224657	1785491
7km	70%	20000	4	176	5005026	805591	4164456	1514201
7km	70%	20000	4	313	4012834	524182	3459716	1758920
7km	70%	20000	4	292	4162073	604588	3520753	1790909
7km	70%	20000	4	272	4162202	575807	3531564	1783117
7km	70%	20000	4	301	3488694	515887	2948439	1693007
7km	70%	20000	4	206	5265083	806905	4401273	1992817
7km	70%	20000	4	249	5046825	642272	4344229	2030043
7km	70%	20000	4	249	5445309	793901	4593743	1946192
7km	70%	20000	4	272	6513359	914163	5528860	2558397
7km	70%	20000	4	255	4439396	690589	3716596	1708475
7km	70%	20000	4	286	5466713	706557	4708766	1896341
7km	70%	20000	4	294	5798069	938327	4793168	2411519
7km	70%	20000	4	213	5098138	727606	4312875	1481698
7km	70%	20000	4	300	5331340	777678	4502971	2250576
7km	70%	20000	4	253	4774041	704164	4007263	2002415
7km	70%	20000	4	279	5687413	760339	4881311	2006830
7km	70%	20000	4	210	4594753	711639	3832338	1647575
7km	70%	20000	4	252	4500083	707192	3747551	2016921
7km	70%	20000	4	209	5336813	809689	4498064	2011582
7km	70%	20000	4	255	5548674	779043	4715272	1958252
7km	70%	20000	4	202	5310050	811825	4413248	1975490
7km	70%	20000	4	193	5303451	822092	4414992	1905110
7km	70%	20000	4	255	5550926	699341	4804981	2060030
7km	70%	20000	4	257	5468605	775255	4624384	2298689
7km	70%	20000	4	222	5346909	830489	4460620	2126914
7km	70%	20000	4	239	4629047	684867	3899951	1850456
7km	70%	20000	4	315	5996800	749713	5190954	2554080
7km	70%	20000	4	235	4699827	673150	3978171	1695205
7km	70%	20000	4	229	6343181	843534	5416995	2314252
7km	70%	20000	4	227	4496167	645047	3809997	1869944
7km	70%	20000	4	290	6046674	785884	5202114	2046427
7km	70%	20000	4	222	4643055	719815	3850885	1764401
7km	70%	20000	4	202	6368649	1011055	5276543	1998508
7km	70%	20000	4	185	4669476	751529	3874751	1728045
7km	70%	20000	4	313	5461606	781026	4637048	2003379
7km	70%	20000	4	221	6766430	960541	5723475	2358731
7km	70%	20000	4	302	4158284	516332	3588598	1858045
7km	70%	20000	4	336	7657347	1051331	6492650	2381470
7km	70%	20000	4	283	4902166	743210	4116788	1776412
7km	70%	20000	4	219	3833869	572861	3218696	1734735
7km	70%	20000	4	278	5838500	821033	4955037	2478339
7km	70%	20000	4	222	5198084	881861	4259537	1972948
7km	70%	20000	4	298	7629311	921523	6640053	2679090
7km	70%	20000	4	275	4328982	619357	3667008	1704781
7km	70%	20000	4	246	5058890	799464	4205982	1943687
7km	70%	20000	4	244	7703810	1134474	6496836	2685536
7km	70%	20000	4	210	4749489	718530	3983412	1745714
7km	70%	20000	4	258	5161334	697188	4398045	1733780
7km	70%	20000	4	333	4796069	670910	4068894	2023261
7km	70%	20000	4	295	6302731	883829	5369330	2453471
7km	70%	20000	4	276	5747440	791238	4915489	2020628
7km	70%	20000	4	302	4498868	695975	3759992	1524742
7km	70%	20000	4	241	5374958	746341	4578935	2057035
7km	70%	20000	4	235	6444900	863197	5508920	2400743
7km	70%	20000	4	235	5620707	818948	4742996	2282716
7km	70%	20000	4	208	4573820	669385	3861301	1700999
7km	70%	20000	4	289	5139315	672116	4422423	2372369
7km	70%	20000	4	296	5816230	702895	5018129	2108844
7km	70%	20000	4	335	6106437	804761	5246747	2494144
7km	70%	20000	4	235	6335330	878565	5376774	2172488
7km	70%	20000	4	283	5960129	769262	5134690	2186905
7km	70%	20000	4	374	6110413	749921	5335126	2329969
7km	70%	20000	4	246	5588052	784118	4748166	2167754
7km	70%	20000	4	227	6929298	951003	5885152	2602587
7km	70%	20000	4	279	4135843	609959	3477906	2154783
7km	70%	20000	4	324	4953959	672694	4245819	1970933
7km	70%	20000	4	267	6221447	768134	5390238	2127926
7km	70%	20000	4	232	4220891	600085	3595897	1863442
7km	70%	20000	4	351	5280200	799503	4444776	2153597
7km	70%	20000	4	204	5838729	924436	4841704	1949458
7km	70%	20000	4	299	5563841	823599	4680138	1982316
7km	70%	20000	4	300	5669004	777741	4832084	2301506
7km	70%	20000	4	230	4768488	678633	4035345	1963921
7km	70%	20000	4	246	5143821	715419	4375248	1761373
7km	70%	20000	4	298	4935704	653126	4225820	2170709
7km	70%	20000	4	387	4438356	680610	3707667	1957088
7km	70%	20000	4	229	7547214	1016498	6447870	2391714
7km	70%	20000	4	293	4973320	776460	4147621	1970424
7km	70%	20000	4	213	5435518	771358	4620698	2049217
7km	70%	20000	4	226	5671002	819180	4798689	2058168
7km	70%	20000	4	213	3992100	554376	3398678	1506070
7km	70%	20000	4	347	7002231	948848	5953861	2527675
7km	70%	20000	4	326	6573282	810953	5689168	2601350
7km	70%	20000	4	185	4894784	747301	4090900	1701532
7km	70%	20000	4	267	5212704	755084	4401326	2185666
7km	70%	20000	4	215	6354414	807294	5460304	2107456
7km	70%	20000	4	260	5404020	726776	4630966	1966844
7km	70%	20000	4	243	5408706	819671	4529180	2053459
7km	70%	20000	4	192	6174390	987697	5113889	2120429
7km	70%	20000	4	212	6288072	912249	5303786	2196954
7km	70%	20000	4	319	4779773	674039	4044228	1822578
7km	70%	20000	4	207	4340239	651842	3651773	1648789
7km	70%	20000	4	299	5676317	935887	4687586	2043958
7km	70%	20000	4	247	4149241	595883	3508762	1712725
7km	70%	20000	4	319	4484502	710520	3738130	1714654
7km	70%	20000	4	268	6985231	922302	6003490	2450677
7km	70%	20000	4	226	4808773	681731	4087767	1958373
7km	70%	20000	4	214	5666809	831727	4780031	1976819
7km	70%	20000	4	223	4549836	679771	3831902	1837098
7km	70%	20000	4	208	6771543	993348	5711285	2033072
7km	70%	20000	4	312	6236199	900840	5272050	2245549
7km	70%	20000	4	286	4036665	594369	3401686	1726900
7km	70%	20000	4	213	4954151	754228	4129887	1871267
7km	70%	20000	4	277	4558634	739599	3764310	1923682
7km	70%	20000	4	307	5452682	834836	4550621	2208899
7km	70%	20000	4	281	6775279	983487	5714888	2527835
7km	70%	20000	4	243	4948216	751780	4152671	1936947
7km	70%	20000	4	229	5442633	789531	4618769	2152240
7km	70%	20000	4	237	4894326	747919	4094495	1677716
7km	70%	20000	4	238	6788186	988673	5741719	2484349
7km	70%	20000	4	244	6556148	1008381	5483669	2531468
7km	70%	20000	4	276	5991250	881971	5052355	2332427
7km	70%	20000	4	219	5016837	764517	4189203	1740260
7km	70%	20000	4	245	4409842	593749	3772444	1672354
7km	70%	20000	4	227	5688928	825262	4802393	1799753
7km	70%	20000	4	244	6816774	897012	5856274	2320352
7km	70%	20000	4	209	4875582	760992	4068850	1619827
7km	70%	20000	4	258	5953296	886676	5008707	2047581
7km	70%	20000	4	212	5757594	731579	4967799	1999206
7km	70%	20000	4	232	6246313	851253	5303263	2308125
7km	70%	20000	4	265	4863470	722284	4080848	2015134
7km	70%	20000	4	267	4388970	599425	3734479	1882176
7km	70%	20000	4	218	5204970	853151	4294697	1820274
7km	70%	20000	4	230	4587548	694141	3844054	1522510
7km	70%	20000	4	245	5381220	694950	4637785	2106986
7km	70%	20000	4	263	4437193	663833	3720256	1716096
7km	70%	20000	4	201	5778707	867521	4855027	1817017
7km	70%	20000	4	217	5246806	757915	4437159	1808488
7km	70%	20000	4	311	3922070	514159	3358935	2095758
7km	70%	20000	4	248	6435982	868827	5516113	2223932
7km	70%	20000	4	265	5717739	847191	4800054	1952848
7km	70%	20000	4	187	4563817	734057	3784883	1802420
7km	70%	20000	4	241	4262086	620119	3598488	1961600
7km	70%	20000	4	257	4479833	707009	3707288	1964582
7km	70%	20000	4	234	4809272	772658	3989983	1828854
7km	70%	20000	4	260	4821993	691006	4084888	2052280
7km	70%	20000	4	184	4906034	792027	4054412	1887924
7km	70%	20000	4	207	4803980	738715	4017286	1797639
7km	70%	20000	4	255	6111921	758156	5303627	2264254
7km	70%	20000	4	295	7542933	964615	6525351	2804998
7km	70%	20000	4	270	6401015	953680	5375255	2424931
7km	70%	20000	4	330	7053865	1001252	5986539	2504630
7km	70%	20000	4	251	4442786	645005	3760637	1773467
7km	70%	20000	4	225	4200801	606495	3552388	1667101
7km	70%	20000	4	283	3818976	591448	3194172	1609160
7km	70%	20000	4	228	4458466	638739	3773021	1640660
7km	70%	20000	4	278	5405180	717513	4603012	2251359
7km	70%	20000	4	333	6720265	885630	5738143	2599626
7km	70%	20000	4	212	4373451	639442	3672311	1653376
7km	70%	20000	4	228	5032135	697638	4286622	1890959
7km	70%	20000	4	319	5845235	801497	4992613	2018138
7km	70%	20000	4	269	6718919	849660	5818903	2631506
7km	70%	20000	4	265	6247469	940916	5209724	2278127
7km	70%	20000	4	262	5275995	753365	4483726	2007297
7km	70%	20000	4	264	4352025	657554	3641986	1843558
7km	70%	20000	4	361	6448428	936115	5411348	2386711
7km	70%	20000	4	231	5517645	708195	4774157	2125463
7km	70%	20000	4	199	4155277	639534	3467491	1528341
7km	70%	20000	4	276	4481137	689913	3738712	1708515
7km	70%	20000	4	363	6175809	646379	5480787	2657197
7km	70%	20000	4	252	6770575	1001327	5668929	2698541
7km	70%	20000	4	243	4745162	682776	4020287	2125647
7km	70%	20000	4	269	5535506	888533	4586556	2338095
7km	70%	20000	4	272	4777409	706530	4016755	1967542
7km	70%	20000	4	204	5063435	749109	4253865	1930316
7km	70%	20000	4	256	6041415	809924	5172359	2345311
7km	70%	20000	4	281	6538141	955140	5520265	2529822
7km	70%	20000	4	192	5475389	886281	4528488	1899096
7km	70%	20000	4	235	4582533	682692	3857938	1635117
7km	70%	20000	4	242	5944548	907233	4974513	2377155
7km	70%	20000	4	208	5573996	817218	4673685	2088905
7km	70%	20000	4	226	4975546	748535	4191743	1848911
7km	70%	20000	4	209	5869349	862273	4934686	2018388
7km	70%	20000	4	280	6094326	877592	5133057	2086710
7km	70%	20000	4	322	5560400	792617	4723687	2202138
7km	70%	20000	4	208	5581844	853247	4642349	1859695
7km	70%	20000	4	300	4634095	710316	3881701	2113250
7km	70%	20000	4	253	4129783	624388	3464047	1709703
7km	70%	20000	4	208	6211797	881118	5266548	2087479
7km	70%	20000	4	382	5756780	723785	4971322	2076387
7km	70%	20000	4	222	5770325	812611	4894522	2181405
7km	70%	20000	4	274	6916519	947297	5909212	2473482
7km	70%	20000	4	197	6171989	946889	5169743	2151765
7km	70%	20000	4	233	4566241	705096	3819616	1963876
7km	70%	20000	4	255	4124264	605514	3466237	1604018
7km	70%	20000	4	204	4451845	682621	3725381	1561523
7km	70%	20000	4	278	5850113	770910	5035275	2077095
7km	70%	20000	4	303	5414821	818676	4543746	2151906
7km	70%	20000	4	326	6997155	1004687	5899605	2592659
7km	70%	20000	4	231	6109855	940623	5099963	2386035
7km	70%	20000	4	201	4913306	743073	4127925	1539208
7km	70%	20000	4	241	7415849	1018664	6302500	2883982
7km	70%	20000	4	224	6576437	885773	5630390	2332905
7km	70%	20000	4	261	5833143	793317	4984730	2195418
7km	70%	20000	4	180	5183901	778295	4323399	1730432
7km	70%	20000	4	194	5501197	800730	4629709	2000227
7km	70%	20000	4	328	6582634	869261	5649737	2137251
7km	70%	20000	4	272	5040544	703164	4283971	1890965
7km	70%	20000	4	292	4241852	664295	3536331	1629638
7km	70%	20000	4	328	5405855	787075	4522695	2072091
7km	70%	20000	4	231	6845264	882541	5861800	2457739
7km	70%	20000	4	259	5257776	811904	4401028	1907812
7km	70%	20000	4	275	5671211	735923	4876503	2337301
7km	70%	20000	4	204	5038965	758644	4231944	2060931
7km	70%	20000	4	236	5854086	802029	4989309	2008205
7km	70%	20000	4	210	3992464	569338	3387843	1590478
7km	70%	20000	4	301	6929031	861648	6014592	2462415
7km	70%	20000	4	358	7181340	988550	6141311	2910670
7km	70%	20000	4	260	4328517	588036	3706366	1663600
7km	70%	20000	4	259	5033688	699462	4293634	1791277
7km	70%	20000	4	214	5387098	877629	4445064	1931792
7km	70%	20000	4	252	5843423	752924	5051218	2521739
7km	70%	20000	4	237	5179451	783873	4332576	1920668
7km	70%	20000	4	228	4515813	644114	3825378	1665337
7km	70%	20000	4	224	6174473	941408	5150830	2292121
7km	70%	20000	4	214	4632688	698975	3873627	1863853
7km	70%	20000	4	231	4768649	691770	4033858	1926842
7km	70%	20000	4	267	7424213	969186	6387347	2714704
7km	70%	20000	4	232	5427692	722835	4647713	2044189
7km	70%	20000	4	221	5059000	724244	4278726	1652569
7km	70%	20000	4	235	4629261	657429	3918045	1625648
7km	70%	20000	4	232	5189729	726703	4433537	2139862
7km	70%	20000	4	167	3735046	582860	3123743	1493210
7km	70%	20000	4	317	4982554	722201	4210502	1982740
7km	70%	20000	4	291	6190602	858089	5249130	2733543
7km	70%	20000	4	223	4878885	739486	4069271	1781206
7km	70%	20000	4	197	5303642	900692	4349559	2365565
7km	70%	20000	4	225	4726130	710306	3967565	1943845
7km	70%	20000	4	195	5257707	721218	4465182	1797682
7km	70%	20000	4	222	5400178	732446	4601573	2053365
7km	70%	20000	4	326	3927910	574304	3313884	1850340
7km	70%	20000	4	209	3550620	509294	3016471	1379309
7km	70%	20000	4	257	3925414	587226	3298161	1788129
7km	70%	20000	4	316	5067792	654733	4374158	2007726
7km	70%	20000	4	250	4854785	718429	4087177	1976296
7km	70%	20000	4	221	4952682	706221	4187735	1861991
7km	70%	20000	4	253	5962531	734521	5189108	2118901
7km	70%	20000	4	287	5639754	865903	4723878	2012344
7km	70%	20000	4	283	5552141	715078	4781564	2312965
7km	70%	20000	4	289	4123223	616129	3459537	1475193
7km	70%	20000	4	241	5066157	662251	4355636	2011199
7km	70%	20000	4	242	4674124	681779	3941922	1607350
7km	70%	20000	4	392	6534702	881721	5555486	2680158
7km	70%	20000	4	280	5982750	724633	5197965	2292109
7km	70%	20000	4	285	7622380	1038877	6494111	2774775
7km	70%	20000	4	273	5200882	663303	4486521	2108435
7km	70%	20000	4	252	6480913	763633	5665222	2421816
7km	70%	20000	4	172	4961003	760068	4156519	1643743
7km	70%	20000	4	241	4476636	671913	3762339	1732362
7km	70%	20000	4	198	4846669	769693	4034207	1822572
7km	70%	20000	4	224	5160176	800011	4296819	1917416
7km	70%	20000	4	202	5750210	874255	4828951	1925136
7km	70%	20000	4	235	6836582	896431	5878662	2417518
7km	70%	20000	4	226	5170215	768768	4336109	2254019
7km	70%	20000	4	226	5749124	862867	4826615	2159534
7km	70%	20000	4	201	5130123	784332	4284622	1836827
7km	70%	20000	4	214	7653268	1061504	6539704	2432752
7km	70%	20000	4	212	5973147	938889	4970243	2004585
7km	70%	20000	4	234	7237743	1105305	6040845	2682152
7km	70%	20000	4	248	4597843	651821	3909029	2000494
7km	70%	20000	4	259	5284325	715985	4523539	2281800
7km	70%	20000	4	160	4572825	754401	3770583	1661407
7km	70%	20000	4	273	6180423	936110	5174314	2230849
7km	70%	20000	4	249	6642353	918607	5666550	2381635
7km	70%	20000	4	318	4922307	724884	4124356	2018817
7km	70%	20000	4	216	5420693	878875	4479652	1895595
7km	70%	20000	4	213	5071360	671878	4354741	1891538
7km	70%	20000	4	224	4781720	650648	4087125	1698201
7km	70%	20000	4	250	5117426	740031	4336361	1867471
7km	70%	20000	4	252	5868722	809279	4994016	2091280
7km	70%	20000	4	226	4676408	689212	3942936	1951762
7km	70%	20000	4	240	3952251	579111	3330727	1779464
7km	70%	20000	4	193	6421374	953277	5404010	2000365
7km	70%	20000	4	269	6376355	874281	5386715	2328248
7km	70%	20000	4	256	5653196	900568	4688085	2432415
7km	70%	20000	4	313	5692319	777062	4846292	2568654
7km	70%	20000	4	248	5863263	799530	5014028	2232259
7km	70%	20000	4	224	4168567	582231	3558850	1713537
7km	70%	20000	4	212	3948553	593493	3298747	1598206
7km	70%	20000	4	283	4349392	638444	3668960	1612285
7km	70%	20000	4	211	5041466	757053	4234384	1958396
7km	70%	20000	4	183	4864769	684799	4141674	1690580
7km	70%	20000	4	219	4175103	628564	3516639	1605959
7km	70%	20000	4	244	5810669	818533	4936187	2301847
7km	70%	20000	4	270	7198636	867850	6239432	2453892
7km	70%	20000	4	291	5066912	766610	4257587	1930364
7km	70%	20000	4	284	4932093	779295	4110499	1978927
7km	70%	20000	4	237	4856959	698519	4099276	1872911
7km	70%	20000	4	257	5017714	777488	4186528	2111232
7km	70%	20000	4	231	5732503	831798	4859043	1857010
7km	70%	20000	4	253	4816340	648502	4125912	1841217
7km	70%	20000	4	260	5841009	901497	4882132	2428971
7km	70%	20000	4	307	5442525	687556	4696020	1814543
7km	70%	20000	4	262	4378540	632446	3680520	1922442
7km	70%	20000	4	344	5394978	781832	4536188	1835513
7km	70%	20000	4	187	5111742	741796	4299842	1728183
7km	70%	20000	4	245	4578981	702064	3823148	1788221
7km	70%	20000	4	222	5195099	753638	4377958	1767233
7km	70%	20000	4	223	5728851	878224	4770758	2161654
7km	70%	20000	4	279	5314935	789997	4475569	1986419
7km	70%	20000	4	282	6917802	903527	5913755	2673964
7km	70%	20000	4	241	5718329	702896	4970253	1962748
7km	70%	20000	4	222	6252210	871167	5325045	2035402
7km	70%	20000	4	318	6219017	880691	5295841	2392281
7km	70%	20000	4	310	7711636	1177301	6453085	2754251
7km	70%	20000	4	280	6159085	955294	5123586	2373904
7km	70%	20000	4	194	5144673	821271	4238303	2322729
7km	70%	20000	4	258	4740963	696136	3993726	1794828
7km	70%	20000	4	177	5078370	789970	4217655	1896941
7km	70%	20000	4	340	5896874	764704	5085770	2391265
7km	70%	20000	4	195	5936890	870444	5019679	2135257
7km	70%	20000	4	193	4769372	723041	4003709	1888368
7km	70%	20000	4	257	5224140	738199	4412032	2189442
7km	70%	20000	4	225	4931574	741671	4136543	2013254
7km	70%	20000	4	285	5188969	749922	4391730	1858265
7km	70%	20000	4	241	4937663	626946	4274708	1958494
7km	70%	20000	4	212	4731566	761986	3918974	1846648
7km	70%	20000	4	280	8001241	1098556	6824262	2990463
7km	70%	20000	4	214	6662609	1031091	5569505	2588930
7km	70%	20000	4	227	6914440	959355	5875948	2285360
7km	70%	20000	4	225	6228123	914679	5266163	2347195
7km	70%	20000	4	237	4596148	699421	3851388	1734958
7km	70%	20000	4	339	5824027	808648	4948843	2298953
7km	70%	20000	4	297	4827109	755923	4027995	1670896
7km	70%	20000	4	277	7580411	1004334	6508674	2566776
7km	70%	20000	4	227	4556118	623616	3876406	1779129
7km	70%	20000	4	277	6946711	940062	5943477	2703392
7km	70%	20000	4	201	5548974	828789	4653031	1883554
7km	70%	20000	4	201	3842742	565683	3224243	1398618
7km	70%	20000	4	250	6401002	935631	5393601	2487738
7km	70%	20000	4	254	5928263	838149	5025642	2220090
7km	70%	20000	4	256	5575766	784482	4748884	2147885
7km	70%	20000	4	347	4463074	633851	3790039	1736235
7km	70%	20000	4	255	4708151	716396	3925259	1639283
7km	70%	20000	4	369	5293794	802348	4441819	1946823
7km	70%	20000	4	204	5763897	833085	4859166	2079662
7km	70%	20000	4	218	4871896	725878	4101861	1733075
7km	70%	20000	4	256	4353171	662936	3646477	1820385
7km	70%	20000	4	301	4051008	607598	3398065	1480834
7km	70%	20000	4	188	4356619	574826	3743526	1745202
7km	70%	20000	4	280	6620904	943596	5629403	2292695
7km	70%	20000	4	231	5238482	772765	4389750	1725257
7km	70%	20000	4	225	5878318	828179	4995842	2040319
7km	70%	20000	4	261	5113552	717991	4317104	1920925
7km	70%	20000	4	191	4886100	794641	4047532	2009699
7km	70%	20000	4	301	4659304	664596	3953304	2012593
7km	70%	20000	4	241	6311931	916662	5324918	2580736
7km	70%	20000	4	244	6628525	904965	5659539	2558696
7km	70%	20000	4	233	4621464	671327	3902801	1805624
7km	70%	20000	4	271	5212697	806100	4328605	1902637
7km	70%	20000	4	253	5128287	679210	4390974	2009117
7km	70%	20000	4	249	4586886	662636	3854723	1675028
7km	70%	20000	4	247	6292239	859065	5357169	2144334
7km	70%	20000	4	196	5215511	842508	4317231	2124684
7km	70%	20000	4	228	5734326	815357	4859875	2054098
7km	70%	20000	4	209	4949343	674381	4246611	1928610
7km	70%	20000	4	256	5668032	766320	4858217	1968738
7km	70%	20000	4	250	5594789	774339	4760487	2107896
7km	70%	20000	4	267	6412460	879207	5463813	2162777
7km	70%	20000	4	259	5452159	823290	4565758	2020504
7km	70%	20000	4	305	6368275	922833	5360487	2217932
7km	70%	20000	4	307	5905131	911669	4939022	2113882
7km	70%	20000	4	245	6786980	931345	5793944	2141430
7km	70%	20000	4	275	4139113	627390	3455303	1448316
7km	70%	20000	4	189	5429680	810464	4542366	2021688
7km	70%	20000	4	230	4154284	616430	3495936	1665192
7km	70%	20000	4	320	6165139	830102	5279028	2389731
7km	70%	20000	4	278	5717596	825677	4838105	2274842
7km	70%	20000	4	258	7328598	1027817	6234666	2891290
7km	70%	20000	4	208	6984308	961476	5932038	2466448
7km	70%	20000	4	336	5305517	607953	4638726	1982404
7km	70%	20000	4	340	6491645	939428	5474352	2701057
7km	70%	20000	4	198	4594419	726667	3820709	1764202
7km	70%	20000	4	271	6650796	895884	5685255	2428116
7km	70%	20000	4	338	6519015	835576	5625184	2461286
7km	70%	20000	4	250	6011429	953830	4991308	2695281
7km	70%	20000	4	203	4268174	617051	3602958	1497541
7km	70%	20000	4	263	7418157	1050770	6290725	2785139
7km	70%	20000	4	224	5088991	684424	4361928	1960618
7km	70%	20000	4	331	6382678	873267	5430827	2192864
7km	70%	20000	4	216	5032519	766665	4220086	1920793
7km	70%	20000	4	241	5957567	866263	5042593	2215277
7km	70%	20000	4	261	5594996	698246	4826965	2267970
7km	70%	20000	4	244	5414519	673168	4686549	2126047
7km	70%	20000	4	227	4005271	593447	3379309	1585278
7km	70%	20000	4	229	4638426	682792	3920744	1601454
7km	70%	20000	4	200	5970501	972888	4926762	2174047
7km	70%	20000	4	280	5692932	745870	4868664	1969899
7km	70%	20000	4	235	4946533	715314	4188986	2109821
7km	70%	20000	4	242	4602552	600325	3962964	1868917
7km	70%	20000	4	252	5738272	894900	4791783	2150339
7km	70%	20000	4	247	4500267	648860	3803054	1647146
7km	70%	20000	4	255	5798632	689771	5030943	2212491
7km	70%	20000	4	276	4728241	676094	4008797	1962321
7km	70%	20000	4	296	6505881	906751	5523845	2497744
7km	70%	20000	4	267	7127886	949472	6113568	2580149
7km	70%	20000	4	191	5323281	840295	4420842	1762615
7km	70%	20000	4	259	6681158	865080	5720757	2536079
7km	70%	20000	4	190	4426120	653160	3719498	1591461
7km	70%	20000	4	164	3821132	605445	3174760	1426986
7km	70%	20000	4	203	5929647	833552	5031900	2140905
7km	70%	20000	4	308	4739713	653996	4035101	2315446
7km	70%	20000	4	353	4598400	658491	3891212	2004898
7km	70%	20000	4	208	4461758	591259	3844256	1572852
7km	70%	20000	4	213	4509017	722622	3750416	1659634
7km	70%	20000	4	240	5407872	805170	4530726	2194829
7km	70%	20000	4	232	3806096	530717	3232245	1718230
7km	70%	20000	4	211	5847804	866753	4908379	2012048
7km	70%	20000	4	191	5748044	837645	4846751	2049850
7km	70%	20000	4	241	4393913	625260	3736003	1630191
7km	70%	20000	4	237	6164780	841711	5273991	2281438
7km	70%	20000	4	266	5884475	911057	4919003	2132287
7km	70%	20000	4	237	4276529	563674	3651580	1785852
7km	70%	20000	4	305	7115523	1153510	5881828	2872858
7km	70%	20000	4	303	5626360	708597	4852649	2317260
7km	70%	20000	4	187	4903991	729457	4122365	1627000
7km	70%	20000	4	283	7274343	984766	6138926	2539399
7km	70%	20000	4	254	6023787	808093	5159620	2351177
7km	70%	20000	4	208	4195235	645902	3492306	1860049
7km	70%	20000	4	231	4943879	755515	4130648	1980728
7km	70%	20000	4	221	6357997	937434	5343072	2179393
7km	70%	20000	4	196	4759807	685194	4040177	1921614
7km	70%	20000	4	218	4266983	657335	3557291	1831378
7km	70%	20000	4	209	4629237	661994	3909945	1943248
7km	70%	20000	4	238	6031342	800209	5171642	2218406
7km	70%	20000	4	347	4672147	626570	4005987	2028930
7km	70%	20000	4	225	4045077	604988	3413439	1806619
7km	70%	20000	4	203	4050430	595484	3402486	1587174
7km	70%	20000	4	218	4305814	707280	3548870	1852604
7km	70%	20000	4	231	4894879	728246	4116785	1885516
7km	70%	20000	4	215	4995457	758136	4176507	1836949
7km	70%	20000	4	218	6120957	848173	5214145	2077932
7km	70%	20000	4	197	5208668	769105	4384298	1919182
7km	70%	20000	4	214	5161761	691107	4422251	2100401
7km	70%	20000	4	313	4857393	644245	4178840	1902044
7km	70%	20000	4	191	4355110	666765	3646125	1541679
7km	70%	20000	4	225	4632376	752057	3808449	1982629
7km	70%	20000	4	242	6830953	950014	5826638	2349531
7km	70%	20000	4	327	5678544	718369	4896501	2099966
7km	70%	20000	4	259	5267914	641011	4591119	2027933
7km	70%	20000	4	264	4649926	685764	3893990	1779244
7km	70%	20000	4	185	4427161	626068	3735823	1670465
7km	70%	20000	4	276	3785806	490359	3247416	2072078
7km	70%	20000	4	189	4684288	749483	3893134	1810519
7km	70%	20000	4	233	4547076	688424	3825104	1862751
7km	70%	20000	4	250	3680153	513649	3128175	1539545
7km	70%	20000	4	220	4812629	706364	4072119	1738092
7km	70%	20000	4	236	5363770	781094	4527646	1778669
7km	70%	20000	4	266	5175414	697100	4427720	2051760
7km	70%	20000	4	210	6405676	957622	5388163	2288696
7km	70%	20000	4	230	5189902	799590	4337329	1848737
7km	70%	20000	4	240	4594058	710286	3840265	2030528
7km	70%	20000	4	215	4585314	712085	3835413	1897053
7km	70%	20000	4	188	5032447	725042	4238316	1727175
7km	70%	20000	4	176	4920482	788881	4086319	1649984
7km	70%	20000	4	219	4696137	680494	3966071	1842529
7km	70%	20000	4	269	5520273	767949	4694704	2083728
7km	70%	20000	4	248	7258452	1144456	6019232	2429370
7km	70%	20000	4	224	6648937	856210	5739364	2413664
7km	70%	20000	4	279	6371103	860249	5432794	2530398
7km	70%	20000	4	253	5011236	730270	4213057	2139540
7km	70%	20000	4	284	4359567	543104	3782055	1884534
7km	70%	20000	4	254	5567841	889445	4595114	2172704
7km	70%	20000	4	255	4931539	772941	4115082	1804607
7km	70%	20000	4	267	5986910	796755	5126046	2453331
7km	70%	20000	4	218	5244203	674209	4496969	2052607
7km	70%	20000	4	274	5122444	807260	4268295	1771561
7km	70%	20000	4	253	4903616	672875	4191097	1830946
7km	70%	20000	4	231	5288742	774789	4446883	1781144
7km	70%	20000	4	278	4875702	747978	4051613	1583444
7km	70%	20000	4	194	4753921	749714	3943143	1604643
7km	70%	20000	4	242	4725342	764588	3916740	1760175
7km	70%	20000	4	274	6096973	830003	5227538	2304726
7km	70%	20000	4	246	4932869	656529	4236351	1864353
7km	70%	20000	4	244	6367029	882278	5433717	2328445
7km	70%	20000	4	307	4963674	759677	4147173	2073969
7km	70%	20000	4	272	4381824	640067	3687920	2068447
7km	70%	20000	4	239	5809848	898887	4847982	2105468
7km	70%	20000	4	354	4977622	747503	4166647	2156214
7km	70%	20000	4	215	5848882	840291	4937855	2087898
7km	70%	20000	4	187	5335238	864015	4405314	1913331
7km	70%	20000	4	203	4923017	785081	4065746	1594197
7km	70%	20000	4	227	4077522	621193	3426319	1737357
7km	70%	20000	4	219	5595401	827523	4715223	2069175
7km	70%	20000	4	183	5327483	830017	4450888	1826715
7km	70%	20000	4	243	4533546	691303	3806531	1833302
7km	70%	20000	4	174	5702651	910792	4726434	1921930
7km	70%	20000	4	336	4646431	700353	3881392	1831519
7km	70%	20000	4	218	5215517	741035	4427914	1829694
7km	70%	20000	4	362	5064970	735410	4281752	2208281
7km	70%	20000	4	215	5260523	797851	4407964	1986052
7km	70%	20000	4	221	4042732	607737	3409045	1599236
7km	70%	20000	4	228	5069267	774313	4243911	2069029
7km	70%	20000	4	250	4974951	772036	4159111	1823077
7km	70%	20000	4	243	5759527	912796	4792044	2003577
7km	70%	20000	4	257	5912963	870772	4971362	2126717
7km	70%	20000	4	244	6993189	1010285	5920217	2375081
7km	70%	20000	4	212	4944889	796567	4107555	1884116
7km	70%	20000	4	200	5178082	776247	4350904	1857255
7km	70%	20000	4	214	5731229	842914	4833036	1978716
7km	70%	20000	4	240	5329497	718294	4566690	1897062
7km	70%	20000	4	220	5238002	734244	4450980	2080724
7km	70%	20000	4	302	5183004	786582	4351345	2018121
7km	70%	20000	4	201	4285497	664059	3592674	1746177
7km	70%	20000	4	315	7240679	1021262	6139453	2601294
7km	70%	20000	4	360	6498119	841119	5618613	2179190
7km	70%	20000	4	249	4819033	716881	4053175	1784569
7km	70%	20000	4	209	3933433	630884	3269529	1475469
7km	70%	20000	4	272	4189515	597617	3569246	1747396
7km	70%	20000	4	219	5322671	791358	4459985	1846685
7km	70%	20000	4	195	5083285	692419	4318714	1658862
7km	70%	20000	4	187	5370279	867667	4408472	1886081
7km	70%	20000	4	352	5838183	832433	4915789	2594640
7km	70%	20000	4	225	4396269	665283	3681468	1804393
7km	70%	20000	4	212	4812734	724151	4029893	1861382
7km	70%	20000	4	204	4813249	633182	4134167	1926400
7km	70%	20000	4	294	5852054	771716	5014033	1983140
7km	70%	20000	4	219	5444266	823931	4582956	2203068
7km	70%	20000	4	181	4560667	684531	3824556	1556120
7km	70%	20000	4	319	6231019	919140	5252292	2346518
7km	70%	20000	4	211	5921484	879631	4959829	2166213
7km	70%	20000	4	308	4867528	690576	4126072	2190998
7km	70%	20000	4	389	5064914	782046	4225711	2179278
7km	70%	20000	4	250	6964499	982251	5888696	2298911
7km	70%	20000	4	216	4418374	609146	3764296	1770984
7km	70%	20000	4	261	4664867	670977	3943163	2031483
7km	70%	20000	4	288	4072489	613742	3417805	1611809
7km	70%	20000	4	214	5852540	908422	4853040	2137911
7km	70%	20000	4	249	5938003	755633	5095608	2112462
7km	70%	20000	4	285	5345626	773947	4496266	2166405
7km	70%	20000	4	258	5787188	836691	4878654	2006626
7km	70%	20000	4	239	5769836	865783	4848844	2114476
7km	70%	20000	4	302	5361757	789612	4474881	2024994
7km	70%	20000	4	195	5348372	761257	4551935	1926998
7km	70%	20000	4	206	4512662	623235	3836429	1737800
7km	70%	20000	4	227	5379127	724463	4599909	1917753
7km	70%	20000	4	201	4599903	710722	3824240	1839833
7km	70%	20000	4	284	6284454	909658	5324425	2136556
7km	70%	20000	4	268	5206410	736815	4393055	2029521
7km	70%	20000	4	287	4740933	712174	3969489	1683313
7km	70%	20000	4	224	4655924	710188	3901281	1895313
7km	70%	20000	4	277	4772281	716217	4014876	2176491
7km	70%	20000	4	210	4437837	687331	3704510	1723655
7km	70%	20000	4	230	5592851	947997	4592319	2575364
7km	70%	20000	4	190	4983638	804187	4112488	1708580
7km	70%	20000	4	246	4796975	730201	4012481	1891801
7km	70%	20000	4	322	5643853	835611	4751478	1716782
7km	70%	20000	4	235	5838888	912007	4835847	2136619
7km	70%	20000	4	228	5971393	820800	5089536	1883487
7km	70%	20000	4	190	4337044	650434	3638034	1621283
7km	70%	20000	4	251	6714447	941898	5711055	2064834
7km	70%	20000	4	258	6445708	933039	5412817	2487102
7km	70%	20000	4	199	4332139	600902	3699831	1624935
7km	70%	20000	4	271	5130779	802841	4272887	1916137
7km	70%	20000	4	285	5338791	715132	4561900	2165094
7km	70%	20000	4	240	5214954	784955	4380404	1923517
7km	70%	20000	4	352	5007320	696599	4281163	1923586
7km	70%	20000	4	259	4963806	667129	4244528	2092647
7km	70%	20000	4	251	7756506	1038455	6632958	2619631
7km	70%	20000	4	246	6344884	786458	5469066	2388482
7km	70%	20000	4	347	5618958	745181	4805936	2267974
7km	70%	20000	4	253	4911513	760856	4085259	1897302
7km	70%	20000	4	240	5365794	744913	4530141	2043624
7km	70%	20000	4	249	6011271	788435	5174778	2012883
7km	70%	20000	4	343	6407942	767461	5567793	2137619
7km	70%	20000	4	220	6668890	969285	5634208	2393569
7km	70%	20000	4	233	4849450	724374	4071675	1569362
7km	70%	20000	4	207	6795080	1036416	5682202	2610736
7km	70%	20000	4	230	7063329	930180	6066916	2491729
7km	70%	20000	4	221	4458956	666231	3738772	1591049
7km	70%	20000	4	280	3804440	559399	3190725	1685750
7km	70%	20000	4	291	5075520	636849	4397834	2022605
7km	70%	20000	4	196	4142723	660959	3454769	1527282
7km	70%	20000	4	273	6705038	889369	5738722	2772640
7km	70%	20000	4	251	4971230	789377	4126611	1802976
7km	70%	20000	4	218	5496839	749247	4688364	1913328
7km	70%	20000	4	311	5399670	644584	4698511	2072843
7km	70%	20000	4	203	3835588	556722	3221944	1736772
7km	70%	20000	4	259	5520956	775188	4690189	2070887
7km	70%	20000	4	235	4104086	612382	3466465	1699634
7km	70%	20000	4	244	4641834	651158	3942658	1688815
7km	70%	20000	4	313	6627162	857791	5714399	2451954
7km	70%	20000	4	268	6795385	980626	5722394	2367152
7km	70%	20000	4	195	5138194	782644	4316127	1780562
7km	70%	20000	4	254	6280678	904130	5295718	2442759
7km	70%	20000	4	229	4692298	758057	3856168	1846502
7km	70%	20000	4	246	5574701	712332	4789161	2319439
7km	70%	20000	4	283	7578690	1076186	6430653	2695764
7km	70%	20000	4	257	7013260	989902	5965281	2416084
7km	70%	20000	4	303	4706350	609427	4063577	1891476
7km	70%	20000	4	241	5685977	881551	4748644	2152025
7km	70%	20000	4	290	5132884	750079	4337498	2142187
7km	70%	20000	4	240	7252561	921867	6245808	2655402
7km	70%	20000	4	266	6358167	875501	5397531	2475935
7km	70%	20000	4	277	3967435	539080	3386164	1806798
7km	70%	20000	4	243	6462619	911960	5468441	2199625
7km	70%	20000	4	258	6433545	857496	5529951	2258112
7km	70%	20000	4	248	5453932	748131	4670499	2247437
7km	70%	20000	4	324	7947582	1059660	6782828	2760537
7km	70%	20000	4	233	5012880	738316	4221026	1809993
7km	70%	20000	4	235	6056666	937322	5036657	2304254
7km	70%	20000	4	309	7643410	994847	6585034	2795584
7km	70%	20000	4	298	5197746	750942	4379614	2065542
7km	70%	20000	4	237	5089883	800151	4244141	1621534
7km	70%	20000	4	276	4270800	647828	3596644	1774423
7km	70%	20000	4	237	5121546	782214	4285260	2573251
7km	70%	20000	4	213	5307940	840277	4407410	1978806
7km	70%	20000	4	202	4847726	764395	4014147	1781740
7km	70%	20000	4	227	5150644	765177	4312391	2011607
7km	70%	20000	4	221	5854293	910207	4873466	2256498
7km	70%	20000	4	289	6670480	895256	5719535	2385729
7km	70%	20000	4	253	4943470	731885	4146417	2079355
7km	70%	20000	4	263	7918272	1067080	6739391	2724133
7km	70%	20000	4	229	4491758	622163	3804580	1917703
7km	70%	20000	4	181	5003033	763034	4165888	1826013
7km	70%	20000	4	329	4426657	658858	3718640	1794223
7km	70%	20000	4	277	6309082	963027	5266638	2281622
7km	70%	20000	4	283	5728043	821738	4851758	1942677
7km	70%	20000	4	387	4513103	580708	3887473	2008755
7km	70%	20000	4	205	4519693	678215	3803717	1671803
7km	70%	20000	4	182	4301626	644189	3623289	1546400
7km	70%	20000	4	231	3848410	540005	3237494	1824018
7km	70%	20000	4	237	5665266	815928	4813703	2273714
7km	70%	20000	4	217	5044126	747416	4220114	1971304
7km	70%	20000	4	247	5770451	895998	4770617	2021430
7km	70%	20000	4	374	4883261	771875	4046073	2116252
7km	70%	20000	4	247	4239505	608409	3592011	1915440
7km	70%	20000	4	283	4644509	653633	3940710	1778112
7km	70%	20000	4	224	4826343	731076	4051132	1818365
7km	70%	20000	4	345	4862362	721205	4086727	2122797
7km	70%	20000	4	208	4766594	727924	3991564	1736640
7km	70%	20000	4	283	6440729	911114	5479204	2777477
7km	70%	20000	4	270	4405594	703537	3656162	1688804
7km	70%	20000	4	299	4029614	562401	3438594	1767597
7km	70%	20000	4	294	5968430	774559	5146815	2011848
7km	70%	20000	4	322	4522225	655830	3828250	1725847
7km	70%	20000	4	219	5185172	792413	4303760	1960603
7km	70%	20000	4	171	4051254	634459	3373674	1452667
7km	70%	20000	4	187	5059548	805275	4208032	1944130
7km	70%	20000	4	195	5058184	733514	4273066	1639107
7km	70%	20000	4	215	5197768	747068	4388566	1781838
7km	70%	20000	4	254	5295578	782939	4479279	2143634
7km	70%	20000	4	186	4815822	727629	4038315	1658334
7km	70%	20000	4	296	4530036	686414	3795260	1670290
7km	70%	20000	4	283	5038935	812135	4170925	2019939
7km	70%	20000	4	230	4990857	679204	4271759	2039700
7km	70%	20000	4	190	5458563	835402	4554830	1747437
7km	70%	20000	4	267	5121457	722569	4327059	2205649
7km	70%	20000	4	241	4553771	653532	3834731	1786585
7km	70%	20000	4	196	4765567	686477	4031291	1501151
7km	70%	20000	4	257	5995014	873775	5070245	2246603
7km	70%	20000	4	251	6923079	820094	6034844	2366920
7km	70%	20000	4	266	5019356	656980	4324908	2235196
7km	70%	20000	4	321	4340247	553985	3748218	1595660
[truncated: 1 more rows]
