# Supplementary material for: Quantifying the Value of Perfect Information in Emergency Vaccination Campaigns
Source: PLoS Comput Biol. 2017 Feb 16;13(2):e1005318. doi: 10.1371/journal.pcbi.1005318 (PMC5312803; doi:10.1371/journal.pcbi.1005318)
Supplement: S1 Data — (ZIP) [file pcbi.1005318.s013.zip › Data/7km vaccination/data12.txt]

vacc_radius	efficacy	capacity	delay	outbreak_duration	livestock_culled	cattle_culled	sheep_culled	vaccinations
7km	70%	20000	6	184	4911191	710483	4157348	1660684
7km	70%	20000	6	219	3965256	547415	3355588	1639472
7km	70%	20000	6	270	6315632	837820	5426738	2338449
7km	70%	20000	6	256	6634841	935617	5615223	2819129
7km	70%	20000	6	271	4797135	714018	4045350	1621015
7km	70%	20000	6	305	5916286	847606	5026322	2223349
7km	70%	20000	6	202	4935857	671767	4207309	1859005
7km	70%	20000	6	296	6957221	919576	5980966	2323702
7km	70%	20000	6	215	6328881	878447	5372611	2196588
7km	70%	20000	6	224	4697943	750025	3903705	2069742
7km	70%	20000	6	228	5197264	758746	4384597	1943081
7km	70%	20000	6	452	6932335	894099	5984415	2579384
7km	70%	20000	6	243	4416731	639691	3733154	1519033
7km	70%	20000	6	163	4017790	658468	3339349	1543303
7km	70%	20000	6	257	5011622	776636	4149289	2239078
7km	70%	20000	6	230	5401027	842612	4482541	2113726
7km	70%	20000	6	218	4978035	717246	4222792	1827223
7km	70%	20000	6	251	6414464	866265	5479900	2222424
7km	70%	20000	6	225	5467849	717109	4692656	2099493
7km	70%	20000	6	209	5698980	909055	4717438	2140242
7km	70%	20000	6	236	4246891	614490	3583281	2048802
7km	70%	20000	6	270	6858631	966353	5826392	2365946
7km	70%	20000	6	287	5193550	748942	4400007	1885006
7km	70%	20000	6	193	4138275	610305	3495155	1597038
7km	70%	20000	6	196	5313387	807440	4448039	1804069
7km	70%	20000	6	285	5128077	791897	4287863	1793868
7km	70%	20000	6	204	4437648	611301	3784549	1895568
7km	70%	20000	6	186	5168776	848756	4249695	1996187
7km	70%	20000	6	223	6277636	834755	5396332	2344084
7km	70%	20000	6	210	4232425	683699	3513881	1617447
7km	70%	20000	6	269	6248749	822738	5367115	2318073
7km	70%	20000	6	254	5971462	911894	5005493	1877515
7km	70%	20000	6	277	4806218	795185	3955525	2097714
7km	70%	20000	6	195	3863195	544932	3289609	1959816
7km	70%	20000	6	197	5963755	853086	5042920	2101885
7km	70%	20000	6	222	5246548	733007	4475802	1997115
7km	70%	20000	6	250	6240102	776807	5387911	2481880
7km	70%	20000	6	237	6265932	885101	5315870	2170223
7km	70%	20000	6	252	4973764	706975	4188171	2005330
7km	70%	20000	6	237	5695996	845118	4801179	1803229
7km	70%	20000	6	311	3572016	563803	2982235	1436106
7km	70%	20000	6	225	5172778	744682	4374103	1763262
7km	70%	20000	6	226	5369265	780177	4539267	1939112
7km	70%	20000	6	181	3930930	577966	3301556	1549833
7km	70%	20000	6	254	7191818	1021835	6105229	2509742
7km	70%	20000	6	267	4719435	678493	3996357	1940063
7km	70%	20000	6	294	6776843	870719	5841032	2534934
7km	70%	20000	6	188	6148059	1026602	5059955	2268403
7km	70%	20000	6	221	5226067	773074	4411339	1898853
7km	70%	20000	6	209	5104042	710905	4334781	1738265
7km	70%	20000	6	210	5997686	916813	5019879	2286423
7km	70%	20000	6	191	5116414	746329	4297201	1865626
7km	70%	20000	6	246	5321020	751667	4531803	1745535
7km	70%	20000	6	200	5098251	741594	4313212	1766000
7km	70%	20000	6	331	5582826	837126	4689263	2143247
7km	70%	20000	6	266	4632892	702565	3901529	2054350
7km	70%	20000	6	257	5959459	807881	5105285	2006532
7km	70%	20000	6	246	4423081	659768	3700500	1790762
7km	70%	20000	6	243	5406057	762866	4586559	2268702
7km	70%	20000	6	238	5877466	804039	5002687	2268241
7km	70%	20000	6	294	5264652	654673	4563811	2228481
7km	70%	20000	6	246	4686874	642009	4000709	1810179
7km	70%	20000	6	287	5409441	797940	4575434	2057667
7km	70%	20000	6	244	8127653	1157665	6893065	3161112
7km	70%	20000	6	236	5926279	897131	4935235	2114957
7km	70%	20000	6	253	4880609	766981	4049562	1946176
7km	70%	20000	6	265	6974414	985526	5908017	2633609
7km	70%	20000	6	199	4337445	674945	3608616	1692114
7km	70%	20000	6	198	4324281	667308	3617394	1710770
7km	70%	20000	6	235	5115996	722731	4343582	1865667
7km	70%	20000	6	194	5729508	824010	4789065	2089026
7km	70%	20000	6	247	4487762	693311	3758776	1844065
7km	70%	20000	6	225	4534303	677201	3815020	1702292
7km	70%	20000	6	190	5637820	809546	4774325	1922307
7km	70%	20000	6	290	5911233	778262	5045945	2193662
7km	70%	20000	6	199	4754201	778505	3911987	1818510
7km	70%	20000	6	267	6100875	866311	5163836	2075715
7km	70%	20000	6	258	4223826	563103	3620240	1925138
7km	70%	20000	6	277	4505207	677553	3788137	1768503
7km	70%	20000	6	252	5011803	810067	4113708	1966554
7km	70%	20000	6	233	5619202	826499	4739974	2258283
7km	70%	20000	6	244	5212278	706001	4436225	2193517
7km	70%	20000	6	218	6034590	835130	5108509	2173418
7km	70%	20000	6	377	3154009	469590	2662002	1423551
7km	70%	20000	6	210	6218652	850325	5305880	2023982
7km	70%	20000	6	255	5514218	754772	4705615	2082375
7km	70%	20000	6	232	5621141	898210	4661457	1989200
7km	70%	20000	6	262	4582823	672559	3864495	1698458
7km	70%	20000	6	218	4688641	784955	3865182	2106984
7km	70%	20000	6	437	6489950	863319	5551325	2654565
7km	70%	20000	6	290	7189518	1036624	6059978	2866614
7km	70%	20000	6	326	7726683	1043655	6633476	2369251
7km	70%	20000	6	200	5127654	780102	4294455	1823494
7km	70%	20000	6	247	5219215	774185	4394165	2194120
7km	70%	20000	6	244	5043553	757131	4236505	1849479
7km	70%	20000	6	245	5355931	823861	4460856	1908736
7km	70%	20000	6	281	6441814	967572	5401623	2682104
7km	70%	20000	6	256	4543247	662946	3817860	1890682
7km	70%	20000	6	230	4575253	716893	3799417	1845321
7km	70%	20000	6	203	5222602	827378	4330178	2105975
7km	70%	20000	6	282	6393833	974317	5303611	2687448
7km	70%	20000	6	232	4797265	758603	3959880	2045430
7km	70%	20000	6	238	5252898	778395	4422059	1836360
7km	70%	20000	6	287	6747353	1055831	5611681	2462378
7km	70%	20000	6	264	6214871	946499	5185714	2366819
7km	70%	20000	6	212	3540307	496644	3011978	1637725
7km	70%	20000	6	252	4532338	666237	3825990	1692082
7km	70%	20000	6	242	4901720	704356	4151341	1876066
7km	70%	20000	6	197	4996856	772700	4148996	1769743
7km	70%	20000	6	256	6356645	936076	5338762	2214011
7km	70%	20000	6	206	4464815	713212	3717071	1777491
7km	70%	20000	6	206	4293260	642107	3621458	1740869
7km	70%	20000	6	364	5002811	713866	4230313	1937796
7km	70%	20000	6	251	6156598	839998	5254227	2168289
7km	70%	20000	6	293	6819786	940799	5797049	2518026
7km	70%	20000	6	241	4851603	708515	4090042	1733313
7km	70%	20000	6	237	6495740	841834	5586903	2335653
7km	70%	20000	6	196	4361763	622397	3699836	1891942
7km	70%	20000	6	412	3908905	548934	3329469	1643664
7km	70%	20000	6	213	4776224	698270	4033490	1758725
7km	70%	20000	6	341	6162977	804456	5300258	2517820
7km	70%	20000	6	214	4933005	646453	4238196	1925008
7km	70%	20000	6	233	3895001	598289	3254621	1673947
7km	70%	20000	6	239	4531144	614961	3873656	1778273
7km	70%	20000	6	322	4455027	638880	3762104	1670202
7km	70%	20000	6	275	4209402	601508	3573985	1926248
7km	70%	20000	6	316	5815153	754197	5023267	2184506
7km	70%	20000	6	259	5613610	805612	4752374	2429809
7km	70%	20000	6	193	5038854	774210	4188884	1628221
7km	70%	20000	6	239	4784179	762254	3962335	1785949
7km	70%	20000	6	203	5193011	798899	4333219	1790938
7km	70%	20000	6	227	4523213	661272	3794962	1622685
7km	70%	20000	6	271	3363568	454968	2861650	1601270
7km	70%	20000	6	339	6627212	863353	5691976	2446379
7km	70%	20000	6	228	5877271	847051	4961982	2061751
7km	70%	20000	6	224	6546283	880439	5593903	2562047
7km	70%	20000	6	208	5285052	747407	4501224	2336217
7km	70%	20000	6	192	5732772	871072	4791847	2026980
7km	70%	20000	6	320	6368218	856222	5436500	2489197
7km	70%	20000	6	295	7105483	963090	6059525	2471590
7km	70%	20000	6	220	5594156	877791	4658064	2012365
7km	70%	20000	6	319	4712458	723551	3915411	1948393
7km	70%	20000	6	228	5165559	849237	4269149	2277068
7km	70%	20000	6	261	4954895	674462	4238748	1936776
7km	70%	20000	6	249	7219974	914791	6240626	2460125
7km	70%	20000	6	209	4188760	651450	3483554	1569857
7km	70%	20000	6	264	4541566	651586	3851326	2015850
7km	70%	20000	6	309	6249226	869188	5334772	2185745
7km	70%	20000	6	263	4703629	721416	3918678	1983480
7km	70%	20000	6	269	5619498	763890	4793887	2249856
7km	70%	20000	6	263	5273584	738560	4499760	1896192
7km	70%	20000	6	242	5567489	789309	4730616	1991313
7km	70%	20000	6	238	5747306	886757	4805153	2047209
7km	70%	20000	6	185	5272375	747409	4462021	1688920
7km	70%	20000	6	189	4361764	665718	3657649	1652467
7km	70%	20000	6	248	4573904	694006	3849827	1513989
7km	70%	20000	6	283	6463933	944853	5442375	2506398
7km	70%	20000	6	225	4884879	720337	4116178	1713819
7km	70%	20000	6	242	4311128	642781	3612799	1687613
7km	70%	20000	6	254	5423809	775558	4589942	2006201
7km	70%	20000	6	251	4598665	662323	3875917	1962044
7km	70%	20000	6	353	5246843	770840	4417704	1889251
7km	70%	20000	6	303	6736270	893539	5791580	2441348
7km	70%	20000	6	290	6098670	713056	5320133	2449863
7km	70%	20000	6	264	6789782	1071706	5622285	2340304
7km	70%	20000	6	261	5646813	758578	4813303	2452443
7km	70%	20000	6	298	4670672	676058	3950235	1774758
7km	70%	20000	6	227	4759422	690439	4020064	2051292
7km	70%	20000	6	190	3921036	594094	3298344	1406735
7km	70%	20000	6	241	5366807	757946	4553232	2156820
7km	70%	20000	6	236	5230563	790661	4393946	1762032
7km	70%	20000	6	246	5253036	872205	4340171	1941175
7km	70%	20000	6	228	5987325	932280	4997532	2300427
7km	70%	20000	6	194	5120411	741014	4327057	1803788
7km	70%	20000	6	250	4049295	556408	3447953	1941538
7km	70%	20000	6	201	4914826	743035	4124798	1695983
7km	70%	20000	6	272	6047651	844322	5135665	2457034
7km	70%	20000	6	322	6277725	833400	5394682	2080683
7km	70%	20000	6	226	5266047	877363	4321733	1971880
7km	70%	20000	6	231	6774497	951927	5743025	2404399
7km	70%	20000	6	205	4267503	608150	3596466	1730968
7km	70%	20000	6	388	6976640	834177	6063154	2454840
7km	70%	20000	6	187	5101452	761537	4298101	1973762
7km	70%	20000	6	291	6017500	831716	5134976	2372014
7km	70%	20000	6	262	6032947	794992	5178010	2214248
7km	70%	20000	6	221	4910489	701419	4151819	1694722
7km	70%	20000	6	229	4967265	761126	4130624	1893590
7km	70%	20000	6	220	5830948	859592	4892574	1982499
7km	70%	20000	6	192	5530637	848582	4590067	1894874
7km	70%	20000	6	185	4454207	663013	3756672	1710679
7km	70%	20000	6	172	4505862	643522	3812617	1511426
7km	70%	20000	6	250	5494699	762787	4694533	1961264
7km	70%	20000	6	193	5265389	822293	4411251	1721840
7km	70%	20000	6	267	6410695	825112	5531580	2351248
7km	70%	20000	6	204	4425388	574844	3803913	1769251
7km	70%	20000	6	318	5420021	768607	4590240	2025607
7km	70%	20000	6	201	4995132	754115	4162676	1802494
7km	70%	20000	6	213	4510174	664279	3812617	1688126
7km	70%	20000	6	226	5004832	805950	4153622	2113360
7km	70%	20000	6	227	5373343	814776	4472751	1887427
7km	70%	20000	6	210	4721326	685627	3964405	1635547
7km	70%	20000	6	213	4523031	659435	3813729	1681810
7km	70%	20000	6	293	5331680	731705	4541190	1918412
7km	70%	20000	6	280	5588079	836037	4704183	2334686
7km	70%	20000	6	194	6013623	971775	4969385	1981440
7km	70%	20000	6	262	5844969	822468	4959619	1959292
7km	70%	20000	6	258	4896872	720445	4140868	1605958
7km	70%	20000	6	230	4968825	706772	4231925	1888298
7km	70%	20000	6	201	4445340	680993	3713775	1805594
7km	70%	20000	6	202	4919194	766592	4068980	1873805
7km	70%	20000	6	211	4183160	649836	3492014	1685700
7km	70%	20000	6	307	4367050	632514	3662555	1625256
7km	70%	20000	6	243	4206045	602737	3562774	2040045
7km	70%	20000	6	411	4522106	634920	3826429	1809540
7km	70%	20000	6	307	4276210	642118	3569802	1672637
7km	70%	20000	6	248	3893471	578266	3287722	1635473
7km	70%	20000	6	223	4235612	641309	3524934	1691798
7km	70%	20000	6	291	4971924	742074	4185242	2179808
7km	70%	20000	6	159	4841075	759655	4007491	1672748
7km	70%	20000	6	240	6721121	940409	5688573	2462579
7km	70%	20000	6	194	4139286	618055	3488807	1651044
7km	70%	20000	6	229	5081495	723976	4315611	1979143
7km	70%	20000	6	218	6311630	948629	5281879	2507352
7km	70%	20000	6	241	6113778	906997	5134246	2052401
7km	70%	20000	6	340	5150846	758434	4336435	1951629
7km	70%	20000	6	206	4784531	750731	3953648	1781086
7km	70%	20000	6	202	4308544	605872	3642910	1669698
7km	70%	20000	6	277	5486678	699202	4732930	2253282
7km	70%	20000	6	245	6468776	930297	5455651	2619212
7km	70%	20000	6	262	5278643	785760	4443966	2089471
7km	70%	20000	6	202	4825049	769174	4008629	2049532
7km	70%	20000	6	344	4417983	647794	3715079	1820927
7km	70%	20000	6	245	6879930	1059364	5744545	2401904
7km	70%	20000	6	256	4458075	696320	3732350	1760436
7km	70%	20000	6	199	4110134	562940	3526945	1688444
7km	70%	20000	6	233	4567437	714123	3774309	1642186
7km	70%	20000	6	189	5714935	776236	4885175	1865261
7km	70%	20000	6	194	5225789	758909	4423613	1766453
7km	70%	20000	6	245	5993740	909450	5037242	2178314
7km	70%	20000	6	274	5097245	749644	4279816	2289737
7km	70%	20000	6	273	6065403	772802	5230206	2205838
7km	70%	20000	6	241	4851403	732289	4078308	1969022
7km	70%	20000	6	374	4770587	654950	4051876	1974099
7km	70%	20000	6	250	4472473	654817	3771785	1884118
7km	70%	20000	6	171	4797694	738280	3962297	1702494
7km	70%	20000	6	305	4732453	653535	4042141	1897861
7km	70%	20000	6	232	5948525	820409	5068449	2170038
7km	70%	20000	6	246	7012428	982545	5975368	2740050
7km	70%	20000	6	261	7037226	933063	6047898	2644833
7km	70%	20000	6	301	5109696	798821	4261062	2002189
7km	70%	20000	6	227	5415400	795515	4558003	2043298
7km	70%	20000	6	214	4856949	705202	4101460	1987724
7km	70%	20000	6	246	5035455	714752	4270878	2095001
7km	70%	20000	6	364	5109520	734192	4330143	2062466
7km	70%	20000	6	179	3948514	621924	3283808	1555778
7km	70%	20000	6	251	4847087	658195	4141059	2182795
7km	70%	20000	6	283	7095734	917276	6103461	2720830
7km	70%	20000	6	191	5480441	742704	4691565	1776134
7km	70%	20000	6	203	6248709	848314	5333190	2491783
7km	70%	20000	6	232	4825816	743411	4047980	1843001
7km	70%	20000	6	209	4438661	724945	3682487	1598433
7km	70%	20000	6	260	5970205	759537	5165998	2223431
7km	70%	20000	6	236	6519557	971846	5462564	2513125
7km	70%	20000	6	222	5217545	826201	4344810	1836707
7km	70%	20000	6	245	3401392	485535	2894724	1294743
7km	70%	20000	6	341	4649398	656086	3954744	1690619
7km	70%	20000	6	379	4417314	628969	3749275	1924577
7km	70%	20000	6	213	5171534	799712	4296726	1904670
7km	70%	20000	6	251	4749077	697265	4019491	1712330
7km	70%	20000	6	212	5897828	883914	4965684	2238688
7km	70%	20000	6	249	5336227	790784	4484679	1880301
7km	70%	20000	6	280	5600417	770809	4784398	2314642
7km	70%	20000	6	247	5457328	798388	4580376	2104008
7km	70%	20000	6	276	4639797	718893	3867026	1839227
7km	70%	20000	6	221	3928623	574514	3310629	1625811
7km	70%	20000	6	270	5116724	736654	4323337	2111374
7km	70%	20000	6	214	4036111	620026	3374952	1707814
7km	70%	20000	6	298	6505491	872983	5579007	2315166
7km	70%	20000	6	213	5523839	775675	4704064	1996038
7km	70%	20000	6	214	4746644	725516	3984159	1913105
7km	70%	20000	6	257	6638309	927386	5648214	2244305
7km	70%	20000	6	235	4821944	700309	4066512	1829542
7km	70%	20000	6	194	4613545	663405	3886118	1815455
7km	70%	20000	6	272	4211273	588334	3578924	1817665
7km	70%	20000	6	265	4265197	639166	3573399	1864954
7km	70%	20000	6	244	3976223	571046	3355635	1715931
7km	70%	20000	6	227	5879412	849255	4968637	2165475
7km	70%	20000	6	190	4453354	666094	3748543	1738039
7km	70%	20000	6	244	4813666	691266	4072271	1724293
7km	70%	20000	6	303	6779617	993301	5654072	2745399
7km	70%	20000	6	250	5395740	814647	4544483	1686281
7km	70%	20000	6	301	5144023	767662	4306474	2243312
7km	70%	20000	6	269	4537509	693316	3794094	1614781
7km	70%	20000	6	250	4409519	599058	3750141	1748229
7km	70%	20000	6	212	5303954	760257	4486383	1878930
7km	70%	20000	6	305	6530332	822884	5660028	2445329
7km	70%	20000	6	230	4631291	680249	3911746	1806846
7km	70%	20000	6	272	6582681	865257	5655947	2228518
7km	70%	20000	6	283	5065981	706918	4309792	1830457
7km	70%	20000	6	326	7107450	939563	6114735	2393368
7km	70%	20000	6	243	5712811	795620	4857879	2061586
7km	70%	20000	6	219	5660746	886877	4722523	1801430
7km	70%	20000	6	313	6779082	885293	5826069	2892078
7km	70%	20000	6	211	5541275	866471	4596234	1937681
7km	70%	20000	6	187	3983868	577343	3364417	1462822
7km	70%	20000	6	277	5503225	789872	4648002	2210683
7km	70%	20000	6	262	7082457	984849	6035215	2677558
7km	70%	20000	6	208	5815151	876963	4865350	2042463
7km	70%	20000	6	231	4572404	622202	3912842	1634084
7km	70%	20000	6	384	6138668	780897	5279030	2438338
7km	70%	20000	6	245	5967256	968179	4922707	2354152
7km	70%	20000	6	227	6013600	884775	5071105	2434234
7km	70%	20000	6	241	6791630	957101	5757146	2480630
7km	70%	20000	6	195	5731610	857335	4819953	2065545
7km	70%	20000	6	331	4724790	727477	3961847	1787015
7km	70%	20000	6	265	6179235	875670	5244929	2262816
7km	70%	20000	6	214	5997685	848284	5091571	2219912
7km	70%	20000	6	274	5550194	755667	4748951	1902227
7km	70%	20000	6	192	4143498	654061	3438088	1914854
7km	70%	20000	6	255	5511847	716936	4753339	2187059
7km	70%	20000	6	222	4400701	590265	3763837	1777067
7km	70%	20000	6	285	4284695	655880	3587906	1851043
7km	70%	20000	6	235	4489823	675157	3761053	1615034
7km	70%	20000	6	222	6320089	868580	5382307	2607169
7km	70%	20000	6	238	4967448	768675	4146793	1959718
7km	70%	20000	6	239	5006862	792829	4174637	1625234
7km	70%	20000	6	394	5670810	729124	4906931	2337857
7km	70%	20000	6	501	5824728	695527	5085463	2289519
7km	70%	20000	6	210	5200341	788604	4366579	1925710
7km	70%	20000	6	302	4694423	730362	3926673	1601816
7km	70%	20000	6	227	5031404	827261	4169114	1796856
7km	70%	20000	6	186	4223020	618199	3567615	1436521
7km	70%	20000	6	296	5939229	887581	4993655	2255071
7km	70%	20000	6	186	4544101	715709	3776028	1584251
7km	70%	20000	6	239	5975975	797033	5120566	2215370
7km	70%	20000	6	282	4823780	705563	4084298	1771261
7km	70%	20000	6	293	4105634	561744	3508411	1672430
7km	70%	20000	6	232	4403170	641485	3715707	1488640
7km	70%	20000	6	223	4672216	651102	3967006	1985685
7km	70%	20000	6	227	7282357	1019609	6182314	2657563
7km	70%	20000	6	203	5113731	745625	4311721	1724741
7km	70%	20000	6	195	5139991	826269	4258575	2158336
7km	70%	20000	6	251	6462735	853581	5519320	2046249
7km	70%	20000	6	230	6272692	889140	5310805	2209354
7km	70%	20000	6	235	6397488	797585	5509722	2602392
7km	70%	20000	6	231	7083726	986901	6022675	2622927
7km	70%	20000	6	283	5005071	687281	4284760	2088743
7km	70%	20000	6	223	4699305	690591	3952716	1843460
7km	70%	20000	6	279	6012830	833770	5077047	2077826
7km	70%	20000	6	249	6679017	862105	5767385	2427376
7km	70%	20000	6	214	6322201	992579	5289130	1931889
7km	70%	20000	6	222	5105938	766214	4292174	1969193
7km	70%	20000	6	220	5891508	799371	5026437	2059761
7km	70%	20000	6	225	4834524	655013	4137164	1895583
7km	70%	20000	6	237	4195214	621201	3526729	1756321
7km	70%	20000	6	241	6929851	971392	5881170	2380962
7km	70%	20000	6	243	5805692	777593	4974632	1929139
7km	70%	20000	6	335	6480724	911723	5460677	2383776
7km	70%	20000	6	298	5561908	704684	4800504	2191734
7km	70%	20000	6	234	4106784	659268	3398743	1666362
7km	70%	20000	6	251	6908120	915767	5929359	2207863
7km	70%	20000	6	287	4278472	636575	3581575	1588004
7km	70%	20000	6	197	5465449	761345	4631120	1926765
7km	70%	20000	6	187	4192152	662072	3495080	1776583
7km	70%	20000	6	230	5918149	880307	4989539	2259393
7km	70%	20000	6	245	5856916	850725	4951667	1979142
7km	70%	20000	6	334	7458485	1089117	6274713	2937443
7km	70%	20000	6	195	4234041	674093	3517071	1639538
7km	70%	20000	6	192	5430766	907735	4475481	2141440
7km	70%	20000	6	283	5119666	709964	4362396	1759640
7km	70%	20000	6	294	5379945	726131	4610496	1983427
7km	70%	20000	6	242	6460856	922057	5456646	2367855
7km	70%	20000	6	330	6313366	817611	5433684	2385265
7km	70%	20000	6	252	5987768	780960	5143446	2242827
7km	70%	20000	6	288	5046746	783514	4167317	2197011
7km	70%	20000	6	244	5855844	828851	4941986	2059320
7km	70%	20000	6	180	4683617	699547	3926977	1759230
7km	70%	20000	6	250	4879653	768360	4076013	1741883
7km	70%	20000	6	237	4971360	717699	4198412	1908601
7km	70%	20000	6	444	6734096	932418	5747317	2403451
7km	70%	20000	6	218	5881680	896740	4930232	2540739
7km	70%	20000	6	269	4017378	532781	3450861	1615197
7km	70%	20000	6	290	6110612	791884	5234556	2298327
7km	70%	20000	6	234	5255844	710736	4490438	1761620
7km	70%	20000	6	197	4380891	623469	3717444	1664359
7km	70%	20000	6	259	4994351	696207	4247664	1912634
7km	70%	20000	6	254	3639791	506904	3097657	1489556
7km	70%	20000	6	221	5322421	821695	4454321	1908569
7km	70%	20000	6	227	5194628	760250	4365296	1756456
7km	70%	20000	6	221	7185808	929408	6163106	2510890
7km	70%	20000	6	297	5228798	822882	4348430	2070958
7km	70%	20000	6	389	6331352	884538	5371409	2249520
7km	70%	20000	6	306	6483651	877835	5538190	2617999
7km	70%	20000	6	247	6517425	952656	5507708	2596336
7km	70%	20000	6	287	5827597	810908	4979822	2139389
7km	70%	20000	6	321	3504431	514540	2967772	1450790
7km	70%	20000	6	270	6502466	833000	5589099	2348763
7km	70%	20000	6	208	4806481	662818	4099583	1824689
7km	70%	20000	6	261	5624798	829945	4714714	2196826
7km	70%	20000	6	239	3631741	548023	3042689	1665510
7km	70%	20000	6	234	5380545	779316	4540475	2209675
7km	70%	20000	6	195	5343235	750751	4544482	1661286
7km	70%	20000	6	351	5424445	699225	4678981	2177620
7km	70%	20000	6	227	5714688	773154	4877779	1896865
7km	70%	20000	6	366	6438512	928565	5448421	2502696
7km	70%	20000	6	258	4113246	641389	3430651	1832160
7km	70%	20000	6	255	6190247	857933	5244229	2347726
7km	70%	20000	6	417	6269479	811129	5400510	2048771
7km	70%	20000	6	289	5789935	798546	4931509	2501423
7km	70%	20000	6	221	5750961	844109	4873408	1941268
7km	70%	20000	6	271	4525744	670315	3806678	1746953
7km	70%	20000	6	199	6144383	909965	5172321	2246800
7km	70%	20000	6	213	5127889	769857	4300589	1847478
7km	70%	20000	6	295	4632326	675771	3913728	1983205
7km	70%	20000	6	211	4506262	698339	3778089	1654645
7km	70%	20000	6	223	4641369	633019	3966018	2195693
7km	70%	20000	6	345	5266862	732440	4489349	2172585
7km	70%	20000	6	264	5870094	887177	4923568	1979091
7km	70%	20000	6	260	4488388	634187	3818328	1610165
7km	70%	20000	6	240	4426912	695129	3695655	2198739
7km	70%	20000	6	230	4805852	677869	4067257	2026438
7km	70%	20000	6	220	4635138	728010	3825700	1678922
7km	70%	20000	6	214	4489068	683038	3748145	1740053
7km	70%	20000	6	281	5286634	694631	4514849	2177479
7km	70%	20000	6	288	5919637	891596	4978874	2315629
7km	70%	20000	6	229	4895251	760666	4082127	1747132
7km	70%	20000	6	214	5130055	790702	4261757	1840287
7km	70%	20000	6	290	5036856	645520	4331703	1964246
7km	70%	20000	6	263	6310397	847759	5410836	2096085
7km	70%	20000	6	220	4993140	731486	4199165	1655124
7km	70%	20000	6	232	5819426	856367	4879563	2129469
7km	70%	20000	6	337	5137528	681216	4413445	2051690
7km	70%	20000	6	278	4299345	707001	3557572	1589213
7km	70%	20000	6	259	5788884	767131	4973382	2310253
7km	70%	20000	6	176	3577635	553465	2991592	1366644
7km	70%	20000	6	236	4016744	581293	3393196	1677406
7km	70%	20000	6	264	6094875	836035	5215320	1919994
7km	70%	20000	6	283	5384024	772748	4555951	2149442
7km	70%	20000	6	260	7954807	1055732	6841261	2570970
7km	70%	20000	6	253	5834199	857534	4912568	2021534
7km	70%	20000	6	276	6534457	897926	5580423	2832003
7km	70%	20000	6	212	4663437	645350	3965699	1611792
7km	70%	20000	6	176	3937268	605583	3296480	1501384
7km	70%	20000	6	217	4971768	720829	4205868	1652584
7km	70%	20000	6	209	4567648	642519	3879220	1689186
7km	70%	20000	6	194	4940534	730875	4170913	1768785
7km	70%	20000	6	231	5485310	789369	4648181	2111570
7km	70%	20000	6	233	6538360	910056	5523731	2467459
7km	70%	20000	6	294	5014222	701892	4273546	1799196
7km	70%	20000	6	216	4355531	609098	3695223	1801544
7km	70%	20000	6	297	6517735	878192	5578206	2408481
7km	70%	20000	6	224	5476750	875865	4529019	1866792
7km	70%	20000	6	252	6153156	846951	5258710	2301207
7km	70%	20000	6	243	6855458	1004654	5781993	2302871
7km	70%	20000	6	303	5785021	772608	4954753	2377425
7km	70%	20000	6	226	4393257	698421	3642902	1605364
7km	70%	20000	6	222	4936535	790631	4098528	1627965
7km	70%	20000	6	306	6131358	850373	5213325	2596243
7km	70%	20000	6	215	5016276	763944	4183149	1947199
7km	70%	20000	6	258	5915749	872145	4973772	2221397
7km	70%	20000	6	254	5182866	622354	4524560	2074970
7km	70%	20000	6	196	4399375	690780	3643809	1596820
7km	70%	20000	6	298	6658273	919555	5673546	2461249
7km	70%	20000	6	262	5353517	782207	4497944	2175598
7km	70%	20000	6	242	5456484	727268	4673324	2087965
7km	70%	20000	6	277	5019281	628668	4359477	1873863
7km	70%	20000	6	283	5096116	727286	4298091	2234517
7km	70%	20000	6	231	4643767	743634	3856336	2097184
7km	70%	20000	6	260	6570391	900642	5602110	2341044
7km	70%	20000	6	252	5250018	703908	4510529	1938591
7km	70%	20000	6	243	5315238	783361	4498838	2133758
7km	70%	20000	6	215	7722934	1137158	6487499	2589273
7km	70%	20000	6	195	5213609	790608	4391278	1884303
7km	70%	20000	6	213	4556383	680574	3839931	1532160
7km	70%	20000	6	235	7537556	1036165	6409550	2456725
7km	70%	20000	6	291	4008906	613470	3359550	1717057
7km	70%	20000	6	291	5389511	711482	4636615	2006908
7km	70%	20000	6	232	4711191	758620	3875977	1921115
7km	70%	20000	6	281	4265184	529781	3695858	1926322
7km	70%	20000	6	219	4377602	680494	3639707	1769595
7km	70%	20000	6	224	4844062	736113	4039983	1742040
7km	70%	20000	6	333	5396525	761753	4585416	2145500
7km	70%	20000	6	226	5354900	696060	4618800	1886788
7km	70%	20000	6	262	5050413	701159	4303216	2028959
7km	70%	20000	6	260	4939513	785639	4095386	2061532
7km	70%	20000	6	206	4972297	733763	4177234	1897352
7km	70%	20000	6	252	5939868	797543	5081199	2017526
7km	70%	20000	6	239	5110654	711679	4344460	2059238
7km	70%	20000	6	215	5363764	794478	4506895	1628431
7km	70%	20000	6	234	4017362	589586	3368725	1621694
7km	70%	20000	6	314	6422320	838279	5535436	2267134
7km	70%	20000	6	223	4446372	676281	3705388	1660184
7km	70%	20000	6	250	4405797	620960	3745031	1862596
7km	70%	20000	6	297	5190228	779731	4354471	1967440
7km	70%	20000	6	252	4287745	678294	3574689	1748192
7km	70%	20000	6	327	5877664	758742	5060433	2134111
7km	70%	20000	6	281	4760300	731384	3980401	1868874
7km	70%	20000	6	232	4934240	707382	4179078	1918311
7km	70%	20000	6	236	3930053	586025	3294151	1678518
7km	70%	20000	6	263	6357043	913826	5385447	2286143
7km	70%	20000	6	188	4270498	628974	3610067	1455749
7km	70%	20000	6	218	5724467	946992	4721548	2212014
7km	70%	20000	6	272	5243957	763551	4416148	1993973
7km	70%	20000	6	324	5826635	797703	4981390	2114671
7km	70%	20000	6	225	4019257	557347	3386192	1765395
7km	70%	20000	6	241	4762475	719958	3998838	2008082
7km	70%	20000	6	289	6650229	929885	5645907	2417684
7km	70%	20000	6	270	5513467	766903	4690139	2033240
7km	70%	20000	6	269	5175121	628705	4489883	2074182
7km	70%	20000	6	263	5928938	929042	4942254	2274350
7km	70%	20000	6	266	4052354	576701	3418663	1619317
7km	70%	20000	6	180	4442715	667250	3728120	1454708
7km	70%	20000	6	213	7031309	1009962	5946056	2452371
7km	70%	20000	6	207	4835261	800085	3943527	1902440
7km	70%	20000	6	241	4847024	691419	4122788	1699784
7km	70%	20000	6	292	6482854	967817	5444696	2559334
7km	70%	20000	6	200	4263313	603416	3609111	1767375
7km	70%	20000	6	225	5417733	829675	4526299	1728490
7km	70%	20000	6	192	5258399	793464	4415239	1708378
7km	70%	20000	6	232	5803809	875897	4855061	2106682
7km	70%	20000	6	284	5037819	741789	4237430	1997221
7km	70%	20000	6	324	4769154	740977	3993316	1936995
7km	70%	20000	6	169	3226046	519715	2649384	1536068
7km	70%	20000	6	256	5748373	795776	4873379	2078738
7km	70%	20000	6	239	4170179	598352	3506249	2089972
7km	70%	20000	6	218	6183342	865620	5251151	2058384
7km	70%	20000	6	254	6524956	885895	5586563	2357987
7km	70%	20000	6	226	5506346	852106	4593497	2096512
7km	70%	20000	6	219	5271027	772195	4451185	1926871
7km	70%	20000	6	229	4685157	745089	3896016	1653128
7km	70%	20000	6	203	4357133	630630	3677598	1500292
7km	70%	20000	6	234	4053162	578996	3436248	1640749
7km	70%	20000	6	227	4951741	761603	4123803	1898046
7km	70%	20000	6	203	4766796	724633	3980209	1624676
7km	70%	20000	6	247	4628049	648676	3946498	1912794
7km	70%	20000	6	277	4572640	712900	3817263	1576723
7km	70%	20000	6	207	5218268	708306	4449118	2178335
7km	70%	20000	6	357	5210286	764277	4414807	2200762
7km	70%	20000	6	216	4711913	711272	3951013	1689011
7km	70%	20000	6	174	4947028	758593	4132378	1715626
7km	70%	20000	6	310	7003100	981153	5944066	2311580
7km	70%	20000	6	212	5548852	768315	4733239	2166925
7km	70%	20000	6	305	4845713	728889	4051353	1672577
7km	70%	20000	6	204	5017094	731059	4233426	1926575
7km	70%	20000	6	225	5049324	764347	4226381	2083319
7km	70%	20000	6	230	5678471	792137	4830397	2234316
7km	70%	20000	6	212	5095993	806272	4250640	1750098
7km	70%	20000	6	201	5554166	835868	4656619	1997668
7km	70%	20000	6	372	5640794	759343	4823109	2155530
7km	70%	20000	6	178	4769464	720543	3999847	1860763
7km	70%	20000	6	228	4799226	637584	4129040	1977508
7km	70%	20000	6	211	5965285	894278	5005515	2129819
7km	70%	20000	6	381	6521916	946825	5503979	2380508
7km	70%	20000	6	194	5066305	789316	4219249	1909734
7km	70%	20000	6	207	5438314	751538	4635557	1809086
7km	70%	20000	6	253	5558982	815554	4684296	2271958
7km	70%	20000	6	216	4835609	656436	4126157	1704983
7km	70%	20000	6	264	5375638	794981	4537218	1855886
7km	70%	20000	6	193	4679278	758878	3863722	1691769
7km	70%	20000	6	228	4512676	646752	3817026	1853468
7km	70%	20000	6	273	4261064	678783	3537683	1856242
7km	70%	20000	6	257	5596275	920827	4609034	2159811
7km	70%	20000	6	316	6856890	1023255	5744887	2657359
7km	70%	20000	6	215	5686168	828991	4807718	1977627
7km	70%	20000	6	394	6508532	946241	5465877	2280513
7km	70%	20000	6	213	5536518	797212	4691763	1847900
7km	70%	20000	6	274	5368315	847476	4459980	2000570
7km	70%	20000	6	218	4285473	611981	3632807	1971984
7km	70%	20000	6	190	4185107	602256	3543938	1544853
7km	70%	20000	6	277	7589278	1109618	6373786	2721593
7km	70%	20000	6	410	3725371	518325	3165195	1578793
7km	70%	20000	6	276	4781681	758816	3960449	1670817
7km	70%	20000	6	243	5206329	751010	4386835	1759851
7km	70%	20000	6	249	5753065	717487	4968093	2484724
7km	70%	20000	6	206	5658417	830278	4757650	2194183
7km	70%	20000	6	296	5508693	775362	4672640	2021302
7km	70%	20000	6	193	5073058	779366	4225166	1746255
7km	70%	20000	6	236	5035252	817423	4165069	1710808
7km	70%	20000	6	262	6228147	885595	5294197	2257120
7km	70%	20000	6	201	5203114	833097	4317442	1777035
7km	70%	20000	6	205	5870447	792261	5022630	2022962
7km	70%	20000	6	296	6205632	765272	5372312	2673116
7km	70%	20000	6	185	4187835	620321	3530450	1618598
7km	70%	20000	6	208	5829784	957167	4801057	2014013
7km	70%	20000	6	294	4513970	604379	3859616	1981981
7km	70%	20000	6	213	5832356	853022	4914485	1972050
7km	70%	20000	6	229	4587447	702067	3827942	1745543
7km	70%	20000	6	220	5412148	798166	4553353	1953042
7km	70%	20000	6	224	6467794	927624	5460801	2130134
7km	70%	20000	6	340	4807060	752100	3996250	2023376
7km	70%	20000	6	233	5286679	770262	4453828	1955691
7km	70%	20000	6	304	4884970	709714	4123065	1881356
7km	70%	20000	6	256	6353207	936209	5356462	2287389
7km	70%	20000	6	178	4366632	684120	3626156	1646952
7km	70%	20000	6	207	4838507	710991	4063811	1708958
7km	70%	20000	6	271	4995440	824599	4097294	2152532
7km	70%	20000	6	297	6260030	874818	5335876	2336266
7km	70%	20000	6	270	5929797	904086	4981251	2142579
7km	70%	20000	6	283	5557177	852307	4644460	2021009
7km	70%	20000	6	242	5100123	789678	4251204	1905907
7km	70%	20000	6	216	5651810	877961	4708250	2058879
7km	70%	20000	6	208	4714506	729735	3929389	1741164
7km	70%	20000	6	214	5524885	870070	4551865	2183442
7km	70%	20000	6	237	4762976	699435	4022889	1770644
7km	70%	20000	6	321	5357974	758570	4550958	2166132
7km	70%	20000	6	257	5100957	704576	4349256	1828548
7km	70%	20000	6	268	6298528	913592	5309898	2616795
7km	70%	20000	6	318	6879749	985753	5800363	2518092
7km	70%	20000	6	284	5000038	744294	4217762	2089760
7km	70%	20000	6	227	3829981	543296	3251057	1688758
7km	70%	20000	6	252	6944672	987306	5885233	2480889
7km	70%	20000	6	213	5672184	867496	4744040	1955313
7km	70%	20000	6	227	4467990	714817	3710689	1552512
7km	70%	20000	6	287	5255404	751610	4458791	1784903
7km	70%	20000	6	239	4440954	637058	3752438	1636558
7km	70%	20000	6	223	4985274	716360	4207193	1907238
7km	70%	20000	6	392	7185693	1083325	6030589	2968866
7km	70%	20000	6	239	7723686	1116865	6528670	2763849
7km	70%	20000	6	298	5320647	650138	4622829	2311041
7km	70%	20000	6	231	6981873	1021181	5884629	2506249
7km	70%	20000	6	253	5945641	930721	4930342	2641588
7km	70%	20000	6	207	4047360	641229	3345107	1682175
7km	70%	20000	6	215	4820804	675373	4092374	2101364
7km	70%	20000	6	242	6700050	977455	5647466	2935519
7km	70%	20000	6	332	4897836	723095	4134935	1900311
7km	70%	20000	6	226	4079904	614176	3425448	1600221
7km	70%	20000	6	222	4476719	653588	3787274	1670793
7km	70%	20000	6	261	4988139	730992	4206458	2214344
7km	70%	20000	6	282	5242361	662844	4510030	2130026
7km	70%	20000	6	261	6443214	837692	5534911	2395138
7km	70%	20000	6	181	4487697	676630	3768259	1667139
7km	70%	20000	6	277	5256968	732204	4471798	2418443
7km	70%	20000	6	195	3439163	517603	2877153	1510576
7km	70%	20000	6	403	4159600	601280	3520613	1640495
7km	70%	20000	6	348	5677713	786184	4847439	2269271
7km	70%	20000	6	245	5015308	746037	4207490	1798210
7km	70%	20000	6	218	4913012	715046	4142601	1837420
7km	70%	20000	6	221	4501667	579304	3870415	1976739
7km	70%	20000	6	214	6011422	899630	5018502	2171401
7km	70%	20000	6	288	5402837	813514	4528936	1980760
7km	70%	20000	6	252	5316330	818528	4413351	2099858
7km	70%	20000	6	265	5310725	717559	4509708	2091267
7km	70%	20000	6	282	4912638	712753	4158921	2095241
7km	70%	20000	6	248	5971871	944305	4966964	2258594
7km	70%	20000	6	281	3632099	504533	3091072	1638633
7km	70%	20000	6	246	4666337	651038	3971340	1725350
7km	70%	20000	6	262	5499973	781895	4648608	2147560
7km	70%	20000	6	243	5021346	728656	4227584	1978248
7km	70%	20000	6	252	5596444	701925	4850044	1933523
7km	70%	20000	6	223	4380515	615900	3696142	1789040
7km	70%	20000	6	297	5897097	768618	5059087	2244066
7km	70%	20000	6	340	5289375	643855	4586471	2088649
7km	70%	20000	6	266	4981166	656037	4279350	2026461
7km	70%	20000	6	240	5121431	836100	4232057	2002705
7km	70%	20000	6	183	5111360	848938	4209781	2045023
7km	70%	20000	6	192	4367302	652913	3669310	1503888
7km	70%	20000	6	221	4709553	791645	3870251	1828904
7km	70%	20000	6	173	5564595	902994	4604519	1851196
7km	70%	20000	6	422	5698450	776040	4871225	2215949
7km	70%	20000	6	289	6063876	827647	5137193	2398827
7km	70%	20000	6	231	4434836	715761	3664654	1995561
7km	70%	20000	6	201	4845106	751862	4049762	1679933
7km	70%	20000	6	278	6000009	773859	5132269	2169796
7km	70%	20000	6	198	3372442	527352	2812948	1664480
7km	70%	20000	6	228	4066956	605457	3433061	1644362
7km	70%	20000	6	211	4719684	680827	3984348	1625745
7km	70%	20000	6	198	5868489	939372	4851885	2106595
7km	70%	20000	6	256	6185206	837065	5270440	2188253
7km	70%	20000	6	335	5359891	691624	4636012	1954678
7km	70%	20000	6	222	5294347	823691	4398969	2131594
7km	70%	20000	6	227	4627110	648800	3919094	1479086
7km	70%	20000	6	264	5355035	735295	4577711	1904729
7km	70%	20000	6	228	4681359	703699	3937813	1674344
7km	70%	20000	6	285	3958626	588571	3295397	1590263
7km	70%	20000	6	234	5013474	786434	4174600	2085425
7km	70%	20000	6	292	4959380	766089	4148078	1884446
7km	70%	20000	6	217	5850472	795655	4995838	2087923
7km	70%	20000	6	238	5320751	757185	4525456	2095087
7km	70%	20000	6	212	4043404	652588	3350979	1576914
7km	70%	20000	6	250	5064548	734710	4294593	1788676
7km	70%	20000	6	285	5049394	817546	4194755	2026991
7km	70%	20000	6	251	6832741	963655	5790502	2595586
7km	70%	20000	6	264	4553985	622077	3893615	1650289
7km	70%	20000	6	256	5541834	814400	4686504	1829211
7km	70%	20000	6	219	4876108	694466	4127596	1684167
7km	70%	20000	6	220	4938242	717641	4142280	1845497
7km	70%	20000	6	289	5082210	682374	4354345	1891948
7km	70%	20000	6	253	4667671	623854	4016675	1854919
7km	70%	20000	6	221	5618112	810091	4750992	2014466
7km	70%	20000	6	195	2944008	436105	2486604	1470212
7km	70%	20000	6	211	5027295	770968	4194695	1863680
7km	70%	20000	6	262	5279784	714779	4476536	1928731
7km	70%	20000	6	213	5932581	871457	4994539	2168750
7km	70%	20000	6	242	5258248	740925	4446466	1925219
7km	70%	20000	6	215	5348012	823680	4460714	2012941
7km	70%	20000	6	305	6491676	868379	5538928	2304754
7km	70%	20000	6	240	5436258	830818	4554406	2271452
7km	70%	20000	6	235	4796290	703192	4044001	1755186
7km	70%	20000	6	316	6155603	694649	5412288	2453583
7km	70%	20000	6	283	7461290	1036436	6353803	2701761
7km	70%	20000	6	208	4944780	763980	4136188	1931857
7km	70%	20000	6	313	6291654	869700	5350663	2171199
7km	70%	20000	6	277	4744272	620219	4092607	1977276
7km	70%	20000	6	192	5131054	769829	4304769	1682037
7km	70%	20000	6	342	7070004	901335	6075159	2781383
7km	70%	20000	6	340	5072436	750703	4257022	2241006
7km	70%	20000	6	303	5508799	710255	4749583	2105453
7km	70%	20000	6	258	5258606	793304	4422017	1826540
7km	70%	20000	6	296	6860635	924019	5881768	2914261
7km	70%	20000	6	265	5217343	653367	4531504	2037545
7km	70%	20000	6	247	5082601	758467	4265527	2364887
7km	70%	20000	6	244	6902456	866282	5967882	2235056
7km	70%	20000	6	285	7492823	1039350	6378515	2580627
7km	70%	20000	6	216	4928495	742719	4090235	2069112
7km	70%	20000	6	261	4129995	584614	3480919	1628035
7km	70%	20000	6	301	7090513	932899	6075458	2704046
7km	70%	20000	6	246	4679690	666156	3968923	1623433
7km	70%	20000	6	224	5589049	838059	4701983	1807635
7km	70%	20000	6	212	4540598	662720	3827330	1977311
7km	70%	20000	6	250	6527050	876335	5604672	2314178
7km	70%	20000	6	210	5765044	849213	4816137	2086358
7km	70%	20000	6	212	4363208	607673	3726507	1663815
7km	70%	20000	6	172	4601371	726371	3827699	1789629
7km	70%	20000	6	277	5346602	739194	4541074	1819134
7km	70%	20000	6	274	5009064	733872	4233033	1990504
7km	70%	20000	6	267	4340623	675713	3611093	1957718
7km	70%	20000	6	217	4460941	726334	3698294	1799685
7km	70%	20000	6	196	4954735	696142	4189656	1790716
7km	70%	20000	6	197	3927840	612620	3276717	1505056
7km	70%	20000	6	262	6139106	991430	5088366	2635367
7km	70%	20000	6	250	5215933	774114	4383542	1870449
7km	70%	20000	6	236	6901160	914380	5894673	2307157
7km	70%	20000	6	242	4297951	582329	3678952	1789161
7km	70%	20000	6	217	4632513	713263	3876746	1939676
7km	70%	20000	6	205	4768951	737199	3965250	1848917
7km	70%	20000	6	257	5321616	666533	4617627	2229938
7km	70%	20000	6	198	5610840	772010	4792087	2026799
7km	70%	20000	6	213	4090341	616469	3420720	1481323
7km	70%	20000	6	305	4541327	719578	3759805	1816332
7km	70%	20000	6	249	4681693	764046	3875621	2033709
7km	70%	20000	6	223	4991749	730714	4214849	1909250
7km	70%	20000	6	245	4484998	636752	3803279	1563805
7km	70%	20000	6	299	4923314	726329	4169049	1820097
7km	70%	20000	6	225	4441644	621912	3780884	1665381
7km	70%	20000	6	318	5162925	657309	4454927	2087900
7km	70%	20000	6	213	4801118	708740	4029536	1803139
7km	70%	20000	6	219	5663255	794849	4821182	2228634
7km	70%	20000	6	219	5459485	747990	4663904	1988171
7km	70%	20000	6	190	3868648	579462	3264111	1554791
7km	70%	20000	6	272	6636559	943528	5642639	2405072
7km	70%	20000	6	178	5547059	805082	4674018	1820935
7km	70%	20000	6	265	6098842	740693	5285211	2126537
7km	70%	20000	6	240	4678339	700450	3929002	1756684
7km	70%	20000	6	241	4691067	735872	3917314	1604011
7km	70%	20000	6	323	5387848	673817	4676666	2054284
7km	70%	20000	6	264	5242475	831481	4318960	2100687
7km	70%	20000	6	216	6029460	835468	5130541	2177466
7km	70%	20000	6	336	5553709	701788	4810867	2168761
7km	70%	20000	6	212	4810634	710544	4061349	1865713
7km	70%	20000	6	244	6059134	958581	4965958	2066472
7km	70%	20000	6	270	4568971	700373	3819842	1931879
7km	70%	20000	6	277	5711167	684940	4976462	2349281
7km	70%	20000	6	250	4749509	685756	4017980	1902880
7km	70%	20000	6	209	5523030	841324	4612476	1958113
7km	70%	20000	6	188	4692658	660670	3979160	1901750
7km	70%	20000	6	249	4269859	650104	3593687	1635110
7km	70%	20000	6	302	3824326	591012	3199794	1550534
7km	70%	20000	6	446	5958034	734847	5170522	2194397
7km	70%	20000	6	240	4609012	647369	3896672	1614206
7km	70%	20000	6	294	6775837	864599	5848714	2341646
7km	70%	20000	6	247	5240665	801820	4395905	1772387
7km	70%	20000	6	183	5074200	767305	4252247	1687340
7km	70%	20000	6	328	5605845	718736	4838239	2312874
7km	70%	20000	6	192	4302842	663972	3584044	1970848
7km	70%	20000	6	226	6034978	938800	5012986	2283947
7km	70%	20000	6	206	3406606	471379	2898748	1420359
7km	70%	20000	6	271	6418344	859174	5516509	2255868
7km	70%	20000	6	246	5394891	854163	4477401	2103217
7km	70%	20000	6	278	6668885	907062	5674922	2536574
7km	70%	20000	6	200	7235280	1047558	6101849	2464653
7km	70%	20000	6	223	4817603	668340	4114622	1745582
7km	70%	20000	6	183	4001094	655576	3309751	1641945
7km	70%	20000	6	312	6974255	926507	5991171	2330863
7km	70%	20000	6	249	4871523	723179	4094889	2037820
7km	70%	20000	6	248	4122355	597917	3474023	1790996
7km	70%	20000	6	293	5196888	671161	4483870	1796746
7km	70%	20000	6	287	4507166	635055	3834339	2000512
7km	70%	20000	6	184	4986293	755683	4180454	2074683
7km	70%	20000	6	191	4697966	749527	3897395	1662571
7km	70%	20000	6	234	5632727	910886	4648180	2110999
7km	70%	20000	6	238	5713335	819089	4831123	2022033
7km	70%	20000	6	292	5836621	784100	4966946	2075115
7km	70%	20000	6	201	3578780	542737	2991037	1441832
7km	70%	20000	6	240	4604331	633627	3898677	1997539
7km	70%	20000	6	289	6646215	925581	5660301	2359976
7km	70%	20000	6	242	5492896	859330	4590735	1744745
7km	70%	20000	6	483	5161044	698967	4390455	2225602
7km	70%	20000	6	260	5582964	852878	4670061	2150905
7km	70%	20000	6	262	5584301	833857	4681348	1741425
7km	70%	20000	6	220	4288983	671502	3579588	1562790
7km	70%	20000	6	398	5575445	736131	4799306	2014405
7km	70%	20000	6	217	4017144	544643	3444031	1586825
7km	70%	20000	6	303	5179239	767114	4323037	1969389
7km	70%	20000	6	267	6176192	827507	5289552	2207615
7km	70%	20000	6	254	5207172	704406	4398155	1963536
7km	70%	20000	6	228	4969506	728302	4204339	1858187
7km	70%	20000	6	275	5881590	838313	4951354	2547358
7km	70%	20000	6	242	3657334	600507	3023519	1810158
7km	70%	20000	6	257	5912601	803326	5061710	2225573
7km	70%	20000	6	240	5214132	808543	4334773	2197818
7km	70%	20000	6	322	5950554	918085	4963299	2623110
7km	70%	20000	6	263	5736859	874535	4795847	2062086
7km	70%	20000	6	291	4424451	678559	3693256	1606049
7km	70%	20000	6	223	5871472	885734	4932018	2215708
7km	70%	20000	6	231	3972290	606926	3328912	1524088
7km	70%	20000	6	274	5405370	710617	4649934	1859102
7km	70%	20000	6	230	5506015	670856	4781873	2216087
7km	70%	20000	6	247	5223495	798420	4362233	1987785
7km	70%	20000	6	322	5684815	776205	4855185	2338906
7km	70%	20000	6	238	5437817	920046	4462698	1981157
7km	70%	20000	6	244	6055723	905192	5074685	2495715
7km	70%	20000	6	321	4564626	648317	3884189	1571159
7km	70%	20000	6	187	4888486	791360	4046849	1876079
7km	70%	20000	6	242	5781868	874446	4840033	2237376
7km	70%	20000	6	215	4550291	674371	3823857	1576913
7km	70%	20000	6	268	7914980	1083577	6740234	2847747
7km	70%	20000	6	222	4795532	721012	4034902	1673941
7km	70%	20000	6	188	4705867	699204	3962088	1822946
7km	70%	20000	6	165	4765374	784961	3909236	1682112
7km	70%	20000	6	226	6440825	880816	5514410	2402927
7km	70%	20000	6	264	5703292	769934	4885558	2119903
7km	70%	20000	6	254	5485909	778811	4624440	2475182
7km	70%	20000	6	236	4617404	639885	3931383	1792666
7km	70%	20000	6	208	5788243	791688	4957682	1902049
7km	70%	20000	6	320	7262352	1040599	6143394	2633932
7km	70%	20000	6	195	4636613	773530	3822540	1974707
7km	70%	20000	6	276	7073021	945020	6071327	2730609
7km	70%	20000	6	217	4219700	643619	3530908	1618051
7km	70%	20000	6	228	4082356	559526	3485205	1779806
7km	70%	20000	6	301	6312162	794531	5461844	2676730
7km	70%	20000	6	346	5066701	696713	4301467	2018617
7km	70%	20000	6	253	7088066	970074	6025788	2242185
7km	70%	20000	6	326	6145175	892477	5183589	2190284
7km	70%	20000	6	331	5913323	777630	5085241	2409851
7km	70%	20000	6	200	5080747	801791	4207180	2051180
7km	70%	20000	6	286	5146169	733024	4354823	1924006
7km	70%	20000	6	272	7298229	1049688	6171957	3057308
7km	70%	20000	6	227	5163866	786807	4307700	1995316
7km	70%	20000	6	216	6150268	809923	5269196	2244080
7km	70%	20000	6	279	5077631	668112	4353531	1817945
7km	70%	20000	6	294	6197165	840974	5302300	2200216
7km	70%	20000	6	258	5766710	825985	4893940	1876098
7km	70%	20000	6	222	4617045	711918	3827650	1677383
7km	70%	20000	6	244	4903875	802847	4063968	2062433
7km	70%	20000	6	286	4708725	635011	4001429	1899647
7km	70%	20000	6	317	5608757	812269	4728378	2079424
7km	70%	20000	6	274	4651227	689903	3903327	1668133
7km	70%	20000	6	294	5976271	793766	5072409	2356311
7km	70%	20000	6	239	4370593	641896	3675518	1787623
7km	70%	20000	6	218	4536880	659878	3832340	1932478
7km	70%	20000	6	210	4906180	717256	4121952	1945690
7km	70%	20000	6	246	4781191	733241	3985929	1780127
7km	70%	20000	6	222	5971900	728606	5180487	2149648
7km	70%	20000	6	288	5325728	826491	4464446	2132675
7km	70%	20000	6	292	7175999	886022	6233089	2564233
7km	70%	20000	6	241	4535867	683684	3811211	1768380
7km	70%	20000	6	226	6778937	865302	5858908	2287223
7km	70%	20000	6	214	4633070	666997	3927793	1789159
7km	70%	20000	6	272	6644949	786707	5814627	2301161
7km	70%	20000	6	341	7077928	901612	6107626	2632323
7km	70%	20000	6	216	5822220	860584	4904089	2062056
7km	70%	20000	6	286	5498363	836523	4610936	2262681
7km	70%	20000	6	242	4073295	545455	3480621	1638911
7km	70%	20000	6	245	6320836	955663	5281574	2162476
7km	70%	20000	6	343	5504425	673485	4774164	2361541
7km	70%	20000	6	232	4147778	608778	3507178	1696332
7km	70%	20000	6	221	6511324	1016435	5408560	2762602
7km	70%	20000	6	193	6329414	850111	5376006	1966964
7km	70%	20000	6	223	4865028	698780	4119233	1787560
7km	70%	20000	6	178	3891177	573893	3266779	1486385
7km	70%	20000	6	261	6655835	1000793	5563887	2343348
7km	70%	20000	6	248	4574199	699499	3842509	1622192
7km	70%	20000	6	200	5545464	829202	4654953	2001667
7km	70%	20000	6	217	4790382	720923	4016821	1782937
7km	70%	20000	6	250	5054599	742120	4249801	2151651
7km	70%	20000	6	315	5407914	851654	4500747	2206756
7km	70%	20000	6	274	4846559	758821	4036650	2001427
7km	70%	20000	6	214	4432406	741751	3632488	1666118
7km	70%	20000	6	253	6437987	942245	5441266	2388207
7km	70%	20000	6	183	5260454	759421	4460617	1727561
7km	70%	20000	6	235	5232578	791443	4399718	1662626
7km	70%	20000	6	278	5986312	824403	5103082	2536888
7km	70%	20000	6	256	4568569	704085	3799844	1877525
7km	70%	20000	6	241	6161904	957071	5138414	2310009
7km	70%	20000	6	267	4162733	567169	3549539	1760595
7km	70%	20000	6	329	5047279	829480	4168058	2062076
7km	70%	20000	6	246	6884795	937808	5884779	2433657
7km	70%	20000	6	244	5257442	644969	4572730	2135863
7km	70%	20000	6	213	4689438	736153	3896074	1704752
7km	70%	20000	6	345	4802921	638672	4124394	1957226
7km	70%	20000	6	240	4657283	747862	3828844	1806247
7km	70%	20000	6	262	5121030	747131	4332318	1852402
7km	70%	20000	6	225	4661616	671623	3936255	1742844
7km	70%	20000	6	412	6189365	852641	5279499	2128391
7km	70%	20000	6	245	6173640	868303	5233548	2391193
7km	70%	20000	6	232	5854105	850551	4954203	2136707
7km	70%	20000	6	191	4832364	770466	3995094	1870342
7km	70%	20000	6	217	4344026	646905	3652834	1756775
7km	70%	20000	6	255	5206545	740518	4424507	2081223
7km	70%	20000	6	326	5231542	709791	4485148	1761247
7km	70%	20000	6	199	5192283	725843	4426156	1951250
7km	70%	20000	6	307	5005951	723498	4220295	1942549
7km	70%	20000	6	249	5678424	875751	4744246	2019642
7km	70%	20000	6	203	4296951	628064	3612938	2041871
7km	70%	20000	6	239	3907867	592442	3272659	1819045
7km	70%	20000	6	254	4602116	698468	3862667	1983084
7km	70%	20000	6	233	4179570	605582	3507392	1622031
7km	70%	20000	6	286	4852949	611324	4172945	2015353
7km	70%	20000	6	216	4252055	613944	3590352	1658552
7km	70%	20000	6	271	3986683	534836	3413411	1736157
7km	70%	20000	6	270	3787501	514818	3245135	1511258
7km	70%	20000	6	277	5388858	696317	4646088	2180693
7km	70%	20000	6	206	4540018	636504	3855763	1544793
7km	70%	20000	6	245	4767547	622837	4064584	2156522
7km	70%	20000	6	209	4015340	578571	3396572	1749048
7km	70%	20000	6	232	4072748	631030	3372496	1983394
7km	70%	20000	6	305	6492258	843729	5578386	2166797
7km	70%	20000	6	275	6409932	853738	5462325	2533037
7km	70%	20000	6	263	5541944	783031	4712161	1894545
7km	70%	20000	6	223	6824046	905046	5857257	2357862
7km	70%	20000	6	176	3833153	561061	3244324	1533220
7km	70%	20000	6	379	7159324	920732	6134866	2569021
7km	70%	20000	6	216	6406649	920505	5422757	2197996
7km	70%	20000	6	284	4901701	815014	4034204	1941357
7km	70%	20000	6	241	4715067	696909	3967563	1713608
7km	70%	20000	6	313	5099204	777296	4260103	1806657
7km	70%	20000	6	262	5177032	756325	4352356	2084904
7km	70%	20000	6	219	4004074	646092	3316670	1411065
7km	70%	20000	6	367	5126056	659962	4430764	2145505
7km	70%	20000	6	214	4695490	711961	3927618	1713689
7km	70%	20000	6	254	3769204	549981	3186953	1691793
7km	70%	20000	6	254	7199365	975508	6152253	2485412
7km	70%	20000	6	195	4150869	597792	3467715	1688105
7km	70%	20000	6	243	5642229	874594	4711169	1990261
7km	70%	20000	6	174	4906769	759374	4107706	1497804
7km	70%	20000	6	214	5190597	796862	4342318	1935706
7km	70%	20000	6	203	4881611	755032	4078866	1726137
7km	70%	20000	6	186	5757698	846729	4834252	1946853
7km	70%	20000	6	194	3965653	558947	3365393	1596622
7km	70%	20000	6	305	6802966	974135	5770065	2617232
7km	70%	20000	6	351	6221287	845767	5300129	2263331
7km	70%	20000	6	284	5782804	905504	4799300	2110084
7km	70%	20000	6	444	6143346	713798	5372703	2347552
7km	70%	20000	6	192	4477580	713899	3692537	1916488
7km	70%	20000	6	210	5761330	821430	4847364	2105922
7km	70%	20000	6	314	5056024	683812	4312174	2013667
7km	70%	20000	6	249	6100906	871696	5174554	2321677
7km	70%	20000	6	276	5565574	731734	4761654	2096967
7km	70%	20000	6	214	5746602	832085	4844354	2116576
7km	70%	20000	6	355	5257559	777883	4423754	2001762
7km	70%	20000	6	379	6432203	927651	5414592	2266200
7km	70%	20000	6	213	6840544	965688	5794504	2204878
7km	70%	20000	6	203	5798457	836298	4899856	2060915
7km	70%	20000	6	241	6019795	845780	5122337	2199438
7km	70%	20000	6	235	4619102	617202	3973701	2040948
7km	70%	20000	6	245	4883572	695851	4149102	1769074
7km	70%	20000	6	261	4771796	705438	4027897	1883230
7km	70%	20000	6	311	6295780	923720	5328998	2426433
7km	70%	20000	6	238	4920167	746141	4106615	2039874
7km	70%	20000	6	225	5847612	810968	4974679	1986178
7km	70%	20000	6	266	5075831	712827	4316680	1959235
7km	70%	20000	6	213	5791149	834390	4905047	1968527
7km	70%	20000	6	286	7268763	960936	6241097	2867474
7km	70%	20000	6	216	5011681	755267	4186687	1992562
7km	70%	20000	6	387	5419698	686106	4689005	2235055
7km	70%	20000	6	245	4769480	717783	4013351	1612750
7km	70%	20000	6	291	3749353	542151	3178673	1870733
7km	70%	20000	6	208	4800935	688392	4046319	1882490
7km	70%	20000	6	262	5582061	896102	4626057	2130804
7km	70%	20000	6	248	5890810	888601	4929624	2142329
7km	70%	20000	6	173	4233493	653360	3534292	1605206
7km	70%	20000	6	238	3893912	563820	3288134	1748063
7km	70%	20000	6	265	5905562	928263	4906640	2163514
7km	70%	20000	6	186	3356891	470504	2845458	1502267
7km	70%	20000	6	202	5237043	774736	4410098	1652635
7km	70%	20000	6	276	6599768	904570	5599463	2436100
7km	70%	20000	6	254	5789609	870828	4836673	2097753
7km	70%	20000	6	263	4619816	641333	3927050	1806255
7km	70%	20000	6	306	4934275	689925	4192549	1645881
7km	70%	20000	6	145	3583350	569866	2987138	1227117
7km	70%	20000	6	222	5878388	762507	5073162	2031418
7km	70%	20000	6	192	4829267	754340	4018252	1907153
7km	70%	20000	6	241	5846659	908163	4887334	2116412
7km	70%	20000	6	303	5118131	661071	4420278	1957615
7km	70%	20000	6	332	4467665	644273	3768207	2170013
7km	70%	20000	6	277	3450692	495856	2916064	1620344
7km	70%	20000	6	226	5251758	670863	4537242	2045361
7km	70%	20000	6	262	6552658	896749	5588884	2198653
7km	70%	20000	6	190	4989741	742891	4211190	1734449
7km	70%	20000	6	221	5049227	705135	4253788	1833523
7km	70%	20000	6	250	6799020	965016	5756456	2512090
7km	70%	20000	6	336	6351757	804390	5495604	2350076
7km	70%	20000	6	215	5666469	875709	4740130	2156548
7km	70%	20000	6	215	3744852	515960	3195990	1529491
7km	70%	20000	6	243	4740715	772203	3908182	1744707
7km	70%	20000	6	319	7581539	976968	6499615	2732661
7km	70%	20000	6	275	4750032	703380	4011786	1926156
7km	70%	20000	6	229	5316102	727538	4528379	2270178
7km	70%	20000	6	231	4818003	742590	4028346	1892909
7km	70%	20000	6	314	4153216	551880	3546395	1703075
7km	70%	20000	6	224	5403531	802769	4545460	1885254
7km	70%	20000	6	256	4751497	781095	3907846	2199157
7km	70%	20000	6	313	5317871	721305	4536058	1932341
7km	70%	20000	6	209	4799369	729051	4011285	2101123
7km	70%	20000	6	271	5050527	746241	4228478	1797606
7km	70%	20000	6	259	5516462	643934	4824256	2022526
7km	70%	20000	6	219	4388175	619057	3733304	1673533
7km	70%	20000	6	277	5819493	780338	4972992	2352287
7km	70%	20000	6	170	4642495	714560	3859471	1848028
7km	70%	20000	6	216	4783336	710864	3997861	1679368
7km	70%	20000	6	252	5145188	748956	4351470	2174128
7km	70%	20000	6	278	5616028	862802	4696922	2335635
7km	70%	20000	6	186	4082630	667698	3364804	1371837
7km	70%	20000	6	246	4392324	601566	3756055	1663718
7km	70%	20000	6	233	6486938	937430	5481457	2489923
7km	70%	20000	6	222	3887528	568226	3261819	1865511
7km	70%	20000	6	247	3971350	559099	3374420	1771428
7km	70%	20000	6	251	5525274	789122	4664197	2176701
7km	70%	20000	6	236	4450490	640752	3768907	1822070
7km	70%	20000	6	228	5737077	857041	4809189	1854556
7km	70%	20000	6	210	6634059	1088894	5476689	2237322
7km	70%	20000	6	356	3382405	437084	2922253	1911838
7km	70%	20000	6	184	4713081	713545	3937751	1598630
7km	70%	20000	6	197	4624996	706843	3851482	1883743
7km	70%	20000	6	199	4594872	683284	3872673	1820229
7km	70%	20000	6	185	4848211	727754	4097859	1726426
7km	70%	20000	6	365	5005457	794616	4133964	2310761
7km	70%	20000	6	257	6274681	941114	5268247	2418496
7km	70%	20000	6	230	5126364	777872	4308081	1868781
7km	70%	20000	6	300	4759168	681670	4031816	1688843
7km	70%	20000	6	303	5657868	732762	4873097	2255421
7km	70%	20000	6	258	4442092	666463	3715834	1888516
7km	70%	20000	6	186	3772106	580441	3157510	1526615
7km	70%	20000	6	214	4550890	707288	3805100	1532119
7km	70%	20000	6	215	4483889	683920	3747593	1473670
7km	70%	20000	6	239	4928159	781974	4083734	1875851
7km	70%	20000	6	251	5217592	689072	4459984	2084024
7km	70%	20000	6	231	4849168	714642	4074403	1659022
7km	70%	20000	6	235	3279343	436492	2809288	1380714
7km	70%	20000	6	222	3667869	564775	3075868	1338214
7km	70%	20000	6	284	5719287	712702	4958979	2189323
7km	70%	20000	6	279	4713011	708306	3960263	2230046
7km	70%	20000	6	406	6404033	848299	5497597	2199858
7km	70%	20000	6	202	5021683	731275	4247470	1766116
7km	70%	20000	6	223	6358905	847946	5437618	2112598
7km	70%	20000	6	286	4867944	707392	4123256	1994225
7km	70%	20000	6	225	4571197	651228	3885978	1723645
7km	70%	20000	6	184	5248782	733145	4470114	1794864
7km	70%	20000	6	266	4594781	678245	3874753	1697335
7km	70%	20000	6	232	5496083	765987	4694869	2008614
7km	70%	20000	6	208	5692383	805210	4832496	1769528
7km	70%	20000	6	185	5340011	836945	4442379	1806872
7km	70%	20000	6	273	6674727	969974	5627741	2469712
7km	70%	20000	6	241	5595660	852950	4682992	2148576
7km	70%	20000	6	209	4232643	647328	3538149	1635397
7km	70%	20000	6	319	6527941	850114	5621457	2554909
7km	70%	20000	6	346	5895021	861426	4975381	2269189
7km	70%	20000	6	239	6243226	944990	5192354	2347576
7km	70%	20000	6	238	3526955	527300	2978389	1617662
7km	70%	20000	6	218	5665279	876873	4739933	2115741
7km	70%	20000	6	219	6469719	1059820	5315924	2314567
7km	70%	20000	6	248	4592523	680159	3862682	1763199
7km	70%	20000	6	283	4297231	558754	3700179	2056953
7km	70%	20000	6	182	4228358	637750	3540395	1516977
7km	70%	20000	6	241	7080863	961246	6043136	2323817
7km	70%	20000	6	193	6326028	914269	5340565	1943070
7km	70%	20000	6	245	5070358	752469	4260946	1914092
7km	70%	20000	6	335	4678166	691841	3929785	1843286
7km	70%	20000	6	243	6120696	958957	5065857	2261049
7km	70%	20000	6	217	4007228	600376	3371597	1642093
7km	70%	20000	6	309	4419307	656687	3699603	2019111
7km	70%	20000	6	405	6420742	795743	5564669	2546755
7km	70%	20000	6	236	5417029	724973	4626652	2131350
7km	70%	20000	6	312	5768960	765135	4927709	2145766
7km	70%	20000	6	232	6106612	943517	5078013	2264257
7km	70%	20000	6	271	4425149	643361	3734476	1782541
7km	70%	20000	6	209	3588671	524058	3034230	1393034
7km	70%	20000	6	316	5522266	837016	4596226	1772340
7km	70%	20000	6	237	4638889	690209	3913737	1839891
7km	70%	20000	6	259	7171146	974108	6140669	2279741
7km	70%	20000	6	235	5013477	733360	4241736	1796478
7km	70%	20000	6	222	4993446	783279	4166212	1703378
7km	70%	20000	6	252	5838677	935961	4812222	2281848
7km	70%	20000	6	219	7457706	1058571	6313201	2312806
7km	70%	20000	6	221	5636660	824089	4748436	2010866
7km	70%	20000	6	242	4201118	580474	3586582	1775858
7km	70%	20000	6	235	5956851	789172	5095497	2305802
7km	70%	20000	6	299	5586259	837388	4688564	1951423
7km	70%	20000	6	199	4725881	650351	4028504	1709520
7km	70%	20000	6	295	5328711	724101	4570536	2164301
7km	70%	20000	6	206	4788741	750577	3984582	1652939
7km	70%	20000	6	221	6313550	887751	5354297	2250023
7km	70%	20000	6	365	5188279	672174	4478462	2228519
7km	70%	20000	6	219	4265987	635308	3574535	1703091
7km	70%	20000	6	178	4577348	627599	3910930	1836783
7km	70%	20000	6	286	5018584	679437	4297353	1977405
7km	70%	20000	6	232	5481853	717027	4716718	1900255
7km	70%	20000	6	245	5527298	816939	4645052	2268739
7km	70%	20000	6	249	6544721	881373	5584277	2625497
7km	70%	20000	6	240	6739589	1005006	5677517	2483078
7km	70%	20000	6	310	5857029	776931	5011871	2115289
7km	70%	20000	6	220	5268778	796547	4424282	1899462
7km	70%	20000	6	185	4329494	638286	3649582	1515789
7km	70%	20000	6	269	4872142	648040	4176778	1954191
7km	70%	20000	6	248	5360352	685348	4624957	2091009
7km	70%	20000	6	199	5056226	765672	4235401	2042195
7km	70%	20000	6	230	6544761	1013532	5468317	2432144
7km	70%	20000	6	280	7371224	985673	6276150	2786463
7km	70%	20000	6	256	4641893	734319	3855341	1975410
7km	70%	20000	6	257	5122813	804740	4242035	2213229
7km	70%	20000	6	238	4860783	738572	4078983	1790688
7km	70%	20000	6	323	5392131	859134	4452978	2253495
7km	70%	20000	6	268	4564132	641175	3874134	1791596
7km	70%	20000	6	293	5056827	748370	4233022	2193156
7km	70%	20000	6	271	7192837	954367	6164684	2474469
7km	70%	20000	6	241	5018937	759179	4210586	1737637
7km	70%	20000	6	240	6734283	911690	5767523	2322872
7km	70%	20000	6	273	4355016	620576	3694780	1967114
7km	70%	20000	6	210	4534969	679185	3821575	1709194
7km	70%	20000	6	204	5949802	897569	4993162	2524676
7km	70%	20000	6	217	4747708	736086	3960107	1888729
7km	70%	20000	6	164	4987778	734010	4216606	1652162
7km	70%	20000	6	185	4533104	682877	3809651	1676490
7km	70%	20000	6	223	4675978	691161	3948128	1673706
7km	70%	20000	6	243	5849234	817250	4985473	2256452
7km	70%	20000	6	232	6876407	1040058	5752980	2354904
7km	70%	20000	6	239	4049642	552636	3469024	1763174
7km	70%	20000	6	183	5611370	879111	4684796	1607564
7km	70%	20000	6	235	5021637	759710	4212047	1903598
7km	70%	20000	6	279	7947398	1065186	6782726	2893599
7km	70%	20000	6	257	5477973	855015	4572119	2168383
7km	70%	20000	6	259	7317546	1086966	6140622	2751512
7km	70%	20000	6	259	6942176	996329	5894198	2681256
7km	70%	20000	6	260	4701731	667336	3982654	2055657
7km	70%	20000	6	228	6568492	904492	5592933	2207097
7km	70%	20000	6	198	5618795	871765	4696668	1869981
7km	70%	20000	6	298	5797240	841404	4911391	2150841
7km	70%	20000	6	297	7601414	975666	6539419	2580161
7km	70%	20000	6	270	6578842	873027	5627943	2538141
7km	70%	20000	6	234	7063194	906151	6091710	2307164
7km	70%	20000	6	211	3931415	602094	3292104	1471562
7km	70%	20000	6	223	5311095	778653	4478108	1984375
7km	70%	20000	6	250	6117555	863695	5218762	2258656
7km	70%	20000	6	268	4912644	769716	4098926	1842851
7km	70%	20000	6	242	6202759	817517	5336213	2115130
7km	70%	20000	6	324	5558706	773611	4722327	2144327
7km	70%	20000	6	258	5490836	790725	4626696	1925038
7km	70%	20000	6	275	6789539	879936	5838203	2452764
7km	70%	20000	6	355	5345939	656870	4652938	2330689
7km	70%	20000	6	215	5364492	793519	4537171	1789428
7km	70%	20000	6	212	4387039	674823	3641900	1938320
7km	70%	20000	6	273	5842809	766337	5001769	2122138
7km	70%	20000	6	230	5898022	813632	5037509	1995783
7km	70%	20000	6	248	7121869	1029851	6018620	2846960
7km	70%	20000	6	227	5797619	807773	4917326	1857704
7km	70%	20000	6	340	5317693	747274	4515077	1972685
7km	70%	20000	6	255	5946343	852679	5023928	1927578
7km	70%	20000	6	235	4158950	653881	3459628	1737970
7km	70%	20000	6	213	5252207	777685	4419372	1878419
7km	70%	20000	6	233	5551048	832074	4645784	2099023
7km	70%	20000	6	299	4580448	730323	3771181	1974872
7km	70%	20000	6	394	7233658	984268	6172077	2997758
7km	70%	20000	6	219	4206747	658920	3511646	1594873
7km	70%	20000	6	200	4809198	671293	4075988	1601246
7km	70%	20000	6	231	6272889	907577	5310413	2015413
7km	70%	20000	6	209	5208596	854618	4279569	1981706
7km	70%	20000	6	192	5150785	772587	4313337	1642426
7km	70%	20000	6	243	6280645	805275	5420302	2375427
7km	70%	20000	6	283	5446537	709350	4689512	2070779
7km	70%	20000	6	268	5171163	801883	4312533	2079102
7km	70%	20000	6	242	4858666	736834	4073814	1685533
7km	70%	20000	6	262	4029420	530682	3470830	1932961
7km	70%	20000	6	273	5100026	850669	4195543	2182643
7km	70%	20000	6	212	4617855	701414	3884685	1786832
7km	70%	20000	6	283	5106693	656038	4379729	2082321
7km	70%	20000	6	209	4036753	612623	3394120	1590192
7km	70%	20000	6	280	4022138	617989	3368781	1479304
7km	70%	20000	6	268	7452685	983016	6399316	2890961
7km	70%	20000	6	311	6828047	915521	5829417	2561667
7km	70%	20000	6	209	4634330	722974	3864182	1661245
7km	70%	20000	6	204	4457573	617527	3784721	1736170
7km	70%	20000	6	293	4982697	721391	4209421	1744770
7km	70%	20000	6	278	5628702	702925	4888062	2137108
7km	70%	20000	6	203	5107605	816231	4230287	1926852
7km	70%	20000	6	236	4371863	605693	3721806	1661471
7km	70%	20000	6	256	5548926	763604	4718605	2084637
7km	70%	20000	6	273	4605562	674475	3870312	1895891
7km	70%	20000	6	239	6829441	944214	5812122	2245365
7km	70%	20000	6	160	4597395	742210	3805577	1486224
7km	70%	20000	6	297	6003054	760655	5206171	2217828
7km	70%	20000	6	211	5548538	798745	4698271	1877965
7km	70%	20000	6	236	5086519	853311	4176229	2192920
7km	70%	20000	6	192	4889162	713088	4101504	1750363
7km	70%	20000	6	225	4358083	614493	3709063	1813989
7km	70%	20000	6	234	5759819	804194	4900091	2179433
7km	70%	20000	6	314	4608953	600210	3959934	2167218
7km	70%	20000	6	253	4469815	632297	3792276	2313604
7km	70%	20000	6	305	5592789	731518	4790329	2499639
7km	70%	20000	6	228	4839592	773785	4021084	1760634
7km	70%	20000	6	403	6561641	795116	5723810	2362108
7km	70%	20000	6	217	5038924	761785	4225022	1754367
7km	70%	20000	6	246	5934285	903619	4932923	2460716
7km	70%	20000	6	210	4872744	766354	4063526	2000054
7km	70%	20000	6	161	3951690	690253	3221084	1596644
7km	70%	20000	6	234	4889619	758808	4072014	1964620
7km	70%	20000	6	242	3550027	489375	3023422	1727339
7km	70%	20000	6	213	4602620	617071	3945739	2012062
7km	70%	20000	6	202	4358699	582559	3717017	1642300
7km	70%	20000	6	226	4415457	678700	3709314	1734683
7km	70%	20000	6	232	5166456	768345	4334627	2189117
7km	70%	20000	6	255	5052223	669233	4318485	2041285
7km	70%	20000	6	194	5069584	780209	4221564	1947330
7km	70%	20000	6	315	5597615	803615	4676579	1834163
7km	70%	20000	6	227	5882842	804718	5011264	2246279
7km	70%	20000	6	270	5812376	772290	4962309	2429263
7km	70%	20000	6	220	4063065	577246	3432819	1619436
7km	70%	20000	6	270	5667418	748064	4863604	2115000
7km	70%	20000	6	351	6913560	968772	5870765	2544962
7km	70%	20000	6	281	4655447	622427	4004656	1579360
7km	70%	20000	6	229	3779336	507527	3224311	1695539
7km	70%	20000	6	355	6070978	834735	5186920	2649277
7km	70%	20000	6	223	5261427	712093	4504295	2106238
7km	70%	20000	6	180	5408767	818771	4503239	1913027
7km	70%	20000	6	230	4349685	687856	3594343	1984516
7km	70%	20000	6	279	5659328	808137	4795719	1684711
7km	70%	20000	6	233	5238670	763844	4409497	1979704
7km	70%	20000	6	216	4145183	643715	3456070	1546719
7km	70%	20000	6	213	4700325	624719	4028586	2128597
7km	70%	20000	6	241	5683805	858587	4777292	2170118
7km	70%	20000	6	202	5859618	787880	4982773	2176576
7km	70%	20000	6	231	4882309	707079	4124552	1927693
7km	70%	20000	6	215	4154747	537479	3555857	1708670
7km	70%	20000	6	259	4314116	634060	3641228	1720147
7km	70%	20000	6	261	5347067	813739	4442338	2032380
7km	70%	20000	6	231	4163950	649976	3460737	1543822
7km	70%	20000	6	191	3897381	604476	3238632	1518201
7km	70%	20000	6	211	4989235	700859	4238292	1897870
7km	70%	20000	6	286	4617846	693470	3863510	1628538
7km	70%	20000	6	255	5899611	818340	5034337	2384311
7km	70%	20000	6	234	4962588	693377	4219983	1686549
7km	70%	20000	6	232	5923174	891717	4953307	2017177
7km	70%	20000	6	281	7925975	1088053	6741928	2615147
7km	70%	20000	6	229	5666910	745679	4857255	2024189
7km	70%	20000	6	186	6164622	964626	5138446	2052207
7km	70%	20000	6	160	3972500	651875	3262892	1756772
7km	70%	20000	6	219	6266991	927961	5251001	2564226
7km	70%	20000	6	267	4213247	618011	3559476	1781342
7km	70%	20000	6	190	4420824	669681	3708529	1740504
7km	70%	20000	6	208	4800844	712715	4023269	1694830
7km	70%	20000	6	215	4347206	695826	3580569	1829640
7km	70%	20000	6	246	4515839	714524	3745590	1873406
7km	70%	20000	6	263	4961529	758056	4150819	1828199
7km	70%	20000	6	251	5177420	693549	4430725	2035514
7km	70%	20000	6	293	4982082	699406	4239615	2007277
7km	70%	20000	6	217	4623014	658449	3899821	1765573
7km	70%	20000	6	294	5032340	738263	4243208	1906239
7km	70%	20000	6	226	6073502	841296	5172464	2293386
7km	70%	20000	6	206	4473827	643517	3755896	1713116
7km	70%	20000	6	268	5305469	751015	4482811	2005951
7km	70%	20000	6	204	4704469	693266	3968566	1596618
7km	70%	20000	6	221	5933906	835160	5020728	1926416
7km	70%	20000	6	252	4159147	600256	3527874	1736758
7km	70%	20000	6	232	5832320	908703	4859531	2121299
7km	70%	20000	6	269	7462445	1047784	6338786	2685314
7km	70%	20000	6	213	4872556	775565	3997030	1757301
7km	70%	20000	6	229	4751442	732680	3964519	2165516
7km	70%	20000	6	321	3681915	531139	3115206	1522896
7km	70%	20000	6	321	6551749	880761	5610596	2255229
7km	70%	20000	6	341	4451412	644900	3747257	2071585
7km	70%	20000	6	258	4411695	654264	3684216	1592456
7km	70%	20000	6	256	5003082	754332	4206605	1543995
7km	70%	20000	6	320	7178542	1033252	6072404	2999409
7km	70%	20000	6	193	4597687	694318	3858825	1587036
7km	70%	20000	6	200	4274713	574566	3662984	1637957
7km	70%	20000	6	203	5670677	824928	4785807	1816737
7km	70%	20000	6	233	5337741	730423	4551952	1976792
7km	70%	20000	6	229	5164488	629768	4489409	1874309
7km	70%	20000	6	300	5103132	722956	4316483	2166291
7km	70%	20000	6	251	5329686	770174	4532754	2109530
7km	70%	20000	6	434	5899427	815850	5026169	2116793
7km	70%	20000	6	229	7133388	1100854	5949899	2641901
7km	70%	20000	6	211	4787223	760324	3978100	1752558
7km	70%	20000	6	193	4945622	791258	4108165	1873370
7km	70%	20000	6	212	6326436	873130	5385776	2158012
7km	70%	20000	6	375	4538294	679217	3810740	1563470
7km	70%	20000	6	188	4857884	817345	3973337	2004371
7km	70%	20000	6	253	4822827	696063	4077614	1729690
7km	70%	20000	6	224	5636632	826894	4749115	2260864
7km	70%	20000	6	209	6174007	897163	5227664	2022060
7km	70%	20000	6	231	4986265	757262	4157936	1912157
7km	70%	20000	6	271	4308201	649524	3603872	1702319
7km	70%	20000	6	275	4338214	610146	3678577	1544534
7km	70%	20000	6	208	5623050	834849	4731914	2228577
7km	70%	20000	6	329	5813934	770646	4990320	2130043
7km	70%	20000	6	202	4953376	719063	4191362	1796328
7km	70%	20000	6	241	3949144	574600	3338786	1603624
7km	70%	20000	6	166	4510890	702431	3765092	1857229
7km	70%	20000	6	286	6760435	939514	5763285	2458515
7km	70%	20000	6	207	4279026	644200	3603817	1636062
7km	70%	20000	6	226	4024280	581929	3389194	1775651
7km	70%	20000	6	221	3654542	581753	3031227	1520241
7km	70%	20000	6	285	4456139	628771	3775747	1862588
7km	70%	20000	6	239	5081625	816305	4208651	1986546
7km	70%	20000	6	255	5872626	750574	5066634	2271739
7km	70%	20000	6	263	5819170	729118	5025435	1989405
7km	70%	20000	6	193	4166846	653780	3467140	1411946
7km	70%	20000	6	238	6683029	859136	5747794	2391620
7km	70%	20000	6	214	5821194	887007	4864185	2043372
7km	70%	20000	6	299	6029014	712145	5259684	2379795
7km	70%	20000	6	245	6592777	944621	5570527	2295347
7km	70%	20000	6	308	6370355	856179	5470514	2676854
7km	70%	20000	6	257	5272133	739878	4479966	2042963
7km	70%	20000	6	239	4594212	714817	3832672	1893735
7km	70%	20000	6	284	5706591	737226	4924425	2252380
7km	70%	20000	6	193	4793850	684546	4041493	1859808
7km	70%	20000	6	350	5246309	806468	4360672	2118632
7km	70%	20000	6	215	4802367	731284	4025841	1841111
7km	70%	20000	6	204	4834208	737502	4042392	1711982
7km	70%	20000	6	204	5183779	781836	4327473	1930809
7km	70%	20000	6	261	5183420	776448	4358696	2013203
7km	70%	20000	6	267	5158831	817358	4295683	1834284
7km	70%	20000	6	362	5551313	668216	4835256	2440764
7km	70%	20000	6	271	5950340	881744	5001856	2635398
7km	70%	20000	6	260	5586402	836385	4696978	2176705
7km	70%	20000	6	364	5191492	768281	4366267	2299417
7km	70%	20000	6	269	5838530	786983	4964382	2228536
7km	70%	20000	6	303	5742963	815085	4883879	2027128
7km	70%	20000	6	272	5723849	920045	4753521	2462464
7km	70%	20000	6	292	4512404	678177	3783213	1690107
7km	70%	20000	6	297	5209120	774912	4384573	2305139
7km	70%	20000	6	202	4855376	750663	4033581	1636952
7km	70%	20000	6	284	7644046	1004950	6568691	2535732
7km	70%	20000	6	191	4937905	756836	4124085	1861199
7km	70%	20000	6	312	7423005	1056681	6313057	2471536
7km	70%	20000	6	287	6004984	823760	5142792	1977262
7km	70%	20000	6	188	5490739	851042	4602449	1931705
7km	70%	20000	6	267	5589430	753535	4785003	2006850
7km	70%	20000	6	225	3941712	563225	3350034	1581429
7km	70%	20000	6	282	6251069	832555	5347145	2414531
7km	70%	20000	6	333	7939780	1095512	6722657	3060360
7km	70%	20000	6	242	5625886	871691	4706562	2097442
7km	70%	20000	6	179	4629030	719098	3860990	1955242
7km	70%	20000	6	302	5407837	730974	4622647	2061752
7km	70%	20000	6	260	6489012	884063	5528383	2670722
7km	70%	20000	6	247	4653977	723938	3879452	1997870
7km	70%	20000	6	235	4658606	718086	3906592	1696883
7km	70%	20000	6	188	4210917	603147	3577739	1507313
7km	70%	20000	6	305	4620262	674701	3889964	2347452
7km	70%	20000	6	254	5222497	792224	4374064	1934979
7km	70%	20000	6	262	6142095	834450	5239048	2113573
7km	70%	20000	6	232	5958240	880510	4983880	2097281
7km	70%	20000	6	245	6147655	848714	5233978	2186763
7km	70%	20000	6	252	6684402	892488	5731005	2653302
7km	70%	20000	6	236	4089636	607661	3430004	1456017
7km	70%	20000	6	233	3651509	530472	3092093	1537626
7km	70%	20000	6	266	5717053	743306	4916794	1987446
7km	70%	20000	6	382	4972583	681161	4238938	1813040
7km	70%	20000	6	285	4870291	731146	4091533	2008984
7km	70%	20000	6	236	5687648	756991	4873460	2215305
7km	70%	20000	6	259	6418582	901387	5468447	2035179
7km	70%	20000	6	238	4737562	670746	4033492	1795848
7km	70%	20000	6	275	5954190	780295	5134423	2187416
7km	70%	20000	6	264	4880623	684112	4157604	1996131
7km	70%	20000	6	206	6040588	951341	5020708	2219271
7km	70%	20000	6	254	6333769	852119	5415280	2311313
7km	70%	20000	6	282	4423717	670071	3715465	1659755
7km	70%	20000	6	223	4675456	754325	3847036	1748769
7km	70%	20000	6	228	4426609	657919	3716620	1675672
7km	70%	20000	6	211	5400113	815882	4524698	1785141
7km	70%	20000	6	247	6037175	868366	5116969	1859920
7km	70%	20000	6	223	6743216	942694	5705184	2270777
7km	70%	20000	6	368	4249432	601189	3622651	1666551
7km	70%	20000	6	234	6356371	798043	5500464	2330051
7km	70%	20000	6	218	5302698	855466	4353984	2048605
7km	70%	20000	6	244	6116657	798650	5258022	2472474
7km	70%	20000	6	300	5635050	767341	4821921	2250249
7km	70%	20000	6	240	5182527	795056	4320604	1884083
7km	70%	20000	6	189	4764710	730511	3981409	1592157
7km	70%	20000	6	252	5241026	716818	4448083	2124381
7km	70%	20000	6	198	4795897	710718	4041419	1672029
7km	70%	20000	6	217	5266457	798899	4416366	1989118
7km	70%	20000	6	234	6390963	866827	5472680	2469458
7km	70%	20000	6	284	4743938	777821	3912723	1939414
7km	70%	20000	6	294	4920713	662869	4207553	2221747
7km	70%	20000	6	497	3981619	561202	3370012	1915665
7km	70%	20000	6	313	5750788	815599	4877773	2197742
7km	70%	20000	6	213	4717491	761243	3887396	1687951
7km	70%	20000	6	282	6328918	799093	5473486	2139721
7km	70%	20000	6	249	6041476	746973	5222100	2281723
7km	70%	20000	6	311	4650920	674764	3937026	1906007
7km	70%	20000	6	223	4516963	678685	3791978	1536032
7km	70%	20000	6	248	6305623	813390	5430559	2183216
7km	70%	20000	6	227	5872168	943895	4866607	2274634
7km	70%	20000	6	248	4129225	569452	3528359	1693904
7km	70%	20000	6	255	5334487	777991	4489614	1909927
7km	70%	20000	6	237	6177157	927078	5180640	2005255
7km	70%	20000	6	262	3825759	540071	3244332	1823889
7km	70%	20000	6	338	7083822	921591	6080121	2331686
7km	70%	20000	6	227	5030815	738967	4245263	1888962
7km	70%	20000	6	195	5035895	807979	4162194	1720968
7km	70%	20000	6	275	5898380	901585	4921981	2204935
7km	70%	20000	6	290	6956936	945635	5944265	2430543
7km	70%	20000	6	207	5708822	798964	4863191	2249226
7km	70%	20000	6	227	4951853	719372	4180493	1706602
7km	70%	20000	6	240	4884374	806022	4024017	2271512
7km	70%	20000	6	300	5977854	784234	5129786	2374487
7km	70%	20000	6	205	4584020	635162	3899088	1848696
7km	70%	20000	6	270	4288979	571860	3680734	1731967
7km	70%	20000	6	228	5216966	718721	4456301	2047796
7km	70%	20000	6	225	6301472	853358	5382444	2076395
7km	70%	20000	6	240	5673631	868184	4723966	2077441
7km	70%	20000	6	245	5348073	723533	4585916	2167636
7km	70%	20000	6	206	4322483	662535	3617378	1841043
7km	70%	20000	6	403	5343065	715139	4583110	1999323
7km	70%	20000	6	203	4664646	760403	3819431	1753986
7km	70%	20000	6	222	6765825	884955	5823710	2258588
7km	70%	20000	6	256	5859134	801780	5006166	2070147
7km	70%	20000	6	218	6725858	950478	5719118	2413188
7km	70%	20000	6	267	7037369	980693	5996849	2482782
7km	70%	20000	6	260	6531923	923766	5532026	2590226
7km	70%	20000	6	324	5165333	774691	4343932	1902353
7km	70%	20000	6	192	5468118	815741	4602444	1751117
7km	70%	20000	6	270	6044024	852360	5112823	2232578
7km	70%	20000	6	204	5244926	736445	4457152	1953527
7km	70%	20000	6	174	5173801	734042	4398097	1778835
7km	70%	20000	6	299	5105455	697603	4347494	2070546
7km	70%	20000	6	197	4146413	618158	3490407	1598955
7km	70%	20000	6	205	4681403	748287	3883093	1725619
7km	70%	20000	6	316	5149154	718535	4392226	2016382
7km	70%	20000	6	250	5761293	759271	4968236	2324418
7km	70%	20000	6	257	5110972	751513	4305003	2093982
7km	70%	20000	6	266	5881885	833873	4996888	2224288
7km	70%	20000	6	213	5686811	813513	4815010	1984330
7km	70%	20000	6	214	5134064	727226	4358650	2026849
7km	70%	20000	6	282	4805560	727840	4012555	1671422
7km	70%	20000	6	221	5170685	734155	4397722	1848723
7km	70%	20000	6	215	7200037	1008578	6134056	2449129
7km	70%	20000	6	246	4667512	737446	3872904	1649854
7km	70%	20000	6	177	4479966	656512	3780492	1530941
7km	70%	20000	6	251	4187597	599738	3553219	1742656
7km	70%	20000	6	224	5359523	828931	4465943	2144840
7km	70%	20000	6	230	5042354	755494	4227570	2038240
7km	70%	20000	6	237	4499908	662038	3802727	1472948
7km	70%	20000	6	251	6651903	965337	5621980	2583118
7km	70%	20000	6	249	4717336	722414	3928272	1698137
7km	70%	20000	6	220	5496222	813698	4626278	1870678
7km	70%	20000	6	341	6839004	847801	5916699	2650488
7km	70%	20000	6	218	6247710	908244	5275742	2356809
7km	70%	20000	6	225	4854018	666755	4128883	2129969
7km	70%	20000	6	277	5179660	685383	4448484	1992350
7km	70%	20000	6	239	4927384	725791	4154141	1739033
7km	70%	20000	6	192	5845296	857041	4881434	1862633
7km	70%	20000	6	262	5187171	762354	4333846	2098977
7km	70%	20000	6	273	7696418	1080250	6522181	2662200
7km	70%	20000	6	264	6325730	771001	5502648	2459035
7km	70%	20000	6	179	5675161	870048	4728201	2056024
7km	70%	20000	6	189	3830484	557220	3236173	1498799
7km	70%	20000	6	218	5244649	817353	4357881	2229953
7km	70%	20000	6	320	7081728	1011774	5992656	2602155
7km	70%	20000	6	191	4721107	738074	3939012	1701769
7km	70%	20000	6	236	5131131	750791	4320913	1771380
7km	70%	20000	6	300	5179538	789423	4336932	1848540
7km	70%	20000	6	224	4478696	635098	3793651	1818442
7km	70%	20000	6	269	4867942	759325	4066846	1957837
7km	70%	20000	6	265	4503345	652337	3789211	1901208
7km	70%	20000	6	211	4910601	644226	4228425	1896891
7km	70%	20000	6	276	6268805	846142	5372326	2378515
7km	70%	20000	6	249	4845617	732599	4066252	1987652
7km	70%	20000	6	250	5790319	761044	4972869	1919480
7km	70%	20000	6	226	5236923	808459	4357997	2086651
7km	70%	20000	6	262	5543777	840352	4648491	1896648
7km	70%	20000	6	305	5044847	750705	4261120	1679662
7km	70%	20000	6	209	4892975	724985	4109178	1880196
7km	70%	20000	6	194	5293229	754258	4480284	2040169
7km	70%	20000	6	349	6681597	944367	5684931	2371458
7km	70%	20000	6	320	6019426	868070	5083820	2492952
7km	70%	20000	6	210	4799642	759385	3991282	1807218
7km	70%	20000	6	195	4302421	637802	3625912	1645702
7km	70%	20000	6	384	4916694	700244	4160165	1770449
7km	70%	20000	6	353	3525227	467549	3030387	1848735
7km	70%	20000	6	209	4449444	697348	3714986	1524337
7km	70%	20000	6	210	4467817	656810	3766071	1701406
7km	70%	20000	6	230	6835852	905761	5836525	2437800
7km	70%	20000	6	283	6577956	972925	5532748	2346517
7km	70%	20000	6	314	5643894	802511	4785857	1890661
7km	70%	20000	6	198	4742375	730113	3939333	1895318
7km	70%	20000	6	220	5889295	851080	4992984	1916433
7km	70%	20000	6	291	4407914	543646	3841537	1666053
7km	70%	20000	6	223	4210433	629097	3533531	1726122
7km	70%	20000	6	291	7995242	1112559	6807837	3152616
7km	70%	20000	6	218	5656617	851750	4745575	1908213
7km	70%	20000	6	251	6309675	894051	5357893	2260755
7km	70%	20000	6	271	5238358	701404	4496421	2323736
7km	70%	20000	6	228	5473861	779493	4645479	2065981
7km	70%	20000	6	289	5485434	683117	4765297	2084652
7km	70%	20000	6	212	4623987	733509	3828856	1935304
7km	70%	20000	6	154	4464011	705734	3720687	1627826
7km	70%	20000	6	252	4803638	764887	3982595	1785147
7km	70%	20000	6	231	4525487	689567	3783031	1905474
7km	70%	20000	6	233	5250080	844299	4347789	2170526
7km	70%	20000	6	290	4823701	768112	3999587	1952579
7km	70%	20000	6	292	5733374	748671	4931945	2173338
7km	70%	20000	6	213	4785847	726608	4001781	1659625
7km	70%	20000	6	356	5898044	750041	5097007	2316371
7km	70%	20000	6	262	5252171	741742	4447281	1780518
7km	70%	20000	6	229	5050054	757292	4235406	2016340
7km	70%	20000	6	266	6080316	780934	5259832	2245068
7km	70%	20000	6	225	6007917	743355	5211713	2263748
7km	70%	20000	6	268	5998199	817714	5138611	2312742
7km	70%	20000	6	195	4207747	588967	3562274	1601222
7km	70%	20000	6	276	6713737	938503	5723771	2465730
7km	70%	20000	6	175	4531952	718606	3763645	1746244
7km	70%	20000	6	245	3760449	544908	3176616	1607231
7km	70%	20000	6	274	4550494	596567	3921863	1979865
7km	70%	20000	6	198	5511956	831430	4600241	1842200
7km	70%	20000	6	180	4558015	638149	3866330	1714336
7km	70%	20000	6	241	5711163	858546	4808660	2244491
7km	70%	20000	6	213	4972093	778637	4160111	1679791
7km	70%	20000	6	238	4367811	650462	3679357	1769215
7km	70%	20000	6	253	7357307	971294	6314212	2606435
7km	70%	20000	6	352	4805891	684448	4074570	2204475
7km	70%	20000	6	276	7441261	1004419	6378066	2727364
7km	70%	20000	6	234	5046994	758850	4247587	1737521
7km	70%	20000	6	291	5261412	794017	4411937	1916092
7km	70%	20000	6	264	6447069	865448	5535135	2401108
7km	70%	20000	6	296	6969693	971014	5922989	2338666
7km	70%	20000	6	166	4304932	709810	3552572	1539560
7km	70%	20000	6	268	4985298	724280	4195571	2024653
7km	70%	20000	6	252	5970763	811148	5125508	2333038
7km	70%	20000	6	243	5408298	756133	4602588	2341019
7km	70%	20000	6	363	4548376	773228	3721944	1893915
7km	70%	20000	6	248	4354665	643781	3664276	1886680
7km	70%	20000	6	288	4310603	650757	3614448	1822958
7km	70%	20000	6	257	5289774	735517	4488322	2100489
7km	70%	20000	6	355	8074808	1235485	6775989	2970665
7km	70%	20000	6	184	4046976	619746	3374286	1536918
7km	70%	20000	6	160	3834654	595674	3198626	1587822
7km	70%	20000	6	176	4767314	801100	3919533	1782814
7km	70%	20000	6	231	8350172	1204884	7071540	2857843
7km	70%	20000	6	216	6145252	852777	5235115	2149300
7km	70%	20000	6	302	6401127	969453	5360811	2558197
7km	70%	20000	6	252	5955566	861208	5048232	2045450
7km	70%	20000	6	194	5168288	786249	4328336	1639271
7km	70%	20000	6	239	6773700	918944	5763171	2275798
7km	70%	20000	6	230	5997143	839396	5104344	2271464
7km	70%	20000	6	226	4294846	668347	3585366	1526343
7km	70%	20000	6	272	5717018	916896	4702199	2199808
7km	70%	20000	6	252	4969358	775928	4126188	1904064
7km	70%	20000	6	400	5748655	734674	4951168	2334566
7km	70%	20000	6	239	5757317	833094	4864581	2066224
7km	70%	20000	6	256	5313017	813544	4445767	2084188
7km	70%	20000	6	199	4735246	686670	3992280	1696191
7km	70%	20000	6	210	5967797	856354	5041518	2363820
7km	70%	20000	6	269	5434259	746312	4630740	2297482
7km	70%	20000	6	237	5976910	848665	5084494	2029960
7km	70%	20000	6	241	5706298	928108	4728714	2055246
7km	70%	20000	6	219	5766488	850711	4840546	1977637
7km	70%	20000	6	202	4651127	697256	3899409	1771332
7km	70%	20000	6	228	5272628	731619	4468317	2216486
7km	70%	20000	6	270	5490712	794120	4658710	2127481
7km	70%	20000	6	252	4027719	595016	3382499	1579052
7km	70%	20000	6	200	3991435	602837	3340555	1556813
7km	70%	20000	6	273	5817846	836884	4927687	2036492
7km	70%	20000	6	206	4647117	633709	3959126	1706945
7km	70%	20000	6	196	4537282	701582	3794840	1609358
7km	70%	20000	6	256	6684793	901704	5712764	2198058
7km	70%	20000	6	229	4850935	720724	4085124	1749815
7km	70%	20000	6	191	4523249	638712	3846384	1552057
7km	70%	20000	6	232	5818850	882036	4876515	1987080
7km	70%	20000	6	298	5544763	903699	4572897	2298979
7km	70%	20000	6	217	4451536	705088	3701273	1719007
7km	70%	20000	6	279	5624131	732995	4852437	2365743
7km	70%	20000	6	337	5597221	731175	4799865	2163466
7km	70%	20000	6	224	3803635	499589	3272266	1650197
7km	70%	20000	6	480	4368264	627313	3685471	1736099
7km	70%	20000	6	377	5004707	662405	4295867	1898089
7km	70%	20000	6	340	6834251	945974	5820624	2270129
7km	70%	20000	6	334	5545822	723649	4777873	2060579
7km	70%	20000	6	182	4387847	635744	3702441	1648561
7km	70%	20000	6	303	7065210	956520	6007544	2592178
7km	70%	20000	6	255	5079542	769395	4264489	1884808
7km	70%	20000	6	268	3827265	496476	3291289	1660492
7km	70%	20000	6	239	5589629	804755	4717921	2330823
7km	70%	20000	6	238	5016814	691242	4284860	1932969
7km	70%	20000	6	258	5928220	803392	5051165	2319647
7km	70%	20000	6	216	3865488	566108	3256909	1589545
7km	70%	20000	6	269	5489141	878609	4552122	2047538
7km	70%	20000	6	215	4968917	725222	4195099	1844563
7km	70%	20000	6	382	7156091	903429	6168246	2399459
7km	70%	20000	6	221	4074405	542518	3484578	1537085
7km	70%	20000	6	335	4812691	725936	4031657	2184832
7km	70%	20000	6	260	4351378	652024	3663286	1699116
7km	70%	20000	6	294	6330200	888963	5390346	2496010
7km	70%	20000	6	277	5773483	803171	4900673	2199775
7km	70%	20000	6	232	5205389	717633	4462865	1852204
7km	70%	20000	6	260	4480855	600364	3842439	1798279
7km	70%	20000	6	313	3731895	500106	3194512	1536056
7km	70%	20000	6	197	4702975	655279	3985187	1691336
7km	70%	20000	6	258	5829760	920293	4816236	2400067
7km	70%	20000	6	224	3914127	613180	3255902	1749068
7km	70%	20000	6	220	5355554	785929	4507164	1854815
7km	70%	20000	6	272	4575953	692389	3832132	1568600
7km	70%	20000	6	261	3791788	503958	3258915	2048325
7km	70%	20000	6	283	6117891	833672	5238339	2336946
7km	70%	20000	6	230	5215260	695290	4485975	2064530
7km	70%	20000	6	289	6356317	840774	5458924	2508977
7km	70%	20000	6	226	7477945	986054	6410084	2346493
7km	70%	20000	6	221	4248034	614336	3597594	1706508
7km	70%	20000	6	204	5295889	782370	4466175	1830832
7km	70%	20000	6	232	4924304	751226	4112222	1822400
7km	70%	20000	6	209	6007430	919753	5034769	2258327
7km	70%	20000	6	313	6021643	789622	5159278	2379529
7km	70%	20000	6	226	5801640	803198	4945227	2305112
7km	70%	20000	6	228	5653251	807917	4813217	2070701
7km	70%	20000	6	187	4391674	675509	3658067	1594980
7km	70%	20000	6	246	4884300	741669	4081041	1755845
7km	70%	20000	6	297	5495698	773774	4678612	2040640
7km	70%	20000	6	231	4448662	691089	3698020	1654589
7km	70%	20000	6	225	5075472	758328	4263370	1960148
7km	70%	20000	6	195	5501435	854145	4586021	1892385
7km	70%	20000	6	256	4976070	751970	4172933	1766646
7km	70%	20000	6	271	6177497	925496	5169623	2392470
7km	70%	20000	6	235	4918838	655717	4223781	1998941
7km	70%	20000	6	286	6617929	960409	5586328	2475989
7km	70%	20000	6	203	4983206	782864	4156067	1649550
7km	70%	20000	6	216	5508768	708704	4741703	1941005
7km	70%	20000	6	175	4639158	707085	3890757	1621564
7km	70%	20000	6	260	4216935	570704	3609657	1684628
7km	70%	20000	6	319	5622099	721137	4854230	1906862
7km	70%	20000	6	247	4990883	774583	4166035	2019250
7km	70%	20000	6	225	4595462	684120	3840243	1706149
7km	70%	20000	6	308	4720985	689363	3985925	1906275
7km	70%	20000	6	199	4834728	725309	4065113	1943117
7km	70%	20000	6	208	4157244	607268	3513555	1757561
7km	70%	20000	6	295	4634194	703331	3879914	1698379
7km	70%	20000	6	238	6526075	844231	5620052	2234623
7km	70%	20000	6	225	4607300	635267	3904354	1838600
7km	70%	20000	6	263	6500787	858459	5589117	2371638
7km	70%	20000	6	275	7285003	1051088	6163733	2657371
7km	70%	20000	6	250	5377425	843384	4486453	1940324
7km	70%	20000	6	210	5487249	839517	4587492	1983107
7km	70%	20000	6	381	6819566	905923	5818115	2658365
7km	70%	20000	6	254	6171372	729345	5393552	2182977
7km	70%	20000	6	218	5738446	865294	4802447	1892578
7km	70%	20000	6	371	5467620	703986	4706808	2206180
7km	70%	20000	6	251	4934067	680519	4183125	1709617
7km	70%	20000	6	265	4385897	659464	3694897	1681876
7km	70%	20000	6	261	5979563	780822	5154699	2222606
7km	70%	20000	6	325	7204993	888568	6251916	2657698
7km	70%	20000	6	199	4979759	770032	4122457	2005500
7km	70%	20000	6	209	5122535	696938	4362406	1914035
7km	70%	20000	6	393	5661649	794257	4817793	2238197
7km	70%	20000	6	255	6499383	885753	5556757	2158195
7km	70%	20000	6	245	6473278	947377	5455463	2168878
7km	70%	20000	6	229	5905956	807795	5035872	2165731
7km	70%	20000	6	220	6775333	905522	5802258	2529161
7km	70%	20000	6	300	6266616	906767	5259804	2643355
7km	70%	20000	6	234	5649568	757496	4846277	2106811
7km	70%	20000	6	244	5824808	881688	4879438	2149083
7km	70%	20000	6	298	4785538	682210	4070701	1769666
7km	70%	20000	6	208	6684955	860920	5759597	2365746
7km	70%	20000	6	225	5150625	811463	4251604	2193156
7km	70%	20000	6	279	5480091	713438	4716227	2055745
7km	70%	20000	6	248	4027193	592265	3386642	1679396
7km	70%	20000	6	188	5539580	794276	4677704	2431121
7km	70%	20000	6	220	5135967	739267	4344606	1911515
7km	70%	20000	6	283	4754917	651222	4071486	1808053
7km	70%	20000	6	321	5137041	698470	4396936	2161992
7km	70%	20000	6	260	5906989	943837	4888424	2532384
7km	70%	20000	6	293	5535299	815504	4662722	1885183
7km	70%	20000	6	228	4791687	794909	3952782	1833431
7km	70%	20000	6	241	5208163	816340	4345574	2201188
7km	70%	20000	6	307	5637477	851349	4725628	2163044
7km	70%	20000	6	270	7038709	877603	6085480	2553241
7km	70%	20000	6	369	5708346	752230	4876027	2544131
7km	70%	20000	6	324	5130251	759209	4298143	1750214
7km	70%	20000	6	220	5424572	807800	4535208	2085665
7km	70%	20000	6	216	3667771	535025	3098826	1624205
7km	70%	20000	6	237	5817951	726278	5035325	2187843
7km	70%	20000	6	243	4075097	568686	3471188	1812020
7km	70%	20000	6	338	4740510	716558	3987362	1896814
7km	70%	20000	6	294	5286508	785295	4442157	2050991
7km	70%	20000	6	282	5419292	877642	4494925	2064508
7km	70%	20000	6	220	3767764	680907	3046900	1729050
7km	70%	20000	6	221	5320260	689187	4594777	1894701
7km	70%	20000	6	174	4187862	645723	3486520	1534346
7km	70%	20000	6	274	4424272	668920	3714057	1602018
7km	70%	20000	6	210	5915753	852258	4987299	2316420
7km	70%	20000	6	219	5144235	833537	4237885	2214508
7km	70%	20000	6	238	4709021	661265	3993609	1930755
7km	70%	20000	6	258	4673441	754130	3883007	1930449
7km	70%	20000	6	324	6479706	912030	5503134	2494121
7km	70%	20000	6	267	5655242	846142	4757156	2259176
7km	70%	20000	6	264	6967982	981658	5911262	2371148
7km	70%	20000	6	277	5026711	673524	4302149	2127160
7km	70%	20000	6	333	5802953	887882	4832070	2198892
7km	70%	20000	6	255	5481297	784334	4654883	2160484
7km	70%	20000	6	259	4150405	616791	3497011	1915021
7km	70%	20000	6	250	5893605	928221	4893792	2439459
7km	70%	20000	6	188	5532786	912697	4543189	2102715
7km	70%	20000	6	234	4243741	700850	3490126	1849429
7km	70%	20000	6	259	6178761	753086	5347661	2427460
7km	70%	20000	6	324	5500451	846221	4597195	2320556
7km	70%	20000	6	266	6858022	1004467	5774903	2527479
7km	70%	20000	6	301	5537571	794062	4694715	1892944
7km	70%	20000	6	248	4575277	653571	3835209	1773179
7km	70%	20000	6	255	4784473	645480	4093607	1920941
7km	70%	20000	6	250	5587892	765906	4761225	2136457
7km	70%	20000	6	267	5540819	776353	4719838	2207702
7km	70%	20000	6	224	4140611	626932	3474430	1434572
7km	70%	20000	6	288	5265225	730287	4498598	1705799
7km	70%	20000	6	267	4017427	580356	3410709	1849717
7km	70%	20000	6	304	6609430	886090	5648123	2181635
7km	70%	20000	6	208	5605934	797140	4747803	1853212
7km	70%	20000	6	239	5810763	888015	4864563	2077912
7km	70%	20000	6	245	5433877	745835	4643960	2222903
7km	70%	20000	6	224	6048176	753537	5231245	2026331
7km	70%	20000	6	291	5695447	836248	4809331	2107207
7km	70%	20000	6	225	5768657	779904	4936760	1861377
7km	70%	20000	6	243	5538963	795456	4698736	2126569
7km	70%	20000	6	338	6967657	829823	6056051	2470102
7km	70%	20000	6	201	4947078	724461	4169981	1727114
7km	70%	20000	6	277	6187145	861251	5269837	2265966
7km	70%	20000	6	330	6056898	789603	5218514	2364212
7km	70%	20000	6	309	5596055	746763	4798403	2099660
7km	70%	20000	6	230	4877454	686956	4130084	1963131
7km	70%	20000	6	329	4842243	699721	4081392	1688297
7km	70%	20000	6	297	6544712	889256	5597270	2383090
7km	70%	20000	6	309	5277746	808033	4377734	1979771
7km	70%	20000	6	251	6397613	905396	5395967	2553418
7km	70%	20000	6	212	5175610	777331	4356804	1762766
7km	70%	20000	6	260	6098992	859522	5155833	2255846
7km	70%	20000	6	258	4725832	662799	3984663	1863178
7km	70%	20000	6	316	7188790	934074	6184937	2464957
7km	70%	20000	6	403	6326861	788609	5484210	2203089
7km	70%	20000	6	169	4680867	715223	3916398	1640876
7km	70%	20000	6	237	5361372	849323	4439862	2047096
7km	70%	20000	6	178	5097630	797946	4238781	1735262
7km	70%	20000	6	359	8309012	1129243	7113305	2928896
7km	70%	20000	6	270	5388213	817727	4500974	2410416
7km	70%	20000	6	209	6679170	948259	5659416	2216886
7km	70%	20000	6	333	4020656	594062	3389745	1816237
7km	70%	20000	6	188	5412156	814314	4553110	1668245
7km	70%	20000	6	343	7667818	1083452	6479777	3020471
7km	70%	20000	6	288	4817703	683184	4075021	2020109
7km	70%	20000	6	207	3627448	564689	2997795	1713109
7km	70%	20000	6	317	6300885	855769	5372731	2739301
7km	70%	20000	6	264	5456890	790381	4624103	2153938
7km	70%	20000	6	277	5758117	815961	4886759	2112736
7km	70%	20000	6	229	6352617	910592	5375778	2171655
7km	70%	20000	6	288	5324825	697990	4577681	1945548
7km	70%	20000	6	254	5481188	737532	4680795	1956236
7km	70%	20000	6	253	5050831	825526	4179066	1948918
7km	70%	20000	6	193	5039504	845494	4121274	1947822
7km	70%	20000	6	279	5122474	747802	4312846	2127369
7km	70%	20000	6	238	7361854	1109902	6173529	2887496
7km	70%	20000	6	256	4467054	718598	3714864	1610811
7km	70%	20000	6	267	3783428	576521	3175220	1671132
7km	70%	20000	6	293	5213845	783718	4369394	2126244
7km	70%	20000	6	185	4088005	654903	3386858	1588226
7km	70%	20000	6	279	5419002	864923	4484970	2001772
7km	70%	20000	6	246	5509996	866443	4575284	2370339
7km	70%	20000	6	346	6796788	906552	5803837	2459154
7km	70%	20000	6	233	4338744	629286	3673740	1612353
7km	70%	20000	6	257	7366283	993549	6299161	2702784
7km	70%	20000	6	236	5092223	760635	4300336	2035688
7km	70%	20000	6	318	6092928	727910	5297721	2195669
7km	70%	20000	6	235	7314235	929806	6307141	2486701
7km	70%	20000	6	234	4950786	770984	4136110	1881052
7km	70%	20000	6	254	4454477	711484	3701537	1732402
7km	70%	20000	6	199	5653236	879431	4687406	2135267
7km	70%	20000	6	401	7426074	1069381	6276106	2757637
7km	70%	20000	6	251	6753059	877283	5809488	2448807
7km	70%	20000	6	222	5249871	758082	4452029	1969694
7km	70%	20000	6	334	6376883	869895	5458026	2164045
7km	70%	20000	6	263	4731443	712035	3967926	1942580
7km	70%	20000	6	247	3838040	531538	3275681	1761374
7km	70%	20000	6	223	5304314	834471	4416320	1761229
7km	70%	20000	6	220	4521031	711924	3762576	1771249
7km	70%	20000	6	288	7079951	901493	6090589	2216963
7km	70%	20000	6	271	5862101	841302	4965055	2285060
7km	70%	20000	6	286	6240001	894072	5273148	2274456
7km	70%	20000	6	273	6539866	917436	5522001	2209087
7km	70%	20000	6	275	4710886	691053	3970759	2054284
7km	70%	20000	6	293	5006228	692918	4264008	1812696
7km	70%	20000	6	285	8263274	1091476	7085392	2706617
7km	70%	20000	6	204	5446139	849906	4531855	1800568
7km	70%	20000	6	244	5698894	711899	4938970	2145109
7km	70%	20000	6	187	4358147	698869	3618259	1435518
7km	70%	20000	6	223	4375183	681433	3657128	1853443
7km	70%	20000	6	201	7042829	1014207	5957787	2272171
7km	70%	20000	6	229	5214654	771401	4376036	1925408
7km	70%	20000	6	264	4932927	691237	4164815	1914324
7km	70%	20000	6	242	4964695	747129	4155396	1906146
7km	70%	20000	6	252	6237807	874390	5320849	2479617
7km	70%	20000	6	201	4856489	747087	4065491	1895725
7km	70%	20000	6	275	4656964	702675	3920184	1909095
7km	70%	20000	6	265	4214961	529426	3635178	2353973
7km	70%	20000	6	183	4975821	746947	4172311	1754671
7km	70%	20000	6	172	4381107	640742	3696336	1461770
7km	70%	20000	6	300	6978966	852390	6067054	2579030
7km	70%	20000	6	213	4714569	656380	3977179	1671568
7km	70%	20000	6	259	5684690	808734	4818330	2220856
7km	70%	20000	6	260	5491972	796519	4643740	2110581
7km	70%	20000	6	199	4697530	713074	3931911	1573578
7km	70%	20000	6	234	5259663	755129	4460387	2042690
7km	70%	20000	6	212	4622775	721858	3857051	1866715
7km	70%	20000	6	269	5414815	831792	4522021	2030572
7km	70%	20000	6	321	4676014	628892	3996125	1716233
7km	70%	20000	6	250	4724850	697119	3961221	1926718
7km	70%	20000	6	385	6311165	875252	5368702	2190566
7km	70%	20000	6	225	5186501	773542	4366815	1740926
7km	70%	20000	6	243	3864587	583538	3254215	1596958
7km	70%	20000	6	234	4831749	739710	4033136	1897620
7km	70%	20000	6	229	7124968	1016438	6047376	2550359
7km	70%	20000	6	319	5812697	768790	4968159	2078568
7km	70%	20000	6	200	5182553	831464	4302368	1648621
7km	70%	20000	6	211	5414338	766759	4589800	1987300
7km	70%	20000	6	232	4271331	641486	3585522	1620244
7km	70%	20000	6	249	6409912	840806	5499657	2323583
7km	70%	20000	6	199	4385577	661736	3668907	1655149
7km	70%	20000	6	215	5627935	837954	4693343	1782451
7km	70%	20000	6	194	4140163	583832	3494607	1646494
7km	70%	20000	6	225	4890364	705937	4143196	1889464
7km	70%	20000	6	338	3885595	541500	3314742	1570397
7km	70%	20000	6	419	2912289	403709	2478059	1788026
7km	70%	20000	6	209	4851406	651178	4142693	1994900
7km	70%	20000	6	183	3993519	615213	3335920	1709218
7km	70%	20000	6	206	6492456	887339	5542928	2213964
7km	70%	20000	6	294	5254661	739034	4476432	2078424
7km	70%	20000	6	340	4380602	666391	3647387	1945803
7km	70%	20000	6	238	4937642	713338	4187197	1852115
7km	70%	20000	6	254	5703956	850505	4775360	2024896
7km	70%	20000	6	224	4925131	765615	4110696	1842413
7km	70%	20000	6	232	5264987	883370	4337170	2069605
7km	70%	20000	6	256	5373495	829439	4485949	1987061
7km	70%	20000	6	310	6655541	885641	5714887	2329114
7km	70%	20000	6	314	5569649	744921	4782466	2446289
7km	70%	20000	6	236	4738967	559570	4141029	1954613
7km	70%	20000	6	284	6026895	844324	5107255	2184323
7km	70%	20000	6	265	6000240	717195	5227369	2351043
7km	70%	20000	6	208	4068917	622905	3407765	1604248
7km	70%	20000	6	241	6840977	1034749	5694081	2287886
7km	70%	20000	6	354	5762119	753860	4948725	2326054
7km	70%	20000	6	273	3836164	525917	3270317	1749409
7km	70%	20000	6	237	6981835	993095	5922911	2314916
7km	70%	20000	6	305	5989808	720540	5190481	2611501
7km	70%	20000	6	212	4603772	666967	3904296	1727087
7km	70%	20000	6	272	6123046	823354	5248082	2250212
7km	70%	20000	6	273	6504543	870423	5556355	2444013
7km	70%	20000	6	266	6455670	853965	5556599	2421136
7km	70%	20000	6	267	6853188	1005173	5751315	2494626
7km	70%	20000	6	284	4995075	743037	4192500	1839618
7km	70%	20000	6	252	5610261	784992	4745623	2468899
7km	70%	20000	6	337	6335903	831961	5446475	2512105
7km	70%	20000	6	277	4934109	755052	4136594	2199264
7km	70%	20000	6	216	5530749	750497	4743247	2150017
7km	70%	20000	6	382	4965614	758261	4158973	2130325
7km	70%	20000	6	178	4360876	666880	3644924	1703948
7km	70%	20000	6	193	4277156	607308	3620547	1612874
7km	70%	20000	6	236	5758138	728360	4987520	2063546
7km	70%	20000	6	203	4878859	781910	4031411	2035107
7km	70%	20000	6	223	5727419	832485	4846355	2183903
7km	70%	20000	6	289	4975290	757944	4138824	2363409
7km	70%	20000	6	242	6045880	862268	5127225	2039350
7km	70%	20000	6	253	4464738	678809	3745549	1733429
7km	70%	20000	6	173	5043242	754157	4210805	1761252
7km	70%	20000	6	250	6690496	875265	5775057	2377211
7km	70%	20000	6	267	5948621	883454	4993588	2369965
7km	70%	20000	6	251	3681155	542937	3096723	1627288
7km	70%	20000	6	237	4925119	723493	4139838	1736973
7km	70%	20000	6	283	4822913	745354	4027175	2139581
7km	70%	20000	6	226	4977078	704332	4229873	1955676
7km	70%	20000	6	227	4203571	615908	3519387	1751761
7km	70%	20000	6	375	4461535	680249	3732876	1608305
7km	70%	20000	6	220	4834620	701704	4106290	1759761
7km	70%	20000	6	227	5307359	678043	4587341	1989616
7km	70%	20000	6	222	5752368	843937	4862826	2285503
7km	70%	20000	6	250	4668315	732110	3879319	2127636
7km	70%	20000	6	224	5614719	842937	4700674	2286844
7km	70%	20000	6	231	6331604	806334	5469697	2241657
7km	70%	20000	6	237	6121380	880276	5174854	2094158
7km	70%	20000	6	283	4774333	610503	4120225	2269383
7km	70%	20000	6	213	4919903	774380	4110040	1741074
7km	70%	20000	6	284	5465261	743785	4669148	2157016
7km	70%	20000	6	189	4809984	696919	4064814	1696149
7km	70%	20000	6	200	5235718	803571	4364972	1606653
7km	70%	20000	6	322	6588611	876405	5641202	2638861
7km	70%	20000	6	326	5232939	669655	4496643	2047768
7km	70%	20000	6	240	3521874	501932	2991956	1492978
7km	70%	20000	6	336	4502394	488150	3974575	2188489
7km	70%	20000	6	311	4891938	724907	4116834	2071133
7km	70%	20000	6	213	5322076	792653	4466970	2019252
7km	70%	20000	6	228	5719004	751370	4917932	2194743
7km	70%	20000	6	287	6048087	838727	5127379	2671622
7km	70%	20000	6	210	4250573	610627	3586474	1729911
7km	70%	20000	6	297	6655787	913600	5668980	2609291
7km	70%	20000	6	270	6133725	830810	5238480	2017640
7km	70%	20000	6	280	6371971	891994	5383082	2636411
7km	70%	20000	6	227	4954534	719911	4190472	1705049
7km	70%	20000	6	266	6365831	847523	5466025	2409684
7km	70%	20000	6	223	4528352	695660	3802788	1761878
7km	70%	20000	6	228	4830734	703078	4077977	1856157
7km	70%	20000	6	406	6413335	877692	5461643	2623575
7km	70%	20000	6	247	5884765	799353	5020956	2303119
7km	70%	20000	6	255	4962066	714395	4205523	1867381
7km	70%	20000	6	295	5454008	769951	4646193	2257337
7km	70%	20000	6	233	4253524	610847	3610404	1848022
7km	70%	20000	6	216	4807235	695001	4072522	1742221
7km	70%	20000	6	234	6860733	897373	5879352	2577719
7km	70%	20000	6	202	4600223	642888	3909366	1750708
7km	70%	20000	6	204	4422203	672226	3701312	1652280
7km	70%	20000	6	262	4575810	692272	3836538	1829728
7km	70%	20000	6	296	4303635	701760	3547016	1989418
7km	70%	20000	6	283	4826528	637059	4142745	2127217
7km	70%	20000	6	289	6966297	889053	6025910	2360946
7km	70%	20000	6	241	5179303	704267	4450526	1894452
7km	70%	20000	6	225	5214294	773197	4401030	1966007
7km	70%	20000	6	287	4458287	631255	3783788	1835900
7km	70%	20000	6	218	5311573	836502	4415003	2243574
7km	70%	20000	6	240	5099923	752909	4283780	1941025
7km	70%	20000	6	229	4527459	644087	3838788	1692546
7km	70%	20000	6	262	6422890	946684	5403369	2485970
7km	70%	20000	6	210	5183689	832678	4308925	1784238
7km	70%	20000	6	223	4459630	700972	3704295	1667324
7km	70%	20000	6	396	4758277	666128	4037569	2052354
7km	70%	20000	6	307	4032926	533607	3469898	1601293
7km	70%	20000	6	279	5727292	808262	4857109	2192415
7km	70%	20000	6	264	6066981	770189	5246463	2350077
7km	70%	20000	6	196	5130998	779678	4274907	1774191
7km	70%	20000	6	208	5753533	770371	4943323	2139277
7km	70%	20000	6	250	5824778	808205	4950481	1868718
7km	70%	20000	6	297	4552396	678168	3825833	1999413
7km	70%	20000	6	356	6372967	805312	5492540	2603481
7km	70%	20000	6	359	6553383	846677	5636554	2405508
7km	70%	20000	6	261	6815635	880675	5856678	2687701
7km	70%	20000	6	209	5296009	829706	4397000	2044138
7km	70%	20000	6	270	5735398	769283	4915450	2030641
7km	70%	20000	6	208	4895941	755514	4084938	1715785
7km	70%	20000	6	184	5681198	793557	4830886	1865836
7km	70%	20000	6	277	5278603	784539	4425744	1931545
7km	70%	20000	6	202	5053850	742063	4263601	1918986
7km	70%	20000	6	201	4500708	638025	3809505	1684567
7km	70%	20000	6	192	4519005	736208	3724859	1620143
7km	70%	20000	6	210	5384528	745586	4581027	1982979
7km	70%	20000	6	308	5096886	708407	4339936	1872133
7km	70%	20000	6	271	6134240	952401	5098860	2377362
7km	70%	20000	6	322	5219002	760410	4393599	2133309
7km	70%	20000	6	208	3883210	590899	3256652	1571342
7km	70%	20000	6	293	5347341	684619	4624166	1883845
7km	70%	20000	6	280	5899170	803636	5017602	2075395
7km	70%	20000	6	251	6197082	968005	5172863	2036208
7km	70%	20000	6	369	5889200	837621	4974593	2637875
7km	70%	20000	6	291	4416187	644778	3732993	2031299
7km	70%	20000	6	195	4324880	653431	3632766	1685081
7km	70%	20000	6	213	4515141	707511	3766771	1815312
7km	70%	20000	6	235	6000347	813090	5117759	2166230
7km	70%	20000	6	253	4188303	616821	3529017	1623825
7km	70%	20000	6	251	5313343	773443	4474702	2054531
7km	70%	20000	6	271	5223438	713832	4467626	2204059
7km	70%	20000	6	353	7021416	969767	5958418	2693943
7km	70%	20000	6	280	5312671	726393	4514032	2061932
7km	70%	20000	6	265	4585413	693908	3862128	1932026
7km	70%	20000	6	209	4839618	738544	4046941	1858286
7km	70%	20000	6	225	5145742	741776	4335159	2082016
7km	70%	20000	6	251	6368396	895256	5395009	2426645
7km	70%	20000	6	223	6344816	838862	5460071	2275008
7km	70%	20000	6	204	6470522	930832	5456891	2316771
7km	70%	20000	6	210	4746089	722774	3973035	1944272
7km	70%	20000	6	250	6587475	911314	5615647	2254692
7km	70%	20000	6	164	3380974	482918	2875409	1395046
7km	70%	20000	6	234	5871468	860504	4948257	1917852
7km	70%	20000	6	202	4653276	734738	3849367	1906272
7km	70%	20000	6	275	6166893	995997	5072159	2302655
7km	70%	20000	6	297	5537626	762765	4728936	2151954
7km	70%	20000	6	251	6038667	832577	5108454	2344289
7km	70%	20000	6	185	3655155	532002	3096619	1562630
7km	70%	20000	6	233	5166110	649763	4484298	2022757
7km	70%	20000	6	246	5834780	853404	4903823	2252743
7km	70%	20000	6	269	5729563	726727	4943300	2512298
7km	70%	20000	6	198	4546553	603149	3877120	1778317
7km	70%	20000	6	285	5493214	711982	4735139	2094482
7km	70%	20000	6	235	4506833	686672	3738432	1870105
7km	70%	20000	6	521	7070317	957115	6048130	2318213
7km	70%	20000	6	312	6114348	845609	5207220	2339202
7km	70%	20000	6	225	5666119	872804	4702873	2018244
7km	70%	20000	6	241	5313374	788925	4407445	2052876
7km	70%	20000	6	250	4181605	668948	3450973	1734424
7km	70%	20000	6	321	6804445	895110	5809343	2350704
[truncated: 1 more rows]
