# Supplementary material for: Quantifying the Value of Perfect Information in Emergency Vaccination Campaigns
Source: PLoS Comput Biol. 2017 Feb 16;13(2):e1005318. doi: 10.1371/journal.pcbi.1005318 (PMC5312803; doi:10.1371/journal.pcbi.1005318)
Supplement: S1 Data — (ZIP) [file pcbi.1005318.s013.zip › Data/7km vaccination/data13.txt]

vacc_radius	efficacy	capacity	delay	outbreak_duration	livestock_culled	cattle_culled	sheep_culled	vaccinations
7km	70%	35000	2	257	3084569	364094	2682700	2232784
7km	70%	35000	2	236	4314139	411187	3866547	2379895
7km	70%	35000	2	254	4451947	418121	3992171	2408055
7km	70%	35000	2	231	3840885	398647	3404358	2240926
7km	70%	35000	2	321	3858640	417834	3404761	2247434
7km	70%	35000	2	191	2890014	310600	2545777	2003987
7km	70%	35000	2	287	3174718	322534	2808571	1863999
7km	70%	35000	2	234	2842877	309630	2510640	2088060
7km	70%	35000	2	221	3677139	348973	3289896	2392852
7km	70%	35000	2	216	3210392	346854	2827577	1811822
7km	70%	35000	2	209	3271091	341714	2897519	1845839
7km	70%	35000	2	201	4281113	400577	3849490	2496812
7km	70%	35000	2	327	3115811	354852	2732797	2090676
7km	70%	35000	2	232	3571262	370025	3179142	2134456
7km	70%	35000	2	215	3751759	381236	3323176	2251155
7km	70%	35000	2	193	3183066	342273	2815161	1963576
7km	70%	35000	2	319	4317810	444935	3831995	2524541
7km	70%	35000	2	249	5371722	483306	4850769	3159468
7km	70%	35000	2	251	3122577	333463	2739365	1959294
7km	70%	35000	2	238	3542883	364966	3150656	2116711
7km	70%	35000	2	210	3943477	432196	3481518	2278460
7km	70%	35000	2	366	3298486	351149	2908102	2023268
7km	70%	35000	2	177	3172546	349699	2793416	1895101
7km	70%	35000	2	420	4581682	436972	4094769	2522107
7km	70%	35000	2	178	2587528	272277	2287865	1596097
7km	70%	35000	2	231	2980727	338171	2617667	1762013
7km	70%	35000	2	259	2742601	288077	2421761	1748557
7km	70%	35000	2	289	3262669	366018	2859279	2152563
7km	70%	35000	2	237	4608118	433522	4139406	2484651
7km	70%	35000	2	244	4118662	419927	3672878	2373404
7km	70%	35000	2	242	2832350	305096	2494065	1768385
7km	70%	35000	2	320	4105617	441651	3625000	2277996
7km	70%	35000	2	289	3385028	364161	2981158	1938616
7km	70%	35000	2	251	3206749	351562	2818636	2159375
7km	70%	35000	2	219	3458252	375649	3047959	2364412
7km	70%	35000	2	194	3656629	357476	3269264	2142094
7km	70%	35000	2	210	3646742	400923	3204119	2064542
7km	70%	35000	2	266	3480839	396362	3048134	2128230
7km	70%	35000	2	230	2259972	247722	1986051	1584149
7km	70%	35000	2	240	3774907	425592	3303692	1993747
7km	70%	35000	2	248	3340158	374334	2938365	1839183
7km	70%	35000	2	296	3212854	304299	2874071	2233163
7km	70%	35000	2	244	3729238	397398	3294669	2494262
7km	70%	35000	2	311	3259030	343848	2867905	2197375
7km	70%	35000	2	221	4007433	409168	3562665	2271794
7km	70%	35000	2	259	3407216	347748	3031924	2132971
7km	70%	35000	2	264	4331848	437303	3859985	2391113
7km	70%	35000	2	225	3622038	368517	3218473	2314591
7km	70%	35000	2	275	3983074	398184	3554451	2381324
7km	70%	35000	2	329	5642988	498829	5071848	3046061
7km	70%	35000	2	236	3660959	406460	3227848	1973167
7km	70%	35000	2	306	3052593	328967	2685344	1831300
7km	70%	35000	2	262	2854308	320920	2494404	1902582
7km	70%	35000	2	400	3224296	341079	2848567	1967008
7km	70%	35000	2	257	4091160	402198	3635954	2424315
7km	70%	35000	2	229	4196239	443722	3723589	2435374
7km	70%	35000	2	199	4374360	424133	3923672	2472227
7km	70%	35000	2	316	5186274	491170	4631462	2704430
7km	70%	35000	2	194	3022938	348734	2646460	1948421
7km	70%	35000	2	198	3534716	395513	3108190	2093443
7km	70%	35000	2	186	3099791	379312	2702342	1918341
7km	70%	35000	2	413	3729105	365338	3328032	1987270
7km	70%	35000	2	293	3473510	354927	3075342	1854086
7km	70%	35000	2	242	3216803	364109	2816140	1849364
7km	70%	35000	2	264	5083328	477069	4562630	2791687
7km	70%	35000	2	219	2848821	299025	2518655	1761061
7km	70%	35000	2	329	3944370	431460	3482718	2223023
7km	70%	35000	2	217	4889410	456292	4360430	2452221
7km	70%	35000	2	189	3294866	365657	2900334	1795730
7km	70%	35000	2	277	4042532	459933	3542000	2372871
7km	70%	35000	2	230	3948382	457569	3444389	2169804
7km	70%	35000	2	302	3321783	343918	2949101	1990857
7km	70%	35000	2	136	2911437	357342	2531571	1620200
7km	70%	35000	2	209	3460676	389652	3028363	2020590
7km	70%	35000	2	221	3596112	412699	3137521	2338892
7km	70%	35000	2	288	3741144	370853	3338351	2037741
7km	70%	35000	2	240	3801295	389748	3367868	1918368
7km	70%	35000	2	222	2774777	298290	2456850	1807209
7km	70%	35000	2	221	3621125	431813	3159294	2159488
7km	70%	35000	2	223	3926375	407182	3488840	1972813
7km	70%	35000	2	214	3806056	412637	3344822	2092201
7km	70%	35000	2	332	3021495	336218	2655674	1884376
7km	70%	35000	2	186	3536288	377288	3112650	1871877
7km	70%	35000	2	212	3273439	348194	2890468	1976599
7km	70%	35000	2	209	3192415	317778	2853620	2061151
7km	70%	35000	2	353	3644597	381574	3241890	2109924
7km	70%	35000	2	221	2639478	287997	2320486	1759419
7km	70%	35000	2	254	4046319	349929	3631909	2285372
7km	70%	35000	2	263	3600208	342881	3221016	2236660
7km	70%	35000	2	176	2843221	321226	2474966	1831237
7km	70%	35000	2	221	2766326	310032	2427068	1844073
7km	70%	35000	2	249	3664111	360184	3275574	2717258
7km	70%	35000	2	297	3047206	334805	2679845	2010797
7km	70%	35000	2	396	3090289	306737	2755310	1717112
7km	70%	35000	2	150	2682001	285514	2352514	1437975
7km	70%	35000	2	209	3939087	393547	3524167	2216999
7km	70%	35000	2	208	3185233	361399	2796430	2082826
7km	70%	35000	2	297	3301225	368682	2903091	2010334
7km	70%	35000	2	186	2772150	345968	2404586	1930825
7km	70%	35000	2	257	3794628	364374	3387145	2358732
7km	70%	35000	2	279	3710953	408194	3261506	2216184
7km	70%	35000	2	202	3217084	367149	2799236	1888887
7km	70%	35000	2	225	4427133	441945	3959329	2557630
7km	70%	35000	2	280	3637234	416011	3182459	2303040
7km	70%	35000	2	204	3081675	348703	2709148	1965222
7km	70%	35000	2	436	4858388	421011	4401297	2702466
7km	70%	35000	2	255	3975405	388232	3529198	2420628
7km	70%	35000	2	206	3185099	361709	2780010	1930331
7km	70%	35000	2	290	4735092	465019	4202799	2574327
7km	70%	35000	2	243	3184071	344763	2807782	1964851
7km	70%	35000	2	230	3817825	409609	3376178	2283237
7km	70%	35000	2	195	3764100	448768	3283974	2282891
7km	70%	35000	2	236	3835922	398760	3400069	2336157
7km	70%	35000	2	275	3628890	369031	3220757	2184180
7km	70%	35000	2	261	3597644	396431	3154478	2618112
7km	70%	35000	2	235	3380765	366619	2982400	1910990
7km	70%	35000	2	342	3762784	417874	3301052	2206605
7km	70%	35000	2	382	3841716	376622	3439952	2015634
7km	70%	35000	2	153	2870414	307085	2533293	1621639
7km	70%	35000	2	284	4720212	457908	4227091	2715731
7km	70%	35000	2	236	3548025	368742	3125410	2198241
7km	70%	35000	2	256	3669695	389622	3242319	2001149
7km	70%	35000	2	193	2439368	263905	2153854	1711092
7km	70%	35000	2	233	3457367	372574	3060765	2083991
7km	70%	35000	2	260	3935794	414816	3484137	2300707
7km	70%	35000	2	244	3325531	353250	2915553	1799230
7km	70%	35000	2	297	3577284	387666	3160285	2076319
7km	70%	35000	2	180	3127986	371443	2728278	2113687
7km	70%	35000	2	200	3234805	358734	2830048	1912788
7km	70%	35000	2	275	4178513	419441	3724914	2483219
7km	70%	35000	2	271	3995619	417420	3539745	2300565
7km	70%	35000	2	285	3939076	429071	3477011	2346522
7km	70%	35000	2	202	2516360	297782	2187909	1681559
7km	70%	35000	2	330	2971878	323932	2612773	1860667
7km	70%	35000	2	288	2536437	297150	2212786	1754746
7km	70%	35000	2	185	3124485	360385	2723586	1840403
7km	70%	35000	2	191	3995787	427654	3528095	2268122
7km	70%	35000	2	214	3442589	352813	3059677	2076661
7km	70%	35000	2	257	3621411	413234	3179496	2115960
7km	70%	35000	2	380	4729111	453610	4238835	2419225
7km	70%	35000	2	174	3032386	319990	2686995	1924550
7km	70%	35000	2	206	2482937	254717	2183929	1765067
7km	70%	35000	2	300	4904264	455521	4401679	2309021
7km	70%	35000	2	204	3597913	400947	3154012	2216643
7km	70%	35000	2	322	3910458	394604	3485288	2495259
7km	70%	35000	2	288	3461664	346895	3074685	2308701
7km	70%	35000	2	216	2908868	354851	2526136	2050200
7km	70%	35000	2	395	4733373	474237	4215725	2637274
7km	70%	35000	2	375	3630447	381691	3207266	2072315
7km	70%	35000	2	274	3609750	391004	3185681	2018723
7km	70%	35000	2	262	2853539	315057	2481917	1933036
7km	70%	35000	2	238	4082778	380810	3664227	2366538
7km	70%	35000	2	265	3648502	365551	3255772	2169815
7km	70%	35000	2	265	3840777	409631	3408476	2297727
7km	70%	35000	2	315	2953064	307165	2621237	1926392
7km	70%	35000	2	226	3139224	335068	2770838	1880685
7km	70%	35000	2	271	4409805	374758	3989424	2624529
7km	70%	35000	2	249	3407449	337247	3034084	1961738
7km	70%	35000	2	236	4101126	408316	3675589	2149980
7km	70%	35000	2	215	2905603	348824	2522402	1641718
7km	70%	35000	2	369	5354044	446870	4852831	2980138
7km	70%	35000	2	283	4731861	461404	4217000	2754139
7km	70%	35000	2	358	3116018	341626	2752592	1822617
7km	70%	35000	2	218	4570601	438493	4081416	2682277
7km	70%	35000	2	211	3475389	404386	3007151	1920880
7km	70%	35000	2	249	3204958	337740	2839392	1869633
7km	70%	35000	2	294	3559497	330392	3207805	2049359
7km	70%	35000	2	294	4526728	434304	4051963	2589327
7km	70%	35000	2	247	3343715	352682	2932745	2062761
7km	70%	35000	2	233	2908479	322388	2538808	1967459
7km	70%	35000	2	297	3884530	409279	3430944	2327610
7km	70%	35000	2	234	3846882	410136	3398872	2066254
7km	70%	35000	2	269	3857891	415117	3413186	2161813
7km	70%	35000	2	222	3747751	365759	3349916	2166258
7km	70%	35000	2	301	4696750	427032	4230998	2768609
7km	70%	35000	2	317	4568503	464766	4022065	2420266
7km	70%	35000	2	183	3140926	373941	2738188	2173099
7km	70%	35000	2	216	3764979	349393	3371186	2013341
7km	70%	35000	2	200	3462405	353723	3031366	2078660
7km	70%	35000	2	274	3212899	349121	2820796	1892219
7km	70%	35000	2	187	3098886	321352	2714395	1806453
7km	70%	35000	2	236	3901755	372372	3498078	2316520
7km	70%	35000	2	327	3762694	415768	3302386	2254175
7km	70%	35000	2	194	2950098	328684	2589804	1864433
7km	70%	35000	2	265	4173543	470875	3655969	2774535
7km	70%	35000	2	230	3271022	351630	2889010	1984067
7km	70%	35000	2	197	4002338	424480	3528838	2584488
7km	70%	35000	2	279	3318950	348210	2943216	2009747
7km	70%	35000	2	311	4773734	472698	4254578	2301592
7km	70%	35000	2	247	3420064	373906	2995560	1899699
7km	70%	35000	2	242	3594390	368636	3195235	2417096
7km	70%	35000	2	225	3178395	315863	2821909	1853608
7km	70%	35000	2	360	4592210	450614	4101674	2496942
7km	70%	35000	2	274	3931368	409574	3466892	2093301
7km	70%	35000	2	194	3278279	349715	2884984	2376173
7km	70%	35000	2	219	3372630	355130	2994389	2038572
7km	70%	35000	2	279	3481992	340923	3111507	2158289
7km	70%	35000	2	230	3016683	308575	2684668	1813048
7km	70%	35000	2	329	3335166	335925	2962520	2349719
7km	70%	35000	2	251	3648225	385885	3232842	1944660
7km	70%	35000	2	233	3134160	338454	2766600	1989026
7km	70%	35000	2	381	3852195	353313	3455938	2249569
7km	70%	35000	2	242	3744649	392708	3301107	2206324
7km	70%	35000	2	238	4236289	440944	3756234	2544716
7km	70%	35000	2	221	3452906	369126	3050982	2234929
7km	70%	35000	2	452	4554694	393522	4124450	2594629
7km	70%	35000	2	272	4039624	416968	3593790	2520359
7km	70%	35000	2	271	3042379	324433	2686074	1970744
7km	70%	35000	2	274	3574290	387169	3155464	2060413
7km	70%	35000	2	307	3243311	339578	2857511	1862870
7km	70%	35000	2	359	3838863	407291	3394036	1809481
7km	70%	35000	2	200	3423435	408052	2980423	2060269
7km	70%	35000	2	238	3301749	371164	2899853	1799743
7km	70%	35000	2	221	2635461	308871	2308781	1953365
7km	70%	35000	2	205	2940430	342054	2552299	2046558
7km	70%	35000	2	199	3203334	349144	2803552	1698076
7km	70%	35000	2	256	3775525	354301	3392129	2174198
7km	70%	35000	2	208	3219710	382692	2813503	1885879
7km	70%	35000	2	322	4088448	431021	3628590	2288489
7km	70%	35000	2	329	3728355	358096	3330017	2078142
7km	70%	35000	2	214	3637335	378110	3225374	2325261
7km	70%	35000	2	260	4351662	382957	3941257	2469345
7km	70%	35000	2	315	4004597	455049	3517662	2473950
7km	70%	35000	2	276	3269522	362222	2855622	2068780
7km	70%	35000	2	262	5629497	584700	4985459	3298865
7km	70%	35000	2	202	4530076	405814	4058831	2498018
7km	70%	35000	2	236	4718764	455196	4232405	2546722
7km	70%	35000	2	318	3384065	354867	2997859	2204076
7km	70%	35000	2	288	3849494	373119	3450944	2068480
7km	70%	35000	2	247	3391739	346855	3024505	2077457
7km	70%	35000	2	295	4127162	397091	3704757	2299397
7km	70%	35000	2	310	2918393	318586	2566403	1850003
7km	70%	35000	2	236	3635797	403594	3196989	2051149
7km	70%	35000	2	207	3284246	385152	2869045	2040822
7km	70%	35000	2	250	3341423	369836	2933357	2183591
7km	70%	35000	2	252	3603441	403863	3178264	2051267
7km	70%	35000	2	176	2677849	309548	2353947	1724056
7km	70%	35000	2	199	3752223	367554	3343969	2130669
7km	70%	35000	2	190	4043898	385811	3631851	2327973
7km	70%	35000	2	263	3500115	369177	3100499	2218570
7km	70%	35000	2	257	3951646	381332	3535138	2340988
7km	70%	35000	2	251	3545375	383307	3140329	2282198
7km	70%	35000	2	276	3618074	332735	3243768	2236434
7km	70%	35000	2	246	3300161	342968	2914819	2047646
7km	70%	35000	2	229	3456034	330909	3090902	2144669
7km	70%	35000	2	406	4082791	382919	3668462	2249378
7km	70%	35000	2	224	3268809	352470	2872745	1811889
7km	70%	35000	2	257	3458880	344579	3082824	2042953
7km	70%	35000	2	171	3194558	359104	2798069	1851894
7km	70%	35000	2	186	3052893	343387	2667769	1775780
7km	70%	35000	2	292	3217670	335497	2845636	1905701
7km	70%	35000	2	237	3626053	376423	3202161	2181721
7km	70%	35000	2	280	3492750	351432	3102280	2051705
7km	70%	35000	2	320	3183842	349831	2792823	2171127
7km	70%	35000	2	270	3143760	339797	2775258	1914677
7km	70%	35000	2	141	3019650	332872	2662123	1703928
7km	70%	35000	2	217	3321045	355144	2927049	2110598
7km	70%	35000	2	271	4819457	442769	4312282	2377556
7km	70%	35000	2	310	4450330	402002	4008758	2512269
7km	70%	35000	2	261	3673184	399148	3241901	2246130
7km	70%	35000	2	213	3180358	346729	2790189	1671102
7km	70%	35000	2	265	4142063	444471	3666517	2455800
7km	70%	35000	2	354	3280716	373329	2875359	1924997
7km	70%	35000	2	228	3837475	385454	3414415	2444427
7km	70%	35000	2	271	3797395	369127	3379652	2166897
7km	70%	35000	2	287	5158790	482443	4637387	2934732
7km	70%	35000	2	249	4524525	432725	4050356	2652177
7km	70%	35000	2	378	3403272	380630	2970588	2193265
7km	70%	35000	2	242	3521763	382867	3099456	2323581
7km	70%	35000	2	344	3648764	374653	3201820	2324953
7km	70%	35000	2	308	3253601	371052	2839951	1945868
7km	70%	35000	2	224	3564993	376047	3149493	1940224
7km	70%	35000	2	256	2702675	288884	2374476	1986800
7km	70%	35000	2	324	3975268	383871	3554793	2221999
7km	70%	35000	2	227	4582024	471555	4078467	2505045
7km	70%	35000	2	234	3326135	352230	2949877	1991551
7km	70%	35000	2	232	4190977	453741	3699637	2345123
7km	70%	35000	2	186	3940038	400285	3501713	2260535
7km	70%	35000	2	185	3537036	388298	3123544	2019202
7km	70%	35000	2	248	3642335	378823	3230567	1877787
7km	70%	35000	2	270	4066015	403059	3610818	2261272
7km	70%	35000	2	205	4224064	426774	3757225	2043124
7km	70%	35000	2	194	3300853	384301	2888449	1836622
7km	70%	35000	2	196	3672311	370158	3272060	2044316
7km	70%	35000	2	149	2586797	282634	2275219	1517508
7km	70%	35000	2	256	3510664	375073	3103154	1945117
7km	70%	35000	2	282	4455367	434749	3967440	2655180
7km	70%	35000	2	349	3026359	343290	2660583	2283606
7km	70%	35000	2	250	4010026	401824	3559250	2161201
7km	70%	35000	2	240	4129982	388052	3711958	2282838
7km	70%	35000	2	234	2701950	310463	2357104	1845228
7km	70%	35000	2	309	3494641	349554	3119456	2256275
7km	70%	35000	2	191	3689744	381441	3258989	2258546
7km	70%	35000	2	140	2882054	355771	2496743	1794154
7km	70%	35000	2	263	3889021	432409	3412219	2232885
7km	70%	35000	2	231	4429373	503052	3872513	2493997
7km	70%	35000	2	380	4909831	441340	4395181	2523314
7km	70%	35000	2	276	2901349	316676	2532820	1744715
7km	70%	35000	2	151	2701111	331890	2343026	1630171
7km	70%	35000	2	296	4108029	403352	3678140	2324473
7km	70%	35000	2	245	4755695	425742	4283288	2557155
7km	70%	35000	2	219	3124289	359576	2715996	1838217
7km	70%	35000	2	256	2930373	309850	2592228	1880847
7km	70%	35000	2	303	3646862	354711	3262245	2603183
7km	70%	35000	2	211	3366948	349621	2990662	1750373
7km	70%	35000	2	323	3424565	328517	3053640	2054733
7km	70%	35000	2	234	4804228	427802	4298225	2609665
7km	70%	35000	2	304	4191503	415115	3740296	2408422
7km	70%	35000	2	311	4604704	394945	4186690	2477209
7km	70%	35000	2	190	3744867	382429	3326205	2533105
7km	70%	35000	2	229	3143133	355261	2750052	2055948
7km	70%	35000	2	284	3385231	367081	2979127	2133625
7km	70%	35000	2	234	4380554	430905	3896094	2501341
7km	70%	35000	2	196	3317732	383907	2915950	1814768
7km	70%	35000	2	201	3633727	349436	3233177	1999760
7km	70%	35000	2	197	4023857	380275	3620055	2323765
7km	70%	35000	2	233	3826503	439903	3331578	2317188
7km	70%	35000	2	329	4066704	378322	3650096	2584441
7km	70%	35000	2	241	3313703	340824	2940309	2455274
7km	70%	35000	2	249	3008874	337331	2643438	2027565
7km	70%	35000	2	264	3110708	316473	2759217	2078490
7km	70%	35000	2	165	3405742	407126	2972413	2073253
7km	70%	35000	2	275	4334607	371681	3922509	2431512
7km	70%	35000	2	184	3755449	433615	3274099	2337445
7km	70%	35000	2	247	3305450	373843	2895511	2123437
7km	70%	35000	2	336	3416641	377914	2981231	2144706
7km	70%	35000	2	226	3284744	330850	2911174	1846566
7km	70%	35000	2	279	3337211	356028	2945332	2046566
7km	70%	35000	2	318	4483291	454577	3983899	2495192
7km	70%	35000	2	210	3247993	359000	2854834	2101684
7km	70%	35000	2	264	3884101	379744	3481019	2375841
7km	70%	35000	2	201	4372207	479530	3831810	2683663
7km	70%	35000	2	274	3331379	309200	2987094	2049125
7km	70%	35000	2	317	3815862	335450	3433026	2300075
7km	70%	35000	2	228	3698040	386600	3279505	1961790
7km	70%	35000	2	209	4532414	459817	4024512	2492681
7km	70%	35000	2	262	3974473	403225	3532253	2350594
7km	70%	35000	2	257	3094687	349314	2722913	2009697
7km	70%	35000	2	294	3268588	356071	2873994	2253095
7km	70%	35000	2	427	4297325	413500	3840438	2891557
7km	70%	35000	2	208	3848090	399994	3399913	2252841
7km	70%	35000	2	175	3398314	358868	3003898	1911831
7km	70%	35000	2	192	3284459	349563	2890401	1889100
7km	70%	35000	2	201	2983199	310878	2639339	1839043
7km	70%	35000	2	292	3927701	374480	3520783	2373602
7km	70%	35000	2	362	3932880	421458	3455943	2465312
7km	70%	35000	2	152	3206584	397595	2774762	1820301
7km	70%	35000	2	266	3727597	377546	3311263	2229642
7km	70%	35000	2	306	3928041	411035	3464427	2334175
7km	70%	35000	2	283	3919536	429306	3450000	2299559
7km	70%	35000	2	278	3337688	369004	2938785	1847213
7km	70%	35000	2	154	3250551	361193	2851929	1912892
7km	70%	35000	2	252	3974921	419399	3503635	2477472
7km	70%	35000	2	221	3582866	391443	3170193	2088685
7km	70%	35000	2	217	4159492	435831	3688883	2188040
7km	70%	35000	2	405	3403060	384547	2963454	2132312
7km	70%	35000	2	244	3026273	337902	2664237	1648488
7km	70%	35000	2	212	3994311	412087	3551208	2225864
7km	70%	35000	2	248	3862956	383432	3446998	2262985
7km	70%	35000	2	211	3937795	429437	3448278	2451124
7km	70%	35000	2	213	2602836	296621	2272210	1887810
7km	70%	35000	2	256	3711241	398397	3284679	2212913
7km	70%	35000	2	239	2860486	315048	2513472	1982614
7km	70%	35000	2	236	3624842	385149	3217142	1988975
7km	70%	35000	2	294	3909904	399368	3473846	2047558
7km	70%	35000	2	237	4073500	372834	3645207	2242707
7km	70%	35000	2	171	3303049	365580	2901839	1925028
7km	70%	35000	2	201	3665252	382720	3224285	2240865
7km	70%	35000	2	223	3466798	348009	3090350	1814579
7km	70%	35000	2	158	3633053	391812	3216104	1896333
7km	70%	35000	2	197	3923860	437753	3445770	2201319
7km	70%	35000	2	242	3980868	432881	3510116	2137674
7km	70%	35000	2	191	3677731	388611	3247294	2448582
7km	70%	35000	2	252	3486870	381635	3056256	2240976
7km	70%	35000	2	312	4104838	404791	3662622	2310417
7km	70%	35000	2	338	4925054	431194	4459841	2601883
7km	70%	35000	2	287	4328457	447244	3852973	2578600
7km	70%	35000	2	190	3887669	405336	3432392	2318108
7km	70%	35000	2	339	3937776	422410	3477388	2186053
7km	70%	35000	2	305	3052674	344525	2681351	1816793
7km	70%	35000	2	282	3956175	417037	3488762	2394932
7km	70%	35000	2	281	3441364	362421	3062498	1895862
7km	70%	35000	2	247	3347737	329163	2986966	1937914
7km	70%	35000	2	270	3970233	444394	3494849	2368432
7km	70%	35000	2	242	3418692	373356	3018503	2001970
7km	70%	35000	2	234	3206299	328592	2852683	1901610
7km	70%	35000	2	183	2593192	305985	2273147	1512237
7km	70%	35000	2	260	4443820	403602	3985837	2623720
7km	70%	35000	2	231	4420246	439687	3938910	2603121
7km	70%	35000	2	274	5046969	479958	4532941	3095689
7km	70%	35000	2	264	3092259	357208	2712760	2178630
7km	70%	35000	2	291	2795295	297602	2458368	1882247
7km	70%	35000	2	322	2982455	315873	2640030	1772971
7km	70%	35000	2	262	3631341	391236	3210714	2052389
7km	70%	35000	2	234	3479462	358477	3089201	2230279
7km	70%	35000	2	164	3498353	383701	3077347	2036614
7km	70%	35000	2	197	3513360	384234	3102786	1898005
7km	70%	35000	2	217	2925005	342401	2538816	1935866
7km	70%	35000	2	324	3321724	328331	2956462	1880902
7km	70%	35000	2	213	2930509	316322	2575152	1989502
7km	70%	35000	2	180	3218899	343259	2846952	2012531
7km	70%	35000	2	267	4198076	400937	3767412	2348969
7km	70%	35000	2	214	4572853	478801	4049539	2565589
7km	70%	35000	2	325	4973957	458703	4477428	2555027
7km	70%	35000	2	370	4432179	443850	3961040	2562199
7km	70%	35000	2	260	5701234	501632	5150542	3174441
7km	70%	35000	2	239	3360413	334144	2995609	2054543
7km	70%	35000	2	238	3058867	339965	2665039	1871413
7km	70%	35000	2	331	3848857	347734	3466237	2382968
7km	70%	35000	2	299	3699760	377126	3288993	2477424
7km	70%	35000	2	264	3311043	354943	2917213	1960937
7km	70%	35000	2	243	4015017	410591	3573191	2276615
7km	70%	35000	2	153	3089058	337381	2724386	1919277
7km	70%	35000	2	268	3297355	328362	2941405	2206861
7km	70%	35000	2	313	3417556	332498	3057072	2185532
7km	70%	35000	2	263	4548621	463764	4032307	2495810
7km	70%	35000	2	203	3235518	349357	2843331	2001060
7km	70%	35000	2	308	3755341	412212	3316240	2153209
7km	70%	35000	2	206	3152123	333896	2790053	2172742
7km	70%	35000	2	217	3151804	318550	2805356	1851065
7km	70%	35000	2	248	4336489	445663	3837634	2338206
7km	70%	35000	2	196	3694884	392155	3264228	2166814
7km	70%	35000	2	285	3657842	370745	3256765	2235409
7km	70%	35000	2	262	3207253	370491	2810412	2127186
7km	70%	35000	2	285	3653777	368377	3258989	2216443
7km	70%	35000	2	336	3672443	364460	3268781	2337725
7km	70%	35000	2	185	3769173	412079	3295170	2204969
7km	70%	35000	2	294	3660680	382506	3233953	2227059
7km	70%	35000	2	178	4431876	433949	3957127	2079958
7km	70%	35000	2	219	3169905	364571	2774878	1975148
7km	70%	35000	2	211	3889281	385756	3474443	2227641
7km	70%	35000	2	260	3571825	382560	3142731	2666911
7km	70%	35000	2	269	4332845	433950	3836930	2366360
7km	70%	35000	2	273	3634111	357473	3251385	1919011
7km	70%	35000	2	245	3011704	335898	2653196	1897860
7km	70%	35000	2	261	3752964	362040	3323551	2196970
7km	70%	35000	2	322	2670455	287774	2357480	1893575
7km	70%	35000	2	266	3106704	331777	2732671	1614905
7km	70%	35000	2	288	4139755	366026	3728438	2182003
7km	70%	35000	2	276	4110486	373981	3705184	2234728
7km	70%	35000	2	224	3365580	384052	2954392	1974579
7km	70%	35000	2	203	3756262	367462	3349436	2229575
7km	70%	35000	2	235	2972528	323882	2626677	1739901
7km	70%	35000	2	211	3348286	359306	2956723	1988058
7km	70%	35000	2	243	2801873	317073	2451555	1747740
7km	70%	35000	2	271	2339652	283475	2041211	1641693
7km	70%	35000	2	165	2543821	268748	2251323	1790456
7km	70%	35000	2	322	3528640	386870	3090726	1901836
7km	70%	35000	2	166	3095398	337644	2732065	1878775
7km	70%	35000	2	193	2883759	320296	2535707	1855262
7km	70%	35000	2	259	4178477	398720	3727792	2140487
7km	70%	35000	2	343	3060719	299731	2725444	1742492
7km	70%	35000	2	238	3946517	386037	3507076	2174373
7km	70%	35000	2	308	4735270	469519	4224827	2562061
7km	70%	35000	2	283	2647705	299723	2323215	1592404
7km	70%	35000	2	246	3031727	334718	2667561	1865956
7km	70%	35000	2	223	3764970	439215	3295475	2416910
7km	70%	35000	2	159	3087595	334432	2713090	1613625
7km	70%	35000	2	302	3499034	381251	3084484	2187874
7km	70%	35000	2	303	4054366	458131	3530659	2429880
7km	70%	35000	2	339	3757902	388331	3342519	2173845
7km	70%	35000	2	241	3177212	349547	2775208	2017557
7km	70%	35000	2	202	3755703	389290	3343909	2323584
7km	70%	35000	2	208	4054389	427390	3574548	2180927
7km	70%	35000	2	262	3093793	297836	2772936	1787363
7km	70%	35000	2	300	3448885	371435	3049841	2403503
7km	70%	35000	2	182	4757150	499119	4213126	2331701
7km	70%	35000	2	152	2972674	308756	2636595	1730430
7km	70%	35000	2	279	3710536	433339	3248586	2718868
7km	70%	35000	2	182	3845982	416404	3400743	2188155
7km	70%	35000	2	316	4195263	434555	3724961	2377800
7km	70%	35000	2	279	3079719	365977	2682871	2040322
7km	70%	35000	2	322	4374085	386125	3943133	2751082
7km	70%	35000	2	365	4562895	415071	4109118	2569242
7km	70%	35000	2	340	4391018	393072	3963988	2351192
7km	70%	35000	2	211	3665606	429864	3185725	2109919
7km	70%	35000	2	203	3402491	362768	2993369	1966993
7km	70%	35000	2	216	4157090	398263	3700636	2216474
7km	70%	35000	2	202	3196906	381009	2784791	2047935
7km	70%	35000	2	290	3490053	356140	3107430	2045325
7km	70%	35000	2	214	2898183	304494	2551577	1877891
7km	70%	35000	2	278	4100165	373841	3694080	2293833
7km	70%	35000	2	305	4004240	408031	3557912	2440058
7km	70%	35000	2	239	3445047	382899	3024552	1908172
7km	70%	35000	2	280	3927908	392440	3487780	2334751
7km	70%	35000	2	388	4760327	402773	4282518	2464717
7km	70%	35000	2	199	2845009	342992	2477922	2045133
7km	70%	35000	2	212	3167393	372032	2754267	2198630
7km	70%	35000	2	263	4381322	414868	3921794	2493887
7km	70%	35000	2	228	3275553	342451	2885566	2130562
7km	70%	35000	2	220	3345610	338981	2968130	2045814
7km	70%	35000	2	290	3439797	435454	2961456	2089650
7km	70%	35000	2	233	3344616	345749	2961745	2172732
7km	70%	35000	2	218	2481389	322454	2127663	1744425
7km	70%	35000	2	211	3535388	388268	3097263	2019735
7km	70%	35000	2	203	3154133	366813	2757799	1847406
7km	70%	35000	2	199	2919404	315809	2584258	1988892
7km	70%	35000	2	309	4092577	470854	3548347	2479651
7km	70%	35000	2	278	4329804	386319	3906125	2445672
7km	70%	35000	2	212	3064774	330264	2687107	1914484
7km	70%	35000	2	310	3466503	347327	3092839	2146984
7km	70%	35000	2	199	3004668	338629	2640373	1727415
7km	70%	35000	2	276	3106776	334505	2752999	2037206
7km	70%	35000	2	248	3741857	398013	3289605	2254128
7km	70%	35000	2	176	3321237	357286	2935342	1901704
7km	70%	35000	2	230	3775025	396110	3352985	2337761
7km	70%	35000	2	269	3284583	347533	2906352	1872397
7km	70%	35000	2	209	3212765	338237	2838431	1999796
7km	70%	35000	2	212	2998515	327768	2654381	1608895
7km	70%	35000	2	319	3030802	316926	2680703	1967878
7km	70%	35000	2	203	3048823	321114	2711249	2149371
7km	70%	35000	2	228	3368052	342730	2987601	2152740
7km	70%	35000	2	285	3242624	370033	2831184	2146067
7km	70%	35000	2	213	3943186	383239	3508680	2162835
7km	70%	35000	2	197	3303747	352633	2917794	1692182
7km	70%	35000	2	293	3408581	356114	2978161	2475746
7km	70%	35000	2	183	3378222	369636	2977244	1884932
7km	70%	35000	2	223	3491978	381316	3075903	2135471
7km	70%	35000	2	212	3332188	381135	2920320	1939758
7km	70%	35000	2	392	4563540	422238	4092163	2555336
7km	70%	35000	2	295	3053172	348119	2662531	2011931
7km	70%	35000	2	202	3828621	380860	3403779	2175067
7km	70%	35000	2	362	4317405	445060	3849505	2458557
7km	70%	35000	2	355	4382997	441140	3896722	2357757
7km	70%	35000	2	440	3605178	379768	3180038	2044372
7km	70%	35000	2	315	3313092	383020	2901798	1927616
7km	70%	35000	2	187	2495181	297464	2174010	1447812
7km	70%	35000	2	357	3852893	364565	3437135	2341825
7km	70%	35000	2	216	3116090	340180	2749961	1932297
7km	70%	35000	2	218	3207690	349811	2825092	1857052
7km	70%	35000	2	258	3586574	377025	3180701	2195091
7km	70%	35000	2	193	2645018	301816	2314101	1860501
7km	70%	35000	2	231	4387337	464882	3853235	2595224
7km	70%	35000	2	232	2996377	321903	2653005	1819703
7km	70%	35000	2	266	3113077	342714	2743140	1893421
7km	70%	35000	2	404	2931851	323691	2589107	1942553
7km	70%	35000	2	336	3179839	372663	2771171	2425270
7km	70%	35000	2	215	4047678	468467	3554812	2336671
7km	70%	35000	2	257	2880107	313521	2530748	2025252
7km	70%	35000	2	185	3563510	359203	3178654	2038871
7km	70%	35000	2	191	2755362	329452	2403906	1942464
7km	70%	35000	2	226	3997605	371530	3591410	2206177
7km	70%	35000	2	186	3577440	366367	3175750	1914816
7km	70%	35000	2	231	3552184	397833	3117070	1921656
7km	70%	35000	2	398	4463801	386600	4041317	2341541
7km	70%	35000	2	270	2950594	335231	2580199	2087298
7km	70%	35000	2	382	3105574	363442	2715410	2333468
7km	70%	35000	2	192	3226281	367574	2798687	1952487
7km	70%	35000	2	258	3832531	445308	3345730	2350717
7km	70%	35000	2	244	3753882	368208	3349866	2269504
7km	70%	35000	2	216	3541834	347431	3162821	2279773
7km	70%	35000	2	292	3854958	369072	3429199	2297242
7km	70%	35000	2	248	3712639	353433	3309362	2201519
7km	70%	35000	2	242	3242060	368766	2845871	1726632
7km	70%	35000	2	221	2705023	289528	2380115	1642777
7km	70%	35000	2	267	3476853	366973	3079411	2336381
7km	70%	35000	2	224	3209432	336077	2844287	2155159
7km	70%	35000	2	224	4114986	398672	3667805	2356046
7km	70%	35000	2	306	3144968	335536	2788427	1867432
7km	70%	35000	2	240	2815672	334100	2434086	1716490
7km	70%	35000	2	196	3933702	434945	3471829	2589445
7km	70%	35000	2	223	3535505	343370	3150025	2126318
7km	70%	35000	2	262	5298448	437706	4815391	2721991
7km	70%	35000	2	239	3912978	372154	3506359	2280468
7km	70%	35000	2	282	2710983	307356	2383661	1657433
7km	70%	35000	2	216	3457962	363354	3067564	2001471
7km	70%	35000	2	211	4112566	388119	3679945	2255521
7km	70%	35000	2	255	4173644	403176	3733579	2007603
7km	70%	35000	2	248	4126049	453175	3620516	2268097
7km	70%	35000	2	255	3483477	341296	3118940	2101795
7km	70%	35000	2	246	4689609	478941	4180257	2452573
7km	70%	35000	2	420	4851887	419577	4401219	2438087
7km	70%	35000	2	262	3716737	367907	3326010	2209019
7km	70%	35000	2	234	3193089	323304	2843562	1981628
7km	70%	35000	2	254	4170893	459233	3678284	2369333
7km	70%	35000	2	229	3326022	371303	2916516	2109524
7km	70%	35000	2	295	3874741	396372	3408792	2177898
7km	70%	35000	2	358	4099565	410230	3654218	2495397
7km	70%	35000	2	268	3051604	319758	2711372	1763553
7km	70%	35000	2	213	3686959	420509	3229054	2265308
7km	70%	35000	2	184	3179025	342165	2820588	1747206
7km	70%	35000	2	392	2938168	300336	2613431	2025118
7km	70%	35000	2	220	3663950	416172	3209840	1993368
7km	70%	35000	2	274	3496372	376480	3087462	2035911
7km	70%	35000	2	295	4513047	465250	4015392	2546479
7km	70%	35000	2	143	2235566	270356	1937868	1463204
7km	70%	35000	2	188	3401656	337333	3013032	2137561
7km	70%	35000	2	206	3250722	368364	2823559	2285962
7km	70%	35000	2	266	4044188	409960	3588087	2283106
7km	70%	35000	2	265	3834312	366071	3407274	2413306
7km	70%	35000	2	236	4153285	415905	3708143	2370936
7km	70%	35000	2	266	3304469	357439	2930868	1849980
7km	70%	35000	2	342	3108146	358776	2724077	2116912
7km	70%	35000	2	264	3120165	337994	2757653	1762614
7km	70%	35000	2	250	3699290	384856	3280294	2615398
7km	70%	35000	2	247	3658843	387573	3237223	1790438
7km	70%	35000	2	212	3474842	362807	3061048	2189481
7km	70%	35000	2	194	3305173	392369	2888181	1782801
7km	70%	35000	2	286	3093118	345217	2708424	2176418
7km	70%	35000	2	432	4245299	383567	3826126	2401698
7km	70%	35000	2	215	3970264	443560	3487971	2558164
7km	70%	35000	2	274	4126436	440325	3658186	2361671
7km	70%	35000	2	235	4451279	454483	3963180	2401705
7km	70%	35000	2	248	3039140	353058	2647926	1827667
7km	70%	35000	2	290	4409381	434909	3935201	2532985
7km	70%	35000	2	171	3476463	404277	3039028	1894429
7km	70%	35000	2	287	3115693	346947	2733704	1863785
7km	70%	35000	2	258	3215728	331804	2845449	2159430
7km	70%	35000	2	313	3078289	316827	2739530	1992276
7km	70%	35000	2	233	3023052	350288	2656627	1939610
7km	70%	35000	2	227	3057596	318284	2716625	1751222
7km	70%	35000	2	203	3261297	355602	2868059	2062166
7km	70%	35000	2	231	3302523	372066	2887941	1806711
7km	70%	35000	2	244	3273308	358940	2885302	2187796
7km	70%	35000	2	191	2916754	334402	2555286	1730834
7km	70%	35000	2	201	4222313	407388	3779121	2338881
7km	70%	35000	2	207	3957717	455150	3426955	2289431
7km	70%	35000	2	243	3682884	381560	3251561	2276043
7km	70%	35000	2	231	4011000	383932	3588678	2691383
7km	70%	35000	2	235	4005009	423464	3541891	2334990
7km	70%	35000	2	218	3324084	369424	2923975	2046683
7km	70%	35000	2	263	3811332	384722	3342880	2263876
7km	70%	35000	2	319	4227606	431986	3744648	2502539
7km	70%	35000	2	482	3367389	341028	2995288	1807646
7km	70%	35000	2	251	3726870	399802	3298318	2196301
7km	70%	35000	2	311	4808970	480615	4273971	2596102
7km	70%	35000	2	249	3073846	334443	2712748	1958545
7km	70%	35000	2	318	3779264	366179	3364714	2266244
7km	70%	35000	2	191	3550094	403237	3130962	2031994
7km	70%	35000	2	195	2757165	303227	2419048	1712813
7km	70%	35000	2	226	3748495	370626	3343400	2330349
7km	70%	35000	2	254	3722828	408526	3277625	2369291
7km	70%	35000	2	254	3699276	426050	3220708	2103325
7km	70%	35000	2	217	3937253	393838	3504162	2247845
7km	70%	35000	2	219	3257701	367830	2862352	1857510
7km	70%	35000	2	237	3868711	420284	3401605	2299742
7km	70%	35000	2	269	3803127	396012	3370475	2217082
7km	70%	35000	2	310	4475004	443699	3991922	2580755
7km	70%	35000	2	323	3641319	405615	3195671	2579373
7km	70%	35000	2	282	3816243	372567	3394146	2344092
7km	70%	35000	2	196	3299428	390388	2843118	2221219
7km	70%	35000	2	292	3780106	415877	3322034	2514122
7km	70%	35000	2	193	3083365	339624	2718419	1925457
7km	70%	35000	2	261	3910749	406243	3473269	2327877
7km	70%	35000	2	280	4015228	420542	3557234	2641041
7km	70%	35000	2	195	3913893	380117	3487895	2043842
7km	70%	35000	2	236	3409027	324006	3048709	1918852
7km	70%	35000	2	306	3718055	401340	3280036	2324975
7km	70%	35000	2	274	2716389	304408	2374893	1676587
7km	70%	35000	2	289	3213537	309654	2865770	1912035
7km	70%	35000	2	360	4238859	404978	3811781	2100229
7km	70%	35000	2	247	3184334	328385	2814554	1911789
7km	70%	35000	2	204	3797685	407784	3337656	2114059
7km	70%	35000	2	224	3312137	323677	2957483	2208461
7km	70%	35000	2	296	3333669	361444	2934417	2086026
7km	70%	35000	2	201	3357842	373329	2955759	1942086
7km	70%	35000	2	256	3644292	403858	3201230	2356104
7km	70%	35000	2	268	3333550	324645	2967305	1937426
7km	70%	35000	2	250	3487591	393047	3074254	2101487
7km	70%	35000	2	238	3669782	414264	3227393	2044821
7km	70%	35000	2	204	3077776	362418	2690010	1723984
7km	70%	35000	2	263	4718620	457197	4209075	2557965
7km	70%	35000	2	215	3777535	373615	3376857	2031620
7km	70%	35000	2	360	3295167	361043	2911266	2030906
7km	70%	35000	2	215	3169061	326431	2809688	2088529
7km	70%	35000	2	263	3214728	345455	2837906	2159236
7km	70%	35000	2	228	3330325	359624	2931424	2278843
7km	70%	35000	2	198	3978197	409960	3528266	2387622
7km	70%	35000	2	228	2775330	281457	2465090	1704969
7km	70%	35000	2	319	5230623	487327	4709644	2911640
7km	70%	35000	2	242	3450802	347373	3078008	2055782
7km	70%	35000	2	285	4349577	422913	3897759	2498154
7km	70%	35000	2	312	3849071	415150	3402038	2376169
7km	70%	35000	2	230	3107952	297821	2756431	1987282
7km	70%	35000	2	291	4270896	427397	3810673	2409942
7km	70%	35000	2	266	3608027	344366	3218795	1984343
7km	70%	35000	2	244	4011469	439284	3536619	2281646
7km	70%	35000	2	252	3838429	355247	3451590	2166768
7km	70%	35000	2	267	3490602	352005	3093144	2021780
7km	70%	35000	2	250	4117431	407809	3670028	2305194
7km	70%	35000	2	199	3621312	385685	3203133	2095608
7km	70%	35000	2	278	3702160	358973	3307840	2492479
7km	70%	35000	2	318	3895120	383322	3481109	2201856
7km	70%	35000	2	350	3727779	411108	3277197	2425632
7km	70%	35000	2	282	4128971	419594	3662821	2399392
7km	70%	35000	2	288	3197545	389164	2771699	1795342
7km	70%	35000	2	316	4271179	369998	3860995	2477731
7km	70%	35000	2	196	4053354	454870	3543062	2046098
7km	70%	35000	2	276	3385013	360016	3002954	2229868
7km	70%	35000	2	156	3331600	379608	2922253	1816870
7km	70%	35000	2	252	3219043	301850	2870301	1899303
7km	70%	35000	2	227	4715269	435853	4244302	2653217
7km	70%	35000	2	250	3309479	351927	2909459	2090799
7km	70%	35000	2	240	3427574	358110	3044014	2031333
7km	70%	35000	2	277	3333392	346498	2947276	1895032
7km	70%	35000	2	267	4021475	418457	3572523	2175368
7km	70%	35000	2	360	4583176	404978	4144190	2385109
7km	70%	35000	2	350	3780688	387526	3360361	2009492
7km	70%	35000	2	478	4102791	331077	3746443	2305746
7km	70%	35000	2	226	3551650	392700	3130771	2283974
7km	70%	35000	2	269	4271414	456487	3776333	2541375
7km	70%	35000	2	444	3682649	319082	3337695	2382270
7km	70%	35000	2	229	4307997	499603	3755242	2912165
7km	70%	35000	2	325	3576994	348705	3210674	1984007
7km	70%	35000	2	199	4506809	425023	4034304	2339761
7km	70%	35000	2	288	3657149	412925	3223232	2308415
7km	70%	35000	2	210	4431721	439615	3942214	2320896
7km	70%	35000	2	264	3795714	396772	3361377	2130279
7km	70%	35000	2	212	4558101	433620	4085387	2493623
7km	70%	35000	2	192	3590286	386906	3151072	2038647
7km	70%	35000	2	146	2655759	312556	2316780	1534938
7km	70%	35000	2	226	3061238	314881	2715378	1665972
7km	70%	35000	2	288	4176039	439556	3692818	2354336
7km	70%	35000	2	283	3453706	362813	3036731	1979527
7km	70%	35000	2	308	3929166	392122	3508534	2240135
7km	70%	35000	2	266	3365464	378788	2958066	2028286
7km	70%	35000	2	284	3418949	369147	3011105	2069395
7km	70%	35000	2	360	3738263	398952	3308097	1948988
7km	70%	35000	2	216	2892251	297401	2567967	1794925
7km	70%	35000	2	377	3882177	423487	3425026	2737780
7km	70%	35000	2	286	3255208	338029	2875603	2230410
7km	70%	35000	2	257	3791353	414560	3332944	2458520
7km	70%	35000	2	254	4908857	456304	4403156	2417150
7km	70%	35000	2	274	3875128	395712	3439546	2522187
7km	70%	35000	2	338	2935592	340947	2564830	2186220
7km	70%	35000	2	294	3445793	346620	3065744	2102364
7km	70%	35000	2	226	3981276	392309	3549750	2214608
7km	70%	35000	2	257	3264180	348747	2881031	1957738
7km	70%	35000	2	311	3466620	334562	3103932	2097919
7km	70%	35000	2	188	3476309	413752	3021317	2346890
7km	70%	35000	2	255	3612747	374440	3209876	2133591
7km	70%	35000	2	205	3043249	304633	2716193	1704085
7km	70%	35000	2	252	2506129	294681	2192806	1921096
7km	70%	35000	2	279	3796543	392048	3360470	2045860
7km	70%	35000	2	192	2619525	257373	2318036	1724977
7km	70%	35000	2	221	3714429	380959	3287254	2120078
7km	70%	35000	2	398	3627853	396054	3204823	2055518
7km	70%	35000	2	174	3073020	333754	2695937	1800827
7km	70%	35000	2	248	3367357	360803	2975718	2141835
7km	70%	35000	2	271	4116303	394277	3703012	2366597
7km	70%	35000	2	279	2841218	270964	2533537	1692941
7km	70%	35000	2	253	3972543	410616	3525034	2548635
7km	70%	35000	2	320	5245080	418208	4784720	2473908
7km	70%	35000	2	347	4527491	448651	4017984	2480851
7km	70%	35000	2	183	2638197	278599	2340579	1844146
7km	70%	35000	2	273	3654559	333499	3283604	2389896
7km	70%	35000	2	264	4314142	414424	3865254	2376928
7km	70%	35000	2	233	4098447	427890	3644144	2236229
7km	70%	35000	2	367	2622771	286823	2311538	1749274
7km	70%	35000	2	251	3309668	342126	2933975	1887240
7km	70%	35000	2	266	4302187	406834	3846128	2403163
7km	70%	35000	2	374	4376637	400370	3941390	2466367
7km	70%	35000	2	236	2881257	317184	2547114	1811803
7km	70%	35000	2	251	3121426	310412	2780915	1931841
7km	70%	35000	2	242	4521686	424091	4069824	2471949
7km	70%	35000	2	334	3333241	368330	2929381	2077637
7km	70%	35000	2	241	3698858	377512	3253082	2009662
7km	70%	35000	2	291	5117091	510090	4568636	2835086
7km	70%	35000	2	252	3819047	407026	3379737	2079746
7km	70%	35000	2	358	3148429	367880	2757421	2120172
7km	70%	35000	2	277	4470810	429669	4003462	2542496
7km	70%	35000	2	207	3314246	354568	2940323	2014422
7km	70%	35000	2	197	3291559	354904	2906408	1810506
7km	70%	35000	2	211	4035460	433370	3579434	2120882
7km	70%	35000	2	184	2879092	337268	2516539	1831586
7km	70%	35000	2	293	3907424	398005	3460757	2213002
7km	70%	35000	2	375	4308419	407242	3866005	2729687
7km	70%	35000	2	193	3709449	394069	3257708	2258976
7km	70%	35000	2	294	4823645	473977	4311250	2723572
7km	70%	35000	2	247	3045301	322940	2693761	1982570
7km	70%	35000	2	182	3481872	357939	3081582	1937552
7km	70%	35000	2	232	2986442	300178	2655615	2032419
7km	70%	35000	2	192	3360894	343984	2975443	2269809
7km	70%	35000	2	314	3654909	376875	3233219	2140989
7km	70%	35000	2	235	3919545	438922	3440738	2146978
7km	70%	35000	2	260	3495541	370727	3086400	1935543
7km	70%	35000	2	233	3219829	344996	2828606	2276658
7km	70%	35000	2	244	3294525	374518	2895570	1979129
7km	70%	35000	2	207	4159519	447896	3667584	2129782
7km	70%	35000	2	221	3636119	368989	3234878	1880245
7km	70%	35000	2	325	4453412	412930	4000419	2379399
7km	70%	35000	2	266	3266602	370590	2863267	1957364
7km	70%	35000	2	217	3737905	346588	3354481	2463583
7km	70%	35000	2	284	4549878	476415	4036411	2696028
7km	70%	35000	2	225	3263588	324095	2891886	2037145
7km	70%	35000	2	314	4529394	457530	4012032	2528346
7km	70%	35000	2	220	3561053	417961	3116295	1942998
7km	70%	35000	2	253	3965962	404600	3507018	2370977
7km	70%	35000	2	252	3843433	348871	3462949	2114362
7km	70%	35000	2	310	4291766	418609	3837995	2209938
7km	70%	35000	2	323	5075229	442064	4590551	2619249
7km	70%	35000	2	211	3162779	342126	2777362	2094339
7km	70%	35000	2	240	3366178	352400	2978966	1957083
7km	70%	35000	2	188	2907360	353116	2502002	2136133
7km	70%	35000	2	185	3252285	352548	2867889	1816904
7km	70%	35000	2	349	3256393	336870	2882224	2074016
7km	70%	35000	2	290	4970404	478154	4447563	2678286
7km	70%	35000	2	228	3931029	399210	3481244	2313324
7km	70%	35000	2	277	3425692	362919	3036704	1979510
7km	70%	35000	2	264	3845890	409955	3394372	2448383
7km	70%	35000	2	268	3382424	349281	3002138	1930838
7km	70%	35000	2	259	3286991	339165	2890075	2110305
7km	70%	35000	2	250	4226452	414510	3770130	2274132
7km	70%	35000	2	256	3426844	354001	3027521	2405959
7km	70%	35000	2	184	4193177	419317	3738053	2591012
7km	70%	35000	2	361	4277234	388764	3866954	2295571
7km	70%	35000	2	206	4560733	426664	4088496	2562923
7km	70%	35000	2	289	3753880	425174	3304955	2385608
7km	70%	35000	2	345	4378169	423653	3891627	2751240
7km	70%	35000	2	207	3096865	308907	2737433	1901530
7km	70%	35000	2	168	3303490	380604	2899842	2005176
7km	70%	35000	2	247	3633022	374234	3221030	2078242
7km	70%	35000	2	340	3664511	367527	3244762	1984826
7km	70%	35000	2	190	3374276	359227	2973302	1810865
7km	70%	35000	2	366	5088165	465364	4573008	2674025
7km	70%	35000	2	222	3478848	382658	3047514	1948640
7km	70%	35000	2	161	2896865	326500	2538538	1870795
7km	70%	35000	2	229	3757708	384944	3325653	2315235
7km	70%	35000	2	342	4092855	374187	3673590	2136711
7km	70%	35000	2	227	3075501	346638	2696973	2180050
7km	70%	35000	2	232	3651971	398712	3221683	2118188
7km	70%	35000	2	256	3565582	360850	3115743	2089856
7km	70%	35000	2	196	2752411	317054	2413223	2110194
7km	70%	35000	2	230	3717226	350006	3341592	2090708
7km	70%	35000	2	194	3763221	413878	3313156	1938481
7km	70%	35000	2	238	4525973	422199	4065433	2552126
7km	70%	35000	2	230	3189363	377639	2773248	1755783
7km	70%	35000	2	194	3208448	350259	2820824	1928576
7km	70%	35000	2	262	3699587	344546	3312393	2155470
7km	70%	35000	2	265	3387943	381444	2979795	2050745
7km	70%	35000	2	237	3160430	356897	2778705	1916664
7km	70%	35000	2	283	3915860	379424	3505394	2361593
7km	70%	35000	2	187	3052763	328464	2707436	1921908
7km	70%	35000	2	245	3359121	335753	2994009	2133422
7km	70%	35000	2	267	2977474	310004	2638091	1709259
7km	70%	35000	2	251	2900311	324675	2539476	1881460
7km	70%	35000	2	281	3048130	296039	2720131	2052913
7km	70%	35000	2	221	4370787	440222	3892464	2619575
7km	70%	35000	2	246	2750239	288006	2432330	1742059
7km	70%	35000	2	305	4498360	458752	3973092	2640274
7km	70%	35000	2	163	2775501	299708	2452565	1766442
7km	70%	35000	2	234	2987235	333994	2597495	2045935
7km	70%	35000	2	332	4676164	424236	4198500	2795379
7km	70%	35000	2	271	3878501	416939	3418377	2363751
7km	70%	35000	2	244	3621513	412651	3173501	2189359
7km	70%	35000	2	289	4069001	402510	3620702	2326635
7km	70%	35000	2	301	3227852	341773	2841920	2137964
7km	70%	35000	2	207	2968269	349072	2583622	1969848
7km	70%	35000	2	283	3434220	389944	3004046	2044632
7km	70%	35000	2	204	3025170	337604	2650881	1794219
7km	70%	35000	2	197	2785520	307577	2453249	1652660
7km	70%	35000	2	202	4086370	385509	3676333	2220517
7km	70%	35000	2	369	4006241	359182	3610554	2417421
7km	70%	35000	2	230	2874507	321198	2521207	1865609
7km	70%	35000	2	204	4629574	455056	4128538	2345804
7km	70%	35000	2	235	3208638	344309	2821923	2464304
7km	70%	35000	2	212	3681412	380209	3261171	1988436
7km	70%	35000	2	218	3848505	381730	3420621	2313116
7km	70%	35000	2	283	3365347	349737	2987381	1698876
7km	70%	35000	2	227	3607385	361636	3193956	2185428
7km	70%	35000	2	205	3043659	359215	2662634	1801821
7km	70%	35000	2	187	3825114	378915	3423196	2307677
7km	70%	35000	2	249	3511410	335099	3135245	2022542
7km	70%	35000	2	286	4389667	420617	3913746	2543045
7km	70%	35000	2	225	3762749	401670	3326300	2250240
7km	70%	35000	2	231	3230858	375278	2828082	2041129
7km	70%	35000	2	291	2907267	295479	2590151	1924513
7km	70%	35000	2	267	3601401	364312	3191889	2260024
7km	70%	35000	2	280	3851355	399867	3416667	2002252
7km	70%	35000	2	224	3370724	372016	2959025	1917932
7km	70%	35000	2	479	3520276	361870	3118300	2156652
7km	70%	35000	2	191	2628833	312969	2286888	1686399
7km	70%	35000	2	212	3800127	407319	3358459	2140827
7km	70%	35000	2	294	2980761	311431	2635031	1876182
7km	70%	35000	2	267	3059242	314753	2721407	1900803
7km	70%	35000	2	223	3411607	356374	3025590	1860836
7km	70%	35000	2	261	3538385	354464	3144545	2332461
7km	70%	35000	2	298	4528818	415763	4052892	2517299
7km	70%	35000	2	317	3365932	320331	3009956	2210018
7km	70%	35000	2	215	4687897	459779	4178766	2524716
7km	70%	35000	2	222	3139614	340315	2777065	1797614
7km	70%	35000	2	273	3356698	373602	2949236	1952868
7km	70%	35000	2	259	3346211	374447	2936212	2078106
7km	70%	35000	2	180	3456516	379955	3041054	1990475
7km	70%	35000	2	229	2882820	324077	2529370	1777472
7km	70%	35000	2	184	3289142	386939	2869001	2139331
7km	70%	35000	2	225	3622471	375780	3209672	1982934
7km	70%	35000	2	227	3943415	407704	3463416	2232971
7km	70%	35000	2	268	4080568	465723	3571897	2355659
7km	70%	35000	2	233	3509374	353358	3121395	1953122
7km	70%	35000	2	171	3057816	330162	2690627	1677220
7km	70%	35000	2	254	4025673	397781	3588855	2261900
7km	70%	35000	2	233	3420549	329202	3071392	2150231
7km	70%	35000	2	240	3855022	367809	3454452	2122221
7km	70%	35000	2	224	3317185	365146	2922712	2147600
7km	70%	35000	2	247	4237373	416580	3780793	2339753
7km	70%	35000	2	231	4525515	452242	4030523	2490841
7km	70%	35000	2	248	4117339	435678	3642449	2383032
7km	70%	35000	2	337	5474092	490830	4940787	3289714
7km	70%	35000	2	238	3334158	371120	2916000	1958933
7km	70%	35000	2	305	4389389	378282	3973072	2217075
7km	70%	35000	2	391	3400205	357984	3000931	1819807
7km	70%	35000	2	218	2801616	319578	2453226	1848100
7km	70%	35000	2	290	4521680	375317	4102426	2662986
7km	70%	35000	2	253	3435846	354489	3034568	1821373
7km	70%	35000	2	270	3643990	390690	3211852	2155730
7km	70%	35000	2	256	4045986	394661	3610237	2631746
7km	70%	35000	2	185	3496990	372359	3095464	2088501
7km	70%	35000	2	199	3654495	398936	3218793	2073965
7km	70%	35000	2	187	3023612	332046	2667048	1924715
7km	70%	35000	2	189	3561419	344375	3181338	2336683
7km	70%	35000	2	296	3156090	324238	2801764	2002567
7km	70%	35000	2	302	4286705	405972	3833296	2542637
7km	70%	35000	2	247	3233433	345199	2865413	1890084
7km	70%	35000	2	263	3230544	361597	2852691	2069620
7km	70%	35000	2	293	4103937	417618	3638829	2438468
7km	70%	35000	2	268	3197141	305384	2855323	1828056
7km	70%	35000	2	420	3957298	427190	3487648	2521511
7km	70%	35000	2	255	3814397	384150	3401949	2098299
7km	70%	35000	2	207	3026028	336860	2659870	2046176
7km	70%	35000	2	220	3089729	317486	2724545	2236514
7km	70%	35000	2	202	3636412	413062	3182899	2397714
7km	70%	35000	2	302	3022259	313813	2687732	1723093
7km	70%	35000	2	245	3710814	411644	3239986	2690693
7km	70%	35000	2	334	3109439	335353	2734636	1906051
7km	70%	35000	2	348	3747116	406134	3288723	2318493
7km	70%	35000	2	215	4332766	451492	3854504	2367580
7km	70%	35000	2	293	3750663	374845	3336769	2101878
7km	70%	35000	2	283	3536866	394387	3084739	2494625
7km	70%	35000	2	461	4508268	417886	4047330	2390786
7km	70%	35000	2	392	3235613	315441	2890672	2144681
7km	70%	35000	2	308	3865965	456782	3364856	2083973
7km	70%	35000	2	237	3784545	352589	3392645	1993605
7km	70%	35000	2	238	3821847	394464	3395489	2232361
7km	70%	35000	2	312	3400062	350103	3005476	2115210
7km	70%	35000	2	246	3546407	362904	3135803	2005161
7km	70%	35000	2	277	3227332	381968	2801795	2200804
7km	70%	35000	2	320	4187801	424461	3710905	2589281
7km	70%	35000	2	236	2800119	310493	2461505	1816382
7km	70%	35000	2	254	3173345	356663	2779725	2104741
7km	70%	35000	2	221	3310430	396106	2873171	2475730
7km	70%	35000	2	200	4480452	461844	3967792	2692040
7km	70%	35000	2	248	3212843	345985	2822785	1865275
7km	70%	35000	2	249	4660029	447233	4169390	2679173
7km	70%	35000	2	266	4198739	448179	3686910	2704157
7km	70%	35000	2	217	3782826	402406	3353166	2003351
7km	70%	35000	2	258	3539221	363819	3141944	1929995
7km	70%	35000	2	318	4144515	361954	3747230	2410832
7km	70%	35000	2	229	3806467	416111	3347587	2192917
7km	70%	35000	2	215	2674425	313128	2335175	1756971
7km	70%	35000	2	296	4398248	406924	3953620	2320267
7km	70%	35000	2	240	4306771	414963	3852905	2433097
7km	70%	35000	2	234	3378956	354163	3002398	2005631
7km	70%	35000	2	261	3571039	332820	3201538	2000993
7km	70%	35000	2	250	3460551	381869	3050384	2003441
7km	70%	35000	2	231	3844760	375239	3446732	2145156
7km	70%	35000	2	321	3197780	345437	2808671	2018874
7km	70%	35000	2	264	4357233	455330	3868978	2157049
7km	70%	35000	2	301	3178553	334470	2812863	1823605
7km	70%	35000	2	193	3400673	384607	2972697	1922084
7km	70%	35000	2	199	4146864	474603	3630315	2382246
7km	70%	35000	2	315	3368448	337381	2993966	1920894
7km	70%	35000	2	178	3083444	357290	2685404	1946716
7km	70%	35000	2	230	3299529	361806	2916418	1641247
7km	70%	35000	2	249	3208570	370786	2810952	2256026
7km	70%	35000	2	249	3521597	366106	3125284	1742845
7km	70%	35000	2	320	3828417	389623	3400928	2509766
7km	70%	35000	2	272	3876713	394666	3446276	2358732
7km	70%	35000	2	361	3659242	366643	3227002	2384149
7km	70%	35000	2	167	3404759	379637	2991822	1755319
7km	70%	35000	2	230	2807707	312442	2449051	1719645
7km	70%	35000	2	275	4164571	404208	3722952	2233982
7km	70%	35000	2	268	3509103	357644	3127617	2268624
7km	70%	35000	2	207	3599573	421464	3130203	2297484
7km	70%	35000	2	246	5034217	472866	4503285	2904569
7km	70%	35000	2	244	3738385	354598	3340993	2185984
7km	70%	35000	2	275	3481591	375050	3064024	2063823
7km	70%	35000	2	265	3979995	405143	3505195	2317757
7km	70%	35000	2	239	3069254	361482	2674470	2233514
7km	70%	35000	2	286	2248488	247882	1981188	1781063
7km	70%	35000	2	255	3098374	356229	2717200	1797447
7km	70%	35000	2	160	3004611	347130	2642957	1910498
7km	70%	35000	2	283	3308679	360612	2905917	2180177
7km	70%	35000	2	254	3977913	412761	3526646	2404068
7km	70%	35000	2	257	4597618	403084	4161110	2350754
7km	70%	35000	2	238	3744705	448393	3268211	2272255
7km	70%	35000	2	199	3355919	322874	3006443	1997602
7km	70%	35000	2	170	3398864	359050	3015459	1916875
7km	70%	35000	2	253	3268870	350771	2890378	1929237
7km	70%	35000	2	160	3713683	395411	3285344	1920712
7km	70%	35000	2	292	3848973	362369	3453944	2286060
7km	70%	35000	2	348	5020689	469120	4525109	2617378
7km	70%	35000	2	238	3799146	450785	3318220	2428281
7km	70%	35000	2	228	3792633	416584	3336656	2211528
7km	70%	35000	2	288	3136818	308661	2767007	1851044
7km	70%	35000	2	278	4017494	438823	3530162	2275728
7km	70%	35000	2	261	3624777	427571	3147937	2368068
7km	70%	35000	2	207	2888678	303540	2568592	1627781
7km	70%	35000	2	250	2891791	305967	2563973	1837335
7km	70%	35000	2	220	3300744	331007	2948256	1969179
7km	70%	35000	2	200	3016665	315462	2657707	1777215
7km	70%	35000	2	288	3921339	419655	3466424	2365949
7km	70%	35000	2	252	2419657	266668	2112342	1583137
7km	70%	35000	2	202	3360283	369230	2960552	1945018
7km	70%	35000	2	221	3413926	382016	3008833	1973281
7km	70%	35000	2	326	3746723	429750	3287694	1996845
7km	70%	35000	2	243	4136969	438299	3652242	2772229
7km	70%	35000	2	294	4173722	421006	3714046	2514404
7km	70%	35000	2	232	3581959	350179	3203815	1953511
7km	70%	35000	2	280	3656896	402167	3219606	2201867
7km	70%	35000	2	215	3000550	322667	2653739	1824173
7km	70%	35000	2	228	3988317	382846	3569546	2157307
7km	70%	35000	2	300	4333356	438001	3858652	2607833
7km	70%	35000	2	288	4328508	468817	3820263	2496696
7km	70%	35000	2	208	3119273	340013	2740586	1833609
7km	70%	35000	2	355	3296974	348389	2910396	2127608
7km	70%	35000	2	293	3769223	399292	3333353	2416895
7km	70%	35000	2	223	2599044	302560	2261855	1748611
7km	70%	35000	2	284	2774845	272952	2460814	1628736
7km	70%	35000	2	202	3971231	436552	3487433	2130067
7km	70%	35000	2	244	3730102	416078	3254733	2641753
7km	70%	35000	2	227	3728102	394513	3287431	2122627
7km	70%	35000	2	214	3591061	398169	3164704	2023840
7km	70%	35000	2	245	3822819	390935	3381916	2241944
7km	70%	35000	2	213	2459032	274602	2143788	1772440
7km	70%	35000	2	368	3728331	396566	3294187	2185134
7km	70%	35000	2	329	4227128	462543	3723628	2399775
7km	70%	35000	2	267	2984252	313507	2642547	1893077
7km	70%	35000	2	243	2965200	304227	2628214	1833639
7km	70%	35000	2	238	3657063	379427	3231905	2253873
7km	70%	35000	2	261	3847881	391220	3423223	2459984
7km	70%	35000	2	244	4021059	448194	3547051	2408619
7km	70%	35000	2	239	3751330	417608	3293006	2188029
7km	70%	35000	2	209	2610757	292390	2280104	1750474
7km	70%	35000	2	240	3207260	336812	2838472	2268943
7km	70%	35000	2	249	3725189	417849	3253284	2246255
7km	70%	35000	2	207	3046738	317740	2696004	1758625
7km	70%	35000	2	184	3408187	353271	3017233	2235617
7km	70%	35000	2	141	3341906	344228	2952103	1851754
7km	70%	35000	2	236	2685099	257849	2403301	2052315
7km	70%	35000	2	216	3390293	354080	2985738	1939964
7km	70%	35000	2	279	4009418	439872	3529550	2637175
7km	70%	35000	2	228	3020338	321172	2674191	1763394
7km	70%	35000	2	403	3115288	316638	2760791	2145442
7km	70%	35000	2	217	2792268	318872	2434499	1965382
7km	70%	35000	2	352	3829310	387280	3408088	2313383
7km	70%	35000	2	233	3065754	311822	2730611	1760832
7km	70%	35000	2	244	3110609	344810	2722149	1850554
7km	70%	35000	2	263	4339687	440073	3872249	2550502
7km	70%	35000	2	277	3857303	380283	3449775	2273146
7km	70%	35000	2	191	2822913	317659	2481650	1794715
7km	70%	35000	2	181	4421724	466825	3918219	2397712
7km	70%	35000	2	350	3070477	342322	2701878	2010400
7km	70%	35000	2	424	4476096	422650	4014723	2622647
7km	70%	35000	2	320	2726631	314113	2379003	1730600
7km	70%	35000	2	380	3282335	323674	2930845	1934128
7km	70%	35000	2	341	4034553	412537	3566992	2328914
7km	70%	35000	2	236	3135690	351760	2755322	2230538
7km	70%	35000	2	175	3228886	360687	2840657	1938723
7km	70%	35000	2	281	4354158	408815	3879815	2426958
7km	70%	35000	2	226	3762134	387854	3335000	2438995
7km	70%	35000	2	278	3760079	371498	3361033	2262370
7km	70%	35000	2	183	3888610	394930	3446685	1908413
7km	70%	35000	2	200	3427138	354337	3034039	1861556
7km	70%	35000	2	215	3540731	368345	3145127	2079626
7km	70%	35000	2	238	3902835	404568	3438346	1960171
7km	70%	35000	2	194	3686732	401033	3250761	2209051
7km	70%	35000	2	251	4762761	427286	4309811	2643558
7km	70%	35000	2	227	2557607	270912	2262980	1785467
7km	70%	35000	2	258	3173906	338892	2809112	1933904
7km	70%	35000	2	283	2548158	284792	2242461	1717575
7km	70%	35000	2	216	3294777	326505	2931880	1965897
7km	70%	35000	2	198	3797185	387523	3384938	2118384
7km	70%	35000	2	190	3641523	408101	3205384	2179222
7km	70%	35000	2	394	3539052	407243	3071092	2441216
7km	70%	35000	2	219	3484853	371272	3075381	2046972
7km	70%	35000	2	240	3324512	292249	3003807	2028397
7km	70%	35000	2	232	2720202	281240	2406626	1688082
7km	70%	35000	2	240	4356738	415092	3892625	2588278
7km	70%	35000	2	258	3622801	447750	3144389	2023688
7km	70%	35000	2	187	2916641	328575	2567521	1570659
7km	70%	35000	2	320	3788679	390107	3361176	2097154
7km	70%	35000	2	270	3920157	397012	3486775	2121358
7km	70%	35000	2	332	3445312	362725	3060919	2104895
7km	70%	35000	2	193	3806150	333028	3447431	2134961
7km	70%	35000	2	333	2526414	284747	2218960	1801031
7km	70%	35000	2	233	3406055	381073	2989103	1935938
7km	70%	35000	2	243	3328862	337188	2968308	2251365
7km	70%	35000	2	203	3028278	311455	2673107	1862449
7km	70%	35000	2	275	4033466	413951	3576919	2158736
7km	70%	35000	2	197	3183449	310498	2836263	2062667
7km	70%	35000	2	244	3311983	404756	2868139	2078014
7km	70%	35000	2	181	3028397	338854	2636299	2158601
7km	70%	35000	2	250	3799773	404103	3370302	2212090
7km	70%	35000	2	269	3739151	419967	3291383	2110106
7km	70%	35000	2	302	3310281	362824	2917915	1862342
7km	70%	35000	2	280	3697977	394647	3248978	2454251
7km	70%	35000	2	287	3219148	364231	2827879	2069587
7km	70%	35000	2	192	4205451	487537	3676863	2303670
7km	70%	35000	2	189	3594680	379930	3178548	1937307
7km	70%	35000	2	181	3146153	355707	2767222	2095045
7km	70%	35000	2	199	3078901	372357	2685820	1964117
7km	70%	35000	2	208	3434090	347904	3045857	2146978
7km	70%	35000	2	204	3576208	378517	3162654	1943562
7km	70%	35000	2	226	3426980	370183	3019040	1935018
7km	70%	35000	2	265	4227113	399264	3807437	2316695
7km	70%	35000	2	245	3973630	397414	3530383	2755201
7km	70%	35000	2	275	3216581	339511	2837636	1817324
7km	70%	35000	2	240	3225286	363504	2833562	2220256
7km	70%	35000	2	246	3955783	422378	3497259	2101645
7km	70%	35000	2	205	2364226	274435	2069794	1577899
7km	70%	35000	2	226	3502176	390955	3090785	1995287
7km	70%	35000	2	253	3457990	377260	3030034	2207277
7km	70%	35000	2	223	3579083	378167	3161375	2146046
7km	70%	35000	2	191	3807514	414693	3367967	2139229
7km	70%	35000	2	233	3332496	335977	2950349	1949434
7km	70%	35000	2	326	3148203	354289	2758170	2176095
7km	70%	35000	2	263	3508567	391909	3090739	2156147
7km	70%	35000	2	234	3129348	373069	2735340	1810065
7km	70%	35000	2	267	3205506	346685	2830341	2105335
7km	70%	35000	2	164	2372771	287316	2058624	1446938
7km	70%	35000	2	213	3269218	313210	2909551	2216330
7km	70%	35000	2	248	4288435	469403	3774025	2146409
7km	70%	35000	2	205	3746140	370774	3340369	1975294
7km	70%	35000	2	210	3309193	368137	2903545	2023117
7km	70%	35000	2	270	4373549	409973	3909614	2688651
7km	70%	35000	2	286	3657730	402737	3226462	2014922
7km	70%	35000	2	245	4463439	470551	3949727	2182021
7km	70%	35000	2	269	4317834	448847	3810458	2551444
7km	70%	35000	2	304	5021754	488262	4483482	2871494
7km	70%	35000	2	210	4357178	446320	3872948	2369283
7km	70%	35000	2	213	3369690	341157	2983313	1973547
7km	70%	35000	2	206	3404805	386422	2998129	1959483
7km	70%	35000	2	306	3358502	391667	2944524	2234564
7km	70%	35000	2	235	3778349	401147	3326737	2003924
7km	70%	35000	2	254	3948615	396536	3513380	2259074
7km	70%	35000	2	243	3845544	464063	3363183	2250487
7km	70%	35000	2	297	4507801	498881	3959588	2729364
7km	70%	35000	2	207	2876654	312148	2529911	1983411
7km	70%	35000	2	248	3748900	375503	3345863	2210226
7km	70%	35000	2	188	3501809	376094	3090440	2032981
7km	70%	35000	2	383	3802802	414520	3354027	2049546
7km	70%	35000	2	203	3918865	386910	3478264	2259001
7km	70%	35000	2	329	3937280	480071	3417952	2173258
7km	70%	35000	2	202	3833594	377735	3422571	2043349
7km	70%	35000	2	300	3948764	370202	3546192	2600683
7km	70%	35000	2	173	3648992	394252	3208799	2030863
7km	70%	35000	2	245	3910665	413654	3469565	2114656
7km	70%	35000	2	246	4524728	411956	4068183	2285571
7km	70%	35000	2	331	4441653	476242	3908966	2397427
7km	70%	35000	2	229	3948277	422878	3491974	2351839
7km	70%	35000	2	211	3384365	354383	2995294	1891395
7km	70%	35000	2	224	3309890	359766	2917972	1992335
7km	70%	35000	2	206	2922529	345184	2556403	1777447
7km	70%	35000	2	259	3887176	376045	3467948	2378437
7km	70%	35000	2	210	3967921	394595	3537506	2391095
7km	70%	35000	2	227	3501604	377165	3088032	2232866
7km	70%	35000	2	175	2452213	260767	2159467	1657329
7km	70%	35000	2	407	5831784	513532	5280832	3004214
7km	70%	35000	2	229	2873623	352978	2491615	1882841
7km	70%	35000	2	227	2907683	313786	2531247	1910894
7km	70%	35000	2	229	3365418	352701	2960186	2001412
7km	70%	35000	2	242	3835285	403946	3409290	2180151
7km	70%	35000	2	288	3472367	355367	3086008	2316641
7km	70%	35000	2	301	3386577	359142	2986946	2106996
7km	70%	35000	2	252	3639062	365445	3245216	2158516
7km	70%	35000	2	232	3943055	424826	3485506	2106649
7km	70%	35000	2	344	3370954	396054	2914681	2131887
7km	70%	35000	2	373	4278388	412753	3830189	2278114
7km	70%	35000	2	257	4198964	434076	3715004	2590450
7km	70%	35000	2	276	3744843	406420	3298493	2232177
7km	70%	35000	2	391	3972603	403383	3522734	2247717
7km	70%	35000	2	180	3219520	382676	2796021	2190926
7km	70%	35000	2	254	3433932	379591	3027201	2095830
7km	70%	35000	2	207	4532821	540022	3949492	2813525
7km	70%	35000	2	301	4906597	509245	4316654	3001356
7km	70%	35000	2	200	3119186	356547	2738264	1757955
7km	70%	35000	2	175	2850840	318444	2505436	1722893
7km	70%	35000	2	165	2909154	323928	2552784	1728063
7km	70%	35000	2	321	3737045	388039	3315146	2252871
7km	70%	35000	2	239	3538963	392067	3101722	2084780
7km	70%	35000	2	199	4107497	428911	3625592	2230029
7km	70%	35000	2	343	3985332	365289	3590635	2373399
7km	70%	35000	2	341	2888102	307789	2548971	1829856
7km	70%	35000	2	259	4254545	414709	3795249	2550426
7km	70%	35000	2	191	3422456	371032	3014092	1851884
7km	70%	35000	2	158	2635857	312635	2308782	1726366
7km	70%	35000	2	281	3780994	359541	3383725	2385789
7km	70%	35000	2	181	2828684	325945	2453125	1805708
7km	70%	35000	2	272	3185499	351382	2779929	2197109
7km	70%	35000	2	258	3103656	364782	2678746	2057188
7km	70%	35000	2	386	4040078	408742	3582906	2408839
7km	70%	35000	2	223	2557957	311886	2230573	1936011
7km	70%	35000	2	280	2907250	309013	2577372	1913090
7km	70%	35000	2	270	3187972	379492	2777176	1947753
7km	70%	35000	2	254	4147613	365703	3745315	2256587
7km	70%	35000	2	205	3941175	455151	3447844	2301212
7km	70%	35000	2	236	4596389	475830	4042477	2682848
7km	70%	35000	2	190	3115049	337601	2749892	1636850
7km	70%	35000	2	186	3557041	386820	3114964	2316587
7km	70%	35000	2	328	3710748	410190	3268704	2490053
7km	70%	35000	2	209	3455607	377562	3038411	2092879
7km	70%	35000	2	396	2643872	316763	2311351	1625577
7km	70%	35000	2	217	3278541	370714	2874096	1900397
7km	70%	35000	2	341	3508219	401753	3055592	2096281
7km	70%	35000	2	206	3280274	391398	2846939	2125288
7km	70%	35000	2	244	3237498	340979	2862829	2053501
7km	70%	35000	2	357	3035112	359273	2646573	2155546
7km	70%	35000	2	304	3188323	342302	2823242	1932171
7km	70%	35000	2	195	3241098	344247	2869980	1775827
7km	70%	35000	2	207	2498547	256336	2225138	1450160
7km	70%	35000	2	219	3312791	364227	2920613	1975278
7km	70%	35000	2	285	3268893	335295	2913216	1809961
7km	70%	35000	2	238	3649657	353373	3233435	1939455
7km	70%	35000	2	227	2982474	359874	2600250	1790182
7km	70%	35000	2	266	3024352	342329	2634666	1888779
7km	70%	35000	2	219	3575385	387483	3157925	1976152
7km	70%	35000	2	228	3453991	361874	3063449	1917563
7km	70%	35000	2	219	3286307	347036	2915789	2036927
7km	70%	35000	2	291	4662222	395637	4228681	2466892
7km	70%	35000	2	221	2991905	337749	2599790	1983213
7km	70%	35000	2	185	3123631	362638	2716543	2058800
7km	70%	35000	2	173	3081904	336034	2712650	1945440
7km	70%	35000	2	232	3727880	376974	3310687	1954279
7km	70%	35000	2	230	3705965	372514	3279549	2059362
7km	70%	35000	2	245	3278324	351807	2888994	1894869
7km	70%	35000	2	246	3254380	354306	2847303	2087413
7km	70%	35000	2	189	3352055	332653	2974944	2422708
7km	70%	35000	2	191	4112531	485947	3591567	2226943
7km	70%	35000	2	291	3956424	393792	3515048	2865854
7km	70%	35000	2	218	3627505	381812	3205755	2294013
7km	70%	35000	2	223	3944190	437778	3451899	2427135
7km	70%	35000	2	279	3384529	363742	2994603	1868805
7km	70%	35000	2	184	3485139	384048	3062101	1792033
7km	70%	35000	2	304	2828946	313719	2494072	1759855
7km	70%	35000	2	284	3962711	438500	3473898	2223354
7km	70%	35000	2	272	4641063	450590	4117315	2605255
7km	70%	35000	2	261	3682882	420426	3228506	2292664
7km	70%	35000	2	214	3077903	339845	2705785	1789667
7km	70%	35000	2	194	2994234	347478	2603433	1625660
7km	70%	35000	2	184	3614962	372223	3217659	2020203
7km	70%	35000	2	234	3328009	305205	2981487	2286550
7km	70%	35000	2	256	3185844	332994	2820271	2037238
7km	70%	35000	2	243	3705595	361612	3308062	2039898
7km	70%	35000	2	215	3293966	378917	2893743	2022971
7km	70%	35000	2	391	2902427	290539	2577859	1821783
7km	70%	35000	2	267	3509374	403344	3068830	1998579
7km	70%	35000	2	238	3587348	367244	3144695	2202475
7km	70%	35000	2	329	2679830	298007	2355107	2046766
7km	70%	35000	2	320	3240120	353845	2862754	1912818
7km	70%	35000	2	320	3282867	317461	2918151	1868115
7km	70%	35000	2	238	3401140	389742	2983353	2244697
7km	70%	35000	2	215	3367001	345225	2982966	1848119
7km	70%	35000	2	339	3776308	343622	3378491	2434305
7km	70%	35000	2	244	3458584	369672	3044761	1985877
7km	70%	35000	2	206	3292917	372869	2883761	1987811
7km	70%	35000	2	221	3165845	367389	2765954	2194805
7km	70%	35000	2	269	3420711	316283	3068975	1974056
7km	70%	35000	2	209	3271129	368083	2875704	2010629
7km	70%	35000	2	228	4256149	425598	3793099	2217089
7km	70%	35000	2	188	3053120	334137	2684674	1943334
7km	70%	35000	2	221	3367527	334156	2978101	1880810
7km	70%	35000	2	261	3346925	357440	2956929	1913416
7km	70%	35000	2	247	2779485	284427	2466914	1642261
7km	70%	35000	2	214	3445736	364663	3051441	1934785
7km	70%	35000	2	230	3664556	380553	3252567	2325060
7km	70%	35000	2	191	3047116	341036	2676348	1728708
7km	70%	35000	2	270	5065520	456680	4574428	2799068
7km	70%	35000	2	269	4340735	421035	3872154	2309542
7km	70%	35000	2	354	3691909	381674	3257064	2183002
7km	70%	35000	2	194	2705714	295079	2380649	1766649
7km	70%	35000	2	275	3249777	317387	2883178	2300952
7km	70%	35000	2	269	3543237	361462	3145746	2058394
7km	70%	35000	2	213	3849784	413098	3386313	2158937
7km	70%	35000	2	157	3155082	340135	2778608	2063114
7km	70%	35000	2	278	3828031	432576	3351314	2097200
7km	70%	35000	2	228	2366269	264554	2077976	1630875
7km	70%	35000	2	287	4186592	409674	3736568	2653042
7km	70%	35000	2	232	3418236	321566	3068561	1777633
7km	70%	35000	2	169	3838092	417411	3394951	2082290
7km	70%	35000	2	186	3135393	321163	2782214	1742880
7km	70%	35000	2	232	3089439	350790	2706381	1885047
7km	70%	35000	2	225	4233630	462279	3714318	2529580
7km	70%	35000	2	308	2820578	299343	2503356	1872149
7km	70%	35000	2	207	4220956	446471	3725593	2508242
7km	70%	35000	2	191	2741132	304684	2380411	2028813
7km	70%	35000	2	247	3890319	377867	3485621	2205929
7km	70%	35000	2	222	3059911	363600	2672957	2258682
7km	70%	35000	2	232	3917468	417190	3464194	2157337
7km	70%	35000	2	194	3042899	338247	2658216	1727402
7km	70%	35000	2	272	3248149	330234	2887585	1995515
7km	70%	35000	2	255	3815729	375902	3401630	2081815
7km	70%	35000	2	307	3993286	384810	3564727	2149519
7km	70%	35000	2	229	3163185	311741	2828162	1941933
7km	70%	35000	2	266	3819195	417187	3368933	2422272
7km	70%	35000	2	234	3423464	369383	3019994	1903072
7km	70%	35000	2	257	4051964	404595	3618752	2161939
7km	70%	35000	2	215	3730574	404102	3285466	1871579
7km	70%	35000	2	415	2960743	337876	2598873	1837182
7km	70%	35000	2	235	3820321	357134	3431430	2164798
7km	70%	35000	2	244	3824683	383925	3408143	2074769
7km	70%	35000	2	271	3453852	390303	3026542	2311028
7km	70%	35000	2	271	3821384	413515	3377577	2435564
7km	70%	35000	2	252	3082163	331110	2731430	1962565
7km	70%	35000	2	193	3706673	391916	3271640	2432407
7km	70%	35000	2	224	3132220	370729	2724945	1968524
7km	70%	35000	2	242	3409715	360482	3016207	1885896
7km	70%	35000	2	269	3186326	377193	2771784	2307370
7km	70%	35000	2	315	3054536	334833	2675780	2147208
7km	70%	35000	2	215	3479255	343798	3103370	2063847
7km	70%	35000	2	251	3053898	354721	2679530	1653149
7km	70%	35000	2	287	4166039	420115	3703307	2587884
7km	70%	35000	2	366	4502908	393085	4046848	2645321
7km	70%	35000	2	280	3766663	352738	3374947	2369708
7km	70%	35000	2	275	3318046	330808	2952178	1948663
7km	70%	35000	2	282	4324529	398886	3880358	2364689
7km	70%	35000	2	315	5137086	502844	4584171	2777422
7km	70%	35000	2	186	3251640	364304	2856553	1851552
7km	70%	35000	2	267	3739981	384130	3302341	2198221
7km	70%	35000	2	434	5023961	459011	4529863	2923239
7km	70%	35000	2	205	3301231	354392	2900650	2043816
7km	70%	35000	2	298	3602699	374092	3192934	2255926
7km	70%	35000	2	224	4226906	453184	3733544	2275335
7km	70%	35000	2	208	3062931	342336	2682059	1711576
7km	70%	35000	2	328	3631611	363136	3236738	2381788
7km	70%	35000	2	190	2881658	320110	2536181	1769182
7km	70%	35000	2	224	3857024	421597	3401564	2390711
7km	70%	35000	2	230	3280368	379136	2854384	1968795
7km	70%	35000	2	312	3198021	347062	2824856	1903233
7km	70%	35000	2	323	3941055	379087	3526379	2354178
7km	70%	35000	2	357	3410742	354172	3026157	2201904
7km	70%	35000	2	183	3392614	380844	2969565	2112574
7km	70%	35000	2	162	3050965	348516	2670390	1952931
7km	70%	35000	2	228	3915219	406030	3466788	2229731
7km	70%	35000	2	353	3564878	356928	3154495	1961501
7km	70%	35000	2	442	4406402	400641	3975624	2384284
7km	70%	35000	2	182	3800090	441076	3309999	2193939
7km	70%	35000	2	237	3203680	340481	2823710	1964935
7km	70%	35000	2	194	2729388	341439	2369897	1917742
7km	70%	35000	2	243	3283652	373756	2880739	2192982
7km	70%	35000	2	244	3449505	362508	3056967	2094665
7km	70%	35000	2	231	4071990	404178	3593527	2181569
7km	70%	35000	2	301	4271242	418879	3805321	2605547
7km	70%	35000	2	244	3554342	406532	3098741	2107534
7km	70%	35000	2	488	4487103	379963	4047880	2443866
7km	70%	35000	2	275	4014885	407602	3554622	2082901
7km	70%	35000	2	236	2899688	305687	2556628	1843273
7km	70%	35000	2	285	3930105	398314	3496961	2202739
7km	70%	35000	2	290	3595331	405204	3130704	2141468
7km	70%	35000	2	299	3102540	316351	2765911	1943968
7km	70%	35000	2	204	3665745	394631	3222407	2217751
7km	70%	35000	2	196	2912225	298629	2597318	1719495
7km	70%	35000	2	349	4169135	388361	3736111	2209030
7km	70%	35000	2	198	2164572	262675	1879395	1715548
7km	70%	35000	2	261	3091641	354175	2690805	2254834
7km	70%	35000	2	244	3781704	380380	3371689	2067887
7km	70%	35000	2	262	3418154	396451	3009548	2040532
7km	70%	35000	2	343	3145004	347282	2768420	1965128
7km	70%	35000	2	319	3091637	361440	2689017	2234289
7km	70%	35000	2	254	3430443	348043	3047581	1978397
7km	70%	35000	2	247	4477493	470887	3968438	2670026
7km	70%	35000	2	204	2741980	313415	2400256	1879926
7km	70%	35000	2	341	4691726	383957	4284935	2396108
7km	70%	35000	2	251	3485871	364447	3088054	2196424
7km	70%	35000	2	369	3236952	368662	2828191	2005350
7km	70%	35000	2	252	3801005	386552	3396365	2189799
7km	70%	35000	2	235	3529602	386344	3115427	2288467
7km	70%	35000	2	226	3303239	373544	2873783	2409059
7km	70%	35000	2	287	3106634	333707	2749820	1886515
7km	70%	35000	2	240	3245760	330622	2882170	1805384
7km	70%	35000	2	276	4613454	435203	4139996	2612473
7km	70%	35000	2	217	4673697	426712	4216813	2532438
7km	70%	35000	2	214	3265077	342640	2888290	1992214
7km	70%	35000	2	266	2993061	324462	2639355	1771660
7km	70%	35000	2	331	3585739	386740	3134879	1979887
7km	70%	35000	2	223	4244620	443586	3751860	2691017
7km	70%	35000	2	206	3582318	393977	3165508	2062858
7km	70%	35000	2	241	3389509	323058	3045082	1974192
7km	70%	35000	2	221	2748362	313001	2418628	1764465
7km	70%	35000	2	192	3373148	370159	2965202	1942608
7km	70%	35000	2	254	3553083	368267	3146837	2218973
7km	70%	35000	2	272	4982780	454477	4488230	2760846
7km	70%	35000	2	265	3887455	409945	3432489	2556865
7km	70%	35000	2	271	3662628	404946	3208149	2055684
7km	70%	35000	2	199	3658509	422633	3207742	1970586
7km	70%	35000	2	276	4397543	484501	3864475	2441920
7km	70%	35000	2	309	2752252	325656	2386271	1923111
7km	70%	35000	2	264	3136492	348352	2739379	1872926
7km	70%	35000	2	261	4070877	398180	3627385	2342133
7km	70%	35000	2	220	3512093	398949	3075315	2137509
7km	70%	35000	2	311	3836621	383126	3387070	2142737
7km	70%	35000	2	290	5341567	510364	4774594	2972464
7km	70%	35000	2	246	3066061	330217	2702172	1921276
7km	70%	35000	2	258	4022041	366910	3620103	2478152
7km	70%	35000	2	199	3400399	356610	3015165	1849975
7km	70%	35000	2	216	3606345	363816	3200291	2241034
7km	70%	35000	2	196	3661411	376511	3238443	2262601
7km	70%	35000	2	236	4377654	419733	3921974	2225779
7km	70%	35000	2	308	3168304	338867	2797847	2088655
7km	70%	35000	2	251	2867634	340827	2478022	1945738
7km	70%	35000	2	286	3635543	362916	3231172	1834823
7km	70%	35000	2	236	4501732	469455	3955077	2112738
7km	70%	35000	2	237	3106956	306392	2761615	1727626
7km	70%	35000	2	233	3360009	344440	2980055	1858245
7km	70%	35000	2	230	3629728	393720	3208145	2096634
7km	70%	35000	2	201	3945154	378535	3543337	2160615
7km	70%	35000	2	236	4614110	454783	4123298	2645775
7km	70%	35000	2	223	3266696	358706	2877550	1979523
7km	70%	35000	2	247	3734211	399319	3290073	2306076
7km	70%	35000	2	293	3132143	292877	2819776	2057121
7km	70%	35000	2	179	3148802	384918	2734599	1842488
7km	70%	35000	2	202	3269739	368078	2872910	1854255
7km	70%	35000	2	190	3257658	384687	2829923	2195455
7km	70%	35000	2	250	4345930	437023	3893968	2493081
7km	70%	35000	2	170	2384214	298851	2057850	1476503
7km	70%	35000	2	341	3582208	412396	3143871	2334044
7km	70%	35000	2	268	4224938	401113	3792529	2387367
7km	70%	35000	2	254	3484096	352944	3096826	2190760
7km	70%	35000	2	159	3344799	364549	2945718	1894422
7km	70%	35000	2	267	4709501	450844	4223275	2618637
7km	70%	35000	2	211	3892294	421705	3421321	2167520
7km	70%	35000	2	284	5218432	447438	4742339	2396454
7km	70%	35000	2	228	3079656	322342	2714910	2163242
7km	70%	35000	2	205	3095598	345930	2717796	1973158
7km	70%	35000	2	193	3939463	458075	3434276	2433958
7km	70%	35000	2	242	3448246	342017	3080457	2101086
7km	70%	35000	2	270	3788435	378280	3358216	2035857
7km	70%	35000	2	202	3520378	375278	3113070	2171462
7km	70%	35000	2	182	3667818	407900	3235369	1983058
7km	70%	35000	2	343	2848725	313340	2502457	1769905
7km	70%	35000	2	220	3888177	402787	3433626	2129885
7km	70%	35000	2	242	4001400	402522	3574810	2191156
7km	70%	35000	2	265	3487839	379478	3083992	1994444
7km	70%	35000	2	272	2820321	312577	2487385	1676053
7km	70%	35000	2	229	3869489	425011	3417035	2078359
7km	70%	35000	2	322	3343202	361606	2949938	2083794
7km	70%	35000	2	172	3105554	373684	2703170	1905994
7km	70%	35000	2	247	4200664	388675	3778985	2271878
7km	70%	35000	2	259	4371733	432157	3900691	2436994
7km	70%	35000	2	236	4205713	469569	3689148	2624627
7km	70%	35000	2	207	3478902	389572	3049911	2031905
7km	70%	35000	2	235	3040076	314573	2694932	1903862
7km	70%	35000	2	209	3346303	349896	2970261	2012864
7km	70%	35000	2	238	3888040	424145	3419330	2268285
7km	70%	35000	2	233	3445569	363184	3047058	2077745
7km	70%	35000	2	284	3467149	371259	3036654	1992838
7km	70%	35000	2	219	2791207	310960	2453775	1759008
7km	70%	35000	2	269	3792190	387720	3375363	2151638
7km	70%	35000	2	237	3532355	352727	3135318	2171545
7km	70%	35000	2	243	3927798	361157	3534327	2026377
7km	70%	35000	2	308	4798201	505368	4257580	2791517
7km	70%	35000	2	226	3351232	351514	2971936	2035834
7km	70%	35000	2	277	4268383	417389	3807373	2362712
7km	70%	35000	2	321	3916817	447471	3428832	2348888
7km	70%	35000	2	281	2900087	311936	2558786	1829346
7km	70%	35000	2	210	3589084	369917	3184421	2228748
7km	70%	35000	2	273	3422971	385607	3013591	2208684
7km	70%	35000	2	280	4548464	414049	4087517	2428298
7km	70%	35000	2	298	4293077	411783	3836915	2357465
7km	70%	35000	2	215	3043469	305584	2716276	1923296
7km	70%	35000	2	223	3567176	394286	3129091	2456789
7km	70%	35000	2	316	3316310	363479	2926697	2249247
7km	70%	35000	2	206	3084163	329265	2729685	2143226
7km	70%	35000	2	242	3995014	410396	3546231	2323851
7km	70%	35000	2	234	3582496	368292	3159106	2304727
7km	70%	35000	2	293	4077067	379307	3675585	2271260
7km	70%	35000	2	257	3498700	380949	3082027	2184505
7km	70%	35000	2	228	2841746	326241	2500114	1822816
7km	70%	35000	2	232	4481099	439933	3996257	2432433
7km	70%	35000	2	287	3051594	297054	2727823	1984557
7km	70%	35000	2	305	4187628	400377	3761549	2543538
7km	70%	35000	2	338	3852789	372613	3438107	2241559
7km	70%	35000	2	323	3242534	340904	2869301	1821515
7km	70%	35000	2	397	3582759	361515	3187483	2245426
7km	70%	35000	2	200	3245269	354249	2871176	1941719
7km	70%	35000	2	317	3733718	393686	3307827	2263228
7km	70%	35000	2	195	3088404	333867	2730771	1792332
7km	70%	35000	2	256	4397005	456469	3899939	2571146
7km	70%	35000	2	254	3116129	304448	2792303	2237122
7km	70%	35000	2	277	4007242	374941	3593627	2238287
7km	70%	35000	2	251	3486472	355428	3103886	2144576
7km	70%	35000	2	287	4085761	433242	3602894	2539560
7km	70%	35000	2	215	2758048	298082	2434516	1682601
7km	70%	35000	2	261	3856583	412394	3412239	2196219
7km	70%	35000	2	327	3839114	381799	3435566	2204161
7km	70%	35000	2	195	3373600	382536	2953425	2010017
7km	70%	35000	2	295	4384717	525876	3821649	2443947
7km	70%	35000	2	210	3827620	423982	3372241	2280346
7km	70%	35000	2	399	4561510	418944	4108737	2494010
7km	70%	35000	2	272	3281128	404345	2833177	2262902
7km	70%	35000	2	232	3598836	408985	3158873	2207740
7km	70%	35000	2	258	3691613	332480	3338481	2146482
7km	70%	35000	2	362	4037242	423703	3575414	2375489
7km	70%	35000	2	202	3502766	390870	3087446	2043462
7km	70%	35000	2	226	4296926	447678	3816606	2758668
7km	70%	35000	2	324	3991895	414096	3525445	2110910
7km	70%	35000	2	354	5375724	484619	4836926	2813580
7km	70%	35000	2	242	3265066	371769	2811695	2203299
7km	70%	35000	2	173	3516620	393098	3093017	2015995
7km	70%	35000	2	317	4673787	454515	4139067	2653692
7km	70%	35000	2	294	3093893	329804	2709932	2116347
7km	70%	35000	2	207	3408532	362772	3022458	1844131
7km	70%	35000	2	330	3880731	418726	3425005	2205714
7km	70%	35000	2	332	2747799	289296	2438370	1935379
7km	70%	35000	2	252	4361829	416401	3905963	2462804
7km	70%	35000	2	209	4128759	399387	3698820	2504824
7km	70%	35000	2	254	3428496	349714	3058087	2140517
7km	70%	35000	2	236	3717477	420029	3262727	2422290
7km	70%	35000	2	228	2539544	264338	2256233	1537826
7km	70%	35000	2	210	2355563	276195	2048520	1492364
7km	70%	35000	2	237	4033515	455198	3542106	2434937
7km	70%	35000	2	289	4110120	409604	3636629	2120328
7km	70%	35000	2	261	4407428	433982	3926028	2406532
7km	70%	35000	2	201	3077229	319384	2724144	1740168
7km	70%	35000	2	229	3294096	354061	2915602	2208864
7km	70%	35000	2	258	3847161	395728	3413928	2196316
7km	70%	35000	2	184	2417619	299224	2094758	1643181
7km	70%	35000	2	220	2855852	320375	2511752	1927349
7km	70%	35000	2	301	4162441	430614	3677001	2316213
7km	70%	35000	2	199	3356752	375251	2953379	1859120
7km	70%	35000	2	238	2778827	334846	2424885	1891006
7km	70%	35000	2	221	4256969	487138	3711988	2583082
7km	70%	35000	2	182	3155818	331393	2801382	1905786
7km	70%	35000	2	271	3035913	349683	2656789	2077800
7km	70%	35000	2	245	3171325	319715	2820414	1821507
7km	70%	35000	2	228	2845049	277836	2520271	1714789
7km	70%	35000	2	226	3270588	351542	2892768	1852710
7km	70%	35000	2	229	2419806	295752	2101778	1861154
7km	70%	35000	2	172	3258991	352129	2855369	1971589
7km	70%	35000	2	257	3806583	395297	3375636	2163892
7km	70%	35000	2	199	3112463	326763	2755940	1800092
7km	70%	35000	2	300	4058938	412772	3613558	2291574
7km	70%	35000	2	196	3990705	483789	3468601	2241203
7km	70%	35000	2	221	3568010	391198	3137918	2233614
7km	70%	35000	2	251	3184908	334300	2817017	1998922
7km	70%	35000	2	171	2852373	315959	2511030	1921283
7km	70%	35000	2	281	3237000	346861	2863171	2194080
7km	70%	35000	2	216	3402935	367346	3004395	1889597
7km	70%	35000	2	367	2832376	321243	2482335	1714673
7km	70%	35000	2	328	4069895	439101	3599152	2406318
7km	70%	35000	2	270	3146892	338846	2765381	1999183
7km	70%	35000	2	250	3292811	337860	2923088	1898962
7km	70%	35000	2	315	4048348	395156	3591012	2197090
7km	70%	35000	2	229	3113016	328578	2757010	1773586
7km	70%	35000	2	233	3527890	382965	3108377	2069752
7km	70%	35000	2	283	3892512	396839	3426556	2322592
7km	70%	35000	2	240	3115202	316720	2772132	1742557
7km	70%	35000	2	285	4131330	365092	3705483	2388985
7km	70%	35000	2	353	4495354	390630	4069106	2481624
7km	70%	35000	2	252	3193791	340747	2809408	1947869
7km	70%	35000	2	196	3611799	370180	3214689	1959973
7km	70%	35000	2	203	3277931	319876	2909337	2080327
7km	70%	35000	2	198	3547730	397490	3098361	2015442
7km	70%	35000	2	291	3085847	300296	2759948	2103675
7km	70%	35000	2	173	2434045	272838	2139915	1672249
7km	70%	35000	2	235	2955549	290061	2624338	1827651
7km	70%	35000	2	293	3353411	409002	2916165	2073849
7km	70%	35000	2	201	3689500	390423	3271990	2235304
7km	70%	35000	2	312	4260546	383477	3834685	2497212
7km	70%	35000	2	242	3041193	313788	2661052	1963065
7km	70%	35000	2	320	2775585	280651	2469125	1966037
7km	70%	35000	2	203	3671805	423188	3206298	2375887
7km	70%	35000	2	252	3748301	382792	3331909	2096069
7km	70%	35000	2	208	3054395	340135	2677225	2028611
7km	70%	35000	2	282	4198741	442388	3700855	2674081
7km	70%	35000	2	331	3241338	348948	2859458	1964850
7km	70%	35000	2	188	2964694	341914	2594707	1913283
7km	70%	35000	2	248	3397677	377521	2990679	2055873
7km	70%	35000	2	215	3540647	380317	3125513	2179086
7km	70%	35000	2	211	3621344	392742	3196047	1978449
7km	70%	35000	2	238	4792469	462457	4297023	2354251
7km	70%	35000	2	244	3209196	327466	2839490	2111166
7km	70%	35000	2	174	3697560	389727	3264825	1943251
7km	70%	35000	2	202	3594132	396650	3162286	2116249
7km	70%	35000	2	197	2842323	317438	2495329	1974481
7km	70%	35000	2	239	2891434	329225	2511706	2066028
7km	70%	35000	2	203	3040110	309273	2707163	1849054
7km	70%	35000	2	193	3513589	341521	3142118	1970020
7km	70%	35000	2	258	3426352	372716	3014786	2264655
7km	70%	35000	2	241	3954578	409488	3497351	2103912
7km	70%	35000	2	253	3925416	407861	3449983	2286757
7km	70%	35000	2	167	3144138	345544	2776696	1898241
7km	70%	35000	2	253	3266238	326820	2917132	2036609
7km	70%	35000	2	333	3901960	419918	3426727	2323481
7km	70%	35000	2	243	4110685	361677	3711135	2277359
7km	70%	35000	2	257	3369160	369435	2967935	1955898
7km	70%	35000	2	321	4366685	366424	3951821	2540354
7km	70%	35000	2	290	4525581	455497	4029228	2607046
7km	70%	35000	2	182	3319969	392837	2895786	2100684
7km	70%	35000	2	243	3339882	370689	2941764	1951318
7km	70%	35000	2	303	3511084	355437	3115013	2101144
7km	70%	35000	2	261	3889755	374099	3492100	2019868
7km	70%	35000	2	268	4412894	453691	3917276	2821197
7km	70%	35000	2	236	3309759	391014	2878937	2088752
7km	70%	35000	2	288	4188701	498557	3639469	2392676
7km	70%	35000	2	241	3610719	353530	3212141	2204726
7km	70%	35000	2	336	3206354	319122	2849902	1896745
7km	70%	35000	2	197	3165012	335815	2805693	1898741
7km	70%	35000	2	273	3688600	395565	3244707	2361074
7km	70%	35000	2	309	4578501	470366	4063473	2892702
7km	70%	35000	2	292	3043463	310517	2701538	1958267
7km	70%	35000	2	211	4088224	430687	3623248	2380533
7km	70%	35000	2	249	3929088	367390	3527289	2177224
7km	70%	35000	2	253	4520648	449690	4039170	2550998
7km	70%	35000	2	303	4056540	363496	3662855	2555224
7km	70%	35000	2	297	3587527	389833	3162595	2331394
7km	70%	35000	2	200	3246221	337891	2860818	1839423
7km	70%	35000	2	265	3341843	375921	2918527	2115394
7km	70%	35000	2	216	3602958	400889	3173317	2269578
7km	70%	35000	2	281	3811451	435074	3343728	2315572
7km	70%	35000	2	311	3902676	439343	3424949	2041479
7km	70%	35000	2	227	4248116	389926	3819656	2419614
7km	70%	35000	2	205	3146259	360163	2741309	2029611
7km	70%	35000	2	200	3517412	361003	3123599	2031991
7km	70%	35000	2	201	4133691	392356	3688864	2368171
7km	70%	35000	2	268	3372621	364996	2982931	1875930
7km	70%	35000	2	253	3803371	381266	3386813	2144729
7km	70%	35000	2	301	5054082	464566	4540397	2585840
7km	70%	35000	2	204	3815774	424463	3342809	2108711
7km	70%	35000	2	269	3809631	438318	3317393	2036931
7km	70%	35000	2	231	3227285	381323	2819945	1774819
7km	70%	35000	2	217	3252072	345413	2887016	2115616
7km	70%	35000	2	303	3725613	364814	3325963	2191181
7km	70%	35000	2	330	2836628	328403	2461332	2040515
7km	70%	35000	2	285	2609726	319522	2274257	1794865
7km	70%	35000	2	271	3096916	322818	2752420	1960014
7km	70%	35000	2	224	3528880	404272	3083521	2293131
7km	70%	35000	2	289	3866795	405111	3427149	2329134
7km	70%	35000	2	303	3599802	358715	3208341	2149676
7km	70%	35000	2	365	4029310	390566	3610383	2334332
7km	70%	35000	2	234	2807373	327563	2462554	1850444
7km	70%	35000	2	214	4278483	436430	3805628	2590800
7km	70%	35000	2	181	3146705	328484	2785792	1863846
7km	70%	35000	2	230	3487908	375839	3081982	2039048
7km	70%	35000	2	194	3775476	431458	3311035	2343201
7km	70%	35000	2	198	4174470	424171	3688519	2381775
7km	70%	35000	2	333	2937147	345656	2570820	1855471
7km	70%	35000	2	241	2753704	329240	2403608	1934396
7km	70%	35000	2	213	3052817	327442	2693968	1861283
7km	70%	35000	2	293	4851297	507192	4303662	2578909
7km	70%	35000	2	200	3234576	358467	2842895	1885853
7km	70%	35000	2	246	3656562	362254	3272343	1964327
7km	70%	35000	2	167	4062331	420962	3617893	2125275
7km	70%	35000	2	383	3671081	411704	3230313	2185996
7km	70%	35000	2	250	3509239	386637	3081440	2371087
7km	70%	35000	2	233	3503655	374098	3075619	2351580
7km	70%	35000	2	265	5073561	520706	4501016	2667592
7km	70%	35000	2	247	2923283	313782	2586459	1952505
7km	70%	35000	2	314	4506273	398196	4082429	2532662
7km	70%	35000	2	362	3882576	414075	3445995	2299461
7km	70%	35000	2	411	3635738	395140	3195208	2063741
7km	70%	35000	2	194	3429806	394390	2958874	2121947
7km	70%	35000	2	236	3755457	397385	3317124	1875955
7km	70%	35000	2	344	4942900	513266	4375580	2688759
7km	70%	35000	2	203	3254055	332024	2903088	2257411
7km	70%	35000	2	241	3611330	401021	3178529	2284746
7km	70%	35000	2	263	4294177	376043	3880499	2306877
7km	70%	35000	2	188	3085009	336993	2713516	1983091
7km	70%	35000	2	298	4275745	430226	3805898	2545527
7km	70%	35000	2	220	3393878	358524	3012985	2068729
7km	70%	35000	2	261	3644399	377420	3231434	1876038
7km	70%	35000	2	257	3084546	323605	2747827	2058488
7km	70%	35000	2	232	3116546	358557	2727205	1807367
7km	70%	35000	2	356	3177117	369824	2773133	2075936
7km	70%	35000	2	289	3769449	394291	3341039	2171714
7km	70%	35000	2	355	3453975	352514	3072539	2055035
7km	70%	35000	2	213	3085218	347682	2678473	2235758
7km	70%	35000	2	391	3774886	414380	3322517	2418921
7km	70%	35000	2	169	3935636	513161	3392842	2164989
7km	70%	35000	2	325	4258863	461329	3752960	2656923
7km	70%	35000	2	196	4914833	466181	4415050	2832900
7km	70%	35000	2	214	3797364	399413	3358472	2135389
7km	70%	35000	2	290	3279888	329899	2922983	1948939
7km	70%	35000	2	316	4099787	423415	3650180	2317641
7km	70%	35000	2	249	4445113	510029	3896695	2411400
7km	70%	35000	2	172	3441102	340546	3069521	1912070
7km	70%	35000	2	221	4189198	401483	3730946	2154295
7km	70%	35000	2	258	3873217	432338	3403127	2506171
7km	70%	35000	2	320	4668689	481957	4140123	2604924
7km	70%	35000	2	180	3477307	383149	3040128	1786008
7km	70%	35000	2	180	3077317	355835	2678679	1872584
7km	70%	35000	2	312	3740805	353868	3348218	2395634
7km	70%	35000	2	222	3225847	356413	2844008	2017230
7km	70%	35000	2	306	3855139	409324	3389908	2040665
7km	70%	35000	2	222	3266373	344891	2895281	1903315
7km	70%	35000	2	193	3687058	384915	3255373	2182736
7km	70%	35000	2	198	2639827	314856	2310989	1733787
7km	70%	35000	2	239	3880912	410789	3432893	2268831
7km	70%	35000	2	283	3882494	375365	3461659	2034337
7km	70%	35000	2	259	3849148	405990	3390668	2216659
7km	70%	35000	2	327	4971692	453804	4471683	2560945
7km	70%	35000	2	285	3442367	365077	3032472	2183514
7km	70%	35000	2	261	4237366	448580	3753910	2177050
7km	70%	35000	2	240	3832724	381256	3418256	1983442
7km	70%	35000	2	180	3899084	410238	3464318	1945919
7km	70%	35000	2	403	4052760	441725	3567935	2729967
7km	70%	35000	2	214	3345712	356320	2948321	2200402
7km	70%	35000	2	257	3609522	409437	3160279	2130263
7km	70%	35000	2	188	3207272	348188	2822102	1743010
7km	70%	35000	2	306	2517595	285883	2207306	1747051
7km	70%	35000	2	213	4039004	444038	3542980	2465311
7km	70%	35000	2	371	3303939	377171	2889237	1838545
7km	70%	35000	2	272	3589090	348565	3210952	2273128
7km	70%	35000	2	212	4006445	384907	3600223	2103461
7km	70%	35000	2	290	3212436	310190	2863872	1922986
7km	70%	35000	2	176	2570330	287986	2252619	1779066
7km	70%	35000	2	286	4259987	440745	3759382	2291343
7km	70%	35000	2	293	3373308	348341	2995556	2023744
7km	70%	35000	2	232	4260131	439299	3785164	2768835
7km	70%	35000	2	185	3881345	407478	3437458	2354516
7km	70%	35000	2	276	4320086	397493	3885551	2573952
7km	70%	35000	2	307	4266825	423484	3812742	2528895
7km	70%	35000	2	275	3251753	336806	2882868	2084658
7km	70%	35000	2	202	3914796	355522	3506556	2061645
7km	70%	35000	2	276	3673772	393798	3247055	2129853
7km	70%	35000	2	392	3236842	339488	2870379	2176348
7km	70%	35000	2	242	3114579	327482	2754562	1947216
7km	70%	35000	2	294	4021469	392128	3596095	2504346
7km	70%	35000	2	234	4221061	411440	3782941	2538435
7km	70%	35000	2	199	3779952	389391	3337693	1989573
7km	70%	35000	2	222	3313173	345006	2947262	2021240
7km	70%	35000	2	170	2627179	314442	2294931	1608323
7km	70%	35000	2	245	3037703	306183	2708249	1811242
7km	70%	35000	2	259	3843059	362339	3422395	2378099
7km	70%	35000	2	224	3465262	383442	3056870	1884434
7km	70%	35000	2	336	2699062	307439	2375781	1741781
7km	70%	35000	2	254	4166083	446427	3681616	2643773
7km	70%	35000	2	174	3561510	358148	3180405	2038686
7km	70%	35000	2	244	3898558	394696	3462027	2507364
7km	70%	35000	2	222	3524533	382762	3107391	2219784
7km	70%	35000	2	280	3699565	447416	3212438	2017364
7km	70%	35000	2	495	3169360	316106	2809119	2064918
7km	70%	35000	2	210	2994923	313117	2643574	1798264
7km	70%	35000	2	314	3055660	289750	2732534	1830886
7km	70%	35000	2	217	3126126	378214	2728669	1777091
7km	70%	35000	2	236	3645967	414405	3202168	2233861
7km	70%	35000	2	215	3416886	414091	2956157	1998274
7km	70%	35000	2	196	3547898	354219	3158775	1903339
7km	70%	35000	2	244	3041807	361799	2648048	2022799
7km	70%	35000	2	262	4848887	467836	4331069	2765482
7km	70%	35000	2	199	2712635	278839	2407979	2041080
7km	70%	35000	2	221	3935873	406823	3490433	2135761
7km	70%	35000	2	248	3480412	335936	3103523	1976609
7km	70%	35000	2	353	3703781	353196	3330235	2086619
7km	70%	35000	2	224	3249410	327359	2887570	1831560
7km	70%	35000	2	270	4028982	399631	3590258	2375855
7km	70%	35000	2	248	3726275	386720	3305263	2232956
7km	70%	35000	2	274	2928725	322337	2567385	1733593
7km	70%	35000	2	301	3292673	343813	2917376	1880449
7km	70%	35000	2	237	2954667	311329	2597822	1726598
7km	70%	35000	2	218	4053829	440577	3576673	2329933
7km	70%	35000	2	315	4188792	405681	3750199	2504439
7km	70%	35000	2	272	3149334	365473	2756550	1926412
7km	70%	35000	2	187	3804023	377228	3399659	2275851
7km	70%	35000	2	229	2972180	323300	2612917	1762627
7km	70%	35000	2	314	3762997	386385	3327538	2335944
7km	70%	35000	2	222	3441870	357402	3056554	2023742
7km	70%	35000	2	172	3403571	414163	2959176	1909707
7km	70%	35000	2	326	4414198	402991	3954037	2449549
7km	70%	35000	2	258	3445914	367302	3042440	2118247
7km	70%	35000	2	224	2891447	309721	2556800	1724484
7km	70%	35000	2	210	3335222	346844	2970023	1845495
7km	70%	35000	2	257	4040097	432594	3575806	2360755
7km	70%	35000	2	274	3525159	348298	3142987	2637839
7km	70%	35000	2	338	4331008	446576	3844232	2444556
7km	70%	35000	2	343	4237936	419754	3776897	2457978
7km	70%	35000	2	256	3410660	358665	3000999	2037894
7km	70%	35000	2	319	3472504	394538	3039442	2420429
7km	70%	35000	2	190	3204810	353406	2826941	1872121
7km	70%	35000	2	236	3599721	359889	3199185	1987945
7km	70%	35000	2	317	4507532	434667	4026553	2496913
7km	70%	35000	2	244	3321748	367385	2909836	1883020
7km	70%	35000	2	233	3631017	438233	3163642	2109671
7km	70%	35000	2	296	3427483	361585	3032879	2189787
7km	70%	35000	2	339	3576228	342303	3206892	2343867
7km	70%	35000	2	234	3978480	398784	3544483	2215930
7km	70%	35000	2	380	3155593	355733	2763715	1907526
7km	70%	35000	2	205	3866881	376026	3453807	2032989
7km	70%	35000	2	247	3365618	395458	2952128	2038641
7km	70%	35000	2	292	3165201	313689	2820945	1921221
7km	70%	35000	2	197	3218388	359740	2839013	2102944
7km	70%	35000	2	252	3473047	357870	3094428	1909536
7km	70%	35000	2	262	2979594	318162	2630367	2272489
7km	70%	35000	2	317	2990202	338742	2614255	1958376
7km	70%	35000	2	219	2794323	295578	2449088	1622602
7km	70%	35000	2	225	3102259	315825	2745337	1871915
7km	70%	35000	2	166	3028984	351600	2634140	1896433
7km	70%	35000	2	189	3801254	429376	3333879	2137339
7km	70%	35000	2	214	2774006	346200	2396081	1862866
7km	70%	35000	2	279	4816507	474391	4312726	2756234
7km	70%	35000	2	207	2607081	305746	2280359	1740550
7km	70%	35000	2	279	4032566	399796	3595777	2487011
7km	70%	35000	2	219	3779195	358679	3392039	2160071
7km	70%	35000	2	227	2997225	351999	2615825	1737672
7km	70%	35000	2	224	2464530	259341	2151696	1880885
7km	70%	35000	2	253	4131079	419714	3671946	2337085
7km	70%	35000	2	312	4593717	447222	4110362	2877669
7km	70%	35000	2	378	4098329	369268	3708281	2367802
7km	70%	35000	2	266	3637213	421813	3182936	2081135
7km	70%	35000	2	222	3152536	358137	2762039	2335449
7km	70%	35000	2	216	2861968	322830	2520007	1696058
7km	70%	35000	2	349	3647436	382101	3229171	2274158
7km	70%	35000	2	255	4067378	440819	3588677	2071551
7km	70%	35000	2	183	3018639	344536	2636031	1937613
7km	70%	35000	2	248	2812437	318227	2476875	1804169
7km	70%	35000	2	214	3389948	372981	2987394	2201998
7km	70%	35000	2	308	3422133	366467	3028436	1963762
7km	70%	35000	2	242	2949512	310331	2616502	1776936
7km	70%	35000	2	272	4976991	422747	4523351	2740681
7km	70%	35000	2	258	2973439	350630	2605205	1970659
7km	70%	35000	2	200	3565942	386957	3132116	2043346
7km	70%	35000	2	281	3487529	375269	3059205	2056847
7km	70%	35000	2	196	3313021	353259	2944380	1910436
7km	70%	35000	2	224	3719191	381275	3305676	2076071
7km	70%	35000	2	293	4281083	447334	3795905	2310786
7km	70%	35000	2	271	3782489	350554	3394702	2195977
7km	70%	35000	2	246	3620753	355191	3240452	2030117
7km	70%	35000	2	274	3926270	408347	3483434	2211811
7km	70%	35000	2	254	2894466	334003	2533490	1835432
7km	70%	35000	2	364	3394218	343901	3004410	2111944
7km	70%	35000	2	255	4606080	432376	4137476	2670060
7km	70%	35000	2	202	3048702	318892	2707634	1780173
7km	70%	35000	2	245	3514752	363180	3128325	2034220
7km	70%	35000	2	217	4053572	425536	3571203	2509739
7km	70%	35000	2	226	3732597	366986	3335080	2170526
7km	70%	35000	2	277	3410737	387885	2982467	2569142
7km	70%	35000	2	268	3204494	362743	2810445	2229407
7km	70%	35000	2	221	3439939	375851	3024262	2166349
7km	70%	35000	2	327	3586540	391619	3159890	2066460
7km	70%	35000	2	193	3767869	459651	3268758	2273203
7km	70%	35000	2	227	3014074	314296	2661398	1985528
7km	70%	35000	2	243	3166436	336317	2790315	2030218
7km	70%	35000	2	323	3222879	342821	2848863	2471998
7km	70%	35000	2	227	3941318	393006	3495490	2358183
7km	70%	35000	2	222	4833165	480341	4300138	2912222
7km	70%	35000	2	213	4039084	391473	3612098	2092166
7km	70%	35000	2	176	2872852	320706	2514993	1782209
7km	70%	35000	2	234	3943983	402720	3482650	2196895
7km	70%	35000	2	262	3510369	356212	3110668	2203247
7km	70%	35000	2	302	2949022	304021	2613544	1899469
7km	70%	35000	2	191	3040813	314869	2694224	2098414
7km	70%	35000	2	238	3675251	376002	3252082	2315429
7km	70%	35000	2	285	3085583	321817	2734353	1727625
7km	70%	35000	2	204	2423325	263821	2123705	1750261
7km	70%	35000	2	260	3812932	374430	3407520	2028300
7km	70%	35000	2	189	3390400	396948	2965426	1929501
7km	70%	35000	2	271	3588894	389418	3166585	2160595
7km	70%	35000	2	223	2885128	323890	2547308	2044311
7km	70%	35000	2	250	3692072	401854	3250648	2209804
7km	70%	35000	2	316	4090075	385726	3675764	2280771
7km	70%	35000	2	313	3435084	391715	3008106	2375765
7km	70%	35000	2	208	3221166	394293	2806119	2221594
7km	70%	35000	2	203	3236774	357023	2837767	2021502
7km	70%	35000	2	207	3133427	341181	2773702	1918191
7km	70%	35000	2	248	3369300	371093	2974693	1892730
7km	70%	35000	2	214	3835554	421225	3380502	2349874
7km	70%	35000	2	182	3027532	341156	2650839	1849954
7km	70%	35000	2	157	3176119	380830	2759662	1943565
7km	70%	35000	2	237	3697355	382521	3283225	2139230
7km	70%	35000	2	209	3539201	399077	3095552	2167116
7km	70%	35000	2	204	3651257	376142	3224094	2091255
7km	70%	35000	2	235	3454275	357594	3056083	1991403
7km	70%	35000	2	218	3231180	362521	2838375	1861402
7km	70%	35000	2	185	3005981	344557	2609939	2123712
7km	70%	35000	2	300	3225500	339714	2830359	2112650
7km	70%	35000	2	209	2503089	316484	2150848	1863815
7km	70%	35000	2	216	3361656	411684	2911415	1920476
7km	70%	35000	2	243	3382166	348711	2993028	2144560
7km	70%	35000	2	320	4147464	461692	3643617	2662804
7km	70%	35000	2	222	3181744	346171	2818042	1989676
7km	70%	35000	2	254	4030277	437598	3556434	2466710
7km	70%	35000	2	225	3493989	367386	3077709	2144987
7km	70%	35000	2	227	4548781	422657	4089643	2499181
7km	70%	35000	2	345	3891366	434110	3384849	2173842
7km	70%	35000	2	217	3703703	377775	3290326	2134541
7km	70%	35000	2	357	2682805	313787	2334853	1984802
7km	70%	35000	2	232	3783139	402816	3347445	2132806
7km	70%	35000	2	280	3850128	433445	3383545	2341039
7km	70%	35000	2	222	3131567	326316	2773240	1669070
7km	70%	35000	2	185	3764453	412525	3317486	2212735
7km	70%	35000	2	199	3345077	366662	2947019	1901309
7km	70%	35000	2	290	3146438	340762	2762653	1879762
7km	70%	35000	2	300	2894115	300547	2570361	1962123
7km	70%	35000	2	298	3335769	350493	2929468	1926643
7km	70%	35000	2	225	3266858	352847	2868268	1897586
7km	70%	35000	2	310	3484528	362590	3087701	2069734
7km	70%	35000	2	268	3441252	350006	3058129	1958134
7km	70%	35000	2	180	3258277	342593	2889046	1885419
7km	70%	35000	2	368	3690228	391283	3260266	2011465
7km	70%	35000	2	251	3276785	339855	2907098	2105477
7km	70%	35000	2	260	3472772	332879	3101898	2002228
7km	70%	35000	2	250	3578895	358667	3191869	1953041
7km	70%	35000	2	195	2801943	352365	2419783	1737781
7km	70%	35000	2	291	3185242	360062	2793992	1990706
7km	70%	35000	2	286	3724573	349109	3347028	2394150
7km	70%	35000	2	269	3550695	396025	3111495	2224391
7km	70%	35000	2	310	2903796	338540	2531506	1729198
7km	70%	35000	2	263	3719475	408258	3266468	2219441
7km	70%	35000	2	257	3281550	353556	2882239	1821854
7km	70%	35000	2	243	3627225	317325	3271437	2403556
7km	70%	35000	2	263	4459382	458668	3952163	2876999
7km	70%	35000	2	225	2779595	313493	2445909	1838250
7km	70%	35000	2	279	3499053	361988	3094535	1952681
7km	70%	35000	2	271	4428704	445348	3935451	2674320
7km	70%	35000	2	227	3645041	366140	3228399	2004323
7km	70%	35000	2	267	4011815	409295	3574410	2394797
7km	70%	35000	2	267	3160992	357263	2741096	2079046
7km	70%	35000	2	231	3269797	359285	2864233	2109315
7km	70%	35000	2	317	3517756	373785	3116201	2053061
7km	70%	35000	2	292	3524430	363959	3128594	2115165
7km	70%	35000	2	252	3589956	384250	3162610	2253544
7km	70%	35000	2	270	3684156	359087	3292460	2285157
7km	70%	35000	2	199	3662297	401249	3224946	2192667
7km	70%	35000	2	185	3319964	345648	2932115	1794718
7km	70%	35000	2	308	3711300	353147	3313971	2184549
7km	70%	35000	2	226	2599115	273903	2304844	1663864
7km	70%	35000	2	226	2683772	327765	2318173	1631069
7km	70%	35000	2	290	3230466	357622	2848507	2099534
7km	70%	35000	2	182	2817917	316344	2478140	1661438
7km	70%	35000	2	214	3692312	420912	3239962	2215786
7km	70%	35000	2	317	5363043	461968	4843965	2871097
7km	70%	35000	2	394	4347690	358548	3965544	2534791
7km	70%	35000	2	204	3482457	396477	3037624	2247708
7km	70%	35000	2	262	3303786	370671	2885428	1963279
7km	70%	35000	2	358	3964927	379829	3551331	2347043
7km	70%	35000	2	304	3121713	345673	2712231	2202846
7km	70%	35000	2	280	4396270	448220	3912210	2562217
7km	70%	35000	2	260	2979689	323970	2625759	1916715
7km	70%	35000	2	213	3430681	379519	3023056	2304516
7km	70%	35000	2	333	4146171	437450	3663328	2789081
7km	70%	35000	2	189	4187552	461819	3683917	2312669
7km	70%	35000	2	246	3411963	363088	3019152	1865674
7km	70%	35000	2	203	3102419	335338	2749480	1660696
7km	70%	35000	2	234	3745278	400065	3320142	2124470
7km	70%	35000	2	226	3421543	341263	3057978	2089601
7km	70%	35000	2	243	3496320	352560	3093919	2067147
7km	70%	35000	2	184	3181774	380603	2758278	1828099
7km	70%	35000	2	197	3420862	373359	3019323	2048081
7km	70%	35000	2	193	3792526	387917	3358024	2272081
7km	70%	35000	2	227	2784016	316043	2432374	1831667
7km	70%	35000	2	299	4452291	468566	3939902	2750995
7km	70%	35000	2	258	2917192	314836	2580611	1829502
7km	70%	35000	2	241	4731353	437935	4265299	2506643
7km	70%	35000	2	245	3191613	341464	2805885	2171735
7km	70%	35000	2	303	5286347	469246	4781708	2710833
7km	70%	35000	2	258	3410322	362991	3012187	2226770
7km	70%	35000	2	171	3163272	333127	2811882	1743920
7km	70%	35000	2	262	3748025	346957	3365186	2572053
7km	70%	35000	2	290	3048751	336405	2660106	2254514
7km	70%	35000	2	205	3181481	368136	2788968	1989411
7km	70%	35000	2	201	3725586	430438	3271774	2207239
7km	70%	35000	2	234	4038490	419535	3577781	2216053
7km	70%	35000	2	236	2930944	295005	2604631	2072635
7km	70%	35000	2	220	3930000	433930	3453182	2038122
7km	70%	35000	2	325	4133840	354401	3753962	2186649
7km	70%	35000	2	305	3499159	354614	3100129	2199121
7km	70%	35000	2	263	3239591	352399	2852150	1949169
7km	70%	35000	2	218	3409619	331649	3047032	2082924
7km	70%	35000	2	213	3442584	364289	3052057	2061689
7km	70%	35000	2	166	2840920	328577	2486891	1779665
7km	70%	35000	2	294	5404698	489601	4843568	2930913
7km	70%	35000	2	216	3408736	366462	3007347	2116760
7km	70%	35000	2	235	4189263	505566	3650739	2353300
7km	70%	35000	2	266	4053357	386847	3613484	2466817
7km	70%	35000	2	274	4253094	422657	3769221	2276240
7km	70%	35000	2	182	3479616	346232	3113539	2097377
7km	70%	35000	2	198	3389102	363182	2983016	1947531
7km	70%	35000	2	246	3004117	336602	2632105	2017350
7km	70%	35000	2	222	3049559	352107	2652462	1931304
7km	70%	35000	2	305	4986246	433491	4503902	3083166
7km	70%	35000	2	267	4746091	407488	4284217	2376323
7km	70%	35000	2	321	3209549	360605	2818345	1793201
7km	70%	35000	2	391	3873063	443705	3407794	2665874
7km	70%	35000	2	215	3779282	387663	3350832	2104368
7km	70%	35000	2	237	3656744	361654	3263789	2095437
7km	70%	35000	2	296	3417319	337415	3028033	2044669
7km	70%	35000	2	214	3774187	372384	3375628	2275327
7km	70%	35000	2	199	3396912	348228	3016525	1894119
7km	70%	35000	2	270	4160029	431845	3678725	2473321
7km	70%	35000	2	212	3903447	424085	3428056	2002481
7km	70%	35000	2	239	3327284	363228	2930424	2203918
7km	70%	35000	2	209	2848231	310449	2519451	1979114
7km	70%	35000	2	191	4829408	431964	4347686	2341976
7km	70%	35000	2	259	4385883	456201	3879848	2427052
7km	70%	35000	2	282	2895855	340958	2531613	1890824
7km	70%	35000	2	285	3214027	354934	2826284	1856203
7km	70%	35000	2	186	3547385	396094	3109627	2283383
7km	70%	35000	2	271	3298925	331526	2932925	2118880
7km	70%	35000	2	260	3981756	413174	3528551	2432135
7km	70%	35000	2	227	3466865	397961	3045821	1921897
7km	70%	35000	2	213	3833558	412736	3389342	2178657
7km	70%	35000	2	269	4442456	397608	4001642	2684525
7km	70%	35000	2	367	3129502	348345	2748797	2040508
7km	70%	35000	2	308	3113743	314995	2773961	2028877
7km	70%	35000	2	198	2795143	312370	2449139	1791840
7km	70%	35000	2	232	3419655	391198	2992170	1958727
7km	70%	35000	2	257	3363848	339394	2984865	2107148
7km	70%	35000	2	212	3295850	354168	2922029	2092881
7km	70%	35000	2	193	3560609	419491	3107508	2315173
[truncated: 1 more rows]
