# Supplementary material for: Quantifying the Value of Perfect Information in Emergency Vaccination Campaigns
Source: PLoS Comput Biol. 2017 Feb 16;13(2):e1005318. doi: 10.1371/journal.pcbi.1005318 (PMC5312803; doi:10.1371/journal.pcbi.1005318)
Supplement: S1 Data — (ZIP) [file pcbi.1005318.s013.zip › Data/7km vaccination/data14.txt]

vacc_radius	efficacy	capacity	delay	outbreak_duration	livestock_culled	cattle_culled	sheep_culled	vaccinations
7km	70%	35000	4	257	2385728	270996	2094966	1566812
7km	70%	35000	4	264	3395405	364086	2996525	2074059
7km	70%	35000	4	290	3223316	326352	2861652	1942819
7km	70%	35000	4	289	3436902	327634	3067795	1985298
7km	70%	35000	4	220	3302781	353827	2922476	1890170
7km	70%	35000	4	286	2695590	289856	2383234	1584842
7km	70%	35000	4	249	2854620	311099	2505094	1812079
7km	70%	35000	4	250	3899256	379101	3474466	2681491
7km	70%	35000	4	223	4153191	367733	3746243	2514479
7km	70%	35000	4	372	4893588	497849	4348275	2766476
7km	70%	35000	4	226	3033480	343338	2635873	1847317
7km	70%	35000	4	237	3128145	321243	2771567	2042636
7km	70%	35000	4	267	3756699	404126	3309681	2427003
7km	70%	35000	4	271	3220839	340954	2843388	2060187
7km	70%	35000	4	287	3709188	392371	3292652	2298463
7km	70%	35000	4	220	3492461	376329	3087328	2032726
7km	70%	35000	4	226	4048721	395795	3605185	2251904
7km	70%	35000	4	321	3276697	335043	2909629	1876820
7km	70%	35000	4	245	4637429	421559	4181514	2300614
7km	70%	35000	4	200	3912985	393975	3494234	2208200
7km	70%	35000	4	201	3074339	369383	2667341	1920551
7km	70%	35000	4	202	3385178	373727	2971438	1907300
7km	70%	35000	4	286	3434389	357443	3031182	1893362
7km	70%	35000	4	295	4679677	432959	4216953	2789982
7km	70%	35000	4	242	4770563	418409	4312750	2519725
7km	70%	35000	4	335	4251701	461260	3754494	2557550
7km	70%	35000	4	247	4852531	412171	4391398	2784132
7km	70%	35000	4	293	3579616	370984	3177989	1941494
7km	70%	35000	4	283	5425056	511897	4858541	2507036
7km	70%	35000	4	202	3250902	374546	2848249	2031050
7km	70%	35000	4	163	2404380	257992	2117424	1529737
7km	70%	35000	4	314	3965726	365678	3562149	2504099
7km	70%	35000	4	328	4076377	407282	3637909	2197796
7km	70%	35000	4	260	3622625	390098	3198463	2067710
7km	70%	35000	4	228	3382242	375996	2961762	1907446
7km	70%	35000	4	215	3959495	378197	3533531	2319728
7km	70%	35000	4	208	2890342	299842	2551167	1909516
7km	70%	35000	4	242	3613300	396533	3182052	2201452
7km	70%	35000	4	162	3203595	317648	2858239	1710762
7km	70%	35000	4	150	3158990	329949	2810930	1951365
7km	70%	35000	4	278	3497884	369794	3093386	2199063
7km	70%	35000	4	299	3427313	381373	3009978	2044301
7km	70%	35000	4	189	3358737	376069	2934515	2164479
7km	70%	35000	4	244	3626005	395048	3183348	1904563
7km	70%	35000	4	206	3574209	364688	3170211	1951771
7km	70%	35000	4	185	3445103	392644	3019911	1780546
7km	70%	35000	4	327	4952879	494193	4418208	3000762
7km	70%	35000	4	287	3670036	389431	3237134	1889798
7km	70%	35000	4	211	3405861	370483	3007394	1969905
7km	70%	35000	4	262	4523713	397614	4093227	2460836
7km	70%	35000	4	210	3989314	397083	3556426	2359152
7km	70%	35000	4	319	3877032	408172	3446499	2140031
7km	70%	35000	4	251	2544264	297607	2221219	1724322
7km	70%	35000	4	252	3652090	360992	3252142	2299529
7km	70%	35000	4	211	4439669	409101	4003962	2350497
7km	70%	35000	4	203	2878721	304471	2528945	2014061
7km	70%	35000	4	247	3318875	347242	2949463	2052468
7km	70%	35000	4	284	4000262	383416	3547744	2679033
7km	70%	35000	4	322	3556398	391645	3124173	2098722
7km	70%	35000	4	270	4395695	422254	3939719	2772545
7km	70%	35000	4	261	4333796	415853	3879018	2430767
7km	70%	35000	4	163	3573394	437869	3097170	2071159
7km	70%	35000	4	228	3879013	383484	3442716	2428157
7km	70%	35000	4	189	3866439	386645	3451452	2169657
7km	70%	35000	4	291	4168689	407233	3726009	2419818
7km	70%	35000	4	236	3933890	410250	3469960	2305308
7km	70%	35000	4	180	2599882	311233	2255078	1613002
7km	70%	35000	4	332	4620423	429846	4164190	2640341
7km	70%	35000	4	217	2688719	268992	2391397	1717200
7km	70%	35000	4	285	3383348	373065	2981851	2142364
7km	70%	35000	4	274	3008953	280386	2698639	1675540
7km	70%	35000	4	308	3253734	333393	2879165	1959053
7km	70%	35000	4	327	3959001	377039	3555375	2250093
7km	70%	35000	4	289	4554831	471599	4025163	2517900
7km	70%	35000	4	233	2867388	320423	2514352	1836351
7km	70%	35000	4	300	3171815	356066	2779237	1861276
7km	70%	35000	4	351	3429448	370129	3020608	2032549
7km	70%	35000	4	411	4389000	405935	3937756	2597894
7km	70%	35000	4	254	4939315	460857	4429539	2775299
7km	70%	35000	4	250	3758620	352973	3346829	2002881
7km	70%	35000	4	250	3574031	343077	3206812	2109337
7km	70%	35000	4	251	3418127	374718	3019157	2175312
7km	70%	35000	4	260	3176669	349901	2783746	2264556
7km	70%	35000	4	256	3280127	355242	2885059	1746907
7km	70%	35000	4	283	3720497	388953	3299702	2050567
7km	70%	35000	4	309	3094408	334504	2719814	1836773
7km	70%	35000	4	275	4280187	414247	3827543	2358171
7km	70%	35000	4	244	3280788	382655	2859445	1905550
7km	70%	35000	4	369	3028595	349424	2640762	1912478
7km	70%	35000	4	384	4895922	460671	4389857	2540596
7km	70%	35000	4	255	3602525	375136	3185648	2278825
7km	70%	35000	4	244	2844144	294610	2524931	1789679
7km	70%	35000	4	211	4556440	497698	4026649	2388866
7km	70%	35000	4	213	4044923	472976	3512418	2106060
7km	70%	35000	4	318	3888839	402766	3449776	2516769
7km	70%	35000	4	349	4765199	437792	4255173	2617015
7km	70%	35000	4	412	5429979	485372	4910639	2977391
7km	70%	35000	4	268	4338048	491905	3810752	2227463
7km	70%	35000	4	200	3926102	376172	3523724	2081161
7km	70%	35000	4	291	3539540	372353	3125187	2120240
7km	70%	35000	4	166	3367054	423419	2916767	2172298
7km	70%	35000	4	186	3807516	432015	3324394	2155378
7km	70%	35000	4	241	4225074	415869	3772917	2399180
7km	70%	35000	4	333	3369009	321329	3014335	1987207
7km	70%	35000	4	256	3593444	393983	3161302	2055823
7km	70%	35000	4	305	3428586	363866	3033171	2087790
7km	70%	35000	4	215	3686733	350877	3297487	2224117
7km	70%	35000	4	230	3002622	332746	2650451	1843476
7km	70%	35000	4	240	3596033	360739	3207983	2239513
7km	70%	35000	4	278	2791280	286218	2472965	1746600
7km	70%	35000	4	239	3147928	322381	2804643	2122224
7km	70%	35000	4	338	3271551	380009	2863546	1990834
7km	70%	35000	4	207	4086877	426196	3624078	2191227
7km	70%	35000	4	341	3048810	343247	2676719	1913153
7km	70%	35000	4	241	4053701	415439	3580181	2496775
7km	70%	35000	4	236	4087949	456716	3600683	2450847
7km	70%	35000	4	287	4138395	416005	3684240	2470661
7km	70%	35000	4	274	3813774	359884	3431295	2220615
7km	70%	35000	4	298	3180654	368849	2787655	2046416
7km	70%	35000	4	193	2800496	328931	2433996	1727246
7km	70%	35000	4	214	3675930	390746	3243027	1977620
7km	70%	35000	4	338	3725671	434080	3253669	2564924
7km	70%	35000	4	225	4367018	454020	3860901	2664155
7km	70%	35000	4	248	3194768	359095	2800991	2009180
7km	70%	35000	4	212	3929482	410232	3485597	2256932
7km	70%	35000	4	292	5050851	450759	4571370	2521565
7km	70%	35000	4	272	3264560	359349	2881572	2067405
7km	70%	35000	4	422	3512206	309494	3167043	2296635
7km	70%	35000	4	233	3238179	336702	2868690	2076240
7km	70%	35000	4	225	3137864	305627	2797622	1809300
7km	70%	35000	4	201	3507383	357587	3119631	2109467
7km	70%	35000	4	374	4575824	401876	4130331	2715942
7km	70%	35000	4	315	3108181	313480	2740437	1920456
7km	70%	35000	4	280	3545345	391567	3118356	2102473
7km	70%	35000	4	246	3201821	323949	2825270	2156192
7km	70%	35000	4	266	3948858	450391	3469859	2164864
7km	70%	35000	4	297	3633779	391334	3205557	2592714
7km	70%	35000	4	316	3062802	357338	2670143	1942421
7km	70%	35000	4	236	3491509	379345	3086551	2180112
7km	70%	35000	4	205	4231903	444563	3771433	2381792
7km	70%	35000	4	286	5510866	487379	4988179	2748069
7km	70%	35000	4	284	2965097	319490	2614488	1715441
7km	70%	35000	4	253	3386212	346092	3005672	2055835
7km	70%	35000	4	270	4433202	418728	3974231	2396821
7km	70%	35000	4	318	3909846	403011	3455246	2433772
7km	70%	35000	4	244	4401621	419165	3926223	2427373
7km	70%	35000	4	232	3024321	303440	2669956	2081751
7km	70%	35000	4	265	4578962	430224	4102536	2769943
7km	70%	35000	4	268	3735926	374204	3333820	2083561
7km	70%	35000	4	225	4408014	431947	3928121	2702053
7km	70%	35000	4	240	3349053	363979	2947938	2161514
7km	70%	35000	4	264	3925775	375111	3498411	2263312
7km	70%	35000	4	324	3387297	379251	2977612	2314706
7km	70%	35000	4	250	3118859	353999	2725831	2091891
7km	70%	35000	4	171	3045196	347677	2664631	1926068
7km	70%	35000	4	202	3540878	389385	3103989	1879947
7km	70%	35000	4	268	2978353	307068	2635410	2074762
7km	70%	35000	4	208	2793839	312749	2431446	1682696
7km	70%	35000	4	244	3323973	388775	2905828	1911279
7km	70%	35000	4	169	2825141	319114	2491919	1653806
7km	70%	35000	4	349	4447675	388713	4025931	2417565
7km	70%	35000	4	266	3724649	404424	3281839	2220260
7km	70%	35000	4	238	3002688	304144	2663969	1960093
7km	70%	35000	4	253	3805874	409073	3361938	2332780
7km	70%	35000	4	302	3423345	376424	2995527	1985047
7km	70%	35000	4	279	2996959	283789	2688118	1796300
7km	70%	35000	4	296	4439098	420319	3982168	2431248
7km	70%	35000	4	246	3420387	366868	3021889	2019440
7km	70%	35000	4	235	4125453	443574	3627571	2416437
7km	70%	35000	4	402	3941142	389517	3509948	2034063
7km	70%	35000	4	351	3661353	370301	3251850	2201418
7km	70%	35000	4	267	4376928	382806	3959275	2388870
7km	70%	35000	4	261	3332986	359360	2940618	2069426
7km	70%	35000	4	393	3246953	341475	2867624	1891028
7km	70%	35000	4	226	2702096	304798	2369532	1846158
7km	70%	35000	4	260	4447260	423648	3984589	2624983
7km	70%	35000	4	279	3473952	345427	3081194	1976902
7km	70%	35000	4	249	4580154	448661	4090728	2365638
7km	70%	35000	4	175	3038654	332007	2679770	1728028
7km	70%	35000	4	265	3233116	318481	2888614	2177047
7km	70%	35000	4	322	3692966	385002	3273127	1888051
7km	70%	35000	4	281	5078401	520618	4515217	3041146
7km	70%	35000	4	225	2968679	319960	2599369	1855724
7km	70%	35000	4	209	3478016	398672	3044036	2184956
7km	70%	35000	4	193	3694635	365973	3296630	2023634
7km	70%	35000	4	277	2959001	319669	2604797	1937963
7km	70%	35000	4	202	3261916	362969	2859303	1850818
7km	70%	35000	4	314	4294734	386166	3876864	2443321
7km	70%	35000	4	227	2766755	339691	2391310	2105709
7km	70%	35000	4	199	3393176	333907	3033150	2152452
7km	70%	35000	4	170	2778465	297695	2428194	1875475
7km	70%	35000	4	243	2805270	346310	2414355	1995426
7km	70%	35000	4	219	2979368	301059	2653430	1941961
7km	70%	35000	4	199	4311978	402048	3878641	2008436
7km	70%	35000	4	328	3037121	304945	2705436	1875946
7km	70%	35000	4	215	3092099	357278	2704612	1782160
7km	70%	35000	4	314	3405994	411387	2956894	2269804
7km	70%	35000	4	248	3133753	321215	2789870	1760397
7km	70%	35000	4	208	3876547	374537	3465769	2113402
7km	70%	35000	4	178	3712875	388996	3282079	2102512
7km	70%	35000	4	228	2451128	263105	2156992	1611025
7km	70%	35000	4	266	3173410	329641	2802074	1815684
7km	70%	35000	4	211	3462237	410287	3024035	1953264
7km	70%	35000	4	269	3579768	389648	3152847	2352899
7km	70%	35000	4	273	2845256	306583	2485996	1705219
7km	70%	35000	4	324	3290888	339400	2921645	1994575
7km	70%	35000	4	226	2809684	331973	2456421	2055278
7km	70%	35000	4	261	4377880	385269	3958301	2325981
7km	70%	35000	4	167	2622179	331142	2269370	1617908
7km	70%	35000	4	506	4669808	436413	4174806	2840416
7km	70%	35000	4	232	3538301	357613	3150638	1921681
7km	70%	35000	4	343	3886788	363206	3427858	2320588
7km	70%	35000	4	299	4457172	487327	3947376	2411109
7km	70%	35000	4	161	2580921	320948	2224494	1709287
7km	70%	35000	4	329	4182120	402384	3736848	2546605
7km	70%	35000	4	214	3612523	392635	3192848	2199691
7km	70%	35000	4	286	4804773	428964	4340854	2592649
7km	70%	35000	4	271	3305201	354814	2927801	2082646
7km	70%	35000	4	233	3885041	442210	3403944	2321930
7km	70%	35000	4	199	3880564	443267	3407548	2283565
7km	70%	35000	4	183	3758631	377374	3344851	2039158
7km	70%	35000	4	300	4829549	459232	4334700	2754636
7km	70%	35000	4	190	3066859	354316	2662687	2078746
7km	70%	35000	4	229	3265725	336369	2897879	1904026
7km	70%	35000	4	219	2984019	336962	2629760	1776358
7km	70%	35000	4	246	3705640	372575	3304026	2217466
7km	70%	35000	4	335	4724878	398997	4288414	2700115
7km	70%	35000	4	228	3484518	394707	3058967	2236243
7km	70%	35000	4	280	3935628	373281	3531207	2265102
7km	70%	35000	4	307	4459932	428368	4004181	2426898
7km	70%	35000	4	232	3143582	370607	2744258	2132407
7km	70%	35000	4	248	3298232	358705	2899828	1995046
7km	70%	35000	4	256	3419793	353658	3032247	1828662
7km	70%	35000	4	194	4460710	396263	4035762	2279350
7km	70%	35000	4	204	2625815	334911	2278985	2029909
7km	70%	35000	4	238	3450007	383951	3015791	2028156
7km	70%	35000	4	216	2726006	329242	2354494	1662790
7km	70%	35000	4	227	3702566	412530	3255712	1989673
7km	70%	35000	4	228	3636851	353040	3258881	2257487
7km	70%	35000	4	276	2680097	268743	2388175	1785902
7km	70%	35000	4	326	3742764	405757	3288324	2385107
7km	70%	35000	4	242	3123693	333886	2749344	1866797
7km	70%	35000	4	184	3681793	394233	3230496	2130324
7km	70%	35000	4	311	2975637	301631	2640670	1827483
7km	70%	35000	4	217	2644572	284675	2330293	1714030
7km	70%	35000	4	166	3274562	352570	2882851	1920723
7km	70%	35000	4	229	3885055	377064	3449266	2289740
7km	70%	35000	4	356	4808134	457988	4328309	2559077
7km	70%	35000	4	239	3614674	347835	3242182	2370430
7km	70%	35000	4	249	3241383	353678	2866759	1995294
7km	70%	35000	4	284	2988149	324212	2634021	1915857
7km	70%	35000	4	223	3722237	384630	3290595	2313143
7km	70%	35000	4	218	3669263	397748	3230098	2451947
7km	70%	35000	4	208	2974929	336234	2604971	1830716
7km	70%	35000	4	352	3164649	361875	2756123	2099477
7km	70%	35000	4	295	4420306	404527	3977833	2677607
7km	70%	35000	4	226	3201429	359119	2817465	2081488
7km	70%	35000	4	261	3860952	368366	3461299	2051863
7km	70%	35000	4	226	2976919	309168	2630400	1757629
7km	70%	35000	4	304	3945766	345992	3564781	2343863
7km	70%	35000	4	221	2883565	314961	2540818	1769830
7km	70%	35000	4	234	3419670	341498	3028280	2024209
7km	70%	35000	4	392	3309160	333396	2939246	1893650
7km	70%	35000	4	264	4067969	417356	3623248	2504562
7km	70%	35000	4	291	3386157	376366	2950375	2213498
7km	70%	35000	4	403	4005578	396102	3571643	2816240
7km	70%	35000	4	314	5110290	496753	4572954	2710777
7km	70%	35000	4	296	3844405	418447	3389982	2279060
7km	70%	35000	4	218	3431838	371112	3026507	2096633
7km	70%	35000	4	329	3944871	365908	3530405	2244136
7km	70%	35000	4	249	4238167	467393	3712820	2458175
7km	70%	35000	4	212	4611791	504769	4035157	2721044
7km	70%	35000	4	238	3835788	385788	3418650	2213510
7km	70%	35000	4	245	4249409	406178	3803800	2283873
7km	70%	35000	4	284	3841355	406913	3393575	2114991
7km	70%	35000	4	231	3037948	326128	2685212	2120620
7km	70%	35000	4	224	4202662	468633	3695781	2445791
7km	70%	35000	4	207	3730512	386958	3312287	1857185
7km	70%	35000	4	274	4912949	449425	4425104	2637859
7km	70%	35000	4	179	2783328	302717	2450311	1683544
7km	70%	35000	4	237	3342436	373353	2935516	2048179
7km	70%	35000	4	298	4342133	437648	3871992	2547095
7km	70%	35000	4	245	3572451	393422	3133795	2113086
7km	70%	35000	4	182	3573322	411616	3107379	2334066
7km	70%	35000	4	183	3043146	308197	2696779	1682773
7km	70%	35000	4	216	3251034	358789	2841015	1900565
7km	70%	35000	4	218	3216726	341044	2846611	2128514
7km	70%	35000	4	349	3870399	383428	3444617	2456286
7km	70%	35000	4	263	2947271	299988	2617684	1961700
7km	70%	35000	4	216	4285684	436855	3807561	2348646
7km	70%	35000	4	326	4299991	438518	3819978	2450026
7km	70%	35000	4	262	3329289	386175	2897534	2204221
7km	70%	35000	4	233	4296314	415987	3848289	2560038
7km	70%	35000	4	303	3716587	362774	3289585	2508455
7km	70%	35000	4	280	2567235	291782	2237165	1787175
7km	70%	35000	4	293	2987655	308755	2651461	2033313
7km	70%	35000	4	239	3450602	390759	3040580	2010381
7km	70%	35000	4	327	4562088	469267	4019025	2809952
7km	70%	35000	4	221	2985132	335134	2616268	1877096
7km	70%	35000	4	349	3657476	424213	3176349	2338249
7km	70%	35000	4	233	4000950	372690	3588553	2192817
7km	70%	35000	4	185	2894525	303071	2558862	1737513
7km	70%	35000	4	197	3424852	360000	3020430	1983936
7km	70%	35000	4	284	3304715	343158	2925090	2334996
7km	70%	35000	4	250	3275054	365221	2876992	2148927
7km	70%	35000	4	231	3405082	384243	2988927	2312953
7km	70%	35000	4	393	3595749	353653	3197132	2052927
7km	70%	35000	4	214	3266087	343250	2891411	1906978
7km	70%	35000	4	222	4024128	413838	3557268	2020357
7km	70%	35000	4	181	2723863	286018	2421235	1662466
7km	70%	35000	4	301	3639896	396663	3192112	2453158
7km	70%	35000	4	218	3918726	419305	3458724	2204874
7km	70%	35000	4	151	3062687	353635	2676415	1949222
7km	70%	35000	4	203	3963836	384342	3537561	2201591
7km	70%	35000	4	224	3462114	362795	3076017	1940500
7km	70%	35000	4	206	3498496	378813	3083703	2156599
7km	70%	35000	4	220	3301562	372732	2897016	2163679
7km	70%	35000	4	237	3569954	384635	3156753	2179656
7km	70%	35000	4	276	3247708	362308	2863126	2212132
7km	70%	35000	4	215	3200131	323521	2859398	1891321
7km	70%	35000	4	265	3013706	323362	2655406	1893053
7km	70%	35000	4	353	4063672	451787	3578689	2385344
7km	70%	35000	4	373	3381666	371461	2973964	1919550
7km	70%	35000	4	239	3228114	369128	2815669	1970996
7km	70%	35000	4	181	3735521	399070	3292933	2095067
7km	70%	35000	4	185	3528965	415774	3081918	1970034
7km	70%	35000	4	239	4492675	419791	4026365	2523798
7km	70%	35000	4	242	3962166	387014	3539576	2291270
7km	70%	35000	4	225	4018611	404021	3566431	2137620
7km	70%	35000	4	398	3839038	366273	3428098	2486630
7km	70%	35000	4	210	3574598	371751	3165733	2329237
7km	70%	35000	4	283	3438475	298897	3111441	2202266
7km	70%	35000	4	203	3557927	406195	3115959	2271106
7km	70%	35000	4	272	4520970	408061	4057421	2445564
7km	70%	35000	4	246	3304720	374278	2900700	1964200
7km	70%	35000	4	234	2539415	277621	2235512	1591539
7km	70%	35000	4	180	3566873	368764	3170558	2096773
7km	70%	35000	4	305	3445314	378792	3017149	2393378
7km	70%	35000	4	155	3124134	349278	2752538	1818672
7km	70%	35000	4	224	3778721	422263	3336543	2065130
7km	70%	35000	4	256	3551614	371075	3156851	1977310
7km	70%	35000	4	305	3261320	327104	2900190	1978188
7km	70%	35000	4	281	3949346	347502	3539807	2142755
7km	70%	35000	4	271	4088413	386726	3653440	2573170
7km	70%	35000	4	395	3497490	350504	3109829	2306065
7km	70%	35000	4	207	4398686	407912	3946835	2551756
7km	70%	35000	4	242	2967829	334847	2608207	1783944
7km	70%	35000	4	321	3459838	387450	3041908	2140706
7km	70%	35000	4	236	3814679	360968	3401298	2291567
7km	70%	35000	4	307	4460578	463168	3966013	2548080
7km	70%	35000	4	214	3054933	343028	2680034	1987419
7km	70%	35000	4	294	2881907	325571	2521735	1889774
7km	70%	35000	4	399	3903914	371200	3482373	2424119
7km	70%	35000	4	184	3326818	362349	2937713	1828306
7km	70%	35000	4	176	3048664	371220	2644933	1859300
7km	70%	35000	4	261	4503142	490120	3966885	2707519
7km	70%	35000	4	277	3404164	383714	2995729	2126540
7km	70%	35000	4	243	4260972	402540	3820502	2529083
7km	70%	35000	4	199	3213039	334453	2832723	2036873
7km	70%	35000	4	234	3132122	372262	2736212	1908313
7km	70%	35000	4	250	3190355	334100	2827965	1815069
7km	70%	35000	4	295	4201699	397768	3765049	2625055
7km	70%	35000	4	189	3556025	408733	3107270	2189809
7km	70%	35000	4	201	3257035	334934	2886939	2195290
7km	70%	35000	4	296	3663778	390898	3251520	2378248
7km	70%	35000	4	217	4151803	424632	3690627	2087924
7km	70%	35000	4	304	4289833	422284	3834020	2465321
7km	70%	35000	4	241	3599701	356170	3211969	2194724
7km	70%	35000	4	268	4682124	458790	4177862	2599609
7km	70%	35000	4	315	4460217	458771	3947000	2414895
7km	70%	35000	4	185	3208768	345235	2824462	2031756
7km	70%	35000	4	200	3713353	410924	3267585	2071644
7km	70%	35000	4	251	3527925	318499	3178420	2142729
7km	70%	35000	4	251	3225000	351242	2824412	2241909
7km	70%	35000	4	220	3134023	332427	2771218	1981333
7km	70%	35000	4	188	3603923	386421	3179421	1907937
7km	70%	35000	4	278	4289432	413966	3841261	2339933
7km	70%	35000	4	256	3631796	375914	3215806	2294576
7km	70%	35000	4	289	3980077	396005	3536713	2106238
7km	70%	35000	4	205	2656329	298488	2341550	1754032
7km	70%	35000	4	251	3827862	422317	3378903	2492721
7km	70%	35000	4	268	3471077	369505	3063125	2170743
7km	70%	35000	4	265	3553655	364177	3124262	2077582
7km	70%	35000	4	207	2915529	294323	2593915	1858479
7km	70%	35000	4	392	3782966	353900	3395451	2445712
7km	70%	35000	4	271	3251666	408004	2824864	1822575
7km	70%	35000	4	247	3104180	338830	2747926	2084709
7km	70%	35000	4	273	3397664	415567	2946293	1995669
7km	70%	35000	4	228	3654267	404628	3215748	1998335
7km	70%	35000	4	187	2888602	343985	2512805	1753037
7km	70%	35000	4	335	4231610	445177	3740402	2425656
7km	70%	35000	4	231	3451336	373452	3046519	2319339
7km	70%	35000	4	228	2877938	309340	2542896	1747886
7km	70%	35000	4	276	3574692	377144	3150294	2160010
7km	70%	35000	4	203	3824164	420928	3369489	2206697
7km	70%	35000	4	195	3778356	384204	3349756	1884446
7km	70%	35000	4	185	3665439	399252	3240810	2129511
7km	70%	35000	4	396	4802043	405568	4357494	2368828
7km	70%	35000	4	238	2898199	330516	2543184	1900775
7km	70%	35000	4	251	3340231	356401	2954304	2162974
7km	70%	35000	4	272	5098360	481322	4560435	2747450
7km	70%	35000	4	219	3218809	378046	2802854	1919378
7km	70%	35000	4	199	3888590	412659	3436670	2345595
7km	70%	35000	4	299	5133306	436931	4657530	2827854
7km	70%	35000	4	214	3176374	356606	2786773	2022480
7km	70%	35000	4	273	3082657	353435	2684540	2152393
7km	70%	35000	4	312	4453257	463402	3922203	2623288
7km	70%	35000	4	265	4154369	451196	3660996	2406621
7km	70%	35000	4	278	3040937	343858	2650492	1934855
7km	70%	35000	4	317	4308546	377798	3893476	2313225
7km	70%	35000	4	253	3635550	383670	3216470	2232375
7km	70%	35000	4	204	3796314	377490	3369178	2387686
7km	70%	35000	4	324	3834531	441571	3366207	2332989
7km	70%	35000	4	470	4983381	461219	4465006	2804927
7km	70%	35000	4	206	3680075	406606	3237889	2148235
7km	70%	35000	4	242	4328436	380692	3922409	2177495
7km	70%	35000	4	239	3118690	371714	2708370	2324371
7km	70%	35000	4	312	4160975	446985	3690277	2700059
7km	70%	35000	4	256	3299671	352318	2910363	1991511
7km	70%	35000	4	208	3228024	336525	2862854	1792519
7km	70%	35000	4	292	4894275	384567	4460876	2498364
7km	70%	35000	4	265	3582571	375075	3180736	2104501
7km	70%	35000	4	203	3440789	394493	3004874	2278318
7km	70%	35000	4	314	2977378	343938	2594632	1886481
7km	70%	35000	4	246	3513719	336302	3148025	2075080
7km	70%	35000	4	300	4743615	436461	4272894	2463262
7km	70%	35000	4	310	3936519	398282	3498249	2296147
7km	70%	35000	4	206	2947727	354998	2561856	1902230
7km	70%	35000	4	260	3879421	418854	3410103	2380324
7km	70%	35000	4	382	5576076	502880	5016203	3212071
7km	70%	35000	4	225	2668301	276263	2355060	1773668
7km	70%	35000	4	205	3569329	394839	3145381	2022121
7km	70%	35000	4	212	4148386	396733	3715517	2368471
7km	70%	35000	4	167	2680227	302864	2352569	1568637
7km	70%	35000	4	228	3200820	336826	2828658	2041016
7km	70%	35000	4	299	4693423	440694	4208889	2665115
7km	70%	35000	4	214	3557625	387931	3118418	2197651
7km	70%	35000	4	181	2975694	326268	2615826	1852894
7km	70%	35000	4	313	3997310	365880	3589662	2862614
7km	70%	35000	4	221	3851921	438797	3376551	2459844
7km	70%	35000	4	187	3410905	412178	2935403	2252379
7km	70%	35000	4	242	3736946	431604	3273815	2120747
7km	70%	35000	4	244	3419831	371878	3003243	2213212
7km	70%	35000	4	372	3643527	375048	3235867	2396832
7km	70%	35000	4	243	2767064	289181	2441356	1625379
7km	70%	35000	4	257	5066806	480815	4544518	2663618
7km	70%	35000	4	279	3573018	354509	3194007	2075758
7km	70%	35000	4	233	4922838	445467	4450936	2580211
7km	70%	35000	4	252	3820136	419775	3379174	2267855
7km	70%	35000	4	202	3326086	358255	2945352	1848595
7km	70%	35000	4	205	2932522	345722	2561256	1796573
7km	70%	35000	4	258	2607204	276560	2297356	1771785
7km	70%	35000	4	247	3535752	365837	3124596	1998229
7km	70%	35000	4	266	3736224	376963	3315487	1976540
7km	70%	35000	4	168	2900072	359994	2480699	1915994
7km	70%	35000	4	216	3784356	400848	3335438	2171741
7km	70%	35000	4	201	3111488	334120	2750894	1728157
7km	70%	35000	4	386	4281399	372891	3866318	2297775
7km	70%	35000	4	231	2638407	299586	2313748	1908126
7km	70%	35000	4	192	3813923	425711	3348944	1933749
7km	70%	35000	4	231	3945491	402348	3498071	2130942
7km	70%	35000	4	299	4581896	464530	4083108	2409027
7km	70%	35000	4	320	4152021	426472	3679930	2364240
7km	70%	35000	4	209	3075097	321439	2725715	1818612
7km	70%	35000	4	251	3417765	358735	3019002	1984652
7km	70%	35000	4	280	3782104	367763	3385558	2477442
7km	70%	35000	4	193	3639673	358418	3248652	2199040
7km	70%	35000	4	285	4926114	430323	4458050	2675862
7km	70%	35000	4	245	3591267	388978	3167284	2360928
7km	70%	35000	4	349	2833611	301966	2508530	1677597
7km	70%	35000	4	241	3835996	390332	3411261	2334773
7km	70%	35000	4	260	3825012	424291	3372726	2165006
7km	70%	35000	4	291	3858681	407539	3417082	2293816
7km	70%	35000	4	432	3411215	363170	3006894	2017154
7km	70%	35000	4	242	4393248	408121	3960857	2497695
7km	70%	35000	4	228	4750300	492369	4210726	2662371
7km	70%	35000	4	214	3096742	316963	2758588	1864268
7km	70%	35000	4	255	3740352	378922	3318371	2123110
7km	70%	35000	4	234	3247806	345449	2874299	2099629
7km	70%	35000	4	278	3857003	371799	3447004	2210416
7km	70%	35000	4	212	3489187	388233	3063117	1939025
7km	70%	35000	4	272	3599663	364235	3178023	1928671
7km	70%	35000	4	328	3506260	370679	3092496	2212965
7km	70%	35000	4	366	4087148	432989	3612449	2187617
7km	70%	35000	4	259	3254702	360531	2821706	2057874
7km	70%	35000	4	229	3683596	403246	3241077	2028804
7km	70%	35000	4	280	3917648	400389	3492815	2423334
7km	70%	35000	4	262	3611860	365335	3203720	2132210
7km	70%	35000	4	220	3268521	341973	2906609	2029399
7km	70%	35000	4	357	3541695	357778	3153273	2127975
7km	70%	35000	4	264	3623196	379221	3211747	2007041
7km	70%	35000	4	197	3204061	342739	2831302	1782968
7km	70%	35000	4	207	3190518	340462	2824825	1847059
7km	70%	35000	4	191	3861258	465973	3370678	2299161
7km	70%	35000	4	516	3167048	341657	2792591	1757452
7km	70%	35000	4	203	3826647	363114	3423898	2225218
7km	70%	35000	4	353	3862449	429307	3393713	2291685
7km	70%	35000	4	214	3245839	336442	2877303	1820679
7km	70%	35000	4	199	3243694	367740	2828042	2150290
7km	70%	35000	4	301	3304197	363498	2897495	2029212
7km	70%	35000	4	312	2962103	329385	2610865	1871250
7km	70%	35000	4	381	3521412	363114	3120678	2011965
7km	70%	35000	4	308	4136394	406533	3682611	2635894
7km	70%	35000	4	249	3287753	339748	2902351	1837600
7km	70%	35000	4	241	2894701	304742	2561356	1679991
7km	70%	35000	4	232	3215845	371271	2817690	2058248
7km	70%	35000	4	288	3225737	359061	2830687	2064801
7km	70%	35000	4	203	3213526	353526	2819954	1880634
7km	70%	35000	4	236	3957695	381449	3539283	2386704
7km	70%	35000	4	166	3573078	416103	3127444	2097523
7km	70%	35000	4	256	3613840	390085	3173025	2186807
7km	70%	35000	4	271	3119814	385052	2700061	2195105
7km	70%	35000	4	241	3751158	424390	3294804	2203446
7km	70%	35000	4	215	3113610	323887	2772677	1876176
7km	70%	35000	4	360	3250515	381322	2833351	2045048
7km	70%	35000	4	215	3842812	398726	3399362	2241772
7km	70%	35000	4	257	2876363	332242	2515811	1857783
7km	70%	35000	4	200	4285487	471177	3772609	2259992
7km	70%	35000	4	205	2996659	334489	2617543	2067820
7km	70%	35000	4	267	3463938	364055	3074089	2078903
7km	70%	35000	4	231	5117359	455100	4620450	2463440
7km	70%	35000	4	248	3719623	358365	3326206	2368147
7km	70%	35000	4	188	2574357	299070	2255538	1516228
7km	70%	35000	4	255	4078011	367725	3673409	2223523
7km	70%	35000	4	203	3120103	349656	2743117	1949663
7km	70%	35000	4	259	3548781	387277	3112589	2067963
7km	70%	35000	4	263	4271362	383837	3849048	2365674
7km	70%	35000	4	284	3354814	355143	2956749	2362267
7km	70%	35000	4	347	3604080	351686	3218103	2102636
7km	70%	35000	4	192	3754633	393777	3321153	2241507
7km	70%	35000	4	212	3487657	397755	3050993	1950241
7km	70%	35000	4	356	3055478	324676	2707922	1826574
7km	70%	35000	4	223	2924643	315266	2580258	1887426
7km	70%	35000	4	204	3919884	398086	3487286	2142083
7km	70%	35000	4	250	3657490	355152	3274670	2200038
7km	70%	35000	4	230	3851153	427568	3400140	1996046
7km	70%	35000	4	303	3613071	432450	3131635	2337326
7km	70%	35000	4	295	4699518	423487	4233735	2780467
7km	70%	35000	4	186	2781413	294858	2453554	1834475
7km	70%	35000	4	273	4000658	470868	3488941	2462932
7km	70%	35000	4	333	3496464	354159	3091763	2065494
7km	70%	35000	4	307	3178945	331808	2815302	2041637
7km	70%	35000	4	258	3340691	368668	2944765	2217745
7km	70%	35000	4	280	3800421	399340	3368399	2335138
7km	70%	35000	4	244	3624016	382249	3202461	2290917
7km	70%	35000	4	322	4091957	454930	3591587	2371022
7km	70%	35000	4	217	3193874	363527	2805418	2047740
7km	70%	35000	4	322	2867982	349041	2492703	1860162
7km	70%	35000	4	353	3327291	346950	2934494	1998033
7km	70%	35000	4	241	3741975	405302	3293165	2029228
7km	70%	35000	4	289	3907029	386230	3485929	2361681
7km	70%	35000	4	180	4242400	421679	3793722	2425773
7km	70%	35000	4	229	5172553	478474	4653583	2967188
7km	70%	35000	4	221	3238090	335442	2878056	1976691
7km	70%	35000	4	218	3250213	359373	2863653	1956749
7km	70%	35000	4	168	3147356	336640	2778499	1869145
7km	70%	35000	4	245	3490455	352415	3090347	1921017
7km	70%	35000	4	208	3533306	372307	3130227	2000089
7km	70%	35000	4	273	3747629	442251	3261744	2373480
7km	70%	35000	4	234	4019509	402586	3567967	2193991
7km	70%	35000	4	246	3579592	341048	3207136	2308291
7km	70%	35000	4	403	3547343	399536	3113356	2177161
7km	70%	35000	4	248	3657544	392512	3207405	2212933
7km	70%	35000	4	267	2850448	325241	2483546	1666557
7km	70%	35000	4	218	2796455	301085	2467228	1668209
7km	70%	35000	4	196	2559926	288649	2247965	1835770
7km	70%	35000	4	168	3200173	380217	2802187	2084914
7km	70%	35000	4	289	3708854	398732	3274265	2329636
7km	70%	35000	4	194	3099866	343107	2726910	1866876
7km	70%	35000	4	169	2930567	371657	2520678	1905087
7km	70%	35000	4	286	4056772	391151	3626974	2382163
7km	70%	35000	4	255	3964247	374023	3545102	2223310
7km	70%	35000	4	256	3205884	345205	2836048	2064673
7km	70%	35000	4	243	3715515	422996	3252891	2186166
7km	70%	35000	4	234	3310197	358021	2916633	2027822
7km	70%	35000	4	212	3727637	391020	3306812	2125822
7km	70%	35000	4	360	3516355	355648	3098475	1912078
7km	70%	35000	4	246	3420274	389410	3007405	2138050
7km	70%	35000	4	229	4652859	426152	4185842	2512289
7km	70%	35000	4	308	4272108	423191	3797126	2610696
7km	70%	35000	4	174	3402723	356022	3010372	1918427
7km	70%	35000	4	221	3037956	301503	2705972	1958271
7km	70%	35000	4	228	3246748	350963	2856664	2014161
7km	70%	35000	4	300	4572584	436052	4099580	2763265
7km	70%	35000	4	209	3412520	382300	2989421	2080872
7km	70%	35000	4	202	3331107	348951	2954929	1903774
7km	70%	35000	4	296	2828333	311360	2485021	1981377
7km	70%	35000	4	214	3558141	385105	3142734	1994079
7km	70%	35000	4	258	4144297	416896	3696333	2180901
7km	70%	35000	4	300	4626302	477276	4100114	2716110
7km	70%	35000	4	281	4605670	444412	4109765	2530341
7km	70%	35000	4	216	3324953	390577	2897078	2281108
7km	70%	35000	4	236	2639994	268362	2350299	1853104
7km	70%	35000	4	186	3301308	362418	2911462	2067147
7km	70%	35000	4	225	4393587	445088	3914622	2372424
7km	70%	35000	4	270	3816043	442988	3338402	2559118
7km	70%	35000	4	219	4061225	404613	3587448	2276677
7km	70%	35000	4	176	4114664	449572	3627242	2155627
7km	70%	35000	4	200	2514651	265931	2200723	1903437
7km	70%	35000	4	251	3845727	396728	3393861	2083677
7km	70%	35000	4	248	3067198	326976	2710953	2007652
7km	70%	35000	4	231	3133061	334703	2773388	2043739
7km	70%	35000	4	230	3101908	371588	2707618	2122636
7km	70%	35000	4	319	4609803	423301	4131273	2830222
7km	70%	35000	4	212	3889600	415795	3411967	2165844
7km	70%	35000	4	400	2976463	308200	2633083	1943906
7km	70%	35000	4	224	4803271	465633	4298404	2884610
7km	70%	35000	4	227	2917826	337746	2549811	1922059
7km	70%	35000	4	272	3149979	349235	2775998	1911620
7km	70%	35000	4	247	3869077	433151	3381914	2467315
7km	70%	35000	4	180	4054574	430621	3571977	2644214
7km	70%	35000	4	214	3819147	405976	3389497	2180230
7km	70%	35000	4	265	3511057	324032	3153528	2257550
7km	70%	35000	4	248	4084448	417509	3625298	2389540
7km	70%	35000	4	249	4781032	471577	4267773	2594396
7km	70%	35000	4	242	4658567	449731	4172753	2956883
7km	70%	35000	4	306	4888810	460550	4386841	2568446
7km	70%	35000	4	205	3208370	368914	2798659	1834711
7km	70%	35000	4	164	2932484	363550	2549308	1781126
7km	70%	35000	4	220	4198323	399450	3768046	2336981
7km	70%	35000	4	299	4055847	385148	3620279	2282886
7km	70%	35000	4	286	3860205	412051	3397149	2458742
7km	70%	35000	4	206	2896842	313407	2554586	1833396
7km	70%	35000	4	230	2865914	304574	2537049	1841277
7km	70%	35000	4	284	4018466	412413	3580600	2327642
7km	70%	35000	4	250	3880115	368549	3460117	2345045
7km	70%	35000	4	242	3635983	360652	3247191	2210914
7km	70%	35000	4	291	3314997	349185	2925485	1970272
7km	70%	35000	4	327	4255393	445388	3757485	2513289
7km	70%	35000	4	221	3470650	405578	3033766	2241960
7km	70%	35000	4	267	2782248	307022	2438416	2032794
7km	70%	35000	4	343	3130837	351049	2751356	1888707
7km	70%	35000	4	315	4024525	394249	3602805	2242800
7km	70%	35000	4	245	3654802	399759	3197574	2114091
7km	70%	35000	4	248	3402912	360575	2995111	1950076
7km	70%	35000	4	279	3171496	367269	2782261	1962339
7km	70%	35000	4	196	3766864	422450	3315353	2137589
7km	70%	35000	4	232	4234891	393419	3807366	2377600
7km	70%	35000	4	175	3319397	372092	2911804	1924253
7km	70%	35000	4	225	4288078	471206	3769889	2494938
7km	70%	35000	4	253	3551997	342514	3179126	2132425
7km	70%	35000	4	285	4110326	414671	3658949	2187196
7km	70%	35000	4	269	3612290	338239	3216864	2164846
7km	70%	35000	4	176	3207182	331811	2840265	2040994
7km	70%	35000	4	199	2412628	289885	2103132	1607747
7km	70%	35000	4	212	3409080	358012	3017908	2103536
7km	70%	35000	4	298	3383779	371156	2973846	1927196
7km	70%	35000	4	171	3316180	334353	2941389	1912359
7km	70%	35000	4	238	3513991	337390	3153372	1940820
7km	70%	35000	4	213	3649202	395040	3227391	2296854
7km	70%	35000	4	337	3809993	390748	3367437	2228589
7km	70%	35000	4	253	3336290	369194	2894519	2294167
7km	70%	35000	4	324	4346196	410890	3876439	2524096
7km	70%	35000	4	228	2429355	257754	2140624	1754640
7km	70%	35000	4	213	5325055	534065	4736723	2649784
7km	70%	35000	4	293	3045267	295524	2718455	1878940
7km	70%	35000	4	258	4361427	431348	3901269	2157693
7km	70%	35000	4	286	3130936	339818	2745339	1819013
7km	70%	35000	4	222	3116476	382933	2706363	2306968
7km	70%	35000	4	263	3316956	321795	2943322	2308345
7km	70%	35000	4	267	3651887	356938	3267104	2181412
7km	70%	35000	4	203	3781910	396676	3339644	2130439
7km	70%	35000	4	255	3969273	407834	3535139	2119078
7km	70%	35000	4	248	2950547	364733	2559229	1702892
7km	70%	35000	4	243	3469749	361664	3082667	2216396
7km	70%	35000	4	297	3352215	361236	2954858	1915121
7km	70%	35000	4	334	3753430	420405	3290785	2447938
7km	70%	35000	4	376	4341749	475745	3822782	2783153
7km	70%	35000	4	220	3970074	430960	3490636	2291936
7km	70%	35000	4	333	3905793	427305	3439141	2218412
7km	70%	35000	4	293	3619633	396514	3196604	2123806
7km	70%	35000	4	230	4478404	465488	3976109	2550584
7km	70%	35000	4	321	5511157	510158	4953882	3398305
7km	70%	35000	4	253	3565500	377933	3140808	2080522
7km	70%	35000	4	276	3381070	367222	2978574	2163883
7km	70%	35000	4	221	4578308	446547	4083477	2673194
7km	70%	35000	4	298	3578539	392703	3165260	1936155
7km	70%	35000	4	287	3839545	371269	3427363	2168567
7km	70%	35000	4	268	3861866	376406	3441322	2130810
7km	70%	35000	4	271	4743892	459863	4236931	2580099
7km	70%	35000	4	291	3645298	396788	3205737	2043060
7km	70%	35000	4	236	3015685	364619	2616041	1852932
7km	70%	35000	4	191	3605934	352494	3226244	2184001
7km	70%	35000	4	201	3340086	385120	2925119	2134115
7km	70%	35000	4	263	3400979	395153	2958439	2022101
7km	70%	35000	4	198	3167904	332750	2789369	2038737
7km	70%	35000	4	222	3228264	369221	2816470	1993951
7km	70%	35000	4	194	2985892	336691	2606968	1736375
7km	70%	35000	4	309	4013956	424133	3557709	2459664
7km	70%	35000	4	218	3370642	356030	2972406	1929646
7km	70%	35000	4	198	3239186	363947	2846278	1889413
7km	70%	35000	4	218	3014717	345673	2612508	1645472
7km	70%	35000	4	243	4326577	485250	3802534	2393787
7km	70%	35000	4	311	5244138	520896	4672667	2880677
7km	70%	35000	4	225	4421825	457510	3929567	2551431
7km	70%	35000	4	352	3297407	318273	2927927	2071106
7km	70%	35000	4	314	3318873	378625	2900441	2023108
7km	70%	35000	4	278	3098789	341292	2717553	1796226
7km	70%	35000	4	223	4269407	467632	3753809	2397587
7km	70%	35000	4	280	4385906	427488	3928488	2429733
7km	70%	35000	4	250	4369951	438830	3898505	2479084
7km	70%	35000	4	266	3432295	401793	2990490	2281459
7km	70%	35000	4	177	3332878	369528	2932648	1841931
7km	70%	35000	4	222	3180323	357754	2787647	2128028
7km	70%	35000	4	239	3387590	367674	2985368	1879810
7km	70%	35000	4	163	3406804	395814	2967869	2033728
7km	70%	35000	4	220	3609303	388882	3194854	2323554
7km	70%	35000	4	221	4238563	463143	3729386	2441031
7km	70%	35000	4	211	4129483	426268	3672119	2396658
7km	70%	35000	4	346	4223535	453880	3718953	2232455
7km	70%	35000	4	342	3112938	343949	2717549	2035745
7km	70%	35000	4	304	2941087	324809	2580157	1827156
7km	70%	35000	4	187	3255819	335135	2879874	2063268
7km	70%	35000	4	213	3110440	375315	2694770	2043925
7km	70%	35000	4	273	3685466	402521	3253107	2241918
7km	70%	35000	4	232	4171430	464856	3668533	2241666
7km	70%	35000	4	263	4559826	420754	4082503	2763182
7km	70%	35000	4	271	3382942	363031	2995328	2108641
7km	70%	35000	4	367	3250009	355187	2869204	1928159
7km	70%	35000	4	360	3556864	335659	3174930	2250907
7km	70%	35000	4	232	2927837	320547	2574508	1826249
7km	70%	35000	4	390	3431100	362263	3046839	2103353
7km	70%	35000	4	218	3878040	489672	3337802	2825069
7km	70%	35000	4	268	4433673	438109	3951827	2409635
7km	70%	35000	4	202	3416132	400994	2990943	2022036
7km	70%	35000	4	258	3645805	390054	3217079	2153088
7km	70%	35000	4	235	3949286	414165	3483379	2244062
7km	70%	35000	4	235	3241815	353679	2869976	1841714
7km	70%	35000	4	248	3680225	363838	3278228	2124243
7km	70%	35000	4	221	3680280	374122	3250765	2308132
7km	70%	35000	4	214	2910642	305442	2588454	1722435
7km	70%	35000	4	436	4091866	429102	3610160	2411287
7km	70%	35000	4	233	3518743	359003	3125290	1956805
7km	70%	35000	4	202	2666749	284933	2352062	1568378
7km	70%	35000	4	327	5136745	478083	4603798	2950771
7km	70%	35000	4	241	3283170	342082	2904727	1802687
7km	70%	35000	4	292	2839931	330269	2470173	1915389
7km	70%	35000	4	310	3631805	393874	3185888	2347520
7km	70%	35000	4	218	4376143	401113	3948530	2192490
7km	70%	35000	4	255	4148705	466625	3613259	2466703
7km	70%	35000	4	268	3757810	416440	3265831	2332723
7km	70%	35000	4	300	3887006	419186	3414670	2350430
7km	70%	35000	4	234	4389596	447598	3901978	2577061
7km	70%	35000	4	243	2754513	317272	2418423	1684000
7km	70%	35000	4	212	3131942	312800	2792891	1989795
7km	70%	35000	4	283	3944920	381876	3524130	2119809
7km	70%	35000	4	177	3203962	373334	2803465	1848173
7km	70%	35000	4	353	3343542	353365	2935644	2088042
7km	70%	35000	4	206	3112165	350652	2728185	2008959
7km	70%	35000	4	299	4378976	417029	3926775	2427079
7km	70%	35000	4	275	3433148	375216	3014124	2042480
7km	70%	35000	4	314	4067971	383103	3641750	2485111
7km	70%	35000	4	237	2614746	299932	2288352	1694442
7km	70%	35000	4	320	3493098	374510	3078004	2177683
7km	70%	35000	4	259	4125112	422475	3676911	2535230
7km	70%	35000	4	230	3548284	338062	3179003	2186826
7km	70%	35000	4	275	4132104	442684	3646906	2633021
7km	70%	35000	4	236	3355717	331917	2977828	1834358
7km	70%	35000	4	249	3477254	358588	3088551	2151415
7km	70%	35000	4	279	4064880	410888	3590532	2359514
7km	70%	35000	4	257	4112391	441634	3622320	2318421
7km	70%	35000	4	218	3585937	368238	3195173	2086474
7km	70%	35000	4	237	3519697	363016	3116358	2074308
7km	70%	35000	4	205	3911112	437826	3420556	2402285
7km	70%	35000	4	198	2871407	298931	2528205	1650924
7km	70%	35000	4	298	2866445	284704	2551950	1956413
7km	70%	35000	4	254	3497186	366077	3096025	1941382
7km	70%	35000	4	210	3238647	308863	2899944	2308059
7km	70%	35000	4	196	2914018	285616	2591266	1998335
7km	70%	35000	4	238	4230377	410310	3765889	2315149
7km	70%	35000	4	304	3009249	330549	2663267	1940703
7km	70%	35000	4	256	4360607	399324	3931384	2470172
7km	70%	35000	4	283	3311763	321118	2964085	2028176
7km	70%	35000	4	190	2782825	308942	2442888	1769894
7km	70%	35000	4	238	2918309	324540	2546619	1962343
7km	70%	35000	4	261	3567222	387250	3150445	2279343
7km	70%	35000	4	283	4714520	458960	4208497	2599022
7km	70%	35000	4	327	3115323	287732	2793235	1849219
7km	70%	35000	4	224	3314908	351495	2925563	1963138
7km	70%	35000	4	224	3663448	422165	3187426	2239066
7km	70%	35000	4	316	3641093	348998	3261284	2509749
7km	70%	35000	4	259	4443152	415648	3972631	2389598
7km	70%	35000	4	323	3337897	352994	2946144	1789385
7km	70%	35000	4	306	3364684	378978	2964933	2043261
7km	70%	35000	4	221	3911544	427995	3445329	2453752
7km	70%	35000	4	309	3402039	402437	2971734	2064113
7km	70%	35000	4	265	3934366	390110	3489423	2357174
7km	70%	35000	4	234	3340967	387828	2917403	2039770
7km	70%	35000	4	210	3784420	365310	3370825	2452642
7km	70%	35000	4	311	3649803	360523	3260653	2357417
7km	70%	35000	4	314	3628698	316909	3251673	2299506
7km	70%	35000	4	236	5107026	410815	4666409	2232297
7km	70%	35000	4	188	4125276	457747	3635590	2528903
7km	70%	35000	4	270	3343120	382397	2930298	2246212
7km	70%	35000	4	224	3761764	427918	3293579	2089014
7km	70%	35000	4	245	4355561	423930	3904316	2229225
7km	70%	35000	4	319	3462796	373235	3051230	2170482
7km	70%	35000	4	245	3216942	362224	2829240	2057243
7km	70%	35000	4	297	2519591	256260	2236738	1817925
7km	70%	35000	4	269	4141411	379713	3715013	2367368
7km	70%	35000	4	258	4291315	387927	3861040	2395240
7km	70%	35000	4	292	2839708	314073	2486102	1915627
7km	70%	35000	4	340	3138374	321031	2788632	1919751
7km	70%	35000	4	306	4169780	355539	3776853	2360475
7km	70%	35000	4	254	3786780	354067	3382366	2273964
7km	70%	35000	4	237	4493710	470524	3979015	2517567
7km	70%	35000	4	260	4570617	458400	4077871	2818953
7km	70%	35000	4	217	3115242	345839	2739782	1783801
7km	70%	35000	4	202	3311686	348119	2926709	1823126
7km	70%	35000	4	220	3953006	396197	3508326	2334331
7km	70%	35000	4	282	3621083	357284	3200473	1881700
7km	70%	35000	4	302	3808007	385723	3376610	2277109
7km	70%	35000	4	275	2992707	323312	2640209	1871844
7km	70%	35000	4	228	3874547	428182	3400755	2189110
7km	70%	35000	4	284	4739710	411139	4296014	2595049
7km	70%	35000	4	366	3338640	345283	2925993	2261009
7km	70%	35000	4	252	3054980	338952	2678683	1935321
7km	70%	35000	4	285	3599076	356484	3170814	1904054
7km	70%	35000	4	415	3537651	398752	3107193	1902630
7km	70%	35000	4	225	2909878	300041	2576084	1716914
7km	70%	35000	4	235	3262631	356343	2883440	1952231
7km	70%	35000	4	249	3982551	433307	3493877	2119730
7km	70%	35000	4	273	3358279	357023	2975233	2175648
7km	70%	35000	4	283	3410946	376936	2990123	2377589
7km	70%	35000	4	229	3895945	383274	3482093	1985595
7km	70%	35000	4	203	3358326	347211	2958328	1838073
7km	70%	35000	4	234	4418098	424365	3965105	2584947
7km	70%	35000	4	286	2907405	313895	2533997	2168796
7km	70%	35000	4	207	2861301	309338	2527482	1625465
7km	70%	35000	4	195	3197967	386125	2777029	2245923
7km	70%	35000	4	214	3264808	318036	2884540	2007080
7km	70%	35000	4	269	3193945	325832	2831406	1900158
7km	70%	35000	4	292	3372752	353171	2985970	2243662
7km	70%	35000	4	200	3195154	344857	2823722	2073689
7km	70%	35000	4	265	3807489	421858	3347554	2361949
7km	70%	35000	4	347	3222457	338800	2855743	1935847
7km	70%	35000	4	255	3079783	307253	2731369	1812328
7km	70%	35000	4	159	3376401	404745	2948607	2102594
7km	70%	35000	4	275	4887077	437081	4404168	2516918
7km	70%	35000	4	247	3716793	365121	3307170	2205727
7km	70%	35000	4	283	2958684	314032	2625547	1912050
7km	70%	35000	4	470	2749666	279480	2449170	1764977
7km	70%	35000	4	313	3877913	364415	3473456	2208843
7km	70%	35000	4	321	4050617	404102	3605854	2497954
7km	70%	35000	4	197	3862222	415191	3412868	2205259
7km	70%	35000	4	282	2567303	316251	2224528	1937932
7km	70%	35000	4	276	3510584	397722	3056294	2058185
7km	70%	35000	4	238	3375187	318635	3027429	1990542
7km	70%	35000	4	299	3880400	403572	3438299	2139437
7km	70%	35000	4	340	4038806	393680	3610961	2686218
7km	70%	35000	4	273	2979554	310467	2638635	1791673
7km	70%	35000	4	223	3610948	386259	3153822	1848033
7km	70%	35000	4	270	2639898	289694	2315144	1950335
7km	70%	35000	4	228	2872142	336327	2499409	1713548
7km	70%	35000	4	177	3209932	359496	2830814	1826833
7km	70%	35000	4	258	4548318	422339	4090020	2645467
7km	70%	35000	4	263	4026156	382424	3592884	2521061
7km	70%	35000	4	322	3480913	389648	3053596	1854679
7km	70%	35000	4	234	3555405	366903	3126944	2049814
7km	70%	35000	4	226	2836105	359987	2453585	1789417
7km	70%	35000	4	223	2712546	318407	2358923	1528846
7km	70%	35000	4	390	4171653	463001	3650269	2401512
7km	70%	35000	4	342	4215536	420811	3747279	2599004
7km	70%	35000	4	206	3571394	360202	3181928	2094318
7km	70%	35000	4	274	3706294	395530	3263291	2289575
7km	70%	35000	4	301	3272636	346105	2910550	1986498
7km	70%	35000	4	202	3010200	333342	2638592	1823624
7km	70%	35000	4	300	4165061	430716	3688486	2392929
7km	70%	35000	4	299	4440981	406310	3998821	2399625
7km	70%	35000	4	262	3747614	396779	3298167	2427191
7km	70%	35000	4	234	3636315	348662	3251040	2383325
7km	70%	35000	4	232	3268269	378862	2867341	1914777
7km	70%	35000	4	370	3986496	408138	3542760	2171475
7km	70%	35000	4	259	3275124	321600	2914972	2333005
7km	70%	35000	4	229	3219211	343794	2844797	1971341
7km	70%	35000	4	386	4115558	458974	3613757	2312120
7km	70%	35000	4	235	2887272	322873	2551878	1634722
7km	70%	35000	4	213	3672878	417088	3216688	2190085
7km	70%	35000	4	264	3231103	367897	2835095	1862892
7km	70%	35000	4	252	3491456	328444	3118915	2214319
7km	70%	35000	4	311	3981677	373558	3560546	2558800
7km	70%	35000	4	173	3494928	388585	3073554	2348005
7km	70%	35000	4	200	3300843	345621	2900806	1913194
7km	70%	35000	4	301	4262190	369387	3849836	2347185
7km	70%	35000	4	229	2655963	280143	2349529	1758970
7km	70%	35000	4	222	3150535	357677	2768494	2009181
7km	70%	35000	4	215	2755420	321617	2406232	1826261
7km	70%	35000	4	266	3632993	392057	3202475	2079940
7km	70%	35000	4	323	3575429	371792	3160154	2086377
7km	70%	35000	4	272	4124286	422736	3669828	2511102
7km	70%	35000	4	276	3570538	373021	3141205	2167394
7km	70%	35000	4	265	3503131	379122	3074992	2214578
7km	70%	35000	4	190	2759090	279261	2434700	1751223
7km	70%	35000	4	192	3676915	372101	3263092	2110676
7km	70%	35000	4	247	3960609	416326	3515346	2275418
7km	70%	35000	4	245	2526018	279070	2216187	1687035
7km	70%	35000	4	315	4095008	396100	3653107	2352336
7km	70%	35000	4	203	3229698	338177	2858222	2128556
7km	70%	35000	4	227	3550905	377441	3135341	2179297
7km	70%	35000	4	230	3544429	353006	3125598	2031698
7km	70%	35000	4	239	3405335	345438	3003664	2025917
7km	70%	35000	4	257	2735460	293448	2403939	1809350
7km	70%	35000	4	287	3836023	344707	3456511	2250566
7km	70%	35000	4	235	3936763	420041	3474099	2394095
7km	70%	35000	4	194	3217079	367555	2827272	1984200
7km	70%	35000	4	226	4116067	401759	3670300	2279300
7km	70%	35000	4	286	2833784	322582	2478326	1939674
7km	70%	35000	4	234	3441628	397413	2992972	2327501
7km	70%	35000	4	306	3475453	378063	3064401	2137538
7km	70%	35000	4	235	4302117	395353	3862204	2343232
7km	70%	35000	4	411	3504131	390082	3083925	2103810
7km	70%	35000	4	364	3634717	414072	3183173	2106408
7km	70%	35000	4	313	3376591	316412	3022079	2233846
7km	70%	35000	4	294	4009326	376605	3592277	2538095
7km	70%	35000	4	269	3897960	398527	3460485	2345869
7km	70%	35000	4	253	3082269	343564	2708750	2177771
7km	70%	35000	4	299	3828162	408644	3356221	2150675
7km	70%	35000	4	254	3951942	375841	3542512	2360519
7km	70%	35000	4	234	3944362	388690	3505599	2297015
7km	70%	35000	4	191	3280923	356669	2897852	1831517
7km	70%	35000	4	206	3825393	412713	3373139	2328251
7km	70%	35000	4	334	4713973	439385	4246672	2630662
7km	70%	35000	4	272	4699704	450968	4221138	2709919
7km	70%	35000	4	368	3452850	371325	3041637	2221472
7km	70%	35000	4	191	3832264	388277	3394093	2089908
7km	70%	35000	4	305	4256135	422361	3792590	2443061
7km	70%	35000	4	234	3867333	421139	3412013	2373680
7km	70%	35000	4	214	3851243	400886	3391466	2189031
7km	70%	35000	4	223	4701206	465448	4180651	2630899
7km	70%	35000	4	265	4426745	427876	3962779	2575223
7km	70%	35000	4	264	3308302	345909	2934658	2035700
7km	70%	35000	4	289	3446648	371972	3055160	2192825
7km	70%	35000	4	210	4471911	414633	4019059	2294828
7km	70%	35000	4	372	3683203	361799	3297987	2232088
7km	70%	35000	4	220	3609314	408733	3166282	2111700
7km	70%	35000	4	267	2494559	288294	2180900	1754080
7km	70%	35000	4	254	4409077	398127	3963414	2344752
7km	70%	35000	4	327	3524745	381473	3120617	2138670
7km	70%	35000	4	199	3320751	359851	2923091	2057902
7km	70%	35000	4	316	4862813	453571	4374228	2840098
7km	70%	35000	4	193	2663354	304659	2324385	1972495
7km	70%	35000	4	330	3323014	359043	2899067	1930574
7km	70%	35000	4	237	3564814	356465	3161839	1974234
7km	70%	35000	4	237	3361339	355199	2976054	1784378
7km	70%	35000	4	174	3202156	374289	2795315	1916754
7km	70%	35000	4	373	2593274	289194	2287194	1879348
7km	70%	35000	4	381	4485109	428202	4004506	2656058
7km	70%	35000	4	156	2706229	316721	2363945	1631960
7km	70%	35000	4	185	2935370	324947	2577808	1876424
7km	70%	35000	4	301	3329143	362508	2942872	1889268
7km	70%	35000	4	211	3399141	353488	3022573	1892559
7km	70%	35000	4	205	3374317	349632	2988130	1873521
7km	70%	35000	4	237	4036013	398850	3609270	2333039
7km	70%	35000	4	189	3174395	347451	2800216	2060813
7km	70%	35000	4	358	3347024	330410	2977704	2112926
7km	70%	35000	4	256	3195195	325523	2839227	2114705
7km	70%	35000	4	213	4020642	424929	3556647	2277079
7km	70%	35000	4	309	3075997	314867	2729230	1737984
7km	70%	35000	4	239	4176986	421533	3723728	2417188
7km	70%	35000	4	228	3628257	373740	3213999	2047148
7km	70%	35000	4	278	3930462	426000	3468370	2267223
7km	70%	35000	4	415	3615875	386626	3200074	2025122
7km	70%	35000	4	275	3481479	356130	3087103	1944602
7km	70%	35000	4	211	3261619	360845	2870652	1951040
7km	70%	35000	4	197	3472884	409809	3021697	1750021
7km	70%	35000	4	262	2371201	269133	2065186	1752126
7km	70%	35000	4	224	3774799	403217	3319904	2354994
7km	70%	35000	4	253	4406045	431815	3924351	2621389
7km	70%	35000	4	194	3283687	356495	2887811	1941512
7km	70%	35000	4	213	3337429	358173	2947591	1977482
7km	70%	35000	4	317	3941260	381553	3513018	2264621
7km	70%	35000	4	216	3059937	339715	2688576	1892491
7km	70%	35000	4	246	3775220	382910	3358074	2188814
7km	70%	35000	4	202	3146977	345714	2775861	2073147
7km	70%	35000	4	243	2361927	264041	2058605	1697874
7km	70%	35000	4	301	4263062	443225	3790155	2171573
7km	70%	35000	4	302	3068204	333166	2705988	2008074
7km	70%	35000	4	256	3626908	356255	3226825	2265842
7km	70%	35000	4	269	3856971	370075	3416295	2405208
7km	70%	35000	4	303	4358570	427156	3885627	2700366
7km	70%	35000	4	320	3955679	380783	3533130	2039638
7km	70%	35000	4	198	3997563	392117	3567542	2217931
7km	70%	35000	4	200	3026464	340505	2655727	1804159
7km	70%	35000	4	178	3637233	365061	3252693	2028028
7km	70%	35000	4	201	3900975	439239	3422221	2191183
7km	70%	35000	4	211	3074877	326414	2719788	2046860
7km	70%	35000	4	231	3121320	352009	2738535	1762836
7km	70%	35000	4	278	2658852	296879	2328344	1670167
7km	70%	35000	4	196	3522448	396881	3078324	2134156
7km	70%	35000	4	283	4596682	429710	4102096	2819164
7km	70%	35000	4	217	3414990	335678	3032121	1911837
7km	70%	35000	4	317	4017457	385275	3579548	2341445
7km	70%	35000	4	203	3455885	358965	3058644	2049705
7km	70%	35000	4	188	3790858	414799	3322324	2439951
7km	70%	35000	4	215	3540798	385949	3134013	1903907
7km	70%	35000	4	235	4042546	417099	3568963	2124239
7km	70%	35000	4	176	3713843	424034	3247705	1857656
7km	70%	35000	4	231	3382925	367814	2984389	1975444
7km	70%	35000	4	217	3423113	359045	3032196	2060495
7km	70%	35000	4	294	3450229	378948	3046261	2143585
7km	70%	35000	4	304	2934128	339846	2567723	1989213
7km	70%	35000	4	242	3038038	337165	2664760	2061204
7km	70%	35000	4	345	4223974	426242	3730862	2614948
7km	70%	35000	4	284	3141030	347101	2759530	1851878
7km	70%	35000	4	207	3124564	336836	2755289	1982512
7km	70%	35000	4	285	3575727	351157	3178364	2304027
7km	70%	35000	4	237	3686127	385218	3267940	2005303
7km	70%	35000	4	266	3628386	368468	3229093	2095427
7km	70%	35000	4	194	3144769	370279	2719977	2067011
7km	70%	35000	4	285	5590605	491214	5052284	2861415
7km	70%	35000	4	258	2513711	289206	2201698	1777231
7km	70%	35000	4	229	3411564	367441	3014658	1987510
7km	70%	35000	4	200	3279462	316067	2889959	1985769
7km	70%	35000	4	160	2728392	303522	2410161	1569882
7km	70%	35000	4	207	3271501	342713	2884990	1914154
7km	70%	35000	4	200	3807156	417473	3356281	2275701
7km	70%	35000	4	295	2233177	243827	1974916	1583345
7km	70%	35000	4	318	4918897	493576	4353207	2755587
7km	70%	35000	4	264	4255247	409168	3794262	2219801
7km	70%	35000	4	218	3323651	360235	2929762	2025313
7km	70%	35000	4	240	3513768	395941	3083439	1978372
7km	70%	35000	4	209	3320717	312290	2981468	2001109
7km	70%	35000	4	245	3965635	408586	3509827	2506067
7km	70%	35000	4	352	4392701	436405	3926199	2558978
7km	70%	35000	4	284	3122742	323101	2752309	1992808
7km	70%	35000	4	178	3246331	370812	2842743	2330477
7km	70%	35000	4	312	3847930	407536	3376412	2220241
7km	70%	35000	4	240	3253045	298648	2933570	2045669
7km	70%	35000	4	323	3347943	363008	2947573	2035684
7km	70%	35000	4	266	3516788	384635	3098829	1994439
7km	70%	35000	4	282	4037833	414723	3565009	2386856
7km	70%	35000	4	208	2760122	297126	2439228	2008643
7km	70%	35000	4	416	4521296	451506	4026636	2584148
7km	70%	35000	4	285	3550838	346770	3165789	2047338
7km	70%	35000	4	173	2889028	354444	2509965	1852263
7km	70%	35000	4	258	4696424	446988	4200405	2644312
7km	70%	35000	4	279	3008531	339749	2648195	1889514
7km	70%	35000	4	235	3087553	345949	2704811	1815576
7km	70%	35000	4	212	3374016	367597	2969744	1672214
7km	70%	35000	4	234	2889900	326812	2528235	1690829
7km	70%	35000	4	253	3467139	390492	3017906	1989677
7km	70%	35000	4	224	3591259	396599	3139459	2288626
7km	70%	35000	4	224	3607904	364456	3218170	2127052
7km	70%	35000	4	354	4563691	436007	4082284	2622716
7km	70%	35000	4	229	3576238	350885	3194625	2032287
7km	70%	35000	4	246	3367513	326241	3011054	1899707
7km	70%	35000	4	228	3433189	329531	3083306	1908273
7km	70%	35000	4	297	3246064	332826	2870363	2053943
7km	70%	35000	4	410	3941964	379358	3538675	2253357
7km	70%	35000	4	306	3679642	357236	3287110	2216565
7km	70%	35000	4	215	3071361	285946	2751818	1973010
7km	70%	35000	4	248	3899630	392921	3458959	2064732
7km	70%	35000	4	340	3102501	329142	2740618	2222702
7km	70%	35000	4	299	2955872	351570	2575762	1641506
7km	70%	35000	4	187	4035078	371078	3630930	2313294
7km	70%	35000	4	330	3478250	311383	3145876	2031874
7km	70%	35000	4	275	3763449	372238	3364928	2293074
7km	70%	35000	4	230	3462467	393954	3021860	2332567
7km	70%	35000	4	180	3599304	354566	3209923	2051906
7km	70%	35000	4	262	3504200	381197	3086418	2142722
7km	70%	35000	4	226	3823998	371840	3406492	2279700
7km	70%	35000	4	229	3595955	390791	3151352	2014885
7km	70%	35000	4	189	3590422	401772	3157948	2507936
7km	70%	35000	4	213	3510215	371037	3113218	2415697
7km	70%	35000	4	258	4222140	393802	3784087	2357291
7km	70%	35000	4	267	3181348	341722	2802504	1811470
7km	70%	35000	4	227	2890711	318351	2539019	1725349
7km	70%	35000	4	374	3484863	351319	3091512	1884824
7km	70%	35000	4	296	3583033	383136	3163050	2152872
7km	70%	35000	4	300	4016764	461998	3508718	2156629
7km	70%	35000	4	218	4324781	464808	3818996	2270843
7km	70%	35000	4	267	4789947	468752	4284482	2534146
7km	70%	35000	4	244	3782389	410521	3336591	2437746
7km	70%	35000	4	225	3208913	316715	2868153	2015192
7km	70%	35000	4	209	3017191	345236	2623510	1873175
7km	70%	35000	4	206	4100747	464449	3597880	2492960
7km	70%	35000	4	259	3949501	429357	3481233	2292201
7km	70%	35000	4	265	3816295	401096	3372085	2255712
7km	70%	35000	4	204	2546311	280229	2240602	1870070
7km	70%	35000	4	221	4468355	404811	4020211	2621932
7km	70%	35000	4	266	3120994	346081	2747911	1890618
7km	70%	35000	4	272	3644501	388933	3195711	1988554
7km	70%	35000	4	200	2648169	316945	2307595	1725076
7km	70%	35000	4	180	3335695	367336	2936145	1968236
7km	70%	35000	4	450	3360545	383392	2934384	2081888
7km	70%	35000	4	262	3657157	396594	3222640	2183171
7km	70%	35000	4	234	3500223	349324	3122786	1963445
7km	70%	35000	4	276	2655080	293810	2330630	1680220
7km	70%	35000	4	242	4213534	407493	3775302	2327375
7km	70%	35000	4	286	4109617	393195	3676065	2311697
7km	70%	35000	4	225	3075605	334824	2714621	1733057
7km	70%	35000	4	273	3670436	397517	3232749	2084680
7km	70%	35000	4	205	3136732	337990	2766988	1872751
7km	70%	35000	4	239	3412295	351046	3023871	2292390
7km	70%	35000	4	402	3259436	342015	2891702	1826808
7km	70%	35000	4	264	3196688	352041	2827031	1965224
7km	70%	35000	4	206	3750617	405623	3293783	2136063
7km	70%	35000	4	190	3370614	367549	2966140	1929679
7km	70%	35000	4	289	4168148	463702	3663861	2389420
7km	70%	35000	4	205	3545404	388920	3098159	2071902
7km	70%	35000	4	282	4084378	437810	3612524	2333109
7km	70%	35000	4	238	3285557	339272	2899484	2050681
7km	70%	35000	4	191	3295453	324748	2952088	1927019
7km	70%	35000	4	213	3427557	335049	3054422	2134815
7km	70%	35000	4	306	4084803	452248	3596149	2655486
7km	70%	35000	4	281	3308046	380474	2887292	2087694
7km	70%	35000	4	196	3151667	353845	2769566	1716463
7km	70%	35000	4	366	3771047	385345	3346436	2077916
7km	70%	35000	4	213	3458229	364662	3060052	2212553
7km	70%	35000	4	212	3487159	381425	3067318	2163003
7km	70%	35000	4	270	3075213	347685	2696145	1726140
7km	70%	35000	4	226	3779724	372567	3357534	2209067
7km	70%	35000	4	302	4541215	433504	4064697	2413833
7km	70%	35000	4	257	3881667	378455	3474154	2262665
7km	70%	35000	4	173	3677434	413174	3223073	2099502
7km	70%	35000	4	221	2968768	332617	2609323	1827201
7km	70%	35000	4	207	3171445	342550	2808171	1694489
7km	70%	35000	4	191	3489242	394556	3055384	1980516
7km	70%	35000	4	238	3315663	378121	2907763	1981887
7km	70%	35000	4	195	3874591	391369	3425631	2300092
7km	70%	35000	4	280	3904627	397323	3442306	1996868
7km	70%	35000	4	218	3637964	347787	3249622	2040905
7km	70%	35000	4	276	3606781	357828	3210141	2239174
7km	70%	35000	4	200	3388120	360627	2996038	1961760
7km	70%	35000	4	219	3966071	388723	3532215	2567808
7km	70%	35000	4	215	4034165	406660	3603393	2129268
7km	70%	35000	4	205	4226913	467102	3723096	2241639
7km	70%	35000	4	206	3734884	403407	3296112	2129130
7km	70%	35000	4	247	3953352	433230	3490739	2400672
7km	70%	35000	4	239	3058112	354025	2673727	2020663
7km	70%	35000	4	244	3351720	370283	2937162	2057244
7km	70%	35000	4	262	3366030	365492	2972930	1968845
7km	70%	35000	4	214	3380262	351048	3007680	1836955
7km	70%	35000	4	158	2910043	324073	2552141	1867065
7km	70%	35000	4	249	4247639	415726	3793142	2303061
7km	70%	35000	4	220	3269837	358933	2853760	2049336
7km	70%	35000	4	198	3729268	429754	3249126	2375833
7km	70%	35000	4	257	3555026	383667	3138494	2287959
7km	70%	35000	4	215	4478042	472830	3971022	2240430
7km	70%	35000	4	260	4181105	402217	3730099	2547045
7km	70%	35000	4	184	3329640	331668	2969031	1857876
7km	70%	35000	4	351	4142215	382614	3728021	2144421
7km	70%	35000	4	226	3631269	371816	3217484	2273848
7km	70%	35000	4	265	4279385	450478	3777366	2582865
7km	70%	35000	4	248	3044071	334153	2666771	1903367
7km	70%	35000	4	234	2882919	304640	2526572	1744657
7km	70%	35000	4	246	3568520	366575	3177047	2281057
7km	70%	35000	4	241	4900218	444151	4409282	2649089
7km	70%	35000	4	202	4415619	445590	3923594	2139816
7km	70%	35000	4	383	3362529	368115	2946153	1852111
7km	70%	35000	4	352	3521168	339488	3151732	2371968
7km	70%	35000	4	292	3254648	327004	2891687	1838750
7km	70%	35000	4	170	3147743	368754	2755059	1986387
7km	70%	35000	4	387	3783582	348285	3392342	2221728
7km	70%	35000	4	157	3469774	359071	3088172	1888161
7km	70%	35000	4	220	3207278	345392	2840164	1744973
7km	70%	35000	4	241	3405801	341978	3012953	2061340
7km	70%	35000	4	272	4328263	425112	3869297	2746995
7km	70%	35000	4	249	3053578	333805	2688907	2088382
7km	70%	35000	4	266	3985420	419623	3530247	2584710
7km	70%	35000	4	249	3920014	422899	3459105	2535962
7km	70%	35000	4	179	2552657	295929	2226169	1735428
7km	70%	35000	4	211	3214622	337823	2844187	1684448
7km	70%	35000	4	210	2905177	316836	2560627	1678622
7km	70%	35000	4	257	4484999	384132	4053621	2580186
7km	70%	35000	4	233	3109835	334421	2748001	1808706
7km	70%	35000	4	192	2685831	314795	2343783	1776115
7km	70%	35000	4	267	4511036	416782	4038522	2741557
7km	70%	35000	4	254	3506877	351201	3125133	1914037
7km	70%	35000	4	208	3550870	409203	3087913	1978011
7km	70%	35000	4	245	3188106	340898	2803519	1944240
7km	70%	35000	4	328	5128565	407323	4680942	2615677
7km	70%	35000	4	273	2996055	323224	2645348	1761930
7km	70%	35000	4	225	5413142	520595	4844029	2786818
7km	70%	35000	4	365	3626217	361060	3229707	2507959
7km	70%	35000	4	342	4404751	403860	3973518	2190030
7km	70%	35000	4	300	3979590	452548	3511897	2226921
7km	70%	35000	4	215	3053205	329295	2689900	1869003
7km	70%	35000	4	291	4644062	424392	4181539	2906757
7km	70%	35000	4	217	3371794	374429	2958907	2045625
7km	70%	35000	4	218	2462579	277354	2162635	1689031
7km	70%	35000	4	292	4062015	384572	3631862	2503073
7km	70%	35000	4	236	3465132	326796	3115845	2129201
7km	70%	35000	4	216	4545120	443687	4074614	2504820
7km	70%	35000	4	222	2917835	325223	2561021	1888272
7km	70%	35000	4	274	4634486	439662	4154467	2442255
7km	70%	35000	4	287	4336732	412639	3892418	2651712
7km	70%	35000	4	240	3594053	393817	3167056	1968071
7km	70%	35000	4	234	3028416	326213	2657199	2091297
7km	70%	35000	4	250	3595198	376813	3177992	2226637
7km	70%	35000	4	246	3891669	388548	3471785	2554035
7km	70%	35000	4	269	4087707	412323	3643591	2018544
7km	70%	35000	4	277	3797315	433653	3310625	2526244
7km	70%	35000	4	202	2692488	304867	2350141	1960799
7km	70%	35000	4	315	3795500	401596	3373245	2122604
7km	70%	35000	4	263	2823143	298692	2497370	1988293
7km	70%	35000	4	231	4269615	409510	3807439	2447102
7km	70%	35000	4	311	3569248	371285	3175791	1986021
7km	70%	35000	4	285	4441118	436773	3977949	2489505
7km	70%	35000	4	203	3330414	326781	2960758	1977924
7km	70%	35000	4	341	4200458	466164	3707068	2141065
7km	70%	35000	4	233	3652679	345221	3287649	2144399
7km	70%	35000	4	256	3194702	335343	2821009	2010759
7km	70%	35000	4	279	3927700	417990	3437734	2422843
7km	70%	35000	4	277	3593225	360501	3212365	1973300
7km	70%	35000	4	209	3297105	344826	2923626	2187789
7km	70%	35000	4	189	4220236	441647	3718035	2324399
7km	70%	35000	4	288	3584529	390253	3157471	1984288
7km	70%	35000	4	233	3936059	393378	3504192	2200599
7km	70%	35000	4	226	2416731	286438	2117487	1497575
7km	70%	35000	4	368	3817722	452889	3329211	2313476
7km	70%	35000	4	208	4072132	373820	3649889	2363144
7km	70%	35000	4	242	4098273	395371	3653950	2256264
7km	70%	35000	4	258	3656223	374256	3252784	2094499
7km	70%	35000	4	309	4401519	450027	3914262	2834624
7km	70%	35000	4	207	4180003	437412	3695376	2442977
7km	70%	35000	4	282	3866668	397680	3444800	2152749
7km	70%	35000	4	256	3623393	380292	3207153	2267938
7km	70%	35000	4	285	3368900	360424	2967537	2048495
7km	70%	35000	4	176	3801841	402797	3367526	2238103
7km	70%	35000	4	188	3385681	340919	3016433	2021660
7km	70%	35000	4	177	3217018	343321	2847113	1872750
7km	70%	35000	4	213	3843092	367278	3438393	2252968
7km	70%	35000	4	354	3789751	413007	3337990	2475504
7km	70%	35000	4	248	3357946	346070	2976321	1916846
7km	70%	35000	4	212	2986417	319129	2617778	1793141
7km	70%	35000	4	203	3210605	329789	2857216	1855360
7km	70%	35000	4	275	4442898	414992	3962114	2668316
7km	70%	35000	4	287	3965588	400355	3519294	2176491
7km	70%	35000	4	235	3137925	316742	2782418	1792845
7km	70%	35000	4	210	3054955	320359	2671167	1875944
7km	70%	35000	4	279	3098010	343527	2718193	2090812
7km	70%	35000	4	249	3045653	322995	2699119	2057753
7km	70%	35000	4	214	3515906	406391	3087271	2230611
7km	70%	35000	4	187	3096471	325768	2742299	1747098
7km	70%	35000	4	187	4244799	389640	3821914	2378599
7km	70%	35000	4	167	2866343	343191	2510351	1571673
7km	70%	35000	4	273	4131851	431959	3657598	2415682
7km	70%	35000	4	250	4541140	450469	4043865	2610615
7km	70%	35000	4	248	3450332	385729	3020817	2198869
7km	70%	35000	4	352	4835010	420955	4365349	2646633
7km	70%	35000	4	275	3308504	376693	2881658	2050900
7km	70%	35000	4	221	3123735	339330	2753296	2238660
7km	70%	35000	4	264	3599558	394366	3165408	2013894
7km	70%	35000	4	314	3786875	379655	3356160	2237493
7km	70%	35000	4	259	3650391	418556	3189125	2186204
7km	70%	35000	4	330	4024338	434626	3533628	2339151
7km	70%	35000	4	203	4074074	468290	3556046	2349360
7km	70%	35000	4	347	3950400	368847	3553936	2256568
7km	70%	35000	4	359	4199153	383713	3788996	2362683
7km	70%	35000	4	198	3432023	363704	3020867	1867436
7km	70%	35000	4	195	3471392	361506	3093562	1841724
7km	70%	35000	4	167	2793510	307232	2473043	1628816
7km	70%	35000	4	268	2851169	320144	2510039	1899435
7km	70%	35000	4	197	3378475	339727	2998050	1911181
7km	70%	35000	4	293	3362621	375957	2956999	2054908
7km	70%	35000	4	324	4443723	469571	3923142	2590805
7km	70%	35000	4	253	3603427	401932	3179492	2075263
7km	70%	35000	4	291	3913783	385018	3496902	2356651
7km	70%	35000	4	238	3017082	325176	2665511	2120310
7km	70%	35000	4	253	3094377	328244	2735808	2195899
7km	70%	35000	4	266	4628156	443274	4128024	2676540
7km	70%	35000	4	256	3082518	354034	2692682	2239987
7km	70%	35000	4	282	3763724	374987	3356957	2326250
7km	70%	35000	4	241	3526418	353679	3138210	1795140
7km	70%	35000	4	315	2992340	367011	2594543	2019503
7km	70%	35000	4	225	3476313	349893	3093534	2106003
7km	70%	35000	4	251	3192348	347247	2824002	1642841
7km	70%	35000	4	258	3641853	369351	3232533	1843311
7km	70%	35000	4	234	3124642	366751	2737145	1843583
7km	70%	35000	4	265	3655649	397007	3205093	2072547
7km	70%	35000	4	245	4840442	478316	4298661	2877406
7km	70%	35000	4	248	3484960	396403	3055072	1963159
7km	70%	35000	4	218	3144168	341160	2774517	2104282
7km	70%	35000	4	214	3509695	372668	3107288	1751335
7km	70%	35000	4	209	2816043	316094	2457301	1878351
7km	70%	35000	4	343	4288742	477621	3773776	2485520
7km	70%	35000	4	191	3275922	366773	2889180	2025922
7km	70%	35000	4	192	3864842	437516	3374290	2111130
7km	70%	35000	4	292	3211698	361241	2812979	2040582
7km	70%	35000	4	249	3567405	378027	3146774	2093042
7km	70%	35000	4	414	5053520	483583	4508059	3244852
7km	70%	35000	4	229	2957555	313483	2620689	1650300
7km	70%	35000	4	305	3727123	390718	3313456	2061516
7km	70%	35000	4	212	3914721	420878	3449356	2310295
7km	70%	35000	4	294	3681926	390235	3247091	2222263
7km	70%	35000	4	233	3606138	363107	3213821	2068043
7km	70%	35000	4	262	4352410	428968	3890974	2603658
7km	70%	35000	4	281	2210282	237205	1959407	1640230
7km	70%	35000	4	313	4005867	443740	3485493	2222872
7km	70%	35000	4	237	3549759	358304	3162121	2194561
7km	70%	35000	4	177	3911366	417105	3464469	2020749
7km	70%	35000	4	287	3314874	351813	2933560	2050730
7km	70%	35000	4	280	3369912	302516	3045092	2057432
7km	70%	35000	4	217	4156285	391897	3735007	2433118
7km	70%	35000	4	201	3715697	378299	3307554	2004810
7km	70%	35000	4	236	3545960	366839	3150608	2050271
7km	70%	35000	4	324	4537019	413666	4075850	2550678
7km	70%	35000	4	253	2240204	267639	1948423	1685970
7km	70%	35000	4	276	4558777	407814	4097410	2357832
7km	70%	35000	4	272	3442896	355193	3055418	2218462
7km	70%	35000	4	232	2975020	346728	2608018	2000041
7km	70%	35000	4	348	4058044	456467	3548145	2421648
7km	70%	35000	4	232	3288716	314308	2951444	1856930
7km	70%	35000	4	306	4984019	461711	4458689	2689753
7km	70%	35000	4	379	4518374	402232	4088015	2460982
7km	70%	35000	4	212	3275679	355273	2866363	2227155
7km	70%	35000	4	283	4100635	389431	3679634	2312243
7km	70%	35000	4	262	3638405	383772	3209912	2246333
7km	70%	35000	4	242	2068124	252616	1795171	1555556
7km	70%	35000	4	286	3515345	352731	3124908	2211687
7km	70%	35000	4	231	3683630	356739	3297301	1987950
7km	70%	35000	4	240	3340118	356621	2934838	2066902
7km	70%	35000	4	279	4089756	390795	3668366	2553161
7km	70%	35000	4	278	4014087	354485	3615485	2527785
7km	70%	35000	4	227	3292548	366864	2880262	2079101
7km	70%	35000	4	257	4650698	482723	4126919	2653146
7km	70%	35000	4	239	3380953	375251	2974146	2095713
7km	70%	35000	4	306	3379651	351027	2982547	1984096
7km	70%	35000	4	223	2452898	267218	2151546	1703979
7km	70%	35000	4	227	4043838	371016	3639198	2124289
7km	70%	35000	4	266	3856692	409336	3410485	2660228
7km	70%	35000	4	274	4417647	413948	3956545	2602645
7km	70%	35000	4	292	4312620	428435	3832147	2458635
7km	70%	35000	4	280	4197453	399556	3765649	2471321
7km	70%	35000	4	169	2795911	322578	2440202	1805420
7km	70%	35000	4	230	3250230	367309	2830374	2129331
7km	70%	35000	4	242	3423675	376054	2994653	2068358
7km	70%	35000	4	305	3308635	364754	2884217	1983323
7km	70%	35000	4	229	3017619	331134	2663793	1701879
7km	70%	35000	4	222	2697142	311202	2350671	1727584
7km	70%	35000	4	186	3367207	399040	2909863	2018476
7km	70%	35000	4	262	3942009	398831	3507656	2584417
7km	70%	35000	4	394	4595367	454807	4107071	2769804
7km	70%	35000	4	299	4037319	389569	3600143	2274135
7km	70%	35000	4	299	4916384	479999	4402756	2550761
7km	70%	35000	4	272	3935008	419630	3467193	2521401
7km	70%	35000	4	203	3203724	315554	2849166	1947697
7km	70%	35000	4	235	3095428	327175	2698732	2139295
7km	70%	35000	4	254	3338186	372248	2938934	1912286
7km	70%	35000	4	297	4019994	435995	3539100	2285677
7km	70%	35000	4	242	2869645	332830	2501182	1940735
7km	70%	35000	4	225	3516624	387613	3095661	2179131
7km	70%	35000	4	192	3244555	359349	2851181	1959480
7km	70%	35000	4	283	3901582	376748	3491851	2444247
7km	70%	35000	4	298	4154961	388132	3748875	2309364
7km	70%	35000	4	203	3477747	388177	3061831	2075196
7km	70%	35000	4	291	4038051	357608	3624524	2538054
7km	70%	35000	4	255	3587506	403430	3143613	2241180
7km	70%	35000	4	215	3139454	372744	2733104	2101563
7km	70%	35000	4	354	3709148	399399	3262725	2257778
7km	70%	35000	4	266	4617587	425269	4135295	2429729
7km	70%	35000	4	249	2939792	324435	2580188	1887661
7km	70%	35000	4	261	4614386	434302	4144091	2620127
7km	70%	35000	4	239	3426224	381706	3009859	1826006
7km	70%	35000	4	185	3119314	333158	2738449	1862065
7km	70%	35000	4	219	3736180	397928	3307556	2157346
7km	70%	35000	4	300	3516939	370047	3111340	2206312
7km	70%	35000	4	242	3893762	435854	3428220	2347446
7km	70%	35000	4	231	3546947	376889	3132555	2245057
7km	70%	35000	4	200	3800802	362241	3399716	2228655
7km	70%	35000	4	236	4414938	426660	3938827	2717538
7km	70%	35000	4	262	3362029	374934	2944365	1866869
7km	70%	35000	4	293	3932252	354696	3543397	2489685
7km	70%	35000	4	184	3128497	377653	2727834	1673372
7km	70%	35000	4	180	2898459	326193	2547057	1964715
7km	70%	35000	4	235	3665845	369164	3251593	2079325
7km	70%	35000	4	175	3148726	345712	2770727	1618226
7km	70%	35000	4	274	4075749	419556	3610285	2285647
7km	70%	35000	4	255	2349282	263027	2055740	1737834
7km	70%	35000	4	239	4170066	367300	3776234	2270490
7km	70%	35000	4	252	3067258	323674	2693779	1825949
7km	70%	35000	4	212	3570505	382774	3155014	2263970
7km	70%	35000	4	200	3740206	371078	3311023	2119353
7km	70%	35000	4	245	3886445	371777	3485207	2224329
7km	70%	35000	4	234	4008492	394307	3593455	2238288
7km	70%	35000	4	303	3516253	381206	3103448	2241969
7km	70%	35000	4	249	3368931	415480	2918017	2266957
7km	70%	35000	4	205	3971379	432705	3461409	2225556
7km	70%	35000	4	226	3985828	456174	3485141	2049014
7km	70%	35000	4	289	5118457	472427	4614944	2954018
7km	70%	35000	4	221	4399833	435526	3905595	2293664
7km	70%	35000	4	219	3326557	376402	2907943	2097514
7km	70%	35000	4	195	2899617	322750	2544809	1699713
7km	70%	35000	4	255	3399551	387814	2985010	2055271
7km	70%	35000	4	251	2978453	305569	2629930	1781603
7km	70%	35000	4	271	3415788	366938	3010058	2129301
7km	70%	35000	4	281	3760990	368563	3345417	2239567
7km	70%	35000	4	220	3255624	339591	2895956	1821206
7km	70%	35000	4	372	3845153	448443	3367436	2090768
7km	70%	35000	4	230	3376299	376539	2970814	2053808
7km	70%	35000	4	177	3007488	346085	2629633	1869439
7km	70%	35000	4	276	3552307	378429	3137412	1984375
7km	70%	35000	4	198	3988301	439810	3505167	2139535
7km	70%	35000	4	206	2774737	290512	2445411	1736779
7km	70%	35000	4	217	2592913	297222	2257863	1620499
7km	70%	35000	4	226	3912966	410865	3460564	2311992
7km	70%	35000	4	220	4003214	354273	3615078	2309903
7km	70%	35000	4	235	3525358	373085	3119864	2107342
7km	70%	35000	4	289	3550783	384868	3134375	2137212
7km	70%	35000	4	374	3867952	406246	3415568	2350956
7km	70%	35000	4	222	3529660	374146	3122163	2282579
7km	70%	35000	4	276	3197670	341339	2820273	1984480
7km	70%	35000	4	209	3176533	359841	2773693	2030838
7km	70%	35000	4	249	4234442	403617	3791669	2561486
7km	70%	35000	4	255	3343174	347410	2964537	2017743
7km	70%	35000	4	278	2775980	288926	2459559	2056563
7km	70%	35000	4	261	4288656	407458	3834284	2471515
7km	70%	35000	4	249	3351329	323505	3001096	2187036
7km	70%	35000	4	224	3980668	398966	3539745	2268492
7km	70%	35000	4	208	4084661	432811	3604854	2117116
7km	70%	35000	4	184	3649285	369387	3244465	2045526
7km	70%	35000	4	259	4028517	432909	3564406	2215690
7km	70%	35000	4	239	3564336	416581	3112093	2654512
7km	70%	35000	4	230	3161616	322202	2797559	1820152
7km	70%	35000	4	237	2668271	301850	2341415	1889820
7km	70%	35000	4	227	2941394	307352	2592006	1699681
7km	70%	35000	4	223	2692657	315648	2350795	1875753
7km	70%	35000	4	246	4344613	419532	3866254	2369699
7km	70%	35000	4	168	2942072	344387	2566481	1888941
7km	70%	35000	4	159	3391125	354950	3006653	1874110
7km	70%	35000	4	231	3091225	365761	2691333	2285579
7km	70%	35000	4	254	3385448	375932	2979383	1993814
7km	70%	35000	4	210	3732795	409137	3286684	2182976
7km	70%	35000	4	259	4526491	454135	4033495	2335968
7km	70%	35000	4	328	4795669	417276	4329513	2590451
7km	70%	35000	4	293	3145030	345559	2758296	1862001
7km	70%	35000	4	260	3501733	378050	3075258	2221215
7km	70%	35000	4	240	2757422	310628	2417517	1804265
7km	70%	35000	4	281	3988014	386868	3560746	2411536
7km	70%	35000	4	272	3283295	365134	2890399	2132613
7km	70%	35000	4	221	3226192	387032	2806410	2332461
7km	70%	35000	4	185	2885530	359375	2496990	1905732
7km	70%	35000	4	268	3039608	337158	2672878	2134104
7km	70%	35000	4	249	3456614	383426	3009842	2115689
7km	70%	35000	4	264	2738759	283005	2431362	1671885
7km	70%	35000	4	247	3562778	376351	3153999	1945867
7km	70%	35000	4	211	3173566	331903	2799051	2007374
7km	70%	35000	4	234	3461859	345784	3093185	1966080
7km	70%	35000	4	243	2364740	238779	2113431	1660947
7km	70%	35000	4	199	3061429	342811	2682147	1756119
7km	70%	35000	4	347	4104855	442223	3626859	2503846
7km	70%	35000	4	310	4276800	449915	3787633	2286204
7km	70%	35000	4	223	4263738	440176	3776485	2337083
7km	70%	35000	4	244	3710692	369090	3291932	2180135
7km	70%	35000	4	247	2741017	293623	2419546	1887058
7km	70%	35000	4	237	3387566	383233	2973761	2094044
7km	70%	35000	4	217	3014181	329844	2655282	1846048
7km	70%	35000	4	181	3385719	391652	2972124	1808217
7km	70%	35000	4	276	3706487	369167	3283057	2045549
7km	70%	35000	4	329	3839814	408390	3392072	2309497
7km	70%	35000	4	268	4342407	435694	3863810	2329598
7km	70%	35000	4	262	3092873	355743	2693531	1899890
7km	70%	35000	4	219	3396704	364892	3006825	2181307
7km	70%	35000	4	199	3637918	381835	3222940	2184893
7km	70%	35000	4	335	3118121	342800	2755054	2034274
7km	70%	35000	4	257	3267204	380500	2857354	2001756
7km	70%	35000	4	224	3500426	403031	3028238	1970224
7km	70%	35000	4	239	3589070	357873	3206106	2334288
7km	70%	35000	4	366	4176693	392616	3739842	2423069
7km	70%	35000	4	219	4389022	399589	3948549	2274725
7km	70%	35000	4	261	3884182	430622	3408166	2214506
7km	70%	35000	4	272	4131633	401220	3708124	2390753
7km	70%	35000	4	391	4534328	403693	4097934	2592216
7km	70%	35000	4	196	3463082	345192	3081726	1886194
7km	70%	35000	4	371	4053640	429001	3584613	2423593
7km	70%	35000	4	289	3197002	332134	2819923	1982538
7km	70%	35000	4	275	4312269	436498	3852567	2484547
7km	70%	35000	4	195	3452754	366258	3057307	2115187
7km	70%	35000	4	347	3867868	359384	3460044	2124256
7km	70%	35000	4	319	4359957	444292	3872845	2349077
7km	70%	35000	4	446	5234920	483959	4708020	2628619
7km	70%	35000	4	277	3412665	324044	3069190	2006731
7km	70%	35000	4	189	3644332	369612	3236737	2265810
7km	70%	35000	4	240	3160188	296974	2822690	2052068
7km	70%	35000	4	238	4158006	381019	3755418	2382685
7km	70%	35000	4	216	3854647	388360	3422516	2302232
7km	70%	35000	4	191	3673849	367088	3279240	1966308
7km	70%	35000	4	242	4938875	467958	4423874	2564385
7km	70%	35000	4	443	4874283	417374	4419514	2879287
7km	70%	35000	4	277	3911028	395852	3472235	2042283
7km	70%	35000	4	210	4240884	404512	3769865	2140260
7km	70%	35000	4	273	3807484	428868	3339262	2266025
7km	70%	35000	4	340	4384348	405960	3946186	2422203
7km	70%	35000	4	249	3065290	330065	2704683	1963390
7km	70%	35000	4	233	3780532	402125	3324908	2294134
7km	70%	35000	4	166	2792226	301334	2464006	1768050
7km	70%	35000	4	253	2627554	303204	2292751	1853034
7km	70%	35000	4	271	3115402	354557	2726744	1833621
7km	70%	35000	4	222	2917811	315010	2577329	1807081
7km	70%	35000	4	240	4068348	374416	3660493	2278142
7km	70%	35000	4	261	3665065	381154	3262856	2055771
7km	70%	35000	4	206	3093410	328173	2740490	1902433
7km	70%	35000	4	281	4143597	451884	3659404	2484133
7km	70%	35000	4	245	4141320	462310	3651617	2227303
7km	70%	35000	4	240	3438942	334919	3046918	2164827
7km	70%	35000	4	187	4062449	428345	3598200	2365985
7km	70%	35000	4	156	3278985	372750	2871941	1834314
7km	70%	35000	4	223	3179004	367650	2783994	1972803
7km	70%	35000	4	315	3291630	367422	2872199	2095101
7km	70%	35000	4	309	2922841	320114	2578789	2054335
7km	70%	35000	4	228	3108985	364776	2699724	2099313
7km	70%	35000	4	248	2857376	272190	2565528	1972212
7km	70%	35000	4	258	2660984	288451	2354457	1685362
7km	70%	35000	4	211	3623861	382446	3212826	2129184
7km	70%	35000	4	281	3215987	372996	2804504	1905844
7km	70%	35000	4	199	3692840	387031	3268823	2185916
7km	70%	35000	4	254	3218454	366369	2821937	1943171
7km	70%	35000	4	264	4211184	418503	3763086	2597198
7km	70%	35000	4	247	3251423	394340	2816235	1867581
7km	70%	35000	4	242	3976248	397602	3530407	2461616
7km	70%	35000	4	275	2887708	313466	2551693	1789021
7km	70%	35000	4	342	3344295	376215	2934562	2286522
7km	70%	35000	4	255	3507423	425584	3035639	2008499
7km	70%	35000	4	277	3257723	366758	2863022	1933770
7km	70%	35000	4	220	3735970	389940	3300596	2162388
7km	70%	35000	4	246	3529014	339245	3163681	2385499
7km	70%	35000	4	211	3706775	386195	3271014	2157594
7km	70%	35000	4	198	3734203	343407	3365644	2023078
7km	70%	35000	4	347	3440879	362593	3042158	2188098
7km	70%	35000	4	205	3589090	387439	3162073	2266724
7km	70%	35000	4	195	2694956	328521	2328790	1668937
7km	70%	35000	4	196	2471036	273996	2177330	1610705
7km	70%	35000	4	327	4595719	428997	4133683	2347104
7km	70%	35000	4	276	4739230	411410	4290531	2497865
7km	70%	35000	4	266	3711455	425108	3256473	2331921
7km	70%	35000	4	241	3513933	358150	3115799	2043588
7km	70%	35000	4	186	2787790	313100	2445332	1804659
7km	70%	35000	4	234	3963236	425739	3485186	2303258
7km	70%	35000	4	387	4518377	454978	4012444	2867910
7km	70%	35000	4	253	3633042	374768	3233494	2098559
7km	70%	35000	4	247	3417234	390597	2981779	2137365
7km	70%	35000	4	238	3869045	371740	3456695	2174320
7km	70%	35000	4	283	3720841	377907	3309710	2231254
7km	70%	35000	4	218	3322496	346971	2933885	2125981
7km	70%	35000	4	206	3454135	378624	3038250	2087391
7km	70%	35000	4	217	3059434	343067	2680925	1995869
7km	70%	35000	4	219	3816476	359374	3394226	2142385
7km	70%	35000	4	268	3773589	370237	3365762	2198950
7km	70%	35000	4	238	4009344	372741	3609493	2020832
7km	70%	35000	4	202	2908869	329604	2552332	2020530
7km	70%	35000	4	261	3779131	384932	3355522	2203438
7km	70%	35000	4	235	2980407	301754	2661114	1714150
7km	70%	35000	4	201	3312970	352010	2925906	1950333
7km	70%	35000	4	196	3465974	369882	3052291	1977451
7km	70%	35000	4	278	3607129	414410	3158379	2164481
7km	70%	35000	4	323	3426353	311763	3033453	2081521
7km	70%	35000	4	262	2515105	277269	2208592	1615207
7km	70%	35000	4	322	4034698	363003	3639782	2337348
7km	70%	35000	4	265	3476245	369171	3056603	2058725
7km	70%	35000	4	337	4297506	457429	3786668	2526140
7km	70%	35000	4	215	3148992	341729	2782971	2059096
7km	70%	35000	4	206	3137691	328018	2781608	2172136
7km	70%	35000	4	316	4152936	428139	3677397	2530836
7km	70%	35000	4	238	4032817	442759	3564078	2365099
7km	70%	35000	4	252	3064047	332325	2704559	1873378
7km	70%	35000	4	265	3295354	344232	2915333	1881584
7km	70%	35000	4	208	2827348	281453	2526438	2188892
7km	70%	35000	4	301	3601507	387353	3174544	2561080
7km	70%	35000	4	205	4026785	399920	3606187	2516905
7km	70%	35000	4	227	2519836	259679	2233875	1612898
7km	70%	35000	4	202	3096503	338091	2715403	1825250
7km	70%	35000	4	247	3430598	360213	3036536	2268836
7km	70%	35000	4	208	2504069	295486	2180563	1846583
7km	70%	35000	4	254	3826878	368967	3414568	2431350
7km	70%	35000	4	208	3553541	362241	3167220	2077836
7km	70%	35000	4	257	3055360	324627	2706876	1827487
7km	70%	35000	4	372	3477049	373327	3069091	2249087
7km	70%	35000	4	151	3133365	327090	2764853	1880186
7km	70%	35000	4	232	3472926	363238	3074760	1943537
7km	70%	35000	4	340	3769469	388039	3351409	2103608
7km	70%	35000	4	294	3128009	330426	2772190	1907122
7km	70%	35000	4	302	5250191	514666	4702188	2692602
7km	70%	35000	4	284	3903669	413573	3439582	2477631
7km	70%	35000	4	335	3186278	310227	2830939	1922585
7km	70%	35000	4	286	3479459	382325	3065253	1885995
7km	70%	35000	4	280	2945152	369286	2552312	1901397
7km	70%	35000	4	193	3352826	327547	3003023	1833580
7km	70%	35000	4	217	3194419	351998	2816735	1989915
7km	70%	35000	4	180	3131107	385938	2723417	1969967
7km	70%	35000	4	342	3446327	389338	3021951	2608693
7km	70%	35000	4	276	4110788	427870	3630480	2291523
7km	70%	35000	4	262	3625681	402583	3182729	2054091
7km	70%	35000	4	354	4360446	460227	3873557	2436636
7km	70%	35000	4	219	3699474	356412	3283193	2292352
7km	70%	35000	4	240	3577164	374442	3174083	2134377
7km	70%	35000	4	260	3153367	352928	2772876	1927279
7km	70%	35000	4	273	4113588	464370	3618637	2333701
7km	70%	35000	4	293	3413835	364622	3018249	2049741
7km	70%	35000	4	238	3353597	390031	2925497	1943452
7km	70%	35000	4	462	3180343	335958	2822793	1840999
7km	70%	35000	4	171	3271793	351733	2883908	1969549
7km	70%	35000	4	243	3147643	356583	2763242	2153105
7km	70%	35000	4	204	3405084	382178	2978980	2083907
7km	70%	35000	4	239	3317462	344964	2929702	1839507
7km	70%	35000	4	412	3943326	397585	3516133	2263469
7km	70%	35000	4	195	3630596	408364	3201465	2176326
7km	70%	35000	4	303	2791814	324339	2444394	1697896
7km	70%	35000	4	280	4603180	420481	4123030	2651973
7km	70%	35000	4	297	3248968	341476	2889228	1966307
7km	70%	35000	4	255	3430540	412915	2990909	2279083
7km	70%	35000	4	207	3416723	379669	3013405	2015785
7km	70%	35000	4	265	4164347	390781	3745810	2428863
7km	70%	35000	4	292	3509025	382912	3084369	2372160
7km	70%	35000	4	245	3294671	345953	2919126	2044372
7km	70%	35000	4	302	3844191	432579	3383127	2373473
7km	70%	35000	4	202	4219969	413760	3769523	2741498
7km	70%	35000	4	237	3206971	345561	2824780	1993580
7km	70%	35000	4	206	3489598	381566	3085593	1749646
7km	70%	35000	4	264	3847481	383086	3421762	2345321
7km	70%	35000	4	358	4018424	405526	3545806	2569971
7km	70%	35000	4	238	3141527	336207	2784071	1814390
7km	70%	35000	4	312	2806868	301191	2471945	1673035
7km	70%	35000	4	266	4367608	463550	3873867	2447951
7km	70%	35000	4	215	3289472	391735	2879510	1879723
7km	70%	35000	4	215	3346096	344110	2965014	1970268
7km	70%	35000	4	198	3026658	347140	2660994	1818884
7km	70%	35000	4	278	3957657	431297	3494116	2529861
7km	70%	35000	4	223	3349412	322859	2993869	1934047
7km	70%	35000	4	354	3365398	347896	2991137	1920597
7km	70%	35000	4	225	3589702	362309	3181041	2100908
7km	70%	35000	4	282	4381369	413761	3930474	2394541
7km	70%	35000	4	241	4510727	464102	4002995	2513786
7km	70%	35000	4	318	4035975	353554	3656974	2190954
7km	70%	35000	4	355	4094016	443964	3590850	2266934
7km	70%	35000	4	285	3710476	404228	3278693	2402391
7km	70%	35000	4	242	3605458	403258	3163762	2066183
7km	70%	35000	4	236	3520643	386139	3102485	2152766
7km	70%	35000	4	220	3546808	386987	3120613	2289154
7km	70%	35000	4	210	3831729	393230	3416120	2207682
7km	70%	35000	4	202	3676043	428822	3216161	2139730
7km	70%	35000	4	262	3404668	350357	2997172	2252112
7km	70%	35000	4	277	4186466	419607	3725827	2338138
7km	70%	35000	4	256	3662295	420459	3199257	2469944
7km	70%	35000	4	212	3741531	368063	3310483	2178932
7km	70%	35000	4	217	3413300	340725	3013807	1798751
7km	70%	35000	4	239	3154642	349979	2776884	1887268
7km	70%	35000	4	168	3435706	408128	2973938	2006936
7km	70%	35000	4	307	4125778	403620	3672325	2218565
7km	70%	35000	4	196	4187428	435076	3702351	2514985
7km	70%	35000	4	238	4603989	480359	4080599	2502203
7km	70%	35000	4	374	3523397	391711	3102290	2182946
7km	70%	35000	4	278	3160699	330889	2804670	2016134
7km	70%	35000	4	206	3162873	324871	2802502	1976532
7km	70%	35000	4	236	2706740	331505	2352231	1878888
7km	70%	35000	4	220	2806429	310920	2446435	1877607
7km	70%	35000	4	240	3503296	382525	3082869	1988700
7km	70%	35000	4	221	3592797	429503	3107790	2591307
7km	70%	35000	4	266	3865126	426066	3407953	2366079
7km	70%	35000	4	246	3233666	372838	2830699	2188842
7km	70%	35000	4	254	4411930	404800	3975909	2505906
7km	70%	35000	4	200	2995573	312724	2633715	1800780
7km	70%	35000	4	192	3390366	388385	2956114	1991124
7km	70%	35000	4	191	3406823	356489	3021567	1871000
7km	70%	35000	4	268	2858978	320405	2518978	1895812
7km	70%	35000	4	196	2907000	311517	2561083	1808057
7km	70%	35000	4	192	3522755	379585	3119803	2093294
7km	70%	35000	4	364	4124107	389624	3701482	2623574
7km	70%	35000	4	208	2919866	331458	2554065	1785969
7km	70%	35000	4	277	4318931	388008	3876064	2479705
7km	70%	35000	4	217	3588057	368275	3182920	2260227
7km	70%	35000	4	306	3562660	359531	3181077	2092207
7km	70%	35000	4	297	4105433	419844	3652295	2413044
7km	70%	35000	4	237	4303617	427654	3844569	2395973
7km	70%	35000	4	255	3122047	315077	2777819	1990996
7km	70%	35000	4	231	3507444	378257	3075309	1898296
7km	70%	35000	4	379	3650978	384810	3211449	2074148
7km	70%	35000	4	277	3458517	346032	3052312	2233774
7km	70%	35000	4	209	4216959	429060	3759499	2688289
7km	70%	35000	4	343	4490878	382593	4074176	2439790
7km	70%	35000	4	192	2880113	328776	2534091	1632466
7km	70%	35000	4	165	2957629	330067	2605490	1831312
7km	70%	35000	4	200	3981748	428625	3529845	2079024
7km	70%	35000	4	194	3528229	365559	3135074	2135899
7km	70%	35000	4	219	4700563	434247	4212146	2463389
7km	70%	35000	4	237	3445783	377345	3043213	2011023
7km	70%	35000	4	293	4019033	420590	3554160	2139208
7km	70%	35000	4	222	4054561	417876	3606156	2112461
7km	70%	35000	4	253	3522998	354661	3115135	2322949
7km	70%	35000	4	342	4749567	463813	4242738	2583556
7km	70%	35000	4	223	4110799	406095	3674114	2383598
7km	70%	35000	4	263	3928956	405973	3478905	2510673
7km	70%	35000	4	236	4273729	438064	3788064	2630757
7km	70%	35000	4	357	4012980	418318	3564063	2210472
7km	70%	35000	4	219	3062070	344404	2674327	1855866
7km	70%	35000	4	252	4248741	418313	3798929	2196838
7km	70%	35000	4	288	2747543	284296	2428874	2170174
7km	70%	35000	4	196	3293860	336504	2929625	2371698
7km	70%	35000	4	259	3879421	405303	3448258	2540665
7km	70%	35000	4	186	3140558	354556	2768977	1835336
7km	70%	35000	4	241	3535430	382099	3125194	2177280
7km	70%	35000	4	277	3798311	393040	3363886	2167609
7km	70%	35000	4	280	4152449	412606	3689437	2400320
7km	70%	35000	4	200	3307525	385847	2888006	2063757
7km	70%	35000	4	217	3005361	319816	2663948	1913481
7km	70%	35000	4	230	3673354	367274	3270877	2457418
7km	70%	35000	4	261	4302679	433243	3832130	2428888
7km	70%	35000	4	306	3654934	363479	3270066	2055597
7km	70%	35000	4	390	3553821	379638	3140200	2284055
7km	70%	35000	4	180	2232373	260725	1950514	1719913
7km	70%	35000	4	221	3516701	416776	3079728	2248035
7km	70%	35000	4	391	4147887	405892	3695751	2399883
7km	70%	35000	4	242	3422460	330432	3050832	1901877
7km	70%	35000	4	244	4251066	451318	3752196	2232656
7km	70%	35000	4	219	3001570	341934	2633661	2299009
7km	70%	35000	4	290	3838258	394658	3421563	2160478
7km	70%	35000	4	286	3696993	438464	3214603	2262314
7km	70%	35000	4	234	3757544	415060	3294455	2257556
7km	70%	35000	4	255	3301327	382836	2893163	1930037
7km	70%	35000	4	228	3301160	316568	2963574	2067420
7km	70%	35000	4	232	3555613	372451	3151432	1887060
7km	70%	35000	4	307	4343518	408245	3895013	2585161
7km	70%	35000	4	269	3019858	340452	2654570	1740208
7km	70%	35000	4	203	3428246	344843	3041471	2167080
7km	70%	35000	4	231	3066855	323744	2712343	2093956
7km	70%	35000	4	223	4223428	458111	3723854	2335108
7km	70%	35000	4	264	2772334	315010	2425604	1719913
7km	70%	35000	4	306	3117650	343729	2751141	1847498
7km	70%	35000	4	292	3379316	344812	2997344	2150117
7km	70%	35000	4	409	3851489	387046	3429566	2366925
7km	70%	35000	4	425	3942076	371959	3535947	2496091
7km	70%	35000	4	195	2831412	311637	2485299	1852825
7km	70%	35000	4	224	5008938	438578	4527672	2652133
7km	70%	35000	4	292	3822440	414032	3376719	2427623
7km	70%	35000	4	272	2947967	331249	2586643	1793962
7km	70%	35000	4	278	3304973	344925	2917762	1939420
7km	70%	35000	4	281	3506818	383560	3076590	2487739
7km	70%	35000	4	424	3225507	338318	2862929	1848194
7km	70%	35000	4	273	3360986	341956	2986317	2000579
7km	70%	35000	4	197	3913281	364871	3518566	2391984
7km	70%	35000	4	327	3279169	341902	2898856	1881397
7km	70%	35000	4	250	3037467	329939	2676710	1966002
7km	70%	35000	4	225	3237253	356566	2843080	1967489
7km	70%	35000	4	233	3417427	348419	3045719	2061576
7km	70%	35000	4	353	4446920	460309	3953301	2840716
7km	70%	35000	4	232	3145377	375542	2740860	2400847
7km	70%	35000	4	414	4454431	428322	3979323	2717178
7km	70%	35000	4	340	3278382	363202	2870430	1952894
7km	70%	35000	4	359	2682800	288376	2364843	1849305
7km	70%	35000	4	247	3480678	368150	3085440	2014591
7km	70%	35000	4	203	3496613	363034	3104833	2175012
7km	70%	35000	4	194	2978914	326927	2614746	1972484
7km	70%	35000	4	290	3785044	433776	3321306	2134443
7km	70%	35000	4	375	3370269	379147	2961444	1985688
7km	70%	35000	4	251	3999308	408107	3556902	2236850
7km	70%	35000	4	195	3542923	367141	3144038	2372504
7km	70%	35000	4	335	3481655	331666	3120131	1840602
7km	70%	35000	4	194	3336001	359042	2945922	1921677
7km	70%	35000	4	271	3062101	313389	2713930	1850220
7km	70%	35000	4	182	2506008	279665	2196015	1694001
7km	70%	35000	4	214	2942551	338235	2569565	1915479
7km	70%	35000	4	192	2993047	310731	2641026	1702480
7km	70%	35000	4	314	4143215	405438	3700230	2423574
7km	70%	35000	4	281	3705748	356274	3297903	2327240
7km	70%	35000	4	192	3594678	359993	3206764	1968726
7km	70%	35000	4	227	4259555	375144	3844266	2206721
7km	70%	35000	4	278	4452529	434646	3983265	2495280
7km	70%	35000	4	199	3501412	401257	3058143	2091618
7km	70%	35000	4	197	3430480	361998	3036488	2248325
7km	70%	35000	4	416	3192501	349137	2811437	1921797
7km	70%	35000	4	217	3399437	342973	3015032	2317608
7km	70%	35000	4	204	3291526	398018	2865476	2200283
7km	70%	35000	4	239	3694138	346482	3321290	2252538
7km	70%	35000	4	383	4633235	448501	4147222	2953764
7km	70%	35000	4	217	3215635	339832	2820538	1777953
7km	70%	35000	4	234	3256008	348288	2865019	2137647
7km	70%	35000	4	235	4112357	398236	3673521	2485152
7km	70%	35000	4	176	3563177	435397	3101087	2344969
7km	70%	35000	4	224	3011870	309056	2678334	1876040
7km	70%	35000	4	278	4104011	454302	3573457	2694933
7km	70%	35000	4	191	3036382	357394	2646699	1924798
7km	70%	35000	4	179	3047154	354077	2649772	1953071
7km	70%	35000	4	266	4389455	425997	3929759	2320911
7km	70%	35000	4	282	3363150	383088	2949150	2116533
7km	70%	35000	4	207	4455348	422009	4002156	2501933
7km	70%	35000	4	252	4091385	362640	3690158	2183401
7km	70%	35000	4	282	3021281	310818	2681546	1764706
7km	70%	35000	4	271	4689991	432266	4200990	2609735
7km	70%	35000	4	222	3247990	374990	2835844	2001558
7km	70%	35000	4	277	2720367	301559	2395799	1679027
7km	70%	35000	4	184	3360213	362217	2955070	1819398
7km	70%	35000	4	354	3897895	327472	3532948	2299721
7km	70%	35000	4	344	4423742	428957	3957121	2569534
7km	70%	35000	4	199	3334155	368154	2921929	1849082
7km	70%	35000	4	298	4050012	369463	3646797	2436861
7km	70%	35000	4	462	3223112	318447	2869096	2186966
7km	70%	35000	4	198	3634682	359576	3234197	2140485
7km	70%	35000	4	220	3032119	350238	2646631	2149335
7km	70%	35000	4	210	2502153	265847	2203562	1568366
7km	70%	35000	4	357	3422542	367373	3023926	1985151
7km	70%	35000	4	293	3009133	315927	2655185	1838974
7km	70%	35000	4	238	3021473	365983	2616850	2021552
7km	70%	35000	4	167	3378900	376721	2973600	1840113
7km	70%	35000	4	219	4154579	403506	3706703	2372096
7km	70%	35000	4	254	3484742	402689	3034592	2136224
7km	70%	35000	4	290	3400314	343739	3020082	2343316
7km	70%	35000	4	189	2934315	332903	2577479	2078434
7km	70%	35000	4	247	4286143	396610	3844447	2428801
7km	70%	35000	4	247	3419434	346988	3023723	1984696
7km	70%	35000	4	230	3579335	393115	3148642	2194013
7km	70%	35000	4	236	2641713	272403	2356061	1724429
7km	70%	35000	4	216	2787940	294678	2460156	1687762
7km	70%	35000	4	247	3325166	348316	2924857	1833827
7km	70%	35000	4	253	4149924	421468	3687767	2327383
7km	70%	35000	4	254	3339633	358948	2945094	2219339
7km	70%	35000	4	238	3945382	411982	3491889	2234934
7km	70%	35000	4	323	4607742	401221	4181196	2386211
7km	70%	35000	4	284	3042798	301752	2705464	1776540
7km	70%	35000	4	286	2672777	298777	2346952	1810891
7km	70%	35000	4	230	3286285	347269	2907942	2004284
7km	70%	35000	4	262	4881826	442908	4392597	2535173
7km	70%	35000	4	268	3610680	350249	3218632	2189541
7km	70%	35000	4	234	3998369	391718	3543211	2531278
7km	70%	35000	4	257	4302028	371915	3882248	2414045
7km	70%	35000	4	187	3705351	331799	3344926	2060866
7km	70%	35000	4	231	3202376	385313	2794663	2122589
7km	70%	35000	4	228	4600416	418458	4147918	2209864
7km	70%	35000	4	268	4402157	437033	3910390	2809063
7km	70%	35000	4	311	3297952	360488	2895640	1810531
7km	70%	35000	4	254	3964138	440567	3469919	2254991
7km	70%	35000	4	190	2089104	257177	1815442	1713525
7km	70%	35000	4	329	3376130	349114	2979370	1930758
7km	70%	35000	4	312	3194618	364300	2797203	2041004
7km	70%	35000	4	217	3563031	395555	3130052	1975654
7km	70%	35000	4	321	3944864	428606	3474623	1975742
7km	70%	35000	4	219	3727768	376071	3317449	2078244
7km	70%	35000	4	201	4841445	411980	4371784	2451347
7km	70%	35000	4	266	3325209	347480	2933280	1973400
7km	70%	35000	4	274	4696714	443277	4228115	2559225
7km	70%	35000	4	266	3437740	391000	3013703	1856286
7km	70%	35000	4	221	2920685	352756	2544955	1981260
7km	70%	35000	4	274	4588596	495142	4060590	2448531
7km	70%	35000	4	276	4742917	457388	4228418	2747295
7km	70%	35000	4	297	3400196	404413	2963073	2204503
7km	70%	35000	4	222	3208874	344110	2806810	1889629
7km	70%	35000	4	296	4467186	384080	4049912	2457994
7km	70%	35000	4	257	4441000	406431	4000453	2342864
7km	70%	35000	4	313	5044195	507279	4498701	3094525
7km	70%	35000	4	248	3758648	413035	3300469	2092617
7km	70%	35000	4	373	4086228	404912	3654171	2351262
7km	70%	35000	4	170	3548120	367722	3153934	2018753
7km	70%	35000	4	257	4370402	435416	3885898	2409659
7km	70%	35000	4	184	3778103	401398	3339894	2121692
7km	70%	35000	4	273	3568337	378729	3151529	1942616
7km	70%	35000	4	299	4761326	438286	4266622	2794732
7km	70%	35000	4	287	2814451	292439	2480057	1993578
7km	70%	35000	4	352	4005832	432859	3538223	2322217
7km	70%	35000	4	247	4479730	443250	3991721	2463950
7km	70%	35000	4	239	3855207	433082	3381315	2431109
7km	70%	35000	4	269	3737647	437976	3262525	2351659
7km	70%	35000	4	217	2257550	280938	1961882	1566528
7km	70%	35000	4	395	3374173	386774	2959626	1923079
7km	70%	35000	4	213	3294598	362046	2897273	2106304
7km	70%	35000	4	194	3549407	395969	3102536	2166474
7km	70%	35000	4	328	3054073	318711	2713022	1788837
7km	70%	35000	4	273	2673089	309780	2321867	1895953
7km	70%	35000	4	284	3601685	389433	3165146	2121515
7km	70%	35000	4	313	3463560	366891	3050982	2338325
7km	70%	35000	4	211	3108539	373498	2704024	2019947
7km	70%	35000	4	202	3316969	363416	2931932	1763493
7km	70%	35000	4	357	4269991	410291	3811522	2834319
7km	70%	35000	4	312	4740037	452092	4252056	2904522
7km	70%	35000	4	226	3823242	415545	3345392	2254059
7km	70%	35000	4	230	4219034	373427	3802828	2526076
7km	70%	35000	4	168	2878105	344993	2506794	2103307
7km	70%	35000	4	209	3343007	329679	2974512	2006317
7km	70%	35000	4	266	4854076	441591	4377046	2809177
7km	70%	35000	4	302	4304202	431420	3807524	2355809
7km	70%	35000	4	258	3073865	379890	2671962	1920562
7km	70%	35000	4	207	3652788	430846	3168290	2293259
7km	70%	35000	4	238	3190867	353488	2807525	1775454
7km	70%	35000	4	229	3584208	421503	3138542	2178845
7km	70%	35000	4	215	3871479	384810	3451200	2516478
7km	70%	35000	4	214	2974064	335074	2610840	2115352
7km	70%	35000	4	222	3340526	365858	2957985	1763138
7km	70%	35000	4	299	3357177	326330	3009753	1934159
7km	70%	35000	4	195	3452887	349652	3057705	2144970
7km	70%	35000	4	283	3442000	378811	3024718	2189519
7km	70%	35000	4	196	3107787	349925	2735593	1840602
7km	70%	35000	4	242	4909783	476826	4397123	3034736
7km	70%	35000	4	222	3411493	386228	2995496	1926402
7km	70%	35000	4	209	3061145	331002	2704339	1893913
7km	70%	35000	4	307	2875608	302371	2546096	1793510
7km	70%	35000	4	223	4190313	383650	3778097	2544472
7km	70%	35000	4	233	3933943	387922	3507257	2150677
7km	70%	35000	4	318	4064418	387628	3628850	2494252
7km	70%	35000	4	234	3319059	335525	2955153	1943534
7km	70%	35000	4	241	3474483	370132	3059723	2004534
7km	70%	35000	4	286	3357153	366489	2938736	2253933
7km	70%	35000	4	254	4122717	420903	3660729	2380829
7km	70%	35000	4	215	3238276	311357	2887100	2039577
7km	70%	35000	4	291	3770677	408466	3339192	2126623
7km	70%	35000	4	271	2592980	295284	2262406	1767310
7km	70%	35000	4	304	4346141	432874	3881621	2564994
7km	70%	35000	4	228	3675362	378347	3262449	2062065
7km	70%	35000	4	261	3835003	405682	3402597	2396068
7km	70%	35000	4	301	3689012	362112	3297932	2415959
7km	70%	35000	4	186	3173739	349119	2778696	1886502
7km	70%	35000	4	182	2753076	301581	2418779	1730637
7km	70%	35000	4	254	4590611	442742	4112138	2588252
7km	70%	35000	4	250	3751762	389033	3324513	2031304
7km	70%	35000	4	202	3644425	347760	3266977	1978381
7km	70%	35000	4	225	4077982	419743	3607192	2389920
7km	70%	35000	4	224	3324124	414021	2881828	2289247
7km	70%	35000	4	207	3382252	374487	2968332	2259641
7km	70%	35000	4	243	3945229	407461	3492179	2152676
7km	70%	35000	4	192	3317532	326253	2964663	1917427
7km	70%	35000	4	302	3507247	352847	3116429	1933618
7km	70%	35000	4	204	3123498	325207	2763101	1886718
7km	70%	35000	4	194	3286077	352935	2879416	2095466
7km	70%	35000	4	319	3481182	381629	3064150	2332621
7km	70%	35000	4	168	3785201	399988	3347945	1997821
7km	70%	35000	4	283	3536498	420152	3090774	2101800
7km	70%	35000	4	323	3535149	361738	3142773	2403702
7km	70%	35000	4	250	2961575	317638	2615373	1867826
7km	70%	35000	4	253	3348796	340830	2994029	2031029
7km	70%	35000	4	275	3499909	398199	3061454	2425551
7km	70%	35000	4	246	2860463	304382	2525268	1754226
7km	70%	35000	4	212	2870108	319947	2531204	1715388
7km	70%	35000	4	256	4501275	451217	4031657	2366537
7km	70%	35000	4	227	3383841	378636	2968345	2224808
7km	70%	35000	4	265	4397735	483446	3868150	2348608
7km	70%	35000	4	248	3231646	355095	2840034	2046262
7km	70%	35000	4	250	3636159	360644	3239409	1966094
7km	70%	35000	4	299	4083313	413841	3643496	2409962
7km	70%	35000	4	276	2999827	332603	2642858	1818809
7km	70%	35000	4	239	3315362	352431	2924848	2090719
7km	70%	35000	4	312	4500477	402129	4058356	2594681
7km	70%	35000	4	284	3771058	432344	3274797	2400743
7km	70%	35000	4	243	3845694	354443	3450071	2319697
7km	70%	35000	4	375	4580809	427701	4086692	2296717
7km	70%	35000	4	199	2926216	290500	2604479	2004553
7km	70%	35000	4	255	3717014	395042	3287701	2149970
7km	70%	35000	4	267	3247349	336514	2881933	2142959
7km	70%	35000	4	278	3205375	342346	2826797	1799044
7km	70%	35000	4	242	3650484	375545	3229566	2067080
7km	70%	35000	4	206	3289238	355325	2906803	1848669
7km	70%	35000	4	372	2791533	278520	2471679	1794976
7km	70%	35000	4	227	3739151	348673	3355576	2215359
7km	70%	35000	4	275	4374287	417859	3913173	2801877
7km	70%	35000	4	189	3393933	348593	3025455	1941986
7km	70%	35000	4	209	2814680	310559	2476374	1817811
7km	70%	35000	4	205	4443314	430006	3954409	2730682
7km	70%	35000	4	268	4610181	440215	4130378	2397875
7km	70%	35000	4	378	4193304	449870	3700599	2377161
7km	70%	35000	4	248	3257312	347831	2873806	2318060
7km	70%	35000	4	316	3237969	342095	2858182	1819475
7km	70%	35000	4	289	3658514	419211	3209402	2355322
7km	70%	35000	4	214	3392446	385589	2964621	1853768
7km	70%	35000	4	291	2869258	312951	2504882	1887698
7km	70%	35000	4	230	3645801	376989	3227759	2257019
7km	70%	35000	4	159	2691549	282882	2370581	1519292
7km	70%	35000	4	302	3728805	430266	3265770	2272165
7km	70%	35000	4	280	3662081	375571	3251893	2086765
7km	70%	35000	4	237	3162591	342451	2787548	1700228
7km	70%	35000	4	246	3103307	330208	2741011	2327199
7km	70%	35000	4	313	3431968	347562	3050627	2029921
7km	70%	35000	4	248	3263571	337491	2886233	1926186
7km	70%	35000	4	259	3639238	384768	3226688	2569239
7km	70%	35000	4	228	3487388	403348	3048653	2034138
7km	70%	35000	4	271	5307782	466597	4789542	2666241
7km	70%	35000	4	202	3543883	348525	3147383	2170427
7km	70%	35000	4	248	3607835	400960	3174703	2111728
7km	70%	35000	4	285	3398632	385133	2957684	2366618
7km	70%	35000	4	188	2694864	312446	2350773	1677198
7km	70%	35000	4	239	3644366	435937	3169563	2282325
7km	70%	35000	4	334	4566641	420635	4104732	2547315
7km	70%	35000	4	272	3295429	344158	2916317	1924176
7km	70%	35000	4	218	2861793	314078	2519172	1785000
7km	70%	35000	4	199	3827421	373535	3419269	2430822
7km	70%	35000	4	197	3360199	377991	2946850	1747559
7km	70%	35000	4	275	3764285	389560	3345468	2218842
7km	70%	35000	4	291	3682181	391972	3260131	2247956
7km	70%	35000	4	225	3402129	350968	3026753	2096608
7km	70%	35000	4	276	4115435	414960	3667770	2516925
7km	70%	35000	4	235	3474793	376451	3070374	2033027
7km	70%	35000	4	263	2597416	289806	2289875	1759905
7km	70%	35000	4	245	3693323	324687	3348017	2246093
7km	70%	35000	4	359	3901656	419322	3423898	2197157
7km	70%	35000	4	239	4371594	467360	3836935	2347479
7km	70%	35000	4	271	3171094	352012	2780422	2035070
7km	70%	35000	4	214	3413030	387882	2989006	1949571
7km	70%	35000	4	248	3425357	364187	3023389	2090663
7km	70%	35000	4	217	2858219	339818	2454032	2161941
7km	70%	35000	4	214	4466320	402025	4032551	2550206
7km	70%	35000	4	198	3441683	383105	3032212	2156360
7km	70%	35000	4	214	3944152	407613	3487599	2137680
7km	70%	35000	4	173	2367125	283390	2043517	1426236
7km	70%	35000	4	252	2996759	313270	2663465	1808162
7km	70%	35000	4	295	4077356	431651	3599658	2376711
7km	70%	35000	4	319	4131341	389345	3688210	2421681
7km	70%	35000	4	341	3821164	374817	3410724	2032393
7km	70%	35000	4	217	2766867	309624	2425515	1669756
7km	70%	35000	4	248	4254602	431575	3768447	2254320
7km	70%	35000	4	354	4021096	381506	3582666	2145843
7km	70%	35000	4	215	3632905	364639	3236278	2284118
7km	70%	35000	4	207	3173528	350421	2792388	1984783
7km	70%	35000	4	260	3642266	378775	3233339	2035239
7km	70%	35000	4	199	3326935	395968	2890251	1903212
[truncated: 1 more rows]
