# Supplementary material for: Quantifying the Value of Perfect Information in Emergency Vaccination Campaigns
Source: PLoS Comput Biol. 2017 Feb 16;13(2):e1005318. doi: 10.1371/journal.pcbi.1005318 (PMC5312803; doi:10.1371/journal.pcbi.1005318)
Supplement: S1 Data — (ZIP) [file pcbi.1005318.s013.zip › Data/7km vaccination/data15.txt]

vacc_radius	efficacy	capacity	delay	outbreak_duration	livestock_culled	cattle_culled	sheep_culled	vaccinations
7km	70%	35000	6	184	3100215	336431	2719337	1931451
7km	70%	35000	6	227	3362251	392971	2943698	2047323
7km	70%	35000	6	307	3490885	373632	3086146	2205908
7km	70%	35000	6	264	3611700	414902	3170415	2506358
7km	70%	35000	6	259	3428090	374844	3030445	1865901
7km	70%	35000	6	193	3537901	405228	3080345	1841481
7km	70%	35000	6	377	4828167	432162	4341988	2636653
7km	70%	35000	6	243	2999093	343634	2622455	1979478
7km	70%	35000	6	247	3236924	357406	2848097	1995454
7km	70%	35000	6	273	3409300	400538	2979928	1922667
7km	70%	35000	6	265	4234592	399602	3793081	2482360
7km	70%	35000	6	203	3690264	373675	3268062	2271424
7km	70%	35000	6	245	3561116	367946	3157259	2207633
7km	70%	35000	6	187	4139520	413498	3701237	2213352
7km	70%	35000	6	188	2587940	280515	2277581	1657735
7km	70%	35000	6	191	3976674	415352	3524090	2271979
7km	70%	35000	6	208	3754116	416581	3299264	2288325
7km	70%	35000	6	401	3722183	362125	3333602	2234642
7km	70%	35000	6	283	3264652	351714	2872447	2017595
7km	70%	35000	6	280	3393602	344909	3008027	2105710
7km	70%	35000	6	176	3068512	380021	2664170	1875688
7km	70%	35000	6	279	3290410	342060	2906043	2035525
7km	70%	35000	6	260	2953674	352943	2569908	1933530
7km	70%	35000	6	191	3357300	383776	2950115	1840365
7km	70%	35000	6	210	3037747	347561	2658227	1842017
7km	70%	35000	6	260	3596116	386530	3180954	2023304
7km	70%	35000	6	388	4650421	443309	4163830	2501509
7km	70%	35000	6	274	3781482	376453	3364527	2172952
7km	70%	35000	6	240	4471906	498454	3931592	2404002
7km	70%	35000	6	328	3884054	389588	3459403	2345577
7km	70%	35000	6	260	4199026	423096	3740424	2486493
7km	70%	35000	6	202	3028535	313766	2691431	1947365
7km	70%	35000	6	264	3393489	367985	2996695	2062041
7km	70%	35000	6	189	2837438	326586	2483523	1776347
7km	70%	35000	6	225	4814539	412215	4339118	2433807
7km	70%	35000	6	267	3843965	399046	3418262	2266708
7km	70%	35000	6	207	3468232	374981	3070696	2012593
7km	70%	35000	6	222	3826681	390103	3399898	2432718
7km	70%	35000	6	221	3723313	340514	3368926	1885096
7km	70%	35000	6	370	3419404	377852	3017559	2292925
7km	70%	35000	6	218	2699227	290278	2394642	1553833
7km	70%	35000	6	299	3811321	391916	3375406	2115610
7km	70%	35000	6	252	3428775	377020	3003167	2193661
7km	70%	35000	6	219	3115902	344894	2748175	1958465
7km	70%	35000	6	230	2864217	293325	2528235	1672344
7km	70%	35000	6	304	3496516	348015	3114470	1958028
7km	70%	35000	6	245	3657028	374419	3250427	2218370
7km	70%	35000	6	260	3435130	388191	3011260	2178028
7km	70%	35000	6	284	3209253	366734	2802490	2088097
7km	70%	35000	6	219	2390942	271468	2065646	1654119
7km	70%	35000	6	307	3873212	368362	3457401	2411920
7km	70%	35000	6	403	3383043	345174	3003803	2086554
7km	70%	35000	6	290	3951716	381489	3543090	2194790
7km	70%	35000	6	274	3627979	377789	3214582	2151772
7km	70%	35000	6	219	3397554	343102	3002547	1997946
7km	70%	35000	6	255	3929290	420111	3464076	2315138
7km	70%	35000	6	234	3685563	326397	3332292	2205585
7km	70%	35000	6	275	3801062	430456	3320444	2153410
7km	70%	35000	6	306	4944775	439146	4453835	2935653
7km	70%	35000	6	181	3346799	353795	2968862	2097709
7km	70%	35000	6	219	2844245	310071	2509106	1878362
7km	70%	35000	6	303	4396694	421122	3944807	2362528
7km	70%	35000	6	178	3266126	364329	2862527	2196014
7km	70%	35000	6	297	4782991	460732	4293734	2453659
7km	70%	35000	6	253	3042935	321213	2692799	2153908
7km	70%	35000	6	275	4006919	405640	3568254	2275213
7km	70%	35000	6	276	2512629	287456	2208220	1440394
7km	70%	35000	6	203	3807650	376737	3371634	2404527
7km	70%	35000	6	262	4127040	454790	3588203	2179583
7km	70%	35000	6	164	3805798	350290	3424610	1985147
7km	70%	35000	6	225	3748305	395921	3317294	2009763
7km	70%	35000	6	234	3570050	349143	3188815	1994687
7km	70%	35000	6	225	3841138	421625	3390671	2055957
7km	70%	35000	6	418	4071254	420544	3612410	2588453
7km	70%	35000	6	241	3694899	360685	3282221	2047176
7km	70%	35000	6	240	4163369	431885	3686591	2270292
7km	70%	35000	6	191	2866351	301779	2544092	1717435
7km	70%	35000	6	311	3058467	339437	2687982	1955685
7km	70%	35000	6	242	3794777	362776	3379913	2204777
7km	70%	35000	6	272	4427950	449337	3946644	2421658
7km	70%	35000	6	258	3411748	358273	3023424	2082858
7km	70%	35000	6	231	3284572	361778	2893391	2007800
7km	70%	35000	6	223	4726167	486958	4187984	2415154
7km	70%	35000	6	197	3306499	328830	2915108	2223639
7km	70%	35000	6	230	2900569	312655	2562414	1846275
7km	70%	35000	6	242	4058454	458705	3571310	2221069
7km	70%	35000	6	165	3513100	382184	3082353	2022043
7km	70%	35000	6	250	3157964	372421	2743917	1770417
7km	70%	35000	6	143	2561090	316273	2215038	1626268
7km	70%	35000	6	258	3168237	342593	2792491	2195591
7km	70%	35000	6	246	3331745	372469	2924573	2054491
7km	70%	35000	6	228	3679982	362948	3270195	2294048
7km	70%	35000	6	212	3669272	418347	3224478	2006831
7km	70%	35000	6	207	2972868	318024	2621910	1936846
7km	70%	35000	6	229	3558606	356640	3171538	1903158
7km	70%	35000	6	265	3490378	397557	3048444	2202613
7km	70%	35000	6	428	3962421	419049	3501184	2378622
7km	70%	35000	6	251	3794829	379662	3384546	1859320
7km	70%	35000	6	213	3656434	403455	3189176	2165645
7km	70%	35000	6	263	2714614	292948	2398537	1715173
7km	70%	35000	6	213	3266263	335311	2904789	1921403
7km	70%	35000	6	174	3466344	408876	3006639	2140826
7km	70%	35000	6	253	3610366	404393	3165966	2088592
7km	70%	35000	6	350	3152171	324894	2793387	1804743
7km	70%	35000	6	175	3152401	379445	2737638	1683920
7km	70%	35000	6	203	3907062	420216	3444735	2534832
7km	70%	35000	6	352	3757297	377534	3334602	2148452
7km	70%	35000	6	165	2891962	329756	2537475	2142246
7km	70%	35000	6	327	3551421	379392	3131187	2187734
7km	70%	35000	6	227	4704435	489609	4190166	2577869
7km	70%	35000	6	195	3091116	308426	2761146	1921462
7km	70%	35000	6	209	3490806	410989	3048493	2185542
7km	70%	35000	6	321	4062152	448177	3551055	2365723
7km	70%	35000	6	275	4538470	419782	4078061	2370505
7km	70%	35000	6	257	4551437	429823	4082170	2548647
7km	70%	35000	6	230	3400086	372110	2993736	2241559
7km	70%	35000	6	272	3072831	323266	2723897	1709809
7km	70%	35000	6	300	3254858	354600	2860680	1933511
7km	70%	35000	6	283	3280010	339873	2910221	1714221
7km	70%	35000	6	308	3710952	386376	3293046	2308656
7km	70%	35000	6	217	3304942	339964	2937828	2033223
7km	70%	35000	6	202	2853952	323444	2510103	1657158
7km	70%	35000	6	241	3648942	391394	3218039	2131252
7km	70%	35000	6	164	2592466	285925	2273885	1779251
7km	70%	35000	6	181	4085614	419371	3627236	2155635
7km	70%	35000	6	213	3205250	330290	2840588	1891626
7km	70%	35000	6	184	3251832	334456	2892073	1953127
7km	70%	35000	6	217	3881990	431159	3414016	2348719
7km	70%	35000	6	228	3649637	375216	3224161	2042990
7km	70%	35000	6	335	4749052	453020	4257832	2802394
7km	70%	35000	6	179	3137376	343200	2769352	1771494
7km	70%	35000	6	292	4279462	395152	3861341	2437231
7km	70%	35000	6	227	3977848	440940	3498222	2257330
7km	70%	35000	6	262	3485102	380265	3067133	2012457
7km	70%	35000	6	165	3579994	400418	3141773	2015921
7km	70%	35000	6	305	4354939	381100	3936508	2303297
7km	70%	35000	6	268	4387555	399753	3950449	2435432
7km	70%	35000	6	226	3741385	358196	3334954	2291030
7km	70%	35000	6	252	2734426	297725	2394151	1784456
7km	70%	35000	6	190	2461358	273124	2167106	1549154
7km	70%	35000	6	230	3835511	418771	3385258	2050344
7km	70%	35000	6	308	3932704	428155	3463304	2470151
7km	70%	35000	6	246	3285650	370897	2881180	2006930
7km	70%	35000	6	279	3337132	354795	2944591	1839566
7km	70%	35000	6	346	3266032	347575	2891546	2082310
7km	70%	35000	6	236	4401391	439832	3935098	2348506
7km	70%	35000	6	225	3634453	389182	3181760	2231067
7km	70%	35000	6	233	3563110	385947	3127918	2046431
7km	70%	35000	6	262	3739209	391505	3276719	2169673
7km	70%	35000	6	269	3306868	332717	2946471	2065191
7km	70%	35000	6	251	3786349	396350	3340864	2494256
7km	70%	35000	6	306	3624493	350354	3252808	2077805
7km	70%	35000	6	235	3947871	452920	3434917	2375237
7km	70%	35000	6	226	4032522	388316	3623108	2287185
7km	70%	35000	6	300	3272730	378621	2867600	2372367
7km	70%	35000	6	270	3530562	370639	3134106	2008201
7km	70%	35000	6	262	4511371	451538	4023610	2701470
7km	70%	35000	6	182	3298918	345613	2918274	2018462
7km	70%	35000	6	243	3738205	362088	3338168	2289812
7km	70%	35000	6	327	3456674	378115	3049640	2336801
7km	70%	35000	6	241	4256890	446330	3756667	2700652
7km	70%	35000	6	210	3586399	390999	3152733	2173027
7km	70%	35000	6	275	3499469	345676	3104829	2247510
7km	70%	35000	6	230	3671245	350221	3274866	2468636
7km	70%	35000	6	415	3076936	347900	2701982	1953761
7km	70%	35000	6	233	3191414	343593	2823481	1999490
7km	70%	35000	6	282	3571892	394593	3137331	1902105
7km	70%	35000	6	273	3247667	347173	2856626	2014799
7km	70%	35000	6	265	3659593	371713	3256551	2188956
7km	70%	35000	6	215	3540759	425529	3075409	2333069
7km	70%	35000	6	227	2924032	326431	2569856	1918030
7km	70%	35000	6	264	3583255	385511	3146860	2148017
7km	70%	35000	6	264	4147418	462938	3645818	2201188
7km	70%	35000	6	275	3293326	353946	2898994	2048842
7km	70%	35000	6	286	3901476	387148	3481899	2301779
7km	70%	35000	6	282	3277632	319016	2924869	2005125
7km	70%	35000	6	290	3737587	396671	3309308	2242069
7km	70%	35000	6	393	3649507	372484	3252842	2365648
7km	70%	35000	6	191	3671880	395269	3237419	2034580
7km	70%	35000	6	214	3281435	379708	2868126	2190104
7km	70%	35000	6	245	3544985	377526	3140818	2127939
7km	70%	35000	6	224	2561086	312096	2235280	1949128
7km	70%	35000	6	311	4083931	398210	3635691	2200425
7km	70%	35000	6	238	2635894	307261	2292490	1702353
7km	70%	35000	6	184	3207214	359751	2809423	1732531
7km	70%	35000	6	309	4476186	428336	4007403	2835548
7km	70%	35000	6	191	3618757	403753	3191851	1788543
7km	70%	35000	6	239	3448261	368878	3034062	2222419
7km	70%	35000	6	287	3407337	348317	3024409	1987625
7km	70%	35000	6	296	3152572	341203	2771968	1822826
7km	70%	35000	6	330	3283806	355580	2901469	2220643
7km	70%	35000	6	327	3254826	361477	2865730	2145651
7km	70%	35000	6	257	4112205	382954	3691570	2160386
7km	70%	35000	6	283	4563731	461831	4060947	2499741
7km	70%	35000	6	247	3400524	408484	2963654	1921688
7km	70%	35000	6	258	3934519	412419	3467248	2426146
7km	70%	35000	6	197	3558283	398270	3122328	2139413
7km	70%	35000	6	422	4704029	429527	4231392	2724847
7km	70%	35000	6	184	3192123	349998	2781805	2139552
7km	70%	35000	6	247	3664412	403374	3210912	2197962
7km	70%	35000	6	281	3716761	404580	3275513	2393446
7km	70%	35000	6	231	4996926	497070	4466716	2577583
7km	70%	35000	6	365	3809393	359145	3411251	2240000
7km	70%	35000	6	270	3278817	377726	2864802	2234383
7km	70%	35000	6	220	3433209	380633	3021001	2085804
7km	70%	35000	6	256	2833753	320712	2480720	2077316
7km	70%	35000	6	222	2837784	297927	2521312	1899229
7km	70%	35000	6	271	3147062	377800	2738338	1973768
7km	70%	35000	6	282	3465052	352377	3068935	2169982
7km	70%	35000	6	231	3762125	374808	3348403	2245047
7km	70%	35000	6	197	4069680	398417	3638774	2082691
7km	70%	35000	6	256	2872012	320760	2523073	1723392
7km	70%	35000	6	189	3745855	412686	3299340	2275463
7km	70%	35000	6	207	3273487	354240	2880225	1796001
7km	70%	35000	6	170	2374518	319634	2026878	1777401
7km	70%	35000	6	297	4800816	471611	4282261	2771724
7km	70%	35000	6	254	3610238	335498	3242094	2102681
7km	70%	35000	6	299	3110969	357432	2716100	2176894
7km	70%	35000	6	242	3287046	329057	2930653	2027065
7km	70%	35000	6	206	4019358	421129	3569524	2425662
7km	70%	35000	6	234	4022316	412479	3580567	2341324
7km	70%	35000	6	188	3148261	362001	2751398	2157053
7km	70%	35000	6	206	2880332	344730	2512424	1817251
7km	70%	35000	6	277	3667829	379118	3263573	2037344
7km	70%	35000	6	264	4334582	471426	3803607	2342435
7km	70%	35000	6	263	2740634	323298	2391627	1792957
7km	70%	35000	6	231	3408009	350951	3021963	1790852
7km	70%	35000	6	209	3926843	425828	3470079	2054968
7km	70%	35000	6	290	3744621	402905	3290741	1956866
7km	70%	35000	6	242	3086832	340643	2699844	2025845
7km	70%	35000	6	211	3319818	344608	2924720	1884354
7km	70%	35000	6	215	3655375	358118	3264029	2151665
7km	70%	35000	6	231	3156007	333270	2782318	2189520
7km	70%	35000	6	268	4031981	379132	3607376	2371088
7km	70%	35000	6	246	3178440	313565	2829957	2023435
7km	70%	35000	6	222	2606379	284045	2291929	1798290
7km	70%	35000	6	250	3462040	373696	3047723	2288645
7km	70%	35000	6	203	3334395	354081	2945298	1904996
7km	70%	35000	6	343	3485988	369922	3080726	2362452
7km	70%	35000	6	369	3479051	360507	3090186	1820068
7km	70%	35000	6	406	3281892	354205	2887778	2025310
7km	70%	35000	6	516	3060986	314244	2714964	1760777
7km	70%	35000	6	319	3448216	354367	3065601	2066339
7km	70%	35000	6	249	4300416	391896	3863100	2284345
7km	70%	35000	6	296	4395719	419540	3930321	2718598
7km	70%	35000	6	262	3348714	364373	2959344	2090293
7km	70%	35000	6	326	4074924	462665	3585328	2561427
7km	70%	35000	6	256	3721314	358954	3328541	2205960
7km	70%	35000	6	287	3896050	390453	3477502	2432843
7km	70%	35000	6	190	2917317	310350	2586502	1596408
7km	70%	35000	6	240	4459783	396988	4006103	2330227
7km	70%	35000	6	229	3710254	408090	3257305	2051922
7km	70%	35000	6	209	2909593	314072	2572624	1706691
7km	70%	35000	6	356	4031688	403206	3572554	2138328
7km	70%	35000	6	241	2833039	306886	2492561	1797279
7km	70%	35000	6	244	3579429	401518	3146751	2162143
7km	70%	35000	6	170	2709253	318575	2362983	1839073
7km	70%	35000	6	246	4059047	407766	3613518	2490442
7km	70%	35000	6	207	3117266	342393	2750900	1991344
7km	70%	35000	6	236	3176711	339873	2797752	1896123
7km	70%	35000	6	235	3019571	335873	2653057	1948845
7km	70%	35000	6	235	3595511	356887	3206795	2297399
7km	70%	35000	6	232	3958860	430363	3472063	2308558
7km	70%	35000	6	262	3684601	365521	3277392	1956994
7km	70%	35000	6	290	3507927	392367	3064733	2058940
7km	70%	35000	6	244	2896458	321973	2545087	1955618
7km	70%	35000	6	226	3276433	348108	2893531	1925924
7km	70%	35000	6	207	4749955	438438	4267815	2196718
7km	70%	35000	6	275	3032941	319213	2681828	1784744
7km	70%	35000	6	232	3462218	364848	3062829	1912196
7km	70%	35000	6	163	3175830	366707	2775151	1886374
7km	70%	35000	6	224	3879408	413264	3423930	2266841
7km	70%	35000	6	211	2798556	302232	2468677	1741373
7km	70%	35000	6	206	2642816	289577	2332663	1824205
7km	70%	35000	6	423	3685911	379141	3269611	2134881
7km	70%	35000	6	224	3728333	417295	3287501	2352289
7km	70%	35000	6	194	4147361	439675	3647441	2291952
7km	70%	35000	6	194	3347220	372565	2940155	2118775
7km	70%	35000	6	243	2670180	297528	2348663	2057886
7km	70%	35000	6	257	3357394	385010	2935177	2001732
7km	70%	35000	6	181	3346359	360080	2948186	1980545
7km	70%	35000	6	172	4611875	450635	4113614	2615260
7km	70%	35000	6	228	2916282	323020	2556000	1732670
7km	70%	35000	6	218	2446413	286067	2138068	1848679
7km	70%	35000	6	220	3465459	339906	3101067	2127759
7km	70%	35000	6	223	3568597	397969	3126650	2495261
7km	70%	35000	6	250	3192732	343047	2822787	1981069
7km	70%	35000	6	220	3211788	353895	2805017	1998429
7km	70%	35000	6	222	2976997	328269	2631489	1812405
7km	70%	35000	6	282	3339034	376418	2930741	2108597
7km	70%	35000	6	183	2981983	346305	2614649	2097889
7km	70%	35000	6	226	3708737	366066	3309333	2117288
7km	70%	35000	6	267	3862530	412888	3428788	2174610
7km	70%	35000	6	444	3403723	385348	2977072	2213919
7km	70%	35000	6	281	3874736	406078	3419525	2223248
7km	70%	35000	6	265	3403978	359784	3013886	1938095
7km	70%	35000	6	289	3684303	354620	3299822	2050239
7km	70%	35000	6	279	3141613	368894	2712128	1933773
7km	70%	35000	6	318	3565878	343873	3198636	2174061
7km	70%	35000	6	274	3442585	428419	2984399	1886995
7km	70%	35000	6	218	3314296	378028	2900098	1957902
7km	70%	35000	6	234	3616678	361301	3231838	1992537
7km	70%	35000	6	253	3049820	321297	2702945	1886280
7km	70%	35000	6	278	3095642	316807	2746129	1821521
7km	70%	35000	6	230	3020446	309095	2681530	1839128
7km	70%	35000	6	376	4912131	454134	4418612	2954710
7km	70%	35000	6	244	3577411	368935	3175189	2190435
7km	70%	35000	6	223	3825294	391888	3390501	2275129
7km	70%	35000	6	234	2775150	311918	2435562	1772843
7km	70%	35000	6	205	3784811	414188	3338644	2285089
7km	70%	35000	6	179	2836421	322337	2488218	1730452
7km	70%	35000	6	209	2966981	330818	2597245	1774157
7km	70%	35000	6	208	3402579	347870	3023899	2109434
7km	70%	35000	6	254	3559591	410819	3108229	2381223
7km	70%	35000	6	194	3789232	365071	3380955	2244657
7km	70%	35000	6	212	3519621	400152	3079865	2160901
7km	70%	35000	6	344	3766261	406681	3342168	2072714
7km	70%	35000	6	255	3748249	392796	3318161	1937760
7km	70%	35000	6	194	2706404	303962	2380939	1785894
7km	70%	35000	6	251	3770530	374973	3365198	2045141
7km	70%	35000	6	198	3115275	340465	2745115	1927653
7km	70%	35000	6	264	3947862	401300	3508964	2189303
7km	70%	35000	6	484	3720969	355999	3332421	2079162
7km	70%	35000	6	243	3773700	375480	3368960	1909677
7km	70%	35000	6	259	3677148	385521	3252714	2319077
7km	70%	35000	6	183	3120566	356304	2738097	1807008
7km	70%	35000	6	276	3530536	417218	3089958	2291596
7km	70%	35000	6	253	4707031	415046	4262765	2573541
7km	70%	35000	6	223	2689713	311169	2359910	1645621
7km	70%	35000	6	365	3579525	381732	3165042	2284815
7km	70%	35000	6	203	3434680	373720	3022432	2201359
7km	70%	35000	6	215	2633921	299828	2315960	1754724
7km	70%	35000	6	266	3249663	343052	2868237	1929715
7km	70%	35000	6	259	2888475	356505	2500790	2164900
7km	70%	35000	6	245	3298430	332932	2903732	2080058
7km	70%	35000	6	297	3358069	354276	2948406	1938047
7km	70%	35000	6	254	3328322	356508	2932351	2074965
7km	70%	35000	6	261	3076418	330657	2692739	1739961
7km	70%	35000	6	258	3663117	364280	3269067	2251995
7km	70%	35000	6	216	3491535	398012	3038609	1975888
7km	70%	35000	6	185	3292975	333512	2906142	1810743
7km	70%	35000	6	241	3181256	347505	2807175	1819096
7km	70%	35000	6	237	3447709	380105	3041410	2214718
7km	70%	35000	6	305	3409185	343775	3030668	2020883
7km	70%	35000	6	228	3415032	365997	3005609	2096123
7km	70%	35000	6	217	3186733	336202	2822590	1762505
7km	70%	35000	6	265	3509047	378569	3068465	1955510
7km	70%	35000	6	212	3404578	376312	2982247	1891881
7km	70%	35000	6	225	3238890	349558	2857536	1845505
7km	70%	35000	6	235	4279385	397258	3841485	2218800
7km	70%	35000	6	173	3549363	362464	3160623	1881703
7km	70%	35000	6	216	3725167	400782	3295380	2232407
7km	70%	35000	6	373	3582204	350708	3193566	2070717
7km	70%	35000	6	253	3058398	367732	2663305	2182131
7km	70%	35000	6	217	4548110	499867	4014791	2422138
7km	70%	35000	6	289	3266131	384186	2826854	2125248
7km	70%	35000	6	231	3437212	348380	3047549	2141501
7km	70%	35000	6	209	3995575	407240	3541542	2066362
7km	70%	35000	6	373	3647299	371737	3237211	2099341
7km	70%	35000	6	189	3010859	318318	2653288	1659302
7km	70%	35000	6	290	4144642	404516	3702643	2518617
7km	70%	35000	6	277	2877740	320740	2540529	1914293
7km	70%	35000	6	377	4083957	387648	3659276	2217323
7km	70%	35000	6	349	3249938	369653	2831497	2162458
7km	70%	35000	6	235	2664391	284522	2351461	1736031
7km	70%	35000	6	346	4432942	431718	3962929	2936096
7km	70%	35000	6	273	4479411	410222	4024709	2596671
7km	70%	35000	6	201	3558472	385415	3123582	2254821
7km	70%	35000	6	233	3665413	404345	3219808	2155298
7km	70%	35000	6	194	3477758	336627	3120368	2154123
7km	70%	35000	6	234	3428105	341247	3047067	2115438
7km	70%	35000	6	254	4546841	434660	4043627	2379677
7km	70%	35000	6	291	3086037	311626	2751145	1695191
7km	70%	35000	6	267	3667990	345048	3254944	2033072
7km	70%	35000	6	186	3381370	371207	2967146	2165592
7km	70%	35000	6	254	4455032	430549	3993932	2650687
7km	70%	35000	6	235	3240532	321727	2891764	2168829
7km	70%	35000	6	312	3318678	353318	2927602	1784332
7km	70%	35000	6	281	3333802	361298	2934869	1846524
7km	70%	35000	6	296	4407600	401263	3982937	2533147
7km	70%	35000	6	269	3922665	417777	3472304	2261185
7km	70%	35000	6	352	2855386	302891	2527356	2101192
7km	70%	35000	6	174	2117474	273118	1817080	1546521
7km	70%	35000	6	193	2826205	318922	2486382	1805555
7km	70%	35000	6	270	3685561	393432	3261544	2214279
7km	70%	35000	6	248	2906593	330439	2547032	1924665
7km	70%	35000	6	198	4068983	394290	3623407	2443008
7km	70%	35000	6	318	3537691	379855	3115223	1841002
7km	70%	35000	6	258	3819701	401918	3387985	1840073
7km	70%	35000	6	272	3285917	339288	2904131	1920031
7km	70%	35000	6	299	3581381	394727	3165164	2225964
7km	70%	35000	6	328	3885739	428227	3410834	2418018
7km	70%	35000	6	176	3351895	322577	3001308	1861402
7km	70%	35000	6	207	3132639	366569	2732775	1751635
7km	70%	35000	6	226	3041983	292210	2716809	2010657
7km	70%	35000	6	266	4689295	485658	4154572	2989392
7km	70%	35000	6	160	2554896	304790	2223608	1930537
7km	70%	35000	6	321	4996400	499047	4451480	2545538
7km	70%	35000	6	289	4049803	394235	3625731	2089431
7km	70%	35000	6	421	4022755	406082	3577950	2521761
7km	70%	35000	6	192	3443475	358581	3059846	1824015
7km	70%	35000	6	289	3064907	350250	2684848	2153280
7km	70%	35000	6	238	3321886	352775	2932360	2064128
7km	70%	35000	6	243	4080305	415765	3637125	2356647
7km	70%	35000	6	198	3371282	369026	2955828	2277553
7km	70%	35000	6	187	2622661	315716	2280128	1617805
7km	70%	35000	6	276	5931831	544178	5325971	3098513
7km	70%	35000	6	300	3189560	333904	2817965	1929737
7km	70%	35000	6	305	4214927	413731	3769239	2703852
7km	70%	35000	6	218	3401538	341141	3019584	2093989
7km	70%	35000	6	239	4097283	445304	3621222	2355485
7km	70%	35000	6	257	3531156	347657	3132442	2298941
7km	70%	35000	6	196	3291330	341813	2918071	2014772
7km	70%	35000	6	210	3123243	351554	2748827	2077704
7km	70%	35000	6	186	2914689	327690	2570509	1598897
7km	70%	35000	6	233	4299122	401342	3851514	2617654
7km	70%	35000	6	353	3767898	390690	3316897	2184285
7km	70%	35000	6	302	3211547	320359	2854613	2085358
7km	70%	35000	6	259	4812473	497540	4277852	2507240
7km	70%	35000	6	218	3609363	391324	3192078	1855492
7km	70%	35000	6	330	3747771	420707	3285951	2138286
7km	70%	35000	6	278	3235501	353517	2853287	1954648
7km	70%	35000	6	387	3572586	377614	3151105	2003465
7km	70%	35000	6	236	3254812	360444	2856534	2033444
7km	70%	35000	6	251	3424306	345465	3048800	1787225
7km	70%	35000	6	193	3435484	383868	3020776	1906407
7km	70%	35000	6	222	4623381	455651	4130867	2579678
7km	70%	35000	6	243	4008725	438847	3535620	2597473
7km	70%	35000	6	261	3306730	370996	2903805	1966369
7km	70%	35000	6	255	3405666	350519	3027555	1961244
7km	70%	35000	6	317	4478965	415724	4026567	2474813
7km	70%	35000	6	239	3206037	352065	2822229	1793736
7km	70%	35000	6	210	2488424	303093	2156938	1647839
7km	70%	35000	6	196	3507650	347603	3129488	1886958
7km	70%	35000	6	269	3870421	394138	3451827	2037928
7km	70%	35000	6	333	2648246	302167	2316214	1757092
7km	70%	35000	6	250	3823788	420520	3368426	2265326
7km	70%	35000	6	334	4531475	413676	4088363	2521684
7km	70%	35000	6	331	3309456	367472	2908041	1930569
7km	70%	35000	6	180	3391894	349829	3006521	1990226
7km	70%	35000	6	284	3566771	378514	3165552	2229606
7km	70%	35000	6	230	3269110	334383	2918411	1940639
7km	70%	35000	6	278	4587154	388048	4151996	2486443
7km	70%	35000	6	210	3663360	363205	3271214	2103794
7km	70%	35000	6	248	4267667	477170	3755345	2381666
7km	70%	35000	6	276	3677888	342935	3305860	1961770
7km	70%	35000	6	211	3104104	312567	2765171	1808196
7km	70%	35000	6	186	3230750	319487	2868865	1763090
7km	70%	35000	6	211	3407030	372519	3000736	2184156
7km	70%	35000	6	315	3905903	415191	3441554	2281572
7km	70%	35000	6	195	2862799	303481	2528124	1562302
7km	70%	35000	6	290	4071641	397186	3643307	2443787
7km	70%	35000	6	354	4100665	406987	3662750	2277446
7km	70%	35000	6	260	3904599	418330	3444973	2482067
7km	70%	35000	6	362	3874027	356437	3475799	2701826
7km	70%	35000	6	200	3312642	359814	2912757	2110937
7km	70%	35000	6	299	3460059	373104	3058131	1993031
7km	70%	35000	6	225	3787142	358251	3401703	2391693
7km	70%	35000	6	189	2714652	337382	2339989	1603692
7km	70%	35000	6	277	3334474	356858	2938530	1993975
7km	70%	35000	6	360	3631114	359457	3239262	2169331
7km	70%	35000	6	253	3354220	376134	2941014	2226283
7km	70%	35000	6	229	4016474	425051	3544209	2337331
7km	70%	35000	6	310	3620774	414461	3162879	2169381
7km	70%	35000	6	234	3649727	394673	3216995	2084061
7km	70%	35000	6	262	3435324	341826	3066215	2167853
7km	70%	35000	6	169	3842404	435626	3364379	2555575
7km	70%	35000	6	240	2474593	268709	2177391	1721572
7km	70%	35000	6	222	4252234	413877	3805128	2344187
7km	70%	35000	6	424	3496752	384052	3067392	2268132
7km	70%	35000	6	282	4002677	444852	3505717	2310792
7km	70%	35000	6	182	3722945	366963	3316811	2054119
7km	70%	35000	6	168	3588725	372647	3177700	2008785
7km	70%	35000	6	223	3738012	385299	3293054	1979045
7km	70%	35000	6	312	4136938	382212	3705834	2487416
7km	70%	35000	6	250	4411608	457299	3911812	2560504
7km	70%	35000	6	299	3415125	335129	3051642	2025757
7km	70%	35000	6	215	3147507	346344	2769892	1858071
7km	70%	35000	6	247	4205514	440148	3710929	2206392
7km	70%	35000	6	225	3265547	371684	2858252	1857879
7km	70%	35000	6	329	3655449	407404	3209460	2218519
7km	70%	35000	6	305	3166567	368745	2749292	2359863
7km	70%	35000	6	242	3361060	315996	2995811	2022473
7km	70%	35000	6	253	3910599	442747	3408775	2511263
7km	70%	35000	6	253	3061155	326406	2698697	1859003
7km	70%	35000	6	266	2978204	326597	2610727	1769045
7km	70%	35000	6	268	3786790	386105	3361128	2265993
7km	70%	35000	6	267	2399556	283243	2096407	1911822
7km	70%	35000	6	282	3428154	371528	3022289	1969814
7km	70%	35000	6	230	4069694	408505	3629326	2377529
7km	70%	35000	6	278	3547620	402899	3110900	2092483
7km	70%	35000	6	212	3933819	387117	3486328	2212629
7km	70%	35000	6	272	3466943	384155	3049578	2360725
7km	70%	35000	6	193	2815715	315670	2476198	1766078
7km	70%	35000	6	197	3429079	381534	3022394	2040931
7km	70%	35000	6	283	3433689	346516	3060447	2096844
7km	70%	35000	6	359	3547431	387846	3133838	2296520
7km	70%	35000	6	467	4064445	362279	3634654	2531268
7km	70%	35000	6	255	3525468	400224	3069906	2059416
7km	70%	35000	6	232	3325549	333506	2953764	1993044
7km	70%	35000	6	170	3738900	377493	3329471	2183151
7km	70%	35000	6	335	3345057	356190	2962973	1935735
7km	70%	35000	6	231	3468215	390807	3039095	1956336
7km	70%	35000	6	244	3950748	421526	3499998	2508688
7km	70%	35000	6	357	4073423	359884	3635436	2591788
7km	70%	35000	6	272	3635500	359872	3237844	2177261
7km	70%	35000	6	247	3052052	340102	2682998	2013997
7km	70%	35000	6	318	3392897	358365	3019618	2193063
7km	70%	35000	6	226	3488500	359683	3100140	1987606
7km	70%	35000	6	250	3770524	341359	3384659	2203447
7km	70%	35000	6	199	3590507	393934	3162502	2093704
7km	70%	35000	6	354	2886180	303811	2545703	1983898
7km	70%	35000	6	190	4050748	396739	3611506	2352637
7km	70%	35000	6	274	5273452	479439	4752987	2793348
7km	70%	35000	6	314	3640616	381941	3221200	2015656
7km	70%	35000	6	188	3179291	375434	2775761	2140991
7km	70%	35000	6	242	3240866	361413	2842547	2033557
7km	70%	35000	6	189	3795933	378949	3360880	2076476
7km	70%	35000	6	202	4043064	413219	3586625	2283906
7km	70%	35000	6	232	3259643	333912	2907186	2053722
7km	70%	35000	6	301	3818983	394783	3389729	2326109
7km	70%	35000	6	340	3627977	367370	3227654	2160407
7km	70%	35000	6	262	3944404	380623	3522869	2391428
7km	70%	35000	6	271	4258130	417551	3798855	2593632
7km	70%	35000	6	295	2566504	278489	2267575	1669012
7km	70%	35000	6	267	3190109	384102	2746454	2314065
7km	70%	35000	6	280	3710363	344858	3308677	2142866
7km	70%	35000	6	235	4423235	439785	3959885	2158208
7km	70%	35000	6	203	2996039	336047	2635835	1788677
7km	70%	35000	6	296	4436907	450024	3944469	2862475
7km	70%	35000	6	176	3551069	356576	3161195	1973120
7km	70%	35000	6	222	3666570	373439	3252502	2344053
7km	70%	35000	6	194	2803643	289898	2486548	1720324
7km	70%	35000	6	314	3910016	391355	3471943	2442809
7km	70%	35000	6	185	2761071	317693	2423919	1511315
7km	70%	35000	6	326	3247554	358540	2851786	2015655
7km	70%	35000	6	247	3482373	410979	3044634	2030827
7km	70%	35000	6	307	4681654	447903	4194324	2861832
7km	70%	35000	6	198	3082896	320130	2736645	2318701
7km	70%	35000	6	213	3291533	343259	2920580	1669113
7km	70%	35000	6	323	3887844	399450	3441696	2491414
7km	70%	35000	6	263	3600428	375497	3176680	2109953
7km	70%	35000	6	210	3450277	407791	3004709	2228408
7km	70%	35000	6	248	3456617	307832	3113805	2132753
7km	70%	35000	6	160	2889399	309363	2537672	1921038
7km	70%	35000	6	266	2893857	314479	2544307	2010682
7km	70%	35000	6	218	2663535	283194	2345338	1871791
7km	70%	35000	6	204	2814604	311869	2472402	1659426
7km	70%	35000	6	233	3785146	387842	3346425	2310267
7km	70%	35000	6	202	3722831	375135	3316203	2030699
7km	70%	35000	6	226	3883074	426896	3423890	2221489
7km	70%	35000	6	230	2741669	318028	2401686	1885544
7km	70%	35000	6	350	2866357	288626	2555445	1862731
7km	70%	35000	6	300	2827913	289330	2504784	1993028
7km	70%	35000	6	192	2904143	320018	2555713	1740395
7km	70%	35000	6	215	2897396	307766	2561618	1775731
7km	70%	35000	6	257	3814820	398655	3368472	2235827
7km	70%	35000	6	238	3207082	359024	2821614	1907438
7km	70%	35000	6	266	3795270	411678	3312677	2595141
7km	70%	35000	6	284	3528726	386230	3085406	2169066
7km	70%	35000	6	181	3013431	363225	2597970	1972462
7km	70%	35000	6	274	4560610	418071	4113475	2641670
7km	70%	35000	6	284	3731996	363747	3312350	2249617
7km	70%	35000	6	297	4272603	385852	3839007	2402716
7km	70%	35000	6	324	3386557	398334	2955466	2482170
7km	70%	35000	6	235	3759373	366473	3340584	2191185
7km	70%	35000	6	326	3163175	336963	2791015	1983438
7km	70%	35000	6	222	3438060	346564	3055942	2058743
7km	70%	35000	6	171	3049858	360949	2663270	1841133
7km	70%	35000	6	162	2732590	304236	2399424	1801253
7km	70%	35000	6	330	3623451	384225	3183868	2077354
7km	70%	35000	6	191	2412048	308428	2074118	1582849
7km	70%	35000	6	315	3890212	392623	3467450	2410633
7km	70%	35000	6	279	4750865	483227	4223016	3051309
7km	70%	35000	6	204	2957001	325582	2606330	1807592
7km	70%	35000	6	312	4673404	510169	4096489	2480360
7km	70%	35000	6	249	4007099	437412	3541904	2452305
7km	70%	35000	6	245	2838338	299121	2514062	1853276
7km	70%	35000	6	292	3470755	362875	3041430	1975895
7km	70%	35000	6	167	3585655	378556	3171402	2187890
7km	70%	35000	6	267	3831697	405054	3386934	2315006
7km	70%	35000	6	214	2700212	308219	2368082	1819398
7km	70%	35000	6	253	3519901	363390	3115280	1831530
7km	70%	35000	6	189	2968735	360919	2566712	1929210
7km	70%	35000	6	269	3439258	377944	3022321	1964402
7km	70%	35000	6	258	3422042	332317	3054792	2039170
7km	70%	35000	6	262	4089491	417816	3640289	2358869
7km	70%	35000	6	202	3225605	370250	2805449	2108593
7km	70%	35000	6	171	3290024	403297	2849230	1917233
7km	70%	35000	6	271	3658522	404987	3217072	2360242
7km	70%	35000	6	208	3860141	391321	3413531	2362217
7km	70%	35000	6	263	3485267	378399	3082756	2024482
7km	70%	35000	6	508	4648487	421245	4190975	2590778
7km	70%	35000	6	171	2652599	293394	2334823	1666199
7km	70%	35000	6	282	2899917	358030	2502427	1811381
7km	70%	35000	6	177	3033447	375925	2614922	1847875
7km	70%	35000	6	234	3158388	310455	2815065	1786529
7km	70%	35000	6	254	3792748	387667	3361376	2552654
7km	70%	35000	6	249	3737150	398908	3303353	2465486
7km	70%	35000	6	254	4077192	410307	3636367	2310101
7km	70%	35000	6	227	3898652	422151	3424828	2877618
7km	70%	35000	6	160	3118813	325327	2767919	2040827
7km	70%	35000	6	228	3893068	387823	3474768	2197271
7km	70%	35000	6	249	3442227	379304	3035205	2086095
7km	70%	35000	6	207	3870136	356171	3485431	2184058
7km	70%	35000	6	187	3524357	372235	3117673	2255520
7km	70%	35000	6	384	4458226	408420	4013490	2658886
7km	70%	35000	6	292	4571099	417488	4106500	2736251
7km	70%	35000	6	183	3165878	332826	2798304	2030732
7km	70%	35000	6	351	3121485	319221	2760907	1761796
7km	70%	35000	6	261	5097644	446253	4597196	2873976
7km	70%	35000	6	201	3442131	375865	3041566	2056351
7km	70%	35000	6	227	2709622	292295	2387930	1794002
7km	70%	35000	6	306	3277287	353060	2895838	1928422
7km	70%	35000	6	204	3034203	376954	2625469	1926745
7km	70%	35000	6	219	3864964	468620	3348233	2277162
7km	70%	35000	6	322	4010765	379071	3592691	2471876
7km	70%	35000	6	302	3359672	348940	2989766	1891775
7km	70%	35000	6	279	3200217	327892	2838369	1981254
7km	70%	35000	6	285	3173462	337192	2805632	1946281
7km	70%	35000	6	338	3594159	356694	3210241	2313385
7km	70%	35000	6	198	3163993	343536	2795929	1775602
7km	70%	35000	6	175	3608062	399503	3173816	2146566
7km	70%	35000	6	301	3873645	402148	3437276	2149589
7km	70%	35000	6	228	3368793	385290	2933192	2025915
7km	70%	35000	6	224	2766274	315940	2414683	1673428
7km	70%	35000	6	258	3068165	353316	2672678	1754938
7km	70%	35000	6	217	3138103	334660	2783886	1826799
7km	70%	35000	6	253	3851961	381069	3405193	2260293
7km	70%	35000	6	347	3522820	390750	3089865	1992735
7km	70%	35000	6	190	3286478	341214	2900952	1914356
7km	70%	35000	6	269	3705493	414797	3256984	2060993
7km	70%	35000	6	237	3433566	382338	3026752	2124100
7km	70%	35000	6	217	3146096	341101	2786803	1813950
7km	70%	35000	6	231	3528834	373339	3121160	2178353
7km	70%	35000	6	282	3511612	371944	3107027	2257773
7km	70%	35000	6	307	3481519	378339	3073262	1865823
7km	70%	35000	6	196	4099741	400727	3640025	2402120
7km	70%	35000	6	307	3929528	389249	3511749	2170028
7km	70%	35000	6	329	3747046	382195	3331643	2109274
7km	70%	35000	6	319	4412169	458437	3908914	2561119
7km	70%	35000	6	228	3632594	363269	3241904	1944716
7km	70%	35000	6	233	3371467	347376	2986012	2070306
7km	70%	35000	6	253	2982796	323927	2623303	2110148
7km	70%	35000	6	261	3283220	362561	2887572	2356507
7km	70%	35000	6	217	3441071	342427	3062501	1793587
7km	70%	35000	6	216	4397727	386016	3970305	2367409
7km	70%	35000	6	335	4062358	375117	3639024	2449874
7km	70%	35000	6	302	4638341	391186	4222686	2292980
7km	70%	35000	6	235	3735932	397909	3300524	2368470
7km	70%	35000	6	329	3084566	323603	2721914	1817242
7km	70%	35000	6	242	3071110	364394	2675885	1834636
7km	70%	35000	6	231	2862070	317109	2509372	1512707
7km	70%	35000	6	246	3625982	389477	3208417	2099512
7km	70%	35000	6	340	4677731	401016	4233838	2521841
7km	70%	35000	6	235	4222290	400724	3791251	2649089
7km	70%	35000	6	256	3359676	379119	2947171	2014185
7km	70%	35000	6	263	4339575	413969	3892059	2591793
7km	70%	35000	6	292	2865958	310504	2527768	1966792
7km	70%	35000	6	264	3754290	416676	3289840	2275835
7km	70%	35000	6	201	3448461	370949	3046310	1986768
7km	70%	35000	6	297	4125315	423872	3673527	2185452
7km	70%	35000	6	285	5141790	465311	4639000	2862360
7km	70%	35000	6	265	2260438	249494	1985618	1392581
7km	70%	35000	6	212	3498687	400885	3056521	2187451
7km	70%	35000	6	277	3399443	384498	2951066	2127977
7km	70%	35000	6	236	3743870	390113	3313638	2152055
7km	70%	35000	6	335	3781112	355459	3368074	2379002
7km	70%	35000	6	239	3199315	343726	2839771	2065282
7km	70%	35000	6	232	3382045	408888	2944974	2088892
7km	70%	35000	6	313	3996099	466823	3486936	2592474
7km	70%	35000	6	218	4441781	426000	3972198	2602157
7km	70%	35000	6	307	4670612	445199	4154895	2596458
7km	70%	35000	6	258	3026656	371506	2632981	2167462
7km	70%	35000	6	217	2964570	300531	2631790	1845259
7km	70%	35000	6	206	3020106	307026	2696234	1798433
7km	70%	35000	6	250	3805130	439412	3315770	2311258
7km	70%	35000	6	194	3683421	345460	3297091	2152830
7km	70%	35000	6	216	3458158	368524	3026055	1875213
7km	70%	35000	6	270	3081070	330113	2681095	2100228
7km	70%	35000	6	234	3313311	383381	2887406	1830348
7km	70%	35000	6	214	3287707	375603	2874358	1901015
7km	70%	35000	6	262	3458998	348484	3080004	1990127
7km	70%	35000	6	244	3102371	347675	2724465	1824729
7km	70%	35000	6	338	3302623	306045	2970040	1787845
7km	70%	35000	6	225	3271277	346451	2869632	1986652
7km	70%	35000	6	270	3251455	337053	2885902	1774809
7km	70%	35000	6	256	4524953	446192	4050726	2613921
7km	70%	35000	6	255	2961525	335234	2565381	2081599
7km	70%	35000	6	236	3251096	340226	2866034	2426203
7km	70%	35000	6	264	4325372	401515	3864632	2490165
7km	70%	35000	6	264	3496768	353862	3115303	1902597
7km	70%	35000	6	232	3809234	395439	3357552	2257861
7km	70%	35000	6	228	3516562	357374	3120797	1995060
7km	70%	35000	6	262	3479378	425080	3020015	2282010
7km	70%	35000	6	271	3588811	361224	3194351	2216314
7km	70%	35000	6	232	4128783	382849	3707919	2394527
7km	70%	35000	6	245	4071341	410082	3618441	2272377
7km	70%	35000	6	232	3896417	406225	3449214	2479285
7km	70%	35000	6	341	2963622	340271	2585546	1887213
7km	70%	35000	6	272	3277376	355287	2896212	1922768
7km	70%	35000	6	309	3805546	416623	3340355	2312720
7km	70%	35000	6	254	3847436	396512	3409716	2076408
7km	70%	35000	6	264	3417622	353987	3005437	2255149
7km	70%	35000	6	237	3739546	381485	3332747	2194602
7km	70%	35000	6	271	4141901	388283	3704925	2479251
7km	70%	35000	6	232	3461317	320073	3118456	2072866
7km	70%	35000	6	267	3619880	406196	3172061	1906716
7km	70%	35000	6	269	3702992	377159	3295553	1956806
7km	70%	35000	6	236	4326110	423788	3865534	2527715
7km	70%	35000	6	184	3399886	386299	2975654	2184220
7km	70%	35000	6	284	4334208	416328	3876895	2319885
7km	70%	35000	6	194	3258148	361814	2876856	1938638
7km	70%	35000	6	220	3764457	359132	3352506	2357990
7km	70%	35000	6	347	5209230	473342	4684838	3031403
7km	70%	35000	6	252	3545763	396262	3106831	2148793
7km	70%	35000	6	350	4815477	509789	4224001	2676924
7km	70%	35000	6	201	3353834	352316	2969463	1955331
7km	70%	35000	6	305	3168535	361655	2770791	2137738
7km	70%	35000	6	426	3647810	362383	3219826	2091557
7km	70%	35000	6	208	3060355	332889	2695769	1870144
7km	70%	35000	6	206	2577164	294440	2261676	1669417
7km	70%	35000	6	298	2970374	314293	2629126	2188739
7km	70%	35000	6	215	3645582	386287	3229198	2129892
7km	70%	35000	6	224	3216998	343369	2844613	1929566
7km	70%	35000	6	272	4793226	417385	4337670	2467230
7km	70%	35000	6	252	4244860	425763	3775296	2666943
7km	70%	35000	6	232	4558610	435444	4069508	2338529
7km	70%	35000	6	209	3377650	369785	2969605	2147206
7km	70%	35000	6	269	3816510	391965	3372925	2038417
7km	70%	35000	6	192	3572156	375519	3159682	2736285
7km	70%	35000	6	202	3510933	386965	3063721	1853495
7km	70%	35000	6	226	3477509	404354	3041254	2133213
7km	70%	35000	6	187	3544732	369969	3140368	1886887
7km	70%	35000	6	395	4096202	347858	3714832	2431423
7km	70%	35000	6	161	3321364	364598	2903261	1879127
7km	70%	35000	6	190	3498945	368554	3091891	1955073
7km	70%	35000	6	261	2901280	305073	2544082	2007407
7km	70%	35000	6	394	3598943	377923	3191936	2223943
7km	70%	35000	6	294	3502560	355693	3091068	2196035
7km	70%	35000	6	215	4222314	441428	3755348	2257050
7km	70%	35000	6	227	4495740	431945	4030371	2506678
7km	70%	35000	6	164	3679135	393590	3251756	2017061
7km	70%	35000	6	212	2648659	312594	2320992	1691223
7km	70%	35000	6	349	3283768	346520	2921805	1788566
7km	70%	35000	6	271	3676816	331837	3313897	2181956
7km	70%	35000	6	250	3989122	414925	3507641	2260820
7km	70%	35000	6	260	4038148	407074	3584318	2412205
7km	70%	35000	6	299	3850361	360296	3462737	2507186
7km	70%	35000	6	248	4020494	403796	3574655	2295048
7km	70%	35000	6	273	2701971	298846	2381270	1906355
7km	70%	35000	6	290	2934708	319175	2587109	1967518
7km	70%	35000	6	292	4688071	447653	4208776	2512911
7km	70%	35000	6	346	4010952	429968	3520342	2408115
7km	70%	35000	6	329	3618253	355611	3241319	2165853
7km	70%	35000	6	441	3693277	366450	3286671	2203226
7km	70%	35000	6	354	3845667	431662	3372466	2005527
7km	70%	35000	6	252	4297619	407966	3854168	2468214
7km	70%	35000	6	194	3498112	393449	3071083	2197334
7km	70%	35000	6	216	2978384	326312	2620545	1861346
7km	70%	35000	6	183	3435191	372828	3042912	1786248
7km	70%	35000	6	229	3037705	350724	2646499	1846831
7km	70%	35000	6	278	3335161	366356	2938378	2112276
7km	70%	35000	6	306	3646544	360437	3254396	2440573
7km	70%	35000	6	271	3920624	425385	3439162	2281473
7km	70%	35000	6	247	4279009	432914	3779245	2370074
7km	70%	35000	6	245	2964414	349540	2564686	1884485
7km	70%	35000	6	260	3843366	430319	3344205	2400781
7km	70%	35000	6	222	3179892	338138	2816069	1966235
7km	70%	35000	6	224	3540600	333959	3160879	2187048
7km	70%	35000	6	353	3366045	347636	2986733	1994487
7km	70%	35000	6	390	3688163	354953	3307782	2062257
7km	70%	35000	6	305	4551112	419915	4083926	2664380
7km	70%	35000	6	190	3630076	378794	3222351	1982511
7km	70%	35000	6	292	4520338	420623	4064784	2424609
7km	70%	35000	6	247	2840047	316768	2488727	1944107
7km	70%	35000	6	297	3239101	316753	2880841	2038018
7km	70%	35000	6	183	3353651	386233	2929316	2127010
7km	70%	35000	6	382	3597775	398118	3159429	2180694
7km	70%	35000	6	199	3515402	434144	3037986	2340741
7km	70%	35000	6	201	5474530	549460	4882897	2914038
7km	70%	35000	6	294	2745518	293326	2431515	1933584
7km	70%	35000	6	196	3470339	331008	3082506	1951436
7km	70%	35000	6	203	3198018	366273	2802969	1880528
7km	70%	35000	6	347	3605906	369393	3195156	2026508
7km	70%	35000	6	211	3646349	363271	3240006	2077058
7km	70%	35000	6	252	4653790	410846	4218424	2258523
7km	70%	35000	6	165	3043929	332886	2666709	1679507
7km	70%	35000	6	380	3322228	361147	2922123	2288399
7km	70%	35000	6	178	2752846	298655	2421673	1835354
7km	70%	35000	6	282	3351408	352345	2959422	2211456
7km	70%	35000	6	339	3330283	347364	2940076	2084509
7km	70%	35000	6	226	4533419	461429	4038193	2487085
7km	70%	35000	6	230	2666133	307679	2342803	1542425
7km	70%	35000	6	194	3543369	372923	3127462	2011967
7km	70%	35000	6	213	3966316	441217	3497180	2415492
7km	70%	35000	6	336	3487757	395896	3053538	2083130
7km	70%	35000	6	255	3180109	326757	2829004	1814836
7km	70%	35000	6	270	3872273	369651	3450785	2093098
7km	70%	35000	6	198	4029785	469918	3524875	1984576
7km	70%	35000	6	228	3540466	351077	3154667	2386238
7km	70%	35000	6	313	2716493	308091	2379987	1703588
7km	70%	35000	6	270	3422891	363417	3022764	1841069
7km	70%	35000	6	252	4488990	416521	4030107	2542767
7km	70%	35000	6	313	3767252	397994	3342448	2290393
7km	70%	35000	6	226	3840468	414541	3393904	2104654
7km	70%	35000	6	310	4613275	398375	4157830	2543129
7km	70%	35000	6	270	2649363	314876	2297078	2036430
7km	70%	35000	6	196	3190463	374933	2775957	1993984
7km	70%	35000	6	255	3190169	372514	2789141	1967172
7km	70%	35000	6	209	3230811	366145	2842434	2047282
7km	70%	35000	6	160	3888413	418091	3434857	2017280
7km	70%	35000	6	209	3817844	353209	3436256	2315214
7km	70%	35000	6	251	3411142	394031	2973715	2100788
7km	70%	35000	6	269	3939130	373133	3512731	2190271
7km	70%	35000	6	227	3200648	333839	2821787	1978764
7km	70%	35000	6	227	4464223	514082	3875811	2266313
7km	70%	35000	6	234	2817473	312719	2472488	1916564
7km	70%	35000	6	352	3729404	359149	3337268	2047606
7km	70%	35000	6	395	4387948	433320	3919977	2731075
7km	70%	35000	6	273	3281733	370129	2879945	2249132
7km	70%	35000	6	399	4049157	419552	3583125	2381498
7km	70%	35000	6	181	3347963	348663	2944178	1951920
7km	70%	35000	6	264	2776525	305037	2428359	1734532
7km	70%	35000	6	204	3411754	382738	3011767	1835182
7km	70%	35000	6	443	3071315	331338	2705983	2173838
7km	70%	35000	6	326	3094236	332232	2729994	1851798
7km	70%	35000	6	208	3050037	328085	2682926	1966152
7km	70%	35000	6	199	3875487	426611	3398423	2335261
7km	70%	35000	6	304	3882565	405354	3443928	2194317
7km	70%	35000	6	218	3552215	417258	3111336	2223711
7km	70%	35000	6	230	4691554	469470	4163396	2583867
7km	70%	35000	6	238	3611860	374286	3212752	1977066
7km	70%	35000	6	196	3112080	319344	2772336	1885552
7km	70%	35000	6	241	3571227	373309	3164070	2206556
7km	70%	35000	6	191	3487536	327858	3117401	2108521
7km	70%	35000	6	267	3831903	395755	3402382	2096598
7km	70%	35000	6	251	3264457	352229	2877605	2118670
7km	70%	35000	6	270	3787614	389536	3362727	2346460
7km	70%	35000	6	251	3214587	355073	2824455	2155401
7km	70%	35000	6	214	3163930	338080	2795100	1731613
7km	70%	35000	6	277	4039010	373345	3640080	2274474
7km	70%	35000	6	203	3683604	447702	3185546	2783116
7km	70%	35000	6	328	3789956	409873	3338420	2376460
7km	70%	35000	6	181	3247108	361051	2857646	1713598
7km	70%	35000	6	195	2938501	317224	2596760	2075239
7km	70%	35000	6	208	2683764	264305	2385897	1639666
7km	70%	35000	6	213	3406292	370783	3006410	2087209
7km	70%	35000	6	289	3902708	438085	3434509	2115592
7km	70%	35000	6	304	3309141	350072	2925896	2198746
7km	70%	35000	6	203	2434939	260579	2151327	1645049
7km	70%	35000	6	293	4431153	404244	3989146	2375474
7km	70%	35000	6	217	3732762	390883	3311257	2183002
7km	70%	35000	6	197	3699485	396542	3283701	2284618
7km	70%	35000	6	268	3373543	330286	3013489	2054650
7km	70%	35000	6	247	2852996	314742	2484577	1699403
7km	70%	35000	6	324	3776240	404589	3307736	2626366
7km	70%	35000	6	339	5182956	478260	4662811	2755060
7km	70%	35000	6	292	4031591	433097	3545151	2586277
7km	70%	35000	6	200	4149244	359694	3767727	2122674
7km	70%	35000	6	186	3047512	312451	2691828	1955192
7km	70%	35000	6	208	3243716	342653	2861763	1802263
7km	70%	35000	6	220	4941561	444446	4460600	2660081
7km	70%	35000	6	213	2683226	276148	2377405	1659414
7km	70%	35000	6	197	3189246	379226	2773761	1985499
7km	70%	35000	6	242	3503873	387627	3089545	2270933
7km	70%	35000	6	229	2616382	263897	2313331	1668815
7km	70%	35000	6	203	3288747	358080	2891195	1903713
7km	70%	35000	6	235	3364132	360338	2967659	1983564
7km	70%	35000	6	241	4232778	451145	3731106	2235217
7km	70%	35000	6	382	3108561	342075	2722985	2091941
7km	70%	35000	6	322	4073706	440692	3578801	2124003
7km	70%	35000	6	234	4318637	463882	3810890	2615685
7km	70%	35000	6	331	4213835	460179	3708632	2364827
7km	70%	35000	6	370	3862206	376697	3438786	2519388
7km	70%	35000	6	315	4157226	433187	3687614	2409506
7km	70%	35000	6	205	2272512	259258	1983306	1486555
7km	70%	35000	6	293	3471401	378534	3052025	2344505
7km	70%	35000	6	253	2810393	304905	2480479	1726092
7km	70%	35000	6	261	3612131	376962	3201072	2094774
7km	70%	35000	6	328	3862694	416411	3382520	2284839
7km	70%	35000	6	184	3033331	326179	2673039	1998871
7km	70%	35000	6	274	3093280	343137	2709892	2025871
7km	70%	35000	6	306	2764300	310377	2426936	1868992
7km	70%	35000	6	256	4140501	449072	3658594	2397787
7km	70%	35000	6	290	3412045	342480	3051399	1838319
7km	70%	35000	6	228	3936748	400834	3497663	2146452
7km	70%	35000	6	310	3482329	370380	3057636	2294372
7km	70%	35000	6	237	3302067	367536	2887610	2013547
7km	70%	35000	6	211	4154601	442571	3665634	2112710
7km	70%	35000	6	255	3689420	398943	3262095	2218617
7km	70%	35000	6	249	4046046	401034	3605913	2043924
7km	70%	35000	6	209	2806025	308269	2471949	1791339
7km	70%	35000	6	187	3098109	319359	2763829	1975835
7km	70%	35000	6	279	3142706	332778	2785477	2055818
7km	70%	35000	6	277	3612423	375530	3204457	2052536
7km	70%	35000	6	229	4224043	444643	3726680	2414851
7km	70%	35000	6	286	4477950	439097	4004286	2543305
7km	70%	35000	6	250	3381127	363063	2982864	1973200
7km	70%	35000	6	191	3031316	346604	2666931	1970242
7km	70%	35000	6	240	3137810	329501	2768875	2297287
7km	70%	35000	6	242	3674378	431751	3207297	2206642
7km	70%	35000	6	278	4186982	380495	3746909	2410429
7km	70%	35000	6	199	3549801	363690	3158243	2010205
7km	70%	35000	6	241	3492192	378828	3083285	1854674
7km	70%	35000	6	219	3365754	348118	2970191	1939910
7km	70%	35000	6	231	3130070	337818	2750926	1952286
7km	70%	35000	6	217	3304863	357225	2912711	1920459
7km	70%	35000	6	294	3147014	331688	2785214	2022488
7km	70%	35000	6	287	3666299	393546	3250082	2033600
7km	70%	35000	6	249	4439089	459276	3934946	2718537
7km	70%	35000	6	197	4298720	423772	3828215	2394812
7km	70%	35000	6	201	3600500	356951	3206071	1850821
7km	70%	35000	6	273	3472046	384820	3043586	2173126
7km	70%	35000	6	208	3210305	353932	2819635	1844831
7km	70%	35000	6	229	3164357	349743	2776269	1858278
7km	70%	35000	6	239	4248197	450883	3750561	2382238
7km	70%	35000	6	226	3284078	369677	2869118	1988129
7km	70%	35000	6	194	2885293	287737	2547872	1959047
7km	70%	35000	6	334	3505631	352191	3123201	2128547
7km	70%	35000	6	269	3530131	399728	3101071	2355361
7km	70%	35000	6	229	2609889	310227	2280124	1617932
7km	70%	35000	6	245	3551447	394816	3130136	1840118
7km	70%	35000	6	294	3479148	362477	3065822	1979616
7km	70%	35000	6	267	3915549	433261	3437694	2537966
7km	70%	35000	6	235	3219433	315886	2864598	1973072
7km	70%	35000	6	206	3219559	342474	2842866	2242646
7km	70%	35000	6	309	5102150	515883	4544715	2593461
7km	70%	35000	6	239	3487409	349741	3107924	2214757
7km	70%	35000	6	182	2296224	256225	2018557	1685865
7km	70%	35000	6	425	3735311	392138	3301136	2181698
7km	70%	35000	6	358	2633046	300366	2312909	1783965
7km	70%	35000	6	344	4939020	427703	4447903	2690955
7km	70%	35000	6	212	3449550	386032	3014350	2259665
7km	70%	35000	6	171	2994796	352800	2615811	2157515
7km	70%	35000	6	327	4455478	400113	4021825	2464787
7km	70%	35000	6	203	3518260	357875	3136055	2278869
7km	70%	35000	6	286	3584367	357369	3190054	2458770
7km	70%	35000	6	279	3741012	365238	3349187	2121134
7km	70%	35000	6	237	2906844	340784	2522495	1618802
7km	70%	35000	6	204	3387354	364022	2993178	1840600
7km	70%	35000	6	145	3351497	378906	2936389	1990756
7km	70%	35000	6	180	2799331	329230	2439572	1802364
7km	70%	35000	6	249	3482635	366190	3073264	2006098
7km	70%	35000	6	207	3198292	339474	2819065	2027920
7km	70%	35000	6	216	3303921	372611	2896717	2255070
7km	70%	35000	6	295	4556234	400091	4129019	2446912
7km	70%	35000	6	426	3327164	373489	2917378	2376784
7km	70%	35000	6	289	4017638	410922	3575813	2460796
7km	70%	35000	6	233	4045141	408763	3591313	2506972
7km	70%	35000	6	229	3347367	378117	2934999	2045891
7km	70%	35000	6	272	4579356	440456	4101480	2279915
7km	70%	35000	6	262	4441315	440440	3930176	2281303
7km	70%	35000	6	220	3188085	371606	2775185	2009596
7km	70%	35000	6	476	4452168	383488	4028998	2521437
7km	70%	35000	6	238	4388807	451120	3900389	2575726
7km	70%	35000	6	288	3740162	355183	3339388	2171339
7km	70%	35000	6	279	3617745	380003	3192889	2199142
7km	70%	35000	6	289	3579015	361381	3182917	1957171
7km	70%	35000	6	246	3711449	386705	3272455	2169497
7km	70%	35000	6	265	3670678	387248	3244639	2378568
7km	70%	35000	6	236	2903302	324384	2556168	1711532
7km	70%	35000	6	307	3143602	325085	2797278	1970305
7km	70%	35000	6	171	3075631	327810	2719323	1746316
7km	70%	35000	6	205	3449306	374085	3049102	2013539
7km	70%	35000	6	318	4329634	389966	3910315	2369454
7km	70%	35000	6	241	3302046	385931	2892718	2259573
7km	70%	35000	6	177	3820475	420871	3366438	2080637
7km	70%	35000	6	177	3347490	358646	2964438	1777653
7km	70%	35000	6	322	4501956	456853	4008918	2570051
7km	70%	35000	6	267	3613813	401027	3170629	2143417
7km	70%	35000	6	214	3210476	321642	2858120	1859026
7km	70%	35000	6	202	2475302	293673	2159259	1795477
7km	70%	35000	6	220	2726276	300750	2398261	1762567
7km	70%	35000	6	241	3667885	398065	3228671	2409047
7km	70%	35000	6	212	4258889	430026	3753483	2327626
7km	70%	35000	6	304	3464796	366658	3060314	1993091
7km	70%	35000	6	224	3805824	371860	3377365	2165860
7km	70%	35000	6	274	3428620	393937	3005623	2092540
7km	70%	35000	6	278	3559225	350979	3161804	2352972
7km	70%	35000	6	224	3642211	359609	3252773	2074010
7km	70%	35000	6	325	2651077	281173	2342406	1842306
7km	70%	35000	6	167	2330708	266332	2042263	1498072
7km	70%	35000	6	218	3507177	404296	3057137	2143048
7km	70%	35000	6	258	4647351	413521	4197633	2476359
7km	70%	35000	6	209	3798817	393934	3371743	2050749
7km	70%	35000	6	227	3836663	412142	3379366	2586762
7km	70%	35000	6	312	4192232	392773	3768815	2458061
7km	70%	35000	6	298	2898655	304524	2558685	1621417
7km	70%	35000	6	299	3130406	325765	2753188	1723316
7km	70%	35000	6	239	3405846	338460	3034949	1992950
7km	70%	35000	6	334	4089385	454516	3582949	2481919
7km	70%	35000	6	284	3565520	379730	3151827	2124682
7km	70%	35000	6	304	3211258	336539	2838938	2002209
7km	70%	35000	6	258	3611330	314226	3266467	1894259
7km	70%	35000	6	229	4143444	472617	3634760	2401685
7km	70%	35000	6	173	2776480	318465	2428574	1558658
7km	70%	35000	6	295	4158131	402650	3709975	2452817
7km	70%	35000	6	251	2894972	304581	2567005	1648538
7km	70%	35000	6	269	4999005	467092	4504649	2695365
7km	70%	35000	6	296	3924158	420015	3463231	2273534
7km	70%	35000	6	235	3264631	340920	2880710	2138957
7km	70%	35000	6	211	3290282	365435	2879664	2018097
7km	70%	35000	6	350	3724576	358172	3328786	2068476
7km	70%	35000	6	269	3281819	365474	2881779	2063324
7km	70%	35000	6	273	3786752	337795	3413341	2204823
7km	70%	35000	6	230	4333428	468743	3827907	2437132
7km	70%	35000	6	196	3364742	356753	2981960	1988586
7km	70%	35000	6	205	3686458	383908	3250031	2109142
7km	70%	35000	6	328	4543363	412469	4075738	2410053
7km	70%	35000	6	303	3722639	384708	3303068	2131671
7km	70%	35000	6	351	4803118	441358	4321686	2983336
7km	70%	35000	6	244	3177009	358618	2778217	2305018
7km	70%	35000	6	311	3806609	391629	3378001	2129997
7km	70%	35000	6	190	4261939	480363	3731107	2513315
7km	70%	35000	6	327	4825735	447381	4343738	2771114
7km	70%	35000	6	306	4177475	388252	3748272	2526390
7km	70%	35000	6	201	3626115	382544	3211935	1930088
7km	70%	35000	6	180	4201250	430971	3737632	1971469
7km	70%	35000	6	267	3419257	375279	3017492	2177338
7km	70%	35000	6	197	3471295	396556	3042320	2111385
7km	70%	35000	6	228	3822077	364922	3415505	2193694
7km	70%	35000	6	264	4411953	398391	3964664	2324229
7km	70%	35000	6	297	3946637	378415	3536306	2332982
7km	70%	35000	6	195	3452768	407597	3004009	2242813
7km	70%	35000	6	253	3516470	371284	3121441	1917917
7km	70%	35000	6	187	2733465	302290	2393990	1960051
7km	70%	35000	6	319	3684730	367993	3265594	2395234
7km	70%	35000	6	251	4461574	402262	4025744	2407227
7km	70%	35000	6	378	3984524	445666	3505845	2245520
7km	70%	35000	6	215	4179475	471046	3674465	2556863
7km	70%	35000	6	266	3248415	315836	2908270	1807516
7km	70%	35000	6	231	3045857	301287	2707423	2043904
7km	70%	35000	6	229	3312591	354197	2924672	2104525
7km	70%	35000	6	215	3242882	337585	2819199	2031372
7km	70%	35000	6	226	3458260	406857	3015214	2255987
7km	70%	35000	6	241	3487560	387977	3061010	1931857
7km	70%	35000	6	245	3730403	369794	3296991	2219186
7km	70%	35000	6	222	3902646	412026	3460427	2049949
7km	70%	35000	6	351	3817864	363162	3415164	2157598
7km	70%	35000	6	263	3423580	371535	3011543	2010229
7km	70%	35000	6	209	3828194	423722	3376276	2319838
7km	70%	35000	6	260	5177210	435294	4671669	2859795
7km	70%	35000	6	240	3040781	350427	2656314	2030399
7km	70%	35000	6	232	3602806	445583	3120845	2407100
7km	70%	35000	6	247	3401999	365741	3003957	2165575
7km	70%	35000	6	372	3897816	366876	3457367	2231835
7km	70%	35000	6	330	3630855	369973	3230528	2066655
7km	70%	35000	6	182	3955840	419395	3490439	1978441
7km	70%	35000	6	208	2902633	276910	2602238	1701506
7km	70%	35000	6	279	3537923	383886	3124908	2076157
7km	70%	35000	6	239	3065389	315190	2717532	1871177
7km	70%	35000	6	268	3347531	360847	2942006	2362685
7km	70%	35000	6	220	4345233	513007	3787926	2372491
7km	70%	35000	6	295	3094876	318626	2736068	1922713
7km	70%	35000	6	187	3654037	366961	3232946	2155415
7km	70%	35000	6	190	3200826	364256	2809199	1790867
7km	70%	35000	6	211	3205120	347824	2831056	2088573
7km	70%	35000	6	228	3531437	389842	3117839	2225973
7km	70%	35000	6	247	3600744	374745	3200663	2133681
7km	70%	35000	6	252	4109043	431429	3624265	2300597
7km	70%	35000	6	195	3404256	361109	2991747	1954433
7km	70%	35000	6	229	3768220	364807	3372140	2045425
7km	70%	35000	6	233	3320481	374379	2909847	1949570
7km	70%	35000	6	226	4005086	385850	3582514	2189713
7km	70%	35000	6	189	2860256	319273	2506607	1778347
7km	70%	35000	6	240	3341733	353739	2955826	2099414
7km	70%	35000	6	241	3600010	360078	3205134	2422679
7km	70%	35000	6	207	3876611	376331	3475979	2215721
7km	70%	35000	6	269	3491854	364724	3094088	2342259
7km	70%	35000	6	241	3565653	393285	3132809	2342204
7km	70%	35000	6	181	3401174	359169	3009356	1824959
7km	70%	35000	6	284	3483186	403346	3047134	2134531
7km	70%	35000	6	291	3209795	338769	2829642	2134816
7km	70%	35000	6	233	2711709	274949	2410120	1742257
7km	70%	35000	6	266	4387422	417741	3923250	2798329
7km	70%	35000	6	256	3500662	361764	3100287	2181435
7km	70%	35000	6	271	4395719	459911	3902036	2838554
7km	70%	35000	6	245	3746308	377755	3337391	2339699
7km	70%	35000	6	279	4152548	452136	3645728	2545577
7km	70%	35000	6	222	3735821	442669	3246954	2566356
7km	70%	35000	6	199	3232028	352545	2831043	1928290
7km	70%	35000	6	263	3386954	378938	2966610	1965761
7km	70%	35000	6	205	2669946	296806	2350304	1772719
7km	70%	35000	6	180	3740431	383806	3321548	1901015
7km	70%	35000	6	266	3131203	339969	2763529	1740292
7km	70%	35000	6	294	3856298	397818	3429789	2523156
7km	70%	35000	6	239	4941091	438647	4447420	2509782
7km	70%	35000	6	192	3277487	385013	2859938	1716683
7km	70%	35000	6	251	3031751	335074	2667087	2161979
7km	70%	35000	6	283	3361249	367473	2960433	2011040
7km	70%	35000	6	183	3898898	392727	3483331	2320672
7km	70%	35000	6	210	2637011	299089	2314348	1731550
7km	70%	35000	6	286	4049643	374094	3639771	2630578
7km	70%	35000	6	351	4741008	441107	4264906	2777145
7km	70%	35000	6	203	3056309	343662	2671360	1949825
7km	70%	35000	6	239	3680841	372590	3252810	2031799
7km	70%	35000	6	264	3773287	381897	3336847	2295415
7km	70%	35000	6	234	2994721	306707	2659324	2002540
7km	70%	35000	6	292	3531654	423347	3073084	2051095
7km	70%	35000	6	266	3594594	399512	3161988	2110579
7km	70%	35000	6	250	3392991	353500	2996228	1974723
7km	70%	35000	6	225	3213947	331279	2862530	1873963
7km	70%	35000	6	234	3317451	352445	2933848	1835617
7km	70%	35000	6	228	3827445	417550	3373526	2207821
7km	70%	35000	6	229	4369301	469910	3841471	2151721
7km	70%	35000	6	257	3074361	336672	2714046	1995070
7km	70%	35000	6	269	3868498	457951	3369840	2317430
7km	70%	35000	6	288	3961918	403036	3522628	2096904
7km	70%	35000	6	177	3222960	344209	2849312	1750588
7km	70%	35000	6	209	2754559	311593	2415356	1877493
7km	70%	35000	6	171	2782837	313465	2443650	1776612
7km	70%	35000	6	466	3938289	351880	3549493	2390954
7km	70%	35000	6	456	4488778	387059	4039495	2658315
7km	70%	35000	6	215	3757008	418821	3301195	2193704
7km	70%	35000	6	295	3327237	391491	2904277	2126296
7km	70%	35000	6	276	3492830	324648	3118927	2150560
7km	70%	35000	6	198	3384287	362222	2982570	2005407
7km	70%	35000	6	218	3492246	347916	3106557	2358324
7km	70%	35000	6	190	3174844	387576	2761108	1984863
7km	70%	35000	6	244	4317851	455202	3832758	2555767
7km	70%	35000	6	334	3942296	376933	3528111	2311540
7km	70%	35000	6	222	2927478	322323	2568151	1924953
7km	70%	35000	6	262	3982173	413584	3529281	2651593
7km	70%	35000	6	196	3443717	350571	3061556	2358001
7km	70%	35000	6	221	3452353	381930	3039248	2194287
7km	70%	35000	6	411	3219665	363448	2829677	2157110
7km	70%	35000	6	272	3867975	377269	3446370	2072521
7km	70%	35000	6	196	2843202	317141	2506105	1793256
7km	70%	35000	6	299	3375876	356840	2992287	1890722
7km	70%	35000	6	201	3335870	334330	2963782	2105424
7km	70%	35000	6	251	2935026	304143	2595779	1795107
7km	70%	35000	6	210	3761158	399775	3335858	2006120
7km	70%	35000	6	203	3283956	338292	2913555	2143331
7km	70%	35000	6	228	3528677	380906	3111005	2066213
7km	70%	35000	6	331	2922556	333063	2548702	1905182
7km	70%	35000	6	286	3546506	372609	3143542	1962938
7km	70%	35000	6	205	4044919	416408	3586841	2188708
7km	70%	35000	6	158	3243114	347450	2850415	2200548
7km	70%	35000	6	253	4143381	420795	3685962	2331693
7km	70%	35000	6	337	4250608	351166	3870123	2418528
7km	70%	35000	6	311	3647859	414807	3166375	2473887
7km	70%	35000	6	247	3213039	340466	2849590	1897743
7km	70%	35000	6	301	3763728	395570	3322256	1868998
7km	70%	35000	6	237	3772253	436056	3297041	2403600
7km	70%	35000	6	193	3376735	396242	2953880	1998123
7km	70%	35000	6	288	3581564	399776	3144554	2323204
7km	70%	35000	6	323	3456413	365388	3042967	2145188
7km	70%	35000	6	275	3843265	381634	3404255	2289171
7km	70%	35000	6	199	3464307	393665	3035572	2093719
7km	70%	35000	6	246	3128964	316087	2784090	1878364
7km	70%	35000	6	209	3682112	423780	3234701	2127872
7km	70%	35000	6	232	3190133	370541	2783436	1918436
7km	70%	35000	6	246	3997605	438911	3519921	2437195
7km	70%	35000	6	301	3242685	349265	2865439	1884525
7km	70%	35000	6	326	3368226	366539	2959802	2066642
7km	70%	35000	6	242	3791312	388013	3344120	2142292
7km	70%	35000	6	194	3671176	398307	3242918	2121853
7km	70%	35000	6	339	3382000	366916	2972936	2139649
7km	70%	35000	6	314	3983512	419648	3531340	2788194
7km	70%	35000	6	246	3654188	392921	3220183	2169234
7km	70%	35000	6	224	4017883	411241	3571130	2235740
7km	70%	35000	6	394	3648827	381425	3234127	2107166
7km	70%	35000	6	265	3056825	331634	2695596	1723865
7km	70%	35000	6	299	2895029	318520	2533115	1907375
7km	70%	35000	6	299	3061082	315060	2719370	1850456
7km	70%	35000	6	219	3913997	443119	3438109	2269755
7km	70%	35000	6	307	3818224	355390	3435127	2260598
7km	70%	35000	6	238	3945049	383224	3534164	2076125
7km	70%	35000	6	207	3251390	326362	2887039	1926061
7km	70%	35000	6	249	3919626	393890	3476389	2359469
7km	70%	35000	6	219	2977423	321635	2630477	1897200
7km	70%	35000	6	218	4243406	401122	3809939	2562653
7km	70%	35000	6	235	4459516	459078	3955790	2272687
7km	70%	35000	6	240	3398049	326125	3046346	2092295
7km	70%	35000	6	279	3405453	374263	2999742	2257161
7km	70%	35000	6	249	3085204	358898	2696251	2066595
7km	70%	35000	6	357	4580605	393320	4154638	2624166
7km	70%	35000	6	291	4287564	405462	3844449	2606561
7km	70%	35000	6	197	2835641	310073	2501136	1776681
7km	70%	35000	6	217	3670284	410719	3228704	2204741
7km	70%	35000	6	370	5248018	482930	4733264	2899188
7km	70%	35000	6	188	4016312	435806	3529884	2516937
7km	70%	35000	6	339	4811980	431402	4355995	2530160
7km	70%	35000	6	218	4632069	461070	4134487	2506089
7km	70%	35000	6	203	3293483	342275	2928864	1945305
7km	70%	35000	6	329	2984683	271831	2644131	1878422
7km	70%	35000	6	205	2740837	308892	2411545	1675244
7km	70%	35000	6	236	3141346	343322	2759165	1781592
7km	70%	35000	6	325	3007600	320076	2665663	2091439
7km	70%	35000	6	222	3307637	344229	2921311	2008716
7km	70%	35000	6	253	4748544	502462	4182133	2419644
7km	70%	35000	6	276	3165905	353396	2778695	1871197
7km	70%	35000	6	316	3281482	293587	2927923	1953947
7km	70%	35000	6	227	3308114	310783	2962176	1898999
7km	70%	35000	6	182	3010373	349460	2639471	1880911
7km	70%	35000	6	250	2561796	278647	2253529	1762084
7km	70%	35000	6	299	4512179	423616	4062484	2678615
7km	70%	35000	6	245	3658996	427317	3182846	2194531
7km	70%	35000	6	381	3912598	349031	3528183	2185826
7km	70%	35000	6	215	3411475	361920	3018963	2096176
7km	70%	35000	6	284	3878263	449205	3391915	2238848
7km	70%	35000	6	243	3476431	352640	3090785	1985609
7km	70%	35000	6	211	3628066	384173	3215732	2194037
7km	70%	35000	6	238	4161422	394620	3716842	2128077
7km	70%	35000	6	239	3026133	323437	2673593	1915960
7km	70%	35000	6	251	3396882	343691	3005589	1940105
7km	70%	35000	6	267	4125483	391906	3701606	2290287
7km	70%	35000	6	227	2485089	288862	2183780	1554317
7km	70%	35000	6	239	3118424	331918	2759277	1947284
7km	70%	35000	6	235	3794261	374041	3374116	2139348
7km	70%	35000	6	379	4438456	411601	3978703	2772742
7km	70%	35000	6	301	3668351	391824	3253407	2175904
7km	70%	35000	6	216	3100734	318094	2763680	1832256
7km	70%	35000	6	234	4463905	434086	3989195	2435714
7km	70%	35000	6	304	3759792	353905	3371960	2298811
7km	70%	35000	6	249	4041333	434000	3557327	2149936
7km	70%	35000	6	198	2748433	300344	2418688	1968926
7km	70%	35000	6	249	3584811	376897	3160790	2486884
7km	70%	35000	6	401	3864350	374798	3454544	2414946
7km	70%	35000	6	223	3914356	388184	3442173	2415953
7km	70%	35000	6	236	3462071	408902	2996955	2351699
7km	70%	35000	6	204	3095692	338410	2711537	2020420
7km	70%	35000	6	299	3400433	360298	2997512	1898664
7km	70%	35000	6	161	2698521	308518	2364735	1614527
7km	70%	35000	6	297	3852412	416208	3402871	2315077
7km	70%	35000	6	270	3364490	341943	2994098	1856554
7km	70%	35000	6	231	3897580	413637	3456517	2321439
7km	70%	35000	6	405	3925475	366952	3497214	2316775
7km	70%	35000	6	211	3623721	389356	3203008	2300171
7km	70%	35000	6	273	4071376	405131	3639166	2436468
7km	70%	35000	6	336	2673018	310169	2342940	1806784
7km	70%	35000	6	217	3687044	378280	3279856	2229268
7km	70%	35000	6	174	3593022	426643	3135866	2134094
7km	70%	35000	6	302	3442468	387249	3021577	1892427
7km	70%	35000	6	240	3813934	354923	3433286	2223925
7km	70%	35000	6	218	2998537	315581	2665281	1582234
7km	70%	35000	6	211	3055817	327460	2702823	1726080
7km	70%	35000	6	235	2947319	313877	2603422	1799717
7km	70%	35000	6	200	3260534	385770	2849487	2083510
7km	70%	35000	6	258	3961658	405053	3513225	2341540
7km	70%	35000	6	202	3068913	316262	2728076	1940291
7km	70%	35000	6	284	3270694	359630	2873793	1903621
7km	70%	35000	6	273	3151526	322757	2807150	1995468
7km	70%	35000	6	252	4035975	386118	3603525	2051392
7km	70%	35000	6	432	4550098	451759	4060816	2843659
7km	70%	35000	6	252	3448812	423653	2998163	2015171
7km	70%	35000	6	267	4309245	413710	3857391	2459218
7km	70%	35000	6	189	3424625	306791	3092697	2163533
7km	70%	35000	6	317	3718895	418938	3257201	2213372
7km	70%	35000	6	329	4626900	445055	4154192	2646890
7km	70%	35000	6	287	4011637	408847	3542467	2273343
7km	70%	35000	6	320	3110035	330068	2748305	2218640
7km	70%	35000	6	223	2840253	309297	2503807	1793001
7km	70%	35000	6	179	3540701	377599	3110827	2114582
7km	70%	35000	6	353	3015909	303720	2682869	2056141
7km	70%	35000	6	305	3459855	364637	3077385	1891707
7km	70%	35000	6	296	3155876	339230	2778977	2109742
7km	70%	35000	6	217	3726851	366687	3325792	2260479
7km	70%	35000	6	406	3862232	470383	3341708	2115443
7km	70%	35000	6	290	3475178	327639	3125524	2154226
7km	70%	35000	6	191	3088723	318996	2743554	1863508
7km	70%	35000	6	222	3741247	389451	3322335	2099898
7km	70%	35000	6	237	4338507	443769	3851269	2822503
7km	70%	35000	6	204	3734515	383583	3324708	2140136
7km	70%	35000	6	217	3874862	403042	3418646	2350405
7km	70%	35000	6	263	3732014	392898	3309505	2321954
7km	70%	35000	6	283	3174975	334703	2810805	1993014
7km	70%	35000	6	241	3389439	349158	3000487	2040181
7km	70%	35000	6	257	3326829	350436	2942813	1753286
7km	70%	35000	6	217	3121917	338601	2745897	1969826
7km	70%	35000	6	247	3779696	403658	3324897	2492408
7km	70%	35000	6	297	4660158	464815	4155801	2527213
7km	70%	35000	6	348	3187587	329404	2824918	1768349
7km	70%	35000	6	262	3859440	384174	3443194	2308849
7km	70%	35000	6	331	3346033	337892	2963796	2095122
7km	70%	35000	6	299	3126132	342500	2736753	1978934
7km	70%	35000	6	212	3338161	341399	2966872	1889439
7km	70%	35000	6	197	2897621	313532	2568561	1581901
7km	70%	35000	6	209	3529563	361186	3132602	1986164
7km	70%	35000	6	238	3032469	335580	2681716	1839311
7km	70%	35000	6	266	3137073	341165	2766193	2051516
7km	70%	35000	6	245	3361716	378262	2952956	2021703
7km	70%	35000	6	260	4331273	474060	3795103	2534186
7km	70%	35000	6	242	3924506	392696	3487010	2070487
7km	70%	35000	6	263	3522090	372183	3124039	2244971
7km	70%	35000	6	253	3830572	394378	3407351	2340218
7km	70%	35000	6	187	3881561	464879	3377189	2443314
7km	70%	35000	6	280	3273598	379350	2862940	2006540
7km	70%	35000	6	301	3725673	376677	3301019	2037922
7km	70%	35000	6	277	3373252	390254	2948536	2270857
7km	70%	35000	6	344	2792839	316405	2452877	1871119
7km	70%	35000	6	261	3113684	338612	2742869	2037336
7km	70%	35000	6	189	2916905	314424	2583678	1934549
7km	70%	35000	6	205	3788545	413712	3335024	2284067
7km	70%	35000	6	200	3395393	359497	2974615	1942718
7km	70%	35000	6	229	3584368	353997	3199912	2154288
7km	70%	35000	6	310	2775667	287536	2456851	1822994
7km	70%	35000	6	247	3818163	414889	3367553	2296653
7km	70%	35000	6	337	3166583	349127	2786920	1812405
7km	70%	35000	6	210	3579752	371784	3169829	2058570
7km	70%	35000	6	229	3095889	336509	2723263	1863469
7km	70%	35000	6	284	3271579	323358	2908814	2315893
7km	70%	35000	6	356	3486157	395870	3064235	2392730
7km	70%	35000	6	165	3134028	301076	2815665	1930109
7km	70%	35000	6	328	3362135	308837	3019769	2195587
7km	70%	35000	6	251	3696610	379183	3273763	2023052
7km	70%	35000	6	379	3636714	381101	3225571	2156579
7km	70%	35000	6	288	3681523	403219	3254893	2392580
7km	70%	35000	6	316	4686060	445208	4203557	2814852
7km	70%	35000	6	215	2946512	316663	2588671	2092034
7km	70%	35000	6	226	3182307	336180	2820816	1986414
7km	70%	35000	6	271	2749192	293255	2429765	1825460
7km	70%	35000	6	220	3228310	336491	2864392	1785745
7km	70%	35000	6	228	2543507	273163	2225042	1495424
7km	70%	35000	6	374	3052108	371015	2640398	2041418
7km	70%	35000	6	201	3438127	382270	3018312	1947139
7km	70%	35000	6	302	4183977	450042	3701417	2269767
7km	70%	35000	6	163	3209337	351682	2816128	1995939
7km	70%	35000	6	222	2810886	292426	2488003	1890717
7km	70%	35000	6	219	4179125	406066	3737515	2145799
7km	70%	35000	6	337	3128139	338811	2753185	2064156
7km	70%	35000	6	270	3464431	353774	3069522	2125976
7km	70%	35000	6	355	3633602	365337	3237854	2144620
7km	70%	35000	6	254	4317899	467169	3795788	2569530
7km	70%	35000	6	251	4208078	415975	3759252	2545997
7km	70%	35000	6	368	3310179	364534	2918411	2069286
7km	70%	35000	6	228	3612905	371201	3215284	2403217
7km	70%	35000	6	221	3387030	364608	2985523	2107814
7km	70%	35000	6	250	4335814	442518	3856040	2494316
7km	70%	35000	6	321	3274747	329237	2882614	2067955
7km	70%	35000	6	213	3632883	375393	3243665	2092289
7km	70%	35000	6	207	4215618	400953	3766878	2516869
7km	70%	35000	6	269	3218014	327241	2860632	2013743
7km	70%	35000	6	213	3084066	332694	2697295	2057144
7km	70%	35000	6	367	2791302	285351	2461361	1707439
7km	70%	35000	6	238	2876633	299401	2552228	1828533
7km	70%	35000	6	245	3629169	395614	3195459	2286064
7km	70%	35000	6	281	3545583	352419	3148288	2031461
7km	70%	35000	6	254	3764654	395152	3330304	2322974
7km	70%	35000	6	272	3112458	302401	2783292	1946937
7km	70%	35000	6	232	4473030	449728	3980132	2442101
7km	70%	35000	6	304	3484647	386483	3071765	2190499
7km	70%	35000	6	229	3611930	385840	3167309	2056574
7km	70%	35000	6	276	2960169	298868	2633555	1954193
7km	70%	35000	6	258	3084233	322444	2729666	1876687
7km	70%	35000	6	200	3105971	322627	2756476	1669369
7km	70%	35000	6	332	4486389	475168	3960209	2658033
7km	70%	35000	6	387	4819052	407181	4347244	2573443
7km	70%	35000	6	249	4699115	512576	4136134	2375815
7km	70%	35000	6	173	3214267	352499	2828069	1825867
7km	70%	35000	6	310	3237846	353963	2863423	1811484
7km	70%	35000	6	181	3904636	411455	3421913	2426265
7km	70%	35000	6	404	3095684	312926	2758827	1743670
7km	70%	35000	6	276	4306907	378433	3895075	2253474
7km	70%	35000	6	178	2674920	300584	2348579	1779624
7km	70%	35000	6	318	4456357	408965	3988767	2534365
7km	70%	35000	6	247	3471566	397827	3035106	2127799
7km	70%	35000	6	268	4022704	407549	3579014	2248611
7km	70%	35000	6	197	3947364	380659	3525424	2113977
7km	70%	35000	6	234	4320460	412640	3836518	2708065
7km	70%	35000	6	275	3265752	390523	2849209	2117728
7km	70%	35000	6	234	3801615	356119	3421800	2247437
7km	70%	35000	6	240	3206669	355647	2802785	1895956
7km	70%	35000	6	228	3142432	383694	2726501	1934504
7km	70%	35000	6	162	3795397	409527	3349814	2090207
7km	70%	35000	6	193	3621295	384593	3209902	2117162
7km	70%	35000	6	225	3236417	333626	2847224	1969842
7km	70%	35000	6	249	3067679	334900	2708928	1932221
7km	70%	35000	6	222	3968317	398799	3525205	2227025
7km	70%	35000	6	221	3405998	363685	2996427	2037763
7km	70%	35000	6	233	4196131	451682	3717380	2341393
7km	70%	35000	6	217	3254198	357598	2864506	1857290
7km	70%	35000	6	287	4048178	405750	3584076	2405965
7km	70%	35000	6	284	2953944	323108	2580408	1774724
7km	70%	35000	6	227	3756498	399177	3326892	2257512
7km	70%	35000	6	249	3422926	345436	3029602	2154436
7km	70%	35000	6	218	3836140	402254	3381952	2431545
7km	70%	35000	6	212	2879460	325288	2535242	1809540
7km	70%	35000	6	215	3630580	390211	3203471	2010615
7km	70%	35000	6	231	4074822	431818	3615970	2288256
7km	70%	35000	6	301	2450234	281084	2144364	1707121
7km	70%	35000	6	314	3380705	358583	2981954	2299349
7km	70%	35000	6	310	4268871	435807	3785568	2422630
7km	70%	35000	6	194	3114988	338743	2744402	1958949
7km	70%	35000	6	251	3108012	330080	2748182	1956332
7km	70%	35000	6	272	2915537	302723	2593388	1713326
7km	70%	35000	6	345	3821488	369243	3428709	2435398
7km	70%	35000	6	260	3390687	355934	2976017	1842027
7km	70%	35000	6	265	4560810	439018	4079500	2529600
7km	70%	35000	6	294	3885243	420029	3436230	2317754
7km	70%	35000	6	401	4669004	447569	4191673	2776297
7km	70%	35000	6	240	3384185	385367	2971123	2097963
7km	70%	35000	6	219	3896068	412887	3444194	2308326
7km	70%	35000	6	220	3102229	339445	2738938	1862020
7km	70%	35000	6	279	4311120	473637	3796816	2457678
7km	70%	35000	6	311	4706363	445295	4226642	2539007
7km	70%	35000	6	232	4319048	462964	3814540	2742265
7km	70%	35000	6	188	3117977	327213	2765373	1984616
7km	70%	35000	6	311	3742613	329424	3357857	2092641
7km	70%	35000	6	226	3542326	368521	3141816	2021136
7km	70%	35000	6	182	3400931	388436	2988596	1899575
7km	70%	35000	6	220	3683421	392905	3253749	2013459
7km	70%	35000	6	216	3571147	363083	3185000	1954150
7km	70%	35000	6	253	3291096	328406	2916921	2026999
7km	70%	35000	6	192	3470051	378577	3066226	1903786
7km	70%	35000	6	221	3976866	424046	3507900	2056391
7km	70%	35000	6	207	2993296	332477	2643501	1803564
7km	70%	35000	6	429	3249208	359320	2862967	2280281
7km	70%	35000	6	329	4242575	421054	3786234	2313802
7km	70%	35000	6	283	3506984	374330	3105682	2148142
7km	70%	35000	6	332	2983101	342368	2616246	1779782
7km	70%	35000	6	317	3605113	385233	3196234	1994552
7km	70%	35000	6	306	3123811	364211	2720866	2051345
7km	70%	35000	6	233	3597732	382217	3183646	2255644
7km	70%	35000	6	217	3617760	407137	3175751	2159898
7km	70%	35000	6	324	4033352	430257	3562207	2348814
7km	70%	35000	6	200	3454784	400985	3024233	2273669
7km	70%	35000	6	255	4256597	399499	3817863	2318066
7km	70%	35000	6	339	4272765	424323	3797470	2458624
7km	70%	35000	6	325	4174643	395738	3732165	2286131
7km	70%	35000	6	237	4595659	408188	4155441	2589367
7km	70%	35000	6	238	3629646	406600	3193229	2244885
7km	70%	35000	6	253	3316974	341548	2932155	2023398
7km	70%	35000	6	306	4177615	425601	3701042	2258849
7km	70%	35000	6	207	3888248	444076	3411431	1992730
7km	70%	35000	6	250	3506522	346839	3130818	2099282
7km	70%	35000	6	250	3579801	378443	3146502	2044841
7km	70%	35000	6	235	3027894	341885	2660844	1833583
7km	70%	35000	6	253	3606546	385734	3185618	2215947
7km	70%	35000	6	318	3444431	379985	3032849	2110461
7km	70%	35000	6	265	4022149	426573	3558705	2733509
7km	70%	35000	6	354	3215556	325384	2865899	1891040
7km	70%	35000	6	173	3055478	347591	2675452	1936388
7km	70%	35000	6	264	4292019	426209	3828604	2228309
7km	70%	35000	6	225	4498819	439707	4010091	2797083
7km	70%	35000	6	277	3887956	394720	3465001	2263067
7km	70%	35000	6	268	4198292	361337	3801538	2276722
7km	70%	35000	6	194	3279261	371650	2862980	1792586
7km	70%	35000	6	235	4027539	410503	3563399	2436015
7km	70%	35000	6	223	3801091	415405	3348586	2065012
7km	70%	35000	6	179	3137218	362272	2746133	2166761
7km	70%	35000	6	210	2721383	315203	2378381	1784030
7km	70%	35000	6	304	4094227	408312	3651053	2241684
7km	70%	35000	6	274	3082571	303232	2741141	1843932
7km	70%	35000	6	338	4088652	407343	3632802	2480247
7km	70%	35000	6	219	3293092	358325	2893949	2019653
7km	70%	35000	6	276	3209187	350255	2827537	2063995
7km	70%	35000	6	298	3513517	394455	3090151	1872445
7km	70%	35000	6	241	3904652	422893	3448090	2363475
7km	70%	35000	6	218	3816072	391085	3395533	2346334
7km	70%	35000	6	241	3534797	362481	3132748	2126252
7km	70%	35000	6	268	2880491	296634	2561596	1899244
7km	70%	35000	6	222	3380383	341280	3009892	2064305
7km	70%	35000	6	304	3309820	388243	2892437	2274434
7km	70%	35000	6	242	2927225	330104	2577607	1829206
7km	70%	35000	6	290	4648013	441224	4183677	2507921
7km	70%	35000	6	210	3548158	393882	3106187	2257017
7km	70%	35000	6	272	4033570	403174	3598103	2431343
7km	70%	35000	6	200	3361175	352760	2965765	2166027
7km	70%	35000	6	282	4366121	445964	3867922	2344588
7km	70%	35000	6	328	2845406	320926	2498742	1778133
7km	70%	35000	6	226	3119728	331322	2755183	1987787
7km	70%	35000	6	248	3789705	401742	3358526	2253854
7km	70%	35000	6	235	3528556	371403	3120147	2042935
7km	70%	35000	6	229	4356740	369785	3954151	2258122
7km	70%	35000	6	283	3580335	385681	3155553	2038394
7km	70%	35000	6	196	3326536	330921	2960129	1844031
7km	70%	35000	6	226	3255619	347982	2878321	1959683
7km	70%	35000	6	185	3506760	379343	3091322	2233759
7km	70%	35000	6	264	2887603	357554	2503271	1954093
7km	70%	35000	6	351	3840247	408413	3394599	2246832
7km	70%	35000	6	227	3614806	353209	3226750	1953067
7km	70%	35000	6	324	3841467	404958	3400037	2589210
7km	70%	35000	6	211	3105450	334242	2731944	1975042
7km	70%	35000	6	191	3101796	345089	2721956	1885254
7km	70%	35000	6	249	3623788	357872	3235997	2057979
7km	70%	35000	6	373	4423717	385617	4010775	2277234
7km	70%	35000	6	281	4520758	448348	4013751	2341169
7km	70%	35000	6	235	3451786	381727	3042829	2216313
7km	70%	35000	6	184	2815849	315162	2478253	1635036
7km	70%	35000	6	184	3111197	361144	2692351	1921653
7km	70%	35000	6	239	4004357	423423	3529887	2075746
7km	70%	35000	6	259	2818453	309677	2487038	1674052
7km	70%	35000	6	322	4935031	369495	4514233	2548065
7km	70%	35000	6	187	2686285	311251	2358735	1742073
7km	70%	35000	6	239	3741809	389608	3318442	1919334
7km	70%	35000	6	280	2993076	333213	2631571	1970247
7km	70%	35000	6	239	3211915	368336	2813236	1797176
7km	70%	35000	6	242	2804733	320900	2463280	1740866
7km	70%	35000	6	226	3529095	389494	3110058	2025325
7km	70%	35000	6	329	3975862	344755	3595970	2619816
7km	70%	35000	6	321	4302605	464671	3804834	2175351
7km	70%	35000	6	253	3319236	346513	2932378	2292743
7km	70%	35000	6	230	3696187	357429	3299113	2399734
7km	70%	35000	6	241	3663865	371353	3246731	2004811
7km	70%	35000	6	243	3547357	353409	3147770	2095330
7km	70%	35000	6	394	3315270	336869	2936943	2061443
7km	70%	35000	6	246	4104611	431129	3631070	2404845
7km	70%	35000	6	249	3317973	368373	2911687	2044004
7km	70%	35000	6	286	3494413	356516	3115261	2109737
7km	70%	35000	6	238	2951056	349491	2586621	1873527
7km	70%	35000	6	206	2864772	321999	2526742	1683297
7km	70%	35000	6	384	4182418	360363	3792732	2515623
7km	70%	35000	6	221	2713644	296440	2401733	1679689
7km	70%	35000	6	206	3831859	377652	3409754	2213839
7km	70%	35000	6	248	3184743	335320	2810131	2020148
7km	70%	35000	6	202	2844685	299881	2515001	1822934
7km	70%	35000	6	252	3554996	386482	3100557	2214456
7km	70%	35000	6	183	2625167	309155	2284048	1843514
7km	70%	35000	6	235	4261188	396032	3819155	2394047
7km	70%	35000	6	233	4996273	494176	4469357	2700260
7km	70%	35000	6	193	4069860	429039	3607522	2503032
7km	70%	35000	6	268	3686083	350378	3283840	2608831
7km	70%	35000	6	254	4749593	445437	4272565	2518239
7km	70%	35000	6	256	3522455	378655	3111774	2131632
7km	70%	35000	6	247	3378528	395999	2950496	1984225
7km	70%	35000	6	252	3383551	359979	2990541	2179306
7km	70%	35000	6	264	4185997	459892	3680085	2571808
7km	70%	35000	6	278	4188525	403588	3733092	2261928
7km	70%	35000	6	241	4203314	404023	3775620	2260912
7km	70%	35000	6	263	2877084	351766	2500533	1864417
7km	70%	35000	6	239	3432358	373655	3027170	1960351
7km	70%	35000	6	218	4689528	527945	4108880	2542749
7km	70%	35000	6	195	4194567	405273	3757504	2392089
7km	70%	35000	6	266	3504236	368960	3097246	1920910
7km	70%	35000	6	227	3462202	358622	3064874	2091292
7km	70%	35000	6	320	3394552	351104	2990261	2131163
7km	70%	35000	6	335	4652014	403969	4198450	2506006
7km	70%	35000	6	189	3137776	329816	2761827	1831942
7km	70%	35000	6	212	3359024	366445	2952429	1918554
7km	70%	35000	6	365	3665188	379072	3246546	2328441
7km	70%	35000	6	180	3403739	400579	2971141	2018498
7km	70%	35000	6	224	2984641	302102	2653449	1762397
7km	70%	35000	6	210	3165976	389181	2741437	2047487
7km	70%	35000	6	319	3569476	360584	3167040	1948065
7km	70%	35000	6	239	3740200	362746	3341569	2123577
7km	70%	35000	6	429	3979726	435927	3514001	2217198
7km	70%	35000	6	318	4380604	408907	3929854	2784245
7km	70%	35000	6	197	2946044	309161	2604443	1876087
7km	70%	35000	6	455	3431864	340180	3064353	2022433
7km	70%	35000	6	179	3376900	355479	2965446	2062915
7km	70%	35000	6	288	3776689	378649	3363396	2302949
7km	70%	35000	6	322	3670019	393992	3243862	2075984
7km	70%	35000	6	182	2618668	292039	2307817	1566228
7km	70%	35000	6	202	3037681	354748	2635582	1909790
7km	70%	35000	6	232	4444763	434205	3976412	2231723
7km	70%	35000	6	216	3181313	355557	2813322	1766257
7km	70%	35000	6	283	3440160	393200	3014408	2403553
7km	70%	35000	6	227	3239059	353607	2852840	1994203
7km	70%	35000	6	254	3350297	378779	2925537	2037907
7km	70%	35000	6	280	3576056	390510	3151208	2266608
7km	70%	35000	6	268	4646698	448983	4159323	2238288
7km	70%	35000	6	440	3602620	391126	3164875	2474414
7km	70%	35000	6	166	2724691	333220	2366498	1960730
7km	70%	35000	6	247	3150480	346881	2772675	2067159
7km	70%	35000	6	249	3984550	409383	3531473	2324834
7km	70%	35000	6	215	3919927	413802	3460435	2035500
7km	70%	35000	6	216	3267769	370286	2879285	2060042
7km	70%	35000	6	305	3880623	423537	3412540	2444714
7km	70%	35000	6	300	3013588	336016	2653907	1850235
7km	70%	35000	6	276	3700951	360976	3320922	1944151
7km	70%	35000	6	279	3284776	338380	2904865	2093357
7km	70%	35000	6	340	4821506	470178	4317455	2546639
7km	70%	35000	6	291	3274048	351355	2878777	2002302
7km	70%	35000	6	322	3397560	366479	2995991	2420600
7km	70%	35000	6	307	3667590	328830	3297583	2132538
7km	70%	35000	6	255	3434187	354745	3042285	1932202
7km	70%	35000	6	261	4685352	432977	4218141	2549894
7km	70%	35000	6	179	3039138	321370	2693898	1851937
7km	70%	35000	6	231	3368209	344542	2983860	2162138
7km	70%	35000	6	207	3613751	374674	3203543	2034419
7km	70%	35000	6	205	3290671	389508	2872594	1762023
7km	70%	35000	6	298	3393450	363708	2994247	2168309
7km	70%	35000	6	307	3260561	298375	2933318	2323408
7km	70%	35000	6	203	3754242	357937	3369316	2122318
7km	70%	35000	6	278	3314689	337490	2941685	2077296
7km	70%	35000	6	268	3738942	407493	3298762	2201275
7km	70%	35000	6	283	3667033	386555	3241014	2535508
7km	70%	35000	6	214	2870044	309131	2537969	1741379
7km	70%	35000	6	319	3250504	336060	2883825	1809616
7km	70%	35000	6	263	4641223	449307	4156956	2389652
7km	70%	35000	6	206	3831349	406641	3386561	2537454
7km	70%	35000	6	201	4783529	508135	4195654	2701481
7km	70%	35000	6	332	4321291	392924	3894085	2258890
7km	70%	35000	6	248	3577582	376696	3142976	2110231
7km	70%	35000	6	342	4863470	435726	4387245	2892077
7km	70%	35000	6	283	3882589	385706	3460839	2040020
7km	70%	35000	6	226	3149963	338661	2776505	1872109
7km	70%	35000	6	219	3857603	418055	3410728	2225714
7km	70%	35000	6	275	3321875	371713	2912987	1912671
7km	70%	35000	6	207	4284569	408655	3839163	2611178
7km	70%	35000	6	281	3661016	396424	3232906	2120922
7km	70%	35000	6	302	4128165	394148	3700681	2448116
7km	70%	35000	6	261	4461075	444743	3970998	2249354
7km	70%	35000	6	293	3076042	338950	2712157	1914227
7km	70%	35000	6	272	3955529	381421	3538319	2195367
7km	70%	35000	6	247	2735708	280849	2429827	1820959
7km	70%	35000	6	227	2931558	333258	2576367	1921605
7km	70%	35000	6	197	4093106	376803	3679626	2298993
7km	70%	35000	6	253	3584369	377045	3153207	2113925
7km	70%	35000	6	166	3310379	358236	2910794	1970397
7km	70%	35000	6	253	3743153	396218	3301905	2273671
7km	70%	35000	6	180	2928504	349176	2556344	1852762
7km	70%	35000	6	249	3493330	379154	3088191	2053329
7km	70%	35000	6	277	3738508	369621	3301133	2170578
7km	70%	35000	6	244	4026425	466774	3521768	2476361
7km	70%	35000	6	217	3341672	343751	2945175	1959967
7km	70%	35000	6	238	4212995	435883	3750439	2319626
7km	70%	35000	6	224	3259772	365405	2844779	2166506
7km	70%	35000	6	311	3875001	397731	3437067	2363944
7km	70%	35000	6	293	3531740	388169	3097136	1868721
7km	70%	35000	6	259	3745792	439180	3263825	2333355
7km	70%	35000	6	338	3384905	359665	2975161	2116151
7km	70%	35000	6	216	3303336	322102	2951636	1912677
7km	70%	35000	6	209	3017268	367828	2617936	1832052
7km	70%	35000	6	246	3504203	344004	3127224	1995914
7km	70%	35000	6	292	3270391	341977	2901821	2223969
7km	70%	35000	6	236	4315961	459492	3820201	2731041
7km	70%	35000	6	188	2504494	318022	2143164	1954808
7km	70%	35000	6	257	2932386	360036	2541191	2115966
7km	70%	35000	6	245	4311819	407354	3845610	2644040
7km	70%	35000	6	187	2858973	317563	2523675	1669534
7km	70%	35000	6	167	3325590	386957	2900957	1846769
7km	70%	35000	6	323	3889413	363206	3479278	2147226
7km	70%	35000	6	327	3457782	384990	3027477	2237162
7km	70%	35000	6	267	3417713	354689	3030101	1988885
7km	70%	35000	6	271	4527883	461883	4022232	2575548
7km	70%	35000	6	275	2834850	327810	2478253	1761628
7km	70%	35000	6	248	4154105	445553	3677115	2224349
7km	70%	35000	6	258	2678534	274956	2376523	1923822
7km	70%	35000	6	191	3854232	415832	3400978	2235779
7km	70%	35000	6	239	3759113	387768	3338532	2161044
7km	70%	35000	6	226	3545383	402916	3107638	2198705
7km	70%	35000	6	207	4000379	386629	3589450	2302652
7km	70%	35000	6	285	4889164	491667	4327143	2718778
7km	70%	35000	6	288	3565475	390332	3145999	2262388
7km	70%	35000	6	232	3734090	429086	3262783	2353537
7km	70%	35000	6	224	3355904	401844	2921407	2171197
7km	70%	35000	6	243	4133703	399537	3697459	2363411
7km	70%	35000	6	351	2762095	283170	2444869	1766752
7km	70%	35000	6	209	3714051	406482	3256716	2053064
7km	70%	35000	6	227	2661610	285501	2345411	1784832
7km	70%	35000	6	221	3050395	358440	2661734	1789073
7km	70%	35000	6	247	3291494	344431	2923643	1903139
7km	70%	35000	6	194	2766806	278704	2458670	1670746
7km	70%	35000	6	250	3986655	394098	3559688	2421446
7km	70%	35000	6	212	3789162	429897	3307342	2247736
7km	70%	35000	6	297	4106283	411761	3645398	2505287
7km	70%	35000	6	238	3407606	381055	2984429	2300579
7km	70%	35000	6	226	3463516	399247	3015407	2350653
7km	70%	35000	6	264	3118260	319312	2761885	2198970
7km	70%	35000	6	317	3910164	437447	3431234	2542838
7km	70%	35000	6	242	2897921	341861	2518954	1735902
7km	70%	35000	6	310	4486128	429121	4014163	2774773
7km	70%	35000	6	207	2976955	380115	2556959	2037375
7km	70%	35000	6	251	3069004	326690	2715153	1849506
7km	70%	35000	6	322	3948023	392255	3516130	2335324
7km	70%	35000	6	262	3884941	382733	3473014	2317922
7km	70%	35000	6	283	3905318	390578	3462878	2514954
7km	70%	35000	6	268	3174745	339612	2803470	1829020
7km	70%	35000	6	293	3702740	378838	3290069	2536014
7km	70%	35000	6	269	3430340	379714	2992174	2071801
7km	70%	35000	6	345	3976499	437506	3455189	2013516
7km	70%	35000	6	233	3418366	380188	3004235	2055025
7km	70%	35000	6	282	3455056	374347	3054261	2163034
7km	70%	35000	6	238	4321724	475277	3808005	2353412
7km	70%	35000	6	261	3331303	348756	2947349	1933506
7km	70%	35000	6	223	3772613	402557	3331490	2076925
7km	70%	35000	6	224	4084186	358956	3669111	2258718
7km	70%	35000	6	290	2850264	306053	2515727	1946956
7km	70%	35000	6	230	3243736	356722	2848104	1889281
7km	70%	35000	6	207	3366312	378491	2940475	1963444
7km	70%	35000	6	215	3457804	367888	3056207	2033059
7km	70%	35000	6	277	3489680	352755	3063352	2068158
7km	70%	35000	6	199	3149983	324428	2799491	1820508
7km	70%	35000	6	228	3110426	334263	2746803	2009351
7km	70%	35000	6	229	4509899	426992	4034831	2471879
7km	70%	35000	6	234	2936280	326517	2575305	1812190
7km	70%	35000	6	241	3182749	347951	2800924	2007435
7km	70%	35000	6	220	3434378	356913	3039114	1980507
7km	70%	35000	6	236	3728463	354912	3347093	2092957
7km	70%	35000	6	401	4223964	375564	3796161	2502487
7km	70%	35000	6	261	4071677	374981	3664947	2321665
7km	70%	35000	6	257	3688140	364548	3292671	2123704
7km	70%	35000	6	253	3333379	352620	2938893	1856018
7km	70%	35000	6	225	2931971	324917	2575964	1897188
7km	70%	35000	6	240	4112640	400008	3677855	2616208
7km	70%	35000	6	313	3105325	308609	2770907	1903974
7km	70%	35000	6	275	3666514	394094	3219770	2298184
7km	70%	35000	6	251	3383835	365697	2989981	1891335
7km	70%	35000	6	174	3311383	391938	2896006	2174877
7km	70%	35000	6	194	3547719	359339	3146725	1933351
7km	70%	35000	6	223	3254739	361221	2849710	1927697
7km	70%	35000	6	253	3521276	363796	3116767	2047886
7km	70%	35000	6	227	3409160	350231	3008658	2083771
7km	70%	35000	6	298	3133941	343285	2747749	2040736
7km	70%	35000	6	331	4815008	443871	4331510	2737917
7km	70%	35000	6	234	3693261	398029	3256408	2107556
7km	70%	35000	6	273	3633497	391471	3184561	2137375
7km	70%	35000	6	207	2868314	366433	2485290	1896729
7km	70%	35000	6	201	3368190	342171	3000894	1933781
7km	70%	35000	6	248	3932154	342619	3548067	2296608
7km	70%	35000	6	304	3884722	395296	3445241	2318419
7km	70%	35000	6	225	3532084	357519	3135455	1924149
7km	70%	35000	6	225	3665032	425332	3203461	2261689
7km	70%	35000	6	218	4293817	418274	3852400	2208937
7km	70%	35000	6	300	3414498	394433	2955019	2232441
7km	70%	35000	6	309	3944936	373001	3533377	2414139
7km	70%	35000	6	275	3858946	370937	3440225	2305813
7km	70%	35000	6	256	4509477	484769	3988081	2244140
7km	70%	35000	6	269	4090621	449799	3602640	2301939
7km	70%	35000	6	239	3893993	402018	3430522	2219082
7km	70%	35000	6	245	3608395	410423	3166739	1952289
7km	70%	35000	6	169	3477388	413836	3016242	2175978
7km	70%	35000	6	270	3391479	387015	2982905	2035835
7km	70%	35000	6	300	3678386	368245	3258644	1966129
7km	70%	35000	6	283	4849311	426140	4383224	2592869
7km	70%	35000	6	165	3340664	398847	2904496	2039437
7km	70%	35000	6	247	4064967	400705	3627025	2313784
7km	70%	35000	6	294	3486669	365811	3049887	1981429
7km	70%	35000	6	385	4150622	417122	3705002	2359512
7km	70%	35000	6	228	3474051	399214	3046403	2050327
7km	70%	35000	6	209	3593750	335898	3239654	1941476
7km	70%	35000	6	185	3781190	389304	3353097	2251693
7km	70%	35000	6	225	3279385	356863	2900365	1934500
7km	70%	35000	6	274	3941301	416563	3484732	2501618
7km	70%	35000	6	251	3923972	355002	3542942	2271185
7km	70%	35000	6	231	3314572	342812	2927335	1771562
7km	70%	35000	6	283	4065805	403787	3611688	2376931
7km	70%	35000	6	216	3382238	383839	2964566	2074210
7km	70%	35000	6	236	3627189	347545	3254388	2029017
7km	70%	35000	6	221	3658212	396024	3225255	2079262
7km	70%	35000	6	209	3511559	387891	3079801	1871806
7km	70%	35000	6	242	3486955	373946	3089149	2058879
7km	70%	35000	6	210	3480502	359399	3080181	1930305
7km	70%	35000	6	206	4273020	447358	3794878	2408418
7km	70%	35000	6	202	3815168	386966	3394694	2325531
7km	70%	35000	6	262	3920424	386486	3502619	2340355
7km	70%	35000	6	206	3224043	322806	2878122	1992054
7km	70%	35000	6	238	3163783	298243	2848177	2089544
7km	70%	35000	6	208	3283189	361903	2892214	2194834
7km	70%	35000	6	219	2703985	306896	2356045	1718979
7km	70%	35000	6	341	3875212	392994	3448237	2462341
7km	70%	35000	6	185	3723379	378013	3289702	2124355
7km	70%	35000	6	257	3705874	322927	3350739	2177172
7km	70%	35000	6	236	3469276	355539	3062266	2298119
7km	70%	35000	6	220	3115546	376780	2701571	2013170
7km	70%	35000	6	276	3062739	351267	2681109	2245731
7km	70%	35000	6	235	3642256	376533	3234871	2017420
7km	70%	35000	6	329	4553386	460147	4049008	2795336
7km	70%	35000	6	214	3745646	389336	3324023	2092237
7km	70%	35000	6	205	3528616	376062	3105631	2021880
7km	70%	35000	6	291	4062195	366224	3666711	2175733
7km	70%	35000	6	266	4313249	405744	3890337	2305714
7km	70%	35000	6	259	3237767	363916	2836641	2148982
7km	70%	35000	6	303	3811682	388453	3392282	2319397
7km	70%	35000	6	231	3381290	404193	2942738	1684004
7km	70%	35000	6	255	4321407	399626	3879599	2411100
7km	70%	35000	6	192	3147773	356741	2762094	1936413
7km	70%	35000	6	256	3638355	364031	3236625	2100290
7km	70%	35000	6	294	4362871	376705	3952105	2346550
7km	70%	35000	6	230	3332120	365614	2939003	1761885
7km	70%	35000	6	153	2361755	289489	2044791	1874944
7km	70%	35000	6	285	4504432	437922	4031256	2531351
7km	70%	35000	6	215	3725355	397896	3287976	2243710
7km	70%	35000	6	209	3319171	338589	2941309	2053678
7km	70%	35000	6	247	3650373	420150	3198756	2228350
7km	70%	35000	6	241	3293287	345045	2909968	1953962
7km	70%	35000	6	248	3458284	348650	3047773	2214073
7km	70%	35000	6	204	3367355	346781	2988978	2009373
7km	70%	35000	6	273	4642789	442330	4164454	2577248
7km	70%	35000	6	233	2775089	295186	2454908	1616103
7km	70%	35000	6	265	4924545	420496	4473261	2619306
7km	70%	35000	6	270	3284103	357243	2894526	2075933
7km	70%	35000	6	182	3292214	377174	2887617	2006757
7km	70%	35000	6	257	3087093	324624	2718309	2204544
7km	70%	35000	6	213	3385383	367873	2976784	1971845
7km	70%	35000	6	233	4354211	393231	3929131	2367441
7km	70%	35000	6	247	4400700	484958	3859973	2611917
7km	70%	35000	6	235	3538726	326518	3143912	2107061
7km	70%	35000	6	207	3737221	390759	3310071	2089713
7km	70%	35000	6	265	4119698	409062	3668926	2386976
7km	70%	35000	6	270	3122566	322711	2777503	1934492
7km	70%	35000	6	317	4563118	446601	4077554	2439210
7km	70%	35000	6	212	3376460	392200	2955755	1770065
7km	70%	35000	6	359	5095817	508732	4534381	3038023
7km	70%	35000	6	208	3512443	380240	3103930	2062523
7km	70%	35000	6	250	3647828	386300	3229437	1997599
7km	70%	35000	6	277	3225102	362812	2822385	2075045
7km	70%	35000	6	232	3578759	398159	3163291	2059784
7km	70%	35000	6	213	2918838	309119	2568373	1832474
7km	70%	35000	6	253	3580036	409466	3141743	2335184
7km	70%	35000	6	238	3998225	424144	3539788	2439046
7km	70%	35000	6	193	2727759	297637	2405496	1872765
7km	70%	35000	6	353	4017382	403315	3574552	2638782
7km	70%	35000	6	202	2938687	340169	2566736	1869043
7km	70%	35000	6	235	3325716	364305	2934737	2063737
7km	70%	35000	6	217	3900323	440453	3412266	2235456
7km	70%	35000	6	207	3841774	397290	3409360	2172012
7km	70%	35000	6	239	3140334	353121	2758723	1998636
7km	70%	35000	6	223	3542359	387912	3102770	2076210
7km	70%	35000	6	312	4314045	426598	3857540	2465923
7km	70%	35000	6	281	4712901	393993	4267243	2564652
7km	70%	35000	6	220	3863348	384943	3428324	2141289
7km	70%	35000	6	290	3254597	345743	2877737	2002181
7km	70%	35000	6	243	4361000	397196	3935417	2492979
7km	70%	35000	6	354	3578581	370473	3171022	2123799
7km	70%	35000	6	316	3391229	370867	2992204	1957575
7km	70%	35000	6	237	4283867	461082	3778686	2508122
7km	70%	35000	6	224	4045848	402870	3604321	2152762
7km	70%	35000	6	187	2811070	352178	2429624	1771042
7km	70%	35000	6	243	3416074	360757	3032215	2015554
7km	70%	35000	6	179	3464482	404604	3019909	2172844
7km	70%	35000	6	262	3513273	334019	3143036	2101329
7km	70%	35000	6	264	4413896	412825	3962440	2445506
7km	70%	35000	6	351	3187312	325241	2826716	2004784
7km	70%	35000	6	242	4175961	442470	3690807	2366313
7km	70%	35000	6	254	3091376	318506	2750348	1981978
7km	70%	35000	6	228	3691046	323193	3348343	2073194
7km	70%	35000	6	235	3233586	367114	2823137	1970009
7km	70%	35000	6	259	3231531	322458	2876986	1884561
7km	70%	35000	6	211	3545264	374262	3140675	1884978
7km	70%	35000	6	230	3216199	331857	2838101	1882565
7km	70%	35000	6	212	2902399	304783	2561495	1767550
7km	70%	35000	6	286	4115820	457736	3629740	2345122
7km	70%	35000	6	330	4355813	395248	3916092	2647171
7km	70%	35000	6	242	4669508	446553	4176646	2751696
7km	70%	35000	6	209	4094899	396999	3667894	2214805
7km	70%	35000	6	335	2899338	327437	2537484	1762692
7km	70%	35000	6	296	4443915	423351	3981166	2334321
7km	70%	35000	6	232	4560569	433586	4080557	2562072
7km	70%	35000	6	192	3185788	372288	2771562	1753931
7km	70%	35000	6	235	3198474	327742	2839111	1759801
7km	70%	35000	6	231	3153642	358443	2755070	1820040
7km	70%	35000	6	270	4536338	450581	4055266	2461469
7km	70%	35000	6	327	3227611	330800	2872394	2084052
7km	70%	35000	6	345	3501389	401047	3072054	1933876
7km	70%	35000	6	189	3245202	400706	2806584	1992517
7km	70%	35000	6	214	3139467	350456	2760356	1794110
7km	70%	35000	6	175	2916873	339135	2543154	2188733
7km	70%	35000	6	250	3574605	406590	3127420	2156821
7km	70%	35000	6	246	3868137	431228	3389338	2166168
7km	70%	35000	6	277	4593170	431833	4089583	2551685
7km	70%	35000	6	290	4449155	441169	3969266	2330939
7km	70%	35000	6	239	3969548	433150	3506201	2677985
7km	70%	35000	6	294	3045801	358951	2656435	1901877
7km	70%	35000	6	310	3738208	402534	3302378	1938422
7km	70%	35000	6	200	3491247	342544	3118106	1910410
7km	70%	35000	6	192	3752783	385019	3338970	2010282
7km	70%	35000	6	318	4601080	476364	4085397	2545106
7km	70%	35000	6	344	2568315	285895	2248926	1864112
7km	70%	35000	6	221	4120892	405551	3674396	2381282
7km	70%	35000	6	207	3404318	381183	2992601	2067428
7km	70%	35000	6	223	3196151	340269	2819268	1873871
7km	70%	35000	6	327	4808931	465731	4309835	2458842
7km	70%	35000	6	235	3722160	375615	3306475	1854432
7km	70%	35000	6	232	3276682	377623	2869712	1929651
7km	70%	35000	6	247	4356772	471900	3814791	2555383
7km	70%	35000	6	270	3791239	419973	3335485	2268741
7km	70%	35000	6	181	2922132	343276	2557827	1843181
7km	70%	35000	6	215	3840247	385048	3416781	2146427
7km	70%	35000	6	299	5076796	476419	4545898	2787785
7km	70%	35000	6	254	3889959	364502	3468735	2061039
7km	70%	35000	6	198	2912413	321589	2568881	1700896
7km	70%	35000	6	206	3232525	383681	2812778	1980978
7km	70%	35000	6	259	3997223	383409	3563265	2317577
7km	70%	35000	6	172	3091369	369805	2696144	2089187
7km	70%	35000	6	237	4256133	492013	3722973	2276844
7km	70%	35000	6	273	3362533	389008	2930824	1927555
7km	70%	35000	6	188	3936170	400772	3499802	2069960
7km	70%	35000	6	259	2560128	313168	2228523	1641726
7km	70%	35000	6	237	3981833	404478	3521341	2127212
7km	70%	35000	6	281	2821713	339362	2452084	1901714
7km	70%	35000	6	195	3303755	339688	2930124	2027906
7km	70%	35000	6	258	4254842	446560	3765777	2304649
7km	70%	35000	6	324	4021362	450658	3525872	2317476
7km	70%	35000	6	258	3715435	372211	3311507	2264322
7km	70%	35000	6	230	3886631	390436	3453754	1920208
7km	70%	35000	6	228	3258070	322346	2897497	1986737
7km	70%	35000	6	219	3654435	386628	3224544	2140951
7km	70%	35000	6	225	4112146	439296	3625913	2381916
7km	70%	35000	6	187	3020109	329828	2663318	1595707
7km	70%	35000	6	320	3851236	406080	3408806	2243067
7km	70%	35000	6	225	3822568	408364	3363085	2122488
7km	70%	35000	6	193	4233645	441951	3759905	2271813
7km	70%	35000	6	221	3934721	420673	3477320	2370319
7km	70%	35000	6	256	4410716	459395	3913799	2416081
7km	70%	35000	6	339	4264064	402243	3821089	2568079
7km	70%	35000	6	223	3500803	388908	3070818	2431930
7km	70%	35000	6	308	3223052	318618	2871975	1940275
7km	70%	35000	6	237	3580650	381695	3159570	2380465
7km	70%	35000	6	251	3220174	328509	2854360	1913685
7km	70%	35000	6	326	3908114	378231	3497012	2328898
7km	70%	35000	6	181	2660393	285918	2339792	1542050
7km	70%	35000	6	309	4229024	400038	3799055	2403928
7km	70%	35000	6	354	3214962	336261	2856625	2051815
7km	70%	35000	6	295	3512958	362139	3113582	2198525
7km	70%	35000	6	254	3724680	346862	3323871	2092527
7km	70%	35000	6	177	3300965	375152	2896700	1833888
7km	70%	35000	6	229	3621881	376967	3207786	2335033
7km	70%	35000	6	289	3198466	358534	2806936	2268997
7km	70%	35000	6	227	3302426	338504	2939830	1877591
7km	70%	35000	6	232	3549435	409354	3098643	2233034
7km	70%	35000	6	217	3304664	350776	2926422	1782444
7km	70%	35000	6	270	3238951	362229	2832113	2244705
7km	70%	35000	6	278	4006951	422160	3552771	2516043
7km	70%	35000	6	315	3529573	359362	3137694	1815538
7km	70%	35000	6	212	3569446	393897	3141218	2066638
7km	70%	35000	6	301	3194386	348589	2790746	1806696
7km	70%	35000	6	383	3378093	372107	2974116	2059580
7km	70%	35000	6	202	3417972	353212	3031209	1901604
7km	70%	35000	6	226	3159306	363115	2772142	1837168
7km	70%	35000	6	177	3602176	393474	3167385	2187184
7km	70%	35000	6	260	3597696	347270	3229967	1833342
7km	70%	35000	6	213	2577937	282389	2236334	1739097
7km	70%	35000	6	301	4350686	436054	3866161	2329665
7km	70%	35000	6	234	3661215	414087	3196044	2055419
7km	70%	35000	6	166	3100932	327228	2738026	1668203
7km	70%	35000	6	254	3436771	345586	3063366	2239907
7km	70%	35000	6	319	3293963	338664	2918980	2142562
7km	70%	35000	6	226	3904403	445836	3406170	2690979
7km	70%	35000	6	209	4101469	419439	3626520	2160861
7km	70%	35000	6	209	3210712	359727	2814813	1955428
7km	70%	35000	6	197	3039204	348908	2651689	1728703
7km	70%	35000	6	390	3338953	310320	2995343	1960084
7km	70%	35000	6	238	3689366	423121	3222380	2031312
7km	70%	35000	6	301	3551840	380555	3126721	2222288
7km	70%	35000	6	238	3636535	353440	3243409	2151493
7km	70%	35000	6	312	4352014	417647	3882646	2270262
7km	70%	35000	6	202	3964682	395909	3495059	2020497
7km	70%	35000	6	197	3230364	330188	2867467	1790422
7km	70%	35000	6	193	3285076	346740	2914150	2074898
7km	70%	35000	6	229	3914249	402755	3475068	2310455
7km	70%	35000	6	226	3906095	379474	3490590	2113224
7km	70%	35000	6	219	3166908	338245	2807788	1869739
7km	70%	35000	6	280	4025973	431111	3554968	2274743
7km	70%	35000	6	238	3112335	375405	2706922	2005992
7km	70%	35000	6	261	2928842	258451	2635044	1845570
7km	70%	35000	6	303	3132832	326997	2762476	1854288
7km	70%	35000	6	296	3218265	348802	2833675	2032558
7km	70%	35000	6	195	3966343	388786	3547122	2167604
7km	70%	35000	6	283	3702543	387773	3272568	2112711
7km	70%	35000	6	290	3828768	415723	3377896	2127965
7km	70%	35000	6	250	3733678	430714	3275349	2201607
7km	70%	35000	6	359	3845730	390216	3420021	2320634
7km	70%	35000	6	238	3719128	422554	3265046	2241061
7km	70%	35000	6	217	2852020	322463	2472557	2078429
7km	70%	35000	6	232	3916268	386971	3503433	2056548
7km	70%	35000	6	315	3453262	392961	3032342	1899662
7km	70%	35000	6	162	3309490	364573	2901719	2084652
7km	70%	35000	6	271	3844369	405790	3416623	2027317
7km	70%	35000	6	252	3046939	325226	2699241	1953436
7km	70%	35000	6	252	3115955	345637	2735842	1947671
7km	70%	35000	6	216	2839565	328663	2487338	1774945
7km	70%	35000	6	192	3409595	376323	3004015	2183212
7km	70%	35000	6	285	3055197	293895	2723241	2107130
7km	70%	35000	6	274	3269297	337738	2898122	1915270
7km	70%	35000	6	277	4967210	426504	4507817	2556826
7km	70%	35000	6	305	3671927	345940	3283934	2142292
7km	70%	35000	6	322	3830271	428384	3360494	2407205
7km	70%	35000	6	272	3757054	397991	3321618	2153204
7km	70%	35000	6	201	3395520	356947	2995531	2008333
7km	70%	35000	6	246	3810750	408102	3377803	2153476
7km	70%	35000	6	339	3540137	362103	3149940	2109776
7km	70%	35000	6	241	3125041	353096	2738498	2097006
7km	70%	35000	6	235	3794450	372832	3374918	2539641
7km	70%	35000	6	282	4085369	380616	3666018	2365042
7km	70%	35000	6	235	3257502	373490	2848362	1802747
7km	70%	35000	6	230	3921962	442783	3428936	2306464
7km	70%	35000	6	188	3230531	378577	2817670	2009258
7km	70%	35000	6	202	3714357	386923	3294626	2134590
7km	70%	35000	6	191	2827651	314929	2493612	1688579
7km	70%	35000	6	242	3947076	396648	3513320	2299741
7km	70%	35000	6	203	3139012	349023	2760776	1893728
7km	70%	35000	6	219	3833756	416985	3390232	2194961
7km	70%	35000	6	265	3589338	392341	3170414	2302344
7km	70%	35000	6	267	4026625	464341	3526650	2480958
7km	70%	35000	6	275	3109023	346152	2744935	2002430
7km	70%	35000	6	286	4432500	455719	3953758	2493774
7km	70%	35000	6	254	4348800	449626	3861724	2400768
7km	70%	35000	6	194	3507099	391353	3073821	1921873
7km	70%	35000	6	291	4143609	378882	3745686	2382273
7km	70%	35000	6	284	3183757	332610	2803315	2007740
7km	70%	35000	6	263	3650968	405721	3200428	2133524
7km	70%	35000	6	225	3058737	359263	2660895	2040141
7km	70%	35000	6	315	3190096	338215	2826669	2070546
7km	70%	35000	6	259	3814641	401099	3372878	2220711
7km	70%	35000	6	183	3255661	349264	2855405	2032463
7km	70%	35000	6	289	3161331	343647	2781446	1994784
7km	70%	35000	6	257	3307203	361187	2907742	2416638
7km	70%	35000	6	259	3409116	368160	3007929	2121002
7km	70%	35000	6	345	3871638	411085	3405476	2231655
7km	70%	35000	6	220	3230988	352720	2837515	1879268
7km	70%	35000	6	310	3475068	386422	3056068	2273811
7km	70%	35000	6	187	3503214	359993	3113992	1862641
7km	70%	35000	6	270	3999549	373611	3596274	2495233
7km	70%	35000	6	248	4327013	426924	3852448	2604470
7km	70%	35000	6	219	3904397	410129	3473382	2308997
[truncated: 1 more rows]
