# Supplementary material for: Quantifying the Value of Perfect Information in Emergency Vaccination Campaigns
Source: PLoS Comput Biol. 2017 Feb 16;13(2):e1005318. doi: 10.1371/journal.pcbi.1005318 (PMC5312803; doi:10.1371/journal.pcbi.1005318)
Supplement: S1 Data — (ZIP) [file pcbi.1005318.s013.zip › Data/7km vaccination/data16.txt]

vacc_radius	efficacy	capacity	delay	outbreak_duration	livestock_culled	cattle_culled	sheep_culled	vaccinations
7km	70%	50000	2	330	4546627	371008	4129572	2797749
7km	70%	50000	2	224	2835075	283695	2527513	1883881
7km	70%	50000	2	231	3926234	407806	3477193	2307697
7km	70%	50000	2	226	3631008	309537	3297219	2422105
7km	70%	50000	2	228	2831002	266342	2531282	1917089
7km	70%	50000	2	262	3875660	358597	3480107	2288760
7km	70%	50000	2	218	3209886	285043	2892974	2023406
7km	70%	50000	2	222	3324424	338734	2957085	1989298
7km	70%	50000	2	221	3063390	304080	2724496	2122654
7km	70%	50000	2	361	3164857	320089	2814609	2046710
7km	70%	50000	2	204	2776920	273818	2468025	1707543
7km	70%	50000	2	260	2878801	304943	2547078	2109353
7km	70%	50000	2	235	3623941	352393	3223370	2277292
7km	70%	50000	2	183	3103488	278277	2799692	1795002
7km	70%	50000	2	200	3470008	345383	3085576	1930253
7km	70%	50000	2	314	4170340	359759	3755530	2488008
7km	70%	50000	2	268	3729564	364313	3335476	2336189
7km	70%	50000	2	217	2693597	278776	2375015	1880130
7km	70%	50000	2	293	3130183	320000	2773862	2273028
7km	70%	50000	2	254	3528547	341016	3163391	2132020
7km	70%	50000	2	333	3792608	345383	3387981	2294425
7km	70%	50000	2	194	4337874	384713	3917293	2563187
7km	70%	50000	2	234	2964714	299122	2629125	1874051
7km	70%	50000	2	255	3046883	301755	2723676	1742152
7km	70%	50000	2	258	3762849	347403	3372066	2154224
7km	70%	50000	2	235	3350893	336604	2990129	1946783
7km	70%	50000	2	267	4930496	420787	4469491	2857885
7km	70%	50000	2	337	3485646	318838	3142161	2197538
7km	70%	50000	2	197	3126445	295746	2793699	2336444
7km	70%	50000	2	188	3646487	374179	3232207	2308911
7km	70%	50000	2	260	3722141	367045	3331954	2228627
7km	70%	50000	2	459	3300834	311817	2962896	2182257
7km	70%	50000	2	187	3241059	316307	2895444	2052299
7km	70%	50000	2	211	3486633	299164	3146318	2339315
7km	70%	50000	2	201	3402725	314972	3066420	2220038
7km	70%	50000	2	237	4360933	347141	3964117	2571977
7km	70%	50000	2	328	3583432	312026	3240918	2688491
7km	70%	50000	2	196	3071979	327142	2705193	1992744
7km	70%	50000	2	259	2262328	237216	2010065	1671556
7km	70%	50000	2	225	3216525	271907	2925046	1977694
7km	70%	50000	2	213	2878732	287033	2565555	1807769
7km	70%	50000	2	234	4223131	394041	3794961	2987892
7km	70%	50000	2	248	3080635	322974	2734621	2156445
7km	70%	50000	2	188	4838112	460035	4333183	2948801
7km	70%	50000	2	266	3987310	345617	3610228	2255032
7km	70%	50000	2	334	3781927	324466	3418368	2469263
7km	70%	50000	2	279	3560755	382080	3136298	2142004
7km	70%	50000	2	212	3014267	296343	2695010	2092939
7km	70%	50000	2	179	2872757	299882	2545163	1917238
7km	70%	50000	2	207	2888358	304785	2563889	2011005
7km	70%	50000	2	168	2248086	251008	1972571	1707737
7km	70%	50000	2	285	3696716	388942	3252985	2289942
7km	70%	50000	2	241	3733383	327000	3366372	2320114
7km	70%	50000	2	247	3459239	337750	3089847	2377523
7km	70%	50000	2	225	3286092	368265	2891785	2475715
7km	70%	50000	2	233	3248941	345134	2881006	2138595
7km	70%	50000	2	226	3208529	319896	2861555	2158458
7km	70%	50000	2	173	2954645	300034	2629586	2080546
7km	70%	50000	2	197	3720370	381245	3312381	2434929
7km	70%	50000	2	254	3571943	337224	3199180	2443312
7km	70%	50000	2	306	3192850	332759	2832164	1986277
7km	70%	50000	2	280	3575009	347948	3187769	2215699
7km	70%	50000	2	224	2623876	279783	2316275	1701610
7km	70%	50000	2	213	3147446	303215	2801765	2220635
7km	70%	50000	2	307	3917643	357560	3514727	2256428
7km	70%	50000	2	356	3271145	333548	2902189	2157531
7km	70%	50000	2	338	2797407	292477	2453725	2221731
7km	70%	50000	2	259	4315451	356851	3908769	2697526
7km	70%	50000	2	250	3087527	319095	2738504	2282607
7km	70%	50000	2	307	3249941	295730	2940038	2139987
7km	70%	50000	2	322	3848981	382640	3417584	2269437
7km	70%	50000	2	290	3583278	359655	3189994	2247481
7km	70%	50000	2	333	2865678	290834	2553856	2076416
7km	70%	50000	2	274	4469632	399528	4017641	2764466
7km	70%	50000	2	273	4150298	364610	3759750	2528511
7km	70%	50000	2	267	3030768	285829	2707959	2045927
7km	70%	50000	2	305	3629357	354356	3235200	2337885
7km	70%	50000	2	219	3109741	317619	2735643	2419759
7km	70%	50000	2	254	3070101	320851	2718392	2051217
7km	70%	50000	2	305	4079440	375512	3661966	2336635
7km	70%	50000	2	257	3936860	375488	3522218	2644073
7km	70%	50000	2	309	3389767	290300	3071375	2223435
7km	70%	50000	2	231	3399962	360816	2990203	2541656
7km	70%	50000	2	223	3639189	360977	3249097	1998345
7km	70%	50000	2	228	3192617	324664	2825321	2185115
7km	70%	50000	2	239	3087490	299490	2754806	2134251
7km	70%	50000	2	277	3387965	298541	3065588	2383316
7km	70%	50000	2	257	3105437	293538	2779890	1950480
7km	70%	50000	2	225	4793006	383677	4372059	2666150
7km	70%	50000	2	243	4149748	374609	3742561	2733551
7km	70%	50000	2	266	3897671	387427	3457285	2375109
7km	70%	50000	2	322	3351142	302999	3004558	1982125
7km	70%	50000	2	410	4080697	390593	3647396	2675407
7km	70%	50000	2	339	2885683	304295	2542547	2189412
7km	70%	50000	2	266	3033226	284440	2717460	1925306
7km	70%	50000	2	213	3961413	348404	3569946	2464503
7km	70%	50000	2	283	3356466	329751	2988647	2425901
7km	70%	50000	2	226	3376650	341464	2991699	2054537
7km	70%	50000	2	274	2946679	300369	2614509	2199071
7km	70%	50000	2	233	3178027	310093	2830289	1949698
7km	70%	50000	2	236	3682488	363654	3295717	2044029
7km	70%	50000	2	238	3405819	331364	3047893	1967899
7km	70%	50000	2	306	3206053	339504	2839723	2109718
7km	70%	50000	2	299	3595808	335480	3209701	2043089
7km	70%	50000	2	211	3678121	339440	3303128	2386438
7km	70%	50000	2	199	3230431	326110	2885778	2099330
7km	70%	50000	2	229	3267803	309664	2923109	2065105
7km	70%	50000	2	313	4148136	397009	3706619	2586867
7km	70%	50000	2	202	3416614	345013	3027087	2167986
7km	70%	50000	2	196	2917181	303962	2579015	1874400
7km	70%	50000	2	232	3531758	363973	3142098	2486510
7km	70%	50000	2	260	3418903	337988	3045742	1924951
7km	70%	50000	2	435	3071256	304761	2732159	2034673
7km	70%	50000	2	263	3411972	311966	3061497	2170435
7km	70%	50000	2	286	3676939	360085	3281484	2006877
7km	70%	50000	2	243	2887423	298483	2559805	1979765
7km	70%	50000	2	268	3043481	302309	2708809	2000788
7km	70%	50000	2	310	3011793	315332	2663865	2080338
7km	70%	50000	2	295	3340997	304291	3007366	2081992
7km	70%	50000	2	199	2907370	317908	2567538	1991102
7km	70%	50000	2	194	2666738	272415	2362904	1826088
7km	70%	50000	2	248	3200457	320215	2842229	2350512
7km	70%	50000	2	211	1981060	236419	1731479	1357039
7km	70%	50000	2	275	2756414	262689	2478721	1939232
7km	70%	50000	2	229	3554597	351922	3173050	2122138
7km	70%	50000	2	252	3663696	343581	3293479	2312208
7km	70%	50000	2	184	3321559	346982	2946911	2087562
7km	70%	50000	2	228	3221040	330181	2856949	2051562
7km	70%	50000	2	279	2691708	284549	2384809	2038709
7km	70%	50000	2	239	2992686	314560	2634191	1967948
7km	70%	50000	2	295	3803650	350478	3425972	2539183
7km	70%	50000	2	276	4409375	373894	4000385	2761742
7km	70%	50000	2	222	3603792	381455	3177428	2478806
7km	70%	50000	2	221	2899050	310990	2555897	2013604
7km	70%	50000	2	196	2617472	268771	2330012	1688684
7km	70%	50000	2	245	3524721	309116	3160536	2255085
7km	70%	50000	2	254	3141133	312754	2790271	2017229
7km	70%	50000	2	313	3677202	370104	3251526	2303334
7km	70%	50000	2	285	3086025	286920	2770266	1905262
7km	70%	50000	2	257	4440680	393896	3991442	2500151
7km	70%	50000	2	263	3203595	304534	2858590	2217771
7km	70%	50000	2	349	3849988	345853	3492839	2313783
7km	70%	50000	2	276	3237449	299591	2908708	2119034
7km	70%	50000	2	227	2013706	220317	1768580	1825324
7km	70%	50000	2	306	2692880	247274	2420254	2076929
7km	70%	50000	2	233	4172929	378208	3765627	2615737
7km	70%	50000	2	338	5378655	482237	4843783	3311253
7km	70%	50000	2	187	4089801	388650	3677134	2844266
7km	70%	50000	2	279	2937994	305128	2602565	1962825
7km	70%	50000	2	231	3901253	399153	3466052	2391051
7km	70%	50000	2	323	3553543	332232	3195733	2131673
7km	70%	50000	2	213	3816881	370609	3403795	2182605
7km	70%	50000	2	222	2677467	293796	2351456	1942659
7km	70%	50000	2	197	3091029	320089	2744673	1877659
7km	70%	50000	2	353	3489760	352024	3087358	2164711
7km	70%	50000	2	283	3331855	311077	2985471	1821612
7km	70%	50000	2	300	3887127	364341	3482590	2348181
7km	70%	50000	2	262	2565793	258133	2259624	2069790
7km	70%	50000	2	297	2466916	254141	2151388	1860920
7km	70%	50000	2	276	3778034	379569	3357418	2233552
7km	70%	50000	2	313	3491116	350872	3109048	2236949
7km	70%	50000	2	256	4300243	397408	3875876	2422690
7km	70%	50000	2	258	2910369	263991	2612303	1887647
7km	70%	50000	2	253	3875055	379285	3447547	2123538
7km	70%	50000	2	197	2928412	300693	2592621	1873385
7km	70%	50000	2	262	3593546	360658	3205628	2306123
7km	70%	50000	2	309	4009217	353613	3621002	2455450
7km	70%	50000	2	239	3231914	298288	2890437	2094261
7km	70%	50000	2	195	2953908	297479	2623724	2112607
7km	70%	50000	2	357	3187015	332390	2834089	2170440
7km	70%	50000	2	255	3504854	329017	3146003	2175665
7km	70%	50000	2	167	2826317	291096	2514106	1820471
7km	70%	50000	2	305	2560564	284104	2262974	1905027
7km	70%	50000	2	216	2920520	299531	2605180	1996015
7km	70%	50000	2	217	3029675	287744	2674497	1975424
7km	70%	50000	2	317	3138479	329915	2782259	2034797
7km	70%	50000	2	259	3074617	330570	2718406	2094357
7km	70%	50000	2	271	3529091	314243	3151785	2062204
7km	70%	50000	2	250	2716125	279807	2406073	1842560
7km	70%	50000	2	271	3119314	305594	2788425	2069674
7km	70%	50000	2	235	2896191	289408	2566923	1811979
7km	70%	50000	2	194	3685847	377836	3261961	2499931
7km	70%	50000	2	212	4254602	372903	3848789	2641951
7km	70%	50000	2	215	3769030	363745	3359409	2386644
7km	70%	50000	2	198	3063538	301938	2730062	1883669
7km	70%	50000	2	335	3824928	389633	3404079	2314690
7km	70%	50000	2	222	3785817	381027	3364953	2481059
7km	70%	50000	2	218	4139194	358401	3739219	2437478
7km	70%	50000	2	250	2644362	315531	2309748	2010921
7km	70%	50000	2	224	3194263	272974	2877999	2258377
7km	70%	50000	2	242	3861722	383468	3415968	2780035
7km	70%	50000	2	272	3646821	361732	3261776	2364556
7km	70%	50000	2	269	3285406	333221	2908456	2325266
7km	70%	50000	2	346	3273061	347063	2898642	2336082
7km	70%	50000	2	204	3081788	319681	2741830	2199336
7km	70%	50000	2	245	3679202	364869	3272011	2384493
7km	70%	50000	2	203	3294300	322654	2936488	2301452
7km	70%	50000	2	232	3689101	302279	3344735	2237456
7km	70%	50000	2	240	3191661	307715	2841495	2140782
7km	70%	50000	2	311	4091819	338770	3721607	2391674
7km	70%	50000	2	373	3001818	287206	2691284	1993541
7km	70%	50000	2	293	3431585	365543	3031155	2100109
7km	70%	50000	2	185	3286052	324437	2920660	2169787
7km	70%	50000	2	263	2842827	292784	2506141	2069205
7km	70%	50000	2	271	2827220	303032	2475605	2167521
7km	70%	50000	2	248	4284766	385124	3861620	2547149
7km	70%	50000	2	337	4334390	386780	3907006	2649651
7km	70%	50000	2	235	3727617	363311	3316953	2163544
7km	70%	50000	2	240	3294438	344383	2923696	2484553
7km	70%	50000	2	302	3340908	350382	2941430	2102171
7km	70%	50000	2	354	3228864	307225	2887358	1989323
7km	70%	50000	2	275	3602070	354532	3216928	2115982
7km	70%	50000	2	283	3201741	302035	2853098	1925013
7km	70%	50000	2	206	3310309	303917	2960232	1979343
7km	70%	50000	2	238	3118204	325737	2769698	2294633
7km	70%	50000	2	260	3372063	369782	2968762	2396150
7km	70%	50000	2	305	4315273	395688	3882239	2459370
7km	70%	50000	2	239	3235565	308081	2890915	1955497
7km	70%	50000	2	255	3389503	341405	2998325	2209011
7km	70%	50000	2	269	3408438	335215	3028995	2384314
7km	70%	50000	2	252	3543351	337980	3161920	2175874
7km	70%	50000	2	344	3017902	272979	2706849	1871749
7km	70%	50000	2	368	3330259	334510	2947038	2278513
7km	70%	50000	2	212	2958198	310418	2623418	2122017
7km	70%	50000	2	259	3235036	330769	2883654	2248660
7km	70%	50000	2	298	3419447	337437	3037883	2265440
7km	70%	50000	2	264	3360682	333694	2997804	2491716
7km	70%	50000	2	294	2896699	337612	2540678	1970965
7km	70%	50000	2	205	2991203	290783	2674184	1935384
7km	70%	50000	2	249	4363770	373740	3949256	2712680
7km	70%	50000	2	276	4318299	368871	3916777	2517926
7km	70%	50000	2	246	2588685	278612	2288129	1818129
7km	70%	50000	2	422	4556356	363640	4164830	2660267
7km	70%	50000	2	215	3236530	357969	2841630	2231596
7km	70%	50000	2	262	3244266	332648	2889343	2101896
7km	70%	50000	2	330	3410268	347637	3012182	2161492
7km	70%	50000	2	270	3120457	283179	2815099	2194748
7km	70%	50000	2	375	3147290	287884	2827561	2104199
7km	70%	50000	2	297	3961483	341169	3570449	2300065
7km	70%	50000	2	277	3771017	358697	3381355	2139916
7km	70%	50000	2	230	3203102	305015	2861235	1980749
7km	70%	50000	2	249	3730415	333779	3369047	2453520
7km	70%	50000	2	406	3615954	327508	3259159	2314180
7km	70%	50000	2	194	2818007	284322	2514482	1651182
7km	70%	50000	2	299	2699748	286250	2390823	2049210
7km	70%	50000	2	197	3543386	331229	3149481	2248482
7km	70%	50000	2	194	3364730	324701	2998758	2155171
7km	70%	50000	2	263	2654415	298995	2318583	2119200
7km	70%	50000	2	219	2998920	315109	2654384	1763725
7km	70%	50000	2	215	3361427	325360	3000277	2097586
7km	70%	50000	2	282	3820921	343315	3440169	2294541
7km	70%	50000	2	319	2806400	291646	2462885	1866265
7km	70%	50000	2	218	3114433	312146	2758546	2070727
7km	70%	50000	2	340	3066505	334878	2692623	2299470
7km	70%	50000	2	255	4047652	392692	3632639	2485247
7km	70%	50000	2	234	3645243	380609	3229409	2418626
7km	70%	50000	2	235	2362616	266626	2064460	1606938
7km	70%	50000	2	281	3740803	347655	3369621	2243841
7km	70%	50000	2	260	2579022	258882	2296562	1617217
7km	70%	50000	2	209	4035191	365986	3637566	2362822
7km	70%	50000	2	239	3490820	335489	3111299	2253618
7km	70%	50000	2	277	2801872	279463	2497507	1928818
7km	70%	50000	2	263	3544464	341635	3170572	2028544
7km	70%	50000	2	225	3347534	341286	2969563	2149436
7km	70%	50000	2	265	3604024	346040	3203738	2383269
7km	70%	50000	2	171	2642892	283496	2329085	2027952
7km	70%	50000	2	175	2923370	282586	2601546	1949879
7km	70%	50000	2	158	2880808	322289	2533301	1854246
7km	70%	50000	2	186	2680795	273211	2379987	1808505
7km	70%	50000	2	255	3019621	303765	2696710	2280219
7km	70%	50000	2	212	3671517	342418	3288433	2095413
7km	70%	50000	2	244	4263993	403248	3817907	2829999
7km	70%	50000	2	252	2691754	269567	2394824	1655953
7km	70%	50000	2	187	3635436	382151	3224675	2272359
7km	70%	50000	2	191	2571348	276211	2271224	1809730
7km	70%	50000	2	293	3866599	389434	3419526	2249942
7km	70%	50000	2	283	3313508	354718	2923479	2456798
7km	70%	50000	2	172	2942540	309877	2605704	2111212
7km	70%	50000	2	347	4091240	397340	3647481	2425708
7km	70%	50000	2	252	4106981	392071	3682292	2535260
7km	70%	50000	2	320	3410294	280264	3072541	2108220
7km	70%	50000	2	176	2949759	294328	2627196	1855586
7km	70%	50000	2	183	3019709	309328	2674571	2070547
7km	70%	50000	2	293	3353095	316539	2986227	2090319
7km	70%	50000	2	211	3478308	335066	3103770	2000425
7km	70%	50000	2	382	4106492	347198	3723268	2611746
7km	70%	50000	2	174	3157050	341982	2785382	1814493
7km	70%	50000	2	334	3515841	292432	3191903	2235830
7km	70%	50000	2	254	3558650	331141	3200806	1995768
7km	70%	50000	2	217	2950548	281371	2638052	1873739
7km	70%	50000	2	170	2727657	292300	2413858	1604552
7km	70%	50000	2	224	3313484	323841	2951167	2005752
7km	70%	50000	2	220	3643254	336721	3262926	2221770
7km	70%	50000	2	295	3164294	292119	2838007	1951856
7km	70%	50000	2	201	2982495	323913	2620892	1905725
7km	70%	50000	2	255	3375269	326901	3020589	2266150
7km	70%	50000	2	261	3845436	347716	3462598	2326106
7km	70%	50000	2	226	2915493	276029	2612258	2138519
7km	70%	50000	2	258	4048420	377768	3631844	2445503
7km	70%	50000	2	224	4271752	373337	3845379	2742931
7km	70%	50000	2	222	3231649	319287	2879853	2143109
7km	70%	50000	2	213	2749017	293374	2424643	1884548
7km	70%	50000	2	283	3748575	376751	3340427	2133721
7km	70%	50000	2	290	4192886	373981	3779986	2549241
7km	70%	50000	2	256	2795241	279701	2484830	1806099
7km	70%	50000	2	246	3245893	325255	2886161	2317033
7km	70%	50000	2	327	3196468	291497	2886570	1950932
7km	70%	50000	2	213	2881170	297324	2565997	1962222
7km	70%	50000	2	304	3387321	319705	3018347	2277129
7km	70%	50000	2	211	2865881	294818	2537236	1954005
7km	70%	50000	2	200	3254979	308190	2908024	2017721
7km	70%	50000	2	172	2781466	296038	2467850	1802692
7km	70%	50000	2	185	3259615	322975	2901992	2271046
7km	70%	50000	2	217	4155831	375689	3746653	2274457
7km	70%	50000	2	279	3131486	312618	2774014	2060087
7km	70%	50000	2	250	3135065	322962	2776649	1856309
7km	70%	50000	2	261	4237348	416736	3783670	2487460
7km	70%	50000	2	231	2984047	292903	2652935	1979840
7km	70%	50000	2	244	3622806	336087	3242231	2163413
7km	70%	50000	2	328	2692695	297024	2372118	1830564
7km	70%	50000	2	292	3366037	341433	2987915	2244889
7km	70%	50000	2	268	3149619	333228	2802088	2256194
7km	70%	50000	2	210	2780320	277964	2481371	1758154
7km	70%	50000	2	265	3391528	378305	2972382	2285955
7km	70%	50000	2	221	3396255	332268	3030212	2160524
7km	70%	50000	2	307	3142752	301412	2794358	1992884
7km	70%	50000	2	220	3228955	331730	2860443	2265375
7km	70%	50000	2	295	2791796	280548	2482997	1942280
7km	70%	50000	2	398	3298366	340007	2921588	2250937
7km	70%	50000	2	228	3613446	361744	3191337	2047970
7km	70%	50000	2	212	3832388	378644	3395322	2555674
7km	70%	50000	2	217	3381016	323570	3040873	2291036
7km	70%	50000	2	230	2793337	300699	2467960	1990458
7km	70%	50000	2	241	3656587	377782	3242180	2725353
7km	70%	50000	2	327	3928295	345639	3550039	2392582
7km	70%	50000	2	282	3442712	362151	3030230	2172830
7km	70%	50000	2	302	3388251	314698	3034743	2287814
7km	70%	50000	2	202	3481918	349005	3099576	2279941
7km	70%	50000	2	235	3533990	311446	3197595	2136305
7km	70%	50000	2	262	4162635	397208	3715068	2596465
7km	70%	50000	2	202	3232197	336969	2863994	2274124
7km	70%	50000	2	224	3336049	313681	2996008	2040302
7km	70%	50000	2	221	3524185	375305	3125082	2369780
7km	70%	50000	2	264	4147317	337160	3767367	2295337
7km	70%	50000	2	190	2848370	262029	2562144	1834743
7km	70%	50000	2	285	3877628	348568	3472934	2624767
7km	70%	50000	2	327	3054794	306434	2712986	2054068
7km	70%	50000	2	197	3695766	371326	3273196	2139826
7km	70%	50000	2	225	3140279	321893	2784528	2041289
7km	70%	50000	2	204	2710722	273065	2406811	1934138
7km	70%	50000	2	268	3709099	372917	3278335	2627439
7km	70%	50000	2	255	3584165	320104	3207863	2555359
7km	70%	50000	2	321	4108208	382366	3659078	2184612
7km	70%	50000	2	310	4429270	354992	4036969	2524199
7km	70%	50000	2	237	3533629	340240	3140016	2219786
7km	70%	50000	2	285	3930638	356973	3534032	2618292
7km	70%	50000	2	287	3219939	344956	2852211	1925859
7km	70%	50000	2	271	3670308	341955	3287364	2085541
7km	70%	50000	2	268	3277053	352381	2898978	2150993
7km	70%	50000	2	374	2918075	310293	2570500	2177100
7km	70%	50000	2	199	2739426	286811	2427340	1971537
7km	70%	50000	2	287	4770329	441302	4282174	2807650
7km	70%	50000	2	277	3493965	336984	3128814	2271797
7km	70%	50000	2	291	4550628	392487	4103660	2773061
7km	70%	50000	2	195	3111285	293192	2797715	1894996
7km	70%	50000	2	257	2857381	293351	2534545	1887284
7km	70%	50000	2	309	3041658	329844	2666649	2345092
7km	70%	50000	2	207	2492308	270664	2187642	1759022
7km	70%	50000	2	316	3118027	288816	2796230	2118605
7km	70%	50000	2	305	2914071	290101	2595311	2196002
7km	70%	50000	2	399	3604382	323958	3240917	2269962
7km	70%	50000	2	196	2830726	291900	2518635	1760164
7km	70%	50000	2	214	2568721	265560	2278433	1684323
7km	70%	50000	2	218	2572835	270637	2273971	1771927
7km	70%	50000	2	387	4973600	418267	4498420	3044607
7km	70%	50000	2	218	3244542	326636	2885644	1857344
7km	70%	50000	2	237	2811653	310413	2482154	1926165
7km	70%	50000	2	346	2742033	265497	2459187	1710570
7km	70%	50000	2	215	3562518	349256	3181567	2030149
7km	70%	50000	2	199	3127349	295676	2802322	2053529
7km	70%	50000	2	339	3177995	297071	2848682	1925590
7km	70%	50000	2	212	3903950	354086	3513969	2552368
7km	70%	50000	2	220	4073291	382534	3661201	2386539
7km	70%	50000	2	165	1797639	218702	1568634	1346319
7km	70%	50000	2	220	2950837	296880	2618249	1833539
7km	70%	50000	2	248	3132281	328860	2777984	1940093
7km	70%	50000	2	213	4082898	417220	3595068	2600321
7km	70%	50000	2	292	3807714	334248	3444888	2168865
7km	70%	50000	2	440	3102870	333193	2726649	2448550
7km	70%	50000	2	294	3526004	320433	3170457	2167970
7km	70%	50000	2	164	3559956	347189	3178088	2096732
7km	70%	50000	2	481	4911442	410402	4466887	3236322
7km	70%	50000	2	296	2920915	293194	2591222	2008367
7km	70%	50000	2	306	3638826	353197	3233473	2509175
7km	70%	50000	2	271	3166899	324841	2812152	2113122
7km	70%	50000	2	369	4040251	355942	3640734	2559131
7km	70%	50000	2	280	3209953	289458	2885687	1919048
7km	70%	50000	2	245	4486080	428527	4006425	2720576
7km	70%	50000	2	280	3794510	376023	3385737	2049541
7km	70%	50000	2	289	4308650	366418	3901989	2666519
7km	70%	50000	2	206	3373540	341347	2997389	2063059
7km	70%	50000	2	194	3435060	327694	3078027	2087809
7km	70%	50000	2	352	5156151	432736	4663142	3071003
7km	70%	50000	2	195	2387539	281499	2088231	1764826
7km	70%	50000	2	343	3861868	403196	3411703	2664384
7km	70%	50000	2	204	3496299	342525	3107602	2050959
7km	70%	50000	2	207	3598525	340093	3223923	2183437
7km	70%	50000	2	219	2793549	264477	2513856	1950319
7km	70%	50000	2	184	2663684	294273	2333608	1947987
7km	70%	50000	2	258	3329407	320587	2981928	1920347
7km	70%	50000	2	229	3643082	375653	3238642	2330288
7km	70%	50000	2	262	3299570	327466	2934068	2058925
7km	70%	50000	2	271	3059201	280733	2714513	1870623
7km	70%	50000	2	200	3034628	320738	2701363	2025410
7km	70%	50000	2	290	4336819	394283	3899731	2478745
7km	70%	50000	2	260	3299069	318297	2953956	2039163
7km	70%	50000	2	250	3007344	294643	2671874	2060113
7km	70%	50000	2	291	4362326	410229	3913918	2669215
7km	70%	50000	2	232	2065673	239101	1808319	1645946
7km	70%	50000	2	277	3843171	386702	3399101	2351500
7km	70%	50000	2	243	3109827	301496	2767414	2160139
7km	70%	50000	2	315	4569753	408955	4111751	2976227
7km	70%	50000	2	263	3496067	336269	3137208	2547328
7km	70%	50000	2	243	4275359	367086	3869604	2266527
7km	70%	50000	2	206	3044904	294149	2734576	1909564
7km	70%	50000	2	267	3584611	347064	3215801	2428947
7km	70%	50000	2	310	3664405	324832	3264446	2354260
7km	70%	50000	2	323	4055042	371014	3657752	2445057
7km	70%	50000	2	257	3527992	356101	3134364	2439246
7km	70%	50000	2	242	2509958	246272	2236623	2051336
7km	70%	50000	2	195	2725922	278717	2424917	1676331
7km	70%	50000	2	255	3333845	329168	2969431	2245585
7km	70%	50000	2	229	2293920	232530	2047815	1604900
7km	70%	50000	2	226	3404921	359711	3022863	2228485
7km	70%	50000	2	199	1925402	236885	1668346	1839762
7km	70%	50000	2	221	4038435	382325	3610968	2643475
7km	70%	50000	2	460	2898181	301619	2558042	2055251
7km	70%	50000	2	194	2722201	270761	2431354	1824426
7km	70%	50000	2	232	2801849	243606	2513733	1784996
7km	70%	50000	2	248	4062950	372126	3654486	2378317
7km	70%	50000	2	258	3493821	372030	3092205	2207279
7km	70%	50000	2	191	3998619	340743	3632608	2421112
7km	70%	50000	2	228	2552561	256115	2276668	1786392
7km	70%	50000	2	254	3395917	354135	3024151	2231777
7km	70%	50000	2	312	4277055	376815	3866350	2582900
7km	70%	50000	2	199	3522363	374643	3114670	2187561
7km	70%	50000	2	305	3857158	370399	3431096	2592974
7km	70%	50000	2	277	2491573	284929	2172694	2064509
7km	70%	50000	2	316	3284213	342911	2904303	2171362
7km	70%	50000	2	329	3301513	332543	2939996	2133189
7km	70%	50000	2	309	4628123	441133	4141961	2707246
7km	70%	50000	2	238	3045853	319503	2699358	2195187
7km	70%	50000	2	214	3200648	304723	2860429	1892198
7km	70%	50000	2	214	3515168	376316	3112780	2291603
7km	70%	50000	2	209	2857299	277943	2554283	1764538
7km	70%	50000	2	232	2360818	256901	2073970	1762994
7km	70%	50000	2	244	3453813	338836	3084935	2234559
7km	70%	50000	2	352	3503295	331321	3138673	2490977
7km	70%	50000	2	278	2978260	284303	2672030	1915261
7km	70%	50000	2	265	3567566	359725	3184801	2282582
7km	70%	50000	2	265	3407412	364192	3007621	2226916
7km	70%	50000	2	311	2716234	301134	2393194	1983619
7km	70%	50000	2	271	4218412	407471	3769475	2582760
7km	70%	50000	2	243	3188335	332502	2819968	2397378
7km	70%	50000	2	274	3212155	331909	2855661	2413780
7km	70%	50000	2	251	3328112	349238	2953589	2126860
7km	70%	50000	2	287	4125523	363368	3713084	2436274
7km	70%	50000	2	252	3609200	343636	3241715	2373134
7km	70%	50000	2	263	3154659	314006	2815175	2028055
7km	70%	50000	2	319	3595588	346688	3203799	2163117
7km	70%	50000	2	214	3156316	304011	2817967	1958993
7km	70%	50000	2	201	3503408	363438	3089161	2209023
7km	70%	50000	2	332	3731453	321109	3380879	2294330
7km	70%	50000	2	287	4428869	421214	3969462	2868234
7km	70%	50000	2	214	3519584	342017	3128138	2541855
7km	70%	50000	2	210	3895775	351039	3491364	2339666
7km	70%	50000	2	270	3818255	351888	3429825	2635360
7km	70%	50000	2	264	3709655	305715	3359492	2688149
7km	70%	50000	2	268	3837905	370376	3439461	2147320
7km	70%	50000	2	194	2880714	329137	2520034	1867142
7km	70%	50000	2	273	3917709	341136	3553949	2207222
7km	70%	50000	2	217	4223785	393829	3787919	2421702
7km	70%	50000	2	258	3719999	377756	3302389	2185713
7km	70%	50000	2	235	3688694	356790	3297307	2491503
7km	70%	50000	2	175	3719541	347868	3346219	2087122
7km	70%	50000	2	256	2998824	299434	2671186	2157754
7km	70%	50000	2	295	4118843	360945	3719696	2450578
7km	70%	50000	2	360	3560917	341303	3184307	2180238
7km	70%	50000	2	267	4337974	388503	3909484	2576774
7km	70%	50000	2	233	3221550	318289	2871201	1955489
7km	70%	50000	2	180	2627669	266067	2337125	1807541
7km	70%	50000	2	270	3539821	338145	3138115	2145798
7km	70%	50000	2	183	3060178	327675	2704271	1806002
7km	70%	50000	2	195	3083098	296507	2748642	1927892
7km	70%	50000	2	234	4433413	397496	3997323	2569027
7km	70%	50000	2	207	3496331	365715	3093973	2207300
7km	70%	50000	2	217	3211457	320957	2842652	1994507
7km	70%	50000	2	204	2467561	276496	2151925	1826513
7km	70%	50000	2	212	3180350	304993	2841487	2045840
7km	70%	50000	2	175	3497516	321934	3143882	2236295
7km	70%	50000	2	181	3193068	334538	2827965	2105356
7km	70%	50000	2	275	4799542	397713	4368991	2712858
7km	70%	50000	2	241	3958554	384926	3526749	2369310
7km	70%	50000	2	388	3917623	361900	3535621	2613029
7km	70%	50000	2	246	3471579	322862	3120022	2288704
7km	70%	50000	2	226	3122452	305222	2783703	1946568
7km	70%	50000	2	238	2147660	242097	1886383	1677494
7km	70%	50000	2	236	3688496	387260	3260215	2610636
7km	70%	50000	2	341	4071534	351154	3695006	2411862
7km	70%	50000	2	178	3752775	339336	3368640	2184383
7km	70%	50000	2	251	4270335	370029	3871184	2427514
7km	70%	50000	2	246	3233235	324278	2867264	1945391
7km	70%	50000	2	197	4304977	375026	3892480	2427980
7km	70%	50000	2	203	3237443	321060	2875471	2149975
7km	70%	50000	2	176	3778639	373052	3363970	2208330
7km	70%	50000	2	440	4485920	384050	4058476	2829331
7km	70%	50000	2	322	4061590	381810	3652754	2649908
7km	70%	50000	2	214	3851517	409158	3409081	2594556
7km	70%	50000	2	303	3959629	344534	3585655	2505478
7km	70%	50000	2	290	4335795	369330	3911861	2512044
7km	70%	50000	2	186	3059205	316406	2719704	2016291
7km	70%	50000	2	396	3488684	363785	3084261	2326578
7km	70%	50000	2	228	3395213	301542	3057176	2328497
7km	70%	50000	2	279	3667349	315413	3325413	2456710
7km	70%	50000	2	258	2510101	262447	2225052	1733578
7km	70%	50000	2	197	2751158	286903	2439989	1788103
7km	70%	50000	2	289	3876061	353216	3485752	2506669
7km	70%	50000	2	281	4260606	337738	3896131	2436020
7km	70%	50000	2	223	2837891	302271	2509735	2224072
7km	70%	50000	2	311	3524113	352232	3140975	2089003
7km	70%	50000	2	214	3890626	371148	3499223	2408688
7km	70%	50000	2	230	2917716	312463	2577193	1961638
7km	70%	50000	2	284	3002346	301466	2670872	1860495
7km	70%	50000	2	339	3703778	353243	3319002	2436301
7km	70%	50000	2	288	3832615	356511	3445486	2449080
7km	70%	50000	2	205	3630041	343105	3262780	2346692
7km	70%	50000	2	351	3439609	348240	3060873	2356519
7km	70%	50000	2	404	3160431	312501	2804176	2025303
7km	70%	50000	2	339	4790302	403550	4354795	2750757
7km	70%	50000	2	317	3190685	308647	2863622	2103694
7km	70%	50000	2	259	2612519	272123	2316134	2043474
7km	70%	50000	2	304	4094467	343911	3709410	2289527
7km	70%	50000	2	528	3212345	329502	2835658	2192846
7km	70%	50000	2	318	4383629	334910	4006796	2554429
7km	70%	50000	2	202	3389707	340407	3012673	2228596
7km	70%	50000	2	188	2884658	339294	2511435	1985835
7km	70%	50000	2	320	3705251	393884	3277939	2363007
7km	70%	50000	2	295	2824051	279986	2511963	1885576
7km	70%	50000	2	300	4724343	419776	4276984	2893868
7km	70%	50000	2	177	2391198	242277	2097459	1737695
7km	70%	50000	2	243	4420518	386723	3988713	2616348
7km	70%	50000	2	234	3290291	325040	2902452	2167003
7km	70%	50000	2	205	2798149	290300	2483373	1823116
7km	70%	50000	2	183	2949615	319709	2590721	1916268
7km	70%	50000	2	305	4182271	394587	3755295	2465189
7km	70%	50000	2	233	3611770	373359	3181090	2395303
7km	70%	50000	2	202	3333084	304337	2990661	2029737
7km	70%	50000	2	230	2896447	310763	2552494	2003665
7km	70%	50000	2	311	2756149	291712	2436500	1682925
7km	70%	50000	2	194	2626143	281584	2309654	1868189
7km	70%	50000	2	228	3185806	281172	2869669	2058404
7km	70%	50000	2	251	3157788	324749	2805165	2085348
7km	70%	50000	2	295	3231891	322764	2872977	2804045
7km	70%	50000	2	220	4772161	420430	4300383	2781065
7km	70%	50000	2	220	3509632	330199	3129634	2261351
7km	70%	50000	2	217	3051977	312166	2713781	1999907
7km	70%	50000	2	319	3820558	350978	3428797	2366544
7km	70%	50000	2	209	4032593	367095	3617914	2560100
7km	70%	50000	2	279	3954156	357100	3553379	2531166
7km	70%	50000	2	225	3879485	315397	3545522	2178764
7km	70%	50000	2	217	2302125	226650	2037117	1762820
7km	70%	50000	2	266	3390748	333473	3029940	2411610
7km	70%	50000	2	259	3688904	354993	3294365	2156315
7km	70%	50000	2	292	5016492	430257	4534692	2931790
7km	70%	50000	2	268	4354044	408816	3894107	2993908
7km	70%	50000	2	213	2373757	254728	2091896	1759089
7km	70%	50000	2	296	3603539	350908	3222257	2172149
7km	70%	50000	2	333	4150975	357000	3752956	2601569
7km	70%	50000	2	233	2761648	291333	2426309	1805874
7km	70%	50000	2	182	2409598	298044	2069704	1876231
7km	70%	50000	2	349	2740060	277578	2445583	1807600
7km	70%	50000	2	269	3457447	335435	3091917	2342386
7km	70%	50000	2	195	3057614	341190	2687200	1919397
7km	70%	50000	2	243	3418317	346545	3040145	2112284
7km	70%	50000	2	384	4513931	432151	4033310	2514374
7km	70%	50000	2	273	3886370	357291	3499980	2194182
7km	70%	50000	2	306	2440811	267156	2155799	1738716
7km	70%	50000	2	262	3357597	330024	3000542	2307110
7km	70%	50000	2	298	2443893	247484	2176408	1762868
7km	70%	50000	2	182	3259305	301816	2921996	2051102
7km	70%	50000	2	178	2984126	334354	2607177	2201756
7km	70%	50000	2	217	3200710	344851	2820723	2129991
7km	70%	50000	2	222	3774579	347713	3381921	2222903
7km	70%	50000	2	388	3642957	346448	3271626	1957411
7km	70%	50000	2	242	2789833	264933	2494740	1817715
7km	70%	50000	2	299	4903953	411134	4457324	2918427
7km	70%	50000	2	180	2815618	284348	2502526	1725021
7km	70%	50000	2	195	3084499	313144	2745590	2102594
7km	70%	50000	2	243	3085663	311450	2741915	1870415
7km	70%	50000	2	172	2534207	265237	2240761	1706508
7km	70%	50000	2	233	2907616	310985	2564989	1895908
7km	70%	50000	2	199	2702107	267816	2416642	1867725
7km	70%	50000	2	275	2833609	320774	2472949	2177985
7km	70%	50000	2	221	2934562	309066	2610572	2117523
7km	70%	50000	2	326	3510673	327295	3142510	2274564
7km	70%	50000	2	332	3506586	343687	3140747	2395326
7km	70%	50000	2	269	4247216	427984	3780937	2321723
7km	70%	50000	2	197	2801733	291006	2483465	1993244
7km	70%	50000	2	195	3442312	325966	3080213	2174918
7km	70%	50000	2	213	3294461	341986	2919649	2368942
7km	70%	50000	2	352	3072787	319807	2729270	1934206
7km	70%	50000	2	257	4631398	377281	4231647	2336752
7km	70%	50000	2	242	3124228	293593	2756584	2178130
7km	70%	50000	2	245	2792174	279610	2481905	1845535
7km	70%	50000	2	270	3743080	342912	3368380	2074465
7km	70%	50000	2	223	3372758	343638	2977889	1963394
7km	70%	50000	2	317	3396176	349422	2999355	2353665
7km	70%	50000	2	228	3641401	351472	3251348	2127132
7km	70%	50000	2	293	3604730	354303	3189233	2012769
7km	70%	50000	2	205	3894877	363654	3501309	2230196
7km	70%	50000	2	260	4015786	332679	3631291	2458567
7km	70%	50000	2	173	3313268	344460	2934738	2068701
7km	70%	50000	2	214	2842995	299714	2521086	1832458
7km	70%	50000	2	235	3904996	402215	3462035	2495113
7km	70%	50000	2	183	2902563	292852	2582725	1916324
7km	70%	50000	2	248	3168104	298979	2842528	2052071
7km	70%	50000	2	302	2923836	303302	2600044	2054561
7km	70%	50000	2	162	2955034	299463	2629326	1745456
7km	70%	50000	2	294	3494794	339483	3115279	2004816
7km	70%	50000	2	246	3667626	372242	3258830	2511881
7km	70%	50000	2	294	3364073	342383	2985685	2188380
7km	70%	50000	2	329	3291039	320655	2941325	2298910
7km	70%	50000	2	287	4158252	358825	3764118	2456980
7km	70%	50000	2	195	3323661	356386	2940536	2179115
7km	70%	50000	2	214	3425854	340466	3056553	1941631
7km	70%	50000	2	226	3331519	349282	2958299	2088743
7km	70%	50000	2	263	3155268	314443	2816375	2172289
7km	70%	50000	2	211	2954294	326952	2598705	2147350
7km	70%	50000	2	251	3851669	343179	3482854	2506842
7km	70%	50000	2	330	3170305	314632	2817963	1904155
7km	70%	50000	2	247	3377470	328642	3027048	1930899
7km	70%	50000	2	251	3108856	315296	2730564	2010140
7km	70%	50000	2	371	3456172	357269	3080690	2144197
7km	70%	50000	2	295	3978171	360077	3592798	2663884
7km	70%	50000	2	197	3090216	338719	2711427	2120211
7km	70%	50000	2	180	2276246	224122	1999493	1629460
7km	70%	50000	2	319	4024451	379595	3609694	2705847
7km	70%	50000	2	306	4122489	377149	3696768	2577838
7km	70%	50000	2	250	3532559	355239	3155917	1955512
7km	70%	50000	2	331	3080305	294895	2761960	1804187
7km	70%	50000	2	281	2687988	284526	2379971	2065495
7km	70%	50000	2	423	3033285	292745	2716530	2228558
7km	70%	50000	2	221	2960022	279990	2656664	2182367
7km	70%	50000	2	313	3934750	360899	3526264	2570855
7km	70%	50000	2	294	4157259	376056	3732911	2494206
7km	70%	50000	2	219	3879720	319957	3509063	2487861
7km	70%	50000	2	250	3625186	365550	3221257	2219770
7km	70%	50000	2	331	4225819	366188	3831974	2418480
7km	70%	50000	2	263	4332576	403795	3892352	2577815
7km	70%	50000	2	293	3718358	343356	3331181	2547085
7km	70%	50000	2	292	3511967	354764	3121216	2582865
7km	70%	50000	2	207	2716214	266881	2424755	1924989
7km	70%	50000	2	254	2971420	326545	2613039	2241853
7km	70%	50000	2	307	3043094	300019	2711055	2101367
7km	70%	50000	2	206	4179415	374129	3771457	2319119
7km	70%	50000	2	287	3308193	349232	2929562	2181625
7km	70%	50000	2	171	3435689	349391	3043862	2298320
7km	70%	50000	2	224	3163947	278739	2851626	1981395
7km	70%	50000	2	264	3458369	330654	3101629	1994040
7km	70%	50000	2	280	3158215	334547	2781968	2140235
7km	70%	50000	2	345	4201304	356331	3786927	2690903
7km	70%	50000	2	247	3403439	318988	3058373	2034752
7km	70%	50000	2	250	2967126	300434	2619817	1904689
7km	70%	50000	2	263	4075441	376923	3668457	2498059
7km	70%	50000	2	276	2437822	270572	2133424	1784437
7km	70%	50000	2	228	3237073	323293	2879600	2145333
7km	70%	50000	2	217	3891513	359823	3476391	2202443
7km	70%	50000	2	195	3220298	315795	2876778	1850046
7km	70%	50000	2	383	3211904	330781	2842318	2151597
7km	70%	50000	2	186	2988848	305192	2640743	1805950
7km	70%	50000	2	330	2297724	250416	2025104	1616487
7km	70%	50000	2	218	3337673	315146	2998866	2127833
7km	70%	50000	2	338	3331766	320550	2967701	2271677
7km	70%	50000	2	294	3432403	347222	3054936	2437136
7km	70%	50000	2	203	3047210	315765	2686480	2069552
7km	70%	50000	2	203	3237027	328739	2881154	2097084
7km	70%	50000	2	294	3710893	348456	3312032	2217433
7km	70%	50000	2	303	2851175	300599	2528567	1957737
7km	70%	50000	2	333	3581629	345343	3189749	2467511
7km	70%	50000	2	221	3370590	346196	2950613	2154205
7km	70%	50000	2	229	3526688	353326	3132111	2309388
7km	70%	50000	2	303	4238224	406748	3799220	2591805
7km	70%	50000	2	261	4077072	396953	3650751	2468286
7km	70%	50000	2	257	3745636	355010	3356169	2392466
7km	70%	50000	2	255	3592159	337761	3208490	1953257
7km	70%	50000	2	186	3093706	310302	2760675	2024204
7km	70%	50000	2	217	3010822	307716	2660320	1891742
7km	70%	50000	2	195	2864362	294680	2546950	1763154
7km	70%	50000	2	281	2845114	291369	2534834	1907870
7km	70%	50000	2	293	3488704	328485	3096956	2203741
7km	70%	50000	2	339	4003315	325415	3643685	2527693
7km	70%	50000	2	230	2525825	275356	2211095	1771052
7km	70%	50000	2	258	3626718	337260	3262691	2398880
7km	70%	50000	2	229	3342831	337127	2983366	2036633
7km	70%	50000	2	269	4677041	387801	4240674	2685684
7km	70%	50000	2	206	4179284	389120	3751633	2372745
7km	70%	50000	2	232	2674610	284482	2364710	2031045
7km	70%	50000	2	163	2867194	302011	2535063	1718025
7km	70%	50000	2	243	3678149	366572	3273880	2386591
7km	70%	50000	2	238	3398330	310634	3058740	2251582
7km	70%	50000	2	261	3457943	355982	3061192	2296329
7km	70%	50000	2	254	3283791	315581	2942049	1974413
7km	70%	50000	2	227	3605325	341431	3231418	2419650
7km	70%	50000	2	267	2631988	246795	2369419	1650293
7km	70%	50000	2	189	2810889	298294	2480909	1981876
7km	70%	50000	2	261	4193580	364668	3781965	2727914
7km	70%	50000	2	349	3121247	326274	2761578	2216131
7km	70%	50000	2	197	3355561	320138	2995733	1954040
7km	70%	50000	2	178	3174235	327509	2829132	1992614
7km	70%	50000	2	209	3237604	308027	2896327	2154398
7km	70%	50000	2	324	3001022	323459	2656287	1996812
7km	70%	50000	2	330	3126791	310328	2792963	2092796
7km	70%	50000	2	263	3069504	318480	2735233	1895566
7km	70%	50000	2	252	3972965	377286	3546144	2227798
7km	70%	50000	2	184	2877690	307754	2526074	1804031
7km	70%	50000	2	287	2894338	288261	2573448	2058612
7km	70%	50000	2	292	2760247	270883	2446468	1857803
7km	70%	50000	2	254	3437381	322559	3082512	2018750
7km	70%	50000	2	226	3147753	324986	2797725	2124166
7km	70%	50000	2	313	3126651	305655	2788863	2148159
7km	70%	50000	2	356	3771712	364431	3374442	2400141
7km	70%	50000	2	314	3217481	315609	2860891	2081517
7km	70%	50000	2	233	3225555	316282	2869864	1803005
7km	70%	50000	2	366	3604863	375087	3193884	2498652
7km	70%	50000	2	174	3002025	317763	2640006	1983031
7km	70%	50000	2	209	3427406	344402	3050134	2182153
7km	70%	50000	2	346	3301968	319330	2943844	2372326
7km	70%	50000	2	287	2734279	256504	2455982	1962315
7km	70%	50000	2	225	4382223	429721	3924220	2522253
7km	70%	50000	2	216	2881485	303933	2533947	2121734
7km	70%	50000	2	234	3968927	366290	3583464	2413252
7km	70%	50000	2	251	2765263	246273	2504657	2067023
7km	70%	50000	2	230	4106818	351044	3714344	2160981
7km	70%	50000	2	203	2866571	317583	2526439	2055539
7km	70%	50000	2	236	3607062	382663	3183367	2647549
7km	70%	50000	2	352	3891514	358722	3494707	2467734
7km	70%	50000	2	219	3289046	336336	2930041	2275810
7km	70%	50000	2	301	3474152	326992	3108050	2369826
7km	70%	50000	2	248	3843035	336870	3473332	2331714
7km	70%	50000	2	251	3335545	297126	3013849	2241321
7km	70%	50000	2	227	3536370	353546	3132933	2011803
7km	70%	50000	2	200	2707327	270470	2399362	1805675
7km	70%	50000	2	256	4028881	391305	3575114	2387419
7km	70%	50000	2	293	3035524	307577	2686007	1928847
7km	70%	50000	2	193	3525935	375137	3122745	2379442
7km	70%	50000	2	182	2927581	310748	2587016	1858309
7km	70%	50000	2	267	3503636	376324	3105146	2258688
7km	70%	50000	2	210	3376295	335540	3013753	1825417
7km	70%	50000	2	296	3496063	342848	3117465	2182840
7km	70%	50000	2	345	3804361	353147	3401928	2286576
7km	70%	50000	2	174	2421274	252251	2152394	1814493
7km	70%	50000	2	235	3352670	349410	2966277	2327612
7km	70%	50000	2	254	3354468	313452	3019563	2119179
7km	70%	50000	2	250	3197431	339255	2829518	2063488
7km	70%	50000	2	388	4372283	383047	3948948	2854255
7km	70%	50000	2	277	3969739	390119	3548906	2504397
7km	70%	50000	2	359	4199932	396191	3765618	2550499
7km	70%	50000	2	174	2570539	283353	2268247	1860217
7km	70%	50000	2	301	3340791	331124	2972892	2101774
7km	70%	50000	2	234	3160752	332028	2806614	2157659
7km	70%	50000	2	301	3201211	322914	2849543	2194490
7km	70%	50000	2	301	4024167	400758	3571476	2257820
7km	70%	50000	2	155	2908020	299292	2585341	2013013
7km	70%	50000	2	211	4092883	376831	3690770	2589664
7km	70%	50000	2	304	2946806	318297	2596828	2051431
7km	70%	50000	2	279	3021891	279784	2715332	2018634
7km	70%	50000	2	221	3133080	307369	2782503	1866704
7km	70%	50000	2	239	3639520	361406	3238183	2216189
7km	70%	50000	2	251	3364950	318539	3015282	2012581
7km	70%	50000	2	216	3303302	334164	2936612	2223358
7km	70%	50000	2	264	3643317	345917	3242841	2238137
7km	70%	50000	2	219	3334883	339671	2971658	2269316
7km	70%	50000	2	275	3609185	377946	3199751	2556741
7km	70%	50000	2	272	3051654	311366	2714871	1930532
7km	70%	50000	2	280	4178986	358532	3800333	2449921
7km	70%	50000	2	258	3344787	347063	2963977	2313142
7km	70%	50000	2	198	3365007	318550	3010890	2068747
7km	70%	50000	2	250	4032816	396941	3601781	2478428
7km	70%	50000	2	335	4699435	406321	4259092	2712360
7km	70%	50000	2	231	3732030	386654	3304602	2571492
7km	70%	50000	2	238	3657047	345046	3276138	2526288
7km	70%	50000	2	206	4656325	424308	4199569	2818829
7km	70%	50000	2	268	3806431	377451	3380032	2462619
7km	70%	50000	2	255	3710270	329517	3341773	2201273
7km	70%	50000	2	291	3234923	337745	2873511	2118966
7km	70%	50000	2	195	3075913	270453	2779875	2178655
7km	70%	50000	2	335	3250734	319662	2898030	1882534
7km	70%	50000	2	205	3671403	357811	3280483	2213660
7km	70%	50000	2	271	3932495	395595	3486761	2559503
7km	70%	50000	2	317	3032893	288791	2705452	1849946
7km	70%	50000	2	212	4503434	413389	4049610	2659248
7km	70%	50000	2	221	3834736	346255	3455701	2247347
7km	70%	50000	2	226	3433212	336493	3064410	2249143
7km	70%	50000	2	250	3300583	346817	2913083	2277756
7km	70%	50000	2	220	4671669	393113	4226092	2747772
7km	70%	50000	2	197	2815612	304480	2476922	2154837
7km	70%	50000	2	409	4085117	342384	3722926	2336800
7km	70%	50000	2	301	3941240	351394	3561087	2722558
7km	70%	50000	2	241	3220633	313359	2883241	2063317
7km	70%	50000	2	201	3078969	327556	2726337	1979037
7km	70%	50000	2	340	4288694	379513	3875611	2719693
7km	70%	50000	2	221	2889399	285603	2568025	1856183
7km	70%	50000	2	289	3432588	324337	3080561	2255551
7km	70%	50000	2	275	3666406	346320	3286619	2268265
7km	70%	50000	2	218	3073636	306128	2735951	1839354
7km	70%	50000	2	241	3779218	409944	3331438	2384446
7km	70%	50000	2	268	3073135	286201	2757538	2118152
7km	70%	50000	2	193	2634565	257546	2348829	1698016
7km	70%	50000	2	204	3487282	335936	3115498	2402307
7km	70%	50000	2	255	3776550	349742	3389255	2067318
7km	70%	50000	2	241	3147810	302013	2799992	2006304
7km	70%	50000	2	232	3113796	316468	2768484	2135754
7km	70%	50000	2	217	3648348	338447	3273113	2272534
7km	70%	50000	2	184	3574825	350304	3184221	2386944
7km	70%	50000	2	264	3468479	366011	3078379	2197133
7km	70%	50000	2	170	3778828	358810	3398268	2119454
7km	70%	50000	2	234	2871257	288179	2550506	2126663
7km	70%	50000	2	202	3363327	319007	3006777	2446457
7km	70%	50000	2	222	3505405	329873	3137775	2046053
7km	70%	50000	2	211	2841920	284522	2503862	1874178
7km	70%	50000	2	248	3531634	357211	3130997	2378911
7km	70%	50000	2	300	3944632	369329	3555319	2297092
7km	70%	50000	2	238	3289916	319592	2949963	2104496
7km	70%	50000	2	206	2777200	287233	2453151	1950430
7km	70%	50000	2	229	3479211	337236	3096692	2089534
7km	70%	50000	2	217	2509999	275097	2211636	1643436
7km	70%	50000	2	293	3024285	256483	2739972	1955633
7km	70%	50000	2	257	3301849	345299	2923104	2174874
7km	70%	50000	2	338	3078657	320026	2712478	2159247
7km	70%	50000	2	220	2815843	295151	2489316	1816940
7km	70%	50000	2	153	3318412	337625	2938744	2151404
7km	70%	50000	2	370	3571889	314415	3236599	2173939
7km	70%	50000	2	312	4386182	368689	3977630	2547358
7km	70%	50000	2	264	3268697	330056	2893011	2394893
7km	70%	50000	2	252	3207692	303638	2853039	2130596
7km	70%	50000	2	213	3505471	323253	3140753	2325945
7km	70%	50000	2	329	3088815	310322	2754632	2075701
7km	70%	50000	2	219	2956722	296479	2615868	2094461
7km	70%	50000	2	221	3950082	357436	3551043	2256080
7km	70%	50000	2	227	4054236	360043	3654660	2622202
7km	70%	50000	2	230	4701207	423465	4203364	2893575
7km	70%	50000	2	310	3652217	343604	3276566	2396770
7km	70%	50000	2	219	3400494	343438	3014978	2172873
7km	70%	50000	2	183	2793272	293363	2473702	2068796
7km	70%	50000	2	231	4471599	429008	3997024	2775044
7km	70%	50000	2	185	2847003	302863	2510504	1951197
7km	70%	50000	2	292	3369636	331978	3017423	2148192
7km	70%	50000	2	247	4317491	439084	3821905	3063842
7km	70%	50000	2	255	3166536	331242	2794650	2147238
7km	70%	50000	2	226	3005473	280818	2696929	1809115
7km	70%	50000	2	267	5061798	494532	4507378	3081409
7km	70%	50000	2	258	3825237	360253	3432792	2469916
7km	70%	50000	2	259	3560053	355755	3168733	2348040
7km	70%	50000	2	387	3694039	394382	3256098	2661189
7km	70%	50000	2	283	2745399	269669	2459684	1977936
7km	70%	50000	2	211	2934472	266034	2645686	1757177
7km	70%	50000	2	194	2983682	302965	2642451	1882989
7km	70%	50000	2	322	3491831	351658	3112090	2362726
7km	70%	50000	2	189	3316767	338992	2954644	1861612
7km	70%	50000	2	287	3195134	297893	2864326	2426317
7km	70%	50000	2	237	2866970	288843	2556492	2050643
7km	70%	50000	2	396	3198058	298142	2867546	2441231
7km	70%	50000	2	252	3556839	385221	3144381	2347734
7km	70%	50000	2	285	3284473	318835	2916966	2143330
7km	70%	50000	2	220	3280301	367963	2894857	2112131
7km	70%	50000	2	180	2389168	256869	2101461	1866842
7km	70%	50000	2	221	2958319	299348	2627077	1870403
7km	70%	50000	2	242	3560852	347620	3182698	2162980
7km	70%	50000	2	268	4182545	380164	3746062	2691504
7km	70%	50000	2	250	2784032	287050	2478966	1911627
7km	70%	50000	2	196	2594580	274698	2297825	1762695
7km	70%	50000	2	279	3072810	305964	2718368	2010791
7km	70%	50000	2	236	3021209	295098	2703509	1865421
7km	70%	50000	2	231	4244713	401659	3792067	2483350
7km	70%	50000	2	247	2963436	303717	2625068	2086067
7km	70%	50000	2	288	3898252	359278	3477712	2093967
7km	70%	50000	2	207	2901338	288899	2580353	1826627
7km	70%	50000	2	346	3034157	303109	2694779	2046394
7km	70%	50000	2	264	4075783	390699	3652348	2582034
7km	70%	50000	2	165	2611991	291582	2300462	1991688
7km	70%	50000	2	255	4322296	412531	3860682	2834972
7km	70%	50000	2	265	3860139	394450	3429790	2354232
7km	70%	50000	2	296	3122324	305007	2785398	2235537
7km	70%	50000	2	241	3639191	373894	3231972	2216069
7km	70%	50000	2	258	3079301	298605	2740498	2349629
7km	70%	50000	2	301	4029422	340823	3626937	2502185
7km	70%	50000	2	273	4221654	370427	3804404	2355962
7km	70%	50000	2	236	2804964	295559	2477969	2027361
7km	70%	50000	2	202	2996491	297151	2661330	2002691
7km	70%	50000	2	185	3900433	381859	3480717	2279970
7km	70%	50000	2	257	4402832	434446	3929495	2762912
7km	70%	50000	2	213	3528084	351271	3141864	2197628
7km	70%	50000	2	215	3273195	367814	2871002	2337261
7km	70%	50000	2	269	3547126	337272	3169627	2204138
7km	70%	50000	2	387	3179131	324334	2818942	2172160
7km	70%	50000	2	197	3314543	317766	2963033	2044958
7km	70%	50000	2	273	4499286	382853	4079861	2664991
7km	70%	50000	2	236	3835577	341022	3455877	2364078
7km	70%	50000	2	279	3120800	301237	2798403	2071662
7km	70%	50000	2	185	2952867	312461	2600980	2106545
7km	70%	50000	2	262	3468967	330982	3084009	2142552
7km	70%	50000	2	245	3259302	300257	2889866	1920103
7km	70%	50000	2	281	3852093	331421	3486188	2388738
7km	70%	50000	2	189	3659703	331840	3274860	2449911
7km	70%	50000	2	212	3497427	315982	3155643	2239010
7km	70%	50000	2	186	2700897	275203	2386876	1736056
7km	70%	50000	2	230	2821506	299345	2486168	1888125
7km	70%	50000	2	396	4521686	363651	4124735	2503787
7km	70%	50000	2	337	3447568	343321	3073276	2243047
7km	70%	50000	2	315	4125507	396306	3695393	2343778
7km	70%	50000	2	326	3379671	334903	3016933	2087524
7km	70%	50000	2	324	3594271	360699	3204817	2035539
7km	70%	50000	2	178	3115359	301808	2787948	2240443
7km	70%	50000	2	297	4434455	415590	3984913	2827909
7km	70%	50000	2	211	3485269	319023	3124274	2420349
7km	70%	50000	2	259	3679764	345968	3295525	2308883
7km	70%	50000	2	171	2855539	285314	2543965	1781311
7km	70%	50000	2	252	3055778	289648	2737039	1990836
7km	70%	50000	2	357	3214663	302528	2892075	2212778
7km	70%	50000	2	249	3673778	382492	3252158	2455317
7km	70%	50000	2	175	2921535	313545	2586350	2081783
7km	70%	50000	2	202	3801877	337575	3428802	2173435
7km	70%	50000	2	281	2691678	274853	2394366	2012386
7km	70%	50000	2	230	2253625	249279	1983417	1691586
7km	70%	50000	2	241	2820711	273632	2518475	1913215
7km	70%	50000	2	208	3742085	363483	3325742	2483672
7km	70%	50000	2	203	3832913	349481	3452557	2426196
7km	70%	50000	2	224	3767983	397479	3350295	2439284
7km	70%	50000	2	252	3548814	353360	3170366	2110388
7km	70%	50000	2	302	3591811	341111	3207513	2053982
7km	70%	50000	2	234	3362259	319481	3005941	2169162
7km	70%	50000	2	234	3525082	322323	3177277	2427455
7km	70%	50000	2	259	2837866	280518	2539055	1831413
7km	70%	50000	2	255	4279976	384479	3868615	2447533
7km	70%	50000	2	263	3701976	380568	3288097	2102618
7km	70%	50000	2	252	3247680	348651	2862640	2170634
7km	70%	50000	2	148	3058047	330930	2696233	1908623
7km	70%	50000	2	307	4096364	364939	3684869	2578938
7km	70%	50000	2	279	3305020	339090	2931825	1932677
7km	70%	50000	2	192	3057638	332567	2692285	2258051
7km	70%	50000	2	251	3893003	366744	3485529	2578278
7km	70%	50000	2	226	5037857	448551	4537904	3300918
7km	70%	50000	2	270	3079574	303740	2747732	2192246
7km	70%	50000	2	223	2762365	284724	2457254	1800359
7km	70%	50000	2	300	4210119	393026	3792330	2775749
7km	70%	50000	2	252	2768375	272129	2483951	1822668
7km	70%	50000	2	213	3167800	316577	2820975	2163370
7km	70%	50000	2	277	2719068	281123	2411055	2111445
7km	70%	50000	2	200	3584956	335913	3212855	2361585
7km	70%	50000	2	278	3741523	371609	3325569	2165048
7km	70%	50000	2	165	2793152	292720	2469984	2067762
7km	70%	50000	2	247	1874666	200584	1661243	1563753
7km	70%	50000	2	208	2851804	293493	2527227	2143536
7km	70%	50000	2	297	2729517	284963	2426185	1807299
7km	70%	50000	2	388	4769341	394377	4339850	2821890
7km	70%	50000	2	245	3220508	317214	2879877	2220189
7km	70%	50000	2	241	2531642	265887	2246581	1957929
7km	70%	50000	2	216	3891472	360244	3494687	2472274
7km	70%	50000	2	194	2801360	291392	2480738	2243467
7km	70%	50000	2	204	3272396	320638	2908634	2232394
7km	70%	50000	2	327	3135015	291211	2815859	2237127
7km	70%	50000	2	226	3557237	369440	3156527	2567284
7km	70%	50000	2	182	2937931	282632	2631218	2014502
7km	70%	50000	2	238	3147109	327696	2782269	2196644
7km	70%	50000	2	230	3234576	361136	2837250	2257993
7km	70%	50000	2	265	4060401	347234	3679030	2422172
7km	70%	50000	2	294	2635201	283874	2322655	1836079
7km	70%	50000	2	248	2974513	279969	2642494	2141771
7km	70%	50000	2	255	3147331	326748	2783263	2083908
7km	70%	50000	2	270	2920127	304853	2592677	1833136
7km	70%	50000	2	251	2588232	244708	2321948	1823317
7km	70%	50000	2	234	3593637	348417	3222918	2072159
7km	70%	50000	2	194	3266091	316594	2909939	2368090
7km	70%	50000	2	259	3780233	320572	3403603	2299033
7km	70%	50000	2	249	3863317	298866	3542660	2298888
7km	70%	50000	2	256	2718924	293962	2402988	1847744
7km	70%	50000	2	244	3338987	314589	2980754	2246822
7km	70%	50000	2	241	3332158	318888	2986618	2064949
7km	70%	50000	2	163	2970249	309825	2633860	1758350
7km	70%	50000	2	252	3332288	315604	2981631	2241382
7km	70%	50000	2	430	3448105	348572	3070192	2223962
7km	70%	50000	2	253	2688879	295377	2365464	1903955
7km	70%	50000	2	255	2627332	277540	2321478	1797789
7km	70%	50000	2	285	3156552	288018	2844840	2229319
7km	70%	50000	2	345	4514552	410532	4044958	3095172
7km	70%	50000	2	303	3091064	288869	2742021	1857725
7km	70%	50000	2	162	2609431	267193	2317196	1910962
7km	70%	50000	2	251	3267994	336014	2904486	2153291
7km	70%	50000	2	262	2765456	274127	2451794	2019476
7km	70%	50000	2	211	4005727	394837	3565730	2272275
7km	70%	50000	2	297	3240123	322682	2873981	2125605
7km	70%	50000	2	200	2692261	278003	2375998	1884757
7km	70%	50000	2	258	3291854	324682	2933764	2164089
7km	70%	50000	2	224	2993658	305417	2662031	2126436
7km	70%	50000	2	272	4111720	356110	3727392	2655619
7km	70%	50000	2	177	3137151	324865	2785899	2065426
7km	70%	50000	2	300	3760416	389689	3328039	2599647
7km	70%	50000	2	231	3040645	316503	2683932	1937935
7km	70%	50000	2	216	2775876	301936	2451480	1984606
7km	70%	50000	2	331	4805032	396441	4374279	2841428
7km	70%	50000	2	248	3425894	338018	3053205	2312057
7km	70%	50000	2	263	1735854	200351	1513507	1464863
7km	70%	50000	2	217	3339643	306613	2997853	2013648
7km	70%	50000	2	259	3203037	329861	2836612	2386614
7km	70%	50000	2	185	2954746	290893	2650255	1996215
7km	70%	50000	2	212	3562940	332217	3206202	2091865
7km	70%	50000	2	305	3124183	294896	2794967	2000139
7km	70%	50000	2	237	2926092	276236	2627003	2072684
7km	70%	50000	2	298	3778968	384308	3358005	2659380
7km	70%	50000	2	223	2892427	300037	2569583	1931516
7km	70%	50000	2	226	3426224	341121	3051272	2218249
7km	70%	50000	2	265	2997214	280203	2692224	2108544
7km	70%	50000	2	258	4039759	382218	3619428	2608643
7km	70%	50000	2	289	3553913	366022	3143921	2354655
7km	70%	50000	2	231	4168230	399132	3729967	2698307
7km	70%	50000	2	339	4273516	351599	3883505	2558430
7km	70%	50000	2	210	3121606	334027	2759758	2176477
7km	70%	50000	2	328	2749917	286699	2425603	1820709
7km	70%	50000	2	190	3374870	328266	3007973	2124454
7km	70%	50000	2	253	3147718	316319	2800758	2330009
7km	70%	50000	2	231	3241353	337711	2851715	2178162
7km	70%	50000	2	249	3642837	306580	3309078	2267572
7km	70%	50000	2	182	3362411	346948	2986969	2050061
7km	70%	50000	2	230	3131439	294832	2796575	2046439
7km	70%	50000	2	180	2628233	259752	2345506	1806188
7km	70%	50000	2	224	3351613	369626	2956803	2067100
7km	70%	50000	2	236	2376500	253353	2104894	1761853
7km	70%	50000	2	214	3424424	318916	3085531	1948696
7km	70%	50000	2	279	2785857	279809	2442170	1854965
7km	70%	50000	2	338	3297325	312964	2949242	2336816
7km	70%	50000	2	211	3365588	304566	3038049	2222843
7km	70%	50000	2	265	3284355	294097	2944446	1887832
7km	70%	50000	2	224	3366281	344460	2996346	2081982
7km	70%	50000	2	217	3212040	293019	2885638	1946827
7km	70%	50000	2	246	3621802	366709	3214697	2473163
7km	70%	50000	2	225	4227680	362470	3835146	2323533
7km	70%	50000	2	295	3560528	363171	3160514	1942758
7km	70%	50000	2	244	3033683	315418	2681759	2002811
7km	70%	50000	2	230	2880138	301867	2518403	2052580
7km	70%	50000	2	238	3213689	322476	2866844	2079034
7km	70%	50000	2	324	3037821	304692	2687603	1930940
7km	70%	50000	2	310	3002431	294901	2661119	2206871
7km	70%	50000	2	256	3494273	326169	3143475	2151111
7km	70%	50000	2	337	2681250	281982	2358471	1687351
7km	70%	50000	2	247	3490399	306140	3157967	2372790
7km	70%	50000	2	263	2828224	300996	2500824	2009549
7km	70%	50000	2	258	3331710	319117	2972176	2154058
7km	70%	50000	2	247	3685310	384092	3263418	2242694
7km	70%	50000	2	262	4357067	411238	3884605	2633657
7km	70%	50000	2	235	3165114	297702	2843986	2004259
7km	70%	50000	2	337	3488461	326690	3124215	2199263
7km	70%	50000	2	240	2348169	268124	2059353	1470128
7km	70%	50000	2	431	2442812	247551	2160282	1762893
7km	70%	50000	2	244	2524703	268824	2240465	1823581
7km	70%	50000	2	250	3699137	357504	3314418	2104202
7km	70%	50000	2	209	2169258	238713	1909031	1897030
7km	70%	50000	2	272	3191384	321678	2827447	2042265
7km	70%	50000	2	304	3974822	340210	3552519	2416986
7km	70%	50000	2	354	4238002	342323	3862592	2445498
7km	70%	50000	2	237	4528833	407027	4080703	2772342
7km	70%	50000	2	253	3033047	306763	2671057	2236425
7km	70%	50000	2	193	3436042	353261	3052897	2061958
7km	70%	50000	2	347	3744538	368843	3327876	2430654
7km	70%	50000	2	370	4260588	379546	3824816	2596401
7km	70%	50000	2	214	3120846	315495	2776531	2217567
7km	70%	50000	2	337	3098766	276236	2799703	2080468
7km	70%	50000	2	245	2742190	280125	2433191	1866337
7km	70%	50000	2	207	3177389	307768	2841665	2028564
7km	70%	50000	2	225	4182585	384207	3754699	2484814
7km	70%	50000	2	285	3068171	304495	2720836	2002992
7km	70%	50000	2	218	3169851	283120	2853518	1992386
7km	70%	50000	2	217	2861073	273473	2563609	1918086
7km	70%	50000	2	167	2822287	261975	2510701	2027769
7km	70%	50000	2	347	3457219	358340	3055774	2314308
7km	70%	50000	2	215	2977359	286767	2667680	1827957
7km	70%	50000	2	347	3993367	347823	3597540	2232517
7km	70%	50000	2	237	2943616	321400	2597060	2029429
7km	70%	50000	2	342	3227073	356151	2827684	2283871
7km	70%	50000	2	328	3249309	327880	2890072	2638963
7km	70%	50000	2	253	3025527	317092	2686678	2216422
7km	70%	50000	2	217	3490466	303714	3148730	2376432
7km	70%	50000	2	222	4237915	359956	3843794	2242090
7km	70%	50000	2	180	3387689	330765	2998277	2112370
7km	70%	50000	2	238	3430340	318726	3082497	2193349
7km	70%	50000	2	303	2644843	259860	2366796	1968512
7km	70%	50000	2	206	3304238	325467	2908696	2247164
7km	70%	50000	2	299	2920207	287244	2590522	1905847
7km	70%	50000	2	204	2723481	286017	2385368	1903475
7km	70%	50000	2	246	3593816	324023	3228998	2317602
7km	70%	50000	2	209	3251861	273787	2919345	2262774
7km	70%	50000	2	221	3505611	346046	3132678	2369824
7km	70%	50000	2	218	3682946	342283	3308677	2185133
7km	70%	50000	2	307	2723668	282631	2412625	2011623
7km	70%	50000	2	231	3306570	329765	2944887	1912789
7km	70%	50000	2	257	3446506	344818	3067701	2099480
7km	70%	50000	2	315	2827277	287927	2520906	2023670
7km	70%	50000	2	252	3023872	322403	2679554	1886715
7km	70%	50000	2	264	3526922	339226	3141541	2044050
7km	70%	50000	2	222	4453482	380843	4022319	2518231
7km	70%	50000	2	295	4219237	380494	3795646	2650783
7km	70%	50000	2	169	3149162	286717	2824958	1822644
7km	70%	50000	2	268	3380786	317079	3032223	2288862
7km	70%	50000	2	210	2931823	314675	2570482	1966373
7km	70%	50000	2	234	3559089	354894	3167097	2214319
7km	70%	50000	2	227	3483172	325635	3127053	2363821
7km	70%	50000	2	203	3435909	333679	3046646	2063408
7km	70%	50000	2	220	3983381	371514	3580242	2351524
7km	70%	50000	2	251	4142927	420621	3664516	2563321
7km	70%	50000	2	336	3744159	363668	3350382	2070576
7km	70%	50000	2	251	3620649	368473	3217495	2226986
7km	70%	50000	2	235	3188081	331018	2830222	1906434
7km	70%	50000	2	292	3475768	311919	3143266	2330558
7km	70%	50000	2	228	3063162	317660	2706695	2216727
7km	70%	50000	2	282	3764260	336552	3401362	2191764
7km	70%	50000	2	288	3403263	360417	3016060	2286587
7km	70%	50000	2	288	3264537	340220	2895324	2349273
7km	70%	50000	2	278	3213005	302173	2885917	2288630
7km	70%	50000	2	210	2571572	271295	2275339	1893804
7km	70%	50000	2	274	3754581	356500	3368369	2608118
7km	70%	50000	2	197	3084870	312000	2738742	2092206
7km	70%	50000	2	283	3971291	354987	3581006	2413811
7km	70%	50000	2	196	3681759	341008	3306780	2286685
7km	70%	50000	2	348	4320533	377812	3911642	2594699
7km	70%	50000	2	308	3359306	339505	2976915	2228357
7km	70%	50000	2	272	3000186	324836	2629529	2209175
7km	70%	50000	2	234	4132744	344058	3746190	2593610
7km	70%	50000	2	255	3065196	291690	2751805	1989158
7km	70%	50000	2	216	3545304	355731	3158706	2096619
7km	70%	50000	2	262	4207624	392877	3773752	2847124
7km	70%	50000	2	379	3292565	321709	2945646	2065718
7km	70%	50000	2	234	2898035	311989	2560165	2048563
7km	70%	50000	2	270	3836198	318317	3474018	2341698
7km	70%	50000	2	361	4431436	341375	4037949	2632906
7km	70%	50000	2	250	3593509	314311	3238710	2198635
7km	70%	50000	2	221	3282731	314671	2933195	2264992
7km	70%	50000	2	233	3032942	295801	2704622	1999544
7km	70%	50000	2	206	3226207	291787	2911934	1999784
7km	70%	50000	2	197	3121046	297270	2799154	2153473
7km	70%	50000	2	246	3067782	326481	2710180	2262758
7km	70%	50000	2	238	3924794	349973	3552108	2445566
7km	70%	50000	2	247	3784930	333649	3412078	2467839
7km	70%	50000	2	350	2819309	306486	2477362	1969557
7km	70%	50000	2	253	3001285	324518	2654373	2054144
7km	70%	50000	2	331	3692618	376333	3273939	2336198
7km	70%	50000	2	261	2514898	249806	2231633	1821611
7km	70%	50000	2	263	3669941	359465	3275422	2613765
7km	70%	50000	2	301	3585052	338827	3187774	2359020
7km	70%	50000	2	261	3804147	328246	3444468	2359099
7km	70%	50000	2	207	2952336	305172	2615861	2075432
7km	70%	50000	2	234	3165214	295595	2837727	2156308
7km	70%	50000	2	219	2623954	272557	2304851	1842401
7km	70%	50000	2	273	3627465	363146	3231203	2694279
7km	70%	50000	2	224	3090641	303933	2749201	1875929
7km	70%	50000	2	295	3034550	303793	2712167	1943865
7km	70%	50000	2	328	3594415	365963	3197854	2185634
7km	70%	50000	2	244	3454000	355861	3067992	2263893
7km	70%	50000	2	276	3139107	309337	2790902	1901299
7km	70%	50000	2	184	3767224	348486	3389976	2099668
7km	70%	50000	2	184	2828933	284728	2507847	1933809
7km	70%	50000	2	248	3364760	354075	2962361	2174650
7km	70%	50000	2	253	4364344	365754	3968095	2280189
7km	70%	50000	2	236	2666997	247041	2385605	1763427
7km	70%	50000	2	266	3081713	326129	2724683	2235377
7km	70%	50000	2	341	3390449	323042	3030342	2121604
7km	70%	50000	2	297	3995744	349622	3620206	2430178
7km	70%	50000	2	286	3840509	348400	3445258	2384766
7km	70%	50000	2	227	4076957	377390	3673247	2615842
7km	70%	50000	2	189	2768952	273637	2466663	1695920
7km	70%	50000	2	267	3235111	314146	2894862	2118803
7km	70%	50000	2	240	3347381	289867	3001069	2141288
7km	70%	50000	2	182	3194852	347169	2817243	1926661
7km	70%	50000	2	212	2887205	307862	2550793	2003477
7km	70%	50000	2	269	3214709	310443	2871842	2101931
7km	70%	50000	2	232	4099637	332017	3740447	2401997
7km	70%	50000	2	262	3504255	354051	3125397	2186636
7km	70%	50000	2	276	3436431	378371	3023536	2387577
7km	70%	50000	2	289	3521134	351459	3143673	2413513
7km	70%	50000	2	275	4293163	386031	3877849	2605046
7km	70%	50000	2	258	2766520	293070	2446937	1918668
7km	70%	50000	2	205	3847574	352367	3469120	2331986
7km	70%	50000	2	191	3015703	309025	2660355	2023043
7km	70%	50000	2	200	2866806	301694	2537198	2103653
7km	70%	50000	2	287	3078111	292855	2765185	2006350
7km	70%	50000	2	253	3651277	326107	3282329	2152341
7km	70%	50000	2	214	3596084	363583	3189404	2280397
7km	70%	50000	2	305	3856913	367085	3449354	2425329
7km	70%	50000	2	307	3824862	346572	3440879	2388032
7km	70%	50000	2	249	3351671	336254	2980093	2191953
7km	70%	50000	2	291	2845530	294712	2521796	2019470
7km	70%	50000	2	301	3653962	371935	3243415	2480171
7km	70%	50000	2	234	3355669	319941	2996718	1893267
7km	70%	50000	2	233	3400215	325572	3039287	2338170
7km	70%	50000	2	230	3816635	354860	3432628	2429806
7km	70%	50000	2	299	3220848	342382	2833686	2141008
7km	70%	50000	2	191	3004011	299017	2666724	1933560
7km	70%	50000	2	362	4701553	405980	4261978	2860409
7km	70%	50000	2	218	2577735	269440	2284239	1780964
7km	70%	50000	2	258	4312098	396649	3887566	2539057
7km	70%	50000	2	218	2959049	311272	2610472	1989250
7km	70%	50000	2	271	3707709	388229	3277866	2633898
7km	70%	50000	2	249	4260410	407269	3815456	2457896
7km	70%	50000	2	197	2852324	299851	2526836	1729679
7km	70%	50000	2	243	3718568	342610	3356247	2189860
7km	70%	50000	2	261	3523277	330153	3142357	2297378
7km	70%	50000	2	438	5298384	440645	4803876	3244903
7km	70%	50000	2	254	3626900	361583	3230371	2506104
7km	70%	50000	2	391	5462643	487665	4927244	3125551
7km	70%	50000	2	269	3129302	291165	2808385	2063396
7km	70%	50000	2	388	3682253	350223	3285898	2166656
7km	70%	50000	2	319	3086297	291413	2752888	2388608
7km	70%	50000	2	227	3693216	345923	3302419	2388837
7km	70%	50000	2	214	3435162	337455	3060953	2337245
7km	70%	50000	2	235	3514948	337407	3122237	2220063
7km	70%	50000	2	326	3443290	320709	3095925	2305917
7km	70%	50000	2	287	3652240	362245	3262203	2375218
7km	70%	50000	2	358	3564604	329494	3201341	2494131
7km	70%	50000	2	278	3286433	365162	2882390	2494489
7km	70%	50000	2	198	3812116	330889	3445324	2374589
7km	70%	50000	2	173	3819637	314642	3475655	2138715
7km	70%	50000	2	273	4295887	414312	3844359	2683566
7km	70%	50000	2	288	2948735	320832	2593063	2027714
7km	70%	50000	2	255	3095854	340969	2730164	2306507
7km	70%	50000	2	227	2865310	305201	2534564	1989189
7km	70%	50000	2	270	3420387	310845	3083202	2251894
7km	70%	50000	2	329	2988760	315237	2633093	2350607
7km	70%	50000	2	307	2946607	291696	2625576	2088792
7km	70%	50000	2	307	5060048	438638	4574949	2949983
7km	70%	50000	2	304	3544985	340814	3169735	2228488
7km	70%	50000	2	378	3861582	385499	3443632	2316505
7km	70%	50000	2	207	3038012	298564	2719067	2082823
7km	70%	50000	2	294	3123515	311732	2781258	2194072
7km	70%	50000	2	202	2613880	271139	2296956	1884954
7km	70%	50000	2	202	2835500	292130	2516910	1920541
7km	70%	50000	2	278	3508991	307393	3161731	2480531
7km	70%	50000	2	347	3374642	333319	3018379	2158747
7km	70%	50000	2	177	4043168	372775	3626147	2592069
7km	70%	50000	2	187	3346143	332460	2979999	1897911
7km	70%	50000	2	222	3113559	314829	2765616	1942282
7km	70%	50000	2	260	4086894	359890	3698152	2412416
7km	70%	50000	2	278	2749454	264714	2450459	2040132
7km	70%	50000	2	317	4268225	377530	3847094	2689753
7km	70%	50000	2	186	3192561	335052	2827829	2026315
7km	70%	50000	2	340	5388813	467267	4884811	3354650
7km	70%	50000	2	266	2661375	280101	2358887	1842739
7km	70%	50000	2	297	3546330	366380	3140353	2378304
7km	70%	50000	2	295	4027442	417502	3579259	2539344
7km	70%	50000	2	311	3133343	274376	2820381	2200698
7km	70%	50000	2	219	3986714	359746	3596447	2520288
7km	70%	50000	2	327	4088635	360531	3678001	2289557
7km	70%	50000	2	208	2677181	291253	2354553	1839046
7km	70%	50000	2	290	3538607	324175	3185876	2369976
7km	70%	50000	2	257	3664700	368181	3254973	2403695
7km	70%	50000	2	342	3600764	367072	3188416	2507425
7km	70%	50000	2	278	3051279	312165	2705782	1908930
7km	70%	50000	2	223	3423867	336772	3054952	2435389
7km	70%	50000	2	249	2878360	291216	2558034	1931790
7km	70%	50000	2	321	4484546	400370	4035600	2723923
7km	70%	50000	2	230	3437064	328371	3076599	1906447
7km	70%	50000	2	354	3300308	372324	2895432	2624163
7km	70%	50000	2	240	3987331	354308	3607257	2429667
7km	70%	50000	2	360	3502919	330985	3142996	2040627
7km	70%	50000	2	199	3565722	350992	3155938	2408316
7km	70%	50000	2	205	2972856	327697	2628537	1814708
7km	70%	50000	2	166	3861547	359768	3471419	2418533
7km	70%	50000	2	224	3623018	344705	3243993	2524652
7km	70%	50000	2	269	3531430	353393	3136431	2402657
7km	70%	50000	2	216	4370325	375452	3963245	2538466
7km	70%	50000	2	259	2811934	304529	2494600	1820984
7km	70%	50000	2	336	3834616	411553	3376074	2371262
7km	70%	50000	2	214	4137743	344857	3733116	2649892
7km	70%	50000	2	352	3840807	347345	3470198	2344415
7km	70%	50000	2	245	2774779	272676	2476888	1914429
7km	70%	50000	2	244	3074785	320085	2726644	2047633
7km	70%	50000	2	253	3793671	374409	3378887	2243712
7km	70%	50000	2	262	2916356	302264	2579594	1965182
7km	70%	50000	2	191	2972609	309135	2620223	1919950
7km	70%	50000	2	234	3378411	349336	3002347	2315017
7km	70%	50000	2	248	2517939	270279	2217581	1909934
7km	70%	50000	2	226	2867427	272828	2573180	2128303
7km	70%	50000	2	221	4044153	359354	3644270	2678606
7km	70%	50000	2	277	3386952	330513	3015092	2316432
7km	70%	50000	2	332	3119700	314873	2763402	2316345
7km	70%	50000	2	251	2489498	242062	2225048	1731572
7km	70%	50000	2	195	3025751	299095	2702635	1857645
7km	70%	50000	2	179	4301280	357179	3899751	2339380
7km	70%	50000	2	250	4161567	345788	3781691	2167259
7km	70%	50000	2	210	3048215	321292	2705145	1858212
7km	70%	50000	2	248	4346295	385547	3922646	2537580
7km	70%	50000	2	164	3492971	343631	3106739	2104212
7km	70%	50000	2	218	2594837	272555	2291615	1692255
7km	70%	50000	2	296	3322759	317282	2980563	1952734
7km	70%	50000	2	218	4178079	399746	3739391	2661674
7km	70%	50000	2	267	3063376	330576	2650208	2290763
7km	70%	50000	2	192	3203522	332224	2840992	2041104
7km	70%	50000	2	253	2985289	312254	2629719	2170775
7km	70%	50000	2	313	4565888	446277	4075550	2747601
7km	70%	50000	2	300	3351986	329489	2968698	1975071
7km	70%	50000	2	146	2798824	283305	2489087	1938581
7km	70%	50000	2	342	3722787	308888	3370117	2194463
7km	70%	50000	2	264	3615676	341711	3197844	2194004
7km	70%	50000	2	219	3742791	356205	3327171	2268395
7km	70%	50000	2	404	5347550	426718	4864634	3239990
7km	70%	50000	2	186	3137802	320718	2779859	1939985
7km	70%	50000	2	231	3495557	331918	3117356	2123205
7km	70%	50000	2	171	2989007	311571	2625691	1837390
7km	70%	50000	2	211	3028978	293438	2708363	1986459
7km	70%	50000	2	352	4329986	383937	3924001	2667732
7km	70%	50000	2	188	2625970	263554	2334496	1733800
7km	70%	50000	2	313	3059590	329826	2688704	2343068
7km	70%	50000	2	394	3139372	316715	2783030	2236679
7km	70%	50000	2	193	2961506	284707	2646162	1879404
7km	70%	50000	2	252	3539873	346932	3159742	1999952
7km	70%	50000	2	263	2692204	280319	2370234	1938024
7km	70%	50000	2	167	3126728	293866	2809281	1870364
7km	70%	50000	2	236	3217880	326586	2869233	2119463
7km	70%	50000	2	268	4098483	370979	3691660	2709036
7km	70%	50000	2	313	3871875	371863	3452805	2219603
7km	70%	50000	2	241	3962091	367090	3565440	2601366
7km	70%	50000	2	320	3215250	352589	2837004	2201758
7km	70%	50000	2	293	3917662	357834	3536963	2282383
7km	70%	50000	2	248	3195407	337676	2809254	2095739
7km	70%	50000	2	231	2247835	252434	1975146	1682096
7km	70%	50000	2	268	3154222	281829	2832384	2044062
7km	70%	50000	2	239	3098604	320945	2748248	2244939
7km	70%	50000	2	201	2488941	274906	2190607	1790479
7km	70%	50000	2	240	3116028	307956	2761508	2153378
7km	70%	50000	2	231	3558643	388689	3121123	2630013
7km	70%	50000	2	373	3188508	347495	2796757	2352553
7km	70%	50000	2	298	3801573	333668	3441408	2598970
7km	70%	50000	2	308	3144077	314100	2798735	2162205
7km	70%	50000	2	325	3820369	363852	3409612	2157604
7km	70%	50000	2	214	3389698	339328	3029926	2076600
7km	70%	50000	2	238	3699930	336184	3320330	2290661
7km	70%	50000	2	236	3150657	330471	2787653	2346047
7km	70%	50000	2	166	3216670	330756	2859320	1945436
7km	70%	50000	2	253	4529032	393573	4093892	2648395
7km	70%	50000	2	220	3551230	345680	3166962	2257017
7km	70%	50000	2	212	3664741	344613	3271349	1936829
7km	70%	50000	2	187	3116598	312614	2763510	2036914
7km	70%	50000	2	264	3864241	346319	3473637	2495258
7km	70%	50000	2	340	3177203	318226	2833774	2172909
7km	70%	50000	2	266	3628031	332209	3252432	2356401
7km	70%	50000	2	237	3502521	315820	3147850	2328381
7km	70%	50000	2	292	3243264	328676	2877730	2101596
7km	70%	50000	2	266	4335736	380744	3905088	2958614
7km	70%	50000	2	364	4592948	385240	4157130	2749079
7km	70%	50000	2	302	3712680	328768	3350397	2405449
7km	70%	50000	2	166	2827408	279698	2512069	1855120
7km	70%	50000	2	331	3306756	363761	2917542	2497639
7km	70%	50000	2	231	4309164	405049	3854204	2634196
7km	70%	50000	2	297	3447240	338482	3075715	2125022
7km	70%	50000	2	247	3314124	322405	2964913	2092880
7km	70%	50000	2	330	2764829	286786	2456306	1817051
7km	70%	50000	2	209	2437278	244665	2147452	1573959
7km	70%	50000	2	319	3610253	343052	3230986	2259148
7km	70%	50000	2	289	3751459	369352	3322922	2315890
7km	70%	50000	2	370	3522073	318298	3169257	2198686
7km	70%	50000	2	296	2797245	268418	2503429	1748100
7km	70%	50000	2	317	4984306	438779	4502794	3144734
7km	70%	50000	2	285	4054442	356921	3664166	2253567
7km	70%	50000	2	221	3047238	313770	2712064	1828999
7km	70%	50000	2	182	2915965	284963	2614632	1862254
7km	70%	50000	2	235	3732808	368651	3336710	2153087
7km	70%	50000	2	197	2725235	294821	2404384	1957639
7km	70%	50000	2	221	3064894	302040	2738350	2215731
7km	70%	50000	2	192	3138330	288083	2817809	1852424
7km	70%	50000	2	218	2862715	302799	2534219	1673721
7km	70%	50000	2	275	3406839	322443	3039865	2069343
7km	70%	50000	2	183	3031165	294486	2705758	1840458
7km	70%	50000	2	190	2925973	313050	2595253	1972094
7km	70%	50000	2	270	3588342	327557	3216337	2368288
7km	70%	50000	2	387	4205405	409795	3746053	2468984
7km	70%	50000	2	259	3774164	338196	3402216	2020821
7km	70%	50000	2	260	4057324	332233	3687571	2518145
7km	70%	50000	2	261	3816223	313551	3453551	2198987
7km	70%	50000	2	232	3687167	361454	3279115	2302611
7km	70%	50000	2	216	2971113	317895	2625280	2153146
7km	70%	50000	2	176	3072630	301573	2728727	2093179
7km	70%	50000	2	233	3227539	321744	2880832	2103613
7km	70%	50000	2	174	2914456	267184	2622953	1840101
7km	70%	50000	2	236	2531647	273736	2227161	1721940
7km	70%	50000	2	254	3745562	373400	3341674	2189933
7km	70%	50000	2	198	3495563	347884	3101381	2022408
7km	70%	50000	2	255	3855075	363752	3454777	2271710
7km	70%	50000	2	212	2744242	277247	2448286	1683360
7km	70%	50000	2	211	3430637	318996	3073216	2134788
7km	70%	50000	2	210	3102745	311993	2755097	2125397
7km	70%	50000	2	210	3226070	362801	2841246	2162377
7km	70%	50000	2	250	4238676	388728	3806637	2558046
7km	70%	50000	2	185	2859790	297195	2544533	2161160
7km	70%	50000	2	179	2583192	271456	2272309	1825038
7km	70%	50000	2	372	3494216	371967	3100467	2157299
7km	70%	50000	2	317	3738708	353149	3332785	2341006
7km	70%	50000	2	166	3870505	375479	3465235	2365834
7km	70%	50000	2	230	3902981	363087	3501712	2352908
7km	70%	50000	2	216	3693748	365762	3291833	2440017
7km	70%	50000	2	240	3023789	292410	2707599	2151495
7km	70%	50000	2	215	2914093	297778	2596105	2095747
7km	70%	50000	2	186	3010427	302753	2678036	1935184
7km	70%	50000	2	393	3214490	305333	2881762	2280210
7km	70%	50000	2	299	3955174	342969	3584820	2349414
7km	70%	50000	2	306	3188035	306172	2849135	2159188
7km	70%	50000	2	255	3631191	319361	3272303	2423170
7km	70%	50000	2	222	3515478	319034	3167410	2441288
7km	70%	50000	2	317	4371993	373567	3959786	2951785
7km	70%	50000	2	428	3070362	285801	2725454	1975630
7km	70%	50000	2	224	3483259	338718	3107686	2142552
7km	70%	50000	2	222	3435616	334378	3072030	2303240
7km	70%	50000	2	263	3994324	356876	3596852	2612442
7km	70%	50000	2	197	3546503	349317	3164243	2109251
7km	70%	50000	2	207	3378661	332631	3014133	2264040
7km	70%	50000	2	329	4183196	371117	3768673	2710364
7km	70%	50000	2	474	4058757	362530	3665709	2479210
7km	70%	50000	2	251	2920238	290809	2591879	2109839
7km	70%	50000	2	286	3820768	354216	3433489	2339109
7km	70%	50000	2	225	4381881	381379	3950028	2276290
7km	70%	50000	2	199	3773717	357794	3376794	2129373
7km	70%	50000	2	435	4961439	452788	4463688	2846951
7km	70%	50000	2	200	2922844	293765	2584507	2214712
7km	70%	50000	2	346	3477350	397633	3055159	2329820
7km	70%	50000	2	314	3206794	318681	2847655	2306406
7km	70%	50000	2	252	3206106	338231	2824355	2254656
7km	70%	50000	2	242	2899840	295029	2579447	1934199
7km	70%	50000	2	249	3755581	332790	3392315	2129715
7km	70%	50000	2	325	4611137	392441	4193234	2706471
7km	70%	50000	2	275	3843188	360232	3428954	2480957
7km	70%	50000	2	195	3703346	361079	3317169	2222206
7km	70%	50000	2	269	3491167	312118	3142859	2080214
7km	70%	50000	2	221	3822693	384034	3411933	2340043
7km	70%	50000	2	281	3365004	315755	2967735	2138429
7km	70%	50000	2	217	4419616	380103	4003147	2783190
7km	70%	50000	2	252	4023852	337615	3652720	2648079
7km	70%	50000	2	225	3539108	362495	3143878	2116376
7km	70%	50000	2	280	3834267	380995	3418518	2491196
7km	70%	50000	2	257	3103442	331408	2742588	1881125
7km	70%	50000	2	240	3987157	377153	3579084	2583172
7km	70%	50000	2	289	3825824	380939	3414439	2350995
7km	70%	50000	2	300	3686811	347000	3314595	2459687
7km	70%	50000	2	492	3815373	316694	3443114	2259471
7km	70%	50000	2	242	3057275	276102	2737777	1873479
7km	70%	50000	2	163	3162095	327331	2811166	1935925
7km	70%	50000	2	299	3190848	309084	2855487	2042809
7km	70%	50000	2	418	4945888	418366	4473728	2749126
7km	70%	50000	2	234	3120457	307033	2762324	2066285
7km	70%	50000	2	218	3486110	347749	3104076	2077953
7km	70%	50000	2	191	3535181	323139	3168773	2030458
7km	70%	50000	2	235	3288876	328626	2905282	2216807
7km	70%	50000	2	299	2914687	286910	2600157	1816737
7km	70%	50000	2	215	3377900	348473	2997642	2172085
7km	70%	50000	2	180	3454962	364996	3062073	2326165
7km	70%	50000	2	377	4243340	336411	3877386	2373221
7km	70%	50000	2	218	3706238	389725	3280928	2305274
7km	70%	50000	2	293	4404611	354291	4018933	2910042
7km	70%	50000	2	208	2577353	285945	2259297	1799816
7km	70%	50000	2	245	2673620	281543	2365040	1928621
7km	70%	50000	2	245	3403184	381283	2996177	2380183
7km	70%	50000	2	217	3865063	393803	3423357	2450081
7km	70%	50000	2	433	3576697	296292	3223842	2476070
7km	70%	50000	2	198	3493406	308561	3153565	2236697
7km	70%	50000	2	306	3035498	328904	2679243	2014356
7km	70%	50000	2	280	2643516	245394	2371601	1725736
7km	70%	50000	2	253	3322533	306721	2974300	2456713
7km	70%	50000	2	285	3748920	362007	3343497	2101233
7km	70%	50000	2	263	3584093	356812	3195393	2160117
7km	70%	50000	2	261	3169020	319515	2806961	1939758
7km	70%	50000	2	164	2671410	297604	2333356	1703129
7km	70%	50000	2	241	3526049	346034	3153186	2288291
7km	70%	50000	2	226	3086350	298564	2763133	1961882
7km	70%	50000	2	205	3045381	306735	2713820	2072029
7km	70%	50000	2	256	3970291	383196	3541199	2876860
7km	70%	50000	2	259	4382577	364686	3971355	2543963
7km	70%	50000	2	332	3141452	316463	2786726	2112036
7km	70%	50000	2	270	4256712	370592	3858524	2319649
7km	70%	50000	2	222	2951041	293129	2609482	2091022
7km	70%	50000	2	236	3549491	409007	3112826	2288656
7km	70%	50000	2	189	2631799	283972	2316007	1844333
7km	70%	50000	2	307	3926613	346742	3552701	2423376
7km	70%	50000	2	278	3080388	308238	2728068	2104134
7km	70%	50000	2	231	3170185	334267	2810627	1942828
7km	70%	50000	2	285	3609823	331184	3246663	2439776
7km	70%	50000	2	270	4153515	373294	3751648	2603515
7km	70%	50000	2	314	4476520	365671	4056478	2733244
7km	70%	50000	2	291	4013698	411082	3575581	2520392
7km	70%	50000	2	239	3406147	346849	3019688	2505786
7km	70%	50000	2	232	3304382	312143	2971125	2069901
7km	70%	50000	2	317	2875934	292863	2546538	2090604
7km	70%	50000	2	333	3713329	331663	3317530	2294467
7km	70%	50000	2	197	3447725	332610	3085245	1951175
7km	70%	50000	2	299	3281501	344477	2904418	2040338
7km	70%	50000	2	248	4506878	401899	4065419	2641416
7km	70%	50000	2	262	3032037	314055	2681005	2136484
7km	70%	50000	2	305	2616016	239867	2349821	1873769
7km	70%	50000	2	216	3213889	315848	2865664	1960288
7km	70%	50000	2	185	2600047	271958	2312405	1659513
7km	70%	50000	2	343	3639271	353291	3248399	2147637
7km	70%	50000	2	316	3465759	335134	3100563	2398536
7km	70%	50000	2	334	3157195	321581	2803753	2066849
7km	70%	50000	2	301	3206054	338786	2842317	2153345
7km	70%	50000	2	216	3511397	336848	3124972	1994461
7km	70%	50000	2	276	4041891	342337	3657937	2319498
7km	70%	50000	2	274	3495154	322940	3134179	1983525
7km	70%	50000	2	236	3233225	316069	2884991	2191824
7km	70%	50000	2	178	3050602	315060	2711128	2056141
7km	70%	50000	2	304	3054963	309155	2711671	2101167
7km	70%	50000	2	282	4114585	373704	3708438	2402492
7km	70%	50000	2	206	3365140	327881	3001443	2251292
7km	70%	50000	2	227	3845520	394987	3414682	2582871
7km	70%	50000	2	282	3674977	354091	3282731	2390097
7km	70%	50000	2	171	2596864	261518	2303781	1603490
7km	70%	50000	2	237	3793325	328129	3436093	2216534
7km	70%	50000	2	198	3770400	363096	3380395	2281532
7km	70%	50000	2	233	3859352	341938	3484508	2459244
7km	70%	50000	2	264	3597675	317322	3249237	2533157
7km	70%	50000	2	267	3232184	328226	2863551	2059037
7km	70%	50000	2	217	4176608	406444	3656272	2409285
7km	70%	50000	2	282	3028042	326001	2684202	2072167
7km	70%	50000	2	224	3522055	332841	3159682	2015136
7km	70%	50000	2	255	3736201	385183	3314890	2375174
7km	70%	50000	2	357	4156767	396948	3694701	2512151
7km	70%	50000	2	331	3018927	283482	2716152	2148232
7km	70%	50000	2	280	3358351	331407	2998776	2282997
7km	70%	50000	2	294	3437658	362505	3041796	2451164
7km	70%	50000	2	218	2605622	272796	2303636	1813950
7km	70%	50000	2	294	3055031	310741	2708342	1969595
7km	70%	50000	2	252	3702384	367243	3294394	2365517
7km	70%	50000	2	250	4213028	358687	3813808	2258193
7km	70%	50000	2	337	3740180	373196	3329102	2328496
7km	70%	50000	2	267	3014450	293862	2656027	1877327
7km	70%	50000	2	274	4348236	411326	3887271	3149286
7km	70%	50000	2	208	3469710	324837	3102125	2077848
7km	70%	50000	2	258	3247465	373320	2856234	2325672
7km	70%	50000	2	226	4021236	387096	3613012	2578522
7km	70%	50000	2	171	2757493	297912	2433701	1722450
7km	70%	50000	2	197	3464619	358163	3059466	2084655
7km	70%	50000	2	286	3367224	353452	2970226	2241876
7km	70%	50000	2	378	4388697	384750	3973748	2561863
7km	70%	50000	2	245	3324418	328794	2964192	1977036
7km	70%	50000	2	214	3755145	375157	3338374	2623255
7km	70%	50000	2	259	3185177	351394	2791305	2134953
7km	70%	50000	2	257	3540954	333302	3187515	2200714
7km	70%	50000	2	296	3993454	380814	3556961	2077120
7km	70%	50000	2	322	2952382	304960	2611848	2119798
7km	70%	50000	2	273	4351593	372938	3936663	2696140
7km	70%	50000	2	221	3552341	375912	3148876	2107126
7km	70%	50000	2	257	4360072	401101	3917238	2584208
7km	70%	50000	2	228	3360612	335121	2996929	2183636
7km	70%	50000	2	195	2970902	302439	2633449	2105209
7km	70%	50000	2	273	4060166	412486	3615880	2681604
7km	70%	50000	2	321	3225121	302081	2892698	2334609
7km	70%	50000	2	168	3067568	300403	2727398	1822751
7km	70%	50000	2	205	3061428	308769	2733090	1952628
7km	70%	50000	2	326	3166952	317510	2828038	1855283
7km	70%	50000	2	277	3506705	358095	3112957	2494901
7km	70%	50000	2	288	3318029	357021	2909712	2129578
7km	70%	50000	2	251	3433303	356561	3036201	2173648
7km	70%	50000	2	316	3320275	343258	2938575	2217279
7km	70%	50000	2	190	2776911	289184	2455146	2005445
7km	70%	50000	2	185	3282105	339986	2928782	1930176
7km	70%	50000	2	239	3681127	370773	3279603	2180368
7km	70%	50000	2	256	3438078	323604	3085549	2095777
7km	70%	50000	2	281	3665421	328242	3287088	2345267
7km	70%	50000	2	242	4749466	382966	4310413	2697757
7km	70%	50000	2	308	3741043	363256	3322229	2238661
7km	70%	50000	2	206	3329335	320382	2970356	2357750
7km	70%	50000	2	328	4223398	401803	3768188	3029245
7km	70%	50000	2	235	3917620	396674	3497482	2592607
7km	70%	50000	2	203	2935695	288851	2614342	1814775
7km	70%	50000	2	258	3087433	329084	2733510	2053621
7km	70%	50000	2	364	3364881	312219	3016804	2135581
7km	70%	50000	2	232	3641133	389482	3227460	2395520
7km	70%	50000	2	243	3525148	345762	3148784	1933455
7km	70%	50000	2	263	3070873	318836	2718560	2177049
7km	70%	50000	2	232	2952623	286031	2621405	1808156
7km	70%	50000	2	250	3717467	343000	3337100	2365055
7km	70%	50000	2	241	3347042	313443	2999625	2024292
7km	70%	50000	2	268	3199650	305803	2859264	1892479
7km	70%	50000	2	452	3824116	369109	3421318	2230359
7km	70%	50000	2	301	3272807	338646	2913594	2465619
7km	70%	50000	2	191	2747422	283362	2442329	1837026
7km	70%	50000	2	185	3639487	364355	3236075	2388475
7km	70%	50000	2	248	3778051	380356	3355349	2255586
7km	70%	50000	2	167	2784966	283607	2471006	1861728
7km	70%	50000	2	203	3388698	350333	3005762	2251177
7km	70%	50000	2	233	2737916	316031	2391901	1882436
7km	70%	50000	2	246	3648129	353959	3265362	2530122
7km	70%	50000	2	237	3009341	318307	2668225	2224833
7km	70%	50000	2	335	3957347	337272	3588190	2330179
7km	70%	50000	2	308	4245070	367017	3849188	2680318
7km	70%	50000	2	234	3403025	312414	3053762	2064626
7km	70%	50000	2	338	3514231	316689	3152718	2320651
7km	70%	50000	2	186	2559240	252088	2285336	1823818
7km	70%	50000	2	316	4405073	370713	3972560	2497501
7km	70%	50000	2	238	2774452	295256	2444399	2366296
7km	70%	50000	2	236	3070761	300742	2741988	2030348
7km	70%	50000	2	237	3084989	324913	2744272	2092643
7km	70%	50000	2	310	4282938	396254	3852165	2501440
7km	70%	50000	2	236	3250094	342100	2871561	2262345
7km	70%	50000	2	232	3436339	364729	3034420	2051290
7km	70%	50000	2	271	2936854	294159	2610256	1961983
7km	70%	50000	2	213	2733393	277562	2440944	1667097
7km	70%	50000	2	250	3356333	327231	3004356	1970723
7km	70%	50000	2	239	3251420	299984	2916230	2113350
7km	70%	50000	2	198	3246200	329750	2872198	2228560
7km	70%	50000	2	191	2822670	294299	2506663	1769485
7km	70%	50000	2	252	3299938	339089	2883842	2230510
7km	70%	50000	2	240	3772515	378197	3357713	2480625
7km	70%	50000	2	367	4266324	387236	3834944	2709587
7km	70%	50000	2	336	3640924	294205	3310089	2258284
7km	70%	50000	2	189	2769788	298211	2431195	1756443
7km	70%	50000	2	223	3688820	346158	3314857	2117335
7km	70%	50000	2	242	2997159	287032	2676256	2236466
7km	70%	50000	2	282	3788392	320209	3437865	2335464
7km	70%	50000	2	183	3431427	337109	3062370	2219224
7km	70%	50000	2	245	3929063	381781	3484859	2321519
7km	70%	50000	2	263	4322588	372859	3920432	2413298
7km	70%	50000	2	242	3000993	289515	2666487	2091713
7km	70%	50000	2	211	3868295	352242	3489527	2763407
7km	70%	50000	2	415	4410095	419661	3933618	2848940
7km	70%	50000	2	205	3757242	343911	3352412	2310331
7km	70%	50000	2	311	4410477	368191	4010165	2691343
7km	70%	50000	2	297	3488712	353761	3090929	2214065
7km	70%	50000	2	278	4792518	391218	4359618	2490822
7km	70%	50000	2	185	3202666	300749	2875692	2004340
7km	70%	50000	2	211	3697898	367388	3274700	2102495
7km	70%	50000	2	308	3426773	337895	3035112	2392438
7km	70%	50000	2	440	3610876	361639	3220940	2560512
7km	70%	50000	2	257	2665248	262978	2379052	1952737
7km	70%	50000	2	282	3732381	325971	3370411	2541684
7km	70%	50000	2	229	3328969	312653	2983885	2115670
7km	70%	50000	2	294	3522251	352779	3140878	2469786
7km	70%	50000	2	300	3326997	332491	2929979	2100987
7km	70%	50000	2	305	3665702	381828	3253785	2444199
7km	70%	50000	2	402	3386613	335419	3016071	2011178
7km	70%	50000	2	271	3634547	355484	3231886	2298567
7km	70%	50000	2	298	3497437	364801	3099485	2112919
7km	70%	50000	2	353	3059670	317293	2694947	2015781
7km	70%	50000	2	195	4206808	395588	3750790	2584718
7km	70%	50000	2	320	3712234	350591	3315250	2041025
7km	70%	50000	2	212	3287826	327586	2925922	2317699
7km	70%	50000	2	217	3841210	337962	3465531	2595109
7km	70%	50000	2	212	4044357	344066	3653483	2292747
7km	70%	50000	2	243	3443213	335463	3085294	2097508
7km	70%	50000	2	343	3410728	362099	3022970	2204342
7km	70%	50000	2	282	3362556	322859	3008697	2174719
7km	70%	50000	2	344	3694894	353095	3305062	2271955
7km	70%	50000	2	239	3588110	316405	3226881	2299900
7km	70%	50000	2	178	2789103	296955	2474999	1730110
7km	70%	50000	2	203	3788017	359109	3376282	2482917
7km	70%	50000	2	219	3454209	323171	3089805	2364267
7km	70%	50000	2	233	2924852	289650	2592214	1915718
7km	70%	50000	2	232	3213720	303874	2863461	2209792
7km	70%	50000	2	328	3512406	324413	3158525	2383514
7km	70%	50000	2	236	3184324	316269	2832220	2131672
7km	70%	50000	2	308	3528809	328666	3163798	2280604
7km	70%	50000	2	235	2872918	281189	2571684	1679874
7km	70%	50000	2	286	3108477	315953	2760754	1915391
7km	70%	50000	2	239	3104691	305586	2763265	1956544
7km	70%	50000	2	279	4126671	358827	3740089	2527325
7km	70%	50000	2	249	3360027	344218	2994358	2019268
7km	70%	50000	2	250	3656226	387422	3245173	2291649
7km	70%	50000	2	215	2788868	281715	2476279	1949218
7km	70%	50000	2	229	3648627	334864	3285191	2435146
7km	70%	50000	2	232	2975176	305840	2639375	1986020
7km	70%	50000	2	211	2662886	280493	2362143	1695210
7km	70%	50000	2	365	3643329	403807	3216293	2368339
7km	70%	50000	2	283	4208127	415314	3736216	2713535
7km	70%	50000	2	360	3965470	386273	3539184	2265686
7km	70%	50000	2	257	2647240	255118	2352119	1881880
7km	70%	50000	2	177	1860115	219004	1631043	1447283
7km	70%	50000	2	195	3824434	399032	3396956	2445786
7km	70%	50000	2	253	3731552	352889	3340567	2415862
7km	70%	50000	2	260	3473707	374973	3059127	2482550
7km	70%	50000	2	207	2925881	313101	2599797	2065127
7km	70%	50000	2	177	2193977	228035	1941228	1488046
7km	70%	50000	2	268	3180636	294928	2856036	1912686
7km	70%	50000	2	203	3673730	363652	3284349	2261004
7km	70%	50000	2	230	3229540	337209	2860870	2246479
7km	70%	50000	2	218	3603679	376499	3194639	2198995
7km	70%	50000	2	229	3017992	304923	2678814	2067721
7km	70%	50000	2	222	4398031	390694	3978634	2671817
7km	70%	50000	2	271	3657848	330523	3290942	2298445
7km	70%	50000	2	291	2776371	285384	2431979	1851715
7km	70%	50000	2	277	3548024	344471	3172044	2258904
7km	70%	50000	2	288	4122123	371774	3703854	2572864
7km	70%	50000	2	271	3451244	339814	3077651	2296553
7km	70%	50000	2	189	3076249	312220	2712588	1889805
7km	70%	50000	2	318	2997546	298718	2654304	2037219
7km	70%	50000	2	226	2850255	272031	2547253	2040840
7km	70%	50000	2	254	3420427	333965	3014167	2083250
7km	70%	50000	2	259	3191782	269408	2891762	2071331
7km	70%	50000	2	255	4177161	369902	3776854	2657485
7km	70%	50000	2	229	3457874	283867	3145256	2084163
7km	70%	50000	2	264	3065079	345161	2671435	2223205
7km	70%	50000	2	290	3789870	331990	3425691	2379826
7km	70%	50000	2	256	3796380	368392	3386101	2277686
7km	70%	50000	2	343	3683119	340185	3321819	2207636
7km	70%	50000	2	280	3870063	392639	3448378	2669728
7km	70%	50000	2	214	3008667	307444	2650352	1835725
7km	70%	50000	2	265	4082277	358240	3680462	2438076
7km	70%	50000	2	305	5101952	437455	4627959	2844546
7km	70%	50000	2	184	2482164	270258	2187415	1916488
7km	70%	50000	2	311	3329294	348508	2932605	2369729
7km	70%	50000	2	212	3307452	311385	2957827	1816961
7km	70%	50000	2	173	3049642	308084	2712278	2052168
7km	70%	50000	2	224	2882898	307965	2554965	1948202
7km	70%	50000	2	185	3225717	326672	2840429	2234798
7km	70%	50000	2	295	2960351	290900	2619029	1907000
7km	70%	50000	2	237	3110102	304566	2764236	1977976
7km	70%	50000	2	244	3165262	327324	2801549	2364207
7km	70%	50000	2	141	3573896	353342	3196719	2385537
7km	70%	50000	2	292	3014460	318691	2658320	2324599
7km	70%	50000	2	221	3588469	367668	3184826	2667816
7km	70%	50000	2	174	3657033	364889	3254359	2215363
7km	70%	50000	2	237	3950085	411479	3486323	2473320
7km	70%	50000	2	190	4244346	374017	3822780	2564104
7km	70%	50000	2	173	2257588	259881	1972730	1808252
7km	70%	50000	2	309	3562317	346188	3185568	2210275
7km	70%	50000	2	172	3381344	301317	3033643	2126074
7km	70%	50000	2	388	4136801	413435	3690986	2469918
7km	70%	50000	2	200	3066294	298834	2751076	1822951
7km	70%	50000	2	281	3250367	327524	2878229	2196548
7km	70%	50000	2	237	2798933	300310	2477456	1925047
7km	70%	50000	2	214	3147281	306513	2779283	1921872
7km	70%	50000	2	370	2748770	280657	2445289	1959215
7km	70%	50000	2	250	3517772	333355	3145764	1952920
7km	70%	50000	2	321	3501000	323218	3151766	2287638
7km	70%	50000	2	194	3772509	356979	3378270	2449764
7km	70%	50000	2	232	2918571	280842	2620291	2014630
7km	70%	50000	2	213	3585197	354911	3195902	2090157
7km	70%	50000	2	237	3925908	398745	3472768	2661943
7km	70%	50000	2	198	3150097	340869	2779620	2074755
7km	70%	50000	2	294	3450554	345809	3059890	2283624
7km	70%	50000	2	252	2561706	246679	2280222	1961588
7km	70%	50000	2	212	3184396	295473	2852228	1881556
7km	70%	50000	2	244	3710334	357422	3309433	2335146
7km	70%	50000	2	191	2715751	275304	2401425	2170152
7km	70%	50000	2	200	2610889	252079	2313538	1771768
7km	70%	50000	2	243	2679893	272768	2387938	1868874
7km	70%	50000	2	243	3749551	341414	3366878	2109243
7km	70%	50000	2	253	4177217	347388	3784242	2404084
7km	70%	50000	2	212	3118860	336624	2749672	2020005
7km	70%	50000	2	274	3598610	375991	3185695	2200310
7km	70%	50000	2	215	3379270	339739	2997293	2223047
7km	70%	50000	2	281	3663124	349583	3290104	2510414
7km	70%	50000	2	294	3188126	312925	2841084	2266505
7km	70%	50000	2	213	3320701	314833	2963232	1935403
7km	70%	50000	2	214	3107930	308729	2749345	2165311
7km	70%	50000	2	382	4226370	371924	3824100	2493708
7km	70%	50000	2	220	3076595	322265	2713936	2113394
7km	70%	50000	2	413	4997614	390780	4549869	2960789
7km	70%	50000	2	309	3843207	371995	3439305	2412501
7km	70%	50000	2	263	2753329	290807	2427207	2195997
7km	70%	50000	2	291	4151907	375723	3728918	2581659
7km	70%	50000	2	196	2708561	271755	2406711	1725468
7km	70%	50000	2	190	4263460	412945	3816972	2495402
7km	70%	50000	2	233	2584617	280820	2284085	1804743
7km	70%	50000	2	206	3006985	308669	2670551	1887377
7km	70%	50000	2	353	4212602	367435	3793099	2707737
7km	70%	50000	2	353	4316447	347346	3936710	2339394
7km	70%	50000	2	199	3085828	270954	2789159	2022375
7km	70%	50000	2	314	3509909	300721	3177885	2218838
7km	70%	50000	2	199	3067713	303708	2734819	2137630
7km	70%	50000	2	239	3782899	338392	3396424	2433606
7km	70%	50000	2	279	4188978	382882	3781413	2353588
7km	70%	50000	2	242	3550480	334685	3178398	2011995
7km	70%	50000	2	308	3442857	318670	3102268	2403067
7km	70%	50000	2	288	4085675	414489	3634304	2421610
7km	70%	50000	2	198	2808396	298812	2480070	2013584
7km	70%	50000	2	253	4380319	361335	3985112	2702397
7km	70%	50000	2	250	3728989	354581	3328562	2242322
7km	70%	50000	2	260	3554543	356436	3162050	2320404
7km	70%	50000	2	191	3123435	307857	2760492	1965816
7km	70%	50000	2	265	3226148	316604	2869692	2106538
7km	70%	50000	2	221	2611356	255704	2308486	1734600
7km	70%	50000	2	269	3297044	304128	2965711	1981554
7km	70%	50000	2	263	3812367	358957	3428886	2423269
7km	70%	50000	2	306	3063287	346748	2696595	1978158
7km	70%	50000	2	219	2929515	292265	2605757	2017444
7km	70%	50000	2	278	3853540	354889	3472007	2371613
7km	70%	50000	2	236	2761391	280617	2458408	1932484
7km	70%	50000	2	234	3032207	323099	2672514	2308751
7km	70%	50000	2	304	4516880	408991	4072161	2745856
7km	70%	50000	2	233	3309956	335278	2932920	2083918
7km	70%	50000	2	230	3294760	314997	2945526	2031322
7km	70%	50000	2	304	3309293	332866	2932848	2207056
7km	70%	50000	2	225	2781601	280630	2469598	1799009
7km	70%	50000	2	213	2851434	263746	2541808	2033188
7km	70%	50000	2	252	3115820	322070	2755495	2026002
7km	70%	50000	2	244	3518867	307724	3172620	2123453
7km	70%	50000	2	239	2762495	276317	2444660	2113133
7km	70%	50000	2	292	3964129	361006	3556581	2382955
7km	70%	50000	2	262	3685192	346194	3314723	2339593
7km	70%	50000	2	280	3983084	418082	3524168	2373324
7km	70%	50000	2	290	3299011	331379	2935106	2259442
7km	70%	50000	2	312	2859853	297454	2521182	2034526
7km	70%	50000	2	189	3085924	285649	2762682	2074056
7km	70%	50000	2	224	3440878	346202	3056428	2125236
7km	70%	50000	2	216	2852171	294127	2518939	1851377
7km	70%	50000	2	288	4413002	420262	3924089	2799238
7km	70%	50000	2	290	3937798	343900	3559772	2264818
7km	70%	50000	2	287	3993802	353589	3600390	2471384
7km	70%	50000	2	248	2637813	252598	2363067	1849608
7km	70%	50000	2	309	3667888	372895	3267406	2330130
7km	70%	50000	2	287	3721429	372795	3315153	2324464
7km	70%	50000	2	319	3775321	370949	3387416	2362148
7km	70%	50000	2	202	3454877	330991	3097315	2081026
7km	70%	50000	2	276	3790000	334467	3415065	2555060
7km	70%	50000	2	232	3307109	372335	2894232	2295188
7km	70%	50000	2	202	3212483	317519	2864194	2174058
7km	70%	50000	2	186	2417320	256757	2112418	1791809
7km	70%	50000	2	231	2781913	276864	2481846	1860126
7km	70%	50000	2	412	3414553	332586	3055304	2227800
7km	70%	50000	2	249	4424204	401420	3977988	2986253
7km	70%	50000	2	244	5059119	429368	4585693	2852624
7km	70%	50000	2	191	3233257	326023	2867717	1939008
7km	70%	50000	2	250	4572263	415949	4098379	2430708
7km	70%	50000	2	232	3285949	332490	2918711	2179769
7km	70%	50000	2	261	3509661	368237	3113719	2270898
7km	70%	50000	2	179	3410712	340687	3035251	2035423
7km	70%	50000	2	255	4317752	390522	3881237	2915630
7km	70%	50000	2	236	3723438	358429	3329862	2217496
7km	70%	50000	2	236	3993994	378319	3595684	2797952
7km	70%	50000	2	205	3718125	357673	3321758	2260292
7km	70%	50000	2	157	2756539	281929	2447790	1686209
7km	70%	50000	2	251	3274562	356379	2870694	2304707
7km	70%	50000	2	271	3159702	317761	2814874	1922328
7km	70%	50000	2	264	3660017	399155	3226286	2338818
7km	70%	50000	2	199	3071129	328296	2714425	2118741
7km	70%	50000	2	257	3126762	275434	2791072	2153798
7km	70%	50000	2	211	3350109	331989	2974302	1956046
7km	70%	50000	2	236	3280088	342019	2896043	2037816
7km	70%	50000	2	195	3393326	354895	3012747	2298462
7km	70%	50000	2	250	3268603	316759	2922232	2092987
7km	70%	50000	2	145	2605350	273874	2308276	1643235
7km	70%	50000	2	254	2822580	298381	2491176	1828237
7km	70%	50000	2	322	3140580	321679	2769794	2123786
7km	70%	50000	2	237	3371678	313480	3019764	2376136
7km	70%	50000	2	230	2850856	264211	2553705	1828358
7km	70%	50000	2	203	2518983	263721	2237055	1654379
7km	70%	50000	2	237	3817942	363831	3409473	2193869
7km	70%	50000	2	293	3732549	346181	3334501	2316814
7km	70%	50000	2	229	3957229	370117	3546524	2380340
7km	70%	50000	2	212	2937223	289134	2626500	1973760
7km	70%	50000	2	239	3328708	313710	2962032	2195241
7km	70%	50000	2	304	2342307	281480	2039632	1885798
7km	70%	50000	2	217	2782004	294039	2466612	1969954
7km	70%	50000	2	324	4708261	391834	4274923	2829951
7km	70%	50000	2	260	3070314	311377	2735405	2073719
7km	70%	50000	2	286	3188210	312309	2843128	2068681
7km	70%	50000	2	318	2854595	278648	2544095	2153280
7km	70%	50000	2	252	2970706	308648	2625235	2030288
7km	70%	50000	2	229	3418059	327993	3057633	2308517
7km	70%	50000	2	231	3487553	351128	3101639	2088258
7km	70%	50000	2	267	3849042	369465	3446915	2323448
7km	70%	50000	2	272	3844421	386030	3409510	2444993
7km	70%	50000	2	224	2938805	268071	2649181	2008262
7km	70%	50000	2	287	2956342	292438	2636939	1855388
7km	70%	50000	2	213	2556684	275555	2258983	1930180
7km	70%	50000	2	316	2949398	259560	2666630	2118430
7km	70%	50000	2	246	3405765	313145	3062736	2369810
7km	70%	50000	2	212	3362808	321877	3020297	2037561
7km	70%	50000	2	314	3263735	313245	2897208	2232419
7km	70%	50000	2	198	2645908	249916	2379054	1746759
7km	70%	50000	2	274	4248724	347935	3826225	2702437
7km	70%	50000	2	200	2735997	278039	2422781	1901102
7km	70%	50000	2	281	3667446	335192	3292167	2309076
7km	70%	50000	2	182	3670739	362352	3273620	2382233
7km	70%	50000	2	269	3897221	343472	3514376	2209090
7km	70%	50000	2	250	3496579	336317	3126428	1915976
7km	70%	50000	2	305	3059851	346798	2680802	2021467
7km	70%	50000	2	342	3416906	294820	3089901	2115336
7km	70%	50000	2	230	2873054	308927	2539313	2063178
7km	70%	50000	2	279	2579577	254797	2295592	1999831
7km	70%	50000	2	242	3657870	322380	3313382	2434014
7km	70%	50000	2	180	2967023	285895	2635052	1940557
7km	70%	50000	2	393	3516204	344956	3128587	2598393
7km	70%	50000	2	282	4291012	362846	3888594	2634804
7km	70%	50000	2	287	3690646	320471	3353846	2275314
7km	70%	50000	2	241	3142265	323420	2779357	2092190
7km	70%	50000	2	225	2949288	334975	2569974	2403998
7km	70%	50000	2	261	3599054	365231	3191633	2279657
7km	70%	50000	2	285	3703671	349104	3309293	2047749
7km	70%	50000	2	231	2706547	297029	2384212	1739272
7km	70%	50000	2	231	2981211	299036	2643284	1915882
7km	70%	50000	2	178	3474873	355283	3094742	2276114
7km	70%	50000	2	231	2471236	233454	2209134	1719444
7km	70%	50000	2	229	2855504	294301	2524048	2076118
7km	70%	50000	2	299	3163640	341172	2803469	2053695
7km	70%	50000	2	193	3201881	325606	2851813	2040197
7km	70%	50000	2	340	3697853	381528	3276157	2811604
7km	70%	50000	2	366	4032308	362618	3625230	2412604
7km	70%	50000	2	335	3718934	340373	3352507	2255289
7km	70%	50000	2	343	3782274	325151	3411106	2292405
7km	70%	50000	2	249	4114466	374572	3703041	2907549
7km	70%	50000	2	373	3414802	344207	3048309	2072972
7km	70%	50000	2	229	3614991	367933	3200768	2325223
7km	70%	50000	2	269	3273506	298079	2943171	2067487
7km	70%	50000	2	203	3613953	347826	3230435	2449549
7km	70%	50000	2	265	3354524	319171	3012932	2130067
7km	70%	50000	2	206	3019663	287309	2689209	1951971
7km	70%	50000	2	401	2811154	310606	2466695	2003861
7km	70%	50000	2	311	3128942	309847	2789611	2045872
7km	70%	50000	2	244	3761269	339550	3366909	2300533
7km	70%	50000	2	266	3532696	343703	3137323	2061140
7km	70%	50000	2	263	4386119	386246	3957415	2529774
7km	70%	50000	2	326	2940184	289658	2611653	1787485
7km	70%	50000	2	257	2762220	291116	2451784	1889452
7km	70%	50000	2	220	2291251	253781	2020880	1730237
7km	70%	50000	2	257	2977074	330722	2617101	2276922
7km	70%	50000	2	179	2807550	282030	2495936	2003713
7km	70%	50000	2	294	4475450	413390	4026030	3051196
7km	70%	50000	2	241	3795994	345583	3404750	2147605
7km	70%	50000	2	268	3502894	333357	3136122	2407857
7km	70%	50000	2	256	2473711	260753	2196975	1717905
7km	70%	50000	2	270	3140729	341145	2772562	2121352
7km	70%	50000	2	263	3737248	399646	3313026	2263855
7km	70%	50000	2	162	2212278	254179	1941732	1802310
7km	70%	50000	2	183	3291728	326075	2923844	2285476
7km	70%	50000	2	246	4970725	425919	4499772	2819469
7km	70%	50000	2	364	4563234	367396	4169138	2450039
7km	70%	50000	2	323	4166139	373723	3750064	2723908
7km	70%	50000	2	289	2986305	286125	2662097	1893832
7km	70%	50000	2	245	4440174	387805	3988820	2600247
7km	70%	50000	2	172	2513355	273848	2216297	1767284
7km	70%	50000	2	252	3187034	293462	2857073	2027248
7km	70%	50000	2	265	2858870	310785	2496665	2319592
7km	70%	50000	2	240	3810489	357553	3409881	2868266
7km	70%	50000	2	349	3312748	296870	2989210	1949553
7km	70%	50000	2	188	2816698	286534	2497130	2065842
7km	70%	50000	2	236	3915454	337911	3551528	2212942
7km	70%	50000	2	360	3277548	327036	2923588	2243988
7km	70%	50000	2	225	2715129	264756	2415655	1909681
7km	70%	50000	2	269	3625761	348612	3238553	2066892
7km	70%	50000	2	258	3714483	375857	3307449	2509461
7km	70%	50000	2	291	3517054	354636	3116231	2328262
7km	70%	50000	2	233	3507686	310013	3171374	2270737
7km	70%	50000	2	187	3288155	320607	2934823	2019762
7km	70%	50000	2	202	3185052	331325	2812298	2422588
7km	70%	50000	2	235	4311735	362832	3915198	2586947
7km	70%	50000	2	239	2987809	281490	2679599	2014487
7km	70%	50000	2	337	3995499	325457	3634092	2506086
7km	70%	50000	2	250	3688721	369365	3251290	2333987
7km	70%	50000	2	224	3517988	342443	3141537	2191976
7km	70%	50000	2	303	3165964	319613	2821382	1968040
7km	70%	50000	2	318	4702783	424979	4236516	3113681
7km	70%	50000	2	199	4201022	427962	3731940	2909188
7km	70%	50000	2	244	3895298	369231	3487120	2622403
7km	70%	50000	2	176	2983749	316105	2641386	2021995
7km	70%	50000	2	275	3536757	346175	3166308	2390039
7km	70%	50000	2	299	3591748	368946	3175768	2280584
7km	70%	50000	2	186	3388090	330873	3026325	2154732
7km	70%	50000	2	238	3464080	325771	3108820	2411336
7km	70%	50000	2	251	3616958	377759	3208186	2547745
7km	70%	50000	2	253	4324469	355685	3940684	2361503
7km	70%	50000	2	215	3463786	315583	3113091	1967668
7km	70%	50000	2	218	3860304	351509	3459329	2108772
7km	70%	50000	2	216	3330999	323825	2979635	2019205
7km	70%	50000	2	328	2175326	220570	1922086	1943158
7km	70%	50000	2	276	2860778	289844	2532416	1980185
7km	70%	50000	2	228	2961305	281788	2621086	2005325
7km	70%	50000	2	245	2779468	287198	2469308	2028351
7km	70%	50000	2	287	3196475	290572	2877855	2170388
7km	70%	50000	2	226	2626244	275216	2327042	1750328
7km	70%	50000	2	210	3130859	296917	2815935	2075066
7km	70%	50000	2	245	3399259	335072	2986554	2234201
7km	70%	50000	2	225	3082341	311271	2726648	2264999
7km	70%	50000	2	220	2996306	288949	2659268	1956142
7km	70%	50000	2	202	2927814	300985	2590189	1930246
7km	70%	50000	2	323	4405260	383943	3983660	2683909
7km	70%	50000	2	169	3038513	327195	2685385	2105199
7km	70%	50000	2	301	3125930	309337	2772087	1938364
7km	70%	50000	2	313	2953705	297913	2609322	1933841
7km	70%	50000	2	288	3415150	317262	3056651	2080652
7km	70%	50000	2	214	3297646	322055	2944030	1856330
7km	70%	50000	2	221	3397068	324191	3040675	2172900
7km	70%	50000	2	303	3804555	379872	3375185	2321927
7km	70%	50000	2	345	3240742	351484	2855967	2434029
7km	70%	50000	2	246	3595163	322107	3238487	2037567
7km	70%	50000	2	157	2952731	306799	2621810	1825333
7km	70%	50000	2	278	3417020	299973	3078506	2379264
7km	70%	50000	2	384	2787986	288730	2482709	2073268
7km	70%	50000	2	235	3702852	341574	3304519	2413527
7km	70%	50000	2	228	3823542	338544	3458734	2177873
7km	70%	50000	2	249	3443997	341412	3063114	2100672
7km	70%	50000	2	252	3066134	323005	2704981	2077382
7km	70%	50000	2	265	4688635	417520	4232210	2678675
7km	70%	50000	2	393	3050119	297063	2717387	1940245
7km	70%	50000	2	267	3290773	345271	2908287	2195860
7km	70%	50000	2	204	2999070	292210	2683314	1892700
[truncated: 1 more rows]
