# Supplementary material for: Quantifying the Value of Perfect Information in Emergency Vaccination Campaigns
Source: PLoS Comput Biol. 2017 Feb 16;13(2):e1005318. doi: 10.1371/journal.pcbi.1005318 (PMC5312803; doi:10.1371/journal.pcbi.1005318)
Supplement: S1 Data — (ZIP) [file pcbi.1005318.s013.zip › Data/7km vaccination/data17.txt]

vacc_radius	efficacy	capacity	delay	outbreak_duration	livestock_culled	cattle_culled	sheep_culled	vaccinations
7km	70%	50000	4	211	2929586	308257	2580458	1925712
7km	70%	50000	4	245	3399618	316544	3055661	2009969
7km	70%	50000	4	210	2818431	282850	2497915	1946863
7km	70%	50000	4	194	3529291	348030	3124043	2081296
7km	70%	50000	4	310	2846650	255496	2557320	1947731
7km	70%	50000	4	277	3018373	332244	2665518	2220034
7km	70%	50000	4	189	2776247	288797	2456109	2009011
7km	70%	50000	4	253	4419660	401844	3969634	2612863
7km	70%	50000	4	189	2793262	284988	2469406	2125742
7km	70%	50000	4	228	4128075	359429	3722154	2473965
7km	70%	50000	4	288	3498403	319776	3140781	2267118
7km	70%	50000	4	257	3460501	339570	3086722	1997049
7km	70%	50000	4	275	3672095	332312	3315346	2283267
7km	70%	50000	4	349	3501870	357143	3099795	2445309
7km	70%	50000	4	249	3378342	342794	2999391	2569778
7km	70%	50000	4	303	3956153	357479	3567256	2527645
7km	70%	50000	4	217	3522072	326673	3142605	2309946
7km	70%	50000	4	265	3280391	336577	2909369	2291929
7km	70%	50000	4	211	3592780	316014	3244405	2215863
7km	70%	50000	4	242	2289526	262069	2011260	1669863
7km	70%	50000	4	237	3079434	301172	2756958	1886170
7km	70%	50000	4	240	3508980	356735	3122388	2245041
7km	70%	50000	4	276	2721852	284950	2397744	2057428
7km	70%	50000	4	191	2640726	293876	2329748	1873057
7km	70%	50000	4	231	3083512	283121	2763604	1940210
7km	70%	50000	4	386	3100887	322611	2737482	2118618
7km	70%	50000	4	217	3185354	325907	2822935	1898705
7km	70%	50000	4	199	2896388	306568	2573344	2001716
7km	70%	50000	4	280	4259587	423032	3783820	2690539
7km	70%	50000	4	257	4384502	410100	3936477	2437306
7km	70%	50000	4	209	2776254	299708	2458183	1776377
7km	70%	50000	4	401	4174648	360962	3780076	2512419
7km	70%	50000	4	149	2512989	255958	2219201	1831721
7km	70%	50000	4	225	3118246	305496	2790792	1967075
7km	70%	50000	4	240	3272213	348337	2880623	2365038
7km	70%	50000	4	180	3829063	383027	3408424	2508823
7km	70%	50000	4	304	4405752	362925	3993611	2769326
7km	70%	50000	4	279	4056145	341889	3663510	2366604
7km	70%	50000	4	181	4200003	379233	3783244	2256980
7km	70%	50000	4	230	3321362	321748	2969328	2047679
7km	70%	50000	4	276	4024240	380603	3598913	2367390
7km	70%	50000	4	299	4260541	378901	3829461	2722370
7km	70%	50000	4	222	2890831	308257	2544435	2221843
7km	70%	50000	4	265	2870183	293867	2549055	1911363
7km	70%	50000	4	252	3642976	310624	3289019	2328258
7km	70%	50000	4	237	4289686	401676	3846126	3174937
7km	70%	50000	4	502	3000077	312224	2653800	2181839
7km	70%	50000	4	311	3078318	284837	2767557	2071931
7km	70%	50000	4	293	2553055	251416	2268345	1897209
7km	70%	50000	4	213	2954012	295635	2630367	2282426
7km	70%	50000	4	232	3391255	325986	3028367	2411338
7km	70%	50000	4	212	2473769	269812	2177780	1687838
7km	70%	50000	4	256	5050608	443407	4567626	3202172
7km	70%	50000	4	250	3077575	305691	2712731	1958807
7km	70%	50000	4	224	3005965	313422	2668357	2079256
7km	70%	50000	4	237	3042488	317470	2694064	2080103
7km	70%	50000	4	240	3264440	338806	2902495	1956400
7km	70%	50000	4	241	2962602	299186	2624225	2335275
7km	70%	50000	4	267	3250357	323239	2892353	2063927
7km	70%	50000	4	389	3196186	298733	2871083	2132249
7km	70%	50000	4	205	3499212	340597	3123172	1972509
7km	70%	50000	4	323	2868951	280503	2555871	1915981
7km	70%	50000	4	271	3643082	330233	3273387	2162311
7km	70%	50000	4	238	2711910	287387	2383419	2103115
7km	70%	50000	4	352	3160954	318224	2812288	2173903
7km	70%	50000	4	310	3688831	354721	3274158	2096586
7km	70%	50000	4	247	3758350	397560	3328202	2410037
7km	70%	50000	4	398	4243309	374179	3812603	2590582
7km	70%	50000	4	218	2714232	259492	2421571	2149226
7km	70%	50000	4	243	3242865	329189	2886427	2007338
7km	70%	50000	4	185	2850693	296692	2534481	1852665
7km	70%	50000	4	192	3105834	293531	2784573	2018661
7km	70%	50000	4	249	2952540	295002	2620883	2262911
7km	70%	50000	4	255	3677187	381109	3265510	2122049
7km	70%	50000	4	272	2675016	290638	2352779	1889730
7km	70%	50000	4	211	3064996	311996	2734709	2209657
7km	70%	50000	4	343	3477717	349487	3099400	2281884
7km	70%	50000	4	262	3253675	354116	2875560	2207913
7km	70%	50000	4	218	3382653	305727	3048262	2075355
7km	70%	50000	4	299	4267127	355810	3874510	2702940
7km	70%	50000	4	224	3328347	344974	2953399	2088532
7km	70%	50000	4	211	3591562	355856	3204046	2106008
7km	70%	50000	4	210	3940885	391936	3504696	2451170
7km	70%	50000	4	270	3678166	340253	3307993	2409652
7km	70%	50000	4	262	5147737	467593	4604777	2879995
7km	70%	50000	4	220	2786551	304642	2452767	2121128
7km	70%	50000	4	270	3861664	370786	3449394	2735872
7km	70%	50000	4	255	3389471	338506	3017455	2117240
7km	70%	50000	4	192	3089740	312945	2747748	1901776
7km	70%	50000	4	314	3107578	290675	2777609	2173780
7km	70%	50000	4	251	3059734	305999	2735060	1924323
7km	70%	50000	4	297	3768894	358355	3370343	2392293
7km	70%	50000	4	220	3179482	306863	2831981	1860163
7km	70%	50000	4	261	3546066	330788	3188888	1954515
7km	70%	50000	4	276	4639553	442296	4170059	2716192
7km	70%	50000	4	233	3623646	371070	3230487	2119978
7km	70%	50000	4	222	3143753	307317	2790422	2420095
7km	70%	50000	4	277	3400808	335876	3021664	2159210
7km	70%	50000	4	181	3629913	348114	3230664	2136625
7km	70%	50000	4	232	3557996	346883	3178180	2358714
7km	70%	50000	4	215	2763125	266793	2449671	1662195
7km	70%	50000	4	285	2939288	278499	2626705	1853008
7km	70%	50000	4	277	3064024	306638	2713662	2053852
7km	70%	50000	4	299	4461930	349447	4076476	2735281
7km	70%	50000	4	256	3578688	364230	3190811	2239990
7km	70%	50000	4	212	3952320	411437	3505175	2890661
7km	70%	50000	4	200	3086242	322250	2734165	2037105
7km	70%	50000	4	291	3987271	319488	3636768	2277512
7km	70%	50000	4	315	4383317	391233	3953471	2846943
7km	70%	50000	4	261	2908602	326224	2554579	1936816
7km	70%	50000	4	179	3217375	291800	2889662	2104070
7km	70%	50000	4	254	3700735	364413	3302551	2571522
7km	70%	50000	4	210	2743253	270727	2437047	1780847
7km	70%	50000	4	203	3607549	379626	3146392	2422631
7km	70%	50000	4	282	3222424	298081	2883241	2148851
7km	70%	50000	4	293	3359157	358635	2970031	2238586
7km	70%	50000	4	221	3522654	380384	3117830	2344477
7km	70%	50000	4	171	3041811	295204	2710535	1897258
7km	70%	50000	4	286	4062235	364398	3662593	2372916
7km	70%	50000	4	217	3494511	361377	3100306	2458142
7km	70%	50000	4	217	2821487	275663	2519296	1848062
7km	70%	50000	4	175	3131053	303829	2800296	1907188
7km	70%	50000	4	239	3689830	385710	3249874	2584648
7km	70%	50000	4	253	2854559	331617	2477339	2166648
7km	70%	50000	4	240	3737868	368715	3338153	2296959
7km	70%	50000	4	286	3509122	302392	3172020	2377990
7km	70%	50000	4	256	3561633	393414	3133154	2151454
7km	70%	50000	4	267	3912506	373323	3499427	2640929
7km	70%	50000	4	279	3125520	312833	2782585	1986754
7km	70%	50000	4	207	4103278	329664	3712174	2456163
7km	70%	50000	4	257	3276001	317698	2904166	2142379
7km	70%	50000	4	276	3394282	319826	3045269	1988858
7km	70%	50000	4	179	2610719	267864	2304357	1883651
7km	70%	50000	4	207	4041121	378937	3627505	2318459
7km	70%	50000	4	284	3054520	320365	2718471	2063155
7km	70%	50000	4	189	3682870	362525	3278116	2307882
7km	70%	50000	4	250	3216659	341808	2855464	1953532
7km	70%	50000	4	267	3168725	308232	2803932	2073338
7km	70%	50000	4	154	2218541	264476	1943697	1674716
7km	70%	50000	4	314	3232918	311306	2887797	2276185
7km	70%	50000	4	174	2976466	315164	2638705	2067965
7km	70%	50000	4	266	3669000	341091	3269829	2488423
7km	70%	50000	4	236	4128430	329210	3767267	2288652
7km	70%	50000	4	244	3316655	312700	2984281	2082160
7km	70%	50000	4	269	2729470	282625	2421886	1935208
7km	70%	50000	4	279	3458569	368636	3040993	2459664
7km	70%	50000	4	339	4146027	383535	3718104	2490112
7km	70%	50000	4	295	3906374	351861	3527955	2305204
7km	70%	50000	4	233	3261734	331329	2890901	2202491
7km	70%	50000	4	191	3792075	374999	3379248	2324906
7km	70%	50000	4	294	4456155	382361	4032554	2624146
7km	70%	50000	4	241	3503885	319525	3140979	2169802
7km	70%	50000	4	191	3035078	322861	2684201	2233300
7km	70%	50000	4	387	4028028	425057	3564393	2547181
7km	70%	50000	4	217	3786226	369517	3370874	2552348
7km	70%	50000	4	222	3438210	328280	3079664	2377388
7km	70%	50000	4	226	3056751	328560	2694935	2192703
7km	70%	50000	4	342	2649724	276637	2325031	1863195
7km	70%	50000	4	328	3065395	340151	2690927	2261377
7km	70%	50000	4	320	3541432	330295	3179255	2293041
7km	70%	50000	4	260	3777117	393210	3353138	2373502
7km	70%	50000	4	280	3064812	299231	2744513	2151570
7km	70%	50000	4	201	3762291	360403	3365160	2467493
7km	70%	50000	4	252	3695980	348643	3307517	2395967
7km	70%	50000	4	335	3435634	318853	3078447	2200561
7km	70%	50000	4	348	3013521	305291	2663472	1890919
7km	70%	50000	4	229	3774461	386219	3368151	2313271
7km	70%	50000	4	207	3916945	360670	3521248	2311247
7km	70%	50000	4	315	3139873	309715	2798223	1992210
7km	70%	50000	4	182	3336166	346730	2947644	2222050
7km	70%	50000	4	333	4466269	431243	3977296	2933550
7km	70%	50000	4	213	2761515	291488	2442801	1804971
7km	70%	50000	4	358	3179402	333027	2810734	2346840
7km	70%	50000	4	453	3729880	332652	3356539	2496640
7km	70%	50000	4	226	2804077	280587	2501275	1709447
7km	70%	50000	4	300	4455578	417479	4010640	2789474
7km	70%	50000	4	194	3223037	340630	2857890	2507919
7km	70%	50000	4	246	3088548	321841	2734165	2143617
7km	70%	50000	4	220	3432750	338731	3047178	1877221
7km	70%	50000	4	203	3238984	328544	2875815	2091492
7km	70%	50000	4	207	3015822	307599	2682693	1725811
7km	70%	50000	4	241	2833803	291555	2511200	2096989
7km	70%	50000	4	294	4250823	410083	3778127	2944044
7km	70%	50000	4	325	2814047	282907	2502797	1911209
7km	70%	50000	4	387	4008114	325044	3633101	2217253
7km	70%	50000	4	270	2699751	265646	2405347	1972835
7km	70%	50000	4	256	3403918	340229	3027962	2044810
7km	70%	50000	4	400	4761495	402055	4311990	2824804
7km	70%	50000	4	261	3141383	342723	2758810	2375705
7km	70%	50000	4	247	3067093	323236	2710033	2393037
7km	70%	50000	4	234	3289633	330323	2932654	2002629
7km	70%	50000	4	229	3139891	304698	2783701	2016567
7km	70%	50000	4	283	4344226	389142	3904626	2703826
7km	70%	50000	4	361	3093476	315174	2737128	2133354
7km	70%	50000	4	285	3414652	310778	3065118	2238828
7km	70%	50000	4	248	3846766	337823	3484325	2236265
7km	70%	50000	4	248	3421811	350803	3043490	2325729
7km	70%	50000	4	289	3314105	317321	2966141	2539669
7km	70%	50000	4	272	4568647	394663	4140364	2765385
7km	70%	50000	4	284	3918135	386840	3492008	2563934
7km	70%	50000	4	202	3157566	328040	2796357	1951767
7km	70%	50000	4	304	2838478	295153	2515182	2086480
7km	70%	50000	4	242	2537405	255385	2260096	1831796
7km	70%	50000	4	195	3405989	352175	3014092	2172052
7km	70%	50000	4	258	4187443	383630	3754834	2723692
7km	70%	50000	4	292	3363487	332280	3011457	2205723
7km	70%	50000	4	201	2964817	289276	2641217	2007309
7km	70%	50000	4	209	4126176	350764	3740255	2562653
7km	70%	50000	4	212	3786300	401255	3361057	2625832
7km	70%	50000	4	296	2834002	290449	2501668	2185166
7km	70%	50000	4	182	2720627	268281	2423875	1748088
7km	70%	50000	4	351	2982279	298120	2652963	2207486
7km	70%	50000	4	435	3704566	325651	3333163	2395499
7km	70%	50000	4	284	3936477	402927	3497400	2387889
7km	70%	50000	4	319	3921785	370024	3497798	2248132
7km	70%	50000	4	212	3000231	293208	2672554	2077021
7km	70%	50000	4	276	4439593	414162	3977537	2641705
7km	70%	50000	4	346	5241718	450959	4726872	2823876
7km	70%	50000	4	205	2958773	301953	2616359	1807853
7km	70%	50000	4	231	3420685	345934	3039590	2652457
7km	70%	50000	4	217	3363203	346183	2985509	2193105
7km	70%	50000	4	286	4048979	372443	3646187	2643298
7km	70%	50000	4	407	4226993	392653	3801755	2625999
7km	70%	50000	4	195	3126912	333703	2770041	2174075
7km	70%	50000	4	249	3115135	339031	2748891	1925657
7km	70%	50000	4	282	3262928	338713	2881553	2290280
7km	70%	50000	4	296	3376973	279462	3068912	2137385
7km	70%	50000	4	271	3094196	305293	2743501	1986582
7km	70%	50000	4	214	3052143	302744	2714552	1977481
7km	70%	50000	4	258	3225062	318877	2875303	2186306
7km	70%	50000	4	386	3522110	359223	3119207	2176887
7km	70%	50000	4	235	3871829	409286	3434816	2351584
7km	70%	50000	4	306	3739203	347773	3340339	2210193
7km	70%	50000	4	253	3415602	333645	3046621	2351342
7km	70%	50000	4	269	3108488	287368	2793956	1797428
7km	70%	50000	4	221	3488871	349037	3103431	2053892
7km	70%	50000	4	265	3479439	364129	3086313	1978116
7km	70%	50000	4	298	4323584	383367	3898193	2899777
7km	70%	50000	4	331	4152523	374176	3754654	2569051
7km	70%	50000	4	322	3380761	316632	3035669	2023313
7km	70%	50000	4	192	2766561	302700	2441880	1947078
7km	70%	50000	4	196	2898292	335958	2532035	1962003
7km	70%	50000	4	279	3498593	343012	3118802	2202668
7km	70%	50000	4	223	2840771	274315	2531146	1884845
7km	70%	50000	4	197	3163761	336358	2784347	2103988
7km	70%	50000	4	151	2829941	301120	2494047	1729008
7km	70%	50000	4	537	4454971	382924	4034703	2755831
7km	70%	50000	4	222	2982506	308284	2649986	2010352
7km	70%	50000	4	227	3369515	320330	3003450	2124499
7km	70%	50000	4	287	3453889	306094	3120911	2237422
7km	70%	50000	4	232	3765729	392610	3333390	2673723
7km	70%	50000	4	241	2760504	293546	2434721	1811439
7km	70%	50000	4	273	3669913	358473	3252711	2099835
7km	70%	50000	4	281	2826137	315257	2487123	1949452
7km	70%	50000	4	178	3435016	349747	3030864	2056421
7km	70%	50000	4	273	4271070	358387	3859655	2440535
7km	70%	50000	4	222	3063018	324671	2695103	2245302
7km	70%	50000	4	309	3353095	339748	2996324	2443754
7km	70%	50000	4	238	3373247	330381	2986817	2085666
7km	70%	50000	4	338	2664632	278129	2362212	1798020
7km	70%	50000	4	247	3671906	365816	3262321	2202495
7km	70%	50000	4	235	3811935	424662	3341564	2343446
7km	70%	50000	4	305	3613961	320941	3260628	2406188
7km	70%	50000	4	213	3055706	297611	2723453	1784441
7km	70%	50000	4	203	3335189	352454	2939304	2031778
7km	70%	50000	4	239	4286962	352815	3875808	2541365
7km	70%	50000	4	146	2038353	218663	1790309	1634958
7km	70%	50000	4	275	2886679	284174	2570943	2013983
7km	70%	50000	4	228	3026601	292639	2703297	1836085
7km	70%	50000	4	286	3658664	360999	3238271	2246093
7km	70%	50000	4	233	2944412	288687	2640440	2022637
7km	70%	50000	4	261	3135809	330717	2779529	2070227
7km	70%	50000	4	196	2825371	295552	2494278	1874157
7km	70%	50000	4	213	3559496	373013	3151411	2144357
7km	70%	50000	4	257	3061574	329683	2699267	2203207
7km	70%	50000	4	282	3425900	316987	3077132	2106113
7km	70%	50000	4	181	3584138	370767	3182705	2363506
7km	70%	50000	4	231	3265529	320000	2907861	2034130
7km	70%	50000	4	220	3273633	344998	2899790	1941834
7km	70%	50000	4	197	3316220	347073	2943192	2151446
7km	70%	50000	4	177	4048690	416858	3602609	2288853
7km	70%	50000	4	277	4201050	377522	3773888	2683226
7km	70%	50000	4	181	3140504	299638	2789999	1986558
7km	70%	50000	4	253	3783857	384626	3342996	2142337
7km	70%	50000	4	215	3353738	322543	2994704	1959209
7km	70%	50000	4	227	3173432	347289	2792479	2243158
7km	70%	50000	4	329	2040150	223200	1783258	1667371
7km	70%	50000	4	210	3228254	308071	2895809	2022659
7km	70%	50000	4	295	3560840	352836	3187154	2045768
7km	70%	50000	4	190	2939734	304883	2593612	1996109
7km	70%	50000	4	194	3186362	314728	2840528	2277511
7km	70%	50000	4	298	3155751	313292	2808472	1864430
7km	70%	50000	4	324	3492804	359024	3100513	2138906
7km	70%	50000	4	268	3741464	345049	3359784	2138847
7km	70%	50000	4	276	3027462	289445	2707533	2156620
7km	70%	50000	4	253	3251618	321592	2904988	2147173
7km	70%	50000	4	240	3025634	298463	2702836	1995961
7km	70%	50000	4	271	2730529	264329	2442881	2093787
7km	70%	50000	4	220	2239646	244353	1971622	1505527
7km	70%	50000	4	244	3924899	364610	3517912	2393146
7km	70%	50000	4	197	3575606	366241	3164727	2407898
7km	70%	50000	4	256	3598394	350599	3211230	2353109
7km	70%	50000	4	201	3329975	294745	2997544	1925449
7km	70%	50000	4	236	3498773	312375	3169020	2157473
7km	70%	50000	4	176	3091070	305541	2744898	1736588
7km	70%	50000	4	297	3194033	291125	2875462	2297107
7km	70%	50000	4	255	3820870	360771	3398565	2377622
7km	70%	50000	4	260	3639331	367043	3232952	2326928
7km	70%	50000	4	240	3500760	344416	3120721	2088201
7km	70%	50000	4	273	3508838	324455	3139545	2302828
7km	70%	50000	4	191	3000587	304482	2644608	1989302
7km	70%	50000	4	321	4230865	392698	3801433	2582158
7km	70%	50000	4	222	3207169	318433	2865353	1980824
7km	70%	50000	4	291	4101066	382722	3671237	2728849
7km	70%	50000	4	205	2780815	288142	2455145	2211106
7km	70%	50000	4	278	3571947	366909	3165541	1980803
7km	70%	50000	4	260	3815085	379646	3377538	2343550
7km	70%	50000	4	298	4220672	387397	3793669	2559338
7km	70%	50000	4	181	2763836	290717	2451428	2036317
7km	70%	50000	4	361	4039182	360486	3647263	2377011
7km	70%	50000	4	237	3974261	397274	3537935	2618173
7km	70%	50000	4	188	2757086	292394	2444856	1843070
7km	70%	50000	4	277	3661556	369717	3264156	2254112
7km	70%	50000	4	217	3394006	376243	2986379	2174448
7km	70%	50000	4	315	4376692	379057	3962098	2663309
7km	70%	50000	4	216	3569731	339882	3181423	2160948
7km	70%	50000	4	280	3518030	340812	3147007	2239275
7km	70%	50000	4	229	3809467	379105	3395994	2276837
7km	70%	50000	4	260	3649215	327645	3291294	2255937
7km	70%	50000	4	219	3184202	329980	2832850	2069580
7km	70%	50000	4	343	3432692	324058	3074202	2095516
7km	70%	50000	4	396	3773381	293946	3456971	2336258
7km	70%	50000	4	223	3375531	342867	2996858	2177701
7km	70%	50000	4	271	3041860	318563	2683320	2188245
7km	70%	50000	4	195	2949841	293782	2622594	2010157
7km	70%	50000	4	232	3841073	346605	3467911	2380655
7km	70%	50000	4	255	3706021	356120	3315258	2238807
7km	70%	50000	4	248	3184599	301096	2838854	2020052
7km	70%	50000	4	158	2605755	275713	2306259	1673508
7km	70%	50000	4	214	2199144	244649	1930171	1669237
7km	70%	50000	4	408	3726705	360778	3318330	2478385
7km	70%	50000	4	286	4727504	382504	4305838	2500646
7km	70%	50000	4	246	3248389	336932	2870749	2120305
7km	70%	50000	4	246	3978361	389830	3547003	2414062
7km	70%	50000	4	276	3778468	312189	3424835	2708545
7km	70%	50000	4	182	3032891	306057	2693539	1896565
7km	70%	50000	4	237	2854449	312905	2507456	1888535
7km	70%	50000	4	247	3287471	310157	2947277	1827327
7km	70%	50000	4	225	2446578	275024	2151581	1761157
7km	70%	50000	4	279	3730002	347347	3351149	2293893
7km	70%	50000	4	224	3090966	311677	2746974	2036383
7km	70%	50000	4	218	2565715	283474	2254047	2238033
7km	70%	50000	4	244	3832043	399439	3394789	2462051
7km	70%	50000	4	367	4455052	390579	4034810	2492784
7km	70%	50000	4	216	3944192	356236	3547557	2343694
7km	70%	50000	4	238	3294673	307914	2936380	2138653
7km	70%	50000	4	273	4117791	350333	3736660	2650272
7km	70%	50000	4	176	2851785	296118	2530853	1673944
7km	70%	50000	4	323	3786638	352633	3403660	2368865
7km	70%	50000	4	326	4155135	369142	3750106	2671355
7km	70%	50000	4	233	3347745	328717	2955354	2071920
7km	70%	50000	4	276	4912030	438352	4432152	2806248
7km	70%	50000	4	238	3615255	357499	3220662	2139538
7km	70%	50000	4	204	3189359	317114	2832484	1867155
7km	70%	50000	4	171	2992270	299206	2636438	1880450
7km	70%	50000	4	294	3757578	358018	3363917	2375738
7km	70%	50000	4	314	4186652	399175	3745429	2273031
7km	70%	50000	4	415	5491477	422333	5033676	2842107
7km	70%	50000	4	194	2881531	305645	2549859	2063933
7km	70%	50000	4	192	3473554	368577	3080194	2441046
7km	70%	50000	4	267	3541928	364467	3139969	2439664
7km	70%	50000	4	297	3425840	372724	3026794	2265195
7km	70%	50000	4	335	3683058	358675	3281699	2269469
7km	70%	50000	4	239	2806065	300821	2481837	2248212
7km	70%	50000	4	199	2775482	304130	2443692	1760500
7km	70%	50000	4	187	3172983	334366	2812797	1915929
7km	70%	50000	4	290	3197020	309416	2843057	2067704
7km	70%	50000	4	202	3111061	331092	2757321	2052928
7km	70%	50000	4	467	3931180	375233	3517424	2673042
7km	70%	50000	4	261	3563766	303568	3233240	2378523
7km	70%	50000	4	240	3462547	343073	3097788	2388936
7km	70%	50000	4	273	2904605	295844	2568269	2120451
7km	70%	50000	4	268	3117448	312106	2789655	1820159
7km	70%	50000	4	256	3159372	313217	2807225	1968990
7km	70%	50000	4	340	2875143	297966	2548803	1892805
7km	70%	50000	4	285	4216390	379399	3789721	2503056
7km	70%	50000	4	306	3264321	336032	2891590	2059923
7km	70%	50000	4	199	2611248	273909	2309798	1843385
7km	70%	50000	4	281	3508444	325093	3164440	2044957
7km	70%	50000	4	224	3531645	337905	3171369	2184038
7km	70%	50000	4	277	3618992	351267	3239491	2081590
7km	70%	50000	4	325	3642655	339964	3273993	2064893
7km	70%	50000	4	163	1694036	199426	1486827	1419970
7km	70%	50000	4	189	3467307	312701	3119595	2412371
7km	70%	50000	4	306	4602058	425869	4118732	2998529
7km	70%	50000	4	235	3870588	357493	3471402	2357064
7km	70%	50000	4	196	2867561	316120	2516428	1989108
7km	70%	50000	4	235	3248659	318650	2896624	2088838
7km	70%	50000	4	170	3139816	291579	2821052	2027884
7km	70%	50000	4	279	3058151	306540	2718391	2189762
7km	70%	50000	4	268	2912399	306332	2585172	1877034
7km	70%	50000	4	327	3375535	350369	2972311	2191673
7km	70%	50000	4	193	3051916	324006	2704576	1870113
7km	70%	50000	4	324	2768032	301191	2440010	1952509
7km	70%	50000	4	312	2713464	299308	2376498	1883179
7km	70%	50000	4	206	3106926	302734	2772217	1991416
7km	70%	50000	4	308	3737992	351032	3342563	2261717
7km	70%	50000	4	302	3153277	335327	2789839	2085750
7km	70%	50000	4	274	3696434	376048	3282218	2510082
7km	70%	50000	4	232	3207468	322670	2841939	2073608
7km	70%	50000	4	285	3608375	313057	3267697	2348379
7km	70%	50000	4	240	4172132	387932	3736602	2569875
7km	70%	50000	4	236	3024520	318232	2680380	1805450
7km	70%	50000	4	261	3325286	320822	2975027	2263336
7km	70%	50000	4	233	2973563	306872	2638547	2267216
7km	70%	50000	4	282	3657927	362102	3251312	2407974
7km	70%	50000	4	217	3657225	354249	3274989	2123481
7km	70%	50000	4	271	3785969	398639	3352872	2342797
7km	70%	50000	4	219	2982442	294982	2659944	2066807
7km	70%	50000	4	304	3141517	304447	2789955	2032194
7km	70%	50000	4	330	3451896	326762	3095146	2131945
7km	70%	50000	4	253	3203722	346475	2819281	2202154
7km	70%	50000	4	274	3633415	377548	3225540	2580422
7km	70%	50000	4	232	3489036	357391	3095290	2264770
7km	70%	50000	4	248	3340980	327135	2970504	2017957
7km	70%	50000	4	210	3325103	312908	2969463	2308862
7km	70%	50000	4	240	2879041	300310	2549798	1906852
7km	70%	50000	4	243	3905447	387227	3477965	2760593
7km	70%	50000	4	288	3504637	374123	3058404	2206875
7km	70%	50000	4	240	3796401	381952	3391507	2252599
7km	70%	50000	4	291	3402867	281326	3093672	2481988
7km	70%	50000	4	238	3768026	376590	3362416	2403295
7km	70%	50000	4	198	2859849	290374	2524522	2255153
7km	70%	50000	4	245	3802954	360101	3413761	2325674
7km	70%	50000	4	328	3657014	338846	3287566	2213643
7km	70%	50000	4	211	3537346	333299	3142899	2441301
7km	70%	50000	4	226	2803418	261648	2513667	1874817
7km	70%	50000	4	229	3186000	330510	2822020	2391589
7km	70%	50000	4	385	4561522	381545	4139274	2778512
7km	70%	50000	4	198	3278437	342406	2903080	2131453
7km	70%	50000	4	295	4324608	413199	3873677	2548597
7km	70%	50000	4	280	3828441	365686	3426347	2286248
7km	70%	50000	4	229	4462801	412574	4006543	2880117
7km	70%	50000	4	278	3229972	344128	2847802	2556602
7km	70%	50000	4	189	3046811	312987	2709157	1925160
7km	70%	50000	4	270	2949451	305205	2609085	2092692
7km	70%	50000	4	296	3192446	346387	2826443	2370541
7km	70%	50000	4	379	3284642	346074	2894516	2097805
7km	70%	50000	4	324	4441027	406777	3954418	2580461
7km	70%	50000	4	207	2876401	304064	2541337	1914007
7km	70%	50000	4	223	3354287	321652	2982549	2129304
7km	70%	50000	4	194	5027954	447162	4544704	2724842
7km	70%	50000	4	254	3122249	347191	2753670	2190211
7km	70%	50000	4	257	2338295	233666	2078980	1797234
7km	70%	50000	4	266	3942780	342305	3559847	2302590
7km	70%	50000	4	286	4152401	379771	3731013	2275213
7km	70%	50000	4	217	4077803	363099	3674457	2489677
7km	70%	50000	4	259	3137011	326253	2771123	1973314
7km	70%	50000	4	285	3507299	336454	3143346	2431676
7km	70%	50000	4	217	3359348	336776	2986902	2058344
7km	70%	50000	4	198	3007506	320352	2646079	1901310
7km	70%	50000	4	223	3745922	336185	3381125	2623268
7km	70%	50000	4	251	2936789	314430	2600195	1665338
7km	70%	50000	4	232	4188566	378069	3768961	2638786
7km	70%	50000	4	232	3889560	350553	3512666	2386742
7km	70%	50000	4	234	4671439	437496	4203738	2914381
7km	70%	50000	4	268	2948007	298338	2616907	1988432
7km	70%	50000	4	280	3518644	335960	3141499	2146611
7km	70%	50000	4	217	3371018	339530	2992207	2098901
7km	70%	50000	4	530	2775557	256928	2491217	1964073
7km	70%	50000	4	283	3261725	339160	2893373	1993485
7km	70%	50000	4	268	2997535	310152	2655727	2165253
7km	70%	50000	4	157	3243747	336861	2875248	1823330
7km	70%	50000	4	194	3684765	327978	3315437	2199988
7km	70%	50000	4	282	4589029	389195	4166181	2802280
7km	70%	50000	4	221	4113327	366903	3698612	2410772
7km	70%	50000	4	220	3510499	339130	3134165	2110642
7km	70%	50000	4	256	2731935	271850	2427335	1651358
7km	70%	50000	4	297	3671655	373162	3227384	2324864
7km	70%	50000	4	203	3619098	377919	3195851	2075127
7km	70%	50000	4	231	3298714	336282	2914363	2122329
7km	70%	50000	4	258	4049220	393650	3610653	2140181
7km	70%	50000	4	231	2791951	277881	2486021	1917830
7km	70%	50000	4	235	2411078	265592	2106232	1887565
7km	70%	50000	4	213	2930576	289914	2607995	1820310
7km	70%	50000	4	220	3722637	377321	3271075	2266307
7km	70%	50000	4	175	3121168	319160	2770616	1852163
7km	70%	50000	4	198	2259134	253281	1988504	1524677
7km	70%	50000	4	328	2785277	304129	2450746	1792585
7km	70%	50000	4	278	4511734	407226	4062552	2723540
7km	70%	50000	4	281	3159673	340398	2771730	2350875
7km	70%	50000	4	216	3829222	358414	3436015	2201303
7km	70%	50000	4	249	3817406	378066	3406444	2116342
7km	70%	50000	4	276	3505484	344325	3129585	2220963
7km	70%	50000	4	226	4489801	398912	4049111	2741635
7km	70%	50000	4	214	3171708	329872	2807046	1842102
7km	70%	50000	4	263	2886606	291509	2572124	2029758
7km	70%	50000	4	266	3454890	309826	3112506	2259389
7km	70%	50000	4	181	2973101	294042	2633860	2036679
7km	70%	50000	4	213	3637386	355780	3247991	2692249
7km	70%	50000	4	334	3269176	304410	2915493	2443395
7km	70%	50000	4	265	4545457	391696	4121510	2607204
7km	70%	50000	4	198	2406358	252664	2123462	1615561
7km	70%	50000	4	179	2949837	294286	2622597	1855569
7km	70%	50000	4	245	3800356	378274	3381355	2549817
7km	70%	50000	4	361	3408001	321537	3029443	2412215
7km	70%	50000	4	252	3236491	350925	2855859	2327632
7km	70%	50000	4	357	4755091	408272	4294792	3136044
7km	70%	50000	4	230	4083731	369999	3679967	2499061
7km	70%	50000	4	241	4237075	356784	3840136	2544672
7km	70%	50000	4	229	3972271	377341	3543780	2441929
7km	70%	50000	4	482	4716567	390548	4275140	2931096
7km	70%	50000	4	262	3197112	301979	2855041	2134803
7km	70%	50000	4	198	3028957	322585	2677740	2183488
7km	70%	50000	4	369	3782032	370959	3359388	2287846
7km	70%	50000	4	304	3571718	359760	3181865	2307941
7km	70%	50000	4	360	3413630	325399	3061728	2343413
7km	70%	50000	4	205	3287010	346969	2911316	2215182
7km	70%	50000	4	186	2850210	294883	2518596	1768643
7km	70%	50000	4	389	3715664	385168	3272425	2389511
7km	70%	50000	4	289	3859454	373445	3446291	2619188
7km	70%	50000	4	272	2958591	298607	2629609	2035947
7km	70%	50000	4	353	3916572	354794	3541458	2588554
7km	70%	50000	4	268	2807948	276988	2506430	2112977
7km	70%	50000	4	261	3434356	320762	3077853	2139623
7km	70%	50000	4	220	3977126	388223	3561101	2437365
7km	70%	50000	4	259	3615717	388227	3200367	2632404
7km	70%	50000	4	225	2785841	307964	2453428	1900467
7km	70%	50000	4	271	4435375	409672	3989918	2958168
7km	70%	50000	4	191	3431988	344628	3036694	2210829
7km	70%	50000	4	273	4031265	367989	3616915	2457510
7km	70%	50000	4	338	3764935	362181	3349045	2605918
7km	70%	50000	4	195	3700943	326409	3340930	2558993
7km	70%	50000	4	236	3720809	355087	3329896	2605472
7km	70%	50000	4	270	4062757	346391	3674879	2610522
7km	70%	50000	4	286	3627885	327644	3259279	2549327
7km	70%	50000	4	285	3316502	295184	2976650	2375137
7km	70%	50000	4	230	3242330	317758	2886004	1956345
7km	70%	50000	4	275	3711931	368698	3304697	2490668
7km	70%	50000	4	314	3361842	335485	2996445	2168801
7km	70%	50000	4	248	3416542	334878	3057449	2015208
7km	70%	50000	4	282	3005019	285995	2680776	1918685
7km	70%	50000	4	226	3203050	303882	2870945	1889689
7km	70%	50000	4	264	4219529	379887	3806414	2710137
7km	70%	50000	4	333	4191487	351922	3782364	2578482
7km	70%	50000	4	237	2869229	303519	2534128	2191857
7km	70%	50000	4	359	2907904	264141	2619790	2012130
7km	70%	50000	4	179	3038811	305931	2689482	2019041
7km	70%	50000	4	202	3066559	306234	2722910	2019530
7km	70%	50000	4	236	3063666	287374	2751960	1871277
7km	70%	50000	4	255	3142259	319464	2796567	2062605
7km	70%	50000	4	207	2751510	270437	2458397	1926374
7km	70%	50000	4	351	4428063	375170	4027052	2426576
7km	70%	50000	4	326	3458075	353407	3045683	2544951
7km	70%	50000	4	253	4413560	395247	3968402	2777525
7km	70%	50000	4	224	3331537	330784	2969078	2068519
7km	70%	50000	4	225	3456296	344233	3074148	2304932
7km	70%	50000	4	187	3649841	313954	3304735	2334084
7km	70%	50000	4	225	3627161	366371	3213443	2378646
7km	70%	50000	4	217	3281626	331996	2921892	2307159
7km	70%	50000	4	295	3240105	325260	2885524	2226819
7km	70%	50000	4	329	3999276	353094	3610718	2598993
7km	70%	50000	4	253	4261341	333241	3877388	2750022
7km	70%	50000	4	361	4081240	336115	3724162	2539796
7km	70%	50000	4	204	3739502	380211	3318570	2424117
7km	70%	50000	4	361	3817294	357817	3416458	2608973
7km	70%	50000	4	299	3458982	342823	3073711	2572801
7km	70%	50000	4	240	3839352	390585	3404615	2531429
7km	70%	50000	4	324	3265994	315103	2918683	2070141
7km	70%	50000	4	332	3321324	321677	2976832	2199733
7km	70%	50000	4	228	3862852	362062	3405692	2380415
7km	70%	50000	4	201	3395647	331363	3029071	2174885
7km	70%	50000	4	235	3211682	308127	2877184	2003361
7km	70%	50000	4	390	3397032	344111	3019125	2688762
7km	70%	50000	4	245	4715340	453424	4225059	2809411
7km	70%	50000	4	359	4294269	351239	3905070	2284297
7km	70%	50000	4	278	4450818	414773	3988778	3173189
7km	70%	50000	4	253	3280315	343206	2895618	2295460
7km	70%	50000	4	212	3153820	315400	2808296	1972378
7km	70%	50000	4	236	2885675	320193	2535488	1917588
7km	70%	50000	4	159	2604137	287688	2289672	1900331
7km	70%	50000	4	175	3484523	324104	3130197	2127157
7km	70%	50000	4	248	3078510	322588	2718688	2252073
7km	70%	50000	4	380	3044167	322529	2689473	2121160
7km	70%	50000	4	275	3485499	361366	3094965	2218906
7km	70%	50000	4	189	3131294	320485	2784030	2098310
7km	70%	50000	4	224	3331510	361315	2934868	2203390
7km	70%	50000	4	257	4142705	362062	3740002	2543750
7km	70%	50000	4	234	3905455	386926	3494229	2446322
7km	70%	50000	4	244	3988728	377789	3568412	2481540
7km	70%	50000	4	283	3360126	353553	2973515	2247909
7km	70%	50000	4	200	3102253	293571	2768083	1901924
7km	70%	50000	4	155	2935240	289714	2602239	1823902
7km	70%	50000	4	276	3495688	337964	3111290	2177943
7km	70%	50000	4	353	5131015	424454	4648768	2855339
7km	70%	50000	4	288	3394111	360167	2991313	2565904
7km	70%	50000	4	251	3525536	336928	3140503	2098759
7km	70%	50000	4	240	3273488	340192	2881363	2275874
7km	70%	50000	4	271	3882941	342579	3513176	2332772
7km	70%	50000	4	181	3699262	395264	3274655	2081590
7km	70%	50000	4	222	3596730	363041	3194903	2183835
7km	70%	50000	4	267	4048996	381950	3635953	2564464
7km	70%	50000	4	220	2811531	266307	2522855	1801212
7km	70%	50000	4	245	3535585	329390	3159064	2188807
7km	70%	50000	4	335	3910446	334276	3546041	2409566
7km	70%	50000	4	247	3307782	310108	2963360	2192784
7km	70%	50000	4	323	2918713	302668	2579125	2108917
7km	70%	50000	4	286	3218111	328381	2859720	2125411
7km	70%	50000	4	198	3201287	279258	2872438	2083889
7km	70%	50000	4	322	3207800	345218	2835492	2057303
7km	70%	50000	4	311	3619066	357960	3222313	2500707
7km	70%	50000	4	335	4263857	402501	3812425	2823226
7km	70%	50000	4	299	3399387	350839	3014082	2133475
7km	70%	50000	4	252	4355421	381629	3953735	2566692
7km	70%	50000	4	378	2972731	291622	2646709	2249822
7km	70%	50000	4	304	3695070	377333	3264866	2490495
7km	70%	50000	4	245	3163471	302277	2840494	2193520
7km	70%	50000	4	259	3096588	297605	2769670	2198619
7km	70%	50000	4	241	3676741	347429	3307496	2407374
7km	70%	50000	4	201	3253167	333777	2871285	2159309
7km	70%	50000	4	254	4122252	384141	3685819	2433755
7km	70%	50000	4	207	3068450	319670	2710313	2285256
7km	70%	50000	4	195	3128846	318606	2764493	2058323
7km	70%	50000	4	226	3136239	321144	2780658	2067198
7km	70%	50000	4	275	4101628	389483	3673146	2341433
7km	70%	50000	4	362	4396919	389440	3957392	2739032
7km	70%	50000	4	151	2971028	313970	2635915	1796808
7km	70%	50000	4	299	3046627	310940	2687456	1990680
7km	70%	50000	4	214	3135798	322356	2775173	2023967
7km	70%	50000	4	211	2821156	293956	2482667	1877947
7km	70%	50000	4	270	3250405	298389	2905737	2267885
7km	70%	50000	4	448	4027861	370464	3606785	2569211
7km	70%	50000	4	242	2683674	283232	2374344	1761891
7km	70%	50000	4	191	4614605	397803	4170504	2620145
7km	70%	50000	4	204	3113697	304134	2785083	2006978
7km	70%	50000	4	255	3387926	311212	3007162	2288286
7km	70%	50000	4	229	4819068	417363	4361398	2774880
7km	70%	50000	4	405	3943456	343324	3551952	2466592
7km	70%	50000	4	327	3342785	320818	2981779	2191463
7km	70%	50000	4	240	3033962	285663	2705042	1962719
7km	70%	50000	4	239	3207228	319997	2860652	2001206
7km	70%	50000	4	333	3629429	348595	3237672	2445019
7km	70%	50000	4	183	3789931	367382	3382299	2107906
7km	70%	50000	4	239	3537574	316698	3179534	1960088
7km	70%	50000	4	353	2838292	281890	2529537	1821100
7km	70%	50000	4	249	3773825	316035	3412078	2633611
7km	70%	50000	4	213	3186402	319098	2821498	1851253
7km	70%	50000	4	196	3603973	370911	3194037	2419006
7km	70%	50000	4	242	3004768	306703	2667384	2132984
7km	70%	50000	4	297	4737035	422071	4269630	2985989
7km	70%	50000	4	278	3451061	330416	3090858	2042412
7km	70%	50000	4	183	2103950	231871	1840516	1674479
7km	70%	50000	4	170	3257283	336422	2883068	1978780
7km	70%	50000	4	261	3440439	332979	3064381	2040652
7km	70%	50000	4	227	3824740	387951	3404251	2163452
7km	70%	50000	4	202	2978191	290719	2672702	1981068
7km	70%	50000	4	291	3742369	367048	3346723	2558187
7km	70%	50000	4	255	4022484	354726	3634808	2290565
7km	70%	50000	4	204	2905965	287312	2574986	1854749
7km	70%	50000	4	258	3725751	354127	3339541	2350826
7km	70%	50000	4	309	4103902	344454	3718307	2378757
7km	70%	50000	4	254	3100700	316036	2754215	1958900
7km	70%	50000	4	297	3442376	345168	3066526	2117589
7km	70%	50000	4	263	3701434	334378	3345064	2199045
7km	70%	50000	4	174	3025456	279271	2702247	1944628
7km	70%	50000	4	308	3494172	369850	3099859	2596114
7km	70%	50000	4	236	3734489	345458	3339386	2431733
7km	70%	50000	4	239	3346594	311348	2974265	2257240
7km	70%	50000	4	199	3497997	341376	3121097	2013472
7km	70%	50000	4	286	4272518	369840	3871559	2398320
7km	70%	50000	4	137	2174421	236145	1905317	1402044
7km	70%	50000	4	227	4015176	403756	3564342	2396964
7km	70%	50000	4	223	2676972	271140	2384806	1960895
7km	70%	50000	4	242	3981322	352988	3569477	2546244
7km	70%	50000	4	502	3494652	332598	3124260	2378557
7km	70%	50000	4	214	3203553	329039	2849190	1850570
7km	70%	50000	4	205	3996539	368321	3584310	2283920
7km	70%	50000	4	255	3849167	352245	3441870	2388299
7km	70%	50000	4	242	3490557	341112	3116712	2288723
7km	70%	50000	4	169	3274435	322770	2910542	2087742
7km	70%	50000	4	303	2970654	301960	2630415	1984186
7km	70%	50000	4	266	3920017	327249	3562806	2313923
7km	70%	50000	4	316	3548544	369563	3150698	2180635
7km	70%	50000	4	272	3128376	333742	2763900	2118502
7km	70%	50000	4	285	3221184	325053	2874511	2136683
7km	70%	50000	4	270	3407096	340230	3016592	2482725
7km	70%	50000	4	183	2863372	295756	2549077	1950089
7km	70%	50000	4	295	3157228	319166	2800427	1937580
7km	70%	50000	4	252	2615182	264566	2315238	1851817
7km	70%	50000	4	283	3057831	291912	2736656	2435729
7km	70%	50000	4	232	3600535	355213	3216221	2424415
7km	70%	50000	4	230	3432391	324236	3080249	2189072
7km	70%	50000	4	248	3987563	377158	3568948	2147565
7km	70%	50000	4	233	3243176	333256	2843553	1999787
7km	70%	50000	4	198	2594001	255783	2307993	1761904
7km	70%	50000	4	282	3982866	361705	3589932	2411668
7km	70%	50000	4	243	3418278	310988	3081846	2135139
7km	70%	50000	4	271	2540369	277212	2224672	1763957
7km	70%	50000	4	259	2971166	269123	2683217	1876701
7km	70%	50000	4	258	3151660	343533	2767122	2120662
7km	70%	50000	4	333	4125440	404706	3681583	2753458
7km	70%	50000	4	289	3252401	334635	2888802	2233210
7km	70%	50000	4	241	3557693	341639	3173122	2412091
7km	70%	50000	4	204	3251654	310546	2908741	2247574
7km	70%	50000	4	271	3466703	356075	3071278	2485808
7km	70%	50000	4	216	3276320	311030	2929214	2188772
7km	70%	50000	4	286	3903417	401257	3438585	2610693
7km	70%	50000	4	184	2707993	302939	2382013	1855514
7km	70%	50000	4	285	3480747	339428	3100498	2263016
7km	70%	50000	4	269	2907165	275661	2586486	1837696
7km	70%	50000	4	183	3424416	343433	3053412	2256472
7km	70%	50000	4	303	3175775	311414	2835239	2016505
7km	70%	50000	4	203	2876803	303186	2533569	1919413
7km	70%	50000	4	214	2253807	254760	1987952	1705439
7km	70%	50000	4	214	2676728	273196	2377748	1997011
7km	70%	50000	4	250	3308185	314493	2949250	2007736
7km	70%	50000	4	264	2905688	295428	2564041	1960662
7km	70%	50000	4	205	2729841	295857	2408531	1866203
7km	70%	50000	4	268	3497083	333726	3133045	2142965
7km	70%	50000	4	185	3301895	346938	2926275	2179413
7km	70%	50000	4	351	3919291	346413	3511034	2335315
7km	70%	50000	4	197	2682026	287183	2371506	2045120
7km	70%	50000	4	344	3209165	336182	2832882	2476384
7km	70%	50000	4	255	4466345	393010	4042017	2716579
7km	70%	50000	4	247	2793580	266068	2505048	1839941
7km	70%	50000	4	250	3221625	309756	2867178	2010523
7km	70%	50000	4	229	3087684	306476	2746559	1993597
7km	70%	50000	4	322	4854221	407276	4406689	2763683
7km	70%	50000	4	268	3468031	336481	3092931	2250658
7km	70%	50000	4	221	2535497	278870	2218041	2041054
7km	70%	50000	4	297	2379833	254444	2101230	1820458
7km	70%	50000	4	199	3720154	375882	3304025	2350649
7km	70%	50000	4	292	3225653	305186	2890444	1905718
7km	70%	50000	4	275	3027073	307246	2683302	1853500
7km	70%	50000	4	176	2685974	297922	2361232	2022873
7km	70%	50000	4	198	2883757	297148	2549192	2009979
7km	70%	50000	4	291	3745085	329066	3383251	2275413
7km	70%	50000	4	224	3283078	303640	2951278	2002139
7km	70%	50000	4	336	4408862	339674	4027485	2454973
7km	70%	50000	4	191	3501167	324320	3156747	2205373
7km	70%	50000	4	189	3601266	378522	3171012	2455882
7km	70%	50000	4	272	3788753	353499	3400186	2443198
7km	70%	50000	4	188	2886750	289910	2553631	2042778
7km	70%	50000	4	254	3366273	342981	2977604	2133701
7km	70%	50000	4	286	2850413	297802	2516180	2171360
7km	70%	50000	4	243	3847972	359940	3436479	2707918
7km	70%	50000	4	172	2941473	311627	2601386	1884767
7km	70%	50000	4	229	3026124	305793	2692971	1943936
7km	70%	50000	4	257	4432080	393439	3982373	2701381
7km	70%	50000	4	191	2739497	304009	2405963	1926994
7km	70%	50000	4	259	3896788	370164	3489697	2191667
7km	70%	50000	4	260	3655133	317750	3303693	2334283
7km	70%	50000	4	265	4561852	387392	4112371	2786754
7km	70%	50000	4	264	3291554	324470	2910181	2140008
7km	70%	50000	4	200	4008634	384800	3589765	2371311
7km	70%	50000	4	328	2864321	283469	2557049	2007523
7km	70%	50000	4	233	3313791	346214	2934994	2316487
7km	70%	50000	4	267	3296617	327618	2937464	1729108
7km	70%	50000	4	231	3807980	342161	3411697	2176783
7km	70%	50000	4	231	3836022	325555	3472937	2229871
7km	70%	50000	4	175	2382038	256163	2108905	1732316
7km	70%	50000	4	229	3717995	358474	3310927	2136552
7km	70%	50000	4	281	2604037	263784	2303224	1760925
7km	70%	50000	4	310	3620848	332827	3236207	2115404
7km	70%	50000	4	248	3734110	330463	3379562	2036333
7km	70%	50000	4	233	4603548	480849	4073391	2664454
7km	70%	50000	4	199	3677723	373549	3270375	2200385
7km	70%	50000	4	286	3658565	378839	3251111	2416446
7km	70%	50000	4	237	3343532	338127	2960408	2239149
7km	70%	50000	4	233	3198653	333524	2834973	2226926
7km	70%	50000	4	300	3791337	384574	3364729	2554431
7km	70%	50000	4	166	2493261	277653	2204798	1639833
7km	70%	50000	4	233	3450897	324654	3087083	2137919
7km	70%	50000	4	301	4608065	395750	4159336	2529479
7km	70%	50000	4	196	4292622	414647	3809408	2654526
7km	70%	50000	4	293	2401457	237238	2134753	1854837
7km	70%	50000	4	233	3471078	323082	3108826	2128500
7km	70%	50000	4	385	3111082	293229	2765055	1931981
7km	70%	50000	4	248	3564470	345849	3166874	2395975
7km	70%	50000	4	257	4077921	378001	3655088	2411957
7km	70%	50000	4	292	3078470	322393	2741646	1969053
7km	70%	50000	4	229	4132885	392148	3717066	2543401
7km	70%	50000	4	270	3825890	387984	3409087	2250499
7km	70%	50000	4	193	2533908	273916	2237632	1633855
7km	70%	50000	4	305	3325714	328825	2963213	2281957
7km	70%	50000	4	233	2922814	283061	2614410	1813776
7km	70%	50000	4	170	2772973	322969	2416496	2225326
7km	70%	50000	4	258	3392531	348637	3012744	2064314
7km	70%	50000	4	271	3627333	358705	3225846	2252337
7km	70%	50000	4	279	3593242	371763	3172367	2283028
7km	70%	50000	4	286	4150467	397966	3731446	2431584
7km	70%	50000	4	221	3901857	389918	3484101	2448240
7km	70%	50000	4	232	4194388	397968	3762808	2470948
7km	70%	50000	4	186	3059992	301344	2715934	1970286
7km	70%	50000	4	247	3622483	350139	3218378	2189670
7km	70%	50000	4	232	2977667	291398	2652884	1960623
7km	70%	50000	4	248	3540239	363917	3139963	2195400
7km	70%	50000	4	300	3324776	330784	2961473	2381487
7km	70%	50000	4	268	2984870	283676	2663619	1983499
7km	70%	50000	4	244	4425501	420287	3971294	2761430
7km	70%	50000	4	347	3413769	335324	3035665	2352899
7km	70%	50000	4	258	3498746	335790	3121232	2400561
7km	70%	50000	4	194	3295799	336261	2908392	2071545
7km	70%	50000	4	369	3335377	317636	3004310	2105697
7km	70%	50000	4	293	3313709	296609	2983434	2395574
7km	70%	50000	4	273	4313236	396349	3867542	2724805
7km	70%	50000	4	393	2895015	282766	2570872	2056812
7km	70%	50000	4	222	2607866	264811	2295075	1805232
7km	70%	50000	4	420	3409289	331310	3031326	2272469
7km	70%	50000	4	216	3291766	336050	2932160	2239040
7km	70%	50000	4	250	3327760	321413	2966856	1988696
7km	70%	50000	4	229	3277950	331748	2918739	2124475
7km	70%	50000	4	240	4362544	420363	3908274	2555564
7km	70%	50000	4	185	3043764	314640	2697886	1853973
7km	70%	50000	4	233	2771113	281353	2457593	1908071
7km	70%	50000	4	239	3616754	363762	3215604	2379613
7km	70%	50000	4	296	3311834	332516	2949979	2276651
7km	70%	50000	4	249	2703781	284170	2387647	2045000
7km	70%	50000	4	255	3517061	342563	3142295	2210622
7km	70%	50000	4	213	3006573	315777	2658574	2067546
7km	70%	50000	4	251	3049500	318892	2695375	1819798
7km	70%	50000	4	338	3216791	301627	2885913	2236241
7km	70%	50000	4	236	3834342	358611	3421681	2169424
7km	70%	50000	4	268	3526212	322946	3175325	2308357
7km	70%	50000	4	238	3402129	301565	3070553	2065660
7km	70%	50000	4	206	3104960	311805	2774402	2146423
7km	70%	50000	4	295	2634937	290745	2325791	1972762
7km	70%	50000	4	227	3293670	342990	2920559	2221638
7km	70%	50000	4	373	2800067	296308	2477962	2303186
7km	70%	50000	4	212	2586505	264122	2301919	1704906
7km	70%	50000	4	222	3003682	298998	2659064	2026912
7km	70%	50000	4	223	4014568	344956	3623319	2215438
7km	70%	50000	4	260	3335264	328638	2967714	1876841
7km	70%	50000	4	221	3256323	323765	2900240	2106898
7km	70%	50000	4	343	3805298	342326	3419882	2580464
7km	70%	50000	4	199	3113678	302839	2780451	1862796
7km	70%	50000	4	314	3366620	354014	2981529	2339758
7km	70%	50000	4	288	3262573	326324	2889976	2053526
7km	70%	50000	4	207	2814469	292959	2482741	2026636
7km	70%	50000	4	304	2916460	282258	2605360	1848142
7km	70%	50000	4	387	3733880	400040	3282697	2349748
7km	70%	50000	4	361	3337595	330546	2981168	2148019
7km	70%	50000	4	244	2650266	296317	2318997	1963951
7km	70%	50000	4	248	3161830	310176	2825874	2152545
7km	70%	50000	4	308	4141847	356043	3753674	2589241
7km	70%	50000	4	338	3377675	321817	3014808	2231243
7km	70%	50000	4	248	3013840	290432	2692426	1897468
7km	70%	50000	4	257	3207773	334938	2847944	1994722
7km	70%	50000	4	538	2769484	277849	2447472	1922460
7km	70%	50000	4	300	3001167	310424	2667965	1845593
7km	70%	50000	4	275	4114292	358558	3716764	2612758
7km	70%	50000	4	271	4064281	364809	3679972	2603885
7km	70%	50000	4	235	2698511	270812	2392404	1758787
7km	70%	50000	4	192	3083547	311509	2735955	2140679
7km	70%	50000	4	274	2915847	248746	2644302	2112819
7km	70%	50000	4	235	3341406	323571	2970008	2060070
7km	70%	50000	4	247	4452506	402351	4021851	2618567
7km	70%	50000	4	190	3073749	329844	2712768	2053627
7km	70%	50000	4	271	3517476	350431	3128834	2272712
7km	70%	50000	4	240	3289800	313475	2948010	1972951
7km	70%	50000	4	220	3575225	303552	3227678	2303842
7km	70%	50000	4	196	3149340	327111	2798031	2180628
7km	70%	50000	4	242	3538749	310331	3204102	1982381
7km	70%	50000	4	261	3465061	359080	3069080	2323579
7km	70%	50000	4	204	2977380	301599	2647338	2312894
7km	70%	50000	4	212	2914827	291100	2585701	1822602
7km	70%	50000	4	259	3088836	287412	2771165	1969591
7km	70%	50000	4	215	3249811	345178	2873412	2065455
7km	70%	50000	4	304	3817441	350908	3424017	2445469
7km	70%	50000	4	188	3315326	350653	2939160	2104698
7km	70%	50000	4	317	4907438	425834	4429798	2727427
7km	70%	50000	4	233	3937274	373973	3517225	2483784
7km	70%	50000	4	251	3538001	372697	3122712	2286328
7km	70%	50000	4	232	2442935	270194	2141022	1808574
7km	70%	50000	4	264	3757681	349385	3379009	2193829
7km	70%	50000	4	232	3271514	326841	2873491	2262010
7km	70%	50000	4	212	3169278	344296	2787769	2347178
7km	70%	50000	4	220	2641815	281801	2334670	1818785
7km	70%	50000	4	239	3461576	337302	3084128	2286472
7km	70%	50000	4	240	4075658	405558	3587125	2434154
7km	70%	50000	4	345	3448299	320233	3098993	2145335
7km	70%	50000	4	190	3580674	348563	3200700	2569897
7km	70%	50000	4	280	3924030	378988	3507306	2530457
7km	70%	50000	4	225	2894271	301610	2561489	2116329
7km	70%	50000	4	314	3983162	384881	3562298	3013681
7km	70%	50000	4	370	4155883	392485	3727108	2381660
7km	70%	50000	4	198	3210876	328656	2843347	2191610
7km	70%	50000	4	185	2808892	284516	2506836	1754656
7km	70%	50000	4	192	3037274	295382	2725131	2026892
7km	70%	50000	4	223	3675125	343488	3291721	2257749
7km	70%	50000	4	183	2318588	233837	2061280	1639105
7km	70%	50000	4	207	3076099	295553	2749007	2132392
7km	70%	50000	4	255	3374489	339509	3000718	2361079
7km	70%	50000	4	248	2839183	284494	2527104	1753376
7km	70%	50000	4	206	3940163	378017	3526446	2378202
7km	70%	50000	4	276	2615634	266057	2330654	1885163
7km	70%	50000	4	227	2430613	255486	2148837	1648096
7km	70%	50000	4	213	4374234	399034	3913237	2662396
7km	70%	50000	4	171	2685471	280372	2367660	1991628
7km	70%	50000	4	284	3169670	344002	2787862	2127785
7km	70%	50000	4	181	2997731	322503	2637881	2073272
7km	70%	50000	4	285	3004520	281318	2699867	2143333
7km	70%	50000	4	241	3826468	376087	3423000	2137873
7km	70%	50000	4	301	3061373	323115	2711613	2005361
7km	70%	50000	4	456	3021243	279787	2722796	2380561
7km	70%	50000	4	218	3200154	345330	2841311	1861285
7km	70%	50000	4	203	3445000	341452	3069299	2099493
7km	70%	50000	4	248	2993327	291294	2662557	2066057
7km	70%	50000	4	227	3189547	302689	2843026	2209864
7km	70%	50000	4	248	2649621	275849	2344697	1857920
7km	70%	50000	4	246	3979240	396533	3542530	2197136
7km	70%	50000	4	270	3924559	357796	3546745	2378854
7km	70%	50000	4	208	3617621	365263	3208777	2218116
7km	70%	50000	4	277	3706403	366183	3295332	2227316
7km	70%	50000	4	231	2881080	296065	2560950	2022583
7km	70%	50000	4	219	3450391	362592	3048950	2335356
7km	70%	50000	4	236	3094257	329959	2714530	1903127
7km	70%	50000	4	164	3073030	289348	2752991	2020872
7km	70%	50000	4	257	2914958	278116	2613869	2026348
7km	70%	50000	4	254	3284617	321832	2919023	2011958
7km	70%	50000	4	145	2272586	238660	2009793	1597594
7km	70%	50000	4	261	3963429	398513	3506089	2482709
7km	70%	50000	4	252	3864068	373108	3442660	2575673
7km	70%	50000	4	278	3162692	302013	2805920	2094019
7km	70%	50000	4	179	3359164	329806	2982485	2141941
7km	70%	50000	4	287	3407446	336162	3039201	2295919
7km	70%	50000	4	218	3635628	346962	3247583	2122915
7km	70%	50000	4	249	2950605	309703	2622228	2010231
7km	70%	50000	4	288	3216128	348888	2830810	2434511
7km	70%	50000	4	272	3643018	330832	3272743	2346183
7km	70%	50000	4	207	3079205	320451	2745228	2006362
7km	70%	50000	4	222	2987486	276457	2688415	2062261
7km	70%	50000	4	224	2923903	312232	2579518	2014063
7km	70%	50000	4	294	2902508	308187	2570098	1943112
7km	70%	50000	4	192	3218726	299021	2879285	2225348
7km	70%	50000	4	258	4260287	352249	3863122	2462438
7km	70%	50000	4	400	3800021	349360	3406592	2562716
7km	70%	50000	4	274	2453595	252884	2176672	1629949
7km	70%	50000	4	242	3589221	322686	3231873	2244073
7km	70%	50000	4	183	3052855	305154	2729105	2045351
7km	70%	50000	4	341	2747836	254901	2473928	1964226
7km	70%	50000	4	173	3708353	382647	3279226	2176696
7km	70%	50000	4	202	2727733	287612	2404607	2018007
7km	70%	50000	4	329	2762191	297539	2430297	2018502
7km	70%	50000	4	247	2300009	269727	2004962	1752675
7km	70%	50000	4	259	3083698	277145	2766682	2115374
7km	70%	50000	4	247	3882111	331743	3512213	2282457
7km	70%	50000	4	304	4159501	385696	3736715	2625269
7km	70%	50000	4	355	3400151	373330	3001520	2303722
7km	70%	50000	4	293	3484964	333558	3114288	2231305
7km	70%	50000	4	242	4347167	388309	3923713	2575057
7km	70%	50000	4	276	4328696	397306	3891281	2596311
7km	70%	50000	4	319	4338505	376904	3897599	2659757
7km	70%	50000	4	215	4493530	391061	4068351	2764516
7km	70%	50000	4	220	2336070	237758	2077022	1621925
7km	70%	50000	4	211	3524132	349103	3153208	2278926
7km	70%	50000	4	207	3675532	371199	3268706	2548859
7km	70%	50000	4	188	2409242	260058	2117015	1688989
7km	70%	50000	4	255	2871138	287521	2556597	2058246
7km	70%	50000	4	320	3412094	356538	3020050	2266322
7km	70%	50000	4	227	3464376	333903	3089172	2527027
7km	70%	50000	4	293	3245044	322034	2884806	2023749
7km	70%	50000	4	317	4318300	388832	3877306	2575640
7km	70%	50000	4	344	4470089	387551	4061740	2530949
7km	70%	50000	4	251	3651896	316934	3314717	2093893
7km	70%	50000	4	235	3052883	325252	2678929	2160895
7km	70%	50000	4	277	3223616	329405	2845838	2378113
7km	70%	50000	4	255	3424540	377591	3008113	2297693
7km	70%	50000	4	300	4189225	389289	3763850	3120482
7km	70%	50000	4	229	3055082	320088	2709202	2317389
7km	70%	50000	4	242	3479290	371345	3084930	2420734
7km	70%	50000	4	334	2810996	281629	2504044	1835516
7km	70%	50000	4	260	3912406	343956	3533999	2480983
7km	70%	50000	4	210	3338202	349319	2961939	2110262
7km	70%	50000	4	236	3939571	389788	3504356	2493353
7km	70%	50000	4	222	2720959	264818	2434017	1752185
7km	70%	50000	4	180	3142342	318166	2779681	2154382
7km	70%	50000	4	194	3090296	313988	2740777	1760434
7km	70%	50000	4	317	3760687	376657	3324036	2280082
7km	70%	50000	4	219	3080380	333900	2718413	2436141
7km	70%	50000	4	280	3307320	331004	2940528	2221127
7km	70%	50000	4	245	4076157	396524	3642841	2726437
7km	70%	50000	4	215	3342361	336315	2966696	2084097
7km	70%	50000	4	232	2344911	263146	2043777	1739642
7km	70%	50000	4	217	3216394	332252	2850502	2063151
7km	70%	50000	4	199	3186694	319439	2837589	2216277
7km	70%	50000	4	257	4210791	380344	3782090	2472473
7km	70%	50000	4	296	2496657	269965	2202029	1716716
7km	70%	50000	4	229	3114079	315840	2764288	2053072
7km	70%	50000	4	366	3785112	391119	3364624	2505719
7km	70%	50000	4	215	3450568	346707	3073961	2279648
7km	70%	50000	4	252	3168502	304618	2841817	2362036
7km	70%	50000	4	251	3296098	329387	2926955	2091061
7km	70%	50000	4	215	3616933	332933	3241449	2470734
7km	70%	50000	4	338	3294687	312827	2939486	2113440
7km	70%	50000	4	295	2728692	271658	2430993	1894669
7km	70%	50000	4	367	3471278	348926	3090641	2416414
7km	70%	50000	4	206	2976036	310478	2640726	1998144
7km	70%	50000	4	211	3466863	352888	3093403	2222706
7km	70%	50000	4	260	3950514	329341	3580988	2225414
7km	70%	50000	4	298	4173064	399879	3733601	2769542
7km	70%	50000	4	238	3550586	350357	3143068	2275242
7km	70%	50000	4	219	3039446	319226	2672317	2151977
7km	70%	50000	4	310	4236442	381956	3826041	2718222
7km	70%	50000	4	311	3885849	358121	3487652	2501254
7km	70%	50000	4	266	2874344	282185	2567892	1973258
7km	70%	50000	4	296	4153217	391460	3700660	2238799
7km	70%	50000	4	321	3400581	322784	3030829	2304619
7km	70%	50000	4	368	3332870	326950	2971543	2195822
7km	70%	50000	4	248	3695459	372943	3277415	2601769
7km	70%	50000	4	223	2873525	309276	2526687	2019566
7km	70%	50000	4	321	3916443	417140	3456699	2549435
7km	70%	50000	4	176	3582726	345906	3200726	2416391
7km	70%	50000	4	204	3085390	307050	2751948	1855758
7km	70%	50000	4	171	2360506	241039	2090033	1631090
7km	70%	50000	4	436	3574741	353821	3177325	2108588
7km	70%	50000	4	218	3946503	400236	3503546	2268835
7km	70%	50000	4	289	3669590	350112	3261294	2820262
7km	70%	50000	4	212	3146641	331365	2789645	1979723
7km	70%	50000	4	255	3275594	344220	2902348	2124376
7km	70%	50000	4	130	3042357	322373	2670545	1873468
7km	70%	50000	4	236	3648826	351483	3269927	2014890
7km	70%	50000	4	217	3281535	319909	2940121	2286823
7km	70%	50000	4	198	3554998	335762	3171764	2490372
7km	70%	50000	4	270	2792381	277114	2476734	2187025
7km	70%	50000	4	195	2936366	301845	2609165	2064415
7km	70%	50000	4	321	2994458	306801	2657631	2002659
7km	70%	50000	4	199	2938990	295385	2610406	1926570
7km	70%	50000	4	273	3900100	369648	3495466	2450347
7km	70%	50000	4	271	3485890	348194	3100447	2024954
7km	70%	50000	4	211	3520552	362824	3120279	2040157
7km	70%	50000	4	179	3320042	342463	2944779	1925537
7km	70%	50000	4	199	3593398	338726	3227594	2260915
7km	70%	50000	4	250	3568372	318379	3204455	2250476
7km	70%	50000	4	284	3257076	335593	2893810	2141975
7km	70%	50000	4	212	3367398	352140	2972289	2083359
7km	70%	50000	4	216	3070196	306179	2737741	1827613
7km	70%	50000	4	242	3035549	301470	2693081	1935880
7km	70%	50000	4	218	3496086	325741	3125801	2325882
7km	70%	50000	4	224	4233600	390480	3780804	2919613
7km	70%	50000	4	194	2732569	281085	2434082	1922300
7km	70%	50000	4	253	3803484	370043	3404727	2822352
7km	70%	50000	4	223	3546840	319900	3180818	2357690
7km	70%	50000	4	445	3232128	300887	2907156	2307428
7km	70%	50000	4	244	3423820	352724	3022405	2465809
7km	70%	50000	4	297	3191227	316912	2814206	2269117
7km	70%	50000	4	176	3007535	281886	2708311	2061063
7km	70%	50000	4	233	4025401	343505	3647032	2684123
7km	70%	50000	4	255	3279596	319718	2924134	2081902
7km	70%	50000	4	221	4060830	356867	3675828	2401473
7km	70%	50000	4	286	4040120	340073	3672997	2332014
7km	70%	50000	4	222	5123851	433563	4650882	2863973
7km	70%	50000	4	288	3042166	326674	2682054	2060867
7km	70%	50000	4	235	4771876	390693	4319777	2897926
7km	70%	50000	4	297	3829459	338773	3463370	2348015
7km	70%	50000	4	190	3107237	302937	2778882	1997883
7km	70%	50000	4	345	3074895	299206	2722553	2081591
7km	70%	50000	4	331	2999924	289725	2677707	2086693
7km	70%	50000	4	189	4474115	395589	4041048	2276842
7km	70%	50000	4	215	3527787	353142	3145257	2093458
7km	70%	50000	4	216	2472400	252783	2190878	1755514
7km	70%	50000	4	272	3530698	374083	3105340	2263575
7km	70%	50000	4	233	3244924	312453	2903364	1948812
7km	70%	50000	4	238	1825733	201356	1600680	1492457
7km	70%	50000	4	198	3796715	387451	3374629	2380823
7km	70%	50000	4	210	2488415	257798	2198081	1698887
7km	70%	50000	4	290	2853494	267421	2556002	1955929
7km	70%	50000	4	313	3067839	310849	2729916	1893945
7km	70%	50000	4	412	3982563	323702	3630239	2472857
7km	70%	50000	4	286	3149887	289484	2830914	2211078
7km	70%	50000	4	215	3307779	331312	2937541	2307124
7km	70%	50000	4	279	3130344	325852	2777746	2182295
7km	70%	50000	4	337	2862415	286066	2531277	2182540
7km	70%	50000	4	236	2930769	300552	2584837	2018242
7km	70%	50000	4	181	2428838	249165	2163963	1716883
7km	70%	50000	4	195	3607929	342239	3226464	2255436
7km	70%	50000	4	273	3092729	311036	2754668	2061765
7km	70%	50000	4	270	3917473	341462	3544156	2172711
7km	70%	50000	4	217	4319966	404684	3885602	2561039
7km	70%	50000	4	267	3942255	395069	3517305	2330316
7km	70%	50000	4	293	3144486	319204	2800760	2027242
7km	70%	50000	4	302	3917084	350262	3530737	2633718
7km	70%	50000	4	211	2640396	289499	2302160	1974435
7km	70%	50000	4	163	2551724	281122	2253348	1699699
7km	70%	50000	4	309	3249469	330685	2893402	1919668
7km	70%	50000	4	415	3345710	333333	2968965	2112268
7km	70%	50000	4	344	3630688	371390	3220458	2137454
7km	70%	50000	4	276	3676468	316287	3322210	2254524
7km	70%	50000	4	289	2812203	280765	2504940	1961545
7km	70%	50000	4	251	3460174	315241	3104081	2261536
7km	70%	50000	4	317	3264225	278415	2957758	2264486
7km	70%	50000	4	232	2609567	247783	2342223	1904333
7km	70%	50000	4	277	4475363	366935	4072184	2444836
7km	70%	50000	4	315	3291834	316072	2916531	1915459
7km	70%	50000	4	248	3678713	400568	3235273	2657728
7km	70%	50000	4	297	4548241	392392	4119009	2705699
7km	70%	50000	4	204	3132135	315316	2780331	1810338
7km	70%	50000	4	194	2319841	299757	1992056	1837033
7km	70%	50000	4	262	3704288	356846	3308707	2219847
7km	70%	50000	4	398	4212155	390333	3762431	2510436
7km	70%	50000	4	200	3742657	376734	3336308	2450002
7km	70%	50000	4	211	3171287	323648	2809436	1936875
7km	70%	50000	4	231	3320759	330836	2955387	1994408
7km	70%	50000	4	216	3154979	306811	2809576	2001381
7km	70%	50000	4	314	3746196	377828	3330593	2261879
7km	70%	50000	4	223	2880142	311281	2541535	2000782
7km	70%	50000	4	231	3884838	403229	3414204	2486378
7km	70%	50000	4	249	3367772	322769	3022791	2056113
7km	70%	50000	4	234	4398166	385911	3960070	2818387
7km	70%	50000	4	258	3465889	356127	3075640	2188794
7km	70%	50000	4	286	3053993	295591	2725276	2301459
7km	70%	50000	4	312	3814948	367254	3414108	2205969
7km	70%	50000	4	216	3642094	314803	3285937	2082476
7km	70%	50000	4	198	3337229	334401	2974279	2189216
7km	70%	50000	4	213	2930462	273402	2629519	1606114
7km	70%	50000	4	208	2991616	295627	2676376	1916235
7km	70%	50000	4	364	2833708	298221	2511924	1850707
7km	70%	50000	4	243	3693957	352025	3304184	2252610
7km	70%	50000	4	229	3467539	323466	3112000	2450769
7km	70%	50000	4	251	3287821	311842	2952218	2260822
7km	70%	50000	4	300	3811466	382772	3396381	2258438
7km	70%	50000	4	244	3562866	365864	3175666	1975750
7km	70%	50000	4	248	2840701	275862	2539663	1953040
7km	70%	50000	4	211	3328098	300520	3001982	2107279
7km	70%	50000	4	274	3487589	318946	3136649	2214734
7km	70%	50000	4	479	3093950	358550	2690175	2203572
7km	70%	50000	4	413	4599294	397223	4166325	2702334
7km	70%	50000	4	264	2696556	288413	2373103	1825966
7km	70%	50000	4	256	3007591	293613	2679414	2005724
7km	70%	50000	4	337	2920261	297270	2600618	2133994
7km	70%	50000	4	340	3311195	303153	2983298	2312064
7km	70%	50000	4	367	3177943	309024	2817522	1947667
7km	70%	50000	4	189	2931529	301657	2597134	1818370
7km	70%	50000	4	206	2450809	271002	2158801	1752167
7km	70%	50000	4	219	3356253	330006	2992043	2161204
7km	70%	50000	4	257	4003261	378637	3574811	2865163
7km	70%	50000	4	179	2754414	281877	2454186	1685388
7km	70%	50000	4	243	3827412	373515	3396455	2673863
7km	70%	50000	4	202	3255996	329353	2897740	2216823
7km	70%	50000	4	243	3322840	336311	2937285	2322321
7km	70%	50000	4	251	3356630	311264	2994200	2260114
7km	70%	50000	4	202	3186187	342216	2793576	2123090
7km	70%	50000	4	201	2477175	269939	2181508	1737332
7km	70%	50000	4	280	3894198	367810	3485165	2375194
7km	70%	50000	4	336	4173192	372878	3769015	2496455
7km	70%	50000	4	354	4260601	385060	3841434	2564543
7km	70%	50000	4	243	3225296	310934	2883123	2404423
7km	70%	50000	4	201	3071911	272584	2766003	2440281
7km	70%	50000	4	227	2843358	308437	2480267	2213030
7km	70%	50000	4	294	3475304	329884	3110351	2178897
7km	70%	50000	4	192	3390266	342988	3011178	2274605
7km	70%	50000	4	433	3806152	336682	3425765	2875916
7km	70%	50000	4	305	2738289	295697	2412588	1919561
7km	70%	50000	4	193	3742451	350625	3332420	2159189
7km	70%	50000	4	320	3264613	361653	2884630	2313318
7km	70%	50000	4	312	3952878	351962	3572730	2418777
7km	70%	50000	4	257	3276084	334089	2907568	2012378
7km	70%	50000	4	268	2771383	306938	2438449	1971119
7km	70%	50000	4	209	3488372	340239	3116478	1943868
7km	70%	50000	4	275	3618239	363714	3218522	2414538
7km	70%	50000	4	228	3332232	347169	2963590	2148585
7km	70%	50000	4	252	3230951	315144	2881872	2037420
7km	70%	50000	4	194	2912831	299990	2589598	2038957
7km	70%	50000	4	238	4137092	365914	3727440	2544287
7km	70%	50000	4	191	3260689	321817	2916472	1942742
7km	70%	50000	4	336	3360218	336958	2993909	2254287
7km	70%	50000	4	263	3366447	333120	3002467	2380327
7km	70%	50000	4	200	3473197	318054	3124707	2197625
7km	70%	50000	4	285	3178126	300387	2847313	2208590
7km	70%	50000	4	259	3430907	334450	3065336	2133031
7km	70%	50000	4	280	3937791	355922	3533612	2503902
7km	70%	50000	4	238	2773516	271776	2467260	1825844
7km	70%	50000	4	209	3484085	338165	3111151	2346234
7km	70%	50000	4	212	3220562	325533	2868367	2328041
7km	70%	50000	4	242	3230984	343429	2864292	2166547
7km	70%	50000	4	306	3671320	349321	3300277	2329394
7km	70%	50000	4	283	3432384	337966	3071167	2055667
7km	70%	50000	4	271	3693789	369807	3297746	2476879
7km	70%	50000	4	238	3200222	324016	2831987	1990991
7km	70%	50000	4	233	3508698	335445	3129873	2129021
7km	70%	50000	4	334	4757656	439637	4270348	3128775
7km	70%	50000	4	287	3201209	309548	2863450	2295133
7km	70%	50000	4	334	3346461	352854	2956866	2500994
7km	70%	50000	4	208	3049212	302710	2718884	2010898
7km	70%	50000	4	201	3157131	325241	2809375	1945201
7km	70%	50000	4	231	3010696	279735	2702639	1828573
7km	70%	50000	4	185	3951524	337654	3556393	2446810
7km	70%	50000	4	203	3422015	347534	3042432	2076496
7km	70%	50000	4	232	3180777	317067	2836644	2260920
7km	70%	50000	4	302	3726834	360704	3348054	2384575
7km	70%	50000	4	218	3874364	384374	3462384	2138496
7km	70%	50000	4	273	3242818	321406	2888414	1929537
7km	70%	50000	4	257	3892783	349553	3514177	2149566
7km	70%	50000	4	298	2530649	255453	2219946	1992454
7km	70%	50000	4	256	3809810	376951	3401204	2290283
7km	70%	50000	4	226	3308104	332390	2932908	1990093
7km	70%	50000	4	280	2983663	313887	2645496	1985781
7km	70%	50000	4	267	3097998	283529	2785406	2270382
7km	70%	50000	4	227	2465120	255795	2186114	1670819
7km	70%	50000	4	286	3391751	307067	3050615	2087461
7km	70%	50000	4	218	3932776	333338	3572298	2494152
7km	70%	50000	4	262	3289516	352296	2888064	2345020
7km	70%	50000	4	280	2833020	304687	2495572	2081303
7km	70%	50000	4	261	3355457	309909	3010789	2043703
7km	70%	50000	4	250	3773865	363533	3376846	2223694
7km	70%	50000	4	352	3113128	318836	2745109	2088207
7km	70%	50000	4	189	3567629	372858	3162712	2268654
7km	70%	50000	4	269	3584814	285756	3275846	2218511
7km	70%	50000	4	260	4006283	411925	3563455	2880547
7km	70%	50000	4	282	3659061	341132	3274675	2263827
7km	70%	50000	4	193	3691694	353558	3295911	2293568
7km	70%	50000	4	308	2870935	280064	2563697	1933883
7km	70%	50000	4	343	4543896	396816	4106673	2360959
7km	70%	50000	4	243	3803400	398051	3367414	2401100
7km	70%	50000	4	187	2754018	275277	2453481	1765983
7km	70%	50000	4	237	3742901	360742	3347373	2072619
7km	70%	50000	4	241	3638974	338646	3266032	2210804
7km	70%	50000	4	206	3220913	305040	2879669	1994858
7km	70%	50000	4	290	3181102	340930	2800087	2388517
7km	70%	50000	4	418	4208118	340255	3789974	2282573
7km	70%	50000	4	205	3532221	364892	3137109	2418526
7km	70%	50000	4	300	4847047	374914	4425939	2866785
7km	70%	50000	4	224	3289995	336036	2928236	2122913
7km	70%	50000	4	323	2430024	252356	2134055	1861013
7km	70%	50000	4	251	3323698	330356	2960369	2023593
7km	70%	50000	4	175	3138210	297368	2808153	1965409
7km	70%	50000	4	256	3928256	378007	3494438	2421945
7km	70%	50000	4	236	3092455	280379	2780264	1869131
7km	70%	50000	4	228	3402184	340155	3027588	2258684
7km	70%	50000	4	171	3086422	341038	2707783	2025075
7km	70%	50000	4	244	3140483	318644	2781127	1934372
7km	70%	50000	4	276	3370583	339696	2990241	2124870
7km	70%	50000	4	247	3080850	290273	2762261	1941264
7km	70%	50000	4	257	3149059	296261	2803788	1801168
7km	70%	50000	4	257	2879269	271088	2575757	1949270
7km	70%	50000	4	324	4046457	345241	3663394	2798252
7km	70%	50000	4	240	4478453	391403	4048001	2682205
7km	70%	50000	4	244	4597729	391734	4176476	2598141
7km	70%	50000	4	269	3395049	333836	3037008	1891269
7km	70%	50000	4	271	3769388	356069	3360345	2073956
7km	70%	50000	4	312	3431525	309827	3054989	2235970
7km	70%	50000	4	317	3480685	334573	3105579	2157746
7km	70%	50000	4	245	3741774	337078	3357768	2274793
7km	70%	50000	4	208	2714385	261901	2434277	1790640
7km	70%	50000	4	231	3147376	340323	2771588	2230134
7km	70%	50000	4	206	3231090	331308	2883430	2117140
7km	70%	50000	4	332	3011017	298334	2680534	2149271
7km	70%	50000	4	210	3546529	370168	3134174	2214264
7km	70%	50000	4	227	3419169	340679	3041569	2071440
7km	70%	50000	4	306	3499743	338889	3125627	2190114
7km	70%	50000	4	241	3960241	383602	3545545	2363421
7km	70%	50000	4	286	3506143	345563	3120406	2144817
7km	70%	50000	4	216	2143651	246255	1871680	1510297
7km	70%	50000	4	271	3323627	300483	2982112	2162563
7km	70%	50000	4	292	3138905	263493	2843691	2157071
7km	70%	50000	4	299	2998340	316672	2657468	2085156
7km	70%	50000	4	294	3783790	389773	3364666	2223095
7km	70%	50000	4	241	3135787	295401	2812269	1859461
7km	70%	50000	4	357	3318919	336236	2953289	2112934
7km	70%	50000	4	248	2984934	305071	2655264	2095673
7km	70%	50000	4	225	2850082	298704	2521549	2069720
7km	70%	50000	4	250	3210584	314613	2864047	1856615
7km	70%	50000	4	203	4005047	372907	3588899	2248396
7km	70%	50000	4	343	3823057	393742	3403401	2719127
7km	70%	50000	4	269	3029447	301945	2695604	2196360
7km	70%	50000	4	184	3129434	307414	2794081	2002950
7km	70%	50000	4	327	3555968	361469	3157962	1942482
7km	70%	50000	4	229	4408106	381075	4008134	2489164
7km	70%	50000	4	259	3325553	317034	2964126	2211930
7km	70%	50000	4	232	3320237	312191	2973828	2163770
7km	70%	50000	4	261	3218891	323281	2875759	2187140
7km	70%	50000	4	171	3425881	347256	3029909	2087469
7km	70%	50000	4	228	3069914	284288	2742020	2052817
7km	70%	50000	4	244	3064528	318637	2699345	2361046
7km	70%	50000	4	214	2792259	298537	2453401	2083714
7km	70%	50000	4	221	3458698	360193	3074842	2268001
7km	70%	50000	4	208	2847247	325905	2488602	2247801
7km	70%	50000	4	172	3117817	316160	2772799	1994363
7km	70%	50000	4	256	3479426	346196	3099710	1984215
7km	70%	50000	4	278	4630901	415360	4169852	2605189
7km	70%	50000	4	288	3181966	317622	2830165	2022393
7km	70%	50000	4	196	3665034	306646	3330933	2197231
7km	70%	50000	4	227	3122591	317147	2785582	1930648
7km	70%	50000	4	303	2372000	244180	2107406	1836752
7km	70%	50000	4	178	2619330	267708	2333388	1710187
7km	70%	50000	4	302	4660327	418312	4164613	2850782
7km	70%	50000	4	240	3697644	387403	3262568	2455581
7km	70%	50000	4	260	3764484	391869	3309958	2513138
7km	70%	50000	4	237	3503705	347980	3120912	2150289
7km	70%	50000	4	228	4129290	370973	3725732	2529656
7km	70%	50000	4	390	4146934	387457	3724899	2632964
7km	70%	50000	4	245	2953043	315365	2610496	2041760
7km	70%	50000	4	189	3277077	319181	2928332	1890772
7km	70%	50000	4	306	3208082	310579	2863616	1908870
7km	70%	50000	4	216	3486615	355660	3098454	1993644
7km	70%	50000	4	200	3389018	330723	3019469	2402270
7km	70%	50000	4	172	3699922	359728	3308478	2231536
7km	70%	50000	4	299	4363649	393819	3925648	2821418
7km	70%	50000	4	229	2654446	279586	2359987	1758205
7km	70%	50000	4	238	3618542	308787	3272267	2131251
7km	70%	50000	4	306	3771909	372743	3378517	2403004
7km	70%	50000	4	280	2557685	263993	2263617	1964872
7km	70%	50000	4	289	3382854	357047	3005748	2398607
7km	70%	50000	4	217	2903912	300020	2572355	2013419
7km	70%	50000	4	228	3076671	301715	2738730	2013686
7km	70%	50000	4	230	3581351	337553	3215545	2117142
7km	70%	50000	4	180	3439235	350640	3060873	2077944
7km	70%	50000	4	255	3566649	346731	3172178	2554168
7km	70%	50000	4	217	3527125	341860	3161799	2237289
7km	70%	50000	4	310	3824531	383135	3403951	2362993
7km	70%	50000	4	176	3842120	378673	3425220	2628901
7km	70%	50000	4	307	3677793	335634	3309117	2143693
7km	70%	50000	4	193	3073779	307695	2726426	2145264
7km	70%	50000	4	193	2734752	281433	2432413	1969570
7km	70%	50000	4	307	3763533	352148	3374430	2119703
7km	70%	50000	4	209	3526397	327523	3156461	2492716
7km	70%	50000	4	340	4983031	438237	4497599	3140149
7km	70%	50000	4	231	3877233	367202	3477515	2678124
7km	70%	50000	4	325	4442343	397773	4010437	2493830
7km	70%	50000	4	277	2896630	285313	2567098	2101593
7km	70%	50000	4	211	3174080	331604	2778815	2203385
7km	70%	50000	4	223	2898463	281251	2577501	1812083
7km	70%	50000	4	238	2932254	300603	2598008	1985011
7km	70%	50000	4	282	2769750	301744	2430659	2034719
7km	70%	50000	4	228	3815103	415741	3353678	2657452
7km	70%	50000	4	234	2656903	287057	2339850	2032443
7km	70%	50000	4	185	2913150	310559	2566009	1954534
7km	70%	50000	4	373	3510813	319948	3161782	2107905
7km	70%	50000	4	236	3526802	339092	3141488	2453132
7km	70%	50000	4	216	3143374	302071	2801612	1918256
7km	70%	50000	4	239	3151208	316820	2808809	1976437
7km	70%	50000	4	263	3561181	350433	3185368	2317468
7km	70%	50000	4	243	3629800	354230	3238495	2200653
7km	70%	50000	4	228	2568090	277045	2274241	1917816
7km	70%	50000	4	219	3330621	319917	2975034	2060946
7km	70%	50000	4	178	3003006	291234	2683361	2069059
7km	70%	50000	4	278	2676853	284551	2340262	1994618
7km	70%	50000	4	249	3547412	321886	3188600	2119024
7km	70%	50000	4	208	4825344	396928	4385644	2860910
7km	70%	50000	4	336	2556548	260497	2258637	1894701
7km	70%	50000	4	276	3296999	344498	2905830	2195131
7km	70%	50000	4	282	2916426	297616	2583087	1981936
7km	70%	50000	4	246	3345750	326721	2964341	2070512
7km	70%	50000	4	305	2456338	284192	2147587	2195076
7km	70%	50000	4	262	3547298	377846	3132660	2195447
7km	70%	50000	4	312	3255949	310564	2908357	2139741
7km	70%	50000	4	353	3774608	394016	3337421	2573395
7km	70%	50000	4	325	3910857	344676	3531959	2398018
7km	70%	50000	4	208	3935716	341425	3539836	2463829
7km	70%	50000	4	193	2990009	297403	2661165	2082447
7km	70%	50000	4	318	2619277	267517	2327479	1794772
7km	70%	50000	4	249	3713862	333251	3349774	2221139
7km	70%	50000	4	323	2711418	277135	2392711	1864699
7km	70%	50000	4	246	2263540	227009	2017568	1627435
7km	70%	50000	4	227	3357501	328187	3006009	2083497
7km	70%	50000	4	288	3676068	371700	3274532	2524169
7km	70%	50000	4	277	3345758	345278	2967780	1859587
7km	70%	50000	4	189	2569901	291299	2224474	2048222
7km	70%	50000	4	267	2767195	256364	2489756	1927418
7km	70%	50000	4	293	3285343	338912	2920121	2291415
7km	70%	50000	4	269	3156911	288159	2835885	1961074
7km	70%	50000	4	261	3467983	331624	3107923	1973822
7km	70%	50000	4	314	3705679	358755	3313513	2400825
7km	70%	50000	4	274	3703268	380757	3286946	2400491
7km	70%	50000	4	243	3892701	339004	3506362	2388920
7km	70%	50000	4	241	3654124	363268	3262179	2371217
7km	70%	50000	4	228	2128718	219893	1888124	1692899
7km	70%	50000	4	180	3384694	329652	3027088	2070986
7km	70%	50000	4	260	2849862	321047	2503970	2201054
7km	70%	50000	4	240	3042833	307101	2716444	1979496
7km	70%	50000	4	194	3653439	320832	3283926	2241870
7km	70%	50000	4	236	3705199	356333	3295362	2064914
7km	70%	50000	4	229	4127773	370029	3721562	2340457
7km	70%	50000	4	184	3087830	279366	2784232	1948838
7km	70%	50000	4	306	3442549	316268	3078380	2645737
7km	70%	50000	4	272	3401215	331458	3036675	2250457
7km	70%	50000	4	222	2481538	251517	2202323	1742907
7km	70%	50000	4	198	3657977	346545	3273149	2143152
7km	70%	50000	4	210	3298456	334673	2931188	2121381
7km	70%	50000	4	221	3039381	326400	2667090	2278097
7km	70%	50000	4	223	3167473	330771	2809862	2143891
7km	70%	50000	4	262	4083159	376908	3662475	2619350
7km	70%	50000	4	219	2654348	280850	2353745	1776549
7km	70%	50000	4	235	3241853	321285	2882148	2016037
7km	70%	50000	4	285	3155091	322836	2798703	2114690
7km	70%	50000	4	289	3331971	324214	2972286	2289261
7km	70%	50000	4	293	4015805	414772	3560398	2447059
7km	70%	50000	4	273	3684694	319257	3315949	2118200
7km	70%	50000	4	229	2959656	294545	2644143	2038956
7km	70%	50000	4	296	3194621	307878	2860798	2090757
7km	70%	50000	4	295	3993431	357715	3597446	2361249
7km	70%	50000	4	216	3580378	346131	3201869	2331564
7km	70%	50000	4	217	2754739	260257	2469186	2091077
7km	70%	50000	4	269	4487158	380467	4056878	2701929
7km	70%	50000	4	242	2834762	297162	2498237	2045792
7km	70%	50000	4	199	2788350	289475	2460293	1664815
7km	70%	50000	4	248	3269660	332770	2917243	2157281
7km	70%	50000	4	168	2913233	284867	2601756	1836757
7km	70%	50000	4	264	3741368	350952	3355379	2473945
7km	70%	50000	4	315	3128313	329638	2761367	2282433
7km	70%	50000	4	205	3231163	332051	2851287	2058193
7km	70%	50000	4	351	4910543	447197	4418436	2898516
7km	70%	50000	4	261	2965639	307648	2625315	2287516
7km	70%	50000	4	226	3182860	318189	2835222	1992036
7km	70%	50000	4	382	3165184	312816	2824911	2140566
7km	70%	50000	4	253	2760703	287104	2451844	1933914
7km	70%	50000	4	266	3311355	321631	2952150	2226486
7km	70%	50000	4	243	3325072	318843	2972172	2307122
7km	70%	50000	4	271	3782560	331728	3418257	2564226
7km	70%	50000	4	185	3914301	337114	3554320	2176225
7km	70%	50000	4	182	3327764	350242	2944032	2164743
7km	70%	50000	4	270	3130342	317573	2799288	1842501
7km	70%	50000	4	224	2674471	274261	2363833	1883893
7km	70%	50000	4	208	3048188	336836	2673505	2101870
7km	70%	50000	4	255	2738253	282465	2428556	1899982
7km	70%	50000	4	235	3136337	328309	2766909	1837013
7km	70%	50000	4	198	2700990	266208	2397373	2057786
7km	70%	50000	4	270	2957485	309951	2615803	1950131
7km	70%	50000	4	385	2949280	294321	2617592	2176254
7km	70%	50000	4	209	3510795	357957	3118862	2195593
7km	70%	50000	4	268	3470106	348484	3079260	2275112
7km	70%	50000	4	216	3281811	341296	2893397	2146277
7km	70%	50000	4	173	2966533	309523	2625970	2025805
7km	70%	50000	4	366	3952552	341083	3580108	2271590
7km	70%	50000	4	341	3010115	292253	2685393	1973192
7km	70%	50000	4	213	2612141	267296	2322416	1915498
7km	70%	50000	4	295	2824950	289395	2505641	1771687
7km	70%	50000	4	274	2788898	277426	2479948	2045658
7km	70%	50000	4	311	3097082	298386	2780617	2035839
7km	70%	50000	4	287	4027427	384600	3598642	2645321
7km	70%	50000	4	349	3846778	409996	3402127	2619109
7km	70%	50000	4	303	3642521	348022	3251004	2191631
7km	70%	50000	4	238	2989355	293449	2662221	1750086
7km	70%	50000	4	216	3097580	330839	2719025	1982125
7km	70%	50000	4	209	2738584	280560	2433992	2048613
7km	70%	50000	4	196	2939920	292295	2604779	1837139
7km	70%	50000	4	213	2677291	295241	2357095	1934623
7km	70%	50000	4	195	3353993	318557	3002666	1707731
7km	70%	50000	4	199	3398435	342125	3028029	1968080
7km	70%	50000	4	260	3915581	387473	3485775	2543982
7km	70%	50000	4	296	3106270	315186	2769951	2105070
7km	70%	50000	4	182	3163662	357699	2781059	2163763
7km	70%	50000	4	240	2380409	246630	2092986	1645398
7km	70%	50000	4	364	3849330	368245	3434233	2536134
7km	70%	50000	4	278	2582495	244410	2319979	1791406
7km	70%	50000	4	313	5001227	430360	4527302	3122416
7km	70%	50000	4	208	3318458	346639	2940697	2334464
7km	70%	50000	4	175	2910865	299989	2590574	1768943
7km	70%	50000	4	217	3414161	332818	3043117	2310816
7km	70%	50000	4	246	2604788	226977	2342967	1846436
7km	70%	50000	4	214	2699848	286686	2383135	1754599
7km	70%	50000	4	269	3992154	389979	3569899	2334089
7km	70%	50000	4	335	5093200	407178	4644826	3029404
7km	70%	50000	4	235	3056328	306784	2719351	1982374
7km	70%	50000	4	189	3450382	331898	3073605	2182783
7km	70%	50000	4	211	3063649	297292	2734445	1843755
7km	70%	50000	4	225	2909177	314685	2560252	1906715
7km	70%	50000	4	224	3595488	365350	3201053	2129987
7km	70%	50000	4	192	2757684	272770	2428919	1745070
7km	70%	50000	4	329	2979701	330551	2619239	2014778
7km	70%	50000	4	295	3463492	314845	3100909	2356411
7km	70%	50000	4	277	2818680	272286	2510710	1770715
7km	70%	50000	4	226	4184327	386247	3758290	2563163
7km	70%	50000	4	237	4185414	396187	3745158	2538889
7km	70%	50000	4	193	3388542	343619	3001407	1991443
7km	70%	50000	4	229	3143985	309812	2818032	1775100
7km	70%	50000	4	236	3963528	394843	3516266	2506053
7km	70%	50000	4	249	3564521	292899	3242000	2259704
7km	70%	50000	4	264	2646705	265605	2346567	1745597
7km	70%	50000	4	289	3354772	308777	3014581	2024420
7km	70%	50000	4	157	3245743	335805	2878849	2207187
7km	70%	50000	4	329	4608989	384271	4185318	2765380
7km	70%	50000	4	259	2508206	231384	2252817	1711691
7km	70%	50000	4	228	2746430	282786	2435491	1947627
7km	70%	50000	4	233	2966942	317910	2609722	2010180
7km	70%	50000	4	323	4337525	422030	3880829	2869489
7km	70%	50000	4	289	2312534	256080	2021886	1664253
7km	70%	50000	4	345	3329171	345449	2931242	2163110
7km	70%	50000	4	194	3069077	329924	2704814	2135598
7km	70%	50000	4	202	3186011	316760	2836132	1943112
7km	70%	50000	4	405	4352563	433423	3806134	2649017
7km	70%	50000	4	267	2832517	295135	2515694	1983814
7km	70%	50000	4	318	3564818	330217	3202748	2171443
7km	70%	50000	4	202	3019564	309548	2679283	1954524
7km	70%	50000	4	243	3167657	313175	2826647	2033741
7km	70%	50000	4	262	3818132	346267	3446060	2270401
7km	70%	50000	4	235	3145003	307661	2810618	2134778
7km	70%	50000	4	263	2495740	254624	2207272	1756648
7km	70%	50000	4	302	3076574	332886	2717078	2075198
7km	70%	50000	4	373	4475006	415748	4007696	2703207
7km	70%	50000	4	248	3201317	311335	2858395	2090548
7km	70%	50000	4	288	3419049	340547	3047812	2159037
7km	70%	50000	4	253	3114518	305481	2759303	1850628
7km	70%	50000	4	314	3691987	346056	3311499	2643485
7km	70%	50000	4	283	3507618	324652	3142301	2354394
7km	70%	50000	4	243	3454541	371365	3031896	2549629
7km	70%	50000	4	253	2778390	272261	2464741	1945282
7km	70%	50000	4	160	2688495	279984	2353708	1838117
7km	70%	50000	4	270	2779854	288754	2468961	2130132
7km	70%	50000	4	218	3682438	356170	3268485	2283241
7km	70%	50000	4	213	3364768	362024	2964993	2199343
7km	70%	50000	4	258	3559345	375717	3138994	2561724
7km	70%	50000	4	270	3026861	329521	2659838	2524716
7km	70%	50000	4	224	2988588	289176	2671441	1825233
7km	70%	50000	4	275	3276079	360040	2887350	2247078
7km	70%	50000	4	298	3969311	309829	3619510	2339940
7km	70%	50000	4	273	3089791	321300	2737896	1965448
7km	70%	50000	4	235	3072553	317733	2721055	2216844
7km	70%	50000	4	282	3649239	358046	3252372	2257837
7km	70%	50000	4	240	3834585	325516	3472723	2423749
7km	70%	50000	4	189	2916418	285035	2594785	1960476
7km	70%	50000	4	202	2741507	281477	2436373	1675632
7km	70%	50000	4	237	3716345	373337	3306675	2207162
7km	70%	50000	4	156	2641499	279212	2346122	1869728
7km	70%	50000	4	181	2889426	305816	2560508	1978782
7km	70%	50000	4	195	2977234	302240	2641746	1830944
7km	70%	50000	4	328	2861803	281121	2556743	1920458
7km	70%	50000	4	323	2925002	331994	2563525	1992687
7km	70%	50000	4	256	3708189	365794	3316951	2096947
7km	70%	50000	4	222	2703427	267481	2405447	1776799
7km	70%	50000	4	274	3153938	326106	2786715	1909232
7km	70%	50000	4	185	2741982	284562	2430204	1768375
7km	70%	50000	4	228	3365021	356325	2950723	2253723
7km	70%	50000	4	192	2751415	260070	2459371	1819951
7km	70%	50000	4	170	2736066	319427	2399352	1868190
7km	70%	50000	4	330	3783687	392294	3357285	2534693
7km	70%	50000	4	418	3591185	334171	3205602	2271026
7km	70%	50000	4	197	2774172	264508	2451255	1812708
7km	70%	50000	4	188	3458191	348147	3077297	1985720
7km	70%	50000	4	248	3231491	329924	2872619	2094903
7km	70%	50000	4	231	4775188	398063	4331853	2526850
7km	70%	50000	4	149	2931445	289465	2614277	1862927
7km	70%	50000	4	300	3118153	311286	2787435	2019169
7km	70%	50000	4	270	3764823	404191	3319693	2289880
7km	70%	50000	4	155	2144492	246920	1868692	1593306
7km	70%	50000	4	209	2733484	293401	2407394	1877939
7km	70%	50000	4	176	3348538	322612	2979973	2096793
7km	70%	50000	4	239	2787936	280688	2483601	1861720
7km	70%	50000	4	176	2386898	257511	2085308	1749204
7km	70%	50000	4	212	3506382	315884	3149493	2190638
7km	70%	50000	4	234	2916368	292105	2595641	1885881
7km	70%	50000	4	248	3023618	317270	2656293	1839980
7km	70%	50000	4	232	2955043	261270	2658439	2041512
7km	70%	50000	4	302	3339778	347822	2935289	2174782
7km	70%	50000	4	180	3486344	359268	3091045	2014980
7km	70%	50000	4	289	3496596	297059	3166200	2157838
7km	70%	50000	4	241	3317631	332685	2954793	2230487
7km	70%	50000	4	251	3252389	342619	2879916	2171634
7km	70%	50000	4	343	3259537	311072	2920162	2109480
7km	70%	50000	4	258	3528229	337682	3158726	2145309
7km	70%	50000	4	231	3793592	369164	3370283	2563032
7km	70%	50000	4	178	3312759	282954	3002881	2029935
7km	70%	50000	4	258	3031754	292655	2711553	2022519
7km	70%	50000	4	191	2559674	271422	2254660	1778317
7km	70%	50000	4	248	3398715	339202	3031230	2252333
7km	70%	50000	4	206	3273853	363713	2884297	2130329
7km	70%	50000	4	222	3881596	364167	3479553	2414866
7km	70%	50000	4	292	3911058	375629	3507312	2752961
7km	70%	50000	4	255	3842307	327414	3487651	2226470
7km	70%	50000	4	457	4206159	337204	3821860	2397463
7km	70%	50000	4	260	4309962	407227	3864347	2338313
7km	70%	50000	4	255	4121677	407419	3672720	2661153
7km	70%	50000	4	200	3318352	318591	2965467	2016864
7km	70%	50000	4	326	2989829	308979	2657845	2204191
7km	70%	50000	4	230	3105381	293841	2781767	1901080
7km	70%	50000	4	239	2875212	318814	2536735	2086468
7km	70%	50000	4	340	3528478	347059	3154965	2276256
7km	70%	50000	4	318	2805369	291522	2465399	2016335
7km	70%	50000	4	235	3779467	337370	3411182	2147817
7km	70%	50000	4	347	3561110	339738	3191741	2451524
7km	70%	50000	4	153	2798100	298724	2466590	1893753
7km	70%	50000	4	263	3048329	318457	2704250	1949354
7km	70%	50000	4	206	3198225	295256	2879888	2015514
7km	70%	50000	4	316	3043031	322740	2697229	2268745
7km	70%	50000	4	183	3581725	333486	3199036	2410791
7km	70%	50000	4	219	3013284	288873	2705247	1879274
7km	70%	50000	4	214	3886416	346002	3503258	2210792
7km	70%	50000	4	260	3676640	340773	3282623	2252726
7km	70%	50000	4	228	3607053	363373	3204073	2338333
7km	70%	50000	4	211	3567449	333311	3193882	2249329
7km	70%	50000	4	196	3733731	360759	3335006	2199697
7km	70%	50000	4	254	3038321	316694	2695954	2114038
7km	70%	50000	4	224	3171113	332021	2808700	2196016
7km	70%	50000	4	216	3412929	351422	3013662	2207590
7km	70%	50000	4	246	3705859	379878	3280973	2252070
7km	70%	50000	4	229	3786347	378916	3384534	2131579
7km	70%	50000	4	261	3391050	334094	3008495	2310359
7km	70%	50000	4	234	2800801	316925	2446941	2099156
7km	70%	50000	4	176	3432028	382978	3019175	2129691
7km	70%	50000	4	195	3742797	350624	3353466	2141671
7km	70%	50000	4	256	3989033	349681	3618061	2204808
7km	70%	50000	4	224	2705385	269987	2424757	1698434
7km	70%	50000	4	255	2737537	289523	2402860	2078590
7km	70%	50000	4	269	3821575	366575	3428609	2418936
7km	70%	50000	4	315	3343985	372935	2924837	2472975
7km	70%	50000	4	305	3684335	356512	3279936	2647973
7km	70%	50000	4	277	3116454	319999	2769464	1954356
7km	70%	50000	4	180	3839362	365589	3441875	2424310
7km	70%	50000	4	223	3032372	308000	2680522	1942514
7km	70%	50000	4	287	3494918	332859	3128544	1971689
7km	70%	50000	4	243	3321689	355873	2937731	2437110
7km	70%	50000	4	308	3628036	337247	3265007	2093270
7km	70%	50000	4	289	3004371	317744	2659316	1993372
7km	70%	50000	4	187	3068082	303731	2737024	1855424
7km	70%	50000	4	380	3655425	370117	3255786	2320923
7km	70%	50000	4	186	3764603	373834	3356137	2519099
7km	70%	50000	4	393	4088138	393013	3673027	2515989
7km	70%	50000	4	200	2658795	277597	2351291	1930980
7km	70%	50000	4	236	3082580	305318	2741181	2474285
7km	70%	50000	4	268	4058296	380202	3647080	2453405
7km	70%	50000	4	191	3038620	326412	2694080	1860460
7km	70%	50000	4	255	3880799	370161	3445900	2344224
7km	70%	50000	4	251	3680277	355855	3275569	2334863
7km	70%	50000	4	274	3147450	311585	2792331	2467941
7km	70%	50000	4	231	3478329	336914	3086671	2105284
7km	70%	50000	4	313	3031611	291232	2685063	2119538
7km	70%	50000	4	183	2358631	247971	2078839	1743660
7km	70%	50000	4	223	3041330	322065	2689346	2078404
7km	70%	50000	4	203	4229334	373521	3809891	2407847
7km	70%	50000	4	195	3326394	336594	2966748	1999891
7km	70%	50000	4	235	3368401	333408	2990873	2463899
7km	70%	50000	4	566	4011174	370253	3613372	2453018
7km	70%	50000	4	368	3519752	359483	3112049	2258281
7km	70%	50000	4	242	3509704	362533	3112376	2486398
7km	70%	50000	4	261	3048009	307791	2696602	1894737
7km	70%	50000	4	195	3566325	360179	3174117	2224132
7km	70%	50000	4	245	2830666	286728	2498520	2133847
7km	70%	50000	4	208	2714129	280556	2407123	1790108
7km	70%	50000	4	299	3343576	259805	3043630	2271782
7km	70%	50000	4	188	2387574	248274	2114801	1663336
7km	70%	50000	4	272	4062111	383413	3641070	2358697
7km	70%	50000	4	246	3615179	355516	3225563	2350102
7km	70%	50000	4	341	2800823	305411	2474907	2176837
7km	70%	50000	4	262	3166308	313809	2820358	2204736
7km	70%	50000	4	245	3160748	304138	2842180	2094720
7km	70%	50000	4	308	4202714	400133	3765030	2275117
7km	70%	50000	4	224	2579279	255181	2300696	1844952
7km	70%	50000	4	272	3983632	372237	3579751	2515079
7km	70%	50000	4	293	3304028	385108	2861044	2342471
7km	70%	50000	4	288	4410134	453504	3914896	2737700
7km	70%	50000	4	265	2835845	302923	2506138	1819111
7km	70%	50000	4	202	3334326	347448	2955510	1995800
7km	70%	50000	4	304	3594332	381213	3173051	2467426
7km	70%	50000	4	245	3098618	289423	2794854	1939133
7km	70%	50000	4	306	3965013	351785	3572012	2552918
7km	70%	50000	4	303	2519032	235285	2252363	1697035
7km	70%	50000	4	280	3400277	338856	3029353	2125702
7km	70%	50000	4	208	2970953	310904	2620435	2137231
7km	70%	50000	4	245	3532641	360547	3137513	2261769
7km	70%	50000	4	325	3276819	329794	2917724	2036768
7km	70%	50000	4	207	3758760	379794	3334926	2489486
7km	70%	50000	4	229	4032897	394161	3588148	2370410
7km	70%	50000	4	410	3283889	317946	2942490	2125863
7km	70%	50000	4	249	3008123	297611	2686690	1944905
7km	70%	50000	4	337	2808741	264190	2521551	1924886
7km	70%	50000	4	231	3505445	359178	3115328	2103585
7km	70%	50000	4	231	3184310	310549	2837431	1976998
7km	70%	50000	4	258	3673314	350499	3289966	2258042
7km	70%	50000	4	185	3358842	343502	2990976	2043927
7km	70%	50000	4	319	3028657	297634	2704226	2196821
7km	70%	50000	4	190	3033439	298606	2699755	1799164
7km	70%	50000	4	249	4267047	431825	3780548	2629146
7km	70%	50000	4	337	3268099	324607	2912006	1970863
7km	70%	50000	4	208	3172534	322029	2813306	2026402
7km	70%	50000	4	314	3386763	367543	2979448	2192389
7km	70%	50000	4	289	3629357	372120	3205112	2521950
7km	70%	50000	4	190	3611668	337906	3228874	2457124
7km	70%	50000	4	235	3401201	353310	3016510	2225176
7km	70%	50000	4	226	3055063	253285	2765944	1775821
7km	70%	50000	4	245	4592223	425790	4121212	2910921
7km	70%	50000	4	246	2605278	274680	2314820	1722855
7km	70%	50000	4	252	4036351	366984	3636351	2251217
7km	70%	50000	4	242	2746567	263635	2453399	1915763
7km	70%	50000	4	353	4677070	397900	4240624	2758098
7km	70%	50000	4	240	3953416	368120	3552451	2378931
7km	70%	50000	4	243	3259646	344499	2887449	2368952
7km	70%	50000	4	268	3600217	339081	3237530	2314912
7km	70%	50000	4	512	2664402	295540	2339137	1764072
7km	70%	50000	4	192	3590432	344071	3189820	2250100
7km	70%	50000	4	245	3107331	325335	2734248	2424552
7km	70%	50000	4	251	2903516	274120	2607413	2106954
7km	70%	50000	4	211	3112816	345583	2750987	2267449
7km	70%	50000	4	220	2793127	282202	2475413	2048148
7km	70%	50000	4	214	4031484	358049	3626919	2528946
7km	70%	50000	4	234	3691943	344145	3278232	2706768
7km	70%	50000	4	244	3498792	364038	3091397	2387576
7km	70%	50000	4	323	3668489	309309	3311675	2222897
7km	70%	50000	4	257	3308066	314922	2956897	1885510
7km	70%	50000	4	289	3397880	327865	3032085	2311790
7km	70%	50000	4	180	3205317	326073	2839195	2074002
7km	70%	50000	4	238	2957016	302903	2627354	1957843
7km	70%	50000	4	175	2963134	293971	2646052	1895543
7km	70%	50000	4	195	3846710	416519	3407106	2444839
7km	70%	50000	4	151	2748976	301456	2426035	1967748
7km	70%	50000	4	218	3580385	344745	3190702	1927888
7km	70%	50000	4	180	2895014	314188	2549836	2007598
7km	70%	50000	4	220	3088418	322599	2747156	2170529
7km	70%	50000	4	290	3988795	361579	3603310	2459035
7km	70%	50000	4	261	3649100	373878	3237032	2719602
7km	70%	50000	4	237	3185323	318977	2818685	2184228
7km	70%	50000	4	265	4233699	381689	3815301	2655169
7km	70%	50000	4	271	4796228	420932	4324837	2835664
7km	70%	50000	4	324	2908617	287412	2583271	1911000
7km	70%	50000	4	263	3509732	338180	3139633	2114264
7km	70%	50000	4	180	2337022	251351	2047206	1661198
7km	70%	50000	4	175	3381276	367105	2982062	1987266
7km	70%	50000	4	240	3436812	354154	3041792	2209493
7km	70%	50000	4	354	4113614	373056	3712380	2344198
7km	70%	50000	4	195	3993783	394613	3556012	2682887
7km	70%	50000	4	182	3270666	331401	2902085	1982108
7km	70%	50000	4	240	2959630	291903	2646118	1915816
7km	70%	50000	4	245	2913559	291201	2594424	1791018
7km	70%	50000	4	206	3368227	336886	2989367	2103496
7km	70%	50000	4	194	3023851	309308	2683128	2023488
7km	70%	50000	4	198	2937340	301194	2614442	1990734
7km	70%	50000	4	247	3694749	378722	3282766	2830773
7km	70%	50000	4	222	2635222	262191	2351480	1752299
7km	70%	50000	4	255	3729103	339026	3353133	2281508
7km	70%	50000	4	311	3250919	325901	2878725	2042237
7km	70%	50000	4	236	2919518	310222	2579049	2075467
7km	70%	50000	4	180	2967018	307088	2626620	1765298
7km	70%	50000	4	270	3696623	359764	3293081	2232591
7km	70%	50000	4	305	3257715	318831	2899137	2313182
7km	70%	50000	4	203	3326758	338284	2958716	2212266
7km	70%	50000	4	192	3637417	325572	3280864	2154873
7km	70%	50000	4	259	2903438	291398	2580816	1799160
7km	70%	50000	4	309	3168459	274591	2846323	2222438
7km	70%	50000	4	223	3049808	312331	2711813	2097188
7km	70%	50000	4	203	3264971	298217	2925760	1920730
7km	70%	50000	4	379	3453217	370950	3036586	2270932
7km	70%	50000	4	263	3738574	357882	3344883	2250611
7km	70%	50000	4	224	3143171	321109	2793617	2123256
7km	70%	50000	4	228	3356550	342035	2971474	2415493
7km	70%	50000	4	245	2797314	294878	2487682	1858124
7km	70%	50000	4	226	3287765	331146	2927068	2322522
7km	70%	50000	4	294	3327016	330638	2972079	2059267
7km	70%	50000	4	191	3711290	362260	3322891	2405147
7km	70%	50000	4	391	3171526	317289	2813785	2055639
7km	70%	50000	4	256	4645896	439011	4164544	2828667
7km	70%	50000	4	199	2954028	309684	2610289	2178071
7km	70%	50000	4	199	3933943	354218	3548637	2426146
7km	70%	50000	4	258	2901469	301692	2551756	1817054
7km	70%	50000	4	246	3599193	336598	3223584	2553755
7km	70%	50000	4	292	3363834	301580	3032859	2124898
7km	70%	50000	4	210	3654120	372265	3260090	2505200
7km	70%	50000	4	223	3717538	379977	3291670	2355664
7km	70%	50000	4	307	3193443	309299	2852755	2104410
7km	70%	50000	4	246	3198025	321770	2839017	2210094
7km	70%	50000	4	294	3588510	340369	3211862	2027320
7km	70%	50000	4	187	2956177	302249	2611296	1715296
7km	70%	50000	4	266	4396990	373726	3986386	2685206
7km	70%	50000	4	211	3605139	380674	3190303	2205262
7km	70%	50000	4	255	3614004	350535	3231501	2169553
7km	70%	50000	4	352	4047211	363841	3643310	2413440
7km	70%	50000	4	258	3104263	305797	2759470	2007364
7km	70%	50000	4	276	5471353	447507	4977121	2876059
7km	70%	50000	4	270	2974401	306802	2643260	1893087
7km	70%	50000	4	325	4184702	366731	3789956	2657159
7km	70%	50000	4	222	3823661	318975	3474187	2702748
7km	70%	50000	4	276	3199061	314930	2843701	2024100
7km	70%	50000	4	275	3253662	342820	2865304	2011766
7km	70%	50000	4	203	4058501	344225	3666197	2259676
7km	70%	50000	4	309	4010932	360795	3625083	2399560
7km	70%	50000	4	227	3576437	345713	3194308	2291085
7km	70%	50000	4	301	3800305	364283	3398047	2667069
7km	70%	50000	4	370	2791555	312291	2453118	1980403
7km	70%	50000	4	337	3706689	315960	3356952	2252579
7km	70%	50000	4	335	3651856	355349	3245642	2108594
7km	70%	50000	4	284	3795561	335555	3439681	2452051
7km	70%	50000	4	349	4706174	429567	4242268	2676486
7km	70%	50000	4	261	4243573	373275	3837220	2536648
7km	70%	50000	4	280	3117497	307211	2772322	2109649
7km	70%	50000	4	193	2758639	275919	2445355	1787426
7km	70%	50000	4	247	3326875	295220	3012068	1949584
7km	70%	50000	4	277	3510395	348104	3112889	2198448
7km	70%	50000	4	302	3301356	340524	2927887	2174095
7km	70%	50000	4	206	4543418	367709	4125794	2399261
7km	70%	50000	4	232	3424350	361451	3030983	2233452
7km	70%	50000	4	292	5057417	466748	4551302	2971555
7km	70%	50000	4	275	3172878	301966	2834011	2007795
7km	70%	50000	4	265	3523850	281992	3224985	2289875
7km	70%	50000	4	278	2921543	319999	2576677	1840176
7km	70%	50000	4	186	2593244	293248	2274571	1682302
7km	70%	50000	4	296	3117873	322062	2768989	2096776
7km	70%	50000	4	293	3326309	342455	2946590	2332422
7km	70%	50000	4	298	3009490	310327	2656626	2118462
7km	70%	50000	4	300	3794953	399779	3330665	2481248
7km	70%	50000	4	259	3934846	364594	3531741	2741991
7km	70%	50000	4	303	2696907	295241	2384346	1879077
7km	70%	50000	4	213	3496934	317554	3134529	2487734
7km	70%	50000	4	208	2810741	292064	2484146	1904796
7km	70%	50000	4	275	3745946	379613	3319446	2455112
7km	70%	50000	4	204	3332718	325514	2983627	1970085
7km	70%	50000	4	208	3027586	316181	2667152	2082006
7km	70%	50000	4	229	3378840	332436	3011520	2010230
7km	70%	50000	4	220	2530726	254677	2252837	1863327
7km	70%	50000	4	310	3878816	353706	3493525	2418305
7km	70%	50000	4	312	3530509	358415	3141223	2210689
7km	70%	50000	4	252	3096409	302999	2764613	2082459
7km	70%	50000	4	180	3400934	319264	3043108	1968817
7km	70%	50000	4	489	2933888	307143	2602896	1989871
7km	70%	50000	4	299	3166833	318489	2811041	2161982
7km	70%	50000	4	205	2453660	250679	2180670	1717273
7km	70%	50000	4	207	2681971	276765	2363745	1869256
7km	70%	50000	4	228	3871661	364134	3480598	2254329
7km	70%	50000	4	228	3739056	365946	3337350	2453905
7km	70%	50000	4	253	3128747	305117	2786603	2106030
7km	70%	50000	4	385	3101711	297761	2779726	1894584
7km	70%	50000	4	241	4078172	335494	3702515	2529780
7km	70%	50000	4	211	2710688	246519	2434396	1812364
7km	70%	50000	4	279	4425244	418952	3980043	2554224
7km	70%	50000	4	177	2632926	272365	2344026	1724015
7km	70%	50000	4	309	2954962	281327	2649067	2191675
7km	70%	50000	4	262	3399543	347045	3019545	2016071
7km	70%	50000	4	258	2249207	246150	1980276	1655128
7km	70%	50000	4	290	3805358	319927	3455986	2506181
7km	70%	50000	4	254	3480735	289906	3167701	2092880
7km	70%	50000	4	270	3930058	339958	3552714	2260479
7km	70%	50000	4	262	3238856	313570	2880952	2230588
7km	70%	50000	4	296	3578529	328652	3206163	2189447
7km	70%	50000	4	324	3210341	324648	2849815	2113504
7km	70%	50000	4	346	3410769	344539	3031578	2379514
7km	70%	50000	4	447	3748633	330129	3374399	2318857
7km	70%	50000	4	165	3519095	335451	3160203	2121927
7km	70%	50000	4	326	2688234	260521	2401007	1989545
7km	70%	50000	4	227	3311207	353632	2907275	2114926
7km	70%	50000	4	285	4004050	406249	3553186	2678474
7km	70%	50000	4	236	3434620	373297	3018581	2372658
7km	70%	50000	4	240	4522367	374690	4099311	2711725
7km	70%	50000	4	297	3209205	287143	2880272	2076225
7km	70%	50000	4	262	2882918	283816	2565126	1914166
7km	70%	50000	4	231	3794453	413618	3339551	2738907
7km	70%	50000	4	230	2521345	277031	2225064	1741019
7km	70%	50000	4	317	3219433	323563	2863489	1914234
7km	70%	50000	4	237	4085982	348832	3642647	2502802
7km	70%	50000	4	433	3598160	332054	3229600	2385217
7km	70%	50000	4	194	3345749	339947	2972001	2281924
7km	70%	50000	4	375	3314030	344425	2928967	2182117
7km	70%	50000	4	186	2975190	314886	2634293	1818863
7km	70%	50000	4	246	3542544	355368	3133118	2395976
7km	70%	50000	4	275	4249938	411698	3785120	2561149
7km	70%	50000	4	218	3949748	352096	3563229	2521228
7km	70%	50000	4	228	2896192	315046	2529099	2082316
7km	70%	50000	4	278	2714548	270582	2428556	1794184
7km	70%	50000	4	336	2741771	270751	2448142	1999590
7km	70%	50000	4	211	4138479	373148	3720259	2505035
7km	70%	50000	4	305	3934807	359478	3537892	2458008
7km	70%	50000	4	257	3751037	370299	3339322	2110213
7km	70%	50000	4	395	3471383	349114	3093015	2254941
7km	70%	50000	4	311	3593177	302378	3251855	2245092
7km	70%	50000	4	187	3243148	338545	2873219	2169836
7km	70%	50000	4	309	3498740	349929	3108382	2249988
7km	70%	50000	4	318	2915894	297962	2586124	2285440
7km	70%	50000	4	285	3296461	325226	2942495	2096247
7km	70%	50000	4	334	3681456	303997	3333150	2460975
7km	70%	50000	4	279	3573321	319353	3218044	2219665
7km	70%	50000	4	186	3202626	318167	2845823	1834726
7km	70%	50000	4	214	3246542	311272	2895950	1943686
7km	70%	50000	4	179	2508640	298953	2189542	2012361
7km	70%	50000	4	276	3861256	383246	3446423	2518814
7km	70%	50000	4	295	2811656	249290	2536146	1873257
7km	70%	50000	4	302	3672867	341251	3300468	2282602
7km	70%	50000	4	340	3234111	308964	2901301	1918233
7km	70%	50000	4	266	3731932	368651	3317375	2281115
7km	70%	50000	4	287	3371386	340307	2983383	2265541
7km	70%	50000	4	233	3120723	299396	2783686	2053736
7km	70%	50000	4	317	3744010	351700	3334791	2460282
7km	70%	50000	4	294	3271248	324285	2902609	2422138
7km	70%	50000	4	233	2945507	315102	2612473	1751856
7km	70%	50000	4	236	3031084	295138	2690350	2102131
7km	70%	50000	4	275	3676851	376872	3248075	2445542
7km	70%	50000	4	305	4000830	357046	3618053	2204424
7km	70%	50000	4	263	3335471	349648	2957504	2301773
7km	70%	50000	4	208	2796270	305542	2479468	1674886
7km	70%	50000	4	322	3562836	373008	3148428	2521939
7km	70%	50000	4	245	4085721	386926	3651469	2332771
7km	70%	50000	4	189	3269094	341576	2893357	1999002
7km	70%	50000	4	345	3850287	328604	3478664	2261840
7km	70%	50000	4	270	2324202	224054	2068379	1664822
7km	70%	50000	4	219	3419280	311372	3077572	2288512
7km	70%	50000	4	196	3090242	323878	2749546	1787858
7km	70%	50000	4	476	2792454	296421	2457720	2017817
7km	70%	50000	4	232	3581718	357253	3190058	1944648
7km	70%	50000	4	210	3427874	341619	3063799	2200656
7km	70%	50000	4	231	3910172	394957	3473960	2695542
7km	70%	50000	4	201	3540401	358291	3149960	2168132
7km	70%	50000	4	205	3029901	293209	2701093	1905753
7km	70%	50000	4	293	3467600	344088	3068294	2217967
7km	70%	50000	4	262	3448187	350593	3048210	2019197
7km	70%	50000	4	199	3013498	296224	2686124	1968727
7km	70%	50000	4	332	4064388	397342	3612046	2553658
7km	70%	50000	4	204	3615526	311314	3271587	2232518
7km	70%	50000	4	265	3120306	326146	2761517	2248027
7km	70%	50000	4	238	3209161	326410	2842986	2190849
7km	70%	50000	4	400	3979438	392755	3546712	2754916
7km	70%	50000	4	236	3318806	286359	2997173	2517045
7km	70%	50000	4	205	2532024	249864	2261649	1795972
7km	70%	50000	4	230	3593879	367259	3187577	2181432
7km	70%	50000	4	270	4179670	355180	3787900	2400097
7km	70%	50000	4	255	3864106	391756	3424440	2608014
7km	70%	50000	4	184	2847291	279299	2546958	1748983
7km	70%	50000	4	184	3062505	288440	2748277	1928084
7km	70%	50000	4	273	3495553	367258	3076515	2284492
7km	70%	50000	4	252	4048024	381478	3627750	2469988
7km	70%	50000	4	235	3535734	338950	3151107	2127296
7km	70%	50000	4	207	2858605	284470	2537403	1968283
7km	70%	50000	4	220	4486019	417359	4038567	2895958
7km	70%	50000	4	164	2687272	299635	2360710	1787539
7km	70%	50000	4	178	3382764	341506	2996856	2086025
7km	70%	50000	4	142	2406656	251288	2121072	1741112
7km	70%	50000	4	253	3395708	368469	3001590	2313199
7km	70%	50000	4	325	3673220	346058	3303682	2139234
7km	70%	50000	4	191	2493120	262366	2201031	1748238
7km	70%	50000	4	241	3900287	343315	3523264	2281467
7km	70%	50000	4	240	3688245	344266	3305835	2174304
7km	70%	50000	4	302	3666652	352448	3289303	2389636
7km	70%	50000	4	323	4012542	308348	3673923	2465889
7km	70%	50000	4	260	3674445	357931	3287670	2441440
7km	70%	50000	4	311	3514493	370352	3105001	2292897
7km	70%	50000	4	255	3267084	312877	2924842	2011594
7km	70%	50000	4	346	4500472	405818	4021470	2783225
7km	70%	50000	4	248	2952761	292142	2620115	1894484
7km	70%	50000	4	336	2871329	279755	2561265	1808158
7km	70%	50000	4	294	4202899	396004	3756522	2399769
7km	70%	50000	4	284	3536717	347543	3157542	2457452
7km	70%	50000	4	173	2916794	288232	2597329	1942943
7km	70%	50000	4	305	4093778	379473	3674608	2447033
7km	70%	50000	4	249	3687071	327525	3326639	2079580
7km	70%	50000	4	276	4995687	409053	4547417	2770068
7km	70%	50000	4	259	4023210	395991	3592443	2410455
7km	70%	50000	4	195	2638687	275165	2337183	1910777
7km	70%	50000	4	263	3338502	323173	2936238	2170681
7km	70%	50000	4	230	4241278	385139	3826720	2324373
7km	70%	50000	4	335	3681132	373935	3268171	2543738
7km	70%	50000	4	326	4349496	400003	3889420	2714820
7km	70%	50000	4	251	3366106	306462	3038885	2077453
7km	70%	50000	4	236	3589938	318248	3217096	2292054
7km	70%	50000	4	368	4133068	374622	3729956	2486775
7km	70%	50000	4	197	3402164	324106	3052844	2011642
7km	70%	50000	4	209	3367857	339939	2993427	2010819
7km	70%	50000	4	322	3589077	365736	3202528	2281084
7km	70%	50000	4	208	3376558	334982	3010638	2022857
7km	70%	50000	4	339	2799545	290047	2478378	1957446
7km	70%	50000	4	309	4075303	391560	3632608	2508148
7km	70%	50000	4	228	3177977	334338	2809068	2072975
7km	70%	50000	4	213	3409622	328231	3036081	2011799
7km	70%	50000	4	305	3447827	324234	3087291	2372598
7km	70%	50000	4	312	3608351	346726	3213977	2330101
7km	70%	50000	4	331	2880137	291974	2556208	2074480
7km	70%	50000	4	184	3026801	320048	2670964	2061035
7km	70%	50000	4	271	3906126	352278	3527111	2267020
7km	70%	50000	4	252	3543203	354001	3154888	2353363
7km	70%	50000	4	268	3608122	342658	3238700	2504044
7km	70%	50000	4	207	3987891	344069	3600282	2602494
7km	70%	50000	4	325	4912322	434408	4424549	2744349
7km	70%	50000	4	205	3050784	313121	2669126	2136850
7km	70%	50000	4	260	3944535	381743	3525382	2491370
7km	70%	50000	4	174	2520720	257140	2245160	1848850
7km	70%	50000	4	224	3764560	351016	3372733	2461875
7km	70%	50000	4	300	4180364	363854	3779315	2505855
7km	70%	50000	4	168	2671330	277699	2360532	1988461
7km	70%	50000	4	185	2806072	304471	2475045	1994382
7km	70%	50000	4	225	2991135	302336	2658892	1983050
7km	70%	50000	4	298	3148890	310259	2821206	2131332
7km	70%	50000	4	315	4212372	357138	3810863	2994969
7km	70%	50000	4	194	2643283	272504	2334225	1851081
7km	70%	50000	4	214	4178290	372265	3771700	2733608
7km	70%	50000	4	290	3407618	344583	3026342	2156835
7km	70%	50000	4	217	3288049	350949	2907508	2139822
7km	70%	50000	4	170	3091854	318840	2752716	1916275
7km	70%	50000	4	310	2676591	264366	2370749	1891209
7km	70%	50000	4	323	3971531	326029	3611412	2655423
7km	70%	50000	4	269	4406535	408189	3945424	2374338
7km	70%	50000	4	227	3445878	361485	3049388	2431913
7km	70%	50000	4	238	2729100	255695	2435375	1918493
7km	70%	50000	4	224	3270653	344025	2894102	2109647
7km	70%	50000	4	206	2663593	289404	2343140	1749548
7km	70%	50000	4	211	2199121	246925	1936726	1506215
7km	70%	50000	4	241	2915514	296907	2584600	2202491
7km	70%	50000	4	282	3466015	328930	3093671	2059755
7km	70%	50000	4	270	4268397	386388	3831432	2582758
7km	70%	50000	4	211	3240351	284806	2935198	1970510
7km	70%	50000	4	271	3024297	304724	2689368	1931383
7km	70%	50000	4	289	3458605	333878	3095037	2354643
7km	70%	50000	4	293	3127014	323513	2766951	2131894
7km	70%	50000	4	308	2978598	317765	2640318	1906353
7km	70%	50000	4	195	3202344	335689	2828691	2018309
7km	70%	50000	4	192	3244871	351839	2869134	2076900
7km	70%	50000	4	278	3557818	332657	3186199	2694124
7km	70%	50000	4	349	3632221	329300	3249859	2128386
7km	70%	50000	4	221	2945627	301455	2608265	2235097
7km	70%	50000	4	213	3169947	314147	2824913	2305905
7km	70%	50000	4	252	2885407	284088	2576807	1889714
7km	70%	50000	4	269	3160037	319920	2811175	2318393
7km	70%	50000	4	340	4101157	389396	3662168	2820797
7km	70%	50000	4	220	3743494	398006	3318921	2301142
7km	70%	50000	4	311	2544543	254657	2249873	1707247
7km	70%	50000	4	199	3275059	317084	2930920	2031324
7km	70%	50000	4	197	2617490	277208	2312091	1768796
[truncated: 1 more rows]
