# Supplementary material for: Quantifying the Value of Perfect Information in Emergency Vaccination Campaigns
Source: PLoS Comput Biol. 2017 Feb 16;13(2):e1005318. doi: 10.1371/journal.pcbi.1005318 (PMC5312803; doi:10.1371/journal.pcbi.1005318)
Supplement: S1 Data — (ZIP) [file pcbi.1005318.s013.zip › Data/7km vaccination/data19.txt]

vacc_radius	efficacy	capacity	delay	outbreak_duration	livestock_culled	cattle_culled	sheep_culled	vaccinations
7km	90%	20000	2	163	3926903	555792	3333153	1749737
7km	90%	20000	2	306	3785612	488446	3250931	2141965
7km	90%	20000	2	190	4891040	804439	4046262	2013146
7km	90%	20000	2	266	4834104	753351	4042854	2174819
7km	90%	20000	2	184	4060533	642161	3369188	1657314
7km	90%	20000	2	168	4166596	560417	3567982	1622708
7km	90%	20000	2	145	3272071	503029	2751609	1481913
7km	90%	20000	2	186	5204846	793255	4353718	1949820
7km	90%	20000	2	211	4207589	609336	3533685	1735906
7km	90%	20000	2	245	3671052	547070	3089241	1742307
7km	90%	20000	2	250	4753683	738172	3966567	2080486
7km	90%	20000	2	282	4705388	651495	3986046	2056066
7km	90%	20000	2	179	3275972	482938	2755343	1610151
7km	90%	20000	2	245	5005533	627199	4346655	2257152
7km	90%	20000	2	279	4619744	751592	3827964	2203908
7km	90%	20000	2	228	4189707	624606	3518978	1697947
7km	90%	20000	2	203	4540308	620462	3887489	1864077
7km	90%	20000	2	210	4373905	628240	3671628	1816527
7km	90%	20000	2	229	3997517	598481	3359367	1842388
7km	90%	20000	2	223	2833507	407145	2385834	1711311
7km	90%	20000	2	242	5913641	726927	5134226	2136587
7km	90%	20000	2	197	4625983	620112	3944002	1860254
7km	90%	20000	2	230	5195043	768969	4367992	2023921
7km	90%	20000	2	188	4367346	668907	3641703	1647051
7km	90%	20000	2	313	5547243	713083	4787971	2232029
7km	90%	20000	2	183	3570460	601051	2943903	1385031
7km	90%	20000	2	217	5063328	766726	4254615	2279812
7km	90%	20000	2	195	4366205	567507	3768911	1768197
7km	90%	20000	2	230	4647948	689737	3906663	1989534
7km	90%	20000	2	225	6295301	956541	5289725	2478010
7km	90%	20000	2	206	4006561	535300	3441374	1720983
7km	90%	20000	2	146	4197955	674512	3480096	1618416
7km	90%	20000	2	167	3794718	596331	3168333	1409208
7km	90%	20000	2	155	4102875	630184	3418013	1502693
7km	90%	20000	2	193	5245981	811784	4349917	2060441
7km	90%	20000	2	166	4530212	740669	3744696	1668061
7km	90%	20000	2	193	5089473	720358	4336037	1823905
7km	90%	20000	2	191	5126676	735395	4330567	2123671
7km	90%	20000	2	213	5310211	694958	4555614	2211208
7km	90%	20000	2	212	4076064	645709	3372731	1838226
7km	90%	20000	2	215	4423933	637655	3723584	1904620
7km	90%	20000	2	255	4600023	789177	3777554	1815792
7km	90%	20000	2	201	4567855	698373	3826971	1826430
7km	90%	20000	2	202	3659539	527681	3099311	1683487
7km	90%	20000	2	206	4193679	615023	3537031	1967806
7km	90%	20000	2	233	3214809	494681	2686174	1430315
7km	90%	20000	2	365	3590992	542048	3005472	1467828
7km	90%	20000	2	200	4517857	600087	3887219	1626807
7km	90%	20000	2	196	4850322	705691	4064596	1873716
7km	90%	20000	2	200	4689632	755805	3907328	1838656
7km	90%	20000	2	173	4075435	659462	3374642	1496031
7km	90%	20000	2	229	5621107	773808	4805997	2108778
7km	90%	20000	2	209	4596054	696951	3849287	1825561
7km	90%	20000	2	197	4214606	669030	3491821	1680676
7km	90%	20000	2	275	4652860	623312	3973448	1924390
7km	90%	20000	2	155	4439856	722181	3678903	1573807
7km	90%	20000	2	258	4297806	648501	3622431	1673539
7km	90%	20000	2	194	5821341	744341	5041428	2178042
7km	90%	20000	2	204	4557554	671288	3845351	1951016
7km	90%	20000	2	237	5207606	797922	4354676	1757908
7km	90%	20000	2	213	4610736	695008	3849667	2194278
7km	90%	20000	2	219	4543385	679790	3824314	1760257
7km	90%	20000	2	224	5579330	760441	4771972	1994151
7km	90%	20000	2	190	3384148	508459	2850523	1336235
7km	90%	20000	2	247	4791225	661770	4080718	1877355
7km	90%	20000	2	151	4463363	740886	3688715	1577149
7km	90%	20000	2	197	5029316	758871	4214752	1987329
7km	90%	20000	2	226	5713475	838378	4799149	2016852
7km	90%	20000	2	222	4607276	632079	3946604	1944484
7km	90%	20000	2	159	4298408	629800	3638659	1467337
7km	90%	20000	2	182	4430040	682273	3670068	1657183
7km	90%	20000	2	284	4739576	709615	3970073	1994342
7km	90%	20000	2	207	4551387	650051	3870734	1636079
7km	90%	20000	2	181	4191522	630515	3514212	1752347
7km	90%	20000	2	211	4428669	696702	3688879	1770475
7km	90%	20000	2	220	3658899	521401	3108149	1639206
7km	90%	20000	2	224	4318517	668503	3617092	1754608
7km	90%	20000	2	187	3479359	602981	2849729	1348322
7km	90%	20000	2	172	3731805	497671	3204037	1580455
7km	90%	20000	2	174	3149525	518938	2603948	1417419
7km	90%	20000	2	296	5588408	782275	4762388	2428642
7km	90%	20000	2	255	7614929	1029553	6503177	2580289
7km	90%	20000	2	194	4470898	678587	3755195	1669226
7km	90%	20000	2	220	4582461	712858	3817093	2335764
7km	90%	20000	2	210	3864679	590961	3231257	1646542
7km	90%	20000	2	199	5083992	744071	4292330	1903749
7km	90%	20000	2	260	5461468	701493	4698078	2275132
7km	90%	20000	2	233	4320250	575814	3693469	1740223
7km	90%	20000	2	188	5017772	721829	4260777	1774296
7km	90%	20000	2	217	5395422	729956	4619821	2232959
7km	90%	20000	2	212	4287808	633933	3612413	2078459
7km	90%	20000	2	167	4252875	650577	3570559	1583074
7km	90%	20000	2	226	4975236	766886	4165475	1786719
7km	90%	20000	2	210	4290032	563670	3706245	1736552
7km	90%	20000	2	208	4006308	621896	3358389	1686752
7km	90%	20000	2	220	4098086	594534	3479257	1888596
7km	90%	20000	2	212	4050877	672145	3342215	1760311
7km	90%	20000	2	229	4495933	626891	3823848	1798630
7km	90%	20000	2	205	4468651	628928	3799333	1823144
7km	90%	20000	2	185	3558764	567068	2960290	1487130
7km	90%	20000	2	310	4881796	758620	4094407	2069670
7km	90%	20000	2	165	3294994	564162	2686313	1531631
7km	90%	20000	2	352	6332340	779924	5504346	2534478
7km	90%	20000	2	181	3358569	431236	2900309	1644898
7km	90%	20000	2	161	3633841	570386	3037544	1510503
7km	90%	20000	2	170	3994876	653503	3306939	1719809
7km	90%	20000	2	260	6154628	910350	5181627	2158286
7km	90%	20000	2	168	3333146	515074	2787883	1417177
7km	90%	20000	2	192	4229972	586033	3578575	1930247
7km	90%	20000	2	229	5302491	806572	4464342	2166552
7km	90%	20000	2	191	4504434	691529	3767622	1787584
7km	90%	20000	2	306	6825020	896850	5877689	2467566
7km	90%	20000	2	241	3966821	537038	3407630	1464411
7km	90%	20000	2	215	5670294	815239	4800541	2195660
7km	90%	20000	2	212	4322241	709753	3525185	1764918
7km	90%	20000	2	187	3776580	546386	3195628	1630261
7km	90%	20000	2	219	3862398	558512	3278074	1674388
7km	90%	20000	2	168	4035236	603735	3404523	1625439
7km	90%	20000	2	352	5335461	747669	4538436	1913437
7km	90%	20000	2	226	5555226	863754	4611939	2021582
7km	90%	20000	2	273	3320749	514592	2784803	1449791
7km	90%	20000	2	162	3431101	488177	2916299	1552090
7km	90%	20000	2	176	3837287	575896	3238231	1678576
7km	90%	20000	2	207	3293151	490539	2775753	1692143
7km	90%	20000	2	194	3064560	436538	2597590	1664541
7km	90%	20000	2	188	5842612	900250	4846772	1940148
7km	90%	20000	2	179	4419203	627892	3746824	1955195
7km	90%	20000	2	169	3333781	495793	2816869	1548118
7km	90%	20000	2	305	4751789	676303	4038918	2547658
7km	90%	20000	2	266	5243225	719662	4491049	2056864
7km	90%	20000	2	225	3348172	472158	2848504	1501859
7km	90%	20000	2	239	4441021	721266	3671717	1848065
7km	90%	20000	2	251	5103980	685086	4363964	2246078
7km	90%	20000	2	206	4944338	744367	4152506	1858336
7km	90%	20000	2	219	5372777	716381	4606170	1990669
7km	90%	20000	2	261	6109059	765701	5299959	2378964
7km	90%	20000	2	223	5852729	845286	4936980	1994492
7km	90%	20000	2	209	5453133	819838	4592602	2153009
7km	90%	20000	2	160	4158560	651511	3460903	1749604
7km	90%	20000	2	196	4493063	696846	3751204	1961330
7km	90%	20000	2	204	4971662	721835	4216849	1921307
7km	90%	20000	2	194	4356953	679691	3631676	1822755
7km	90%	20000	2	176	3803217	576030	3200974	1347491
7km	90%	20000	2	330	6235119	874526	5261137	2471227
7km	90%	20000	2	205	5888531	809693	5038183	2415783
7km	90%	20000	2	216	4887650	706819	4111193	2126058
7km	90%	20000	2	170	4232321	665372	3520726	1666716
7km	90%	20000	2	224	5688428	829966	4808647	2005147
7km	90%	20000	2	226	4680291	626948	4009217	1772705
7km	90%	20000	2	184	3415633	564505	2820838	1384020
7km	90%	20000	2	257	4311389	670683	3601535	1804902
7km	90%	20000	2	184	3496688	535474	2917287	1659770
7km	90%	20000	2	184	3815606	525878	3262441	1514758
7km	90%	20000	2	273	5390154	798764	4552583	2024511
7km	90%	20000	2	239	4380281	554249	3806406	1783568
7km	90%	20000	2	297	3828020	607424	3189346	1716458
7km	90%	20000	2	169	3773507	588251	3162994	1469650
7km	90%	20000	2	215	5410652	774468	4596136	2110326
7km	90%	20000	2	209	3214663	476534	2689843	1590316
7km	90%	20000	2	250	5174676	717899	4411648	2071038
7km	90%	20000	2	192	4540721	741751	3761103	1837943
7km	90%	20000	2	187	4571287	709100	3813824	1735536
7km	90%	20000	2	240	4572584	725075	3800261	2446410
7km	90%	20000	2	167	3413278	546493	2838436	1620410
7km	90%	20000	2	251	4422204	595694	3774966	2000315
7km	90%	20000	2	166	3148032	494124	2630174	1505832
7km	90%	20000	2	173	4171603	694921	3445311	1585188
7km	90%	20000	2	200	5072430	792039	4218238	2118286
7km	90%	20000	2	246	5704469	838204	4802650	2275065
7km	90%	20000	2	211	3899802	603530	3269651	1611428
7km	90%	20000	2	258	4272925	638355	3585438	2055804
7km	90%	20000	2	286	5154975	745138	4362515	2208148
7km	90%	20000	2	210	4376448	693646	3659563	1834221
7km	90%	20000	2	156	3994656	645076	3305307	1885004
7km	90%	20000	2	176	2943085	422315	2495280	1364547
7km	90%	20000	2	252	5786776	741464	5000544	2281321
7km	90%	20000	2	197	4183032	561119	3568529	1895745
7km	90%	20000	2	237	3946044	586400	3325843	1953266
7km	90%	20000	2	214	4582509	655934	3894150	1795547
7km	90%	20000	2	273	4407773	530194	3827597	1933454
7km	90%	20000	2	194	4350964	678974	3633773	1709809
7km	90%	20000	2	175	4517542	697243	3789376	1585465
7km	90%	20000	2	232	3340247	505603	2791050	1860686
7km	90%	20000	2	238	4350432	632437	3682309	1808210
7km	90%	20000	2	288	4805245	594511	4181906	2228539
7km	90%	20000	2	220	4577934	716773	3813105	1856558
7km	90%	20000	2	203	4170480	702143	3439417	1798069
7km	90%	20000	2	242	4351751	618503	3685695	1882985
7km	90%	20000	2	185	3480193	592828	2853053	1391250
7km	90%	20000	2	255	5192593	702807	4442643	2528800
7km	90%	20000	2	184	4371017	632223	3676570	1901453
7km	90%	20000	2	182	4534045	727735	3765182	1861037
7km	90%	20000	2	334	4163715	588357	3549444	1667538
7km	90%	20000	2	252	4967008	661075	4263709	1787436
7km	90%	20000	2	183	4767896	703865	4015557	1965137
7km	90%	20000	2	205	4554191	760994	3757204	1798443
7km	90%	20000	2	170	5190551	817046	4317177	1980718
7km	90%	20000	2	226	4011654	537648	3390112	1796073
7km	90%	20000	2	213	4426133	614897	3765665	2028393
7km	90%	20000	2	252	4940827	702794	4202301	2148364
7km	90%	20000	2	186	4605366	659633	3842053	1902829
7km	90%	20000	2	201	3335712	515744	2792939	1684873
7km	90%	20000	2	215	4201544	648467	3517046	1649985
7km	90%	20000	2	259	4285504	675050	3556322	1823244
7km	90%	20000	2	235	4870714	664918	4148576	2059618
7km	90%	20000	2	246	4541916	649794	3861235	1807537
7km	90%	20000	2	220	5307460	798599	4457827	2176514
7km	90%	20000	2	206	4750253	742647	3963995	1956617
7km	90%	20000	2	202	5664124	710555	4916492	2368723
7km	90%	20000	2	262	5781695	728600	5006341	2307091
7km	90%	20000	2	272	6029323	791339	5166534	2306268
7km	90%	20000	2	195	5081914	808251	4212801	1892118
7km	90%	20000	2	177	4807928	668302	4094362	1879896
7km	90%	20000	2	263	3626743	537592	3076594	1600023
7km	90%	20000	2	188	4888049	664986	4164955	1816764
7km	90%	20000	2	202	3154628	422427	2711112	1343799
7km	90%	20000	2	231	4783832	699839	4055132	1877092
7km	90%	20000	2	187	5142794	679494	4434881	2002147
7km	90%	20000	2	203	4552099	642592	3859767	1818456
7km	90%	20000	2	209	4792416	674032	4076419	1919840
7km	90%	20000	2	162	3489599	559129	2888446	1351120
7km	90%	20000	2	236	3295695	547918	2728081	1593526
7km	90%	20000	2	239	6413826	968450	5364831	2605309
7km	90%	20000	2	192	3848047	574352	3236436	1540539
7km	90%	20000	2	219	4523897	668844	3805646	1841164
7km	90%	20000	2	360	4263757	608328	3626416	2083488
7km	90%	20000	2	177	5053514	762688	4229335	1546077
7km	90%	20000	2	335	5467768	758871	4646952	2183154
7km	90%	20000	2	190	4431643	657227	3739471	1770383
7km	90%	20000	2	237	4797956	647237	4101704	1888388
7km	90%	20000	2	211	3676556	550278	3075436	1338114
7km	90%	20000	2	224	5246677	679276	4525397	2040659
7km	90%	20000	2	174	4097040	621605	3433316	1800985
7km	90%	20000	2	192	4517094	672707	3812998	1619253
7km	90%	20000	2	194	5431658	796834	4555481	2172517
7km	90%	20000	2	285	5133454	595607	4482009	1870598
7km	90%	20000	2	206	3902990	559883	3300169	1848754
7km	90%	20000	2	182	3719357	576285	3104407	1501772
7km	90%	20000	2	211	4362864	701509	3621642	1826628
7km	90%	20000	2	223	5393817	747921	4588442	2367476
7km	90%	20000	2	175	4014747	589994	3382042	1555794
7km	90%	20000	2	236	4573330	628151	3902234	2099235
7km	90%	20000	2	181	4186836	653600	3493869	1834006
7km	90%	20000	2	212	3837906	543455	3254747	1675101
7km	90%	20000	2	256	5985492	692275	5240107	2320562
7km	90%	20000	2	203	4102060	637284	3381248	1762363
7km	90%	20000	2	307	4572064	678330	3849242	2048841
7km	90%	20000	2	166	3257815	510002	2708931	1478121
7km	90%	20000	2	185	3437373	518788	2888905	1329134
7km	90%	20000	2	211	3769131	523336	3223306	1722928
7km	90%	20000	2	262	4166419	565350	3563698	2134588
7km	90%	20000	2	205	5545561	766922	4730659	2068672
7km	90%	20000	2	215	5475349	765978	4661955	2051867
7km	90%	20000	2	199	3481583	506726	2948714	1538460
7km	90%	20000	2	180	3727743	551094	3158075	1806885
7km	90%	20000	2	208	4412199	671078	3698114	1616097
7km	90%	20000	2	244	5395851	705841	4636506	2159164
7km	90%	20000	2	216	4756996	629817	4072838	2112408
7km	90%	20000	2	230	5262654	712306	4522160	2079871
7km	90%	20000	2	185	4976037	750771	4169224	1968793
7km	90%	20000	2	207	5254660	773280	4400250	2060011
7km	90%	20000	2	190	5232731	791916	4368592	2144277
7km	90%	20000	2	225	5123036	716593	4357976	2205671
7km	90%	20000	2	168	3809725	562844	3190542	1599872
7km	90%	20000	2	179	4139823	707492	3391341	1847234
7km	90%	20000	2	244	4681889	648826	3983165	2307824
7km	90%	20000	2	216	5221456	809790	4352631	2123044
7km	90%	20000	2	263	3991473	630703	3328355	1779985
7km	90%	20000	2	187	5034702	760063	4238486	1914561
7km	90%	20000	2	249	3821215	593579	3197089	1685695
7km	90%	20000	2	324	5858322	842587	4963439	2106251
7km	90%	20000	2	178	3812622	593847	3184448	1509461
7km	90%	20000	2	192	3958293	629099	3282169	1747791
7km	90%	20000	2	241	4304286	601100	3663165	1846660
7km	90%	20000	2	203	4720645	649209	4036140	1926564
7km	90%	20000	2	213	2964158	452770	2471489	1797935
7km	90%	20000	2	229	5340434	714229	4572375	1943310
7km	90%	20000	2	163	4082987	651008	3391517	1712209
7km	90%	20000	2	187	3214621	469437	2719040	1560609
7km	90%	20000	2	216	5933063	726064	5167479	2282868
7km	90%	20000	2	188	4409610	689558	3647171	1634189
7km	90%	20000	2	277	5220609	681362	4489117	2091705
7km	90%	20000	2	254	4505652	712503	3729592	2122669
7km	90%	20000	2	185	4373910	662051	3671876	1665981
7km	90%	20000	2	184	4372923	578144	3748294	1787815
7km	90%	20000	2	243	4696916	683125	3938122	1754209
7km	90%	20000	2	264	5034796	679283	4309829	2070060
7km	90%	20000	2	190	4654083	699954	3904002	1795104
7km	90%	20000	2	264	3580730	540949	3016653	1647457
7km	90%	20000	2	255	4722893	687740	3985078	2094855
7km	90%	20000	2	238	5824908	893420	4853763	2213255
7km	90%	20000	2	194	3978913	616481	3311699	1675850
7km	90%	20000	2	218	3142136	480080	2641025	1265260
7km	90%	20000	2	225	5303312	848187	4381215	2212504
7km	90%	20000	2	213	4782164	700192	4036835	2042201
7km	90%	20000	2	236	3758715	569680	3164707	1831991
7km	90%	20000	2	230	3224059	503695	2679631	1472604
7km	90%	20000	2	244	4021750	538816	3452430	2028271
7km	90%	20000	2	173	3466228	533542	2886189	1629088
7km	90%	20000	2	290	3444087	512755	2900110	1577009
7km	90%	20000	2	225	5409254	688942	4688116	1959990
7km	90%	20000	2	199	5120871	736233	4344639	2330123
7km	90%	20000	2	211	4128283	654895	3443561	1729164
7km	90%	20000	2	209	3008959	465736	2514972	1286658
7km	90%	20000	2	237	4037472	568909	3432633	1906553
7km	90%	20000	2	241	4417474	654722	3724774	1749039
7km	90%	20000	2	179	4254696	627710	3586171	1696902
7km	90%	20000	2	167	4242051	590391	3615490	1741081
7km	90%	20000	2	327	4962568	632987	4274017	2039560
7km	90%	20000	2	182	3785006	537922	3205309	1733269
7km	90%	20000	2	182	3385237	495575	2860559	1492685
7km	90%	20000	2	198	4162275	649674	3473999	1782814
7km	90%	20000	2	220	5345563	719711	4575382	2119350
7km	90%	20000	2	192	3270246	535058	2705125	1327471
7km	90%	20000	2	200	4206686	631142	3517788	1621530
7km	90%	20000	2	217	4931139	746922	4113162	2141575
7km	90%	20000	2	250	5636162	795117	4780389	2225177
7km	90%	20000	2	166	3590949	559501	2991682	1525176
7km	90%	20000	2	166	4022222	633113	3358411	1550495
7km	90%	20000	2	207	4618746	693108	3895441	1866119
7km	90%	20000	2	291	6003861	769350	5164996	2270136
7km	90%	20000	2	207	5091403	875853	4161796	2327559
7km	90%	20000	2	205	4814195	620392	4157288	1892049
7km	90%	20000	2	167	3764017	558540	3174495	1425196
7km	90%	20000	2	245	3132716	517338	2587936	1305833
7km	90%	20000	2	208	5714855	807826	4832720	2264863
7km	90%	20000	2	229	4717022	682304	3964660	1787070
7km	90%	20000	2	234	5106609	667011	4408717	2297931
7km	90%	20000	2	240	4893477	686441	4156460	2074845
7km	90%	20000	2	176	3424244	482238	2909335	1615907
7km	90%	20000	2	221	3981915	541207	3402104	2024425
7km	90%	20000	2	205	4952754	800382	4107469	2028114
7km	90%	20000	2	169	3963121	606897	3303174	1629220
7km	90%	20000	2	210	3486247	492576	2970331	1504425
7km	90%	20000	2	216	5440118	732820	4646720	2131695
7km	90%	20000	2	186	4671984	722682	3869839	1852248
7km	90%	20000	2	290	5883341	868862	4953218	2410426
7km	90%	20000	2	202	5293463	781626	4472345	2194877
7km	90%	20000	2	192	4655325	709213	3899845	1861479
7km	90%	20000	2	229	3945672	571927	3354654	1740909
7km	90%	20000	2	213	4905592	735925	4120421	1941438
7km	90%	20000	2	247	3862873	575574	3262079	1622999
7km	90%	20000	2	193	4078123	594234	3445036	1610646
7km	90%	20000	2	210	4114244	629751	3454635	1569823
7km	90%	20000	2	227	4305130	672610	3598442	1567570
7km	90%	20000	2	218	4355866	696042	3618722	1788821
7km	90%	20000	2	230	4388164	661478	3689233	1804722
7km	90%	20000	2	233	4368527	612534	3723606	1844976
7km	90%	20000	2	293	3622308	508949	3063018	1729036
7km	90%	20000	2	163	3702818	549260	3121385	1418934
7km	90%	20000	2	233	5056253	749405	4252841	2123119
7km	90%	20000	2	194	3806651	547302	3214793	1523619
7km	90%	20000	2	180	4079571	547617	3498719	1663441
7km	90%	20000	2	280	4365980	626311	3698432	1908417
7km	90%	20000	2	223	3399482	525220	2834513	1321992
7km	90%	20000	2	238	3944255	603992	3287506	1764125
7km	90%	20000	2	280	6703798	981355	5657024	2543318
7km	90%	20000	2	192	4636135	655457	3938509	1980107
7km	90%	20000	2	225	3617895	546778	3037916	1833182
7km	90%	20000	2	194	4296843	663928	3580376	2000066
7km	90%	20000	2	169	2969371	425396	2516158	1451630
7km	90%	20000	2	185	4335508	673288	3635854	1667306
7km	90%	20000	2	249	5178019	774103	4369796	2019668
7km	90%	20000	2	253	5443403	819084	4581433	2410460
7km	90%	20000	2	236	4693201	663915	3980262	1966398
7km	90%	20000	2	211	5956487	822766	5080115	2393124
7km	90%	20000	2	200	4039198	634994	3361698	1630318
7km	90%	20000	2	246	6872026	985341	5779832	2699855
7km	90%	20000	2	194	4545471	690025	3811227	1661449
7km	90%	20000	2	158	3998790	602229	3350234	1525974
7km	90%	20000	2	215	4422252	659526	3698538	1626215
7km	90%	20000	2	182	4586434	704111	3823614	1623351
7km	90%	20000	2	191	3513634	543155	2926834	1752136
7km	90%	20000	2	178	3961669	600137	3330544	1601129
7km	90%	20000	2	235	3418015	497791	2868879	2035514
7km	90%	20000	2	221	2873524	421513	2428181	1483537
7km	90%	20000	2	229	4280590	584825	3654764	1793987
7km	90%	20000	2	257	5640567	748919	4839987	2246673
7km	90%	20000	2	183	3830797	616200	3180893	1549329
7km	90%	20000	2	235	4464183	651960	3773867	1988225
7km	90%	20000	2	196	4719438	703807	3954079	1859636
7km	90%	20000	2	183	4520102	674225	3812673	1740021
7km	90%	20000	2	294	3445903	467672	2954416	1712151
7km	90%	20000	2	172	4152603	662974	3451889	1765567
7km	90%	20000	2	174	4082097	651691	3401318	1670930
7km	90%	20000	2	197	3950310	525000	3383850	1844544
7km	90%	20000	2	314	5698533	771931	4869560	2424928
7km	90%	20000	2	219	4715227	652645	4022612	1726405
7km	90%	20000	2	278	5058903	706488	4306736	2019521
7km	90%	20000	2	197	4542832	704063	3797484	1640957
7km	90%	20000	2	202	5127981	592743	4494640	1947244
7km	90%	20000	2	173	4285646	665192	3585032	1600618
7km	90%	20000	2	164	4149276	626569	3483305	1637771
7km	90%	20000	2	175	4063754	631576	3388865	1459452
7km	90%	20000	2	177	3690481	569680	3078426	1506475
7km	90%	20000	2	222	3888056	556391	3298906	1641508
7km	90%	20000	2	244	4528513	588877	3895779	1908331
7km	90%	20000	2	186	3977025	675555	3265547	1659962
7km	90%	20000	2	192	4298957	630041	3637439	1838224
7km	90%	20000	2	221	4365179	653468	3662408	1820034
7km	90%	20000	2	226	4640898	613303	3962397	1855910
7km	90%	20000	2	169	4042510	557482	3450250	1692618
7km	90%	20000	2	219	4840151	629607	4173250	1962246
7km	90%	20000	2	181	4063191	626907	3390062	1572166
7km	90%	20000	2	229	4427910	656837	3748803	1689742
7km	90%	20000	2	194	4481786	667283	3774423	1936533
7km	90%	20000	2	216	4514162	674184	3801542	1846255
7km	90%	20000	2	178	5601319	777761	4762387	1872339
7km	90%	20000	2	333	5276142	700163	4524127	2339648
7km	90%	20000	2	202	3421818	501734	2899118	1451132
7km	90%	20000	2	250	3775147	484677	3253909	1813908
7km	90%	20000	2	173	4247346	624512	3582210	1598259
7km	90%	20000	2	210	5431611	736911	4645327	2052953
7km	90%	20000	2	204	4995582	640434	4304787	1928382
7km	90%	20000	2	170	3930149	592115	3287296	1547056
7km	90%	20000	2	216	5755296	800264	4908365	2402019
7km	90%	20000	2	301	3241748	508405	2704690	1556235
7km	90%	20000	2	220	4487033	768244	3660725	2025736
7km	90%	20000	2	181	3457666	523944	2906245	1475939
7km	90%	20000	2	202	4681648	624440	4002967	1979248
7km	90%	20000	2	173	4452304	658489	3750309	1689434
7km	90%	20000	2	268	5020815	616315	4366340	2151084
7km	90%	20000	2	211	5624778	824403	4767614	2173500
7km	90%	20000	2	203	4046289	584011	3421460	1463294
7km	90%	20000	2	215	5806069	802729	4956916	2279096
7km	90%	20000	2	242	3729258	588103	3102515	1755123
7km	90%	20000	2	272	4762414	684147	4051225	1661224
7km	90%	20000	2	307	3421824	470106	2910921	1859130
7km	90%	20000	2	182	3505574	544331	2938733	1509606
7km	90%	20000	2	193	5663773	817441	4790073	2109351
7km	90%	20000	2	170	3686108	555554	3102956	1533399
7km	90%	20000	2	201	4232922	654381	3535973	1779113
7km	90%	20000	2	238	6185890	877771	5250755	2451106
7km	90%	20000	2	244	4231340	593582	3597147	1900210
7km	90%	20000	2	245	4486221	655632	3769670	1633001
7km	90%	20000	2	204	4416604	641308	3727873	1554966
7km	90%	20000	2	170	3188450	484929	2676710	1315626
7km	90%	20000	2	177	3979395	579290	3370548	1487950
7km	90%	20000	2	227	4630407	738403	3853653	2004333
7km	90%	20000	2	196	3621966	552718	3050971	1581506
7km	90%	20000	2	186	3789129	590936	3145061	1308445
7km	90%	20000	2	251	5878821	839033	4979561	2044407
7km	90%	20000	2	198	4536216	697231	3786088	1653145
7km	90%	20000	2	162	3860998	626071	3193385	1490011
7km	90%	20000	2	207	5858459	817012	4992439	2381748
7km	90%	20000	2	235	4625296	647968	3945583	1895157
7km	90%	20000	2	186	3664853	516285	3128868	1577279
7km	90%	20000	2	189	3929869	590975	3308556	1646155
7km	90%	20000	2	213	3905958	577292	3295752	1779926
7km	90%	20000	2	185	3243598	475784	2746921	1586414
7km	90%	20000	2	209	5580185	769552	4768173	2031689
7km	90%	20000	2	176	4655152	716391	3897076	1781379
7km	90%	20000	2	226	4604056	695955	3867225	1822911
7km	90%	20000	2	180	3611568	537877	3033186	1556850
7km	90%	20000	2	175	5351984	882597	4396404	2034461
7km	90%	20000	2	154	3832596	593089	3197981	1371500
7km	90%	20000	2	247	4927681	757323	4114158	1921403
7km	90%	20000	2	176	4246104	623218	3579763	1678147
7km	90%	20000	2	178	3521453	551647	2937604	1633887
7km	90%	20000	2	216	5880995	879134	4945681	2535775
7km	90%	20000	2	225	4800491	739655	4016187	1966444
7km	90%	20000	2	217	3862717	538001	3296488	1611815
7km	90%	20000	2	147	3993770	600015	3347538	1562919
7km	90%	20000	2	219	4340678	590714	3709860	1921546
7km	90%	20000	2	193	3987151	577805	3362484	1769678
7km	90%	20000	2	167	4287160	664334	3586724	1621915
7km	90%	20000	2	171	4043988	564368	3434623	1661032
7km	90%	20000	2	260	3044934	457925	2572200	1561401
7km	90%	20000	2	216	4854767	675788	4139666	1780890
7km	90%	20000	2	203	3073989	439234	2611055	1413741
7km	90%	20000	2	169	4381701	715907	3631000	1889283
7km	90%	20000	2	200	3536553	569645	2944066	1605371
7km	90%	20000	2	172	3976440	556490	3381165	1442462
7km	90%	20000	2	193	4803092	697529	4060085	1848422
7km	90%	20000	2	186	3989984	624821	3320360	1681489
7km	90%	20000	2	170	4580871	703181	3836537	1689054
7km	90%	20000	2	220	4683852	641326	4019087	1997448
7km	90%	20000	2	259	4617003	729023	3826929	2383959
7km	90%	20000	2	219	3446745	541984	2880229	1554863
7km	90%	20000	2	178	4092931	663552	3389039	1648024
7km	90%	20000	2	217	3666265	578245	3059425	1548717
7km	90%	20000	2	203	3933185	607374	3293861	1487103
7km	90%	20000	2	173	3948669	591652	3322630	1537187
7km	90%	20000	2	219	4434499	673620	3709563	1939665
7km	90%	20000	2	240	5184961	732066	4403197	2029878
7km	90%	20000	2	216	4547726	700854	3784694	1776034
7km	90%	20000	2	219	4141931	624770	3451548	1652147
7km	90%	20000	2	260	5313691	743587	4522102	2204747
7km	90%	20000	2	199	3709080	559416	3097012	1553532
7km	90%	20000	2	195	5471005	790763	4632108	2287649
7km	90%	20000	2	234	4937019	753665	4127135	2179534
7km	90%	20000	2	247	7165282	965251	6125052	2502426
7km	90%	20000	2	229	5082140	704329	4313424	2123710
7km	90%	20000	2	226	4185685	597219	3547307	1565526
7km	90%	20000	2	342	5797785	715847	5027451	2376578
7km	90%	20000	2	185	3589481	490033	3041993	1458049
7km	90%	20000	2	238	4744443	727027	3983922	1962823
7km	90%	20000	2	174	3928458	638247	3248188	1759957
7km	90%	20000	2	258	6093580	810032	5234881	2823592
7km	90%	20000	2	228	5668185	877106	4722176	2276963
7km	90%	20000	2	244	5761048	762219	4927131	2234621
7km	90%	20000	2	230	5229922	765406	4410643	2148312
7km	90%	20000	2	246	4780906	721071	4007367	1985595
7km	90%	20000	2	330	5097722	670786	4371334	2485256
7km	90%	20000	2	187	5025426	711513	4263425	1879338
7km	90%	20000	2	191	4260787	606947	3602637	1678129
7km	90%	20000	2	201	3528570	522032	2959437	1535127
7km	90%	20000	2	218	2669072	388372	2266838	1438873
7km	90%	20000	2	178	3437835	509620	2888399	1575247
7km	90%	20000	2	343	4224311	588230	3592341	2036507
7km	90%	20000	2	167	3164690	453062	2685839	1692435
7km	90%	20000	2	194	4759706	681560	4036603	2241859
7km	90%	20000	2	278	5261751	659258	4558359	2222059
7km	90%	20000	2	178	5105659	806459	4222084	2116927
7km	90%	20000	2	322	5960930	804883	5099122	2456409
7km	90%	20000	2	225	2923175	453241	2434684	1769883
7km	90%	20000	2	221	4878213	706484	4142637	1874057
7km	90%	20000	2	185	2214436	323685	1878609	1281266
7km	90%	20000	2	250	6695231	832323	5784441	2190799
7km	90%	20000	2	161	4384411	663004	3682542	1491365
7km	90%	20000	2	206	4811349	717260	4038865	1770211
7km	90%	20000	2	204	3341600	477168	2843795	1468976
7km	90%	20000	2	194	3845703	580598	3226230	1506254
7km	90%	20000	2	296	3841385	598525	3201872	1619451
7km	90%	20000	2	245	5754517	796131	4899860	2240412
7km	90%	20000	2	182	4334198	681521	3601136	1922695
7km	90%	20000	2	204	4629553	609249	3985556	1797722
7km	90%	20000	2	263	5003172	623645	4324338	2215610
7km	90%	20000	2	203	4768328	661096	4072712	1941047
7km	90%	20000	2	185	4130578	643353	3422132	1760384
7km	90%	20000	2	191	5129363	692836	4355918	2007233
7km	90%	20000	2	165	3532600	548696	2946555	1517099
7km	90%	20000	2	225	4191878	651823	3491316	1636971
7km	90%	20000	2	286	5980229	859879	5061702	2470828
7km	90%	20000	2	235	5232225	748293	4448326	2038344
7km	90%	20000	2	174	2866012	433902	2412254	1460477
7km	90%	20000	2	174	3342936	471242	2845639	1357399
7km	90%	20000	2	191	3740517	610075	3096877	1604616
7km	90%	20000	2	167	5117401	777778	4296272	1751027
7km	90%	20000	2	164	3981902	619092	3312373	1513455
7km	90%	20000	2	185	4463450	692822	3737221	1668371
7km	90%	20000	2	256	6053055	786416	5224703	2609057
7km	90%	20000	2	215	5597346	742494	4808363	1916901
7km	90%	20000	2	237	4690524	721579	3922193	1923794
7km	90%	20000	2	227	6204511	822963	5321758	2311753
7km	90%	20000	2	212	4145965	623329	3486316	1902488
7km	90%	20000	2	230	5128580	710970	4361655	1888331
7km	90%	20000	2	229	4010544	545524	3440680	1942033
7km	90%	20000	2	208	3926338	630997	3267958	1782672
7km	90%	20000	2	218	4738589	644660	4062813	1727241
7km	90%	20000	2	258	3638718	498381	3101241	1722808
7km	90%	20000	2	183	4107749	593601	3465390	1650359
7km	90%	20000	2	301	5258415	774627	4437294	2209445
7km	90%	20000	2	285	4872972	733244	4115313	1939863
7km	90%	20000	2	194	4173060	634946	3511696	1714127
7km	90%	20000	2	203	4402167	629189	3728075	1708624
7km	90%	20000	2	222	6193937	901971	5221385	2307562
7km	90%	20000	2	242	5275376	790442	4437580	2060403
7km	90%	20000	2	189	4681450	717008	3921994	1865828
7km	90%	20000	2	255	5153887	782335	4309356	2209643
7km	90%	20000	2	195	4909880	734143	4130085	2044434
7km	90%	20000	2	191	5950852	858608	5004763	2289498
7km	90%	20000	2	248	4708943	618465	4051691	2114324
7km	90%	20000	2	235	3839465	539615	3251576	1872288
7km	90%	20000	2	222	4836841	749888	4044379	1984800
7km	90%	20000	2	182	4638068	661418	3945010	1894596
7km	90%	20000	2	197	3214314	500110	2683791	1533292
7km	90%	20000	2	228	3801797	539626	3207510	1676154
7km	90%	20000	2	177	4250135	556146	3652579	1814869
7km	90%	20000	2	173	3821107	577919	3199374	1550331
7km	90%	20000	2	168	4932771	672026	4211200	1874447
7km	90%	20000	2	208	4607751	646895	3912420	2199814
7km	90%	20000	2	233	4741256	713781	3981015	1886352
7km	90%	20000	2	259	4416435	695692	3677090	1810220
7km	90%	20000	2	231	3428803	517847	2878799	1774379
7km	90%	20000	2	241	5111542	699045	4353988	2050102
7km	90%	20000	2	234	4834904	656317	4135214	1664194
7km	90%	20000	2	210	4390026	586334	3762800	1712482
7km	90%	20000	2	219	4264551	660016	3565519	1730588
7km	90%	20000	2	173	4062504	622293	3380090	1533594
7km	90%	20000	2	200	4757931	670314	4043717	1859380
7km	90%	20000	2	185	5161304	793415	4279010	1929289
7km	90%	20000	2	235	4225568	628135	3562051	1948279
7km	90%	20000	2	209	2996229	421714	2541619	1344473
7km	90%	20000	2	214	4608100	694994	3875706	1809566
7km	90%	20000	2	163	3432607	538254	2865590	1390117
7km	90%	20000	2	226	3484577	519977	2927749	1364628
7km	90%	20000	2	205	4737210	698363	4003822	1829910
7km	90%	20000	2	182	4622910	696661	3876113	1979751
7km	90%	20000	2	168	4789754	736594	3980051	1861826
7km	90%	20000	2	282	4785118	679613	4036402	2436367
7km	90%	20000	2	164	4274000	646519	3586217	1609192
7km	90%	20000	2	265	5177222	752050	4383678	2020030
7km	90%	20000	2	199	4322137	621145	3655565	1663681
7km	90%	20000	2	227	3656658	544633	3078927	1684416
7km	90%	20000	2	169	4051296	635508	3378238	1344073
7km	90%	20000	2	309	7364658	1032615	6239922	2926681
7km	90%	20000	2	232	4384579	666797	3657185	1507981
7km	90%	20000	2	373	4302325	621683	3631024	1915842
7km	90%	20000	2	259	6012398	840720	5106641	2517437
7km	90%	20000	2	189	4652959	702547	3894529	1735300
7km	90%	20000	2	209	5302050	761343	4478484	2003222
7km	90%	20000	2	221	5191475	776256	4357647	1914322
7km	90%	20000	2	228	5149115	704761	4409245	1966258
7km	90%	20000	2	196	3959905	585463	3348009	1569522
7km	90%	20000	2	185	4184570	614119	3521613	2013085
7km	90%	20000	2	282	4812744	712173	4039590	2182828
7km	90%	20000	2	166	4070050	592286	3412957	1663954
7km	90%	20000	2	175	4660753	682547	3917966	1807087
7km	90%	20000	2	228	3548329	535459	2976046	1606602
7km	90%	20000	2	223	4552810	641400	3872832	2366008
7km	90%	20000	2	194	4231840	669552	3522008	1790459
7km	90%	20000	2	166	4510150	658366	3800982	1501874
7km	90%	20000	2	180	3697708	601431	3032802	1836901
7km	90%	20000	2	167	3652164	561768	3060178	1425986
7km	90%	20000	2	222	5259878	720485	4494517	1855464
7km	90%	20000	2	193	4835491	696939	4091919	1723873
7km	90%	20000	2	162	3896660	603454	3252918	1484482
7km	90%	20000	2	220	5178155	728825	4410059	2108987
7km	90%	20000	2	253	5911599	787851	5074922	2343690
7km	90%	20000	2	231	6062238	883846	5113162	2189239
7km	90%	20000	2	191	3542051	474631	3041163	1761326
7km	90%	20000	2	172	5258009	768988	4448053	1966690
7km	90%	20000	2	196	4242058	659936	3555721	1818633
7km	90%	20000	2	197	3106491	487395	2596438	1467572
7km	90%	20000	2	216	5077379	696400	4317274	2069623
7km	90%	20000	2	214	4942297	796481	4108188	2043447
7km	90%	20000	2	166	3235599	526005	2680106	1352979
7km	90%	20000	2	204	5607381	880416	4672225	2190037
7km	90%	20000	2	210	4040605	593727	3399981	1795917
7km	90%	20000	2	219	4292954	629830	3618900	1888902
7km	90%	20000	2	238	5919340	781478	5101501	2080063
7km	90%	20000	2	164	4372473	690095	3634914	1592080
7km	90%	20000	2	215	3786928	503966	3258824	1680582
7km	90%	20000	2	267	3748857	547602	3160040	2040123
7km	90%	20000	2	221	4859901	652457	4123335	1969131
7km	90%	20000	2	172	4087714	621034	3434320	1668255
7km	90%	20000	2	246	5343285	761803	4538708	2083959
7km	90%	20000	2	257	4837409	620171	4161950	2418000
7km	90%	20000	2	216	4259977	655116	3584584	1575205
7km	90%	20000	2	161	4049477	568070	3420805	1697825
7km	90%	20000	2	204	4924293	710875	4178803	2142357
7km	90%	20000	2	241	4303702	643380	3638931	1560204
7km	90%	20000	2	256	5018061	697390	4287197	2312019
7km	90%	20000	2	254	6554166	912251	5554223	2430524
7km	90%	20000	2	216	3235236	491597	2703361	1336724
7km	90%	20000	2	212	3530351	512025	2993917	1577772
7km	90%	20000	2	222	3592304	537737	3013984	1674472
7km	90%	20000	2	188	5492819	728637	4715151	1936061
7km	90%	20000	2	196	4511732	682259	3786378	2187790
7km	90%	20000	2	214	4031948	514450	3492223	2029121
7km	90%	20000	2	198	4376114	681861	3645902	1524460
7km	90%	20000	2	215	4503502	620039	3854994	1919478
7km	90%	20000	2	179	3429021	484381	2921861	1394279
7km	90%	20000	2	215	5481140	768001	4653264	1866973
7km	90%	20000	2	198	4672339	725739	3882852	2276868
7km	90%	20000	2	225	3639976	542314	3075156	1557756
7km	90%	20000	2	408	5619547	755478	4814445	2191093
7km	90%	20000	2	188	5245291	738915	4476102	1896870
7km	90%	20000	2	158	3866701	605221	3232207	1551367
7km	90%	20000	2	188	4499272	688599	3772645	1603975
7km	90%	20000	2	269	4675331	627930	4015918	1863567
7km	90%	20000	2	192	5095599	756118	4297322	1789581
7km	90%	20000	2	232	4338574	517608	3797102	1766881
7km	90%	20000	2	201	5432544	783849	4578077	2052756
7km	90%	20000	2	211	5320143	744816	4512196	1872649
7km	90%	20000	2	189	5623390	918199	4655988	2068403
7km	90%	20000	2	232	3529781	449193	3053624	1701109
7km	90%	20000	2	203	4240832	651046	3561689	1843187
7km	90%	20000	2	221	5138088	735098	4355968	1860604
7km	90%	20000	2	261	4471828	628492	3801385	2217487
7km	90%	20000	2	227	4567930	592049	3939938	1839972
7km	90%	20000	2	242	6664966	934863	5653070	2683356
7km	90%	20000	2	255	4646259	685093	3901942	2055335
7km	90%	20000	2	286	4881177	702743	4119945	2010707
7km	90%	20000	2	210	3968567	605082	3313950	1652742
7km	90%	20000	2	265	4530355	714680	3781015	1745700
7km	90%	20000	2	313	4669348	637412	3996869	2188548
7km	90%	20000	2	223	3978721	552827	3382004	1918834
7km	90%	20000	2	236	5418729	733917	4630401	2109383
7km	90%	20000	2	243	5395678	643205	4709588	2034859
7km	90%	20000	2	207	3294229	492184	2759258	1667292
7km	90%	20000	2	344	4990421	610754	4346872	2156825
7km	90%	20000	2	200	4041809	609676	3396516	1668895
7km	90%	20000	2	185	4141151	631958	3481537	1592514
7km	90%	20000	2	216	3474751	551953	2901243	1563227
7km	90%	20000	2	185	4220194	584645	3590146	1792430
7km	90%	20000	2	193	4702873	666359	3991630	1945649
7km	90%	20000	2	258	4246420	647890	3554917	1879569
7km	90%	20000	2	302	3292446	497692	2768678	1675276
7km	90%	20000	2	228	4128662	570294	3529822	1913198
7km	90%	20000	2	253	4503477	670065	3795820	1821054
7km	90%	20000	2	250	4747793	752965	3940297	2304247
7km	90%	20000	2	178	3559851	536318	2979655	1706130
7km	90%	20000	2	297	5215196	700000	4486467	1931163
7km	90%	20000	2	239	5373035	709677	4620648	2169716
7km	90%	20000	2	237	4881480	659059	4176572	1907491
7km	90%	20000	2	235	4240655	631842	3572135	1710550
7km	90%	20000	2	259	4263044	577059	3646295	1820878
7km	90%	20000	2	185	4243300	669351	3519878	1631450
7km	90%	20000	2	169	3661330	592714	3033695	1351571
7km	90%	20000	2	172	3251286	502517	2722547	1491590
7km	90%	20000	2	184	4710199	690788	3992895	1821808
7km	90%	20000	2	145	4451002	699814	3704370	1518682
7km	90%	20000	2	326	4741257	583256	4110595	1949333
7km	90%	20000	2	194	4034719	688438	3306923	1683841
7km	90%	20000	2	184	3284361	498821	2769454	1524132
7km	90%	20000	2	195	4493315	700010	3735108	1836804
7km	90%	20000	2	196	4236446	614582	3581910	1904493
7km	90%	20000	2	204	5516808	773454	4681731	2336029
7km	90%	20000	2	202	5933254	808637	5067937	2176641
7km	90%	20000	2	249	4782329	741722	3997168	1824266
7km	90%	20000	2	203	5597462	779636	4766297	2435679
7km	90%	20000	2	199	3739088	623983	3089131	1709016
7km	90%	20000	2	225	5142041	745423	4371128	2110341
7km	90%	20000	2	185	4442499	650908	3748062	1589544
7km	90%	20000	2	170	3489828	560609	2877048	1499195
7km	90%	20000	2	201	2459237	339966	2092220	1328107
7km	90%	20000	2	178	3555010	554659	2955124	1576192
7km	90%	20000	2	237	5873752	842563	4989733	2445056
7km	90%	20000	2	179	4913234	703529	4173660	1925696
7km	90%	20000	2	197	5419969	794350	4569873	1898758
7km	90%	20000	2	229	4192427	599503	3567260	1911170
7km	90%	20000	2	181	4299933	685856	3569106	1537490
7km	90%	20000	2	209	3764578	570588	3150118	1679856
7km	90%	20000	2	211	4227623	712485	3481957	1987241
7km	90%	20000	2	218	5414944	764195	4618122	2525751
7km	90%	20000	2	193	4379283	612279	3711780	1951439
7km	90%	20000	2	185	4829154	697384	4096738	1543716
7km	90%	20000	2	198	4108544	568925	3506897	1728381
7km	90%	20000	2	262	3945552	606043	3279577	1727517
7km	90%	20000	2	153	4306295	658008	3599284	1531109
7km	90%	20000	2	159	4578654	710888	3815898	1717831
7km	90%	20000	2	285	3993198	659683	3294724	1831969
7km	90%	20000	2	263	6381966	833691	5457358	2545668
7km	90%	20000	2	171	2824092	403042	2402447	1508568
7km	90%	20000	2	194	5811448	846032	4894612	2042742
7km	90%	20000	2	225	4829939	759835	4028893	2368471
7km	90%	20000	2	257	7048328	961243	6014746	2640482
7km	90%	20000	2	199	5093809	774566	4273283	2151056
7km	90%	20000	2	240	5448145	767544	4647755	1851224
7km	90%	20000	2	198	2845563	408298	2413700	1425771
7km	90%	20000	2	223	4486250	659337	3783969	1768114
7km	90%	20000	2	205	5127830	769899	4310466	1670854
7km	90%	20000	2	187	4452835	612674	3802274	2056878
7km	90%	20000	2	302	3762965	444824	3290981	1916400
7km	90%	20000	2	202	5253642	722664	4452774	2333865
7km	90%	20000	2	198	3318825	522449	2774414	1503273
7km	90%	20000	2	238	4408850	599687	3759463	1951025
7km	90%	20000	2	221	4311101	665592	3558107	1864348
7km	90%	20000	2	203	4873192	705352	4121132	1870693
7km	90%	20000	2	180	3463611	440055	2987637	1662340
7km	90%	20000	2	229	4595759	661182	3889043	2070064
7km	90%	20000	2	212	4993313	778756	4174059	2293770
7km	90%	20000	2	283	6566549	1015574	5481272	2593635
7km	90%	20000	2	195	4403217	640414	3697306	1722593
7km	90%	20000	2	201	5089781	662922	4379758	1855859
7km	90%	20000	2	268	5056635	604134	4399904	2342941
7km	90%	20000	2	176	4737232	810092	3879751	1863605
7km	90%	20000	2	198	5121973	801246	4273781	2063606
7km	90%	20000	2	260	5182326	785140	4359172	2126832
7km	90%	20000	2	239	4440756	666481	3712600	2008455
7km	90%	20000	2	210	4501614	644126	3817563	1714636
7km	90%	20000	2	221	3932868	629103	3257247	1523143
7km	90%	20000	2	278	3687812	470584	3166362	1703331
7km	90%	20000	2	271	3134865	436907	2656127	1439843
7km	90%	20000	2	214	6053470	948349	5014429	2094834
7km	90%	20000	2	207	4758985	665566	4041223	2199031
7km	90%	20000	2	185	3274496	443329	2795063	1498764
7km	90%	20000	2	241	4962996	759754	4116996	2207303
7km	90%	20000	2	184	4157006	578336	3518361	1879702
7km	90%	20000	2	159	4743033	710993	3979195	1686437
7km	90%	20000	2	178	4650284	734901	3876256	2051975
7km	90%	20000	2	179	3580830	604347	2946821	1682795
7km	90%	20000	2	225	5757977	754046	4964927	2258474
7km	90%	20000	2	238	3773956	601259	3132326	2007779
7km	90%	20000	2	208	4234489	621866	3575544	2088939
7km	90%	20000	2	181	4452283	681786	3733843	1834223
7km	90%	20000	2	225	3729921	556531	3153441	1495382
7km	90%	20000	2	220	5879135	820706	4980468	2346864
7km	90%	20000	2	192	5368646	861062	4416908	2169811
7km	90%	20000	2	177	3713474	583402	3075566	1509483
7km	90%	20000	2	216	4962483	724478	4186257	2089263
7km	90%	20000	2	184	3473856	547014	2880760	1596969
7km	90%	20000	2	210	3706772	542919	3126605	2025995
7km	90%	20000	2	232	4385298	600821	3743996	1832879
7km	90%	20000	2	147	3408459	526532	2859289	1453272
7km	90%	20000	2	266	3697674	508909	3161409	1854904
7km	90%	20000	2	183	3644005	611318	3010190	1636551
7km	90%	20000	2	258	3974262	653703	3282087	1780315
7km	90%	20000	2	192	4473343	709282	3733061	1919858
7km	90%	20000	2	160	3802648	599642	3173510	1496354
7km	90%	20000	2	243	4688757	655835	4006527	1767919
7km	90%	20000	2	205	4538011	702997	3785847	1866646
7km	90%	20000	2	268	4262298	591650	3631671	1827503
7km	90%	20000	2	196	5388649	756085	4596867	1917156
7km	90%	20000	2	196	4431795	683185	3694334	2045310
7km	90%	20000	2	231	4271194	624027	3604934	1969482
7km	90%	20000	2	256	4615690	638138	3946077	1896178
7km	90%	20000	2	254	5357881	737491	4576772	2037933
7km	90%	20000	2	196	4430415	682912	3696839	1713602
7km	90%	20000	2	189	3839455	588951	3205794	1546340
7km	90%	20000	2	162	4098409	667782	3395563	1639526
7km	90%	20000	2	348	4261747	548301	3686602	1950409
7km	90%	20000	2	220	3574635	570912	2966707	1656398
7km	90%	20000	2	250	3287453	540793	2694910	1433759
7km	90%	20000	2	207	4187156	644869	3487190	1936856
7km	90%	20000	2	276	4196892	619006	3543459	2007574
7km	90%	20000	2	261	6939565	913028	5950760	2435698
7km	90%	20000	2	210	3290618	544288	2714825	1541743
7km	90%	20000	2	187	3012743	453325	2536171	1535801
7km	90%	20000	2	291	5760713	825912	4874322	2359813
7km	90%	20000	2	212	3541747	578665	2935320	1360794
7km	90%	20000	2	285	3183409	458064	2706603	1678940
7km	90%	20000	2	215	5427764	753680	4626036	2405895
7km	90%	20000	2	237	4161672	680567	3444204	1640443
7km	90%	20000	2	207	4927294	670939	4190049	2076895
7km	90%	20000	2	247	5256869	746619	4460376	1990247
7km	90%	20000	2	190	4840349	659944	4146529	2120773
7km	90%	20000	2	252	4454337	589748	3809904	2081976
7km	90%	20000	2	265	4143696	582304	3508884	2090519
7km	90%	20000	2	217	4130762	618414	3470818	1666978
7km	90%	20000	2	182	5052442	759871	4253254	1844360
7km	90%	20000	2	214	3071520	470013	2559891	1331150
7km	90%	20000	2	224	4788272	688730	4018080	1980423
7km	90%	20000	2	283	5077187	700842	4328949	2224546
7km	90%	20000	2	204	4629726	740774	3843717	1887514
7km	90%	20000	2	204	4715894	694548	3969352	1861152
7km	90%	20000	2	214	5234484	729922	4459587	1937790
7km	90%	20000	2	189	4569134	711116	3828494	1789246
7km	90%	20000	2	188	3979250	627635	3305444	1565599
7km	90%	20000	2	184	4775733	745846	3984128	1861710
7km	90%	20000	2	156	3890117	681554	3165124	1556239
7km	90%	20000	2	243	4562270	679697	3856994	2032976
7km	90%	20000	2	150	3866122	583760	3218060	1425799
7km	90%	20000	2	230	3354613	452761	2868478	1604469
7km	90%	20000	2	190	3851058	470721	3354856	1683496
7km	90%	20000	2	303	6373506	896484	5436432	2549932
7km	90%	20000	2	200	4137438	612757	3466190	1564631
7km	90%	20000	2	164	3412393	504036	2874026	1473757
7km	90%	20000	2	262	5910190	842554	4987319	2359233
7km	90%	20000	2	291	5830006	836807	4926534	2278126
7km	90%	20000	2	252	3330045	572058	2739855	1489349
7km	90%	20000	2	257	6616311	942707	5619302	2533418
7km	90%	20000	2	188	3057711	437206	2599891	1718412
7km	90%	20000	2	217	5200271	797418	4348569	2083831
7km	90%	20000	2	150	3588351	531040	3023888	1406546
7km	90%	20000	2	261	3981404	658494	3274030	1932652
7km	90%	20000	2	196	4438225	614437	3791508	1954616
7km	90%	20000	2	217	5911115	915160	4917001	2345537
7km	90%	20000	2	265	5038470	679152	4321234	2013589
7km	90%	20000	2	197	3881236	581462	3252405	1591838
7km	90%	20000	2	196	4812721	755509	4009186	2094444
7km	90%	20000	2	176	3776877	656781	3090197	1650880
7km	90%	20000	2	289	4272301	513672	3732070	1828222
7km	90%	20000	2	239	4805977	665805	4080285	2155042
7km	90%	20000	2	223	3446086	411311	3011193	1728579
7km	90%	20000	2	303	3571659	511622	3015667	1479530
7km	90%	20000	2	199	3966785	574030	3356176	1679757
7km	90%	20000	2	199	3165358	481278	2638473	1567228
7km	90%	20000	2	241	4478279	699372	3719752	2189371
7km	90%	20000	2	190	4497777	671013	3775137	1787066
7km	90%	20000	2	235	3972099	638950	3278413	1997692
7km	90%	20000	2	158	3299190	518897	2754442	1532653
7km	90%	20000	2	219	4369767	643120	3699679	1573372
7km	90%	20000	2	234	5551180	777231	4738453	1929911
7km	90%	20000	2	206	4449417	609934	3804615	2072616
7km	90%	20000	2	166	4157484	640904	3464164	1769919
7km	90%	20000	2	215	3569382	500095	3027902	1657736
7km	90%	20000	2	193	4555875	719626	3791788	1707074
7km	90%	20000	2	214	4239826	646206	3552032	1661351
7km	90%	20000	2	269	3704875	581454	3090801	1408555
7km	90%	20000	2	210	4907177	789905	4077181	2172950
7km	90%	20000	2	196	6177410	908623	5201772	2366346
7km	90%	20000	2	285	5295356	712226	4542817	1884132
7km	90%	20000	2	237	5885926	831893	5000157	2306755
7km	90%	20000	2	196	4155230	604049	3502345	1880014
7km	90%	20000	2	195	4121674	643902	3436245	1679308
7km	90%	20000	2	191	3713655	570658	3089252	1489416
7km	90%	20000	2	257	5724274	743227	4924935	2202092
7km	90%	20000	2	157	3822344	555098	3230107	1567115
7km	90%	20000	2	215	7073548	910733	6080486	2498904
7km	90%	20000	2	297	4504173	693613	3774565	1861951
7km	90%	20000	2	212	5491846	843705	4575336	2374364
7km	90%	20000	2	251	4071679	525361	3516079	1693854
7km	90%	20000	2	188	3878482	570591	3272703	1660039
7km	90%	20000	2	270	5852775	792069	5003367	2007215
7km	90%	20000	2	170	4981255	733789	4199309	1810620
7km	90%	20000	2	239	7554439	1082979	6359672	2641555
7km	90%	20000	2	190	3960434	559965	3351168	1751590
7km	90%	20000	2	195	5043315	787696	4217625	1913231
7km	90%	20000	2	187	3563501	528199	3005646	1696823
7km	90%	20000	2	187	4645962	745611	3850656	1805731
7km	90%	20000	2	300	4427018	585704	3810562	1839988
7km	90%	20000	2	181	3461553	562072	2868097	1426367
7km	90%	20000	2	218	4566421	689331	3824737	1970347
7km	90%	20000	2	280	4353137	686305	3622263	1911052
7km	90%	20000	2	169	3423638	533155	2873265	1424732
7km	90%	20000	2	157	3845414	640253	3157772	1534476
7km	90%	20000	2	191	4177093	625215	3510672	1745315
7km	90%	20000	2	204	4481565	670595	3775745	1759409
7km	90%	20000	2	196	3001223	471675	2496280	1510983
7km	90%	20000	2	187	5243075	766232	4377507	1799302
7km	90%	20000	2	244	4133440	661041	3419449	1703204
7km	90%	20000	2	255	4552146	666939	3846682	1964992
7km	90%	20000	2	170	3707336	595025	3073686	1613396
7km	90%	20000	2	170	3454014	553144	2876108	1462450
7km	90%	20000	2	193	4031643	565283	3439399	1662609
7km	90%	20000	2	201	4672223	733647	3896021	1568274
7km	90%	20000	2	192	4383519	702762	3595648	2055851
7km	90%	20000	2	201	4169909	590929	3525558	1901976
7km	90%	20000	2	251	6482526	845498	5588813	2468904
7km	90%	20000	2	242	4950796	723700	4199538	2020588
7km	90%	20000	2	226	5686282	760511	4881386	2220044
7km	90%	20000	2	260	5164879	799909	4304938	2162373
7km	90%	20000	2	208	5037251	764215	4222495	1859784
7km	90%	20000	2	190	4281650	685377	3538912	2001339
7km	90%	20000	2	309	4896967	696725	4158090	2228866
7km	90%	20000	2	179	4267118	610370	3623218	1548088
7km	90%	20000	2	212	4435206	660743	3738639	1694599
7km	90%	20000	2	233	3631756	516758	3089066	1661095
7km	90%	20000	2	222	5803686	967079	4756219	2755805
7km	90%	20000	2	178	4164857	594370	3532188	1638471
7km	90%	20000	2	245	4470073	613399	3810122	1740059
7km	90%	20000	2	349	6394194	828187	5510698	2370669
7km	90%	20000	2	170	3659206	561133	3055989	1474561
7km	90%	20000	2	219	5475243	803553	4599816	2017356
7km	90%	20000	2	248	4868940	733604	4097846	1718448
7km	90%	20000	2	217	4625638	664793	3924604	1690645
7km	90%	20000	2	196	4970722	745228	4173307	2046310
7km	90%	20000	2	225	4244897	589561	3625943	1874767
7km	90%	20000	2	178	4920325	785462	4074953	1837772
7km	90%	20000	2	191	5548275	767214	4735411	2070909
7km	90%	20000	2	231	5602110	718812	4810368	2095744
7km	90%	20000	2	169	3071111	463362	2576043	1369235
7km	90%	20000	2	290	4917174	626598	4243387	2361010
7km	90%	20000	2	264	6888422	1004270	5785618	2960229
7km	90%	20000	2	240	3931323	611595	3295493	1541567
7km	90%	20000	2	210	3520383	524878	2963851	1482314
7km	90%	20000	2	267	2688395	399044	2267598	1431709
7km	90%	20000	2	190	5107966	794685	4257811	2252984
7km	90%	20000	2	213	4807776	669983	4080737	2176305
7km	90%	20000	2	219	4400338	716353	3619675	1970770
7km	90%	20000	2	170	4748452	699267	4016710	1615672
7km	90%	20000	2	163	4210654	688755	3477202	1552081
7km	90%	20000	2	200	5114924	734332	4311342	2133084
7km	90%	20000	2	171	4267216	652639	3591881	1689175
7km	90%	20000	2	219	4626724	625373	3973567	1915755
7km	90%	20000	2	257	3593581	498944	3033388	1900704
7km	90%	20000	2	264	3332798	471957	2821882	1657063
7km	90%	20000	2	202	3638189	515628	3086801	1777296
7km	90%	20000	2	170	4023188	664991	3305857	1685217
7km	90%	20000	2	267	4390007	591182	3739140	2009919
7km	90%	20000	2	170	3164265	485796	2654177	1309850
7km	90%	20000	2	207	4298661	691785	3565640	1776370
7km	90%	20000	2	145	2841795	458237	2371877	1258628
7km	90%	20000	2	159	4204253	620248	3549308	1500303
7km	90%	20000	2	173	3614056	492601	3060340	1489127
7km	90%	20000	2	181	4545181	694024	3783921	1934445
7km	90%	20000	2	155	3054460	418015	2611167	1413488
7km	90%	20000	2	185	4610361	721764	3841657	1876319
7km	90%	20000	2	221	3969095	557585	3368388	1627114
7km	90%	20000	2	225	4561797	675301	3843035	1889842
7km	90%	20000	2	197	3732972	550561	3152283	1654442
7km	90%	20000	2	244	4123618	641485	3450682	1557038
7km	90%	20000	2	199	5385976	757980	4559543	2391850
7km	90%	20000	2	171	4403753	707914	3646946	1626251
7km	90%	20000	2	169	4011969	615447	3351054	1687114
7km	90%	20000	2	217	4803288	714848	4002989	2072341
7km	90%	20000	2	213	4445700	696586	3689724	1938762
7km	90%	20000	2	255	4844788	749431	4046620	2001117
7km	90%	20000	2	289	4092992	604604	3438681	1733877
7km	90%	20000	2	196	4097818	623739	3435443	1709817
7km	90%	20000	2	236	3845961	564177	3227635	1643365
7km	90%	20000	2	173	4204880	630816	3537882	1436213
7km	90%	20000	2	197	3931616	560088	3318366	1850442
7km	90%	20000	2	183	4797548	757600	3994585	1969591
7km	90%	20000	2	217	5500877	856270	4574665	2214044
7km	90%	20000	2	290	5196550	764446	4370661	1906247
7km	90%	20000	2	219	5027830	663558	4312836	2058132
7km	90%	20000	2	180	3090821	471371	2590891	1449606
7km	90%	20000	2	187	3169300	484104	2650738	1505602
7km	90%	20000	2	237	5595973	781527	4750300	2052456
7km	90%	20000	2	247	4437072	640578	3739620	1653016
7km	90%	20000	2	217	5185055	832998	4294043	2055821
7km	90%	20000	2	258	3605688	491940	3071395	1773345
7km	90%	20000	2	217	4810171	689416	4081460	1848892
7km	90%	20000	2	189	3290377	509742	2747358	1740327
7km	90%	20000	2	257	4599082	678517	3869154	1877346
7km	90%	20000	2	230	3745231	546909	3143925	1654433
7km	90%	20000	2	186	4582032	656994	3880812	1597352
7km	90%	20000	2	157	4358426	681133	3624024	1767685
7km	90%	20000	2	162	3986216	620132	3334810	1486463
7km	90%	20000	2	205	4982755	759991	4163179	2116378
7km	90%	20000	2	195	5138477	707537	4376591	2048040
7km	90%	20000	2	213	4506527	652441	3816489	1755738
7km	90%	20000	2	232	4617321	676173	3872614	1919529
7km	90%	20000	2	228	4835144	676332	4092248	2126393
7km	90%	20000	2	212	3914078	513717	3337787	1666611
7km	90%	20000	2	209	4582265	622898	3926279	1663859
7km	90%	20000	2	199	4400362	667179	3708264	1831073
7km	90%	20000	2	205	4597025	737753	3832769	1731442
7km	90%	20000	2	286	4484549	627578	3794693	1878386
7km	90%	20000	2	170	4639197	708791	3867005	1775841
7km	90%	20000	2	154	4248870	658546	3544870	1425033
7km	90%	20000	2	247	2804608	372995	2405480	1515657
7km	90%	20000	2	217	5542830	761880	4732026	2413110
7km	90%	20000	2	234	4789878	646721	4095488	1953546
7km	90%	20000	2	239	4241937	580410	3617109	1897485
7km	90%	20000	2	218	5481879	817829	4623067	1884400
7km	90%	20000	2	229	5231433	748885	4412505	2417462
7km	90%	20000	2	189	4807414	737083	4015349	1513366
7km	90%	20000	2	160	2607626	355679	2229500	1336938
7km	90%	20000	2	176	4036244	570587	3413019	1777172
7km	90%	20000	2	160	3620401	563344	3036658	1515365
7km	90%	20000	2	156	4400594	621256	3753281	1670247
7km	90%	20000	2	174	3375469	533900	2811213	1600179
7km	90%	20000	2	182	4831527	761959	4011341	2100997
7km	90%	20000	2	218	3330686	436963	2873724	1603017
7km	90%	20000	2	164	4017521	583288	3401168	1589409
7km	90%	20000	2	213	3751537	475616	3233573	1898949
7km	90%	20000	2	187	4508619	568017	3909568	1889793
7km	90%	20000	2	196	3611881	549920	3025133	1593699
7km	90%	20000	2	173	4952158	762009	4142864	1834760
7km	90%	20000	2	151	2239980	346637	1865029	1216774
7km	90%	20000	2	186	4418795	678340	3691873	1646324
7km	90%	20000	2	219	5119340	710018	4371607	1967762
7km	90%	20000	2	179	4437159	674668	3700192	1762924
7km	90%	20000	2	215	4681417	621842	4025578	1669563
7km	90%	20000	2	251	4599417	614551	3924722	2171906
7km	90%	20000	2	221	5964720	870342	5046390	2196706
7km	90%	20000	2	285	5561968	717537	4785515	2487276
7km	90%	20000	2	183	3498853	523745	2934809	1445118
7km	90%	20000	2	181	5207713	717995	4428247	1835736
7km	90%	20000	2	203	3787661	586497	3168302	1699393
7km	90%	20000	2	184	4277392	628537	3609714	1845821
7km	90%	20000	2	248	5290159	724354	4492752	1893790
7km	90%	20000	2	210	4417206	600054	3782251	1971750
7km	90%	20000	2	214	5418984	778042	4596875	2259727
7km	90%	20000	2	175	4193039	634849	3521003	1629164
7km	90%	20000	2	235	5564175	852127	4653557	2223283
7km	90%	20000	2	270	7039694	997530	5892853	2625056
7km	90%	20000	2	291	4978409	766982	4147428	2263733
7km	90%	20000	2	208	4662477	648588	3974332	1894841
7km	90%	20000	2	285	4888349	645444	4209736	2020859
7km	90%	20000	2	213	4956361	720705	4182484	1819703
7km	90%	20000	2	205	3468984	494554	2939918	1624492
7km	90%	20000	2	203	5338776	860637	4395661	2098462
7km	90%	20000	2	221	5810809	794382	4983344	2246188
7km	90%	20000	2	201	4509174	750706	3705614	1912056
7km	90%	20000	2	174	3867097	557361	3276186	1311979
7km	90%	20000	2	252	5039906	720362	4260879	1913254
7km	90%	20000	2	268	5034356	725739	4247130	2281113
7km	90%	20000	2	210	3719783	543209	3138701	1587819
7km	90%	20000	2	162	3449864	485603	2928679	1473773
7km	90%	20000	2	228	4763231	733679	3997037	1888038
7km	90%	20000	2	201	3908540	648119	3227823	1886852
7km	90%	20000	2	184	4112260	654176	3423494	1684804
7km	90%	20000	2	185	4456614	710155	3675013	1828834
7km	90%	20000	2	241	4590099	638282	3904973	1934824
7km	90%	20000	2	234	4080866	657371	3366749	1955919
7km	90%	20000	2	216	5388533	694020	4624205	2195618
7km	90%	20000	2	213	4875700	648140	4194295	2027992
7km	90%	20000	2	289	3580795	518924	3018488	1653758
7km	90%	20000	2	241	4821221	651487	4133615	1890027
7km	90%	20000	2	175	3949049	634965	3279492	1712254
7km	90%	20000	2	181	4656102	752818	3850978	1923358
7km	90%	20000	2	192	3461245	501624	2928821	1607662
7km	90%	20000	2	258	4542813	646283	3842881	1832102
7km	90%	20000	2	259	7653493	1104239	6478946	2786201
7km	90%	20000	2	185	3396042	479754	2876724	1465030
7km	90%	20000	2	173	4519711	690554	3793353	1706798
7km	90%	20000	2	226	2758134	382887	2351339	1420901
7km	90%	20000	2	193	4553741	696562	3815157	1889559
7km	90%	20000	2	269	4753937	727508	3986836	1758916
7km	90%	20000	2	244	4674369	738398	3888004	1869994
7km	90%	20000	2	185	4430981	693127	3698632	1719714
7km	90%	20000	2	190	4076989	603500	3436474	1776346
7km	90%	20000	2	217	4415042	688774	3684362	1821059
7km	90%	20000	2	209	4555886	718868	3786330	1837291
7km	90%	20000	2	160	3568279	586377	2959990	1526940
7km	90%	20000	2	173	5189165	770354	4372882	1718861
7km	90%	20000	2	208	3844590	604267	3203059	1874309
7km	90%	20000	2	164	3532435	536007	2942013	1723567
7km	90%	20000	2	180	3294935	498838	2761310	1858822
7km	90%	20000	2	194	4722916	728289	3948784	1547106
7km	90%	20000	2	292	4403621	680618	3688081	1828410
7km	90%	20000	2	194	4334186	666114	3592781	1864851
7km	90%	20000	2	225	5090529	731897	4306104	2067471
7km	90%	20000	2	224	4786927	720857	4020560	1701491
7km	90%	20000	2	214	5974523	839988	5076522	2273238
7km	90%	20000	2	241	5264284	703756	4493769	2106950
7km	90%	20000	2	198	3537781	580591	2896944	1896923
7km	90%	20000	2	232	4161317	599435	3526938	1643762
7km	90%	20000	2	236	3713605	592163	3072084	1845980
7km	90%	20000	2	194	4522409	603119	3893601	1919916
7km	90%	20000	2	202	4215331	667210	3486497	1816128
7km	90%	20000	2	256	4660756	620509	3997175	1920101
7km	90%	20000	2	162	2728334	463806	2237126	1446053
7km	90%	20000	2	181	4482666	669238	3760330	1681814
7km	90%	20000	2	175	3944762	544238	3362271	1704860
7km	90%	20000	2	188	4990591	742033	4189786	1642704
7km	90%	20000	2	192	4275158	665386	3567152	1936593
7km	90%	20000	2	187	3817857	607570	3156022	1741553
7km	90%	20000	2	238	6304677	1040426	5180925	2480750
7km	90%	20000	2	229	4171263	639579	3504445	1571576
7km	90%	20000	2	212	4444076	573045	3827609	1954625
7km	90%	20000	2	219	2632635	398331	2206240	1342399
7km	90%	20000	2	189	5790060	852346	4878688	2039076
7km	90%	20000	2	289	5726096	864216	4780397	2230771
7km	90%	20000	2	195	4182536	596677	3564943	1822304
7km	90%	20000	2	171	3566855	538676	3001946	1559109
7km	90%	20000	2	212	4307929	667399	3598265	1713014
7km	90%	20000	2	238	4495534	656655	3782615	1694964
7km	90%	20000	2	204	2991949	500536	2465236	1489793
7km	90%	20000	2	257	4350204	658310	3646272	1762087
7km	90%	20000	2	187	4434046	656511	3735681	1871353
7km	90%	20000	2	170	3482700	501362	2952562	1342273
7km	90%	20000	2	157	3968422	578408	3358341	1414893
7km	90%	20000	2	198	5062423	851267	4157644	1779857
7km	90%	20000	2	180	3763011	551002	3185516	1586853
7km	90%	20000	2	210	5551078	892686	4584031	1865953
7km	90%	20000	2	281	4834809	676286	4110156	1991369
7km	90%	20000	2	197	3682793	604720	3037657	1421134
7km	90%	20000	2	203	5108066	825927	4209895	2138825
7km	90%	20000	2	222	3439593	516555	2894888	1887829
7km	90%	20000	2	179	4715830	623485	4051038	1836473
7km	90%	20000	2	203	4645906	751871	3850835	2033559
7km	90%	20000	2	281	5042698	670658	4336297	2007881
7km	90%	20000	2	187	4027574	631234	3346012	1685055
7km	90%	20000	2	198	4555231	652088	3858195	1668902
7km	90%	20000	2	198	4249329	685688	3522802	1700560
7km	90%	20000	2	236	3902562	634864	3246816	1724974
7km	90%	20000	2	169	4609897	687825	3893989	1671758
7km	90%	20000	2	185	3873160	591170	3239858	1607538
7km	90%	20000	2	162	3063991	486132	2550093	1502403
7km	90%	20000	2	231	3649881	576905	3040361	1621594
7km	90%	20000	2	210	4048579	677127	3339282	2073816
7km	90%	20000	2	162	4017649	649869	3344988	1744000
7km	90%	20000	2	241	6969459	895339	6021804	2570913
7km	90%	20000	2	214	5566593	817861	4707191	2413971
7km	90%	20000	2	182	5164000	769786	4351054	1925313
7km	90%	20000	2	201	3889300	622141	3242370	1905638
7km	90%	20000	2	189	4476321	659636	3776041	1954078
7km	90%	20000	2	230	3495645	472229	3003532	1862688
7km	90%	20000	2	241	5200600	708673	4450334	2164385
7km	90%	20000	2	249	5936075	877562	4973355	2545000
7km	90%	20000	2	256	6401244	924693	5405905	2853991
7km	90%	20000	2	173	4735640	779560	3906109	2053470
7km	90%	20000	2	236	4704509	683484	3982893	1926567
7km	90%	20000	2	199	5130587	760536	4330759	1936299
7km	90%	20000	2	259	4445517	739383	3656152	2188758
7km	90%	20000	2	189	3271682	478256	2745320	1487950
7km	90%	20000	2	209	4369282	681059	3668420	1809028
7km	90%	20000	2	176	3620826	566076	3026617	1477018
7km	90%	20000	2	258	5970289	828651	5098480	2187956
7km	90%	20000	2	224	4694682	691864	3959212	1805229
7km	90%	20000	2	206	3366664	545142	2794962	1493870
7km	90%	20000	2	216	4815202	698484	4040617	1762531
7km	90%	20000	2	235	4728245	711541	3955911	1679387
7km	90%	20000	2	167	3753453	566065	3159115	1529070
7km	90%	20000	2	249	3826574	553070	3242031	1504481
7km	90%	20000	2	208	4708640	701832	3968208	1764844
7km	90%	20000	2	207	5808870	841210	4878341	2125357
7km	90%	20000	2	155	4550387	710444	3810090	1576825
7km	90%	20000	2	252	3841494	518936	3281296	1666483
7km	90%	20000	2	241	5555217	854453	4656716	2059984
7km	90%	20000	2	260	4636061	689130	3897426	1890738
7km	90%	20000	2	221	4772729	719354	4018488	1936349
7km	90%	20000	2	186	3819717	630277	3133300	1496045
7km	90%	20000	2	189	4894505	750354	4081651	1831267
7km	90%	20000	2	273	6342121	861546	5422657	2654720
7km	90%	20000	2	271	5153425	653971	4450478	2032694
7km	90%	20000	2	159	3646943	564365	3045404	1533060
7km	90%	20000	2	294	4880482	685118	4153743	2137168
7km	90%	20000	2	195	4578297	664888	3880179	1862837
7km	90%	20000	2	202	5033813	780006	4203565	2129137
7km	90%	20000	2	189	4640416	696995	3903942	1775505
7km	90%	20000	2	167	4284158	693726	3531590	1660749
7km	90%	20000	2	261	5981074	819764	5084677	2521119
7km	90%	20000	2	214	4547791	597480	3887767	2036501
7km	90%	20000	2	189	5740774	884218	4777102	2186664
7km	90%	20000	2	234	5130363	665024	4415621	2073409
7km	90%	20000	2	211	5016974	847122	4086442	2119594
7km	90%	20000	2	191	2900522	393680	2463551	1595285
7km	90%	20000	2	152	3588293	567246	2969702	1634531
7km	90%	20000	2	217	4723174	742791	3904428	2174894
7km	90%	20000	2	207	5063332	762179	4244098	2182941
7km	90%	20000	2	250	3863425	597165	3238529	1598419
7km	90%	20000	2	234	3289393	526476	2740648	1425441
7km	90%	20000	2	234	5658547	808561	4773845	2361488
7km	90%	20000	2	167	3640764	521216	3101252	1480366
7km	90%	20000	2	196	3639788	556897	3048901	1432911
7km	90%	20000	2	206	3884637	509534	3337564	1590847
7km	90%	20000	2	178	4880156	718212	4109734	1547981
7km	90%	20000	2	188	3778147	583222	3150845	1616129
7km	90%	20000	2	195	4251507	656557	3554980	1663488
7km	90%	20000	2	235	5248469	792382	4404155	2351991
7km	90%	20000	2	184	3099535	473481	2601424	1322335
7km	90%	20000	2	189	5000003	754350	4186041	2046723
7km	90%	20000	2	206	3453710	490415	2932925	1493492
7km	90%	20000	2	194	4760288	717351	4005745	1971962
7km	90%	20000	2	180	3919703	588528	3296363	1485302
7km	90%	20000	2	185	5056308	735986	4285712	1795373
7km	90%	20000	2	247	4794972	633566	4104574	2085875
7km	90%	20000	2	338	5566248	823900	4653839	2341711
7km	90%	20000	2	233	4000028	614000	3337920	1745653
7km	90%	20000	2	229	4009316	590328	3386414	1907099
7km	90%	20000	2	209	5335930	818411	4460315	2046444
7km	90%	20000	2	244	6325599	899518	5356996	2351547
7km	90%	20000	2	256	4250821	656397	3556606	1812405
7km	90%	20000	2	274	5051553	733521	4276065	2285234
7km	90%	20000	2	212	3829274	456048	3329953	1877757
7km	90%	20000	2	198	4433677	703230	3694198	2022806
7km	90%	20000	2	242	3915181	572673	3312024	1639861
7km	90%	20000	2	172	4600475	709619	3849507	1654863
7km	90%	20000	2	227	5672397	744701	4882344	2235085
7km	90%	20000	2	190	3854775	617857	3202302	1614277
7km	90%	20000	2	185	2942091	434969	2470766	1424529
7km	90%	20000	2	187	4615652	703840	3869517	2059271
7km	90%	20000	2	224	4674500	669122	3958030	1838092
7km	90%	20000	2	171	3869558	576991	3247944	1714382
7km	90%	20000	2	379	3280766	492174	2745058	1604003
7km	90%	20000	2	335	4367483	652611	3660287	1851123
7km	90%	20000	2	208	4667463	707649	3887187	1972782
7km	90%	20000	2	208	3821164	568231	3223759	1675983
7km	90%	20000	2	193	4948738	691621	4198610	1663551
7km	90%	20000	2	326	4731551	595964	4084689	2069958
7km	90%	20000	2	216	4784571	725152	4005589	2107273
7km	90%	20000	2	221	5101757	681281	4343409	1975556
7km	90%	20000	2	207	4364297	640244	3698625	1926560
7km	90%	20000	2	204	3532945	503849	2988452	1434135
7km	90%	20000	2	167	4314762	627569	3613052	1769504
7km	90%	20000	2	251	6112848	836621	5213434	2142781
7km	90%	20000	2	203	4620954	757311	3788499	1920446
7km	90%	20000	2	270	4448323	590154	3817849	2149592
7km	90%	20000	2	183	3974968	610802	3318688	1785044
7km	90%	20000	2	227	4166397	561455	3564489	1693816
7km	90%	20000	2	196	4576586	737091	3782313	1753618
7km	90%	20000	2	215	4510273	634844	3843275	1946626
7km	90%	20000	2	239	5462851	713408	4703754	2143946
7km	90%	20000	2	179	4231339	624072	3526509	1588996
7km	90%	20000	2	166	4038173	603407	3387902	1698782
7km	90%	20000	2	158	3723883	550122	3123648	1527157
7km	90%	20000	2	176	4028504	633294	3368786	1616172
7km	90%	20000	2	219	5657913	828832	4763822	1939170
7km	90%	20000	2	272	3597930	557364	3004854	1545427
7km	90%	20000	2	236	2853824	397228	2437156	1336405
7km	90%	20000	2	181	4034078	563319	3425203	1751844
7km	90%	20000	2	222	5563748	806966	4673691	2084685
7km	90%	20000	2	228	5043169	737037	4260758	1907797
7km	90%	20000	2	190	5426283	766158	4616990	1989306
7km	90%	20000	2	213	5091247	730539	4291974	1910162
7km	90%	20000	2	340	4767810	617825	4102454	2236980
7km	90%	20000	2	217	6249448	863265	5340424	2266024
7km	90%	20000	2	158	4257887	612774	3612201	1810567
7km	90%	20000	2	192	4988867	703980	4240083	2012878
7km	90%	20000	2	220	3958184	622925	3285261	1801266
7km	90%	20000	2	217	4910237	760073	4103712	2001153
7km	90%	20000	2	185	4593380	727134	3790511	1967049
7km	90%	20000	2	222	4244970	652713	3561624	1970504
7km	90%	20000	2	185	4256287	709812	3506812	1599673
7km	90%	20000	2	204	4260199	622875	3583128	1781423
7km	90%	20000	2	307	6290455	866849	5358035	2590794
7km	90%	20000	2	286	5864443	746272	5053783	2469781
7km	90%	20000	2	178	4283061	661015	3605237	1625306
7km	90%	20000	2	260	4944401	773751	4119652	2040436
7km	90%	20000	2	223	5097825	811746	4221666	2044685
7km	90%	20000	2	245	6187989	907189	5215102	2560726
7km	90%	20000	2	239	5223439	820512	4339803	1998018
7km	90%	20000	2	207	3639207	536391	3050713	1658343
7km	90%	20000	2	247	3901212	610393	3263364	1786226
7km	90%	20000	2	241	4129705	591361	3490266	1676086
7km	90%	20000	2	249	7042350	976695	6012331	2335766
7km	90%	20000	2	189	4233570	675487	3481732	1712803
7km	90%	20000	2	212	3399263	542196	2825156	1577265
7km	90%	20000	2	200	4706593	745940	3925833	1552625
7km	90%	20000	2	275	5360165	860035	4436260	2120064
7km	90%	20000	2	168	3676809	591294	3057995	1515659
7km	90%	20000	2	222	5353360	682703	4624340	2268330
7km	90%	20000	2	191	3759402	542193	3197631	1703577
7km	90%	20000	2	211	3122529	501445	2599206	1724850
7km	90%	20000	2	195	4652801	696695	3923218	1840536
7km	90%	20000	2	244	5318297	726562	4532651	2364696
7km	90%	20000	2	259	5499360	803380	4643190	2200566
7km	90%	20000	2	219	3738811	523790	3181730	1602462
7km	90%	20000	2	196	5370997	834481	4420085	1974377
7km	90%	20000	2	207	5002196	719158	4236318	2248731
7km	90%	20000	2	257	5564795	842583	4663388	2554208
7km	90%	20000	2	277	4359341	635825	3701811	1862685
7km	90%	20000	2	234	5863070	792521	5009709	2203023
7km	90%	20000	2	305	6604615	872033	5633820	2442660
7km	90%	20000	2	190	4462383	657722	3745123	1729997
7km	90%	20000	2	208	3540874	548156	2962775	1499604
7km	90%	20000	2	173	3705017	515051	3164120	1613981
7km	90%	20000	2	299	4841971	589161	4210255	1950707
7km	90%	20000	2	191	4440711	669699	3723936	1707969
7km	90%	20000	2	203	3176195	463131	2677397	1538929
7km	90%	20000	2	220	4758033	734585	3990242	1850313
7km	90%	20000	2	192	5343664	723621	4586088	1884306
7km	90%	20000	2	233	6104252	947599	5095278	2518809
7km	90%	20000	2	309	3333311	441300	2873273	1557824
7km	90%	20000	2	179	4584886	708584	3828758	1803574
7km	90%	20000	2	289	5004446	685713	4288064	1944827
7km	90%	20000	2	199	4268176	616658	3609174	1806687
7km	90%	20000	2	189	3709743	574259	3095663	1634964
7km	90%	20000	2	211	5705195	799592	4848536	2353625
7km	90%	20000	2	231	5389619	804225	4520872	2346765
7km	90%	20000	2	175	4594108	699773	3857650	1901423
7km	90%	20000	2	205	3743601	503311	3216997	1775415
7km	90%	20000	2	328	4782348	634050	4113686	2373356
7km	90%	20000	2	213	4268704	589682	3645151	1777238
7km	90%	20000	2	154	3264670	468007	2777827	1342665
7km	90%	20000	2	266	4627528	611217	3983994	2089608
7km	90%	20000	2	205	5867276	823126	4980030	2060614
7km	90%	20000	2	256	6564083	838414	5681092	2423662
7km	90%	20000	2	245	3589678	443911	3123549	1835847
7km	90%	20000	2	157	3972594	609228	3293199	1466392
7km	90%	20000	2	253	5773817	795233	4920463	2036350
7km	90%	20000	2	341	5739680	789233	4901070	2342303
7km	90%	20000	2	250	3416313	474094	2918869	1869991
7km	90%	20000	2	194	4839212	800521	3992904	1818879
7km	90%	20000	2	232	3598472	469861	3110380	1525739
7km	90%	20000	2	197	4645714	644583	3961562	2009890
7km	90%	20000	2	216	4130253	610513	3495245	1483113
7km	90%	20000	2	196	4735408	707910	3982022	1673984
7km	90%	20000	2	253	4396554	590691	3785603	1938233
7km	90%	20000	2	206	5291851	729040	4502506	1876158
7km	90%	20000	2	172	4042800	577913	3434816	1663271
7km	90%	20000	2	309	5287527	651414	4591183	2387280
7km	90%	20000	2	201	3690863	513281	3138017	1806673
7km	90%	20000	2	218	4586987	641043	3903605	1833199
7km	90%	20000	2	209	3387626	441955	2913316	1537197
7km	90%	20000	2	219	4692059	727847	3912770	1780508
7km	90%	20000	2	186	3706325	559982	3109977	1511739
7km	90%	20000	2	187	4539130	713799	3792449	1815991
7km	90%	20000	2	215	4768677	672688	4045081	1980185
7km	90%	20000	2	185	3711572	494974	3188303	1676473
7km	90%	20000	2	186	4216159	646106	3520230	1446933
7km	90%	20000	2	199	4925274	710657	4161852	2031931
7km	90%	20000	2	194	4970327	677982	4240898	2181056
7km	90%	20000	2	229	5246289	725502	4478070	2240214
7km	90%	20000	2	180	4831788	719406	4064255	1880285
7km	90%	20000	2	174	4570206	713962	3802028	1755771
7km	90%	20000	2	250	4226744	591225	3605915	1700072
7km	90%	20000	2	227	5704717	804942	4847476	2389239
7km	90%	20000	2	195	4438108	670556	3709475	1632784
7km	90%	20000	2	209	4048278	527225	3462971	1715465
7km	90%	20000	2	228	5433025	806758	4568068	1917960
7km	90%	20000	2	265	4825482	661305	4106275	1828679
7km	90%	20000	2	208	5794787	803820	4938292	2081057
7km	90%	20000	2	169	3325188	520412	2777298	1493883
7km	90%	20000	2	239	5624832	823153	4730523	2104718
7km	90%	20000	2	217	4590522	627560	3922643	1984933
7km	90%	20000	2	179	3686093	601515	3040291	1462545
7km	90%	20000	2	259	6684128	900633	5705894	2643637
7km	90%	20000	2	231	4232412	567323	3611775	2027573
7km	90%	20000	2	244	5043531	662939	4346216	2226463
7km	90%	20000	2	192	3904345	554912	3299611	1867271
7km	90%	20000	2	225	3746710	543971	3179727	1699131
7km	90%	20000	2	238	4610997	626639	3946946	2124431
7km	90%	20000	2	167	3653716	543475	3075108	1619013
7km	90%	20000	2	227	3182519	446814	2715446	1419334
7km	90%	20000	2	191	4850875	611625	4182863	1949717
7km	90%	20000	2	210	5255648	692629	4519803	2005293
7km	90%	20000	2	196	5336450	817144	4478139	2139506
7km	90%	20000	2	165	2897798	431281	2447849	1280021
7km	90%	20000	2	168	4927413	685689	4199573	1727079
7km	90%	20000	2	209	4989967	740599	4170150	1863927
7km	90%	20000	2	194	3124570	450896	2637735	1598749
7km	90%	20000	2	204	4011429	523213	3456875	1848863
7km	90%	20000	2	252	5709169	790651	4870175	2214737
7km	90%	20000	2	209	4045733	548065	3450443	1633756
7km	90%	20000	2	184	5232763	742517	4447582	1918263
7km	90%	20000	2	173	4365732	671051	3632774	1931954
7km	90%	20000	2	240	4352331	585231	3722123	1810252
7km	90%	20000	2	221	4660675	629946	4006538	1924821
7km	90%	20000	2	240	3814381	560557	3195033	1824451
7km	90%	20000	2	195	4187759	691552	3453351	1800716
7km	90%	20000	2	224	4613164	734908	3807125	1883471
7km	90%	20000	2	247	4588724	688291	3858596	1928624
7km	90%	20000	2	163	3987149	610003	3344741	1534310
7km	90%	20000	2	220	4819517	703451	4035383	1722472
7km	90%	20000	2	170	2668911	379506	2271339	1435421
7km	90%	20000	2	165	4975697	765862	4166150	1597279
7km	90%	20000	2	223	4933090	723563	4149809	1871251
7km	90%	20000	2	185	3702123	521591	3144088	1570134
7km	90%	20000	2	337	6516952	917021	5533656	2515856
7km	90%	20000	2	217	6386656	920075	5428666	2259035
7km	90%	20000	2	202	4184382	622517	3526592	1563044
7km	90%	20000	2	186	4167741	676108	3431672	1731433
7km	90%	20000	2	239	4796087	659302	4093469	2059695
7km	90%	20000	2	222	6529951	892632	5598385	2198495
7km	90%	20000	2	159	3857561	604680	3212202	1518458
7km	90%	20000	2	153	3877492	561697	3280945	1466558
7km	90%	20000	2	183	3719774	510102	3184470	1572405
7km	90%	20000	2	225	4012149	598919	3337087	1865132
7km	90%	20000	2	215	3481456	467190	2983591	1610577
7km	90%	20000	2	307	4949573	650625	4255661	2155300
7km	90%	20000	2	244	6788812	882163	5851917	2307177
7km	90%	20000	2	170	4922746	720411	4118734	1638095
7km	90%	20000	2	232	4379747	560792	3790241	1864440
7km	90%	20000	2	188	3284362	528864	2723682	1603264
7km	90%	20000	2	216	4912874	704734	4170631	1775448
7km	90%	20000	2	222	4464599	736341	3695868	1560474
7km	90%	20000	2	223	5100539	775063	4255110	1884485
7km	90%	20000	2	268	3361418	522884	2808193	1568236
7km	90%	20000	2	181	3954559	576356	3348534	1691450
7km	90%	20000	2	187	4609457	781659	3776284	1845498
7km	90%	20000	2	166	4285953	646189	3597555	1602955
7km	90%	20000	2	194	3468571	509690	2928197	1657979
7km	90%	20000	2	167	4066466	656152	3369492	1639059
7km	90%	20000	2	284	6438171	871884	5515868	2270057
7km	90%	20000	2	276	5032200	702824	4266182	1979865
7km	90%	20000	2	220	4099772	616618	3448823	1576525
7km	90%	20000	2	235	4446599	653757	3766520	1813829
7km	90%	20000	2	188	5389304	804348	4527022	2025681
7km	90%	20000	2	142	3272473	539652	2712952	1339590
7km	90%	20000	2	198	5431748	818224	4555256	2014983
7km	90%	20000	2	195	5394548	775711	4583592	2104352
7km	90%	20000	2	225	3002196	455473	2510870	1764939
7km	90%	20000	2	220	4652675	706518	3908927	2057637
7km	90%	20000	2	235	4075528	583579	3455824	1443080
7km	90%	20000	2	280	5433844	810422	4567441	1969333
7km	90%	20000	2	200	3661826	536706	3085914	1591543
7km	90%	20000	2	237	4357228	602743	3691396	1938599
7km	90%	20000	2	153	3962636	589689	3323113	1509551
7km	90%	20000	2	225	4991506	777877	4170203	1902874
7km	90%	20000	2	175	4258025	662600	3558965	1745887
7km	90%	20000	2	223	4934822	697382	4179823	1920563
7km	90%	20000	2	207	5146898	686574	4425523	2117696
7km	90%	20000	2	212	4557515	687405	3833161	1817721
7km	90%	20000	2	228	6089093	936871	5064998	2039640
7km	90%	20000	2	211	4895190	780540	4060316	1628410
7km	90%	20000	2	239	4574505	695108	3830061	2186993
7km	90%	20000	2	217	4304242	715232	3540056	1772876
7km	90%	20000	2	199	3467438	492478	2926586	1438496
7km	90%	20000	2	169	5237897	742243	4427282	1686207
7km	90%	20000	2	169	3859799	592073	3217925	1587664
7km	90%	20000	2	201	5592077	808845	4721407	1997651
7km	90%	20000	2	228	4864880	686696	4140393	2376033
7km	90%	20000	2	313	4432387	562666	3824187	1960139
7km	90%	20000	2	241	6004191	862070	5072142	2548321
7km	90%	20000	2	217	5919054	779665	5100506	2162701
7km	90%	20000	2	285	5514387	834719	4605820	2276560
7km	90%	20000	2	236	6995083	938025	6009993	2487078
7km	90%	20000	2	178	2453123	385358	2048090	1403352
7km	90%	20000	2	175	2980645	479059	2466124	1548416
7km	90%	20000	2	172	4344931	645814	3648659	1447065
7km	90%	20000	2	203	5448338	749919	4651521	2027536
7km	90%	20000	2	227	3865588	556798	3247668	1677742
7km	90%	20000	2	269	3831006	595633	3202352	1635463
7km	90%	20000	2	177	4018111	651218	3345369	1548653
7km	90%	20000	2	208	2955859	390678	2534640	1497176
7km	90%	20000	2	230	5165011	753411	4354431	2058415
7km	90%	20000	2	210	5289285	844144	4371122	2438349
7km	90%	20000	2	182	4002819	621464	3344926	1712589
7km	90%	20000	2	247	4128210	647164	3448890	2071165
7km	90%	20000	2	193	4816339	702648	4046230	1702881
7km	90%	20000	2	171	3690068	556499	3104132	1707594
7km	90%	20000	2	196	5615156	865071	4690483	2308751
7km	90%	20000	2	211	4556826	692510	3818070	1550399
7km	90%	20000	2	212	4320919	681455	3590656	1850119
7km	90%	20000	2	252	5918446	795706	5052684	2662662
7km	90%	20000	2	262	4867809	766663	4048723	2125800
7km	90%	20000	2	261	3733598	534798	3164873	1650739
7km	90%	20000	2	190	4415213	681580	3679619	1750599
7km	90%	20000	2	189	5302773	803910	4452113	2000549
7km	90%	20000	2	267	4627896	668621	3914314	1743568
7km	90%	20000	2	169	4012930	605682	3369162	1673537
7km	90%	20000	2	206	5907006	746806	5080692	2400981
7km	90%	20000	2	213	3889566	584283	3276782	1752531
7km	90%	20000	2	228	5818495	784799	4988799	2322323
7km	90%	20000	2	206	2869814	456426	2386513	1669490
7km	90%	20000	2	166	2802664	398661	2384647	1263722
7km	90%	20000	2	203	4249170	658826	3549136	1900637
7km	90%	20000	2	207	3668403	569569	3047290	2110888
7km	90%	20000	2	236	4374150	625815	3685048	1664749
7km	90%	20000	2	236	5471557	770488	4663121	2380837
7km	90%	20000	2	189	4022246	548636	3447498	1750840
7km	90%	20000	2	160	3820174	565161	3232673	1420278
7km	90%	20000	2	224	5419875	673449	4693487	1985433
7km	90%	20000	2	227	4460813	612168	3812864	1690789
7km	90%	20000	2	201	3578582	536439	3025625	1400702
7km	90%	20000	2	204	3918394	568259	3319058	1626349
7km	90%	20000	2	189	5208080	811231	4358694	1937459
7km	90%	20000	2	254	3834494	561276	3235678	1798958
7km	90%	20000	2	191	3817406	556759	3225563	1661272
7km	90%	20000	2	201	3660255	456905	3175350	1824829
7km	90%	20000	2	235	5792410	888462	4816584	2538483
7km	90%	20000	2	220	3425479	494172	2891769	1560940
7km	90%	20000	2	268	5184612	662823	4493009	1966088
7km	90%	20000	2	230	4980734	750315	4185320	2084918
7km	90%	20000	2	242	3779320	572791	3182793	1650813
7km	90%	20000	2	185	4217220	584823	3581836	1797789
7km	90%	20000	2	259	5288010	776174	4436405	2182975
7km	90%	20000	2	219	6011867	956466	4970488	2337809
7km	90%	20000	2	191	3831705	498531	3294082	1813976
7km	90%	20000	2	323	4392453	544026	3804804	1968001
7km	90%	20000	2	168	3804450	631622	3129824	1587112
7km	90%	20000	2	230	4274937	652146	3561484	1712309
7km	90%	20000	2	237	5519378	824366	4634638	2330603
7km	90%	20000	2	200	5278560	744641	4479175	2195171
7km	90%	20000	2	199	3299128	465731	2812504	1359247
7km	90%	20000	2	176	4412345	597632	3780789	1979465
7km	90%	20000	2	199	5086808	726051	4316508	1760412
7km	90%	20000	2	244	4150649	536451	3578898	1896835
7km	90%	20000	2	298	6427507	862639	5506292	2534200
7km	90%	20000	2	217	3555592	523730	2985021	1640857
7km	90%	20000	2	172	4137000	643808	3442921	1599387
7km	90%	20000	2	260	3527825	466777	3021343	2042781
7km	90%	20000	2	144	4132168	626310	3475416	1474578
7km	90%	20000	2	241	5212295	686850	4464423	2091062
7km	90%	20000	2	185	3927817	619894	3270093	1817754
7km	90%	20000	2	180	3874914	573880	3268417	1722953
7km	90%	20000	2	199	5202856	811940	4326565	2154718
7km	90%	20000	2	219	4019653	616940	3373530	1757612
7km	90%	20000	2	188	3950375	626032	3298190	1598034
7km	90%	20000	2	236	6659577	904341	5691230	2598557
7km	90%	20000	2	322	3556143	507275	3013045	1426035
7km	90%	20000	2	223	5041271	697878	4307075	2001275
7km	90%	20000	2	198	5388736	814910	4493685	2252585
7km	90%	20000	2	249	3842264	579801	3227635	1785709
7km	90%	20000	2	153	4794958	761653	3982805	1655486
7km	90%	20000	2	205	4518587	654631	3810126	1608484
7km	90%	20000	2	210	3886528	578968	3255464	1507885
7km	90%	20000	2	209	4195499	609324	3539788	1771000
7km	90%	20000	2	218	5662720	777497	4829106	2151111
7km	90%	20000	2	200	5298072	800300	4447280	1933498
7km	90%	20000	2	124	2703758	407340	2272950	1116465
7km	90%	20000	2	226	5956448	861236	4999040	2104442
7km	90%	20000	2	216	3230562	423803	2773482	1517293
7km	90%	20000	2	198	4899935	689475	4187410	1837546
7km	90%	20000	2	181	4565499	714270	3796905	1776544
7km	90%	20000	2	233	3609564	486741	3106864	1740303
7km	90%	20000	2	186	3996581	603518	3369631	1553786
7km	90%	20000	2	211	5486947	834081	4618089	1994061
7km	90%	20000	2	193	3959026	596238	3339512	1677414
7km	90%	20000	2	208	3701884	589946	3078195	1494821
7km	90%	20000	2	210	5194988	786056	4336322	1861637
7km	90%	20000	2	179	4691671	673737	3956182	1862106
7km	90%	20000	2	178	4080770	629811	3404961	1758870
7km	90%	20000	2	162	4033268	667906	3333488	1481186
7km	90%	20000	2	199	4272304	631863	3608362	1508846
7km	90%	20000	2	172	3759972	513168	3194287	1534841
7km	90%	20000	2	196	3815106	588287	3181070	1820221
7km	90%	20000	2	170	3876805	593117	3231195	1618334
7km	90%	20000	2	244	4288830	580438	3655741	1876607
7km	90%	20000	2	254	4932864	724493	4173546	1996477
7km	90%	20000	2	199	3939123	619564	3286610	1666027
7km	90%	20000	2	202	4150358	624714	3490694	1858495
7km	90%	20000	2	190	4171442	671770	3478506	1628232
7km	90%	20000	2	261	3551817	529163	2989816	1478403
7km	90%	20000	2	197	3518543	545536	2929179	1507469
7km	90%	20000	2	227	5245037	804718	4381872	2298526
7km	90%	20000	2	307	3365456	479771	2858445	1445189
7km	90%	20000	2	220	4397923	677867	3681688	2173267
7km	90%	20000	2	196	3133052	507420	2601468	1434689
7km	90%	20000	2	241	4617971	661901	3917601	1944588
7km	90%	20000	2	216	4640045	624880	3968412	1777133
7km	90%	20000	2	179	3677099	500628	3133230	1714465
7km	90%	20000	2	231	4611820	628945	3954183	1804862
7km	90%	20000	2	249	5436176	710956	4692408	2059295
7km	90%	20000	2	231	4993516	667711	4271338	2180421
7km	90%	20000	2	218	4830299	631103	4164532	1791227
7km	90%	20000	2	212	4468908	669109	3766487	1717536
7km	90%	20000	2	214	4228586	661033	3535349	1791495
7km	90%	20000	2	208	4143501	523246	3595863	2034346
7km	90%	20000	2	213	4741257	730284	3968854	1849203
7km	90%	20000	2	172	2366893	389500	1946231	1354588
7km	90%	20000	2	200	3697555	534812	3136009	1665648
7km	90%	20000	2	152	3527163	526655	2968556	1314458
7km	90%	20000	2	242	4960063	731692	4190368	1840006
7km	90%	20000	2	207	4625363	712674	3876889	1668839
7km	90%	20000	2	201	3626345	577692	2974342	1657586
7km	90%	20000	2	272	5462659	844238	4559806	2434684
7km	90%	20000	2	250	5711189	724540	4947134	2344323
7km	90%	20000	2	205	5490767	781465	4649869	2256365
7km	90%	20000	2	164	3549683	544199	2980732	1548263
7km	90%	20000	2	220	5357762	778102	4526641	2559120
7km	90%	20000	2	203	3074518	441066	2611565	1395132
7km	90%	20000	2	145	3843546	612466	3204906	1486762
7km	90%	20000	2	192	3507596	536714	2944431	1667292
7km	90%	20000	2	214	4707797	688439	3937891	2179621
7km	90%	20000	2	182	4466156	635336	3777422	1530052
7km	90%	20000	2	191	4846864	747418	4070709	1833021
7km	90%	20000	2	200	4687887	614302	4040145	1901516
7km	90%	20000	2	266	4364924	596531	3734658	1715700
7km	90%	20000	2	263	4166638	590810	3539453	1689857
7km	90%	20000	2	234	2812407	447126	2344371	1358803
7km	90%	20000	2	217	4574641	621850	3917591	1997278
7km	90%	20000	2	214	6871714	984120	5815606	2466751
7km	90%	20000	2	238	6096635	853442	5187583	2206665
7km	90%	20000	2	263	4189527	668202	3482774	1755264
7km	90%	20000	2	233	3166607	510849	2623988	1343708
7km	90%	20000	2	191	4403340	718909	3633923	1862960
7km	90%	20000	2	179	3129388	447092	2666124	1423511
7km	90%	20000	2	183	4838936	793004	3996807	1844928
7km	90%	20000	2	168	3600675	580957	2980241	1581625
7km	90%	20000	2	240	5444604	755020	4630498	2046824
7km	90%	20000	2	159	3560445	539918	2989821	1392836
7km	90%	20000	2	224	6531231	887768	5593694	2642843
7km	90%	20000	2	298	5533397	795384	4678008	2584903
7km	90%	20000	2	186	3097392	513951	2561537	1506508
7km	90%	20000	2	320	6567955	936455	5573178	2570411
7km	90%	20000	2	164	3835962	572175	3223967	1432784
7km	90%	20000	2	209	4952952	767126	4137957	1944330
7km	90%	20000	2	151	2415835	377254	2019560	1210281
7km	90%	20000	2	217	5621525	905626	4656870	1938826
7km	90%	20000	2	170	3998044	554863	3413881	1512619
7km	90%	20000	2	177	4722924	690725	3983511	1843429
7km	90%	20000	2	253	4974588	705887	4224891	2080426
7km	90%	20000	2	181	5263695	804249	4406886	1851887
7km	90%	20000	2	190	4190384	593465	3551697	1674221
7km	90%	20000	2	225	5141554	710514	4397785	2386995
7km	90%	20000	2	162	4540239	695974	3781271	1458652
7km	90%	20000	2	193	3711903	515335	3169413	1694053
7km	90%	20000	2	223	4985321	765777	4113295	1855472
7km	90%	20000	2	212	4833506	625050	4161080	1957463
7km	90%	20000	2	236	3587231	520225	3037126	1494829
7km	90%	20000	2	250	3508968	557772	2923567	1466167
7km	90%	20000	2	205	3669196	508141	3147200	1750212
7km	90%	20000	2	186	4016813	597748	3390912	1689809
7km	90%	20000	2	268	3975574	558544	3377945	1701597
7km	90%	20000	2	268	5305188	760808	4494158	2261725
7km	90%	20000	2	199	3718484	534208	3139169	1642563
7km	90%	20000	2	230	4147064	563594	3555861	1778208
7km	90%	20000	2	196	5038043	766792	4213237	1926363
7km	90%	20000	2	250	6109365	848111	5222738	2304530
7km	90%	20000	2	197	4699457	686124	3963816	1839726
7km	90%	20000	2	185	3982902	603919	3352465	1484350
7km	90%	20000	2	170	3921856	602823	3281443	1648422
7km	90%	20000	2	185	4419665	671305	3706990	1771597
7km	90%	20000	2	235	5702010	769197	4879857	1985642
7km	90%	20000	2	169	3829563	632480	3154402	1655626
7km	90%	20000	2	289	5355167	704524	4583951	2278177
7km	90%	20000	2	179	3546067	537074	2968370	1423915
7km	90%	20000	2	163	3406884	508064	2865566	1493427
7km	90%	20000	2	206	4091364	606477	3451100	1570570
7km	90%	20000	2	202	5383828	839401	4463195	1884067
7km	90%	20000	2	204	3897915	546319	3325370	1569562
7km	90%	20000	2	213	4267308	670139	3560960	1752056
7km	90%	20000	2	178	4589047	734114	3794159	2017074
7km	90%	20000	2	149	4423196	716073	3662359	1650887
7km	90%	20000	2	233	5102927	719525	4338800	2140765
7km	90%	20000	2	251	4520486	695011	3785300	1755936
7km	90%	20000	2	165	3699667	559703	3089095	1486624
7km	90%	20000	2	214	4710037	770437	3903536	2062889
7km	90%	20000	2	238	4896136	693001	4147080	1938508
7km	90%	20000	2	213	3530905	462772	3037422	1623457
7km	90%	20000	2	236	4520634	629242	3850202	1906654
7km	90%	20000	2	219	4773652	665249	4071784	2028930
7km	90%	20000	2	289	4643374	720464	3878291	1824908
7km	90%	20000	2	222	4683416	651248	3987233	1974223
7km	90%	20000	2	221	5405065	757485	4601587	2162659
7km	90%	20000	2	178	4081148	600083	3444774	1581549
7km	90%	20000	2	240	3398329	509519	2864287	1549868
7km	90%	20000	2	205	5176500	846093	4283956	1951881
7km	90%	20000	2	251	4867267	645418	4182238	2147916
7km	90%	20000	2	229	5433156	729978	4640268	2116165
7km	90%	20000	2	244	4977670	732083	4191763	2066249
7km	90%	20000	2	215	4758980	728336	3972114	1965562
7km	90%	20000	2	205	3811804	536444	3237175	1612727
7km	90%	20000	2	199	4146952	635679	3479086	1566204
7km	90%	20000	2	210	3826533	558877	3238880	1705500
7km	90%	20000	2	163	4290308	691055	3542640	1624634
7km	90%	20000	2	171	4591307	651406	3894626	1780823
7km	90%	20000	2	194	3816112	601119	3167663	1559897
7km	90%	20000	2	289	3410763	513250	2862244	1565271
7km	90%	20000	2	202	4344649	647994	3652874	1752727
7km	90%	20000	2	330	5640961	755568	4840702	2197145
7km	90%	20000	2	255	6918769	866534	5979614	2320581
7km	90%	20000	2	248	5002499	725197	4233729	2003207
7km	90%	20000	2	251	4414601	563148	3806189	1718214
7km	90%	20000	2	179	4214029	646622	3524280	1800720
7km	90%	20000	2	371	4425034	647750	3722757	2133186
7km	90%	20000	2	287	3312865	470777	2813578	1485378
7km	90%	20000	2	224	4477403	610857	3837255	1724053
7km	90%	20000	2	211	4963613	775020	4134371	2004814
7km	90%	20000	2	203	4274461	616092	3614961	1934759
7km	90%	20000	2	265	4773426	754232	3980920	1892924
7km	90%	20000	2	158	3983348	661525	3287585	1492226
7km	90%	20000	2	216	5509636	800415	4672344	2023282
7km	90%	20000	2	302	5498356	805097	4654513	2237927
7km	90%	20000	2	212	3771942	543087	3184843	1659567
7km	90%	20000	2	200	4065765	604439	3418284	1758454
7km	90%	20000	2	208	3518297	486361	3002831	1489948
7km	90%	20000	2	236	5670857	725708	4909358	2211849
7km	90%	20000	2	257	5078044	689133	4315115	2226418
7km	90%	20000	2	174	4434673	680128	3696482	1629185
7km	90%	20000	2	188	4336555	627560	3671569	1636657
7km	90%	20000	2	280	4095083	583022	3488269	1873972
7km	90%	20000	2	228	4217038	649661	3532519	1597925
7km	90%	20000	2	205	4291067	647639	3611609	1773935
7km	90%	20000	2	202	3739592	563515	3156878	1684485
7km	90%	20000	2	180	4450830	698372	3698983	1714188
7km	90%	20000	2	220	4351952	626686	3668495	1587799
7km	90%	20000	2	183	4236944	682158	3491864	1694228
7km	90%	20000	2	231	5662528	766140	4826687	2239221
7km	90%	20000	2	196	3635709	561383	3046177	1333800
7km	90%	20000	2	188	2901160	473299	2400872	1455428
7km	90%	20000	2	220	5496723	805554	4628037	1876867
7km	90%	20000	2	294	3815388	509601	3271158	1782933
7km	90%	20000	2	181	4733992	734798	3958435	1858797
7km	90%	20000	2	185	3716816	615496	3070240	1597537
7km	90%	20000	2	170	3965229	631918	3280174	1606742
7km	90%	20000	2	243	3675696	588970	3035305	1880346
7km	90%	20000	2	203	3587930	565529	2980953	1385489
7km	90%	20000	2	181	4504256	687574	3764748	1764508
7km	90%	20000	2	176	4152160	635275	3450608	1631770
7km	90%	20000	2	193	4422103	611634	3748835	1558741
7km	90%	20000	2	226	4784890	687025	4046472	2218477
7km	90%	20000	2	261	3732943	563976	3137388	1812856
7km	90%	20000	2	219	4061131	583085	3450815	1966493
7km	90%	20000	2	216	4541393	710229	3785857	1731709
7km	90%	20000	2	195	5370682	753859	4564806	2032041
7km	90%	20000	2	217	4379843	636852	3691224	1885209
7km	90%	20000	2	213	4543486	682119	3815177	1966371
7km	90%	20000	2	228	4137062	619992	3471212	1949375
7km	90%	20000	2	272	6357516	882169	5424537	2503828
7km	90%	20000	2	199	3922729	593055	3285190	1631308
7km	90%	20000	2	209	5084469	846048	4173994	1973758
7km	90%	20000	2	159	3826427	510230	3294022	1683818
7km	90%	20000	2	242	3281314	483345	2760850	1835347
7km	90%	20000	2	243	3975871	588448	3340820	1854603
7km	90%	20000	2	275	5896184	883579	4915821	2357458
7km	90%	20000	2	210	3946039	573539	3334834	1728556
7km	90%	20000	2	202	2860853	434280	2404983	1456708
7km	90%	20000	2	181	4100642	618076	3423871	1627822
7km	90%	20000	2	207	4912776	658950	4191343	1769170
7km	90%	20000	2	186	3001110	478253	2500446	1556919
7km	90%	20000	2	192	5538226	809177	4696922	1851835
7km	90%	20000	2	224	4053341	619330	3392754	1710486
7km	90%	20000	2	238	4825418	683838	4107205	1964766
7km	90%	20000	2	176	3846712	639244	3171767	1650501
7km	90%	20000	2	214	4472148	650796	3789920	1597954
7km	90%	20000	2	186	3614232	520549	3071096	1588553
7km	90%	20000	2	224	5086933	707505	4303948	2093001
7km	90%	20000	2	180	4412118	606417	3751727	1609211
7km	90%	20000	2	239	4591987	716959	3815666	2152229
7km	90%	20000	2	277	5403905	733525	4626561	2133852
7km	90%	20000	2	254	3708684	553705	3117108	1674531
7km	90%	20000	2	165	3563269	515363	3009556	1500068
7km	90%	20000	2	188	4919956	798419	4050587	1831642
7km	90%	20000	2	185	4934283	689318	4194427	1911593
7km	90%	20000	2	209	7205620	956004	6194097	2358961
7km	90%	20000	2	189	4431224	650427	3740644	1614380
7km	90%	20000	2	268	6184845	861239	5227863	2453761
7km	90%	20000	2	189	4564242	675213	3845359	1790674
7km	90%	20000	2	183	4604825	725032	3848141	1690942
7km	90%	20000	2	190	3807865	545400	3243058	1690909
7km	90%	20000	2	244	5116010	722506	4324357	1974226
7km	90%	20000	2	192	3896263	647980	3202730	1660449
7km	90%	20000	2	221	4778968	730131	3992413	1892252
7km	90%	20000	2	303	5203907	673136	4459492	2619207
7km	90%	20000	2	224	3465080	480970	2942921	1765809
7km	90%	20000	2	270	3210478	394415	2797662	1783246
7km	90%	20000	2	237	6438638	859215	5536769	2289726
7km	90%	20000	2	178	3969908	581221	3342367	1721722
7km	90%	20000	2	226	5926405	804536	5029532	2403907
7km	90%	20000	2	212	4383224	562605	3789491	2018744
7km	90%	20000	2	222	5537673	753144	4744086	2088398
7km	90%	20000	2	196	4786304	634805	4113702	2152583
7km	90%	20000	2	194	3665038	535306	3105154	1504685
7km	90%	20000	2	204	6097254	911066	5139110	2282276
7km	90%	20000	2	201	4211755	597397	3577734	1919742
7km	90%	20000	2	230	5267671	762519	4462577	2176650
7km	90%	20000	2	202	3070139	483444	2562201	1554612
7km	90%	20000	2	269	3953609	573757	3318294	1474991
7km	90%	20000	2	205	5272790	656455	4543280	2207960
7km	90%	20000	2	181	4019493	618023	3360950	1547167
7km	90%	20000	2	207	4716271	748681	3926179	1691811
7km	90%	20000	2	218	5466138	658486	4768387	2089332
7km	90%	20000	2	177	3791077	561953	3200102	1648973
7km	90%	20000	2	242	4608775	743927	3824726	1827075
7km	90%	20000	2	175	3758043	514748	3198744	1563981
7km	90%	20000	2	227	3524390	509971	2976855	1766508
7km	90%	20000	2	303	5338459	673577	4614430	2060352
7km	90%	20000	2	200	4209429	599331	3576180	1734523
7km	90%	20000	2	220	3794221	578754	3179448	1529330
7km	90%	20000	2	163	4000716	624708	3340333	1463903
7km	90%	20000	2	209	4894419	800197	4031849	2346766
7km	90%	20000	2	155	3195346	549254	2617595	1588695
7km	90%	20000	2	164	4047269	603686	3403847	1721134
7km	90%	20000	2	195	4768032	706733	3997145	2025624
7km	90%	20000	2	202	5384301	728721	4612775	2053534
7km	90%	20000	2	202	4701041	727342	3941892	1847011
7km	90%	20000	2	169	5051710	780489	4232166	1655010
7km	90%	20000	2	163	4477145	700857	3720715	1692024
7km	90%	20000	2	193	4626516	626583	3952513	1769563
7km	90%	20000	2	218	6314122	829459	5435914	2381582
7km	90%	20000	2	167	3581960	597530	2954502	1371349
7km	90%	20000	2	174	4441635	696844	3695979	1731363
7km	90%	20000	2	185	5211451	810400	4317025	2154494
7km	90%	20000	2	210	3358654	457323	2876302	1626458
7km	90%	20000	2	255	3552681	496712	3026669	1848303
7km	90%	20000	2	223	4184717	532359	3615203	1994791
7km	90%	20000	2	213	4335631	617764	3668567	1935541
7km	90%	20000	2	192	4328739	686274	3598090	1729476
7km	90%	20000	2	201	4472348	688628	3752211	1860798
7km	90%	20000	2	177	3881140	605215	3240229	1470927
7km	90%	20000	2	245	5535250	780437	4716939	2442757
7km	90%	20000	2	184	3466441	515197	2927470	1610317
7km	90%	20000	2	149	2966916	469795	2470930	1335233
7km	90%	20000	2	207	3475514	535495	2915132	2112658
7km	90%	20000	2	171	4136446	644862	3452204	1585611
7km	90%	20000	2	219	4677183	679193	3960031	1784702
7km	90%	20000	2	244	4709121	617932	4052197	1847665
7km	90%	20000	2	190	4583243	724729	3827516	1626921
7km	90%	20000	2	206	5635585	742141	4835852	2164458
7km	90%	20000	2	188	4862723	654792	4139817	1982926
7km	90%	20000	2	224	4989903	677221	4276964	2159944
7km	90%	20000	2	226	5995951	953017	4992140	2310824
7km	90%	20000	2	199	4763124	788100	3906743	1763139
7km	90%	20000	2	202	4979363	729494	4195158	2107673
7km	90%	20000	2	214	5219289	794986	4370052	1919367
7km	90%	20000	2	172	2972223	447407	2493434	1478814
7km	90%	20000	2	312	5001488	635797	4291702	2306191
7km	90%	20000	2	175	6086437	897892	5089410	1991552
7km	90%	20000	2	261	5082899	762188	4202935	1977087
7km	90%	20000	2	205	5325924	842794	4423159	2179011
7km	90%	20000	2	171	4098342	620612	3442597	1591033
7km	90%	20000	2	235	6153830	892818	5202314	2541296
7km	90%	20000	2	186	3858020	504466	3306600	1556340
7km	90%	20000	2	260	2677900	421846	2235379	1416078
7km	90%	20000	2	361	6359974	933814	5364583	2451701
7km	90%	20000	2	248	4291711	558964	3701619	1971299
7km	90%	20000	2	334	4345256	516567	3800879	2001305
7km	90%	20000	2	226	3833938	579381	3211791	1631253
7km	90%	20000	2	229	3702276	528876	3140790	1999406
7km	90%	20000	2	212	4220373	587229	3606665	1941037
7km	90%	20000	2	290	3242057	436527	2788637	1519539
7km	90%	20000	2	199	3925680	603395	3290063	1785919
7km	90%	20000	2	201	3953858	672083	3235966	1998856
7km	90%	20000	2	222	5925165	763828	5071309	2079587
7km	90%	20000	2	238	5314503	699565	4575838	2360589
7km	90%	20000	2	205	5838371	882754	4899321	2544911
7km	90%	20000	2	174	3671285	521725	3112693	1530547
7km	90%	20000	2	197	3986091	623841	3328550	1619696
7km	90%	20000	2	178	3939024	609397	3284030	1598718
7km	90%	20000	2	189	5143904	714853	4387391	1887026
7km	90%	20000	2	217	4284726	586130	3642945	1910321
7km	90%	20000	2	183	5627568	745004	4826974	2230356
7km	90%	20000	2	231	6596586	921351	5589010	2565546
7km	90%	20000	2	273	4418533	619617	3764600	2194157
7km	90%	20000	2	162	4176732	630034	3501424	1437228
7km	90%	20000	2	213	4003053	638201	3314911	1968356
7km	90%	20000	2	170	3448166	527188	2896918	1356738
7km	90%	20000	2	225	4672399	650580	3962225	1927657
7km	90%	20000	2	171	4676899	736160	3885859	1675887
7km	90%	20000	2	212	5109373	723451	4350046	2043067
7km	90%	20000	2	178	3844312	549134	3265619	1623603
7km	90%	20000	2	243	4831836	694133	4091448	1916856
7km	90%	20000	2	189	3651799	578368	3042623	1649087
7km	90%	20000	2	226	4421879	651944	3729119	1837768
7km	90%	20000	2	195	4923252	768223	4098515	1832705
7km	90%	20000	2	230	5617296	783592	4798230	2205326
7km	90%	20000	2	347	5315123	684320	4563637	2226826
7km	90%	20000	2	163	3756695	547570	3179738	1349606
7km	90%	20000	2	179	5460238	779635	4618234	2144754
7km	90%	20000	2	208	3904328	555231	3309784	1620989
7km	90%	20000	2	195	4054025	670056	3349491	1679222
7km	90%	20000	2	209	4443502	638143	3748027	1876456
7km	90%	20000	2	266	4911712	564891	4300323	2013185
7km	90%	20000	2	197	5470976	867347	4518575	2311109
7km	90%	20000	2	208	5187406	786556	4351318	2140034
7km	90%	20000	2	171	3764226	591322	3140405	1484087
7km	90%	20000	2	265	5874874	848626	4976850	2249239
7km	90%	20000	2	209	4000201	617447	3352700	1512931
7km	90%	20000	2	234	6022911	801065	5153420	2210409
7km	90%	20000	2	162	3470485	547441	2889751	1568863
7km	90%	20000	2	178	4887426	792921	4051563	2060587
7km	90%	20000	2	204	4062856	656957	3361109	2017200
7km	90%	20000	2	185	4167673	666257	3450609	1868550
7km	90%	20000	2	204	3520376	528897	2950110	1482419
7km	90%	20000	2	208	3894069	561210	3311828	1780593
7km	90%	20000	2	178	4765048	738493	3964948	1868456
7km	90%	20000	2	164	3519474	487216	2983982	1513015
7km	90%	20000	2	240	4848989	651413	4151325	1886986
7km	90%	20000	2	169	2994190	482124	2462852	1506752
7km	90%	20000	2	250	5716245	798720	4849008	2267299
7km	90%	20000	2	184	3912244	578447	3289961	1608695
7km	90%	20000	2	273	4279259	587320	3654832	1962511
7km	90%	20000	2	242	5758823	812852	4914841	2048806
7km	90%	20000	2	192	3601328	547764	3009432	1712923
7km	90%	20000	2	166	3239072	465959	2737956	1495082
7km	90%	20000	2	294	5056430	741255	4263208	2265205
7km	90%	20000	2	206	4199221	623189	3533042	1712484
7km	90%	20000	2	172	4586232	734941	3810987	1967754
7km	90%	20000	2	274	5970864	838721	5066852	2463755
7km	90%	20000	2	228	5751308	767741	4927034	2087910
7km	90%	20000	2	167	3521398	588557	2884662	1610052
7km	90%	20000	2	190	3613628	558733	3020647	1700196
7km	90%	20000	2	217	3516391	560230	2926050	1445567
7km	90%	20000	2	222	4492207	710029	3753420	1947973
7km	90%	20000	2	193	3277636	492350	2745865	1480374
7km	90%	20000	2	230	4594924	710829	3833759	1765397
7km	90%	20000	2	252	5336729	822961	4452732	2045091
7km	90%	20000	2	205	4972853	818283	4059591	2170186
7km	90%	20000	2	204	4094156	613153	3439231	1872099
7km	90%	20000	2	255	3942653	566345	3320296	1642767
7km	90%	20000	2	225	5150320	726325	4386619	2164716
7km	90%	20000	2	216	4549980	691897	3815713	2071087
7km	90%	20000	2	172	3628912	520551	3076092	1627699
7km	90%	20000	2	224	4072801	609751	3425446	1942175
7km	90%	20000	2	198	4326930	618846	3671360	2038564
7km	90%	20000	2	257	3866961	582948	3241388	1797326
7km	90%	20000	2	212	4680333	621752	4016603	2030987
7km	90%	20000	2	219	4886105	726473	4099124	1950582
7km	90%	20000	2	231	3575742	516535	3021622	1528464
7km	90%	20000	2	178	4245782	668872	3535897	1607597
7km	90%	20000	2	240	5869685	807200	4986121	2300926
7km	90%	20000	2	221	4957159	757118	4152628	1642632
7km	90%	20000	2	206	4030777	618232	3384723	1524680
7km	90%	20000	2	178	3968076	642758	3278450	1491356
7km	90%	20000	2	273	4058355	505706	3529671	1875411
7km	90%	20000	2	204	3843466	628832	3175590	1513070
7km	90%	20000	2	218	4931164	744500	4132013	1911838
7km	90%	20000	2	271	6064238	880391	5113165	2468963
7km	90%	20000	2	194	4578052	739013	3786944	1912398
7km	90%	20000	2	197	4627570	659745	3937802	1733698
7km	90%	20000	2	269	5922058	803298	5065372	2284202
7km	90%	20000	2	228	4126992	575650	3502182	1814294
7km	90%	20000	2	241	3098246	468521	2603102	1398449
7km	90%	20000	2	154	3770553	535080	3204808	1383977
7km	90%	20000	2	284	4806765	756888	3995520	1954613
7km	90%	20000	2	158	3775197	580832	3137209	1493891
7km	90%	20000	2	239	4386894	692307	3646858	1809394
7km	90%	20000	2	222	4152510	662232	3449365	1653240
7km	90%	20000	2	190	4404717	691965	3666941	2028626
7km	90%	20000	2	211	4521923	690679	3767064	1554799
7km	90%	20000	2	222	3754780	574665	3151783	1574420
7km	90%	20000	2	207	5691339	752656	4883372	2027862
7km	90%	20000	2	176	4504202	789024	3659942	1710541
7km	90%	20000	2	147	4141654	624638	3492090	1440711
7km	90%	20000	2	183	4937085	805806	4066603	2074498
7km	90%	20000	2	257	5742531	871986	4792930	2195656
7km	90%	20000	2	203	4754649	744124	3971089	1853800
7km	90%	20000	2	199	6042694	870311	5110253	2204272
7km	90%	20000	2	190	3909841	554758	3324161	1624611
7km	90%	20000	2	232	6547088	897732	5598766	2249159
7km	90%	20000	2	234	5413914	812472	4549264	2153187
7km	90%	20000	2	196	3753937	570686	3129718	2346675
7km	90%	20000	2	242	4082956	615254	3402173	1854746
7km	90%	20000	2	207	5405183	739974	4607152	1960303
7km	90%	20000	2	309	4214857	537957	3654525	1641760
7km	90%	20000	2	234	4795834	736068	4010631	2152776
7km	90%	20000	2	175	3340168	480856	2810660	1634099
7km	90%	20000	2	178	3818423	612208	3151692	1776431
7km	90%	20000	2	274	6060029	921311	5064195	2512052
7km	90%	20000	2	206	5397247	735430	4602607	2116690
7km	90%	20000	2	231	3183385	490681	2673353	1636668
7km	90%	20000	2	224	4131925	657681	3408806	1787693
7km	90%	20000	2	185	4432900	664429	3722220	1817245
7km	90%	20000	2	219	4495828	681935	3761400	1993786
7km	90%	20000	2	219	4041523	652984	3341696	1851517
7km	90%	20000	2	189	4792091	717510	4022606	1987325
7km	90%	20000	2	207	4989443	779452	4140178	2121850
7km	90%	20000	2	262	4824421	626834	4155290	1924525
7km	90%	20000	2	224	5380458	801493	4534595	1947897
7km	90%	20000	2	163	4586818	740632	3778273	1860828
7km	90%	20000	2	236	5839256	812700	4958598	2179019
7km	90%	20000	2	210	3707213	530489	3146194	1522788
7km	90%	20000	2	263	4994053	688641	4273957	2041020
7km	90%	20000	2	221	5471188	720365	4691298	2342926
7km	90%	20000	2	263	5291966	766802	4482588	2066833
7km	90%	20000	2	212	3038043	408661	2595689	1566945
7km	90%	20000	2	169	4313975	657354	3615907	1532349
7km	90%	20000	2	183	3636815	541515	3061831	1656935
7km	90%	20000	2	207	2650321	356167	2279168	1438487
7km	90%	20000	2	226	5478644	821529	4565143	1945221
7km	90%	20000	2	216	4361683	645599	3669611	1617808
7km	90%	20000	2	159	3902612	610553	3262437	1526224
7km	90%	20000	2	205	4775991	710946	4017009	1809395
7km	90%	20000	2	187	3753956	591196	3135748	1647727
7km	90%	20000	2	195	3563112	477832	3066948	1716691
7km	90%	20000	2	264	4221074	621347	3555628	2227374
7km	90%	20000	2	172	4577770	696106	3833972	1709889
7km	90%	20000	2	255	6117746	814071	5263223	2493587
7km	90%	20000	2	188	4846726	706814	4096322	1812802
7km	90%	20000	2	193	4508621	639544	3838668	1790229
7km	90%	20000	2	174	4423584	650733	3733392	1595420
7km	90%	20000	2	167	3777569	575116	3165186	1547055
7km	90%	20000	2	226	4662047	740906	3892812	1816481
7km	90%	20000	2	185	4716546	726592	3949655	1829361
7km	90%	20000	2	175	4945133	699206	4198303	1724470
7km	90%	20000	2	163	3406502	496666	2871125	1499677
7km	90%	20000	2	184	4302992	675515	3582980	1879830
7km	90%	20000	2	225	3847237	575523	3238006	1686567
7km	90%	20000	2	195	4685602	728525	3919148	1642470
7km	90%	20000	2	254	4937375	727703	4170541	2039282
7km	90%	20000	2	207	4708958	686559	3984609	1843437
7km	90%	20000	2	195	4281698	606376	3636700	1988759
7km	90%	20000	2	206	5895685	770574	5079829	2096691
7km	90%	20000	2	193	6023394	831463	5125483	2147004
7km	90%	20000	2	186	3969584	586918	3346600	1723957
7km	90%	20000	2	240	2883415	395805	2458689	1333251
7km	90%	20000	2	186	4061551	660112	3371969	1586856
7km	90%	20000	2	288	3922073	582850	3301200	1657522
[truncated: 1 more rows]
