# Supplementary material for: Quantifying the Value of Perfect Information in Emergency Vaccination Campaigns
Source: PLoS Comput Biol. 2017 Feb 16;13(2):e1005318. doi: 10.1371/journal.pcbi.1005318 (PMC5312803; doi:10.1371/journal.pcbi.1005318)
Supplement: S1 Data — (ZIP) [file pcbi.1005318.s013.zip › Data/7km vaccination/data2.txt]

vacc_radius	efficacy	capacity	delay	outbreak_duration	livestock_culled	cattle_culled	sheep_culled	vaccinations
7km	50%	20000	4	254	5124056	684896	4355029	2292982
7km	50%	20000	4	257	5163486	779609	4330832	2244944
7km	50%	20000	4	347	5176858	719922	4364608	1930133
7km	50%	20000	4	258	4506951	693333	3735352	1807804
7km	50%	20000	4	281	7185327	877619	6203742	2936623
7km	50%	20000	4	255	5338403	796995	4475733	1865112
7km	50%	20000	4	291	4708849	696421	3951869	1969766
7km	50%	20000	4	252	5984339	874813	5017245	2369895
7km	50%	20000	4	226	6231345	849264	5293813	2335903
7km	50%	20000	4	233	4464574	691970	3697310	1905965
7km	50%	20000	4	316	5791788	817899	4889222	2733745
7km	50%	20000	4	203	5259973	792186	4392502	1930099
7km	50%	20000	4	250	5089061	737396	4291654	2215448
7km	50%	20000	4	210	4958779	693610	4200216	1926387
7km	50%	20000	4	358	6744094	826533	5847253	2385192
7km	50%	20000	4	237	6050100	877682	5079890	2578377
7km	50%	20000	4	247	5155453	670229	4415480	2296557
7km	50%	20000	4	255	5628561	763555	4763494	2036004
7km	50%	20000	4	304	4750930	720144	3948023	2362207
7km	50%	20000	4	305	5879400	827339	4965977	2317517
7km	50%	20000	4	305	5656439	831973	4745218	2281252
7km	50%	20000	4	223	4658086	710943	3876577	2124814
7km	50%	20000	4	275	4607680	708494	3849919	1880064
7km	50%	20000	4	324	6023957	793778	5149173	2490724
7km	50%	20000	4	319	6137507	901000	5155495	2853611
7km	50%	20000	4	443	4192137	605420	3547324	1810400
7km	50%	20000	4	354	7291365	915805	6309649	3072346
7km	50%	20000	4	281	6411385	940726	5364270	2672924
7km	50%	20000	4	262	5628666	767091	4786351	2239837
7km	50%	20000	4	310	4972103	654296	4268439	2048326
7km	50%	20000	4	426	5773718	706977	4974640	2355882
7km	50%	20000	4	213	4690708	705346	3923564	1770528
7km	50%	20000	4	222	5543277	852033	4614802	2264258
7km	50%	20000	4	230	5011787	743152	4224016	2025385
7km	50%	20000	4	411	6986759	899904	5985700	3002069
7km	50%	20000	4	211	5701934	819794	4819249	2307214
7km	50%	20000	4	270	6959095	850267	6034509	2573850
7km	50%	20000	4	309	5575306	743014	4748254	2175365
7km	50%	20000	4	205	4268138	624947	3593347	1685933
7km	50%	20000	4	315	5265046	775887	4408323	2499304
7km	50%	20000	4	218	6417253	932506	5402371	2493007
7km	50%	20000	4	390	5321542	753956	4503152	2912042
7km	50%	20000	4	282	5091208	765740	4238640	2286824
7km	50%	20000	4	315	6670492	954130	5642173	2738817
7km	50%	20000	4	281	5751430	712629	4971317	2218150
7km	50%	20000	4	270	5320853	754845	4494438	2316747
7km	50%	20000	4	367	6804507	924071	5802051	2670378
7km	50%	20000	4	252	6075083	792830	5198650	2517653
7km	50%	20000	4	273	6576104	867699	5627311	2565582
7km	50%	20000	4	279	6398433	898765	5416374	2880445
7km	50%	20000	4	381	6467835	860992	5523881	3014710
7km	50%	20000	4	218	5563022	797617	4683548	2241351
7km	50%	20000	4	354	6449488	770333	5633507	2355945
7km	50%	20000	4	200	4830274	714822	4063455	2177694
7km	50%	20000	4	448	6858961	936583	5830661	2881991
7km	50%	20000	4	307	6044091	794298	5172113	2825732
7km	50%	20000	4	275	5168422	745670	4362939	2095512
7km	50%	20000	4	272	4865915	722151	4081905	2308866
7km	50%	20000	4	262	6570421	917191	5572135	2487256
7km	50%	20000	4	248	5244440	765056	4411981	2032524
7km	50%	20000	4	195	5051686	785388	4205975	1893724
7km	50%	20000	4	303	5317469	761535	4503802	2036347
7km	50%	20000	4	287	7236081	928209	6204578	2882875
7km	50%	20000	4	250	6374578	828156	5483586	2384006
7km	50%	20000	4	320	6755889	885830	5795534	3007605
7km	50%	20000	4	212	4175782	646447	3494877	1741438
7km	50%	20000	4	227	5228235	765879	4402933	1939300
7km	50%	20000	4	274	5791396	813988	4888663	2280107
7km	50%	20000	4	326	5423360	809019	4525177	2245782
7km	50%	20000	4	340	5626027	822967	4755494	2499186
7km	50%	20000	4	259	6164340	949825	5102804	2529237
7km	50%	20000	4	282	6402626	914962	5379268	2831820
7km	50%	20000	4	306	6104215	782456	5240200	2245847
7km	50%	20000	4	385	5107144	697739	4336288	2264328
7km	50%	20000	4	360	5856800	711468	5081156	2246555
7km	50%	20000	4	389	4750078	699386	4009875	2040681
7km	50%	20000	4	217	5617394	760127	4783584	2151473
7km	50%	20000	4	341	6120582	718858	5348545	2464962
7km	50%	20000	4	310	5868404	766124	5039878	2068563
7km	50%	20000	4	239	4811802	756471	3975509	1760188
7km	50%	20000	4	209	4886908	664212	4157911	2021188
7km	50%	20000	4	384	6376109	777276	5529327	2536326
7km	50%	20000	4	309	6138560	758135	5319358	2419054
7km	50%	20000	4	201	5544606	813108	4651887	1980108
7km	50%	20000	4	317	6222597	791523	5362523	2310564
7km	50%	20000	4	248	4690613	633988	3998124	1958122
7km	50%	20000	4	441	5328325	744313	4478129	2324750
7km	50%	20000	4	206	4526093	677362	3792602	1957681
7km	50%	20000	4	316	6611336	941844	5596267	2801222
7km	50%	20000	4	304	4907158	722736	4131903	2077118
7km	50%	20000	4	308	5227700	748415	4420787	2146659
7km	50%	20000	4	266	6488223	797914	5619495	2429193
7km	50%	20000	4	317	4654145	643688	3969371	2102787
7km	50%	20000	4	306	5408977	805462	4530120	2093930
7km	50%	20000	4	270	5787855	893195	4814101	2347089
7km	50%	20000	4	210	4250702	647048	3547860	1909869
7km	50%	20000	4	224	4784021	725463	3978443	2089850
7km	50%	20000	4	329	5184329	789174	4333707	2563042
7km	50%	20000	4	280	4995682	730460	4187199	1983511
7km	50%	20000	4	259	5407932	780772	4537108	2131259
7km	50%	20000	4	248	6150910	845506	5241504	2396247
7km	50%	20000	4	254	4943106	672267	4205629	2144534
7km	50%	20000	4	279	3565391	556378	2968495	1768585
7km	50%	20000	4	323	6418131	820524	5530913	2486400
7km	50%	20000	4	240	5413427	817350	4495336	2216551
7km	50%	20000	4	302	5097669	720780	4278578	2165098
7km	50%	20000	4	255	6285293	877565	5338968	2658299
7km	50%	20000	4	231	5322010	811078	4416186	2329395
7km	50%	20000	4	222	4663372	724474	3867424	1912149
7km	50%	20000	4	237	4535303	652531	3778436	1767553
7km	50%	20000	4	242	5608755	811531	4704664	2147021
7km	50%	20000	4	232	6127615	834754	5222531	2329785
7km	50%	20000	4	308	4869773	677482	4138030	2213381
7km	50%	20000	4	328	5562425	768171	4724209	2312920
7km	50%	20000	4	349	5861320	814310	5003205	2443474
7km	50%	20000	4	347	4597876	683482	3851826	2041858
7km	50%	20000	4	259	6563331	825682	5656005	2694926
7km	50%	20000	4	304	5731135	796994	4880671	2660890
7km	50%	20000	4	275	5620324	732828	4820124	2530884
7km	50%	20000	4	287	4483791	604526	3852138	1857219
7km	50%	20000	4	296	6196789	730342	5412674	2373185
7km	50%	20000	4	327	6388735	798352	5534209	2548879
7km	50%	20000	4	258	3411936	462310	2902947	1676065
7km	50%	20000	4	409	6320778	862058	5367489	2718075
7km	50%	20000	4	326	6840623	879638	5887927	2641585
7km	50%	20000	4	223	5550228	824572	4671675	2072371
7km	50%	20000	4	315	6803263	908634	5787547	2805803
7km	50%	20000	4	307	7399517	1068827	6222817	3026034
7km	50%	20000	4	244	4573687	664202	3847988	1734647
7km	50%	20000	4	304	6266185	862931	5312067	2556741
7km	50%	20000	4	216	5231280	811946	4318369	1984660
7km	50%	20000	4	320	4868947	722031	4088449	1890681
7km	50%	20000	4	254	4482751	652454	3783089	1815021
7km	50%	20000	4	299	6098563	849214	5180704	2842092
7km	50%	20000	4	260	4208664	645162	3514191	1875230
7km	50%	20000	4	249	5166413	768735	4338334	2036090
7km	50%	20000	4	372	4814408	708835	4033742	2106688
7km	50%	20000	4	300	6634386	891304	5677828	2806464
7km	50%	20000	4	285	5724877	819132	4849084	2063548
7km	50%	20000	4	235	5403745	698603	4651933	2340546
7km	50%	20000	4	508	6266438	817708	5357473	2599474
7km	50%	20000	4	341	6479950	818586	5601763	2727313
7km	50%	20000	4	288	4970301	674023	4256878	2208795
7km	50%	20000	4	205	5124069	742763	4319616	1981748
7km	50%	20000	4	289	4823121	708284	4050656	1875651
7km	50%	20000	4	294	5148117	753051	4307499	2487739
7km	50%	20000	4	278	5601843	725397	4803978	2182804
7km	50%	20000	4	251	5723500	788631	4844157	2207313
7km	50%	20000	4	252	5119804	665666	4400571	2088424
7km	50%	20000	4	232	5333223	763465	4489984	2332345
7km	50%	20000	4	300	4895804	718386	4112686	2142632
7km	50%	20000	4	316	6281470	813177	5403683	2436891
7km	50%	20000	4	305	5271951	756098	4450067	2239156
7km	50%	20000	4	236	5874095	764260	5064839	2123684
7km	50%	20000	4	230	7100908	982381	6031139	2885380
7km	50%	20000	4	366	4667751	711055	3896587	1893957
7km	50%	20000	4	321	4787167	718244	3993259	2220799
7km	50%	20000	4	284	5420263	767038	4603322	2452789
7km	50%	20000	4	232	4977751	648616	4280759	1900026
7km	50%	20000	4	366	7831809	1065541	6656786	3021776
7km	50%	20000	4	271	5594035	823734	4731678	2290080
7km	50%	20000	4	337	5083488	731567	4274718	2157991
7km	50%	20000	4	281	4939078	711653	4146354	1944631
7km	50%	20000	4	330	4810871	727580	4024048	1931246
7km	50%	20000	4	468	6034354	706319	5242831	2663288
7km	50%	20000	4	360	7143515	907880	6156890	2413030
7km	50%	20000	4	231	4774202	669406	4042190	1782248
7km	50%	20000	4	221	3960647	583835	3291703	1901067
7km	50%	20000	4	217	6257459	869960	5293096	2280953
7km	50%	20000	4	269	6233167	764961	5397563	2402774
7km	50%	20000	4	358	5581140	785632	4747624	2346667
7km	50%	20000	4	262	6190175	726025	5412960	2458033
7km	50%	20000	4	256	5849305	822343	4950001	2205332
7km	50%	20000	4	422	7150218	934472	6145388	2790902
7km	50%	20000	4	349	5180411	764090	4355496	1956557
7km	50%	20000	4	275	4970834	696097	4210259	1875037
7km	50%	20000	4	266	4673601	685377	3920609	2055553
7km	50%	20000	4	249	5682285	858457	4722061	2188072
7km	50%	20000	4	266	5562525	796397	4728162	2188206
7km	50%	20000	4	232	4512445	630932	3834774	1953641
7km	50%	20000	4	308	6041495	769336	5205430	2432172
7km	50%	20000	4	230	4586887	657416	3868414	1927603
7km	50%	20000	4	230	4457271	634237	3756779	1698331
7km	50%	20000	4	236	5138257	723763	4348996	2066518
7km	50%	20000	4	338	6366631	817008	5480542	2695759
7km	50%	20000	4	272	4996621	768628	4193080	2001039
7km	50%	20000	4	272	5415282	789668	4545227	2076151
7km	50%	20000	4	217	5491584	738039	4670056	2172450
7km	50%	20000	4	302	5546156	786323	4679458	2274276
7km	50%	20000	4	223	4849755	748051	4044519	2183576
7km	50%	20000	4	179	4759004	680375	4021001	1733397
7km	50%	20000	4	275	6490622	861820	5550628	2115815
7km	50%	20000	4	343	5292813	763843	4478585	1948816
7km	50%	20000	4	216	5787246	827300	4907344	2415457
7km	50%	20000	4	259	5426115	791457	4568460	2262226
7km	50%	20000	4	207	5007338	720392	4228800	1950697
7km	50%	20000	4	193	4732430	679003	4002807	1723485
7km	50%	20000	4	280	4999110	723539	4202712	2064029
7km	50%	20000	4	220	4774600	686944	4025307	1933249
7km	50%	20000	4	305	5476715	729951	4680131	2144586
7km	50%	20000	4	265	5091377	739472	4305867	2292521
7km	50%	20000	4	280	5859335	824369	4957444	2298645
7km	50%	20000	4	299	4335006	611813	3646994	1962718
7km	50%	20000	4	254	5411443	730409	4626882	2309453
7km	50%	20000	4	254	3466242	499287	2918403	1706339
7km	50%	20000	4	254	5274068	784007	4421183	2082180
7km	50%	20000	4	355	6075518	792806	5219353	2278398
7km	50%	20000	4	284	5504529	784933	4659088	2404757
7km	50%	20000	4	262	4239518	633594	3556334	1802014
7km	50%	20000	4	296	4475713	705096	3701615	2034022
7km	50%	20000	4	331	7610907	985806	6548131	2988963
7km	50%	20000	4	355	6324763	908053	5337583	2643770
7km	50%	20000	4	315	6330864	840080	5439535	2642837
7km	50%	20000	4	270	6267160	785318	5406796	2312844
7km	50%	20000	4	292	5612716	832824	4711886	2193561
7km	50%	20000	4	270	6462773	887774	5489846	2497406
7km	50%	20000	4	220	5138615	649325	4426312	2058319
7km	50%	20000	4	406	5694964	790878	4847412	2214726
7km	50%	20000	4	272	4005176	582258	3371278	1710997
7km	50%	20000	4	307	6113262	807625	5225022	2631331
7km	50%	20000	4	276	5450101	723535	4669906	2341749
7km	50%	20000	4	305	4731293	804262	3866948	2837120
7km	50%	20000	4	238	5161229	769834	4336141	2054469
7km	50%	20000	4	289	5628696	764734	4810294	2345753
7km	50%	20000	4	353	5429607	766273	4598064	2487834
7km	50%	20000	4	392	5426875	701989	4659686	2234799
7km	50%	20000	4	345	7179578	936654	6174618	2600327
7km	50%	20000	4	281	4536604	659032	3790212	1978264
7km	50%	20000	4	227	5737116	792565	4885872	2304567
7km	50%	20000	4	272	4535707	664775	3827334	1714675
7km	50%	20000	4	381	4410434	633889	3714248	1949569
7km	50%	20000	4	333	5776624	831048	4902190	2421708
7km	50%	20000	4	221	4395526	618465	3712699	1805906
7km	50%	20000	4	259	7052665	1001123	5953771	2791125
7km	50%	20000	4	339	6383878	869681	5444354	2592463
7km	50%	20000	4	203	4796865	684544	4031698	1830373
7km	50%	20000	4	265	6176512	830921	5270715	2443103
7km	50%	20000	4	223	4600616	711421	3811492	1682754
7km	50%	20000	4	283	5114443	713621	4350310	2173859
7km	50%	20000	4	212	6487928	938967	5464700	2409940
7km	50%	20000	4	355	6432803	781038	5571854	2670387
7km	50%	20000	4	268	6234644	854551	5308826	2331034
7km	50%	20000	4	284	4838871	785210	3958492	2291877
7km	50%	20000	4	208	4873469	700202	4106716	2145802
7km	50%	20000	4	281	5079258	727854	4300316	2233106
7km	50%	20000	4	247	4832956	711540	4069336	2091038
7km	50%	20000	4	319	7690712	1007893	6565165	3319229
7km	50%	20000	4	366	7446644	996282	6390093	2919252
7km	50%	20000	4	329	5862054	807793	4934785	2889370
7km	50%	20000	4	283	7229572	1014766	6147765	2983561
7km	50%	20000	4	328	4364282	656925	3639350	2182285
7km	50%	20000	4	327	4976423	721519	4202761	2075480
7km	50%	20000	4	231	5299146	783495	4465982	1874244
7km	50%	20000	4	232	5001368	732770	4181652	2032071
7km	50%	20000	4	343	6411658	850782	5472771	2506980
7km	50%	20000	4	273	4415670	660625	3701599	1613754
7km	50%	20000	4	244	5844685	797732	4966242	2136299
7km	50%	20000	4	329	5030619	743137	4219362	1995404
7km	50%	20000	4	303	5258595	739455	4447872	2146370
7km	50%	20000	4	460	6134078	823273	5247725	2670241
7km	50%	20000	4	261	5544207	770988	4696891	2349260
7km	50%	20000	4	234	5157005	797300	4288132	2179753
7km	50%	20000	4	312	4765829	752075	3944076	2387527
7km	50%	20000	4	380	5600248	710410	4826780	2352134
7km	50%	20000	4	232	5321241	780862	4480741	2254780
7km	50%	20000	4	326	6239026	804708	5381147	2483606
7km	50%	20000	4	302	4631311	694800	3879706	2351466
7km	50%	20000	4	297	6080115	794101	5211111	2187244
7km	50%	20000	4	300	5123611	724901	4315442	1989444
7km	50%	20000	4	279	6047970	827497	5162059	2383796
7km	50%	20000	4	371	6200289	848095	5248720	2506972
7km	50%	20000	4	251	5373674	825305	4480141	2306902
7km	50%	20000	4	348	6991123	909879	6018193	3061554
7km	50%	20000	4	245	5594772	758518	4773247	2244488
7km	50%	20000	4	225	6541617	869820	5596769	2476473
7km	50%	20000	4	246	5755981	877696	4819508	2576262
7km	50%	20000	4	271	5983948	725175	5189769	2464710
7km	50%	20000	4	294	5435465	701003	4680331	2392714
7km	50%	20000	4	304	3677290	545773	3086990	1566053
7km	50%	20000	4	318	5008424	619897	4323576	1989379
7km	50%	20000	4	330	6119845	836972	5177274	2672024
7km	50%	20000	4	317	6710865	857775	5753857	2908579
7km	50%	20000	4	263	5982914	765349	5160982	2662755
7km	50%	20000	4	252	5157398	750292	4325706	1851233
7km	50%	20000	4	297	6515593	840406	5613770	2411176
7km	50%	20000	4	299	5400880	797442	4545911	2107571
7km	50%	20000	4	225	5540339	782934	4659252	1959797
7km	50%	20000	4	223	6002207	805417	5132711	2320253
7km	50%	20000	4	253	5039606	709525	4285195	1961313
7km	50%	20000	4	347	4183501	548223	3563996	1798008
7km	50%	20000	4	331	3538610	560590	2930338	1609949
7km	50%	20000	4	290	5023558	679234	4259259	2276083
7km	50%	20000	4	219	5298440	716572	4493910	2157104
7km	50%	20000	4	296	5520586	810095	4629953	2224804
7km	50%	20000	4	454	5965895	710066	5198528	2356200
7km	50%	20000	4	236	5292997	816943	4378453	2291867
7km	50%	20000	4	331	5586374	808183	4684166	2696313
7km	50%	20000	4	278	6627710	894517	5657734	2451242
7km	50%	20000	4	291	6171331	837404	5275532	2433682
7km	50%	20000	4	255	6039423	778231	5216138	2411123
7km	50%	20000	4	248	5031720	693808	4284712	1793071
7km	50%	20000	4	257	4548773	682887	3802347	1944130
7km	50%	20000	4	351	5585740	849619	4642141	2260156
7km	50%	20000	4	304	5275463	738690	4457143	1850735
7km	50%	20000	4	236	5697769	848999	4774992	2312163
7km	50%	20000	4	221	5717860	797821	4869042	2182403
7km	50%	20000	4	276	5708983	875751	4750880	2408937
7km	50%	20000	4	281	5024921	699488	4227701	2242134
7km	50%	20000	4	255	5066431	723013	4292950	1927809
7km	50%	20000	4	356	5770106	730689	4989457	2193303
7km	50%	20000	4	214	5659359	823661	4756960	2114252
7km	50%	20000	4	199	5186188	778821	4336906	1962296
7km	50%	20000	4	251	5602479	827049	4716964	2143734
7km	50%	20000	4	248	5743382	835784	4843206	2189712
7km	50%	20000	4	280	6652535	892428	5702576	2852258
7km	50%	20000	4	259	5348033	813741	4480540	2254533
7km	50%	20000	4	353	6286924	797898	5407155	2897717
7km	50%	20000	4	300	4741702	685280	3991914	1994480
7km	50%	20000	4	253	5698330	836671	4786468	2181531
7km	50%	20000	4	213	4834576	685120	4110163	1875404
7km	50%	20000	4	265	6109627	863188	5152423	2415944
7km	50%	20000	4	237	4921873	697007	4156189	1762136
7km	50%	20000	4	339	6506415	885510	5534573	2858527
7km	50%	20000	4	250	4575143	666889	3849543	2032106
7km	50%	20000	4	485	6730190	812766	5832141	2937727
7km	50%	20000	4	322	5573946	824826	4691048	2712060
7km	50%	20000	4	219	4660102	691220	3938122	1727552
7km	50%	20000	4	213	5874984	825352	4977022	2193306
7km	50%	20000	4	298	5946203	828588	5058587	2498203
7km	50%	20000	4	328	5503766	842783	4571840	2525872
7km	50%	20000	4	270	6048400	780455	5219096	2460907
7km	50%	20000	4	320	4666132	693918	3922834	2001888
7km	50%	20000	4	276	6051419	862979	5116169	2534466
7km	50%	20000	4	212	5415138	847529	4512763	1924444
7km	50%	20000	4	237	6232503	756762	5383918	2393462
7km	50%	20000	4	259	4979806	733004	4167895	2275382
7km	50%	20000	4	275	6637508	980867	5566015	2588905
7km	50%	20000	4	234	4803107	709437	4039741	1873563
7km	50%	20000	4	308	4749071	628416	4044978	1717092
7km	50%	20000	4	440	6313543	867937	5360455	2404855
7km	50%	20000	4	288	4537933	627403	3871421	1885514
7km	50%	20000	4	297	4775200	665719	4064494	2053133
7km	50%	20000	4	246	4847738	721586	4035951	1959901
7km	50%	20000	4	318	5633059	759516	4797155	2490927
7km	50%	20000	4	246	5798852	847597	4865409	2226737
7km	50%	20000	4	255	4686609	643407	3978624	1846658
7km	50%	20000	4	361	5285047	692983	4528614	2340846
7km	50%	20000	4	210	5048028	789383	4201102	1928074
7km	50%	20000	4	237	4021270	564733	3415293	1744801
7km	50%	20000	4	252	5211794	818817	4325140	1992486
7km	50%	20000	4	219	5406068	766212	4565454	2126848
7km	50%	20000	4	355	7049267	958446	6020720	2943097
7km	50%	20000	4	236	6037403	811659	5143407	2213854
7km	50%	20000	4	279	5423126	661393	4709925	2359474
7km	50%	20000	4	268	5929767	720732	5140882	2262193
7km	50%	20000	4	395	6553081	877532	5594175	2524478
7km	50%	20000	4	314	7276678	927413	6272347	2923196
7km	50%	20000	4	253	5789727	798648	4908620	2319819
7km	50%	20000	4	264	5463936	714739	4683233	2064602
7km	50%	20000	4	325	5210282	804669	4342038	2466858
7km	50%	20000	4	256	4719903	712202	3942742	1790570
7km	50%	20000	4	291	6555579	869979	5641791	2807637
7km	50%	20000	4	263	6470029	933149	5456578	2518131
7km	50%	20000	4	209	5617529	779177	4768524	2288041
7km	50%	20000	4	255	4342439	647709	3619174	2105679
7km	50%	20000	4	244	5906750	777623	5065114	2289949
7km	50%	20000	4	298	4114990	607052	3466540	1704112
7km	50%	20000	4	284	5062615	672820	4334234	2230436
7km	50%	20000	4	302	5840753	761776	5012619	2412973
7km	50%	20000	4	264	6711440	896016	5720137	2580781
7km	50%	20000	4	342	5118115	734302	4323667	1952107
7km	50%	20000	4	318	7308154	972959	6227852	2877530
7km	50%	20000	4	277	5627364	696354	4875856	2184135
7km	50%	20000	4	269	6955372	931822	5931565	2677787
7km	50%	20000	4	496	7647147	905567	6649103	2706796
7km	50%	20000	4	212	4996021	729933	4214351	1865549
7km	50%	20000	4	226	5773125	783561	4915314	2134717
7km	50%	20000	4	230	6040324	782691	5200169	2205151
7km	50%	20000	4	285	5284275	722048	4512864	2395612
7km	50%	20000	4	269	5371171	760357	4537169	2052688
7km	50%	20000	4	253	4888141	711485	4115494	2210401
7km	50%	20000	4	261	5800064	751587	4968167	2152438
7km	50%	20000	4	328	6660557	817146	5774907	2458413
7km	50%	20000	4	266	6733875	888816	5727271	2694782
7km	50%	20000	4	250	5310991	759960	4505548	2391891
7km	50%	20000	4	404	7750594	1098338	6553385	3311987
7km	50%	20000	4	252	5406254	732707	4619842	2316830
7km	50%	20000	4	331	6634538	841621	5733953	2873297
7km	50%	20000	4	207	4109898	597443	3463276	1634079
7km	50%	20000	4	364	6045571	802911	5202618	2491144
7km	50%	20000	4	261	5910317	884293	4940268	2555742
7km	50%	20000	4	261	5847383	758464	5028394	2744688
7km	50%	20000	4	269	6530965	824499	5644147	2478722
7km	50%	20000	4	248	5656747	782286	4807552	2133737
7km	50%	20000	4	292	7236755	919251	6217362	2454880
7km	50%	20000	4	319	4746057	660313	4034986	2237276
7km	50%	20000	4	216	5081936	677451	4357339	2210917
7km	50%	20000	4	257	5170324	748824	4350635	2247162
7km	50%	20000	4	196	4979904	720326	4214866	2005929
7km	50%	20000	4	226	5106246	748791	4222643	1925046
7km	50%	20000	4	326	7073358	979839	5974986	3055304
7km	50%	20000	4	249	4583745	662771	3843214	1983323
7km	50%	20000	4	222	4992017	766876	4168864	2042418
7km	50%	20000	4	228	4817741	701699	4055857	1705226
7km	50%	20000	4	347	6979851	921498	5958261	2963599
7km	50%	20000	4	357	6399808	820675	5444282	2526592
7km	50%	20000	4	287	5343797	834430	4431348	2169765
7km	50%	20000	4	257	4073949	572321	3458504	1715410
7km	50%	20000	4	305	6967051	907410	5973236	2414318
7km	50%	20000	4	311	5674206	779468	4821811	2466340
7km	50%	20000	4	279	6409724	822969	5518608	2504179
7km	50%	20000	4	207	4630185	677682	3884623	2063740
7km	50%	20000	4	241	4862146	632713	4162196	1717914
7km	50%	20000	4	243	5856875	748019	5060556	2352497
7km	50%	20000	4	296	7513607	1006679	6386287	2727061
7km	50%	20000	4	254	5143873	750722	4348966	1995254
7km	50%	20000	4	371	6607612	875198	5652686	2637286
7km	50%	20000	4	337	4856739	714234	4081306	1847203
7km	50%	20000	4	288	4935301	651140	4231535	2015960
7km	50%	20000	4	351	6638655	824849	5734984	2453906
7km	50%	20000	4	360	4328879	616321	3664889	1859756
7km	50%	20000	4	228	4651958	692281	3885244	1971482
7km	50%	20000	4	326	4453046	618276	3768892	1778617
7km	50%	20000	4	317	4954648	657267	4234773	2253442
7km	50%	20000	4	285	4074413	609580	3426906	1645699
7km	50%	20000	4	256	4975850	690027	4226852	1985030
7km	50%	20000	4	288	4988503	708150	4233511	2403732
7km	50%	20000	4	359	5228342	707886	4425432	2547893
7km	50%	20000	4	320	6414795	897234	5431132	2560399
7km	50%	20000	4	201	3829395	520092	3273521	1703646
7km	50%	20000	4	209	4035522	573849	3405270	1693979
7km	50%	20000	4	433	7129111	981012	6035502	2993379
7km	50%	20000	4	230	5426024	774522	4582220	2047730
7km	50%	20000	4	340	5456485	781845	4594540	2105112
7km	50%	20000	4	301	4769290	769642	3934208	2202625
7km	50%	20000	4	335	5558877	812871	4685269	2268918
7km	50%	20000	4	247	5125793	723767	4337728	2188475
7km	50%	20000	4	234	5298872	796782	4431237	2332735
7km	50%	20000	4	259	5572314	821808	4675810	2439710
7km	50%	20000	4	241	5631050	895380	4635007	2429403
7km	50%	20000	4	252	4697247	684430	3951895	1959484
7km	50%	20000	4	308	6069389	805171	5170918	2704647
7km	50%	20000	4	297	5196752	654711	4468350	2158167
7km	50%	20000	4	234	6501448	799253	5628720	2310963
7km	50%	20000	4	347	6207481	850133	5257045	2506323
7km	50%	20000	4	257	5062783	697025	4306187	1943851
7km	50%	20000	4	289	5991547	745595	5186540	2182900
7km	50%	20000	4	303	5519480	735201	4734866	2133438
7km	50%	20000	4	293	7317522	913312	6339984	2822863
7km	50%	20000	4	310	5963858	798898	5098208	2406587
7km	50%	20000	4	292	7734863	1010922	6638238	3157604
7km	50%	20000	4	254	5344762	728966	4551203	2097431
7km	50%	20000	4	254	4863848	683836	4096618	1939839
7km	50%	20000	4	259	4200377	602889	3548212	1804221
7km	50%	20000	4	363	4768768	706052	4000451	2138483
7km	50%	20000	4	328	5301480	653251	4590511	2337889
7km	50%	20000	4	205	5377781	803529	4507793	1971663
7km	50%	20000	4	269	4319836	634263	3630254	1658066
7km	50%	20000	4	269	5896417	883592	4948752	2266982
7km	50%	20000	4	260	6016337	899571	5046250	2242457
7km	50%	20000	4	225	5689853	728501	4891680	2416443
7km	50%	20000	4	181	4895619	750089	4089624	1883065
7km	50%	20000	4	287	7361941	1061566	6212344	2714303
7km	50%	20000	4	252	6791893	812630	5893181	2321941
7km	50%	20000	4	300	6820703	881404	5835336	2610979
7km	50%	20000	4	328	4858394	717365	4092370	2043292
7km	50%	20000	4	258	5318494	709889	4548584	2316750
7km	50%	20000	4	303	5041066	664325	4300225	1951667
7km	50%	20000	4	247	4929873	718965	4162265	1912026
7km	50%	20000	4	239	5604906	871338	4666604	2360016
7km	50%	20000	4	260	4650919	707952	3869292	2005040
7km	50%	20000	4	310	5793979	887089	4807814	2577515
7km	50%	20000	4	392	6053762	698956	5271829	2422869
7km	50%	20000	4	273	6390247	874436	5451195	2200673
7km	50%	20000	4	336	6645662	874187	5694484	2418963
7km	50%	20000	4	271	4827732	712354	4051881	1867060
7km	50%	20000	4	386	6696214	883260	5747852	2991849
7km	50%	20000	4	274	5621295	747001	4815823	2405979
7km	50%	20000	4	238	5529934	758339	4722275	1878403
7km	50%	20000	4	233	5526067	727186	4709645	2125277
7km	50%	20000	4	467	5317815	693772	4568329	2385992
7km	50%	20000	4	366	6483143	805605	5611609	2517325
7km	50%	20000	4	241	5838423	865289	4886821	2245505
7km	50%	20000	4	310	4228602	606179	3555984	1690233
7km	50%	20000	4	205	5020168	692861	4239703	1721686
7km	50%	20000	4	236	4696114	697976	3950524	1909905
7km	50%	20000	4	325	5774442	828057	4853358	2163708
7km	50%	20000	4	235	5641422	826087	4726292	2245759
7km	50%	20000	4	356	4789117	708062	3998077	2065895
7km	50%	20000	4	264	4513903	649587	3794329	1820415
7km	50%	20000	4	264	4420333	680951	3703102	1930386
7km	50%	20000	4	284	4607567	684019	3873442	1841700
7km	50%	20000	4	325	7035209	870133	6072565	2743849
7km	50%	20000	4	303	5144947	781116	4286956	2053676
7km	50%	20000	4	230	5206039	746664	4397561	1796498
7km	50%	20000	4	393	7101872	873848	6154371	2648480
7km	50%	20000	4	276	4921529	689647	4172190	1959583
7km	50%	20000	4	272	5478979	816836	4579121	2464382
7km	50%	20000	4	230	5814096	851440	4902417	2027352
7km	50%	20000	4	261	5058516	764111	4219703	1952416
7km	50%	20000	4	197	5499817	909512	4509846	1998791
7km	50%	20000	4	228	5734951	872293	4783508	2172748
7km	50%	20000	4	273	5185078	791940	4326308	2190791
7km	50%	20000	4	251	5384093	768862	4551790	2275277
7km	50%	20000	4	291	6178625	835806	5275075	2500831
7km	50%	20000	4	240	5319026	810246	4432253	2159485
7km	50%	20000	4	301	6126931	828449	5222441	2410739
7km	50%	20000	4	227	4938554	743823	4145423	1816317
7km	50%	20000	4	202	6307879	876857	5382359	2211993
7km	50%	20000	4	210	4847008	698451	4075833	1932571
7km	50%	20000	4	268	5959367	902746	4985352	2376479
7km	50%	20000	4	366	5451614	786042	4577139	2142376
7km	50%	20000	4	257	5662826	771261	4792302	2408272
7km	50%	20000	4	341	4954605	637576	4258114	2259120
7km	50%	20000	4	302	5771731	815406	4880129	2427885
7km	50%	20000	4	334	6277287	818972	5414684	2373605
7km	50%	20000	4	316	4642247	688374	3875523	1895132
7km	50%	20000	4	249	4671834	688698	3917189	1934793
7km	50%	20000	4	282	5737361	794798	4882230	2575612
7km	50%	20000	4	280	5187928	768281	4335204	2107393
7km	50%	20000	4	235	4520833	690696	3764037	1887515
7km	50%	20000	4	268	6757044	900339	5759480	2425178
7km	50%	20000	4	235	4954620	737368	4134427	2315200
7km	50%	20000	4	293	4922059	661647	4207599	2003884
7km	50%	20000	4	232	5609619	740942	4797037	2383943
7km	50%	20000	4	266	4174528	610663	3502898	1706335
7km	50%	20000	4	311	4546951	650435	3854020	1998656
7km	50%	20000	4	253	4725289	699869	3980662	2007279
7km	50%	20000	4	240	7074493	851570	6144030	2394230
7km	50%	20000	4	226	5563462	809579	4675917	2026049
7km	50%	20000	4	240	3610878	550434	3013715	1733915
7km	50%	20000	4	287	4803068	667693	4087794	1851311
7km	50%	20000	4	222	5631040	729627	4816177	2191473
7km	50%	20000	4	372	5523223	844719	4605819	2102397
7km	50%	20000	4	329	4827906	713310	4055339	2103759
7km	50%	20000	4	241	6437783	824109	5528164	2415572
7km	50%	20000	4	363	7381470	907608	6390857	2786365
7km	50%	20000	4	281	4848253	655549	4137724	2049035
7km	50%	20000	4	259	5186917	759217	4324577	2261204
7km	50%	20000	4	302	5381915	708658	4621411	2161135
7km	50%	20000	4	473	5749143	750852	4929613	2837417
7km	50%	20000	4	278	5107053	634623	4424593	2145644
7km	50%	20000	4	248	5303195	749181	4494487	2020389
7km	50%	20000	4	315	5214274	837090	4307689	2145223
7km	50%	20000	4	327	7839052	1002977	6758993	2779444
7km	50%	20000	4	257	4728773	731092	3958598	1921516
7km	50%	20000	4	281	5617584	716084	4832662	2413286
7km	50%	20000	4	228	5396781	796267	4542693	1985271
7km	50%	20000	4	320	5479486	770774	4654186	2090257
7km	50%	20000	4	282	5906675	914029	4895864	2480023
7km	50%	20000	4	277	4589935	669797	3856983	2201900
7km	50%	20000	4	296	5891774	743879	5085882	2353778
7km	50%	20000	4	239	5197246	713921	4411922	2082185
7km	50%	20000	4	252	5156089	768522	4327692	2387177
7km	50%	20000	4	268	5510107	818824	4621613	2192263
7km	50%	20000	4	313	6339918	864771	5390074	2769268
7km	50%	20000	4	515	5436774	702877	4686654	2525760
7km	50%	20000	4	243	4633729	673921	3898227	2138958
7km	50%	20000	4	243	5368890	688937	4605222	2044062
7km	50%	20000	4	236	5217382	791766	4376276	2075429
7km	50%	20000	4	310	7837037	979050	6731227	2973846
7km	50%	20000	4	358	4698056	678482	3957551	2172814
7km	50%	20000	4	191	4065433	612347	3407779	1822134
7km	50%	20000	4	266	4899029	639577	4210023	2369465
7km	50%	20000	4	293	6691962	942853	5662089	2863504
7km	50%	20000	4	245	6114060	767872	5256634	2476043
7km	50%	20000	4	365	6490453	844363	5565409	2517734
7km	50%	20000	4	280	5387314	684549	4648391	2367680
7km	50%	20000	4	227	5239262	649203	4528401	2214136
7km	50%	20000	4	282	7234531	936857	6186281	2706904
7km	50%	20000	4	210	4424370	624099	3740639	1772528
7km	50%	20000	4	300	5959760	920237	4987368	2128129
7km	50%	20000	4	286	6560607	818141	5654429	2650764
7km	50%	20000	4	257	5240066	695761	4488575	2371803
7km	50%	20000	4	283	5412420	717852	4608493	2307526
7km	50%	20000	4	281	6010425	839358	5097485	2483638
7km	50%	20000	4	268	6851688	896750	5856156	2819213
7km	50%	20000	4	266	4959088	718825	4189149	1732503
7km	50%	20000	4	285	5181013	693225	4428274	2186054
7km	50%	20000	4	325	5759713	737657	4954809	2306658
7km	50%	20000	4	316	5170136	750796	4350017	1997439
7km	50%	20000	4	201	4287710	631827	3610879	1767134
7km	50%	20000	4	294	5623784	660050	4927502	2231092
7km	50%	20000	4	217	5332854	771446	4505914	2001039
7km	50%	20000	4	194	4187300	596151	3544261	1556846
7km	50%	20000	4	353	6491243	889525	5514604	2645776
7km	50%	20000	4	217	5123910	728994	4314763	1870440
7km	50%	20000	4	285	6081825	770420	5238136	2184182
7km	50%	20000	4	297	4660985	688868	3893858	1862201
7km	50%	20000	4	329	5475166	804282	4587417	2546122
7km	50%	20000	4	403	6215020	848718	5269827	2560116
7km	50%	20000	4	296	6205806	885940	5264337	2476701
7km	50%	20000	4	298	6294882	846441	5377579	2348218
7km	50%	20000	4	257	5167310	744766	4349783	2052172
7km	50%	20000	4	299	5181520	793922	4294652	2044016
7km	50%	20000	4	181	4419281	655458	3704455	1833380
7km	50%	20000	4	313	5701464	736641	4912589	2411141
7km	50%	20000	4	457	5097553	742363	4300070	2076209
7km	50%	20000	4	263	4860585	696501	4096165	1848212
7km	50%	20000	4	238	5079744	745887	4268965	1898447
7km	50%	20000	4	333	5525150	777580	4636481	2242840
7km	50%	20000	4	276	6194221	893867	5216804	2600885
7km	50%	20000	4	214	5196598	776090	4350976	2015615
7km	50%	20000	4	256	5390670	692760	4647615	2281138
7km	50%	20000	4	252	5523141	757125	4669864	2590435
7km	50%	20000	4	279	5802996	910614	4804434	2291546
7km	50%	20000	4	270	6989383	895432	6021169	2732462
7km	50%	20000	4	289	6876662	919229	5884506	2674021
7km	50%	20000	4	251	7639218	940641	6613585	2630619
7km	50%	20000	4	292	5598218	811092	4726907	2206102
7km	50%	20000	4	250	4423726	673099	3709898	1807718
7km	50%	20000	4	332	5069177	761605	4249046	2666280
7km	50%	20000	4	220	6017561	802116	5125813	2430121
7km	50%	20000	4	299	4708261	649036	3962341	1858246
7km	50%	20000	4	283	5793516	813253	4923076	2856267
7km	50%	20000	4	230	4687601	694930	3936606	1995600
7km	50%	20000	4	242	4927475	729772	4154852	1767761
7km	50%	20000	4	369	5411414	780740	4562249	2118926
7km	50%	20000	4	275	5084915	704541	4320390	2145050
7km	50%	20000	4	238	5348296	778856	4500181	2302192
7km	50%	20000	4	211	4783869	730314	3952602	2038308
7km	50%	20000	4	330	6360311	821994	5467194	2424237
7km	50%	20000	4	264	6239877	859740	5326595	2547924
7km	50%	20000	4	300	6301834	901672	5339700	2773682
7km	50%	20000	4	311	6019494	831508	5103157	2363141
7km	50%	20000	4	254	5877272	803835	4972874	2631332
7km	50%	20000	4	328	6626415	831575	5711377	2291073
7km	50%	20000	4	241	6218554	846572	5314595	2627040
7km	50%	20000	4	320	5818167	829416	4925371	2157541
7km	50%	20000	4	255	6053350	833125	5129299	2482948
7km	50%	20000	4	256	4186068	645009	3492801	1693856
7km	50%	20000	4	231	6407930	888643	5444168	2424852
7km	50%	20000	4	230	4863409	740909	4069150	1891479
7km	50%	20000	4	321	6764533	854358	5850584	2550102
7km	50%	20000	4	214	4583116	653916	3872229	1860147
7km	50%	20000	4	333	5315524	736155	4536514	2321553
7km	50%	20000	4	222	5899716	753232	5083619	2117490
7km	50%	20000	4	273	7077036	924298	6088558	2862071
7km	50%	20000	4	175	5292873	813931	4382376	2073800
7km	50%	20000	4	498	6080456	779799	5256483	2776953
7km	50%	20000	4	230	6216091	870566	5281601	2133173
7km	50%	20000	4	257	5816419	854301	4871262	2175307
7km	50%	20000	4	229	4979692	711625	4204569	1940762
7km	50%	20000	4	283	5728247	821221	4835848	2530331
7km	50%	20000	4	204	4876895	728448	4083715	1916756
7km	50%	20000	4	237	5321442	766913	4472616	2155202
7km	50%	20000	4	247	4621976	703159	3864330	1924189
7km	50%	20000	4	212	5970187	790450	5118883	1997239
7km	50%	20000	4	276	5778246	716548	5012534	2543046
7km	50%	20000	4	219	4357982	614466	3687841	1657657
7km	50%	20000	4	227	4934968	713749	4160735	1879959
7km	50%	20000	4	242	5646746	825878	4722399	2498798
7km	50%	20000	4	210	6315436	890771	5357073	2608925
7km	50%	20000	4	266	6848795	870559	5890455	2521426
7km	50%	20000	4	324	6497381	844656	5583654	2671874
7km	50%	20000	4	293	5570829	752904	4752678	2142802
7km	50%	20000	4	392	5032964	709718	4263655	1945135
7km	50%	20000	4	236	5436617	785957	4582072	1994409
7km	50%	20000	4	306	5184592	762221	4338074	2236744
7km	50%	20000	4	243	6817223	883021	5843075	2511829
7km	50%	20000	4	331	5988968	898260	4984360	2657753
7km	50%	20000	4	305	6317481	881613	5379959	2475307
7km	50%	20000	4	252	5885076	883720	4946728	2401835
7km	50%	20000	4	290	4920943	635085	4224457	1931200
7km	50%	20000	4	341	6159680	817454	5272625	2852600
7km	50%	20000	4	288	4544580	616577	3871052	1995826
7km	50%	20000	4	244	6027769	823613	5111076	2423326
7km	50%	20000	4	317	4619140	653298	3917489	1918638
7km	50%	20000	4	342	6442874	839373	5540676	2316362
7km	50%	20000	4	249	5866805	877086	4901399	2344499
7km	50%	20000	4	300	6170007	840138	5241313	2635510
7km	50%	20000	4	205	4667321	679744	3935698	1960437
7km	50%	20000	4	228	4797003	694235	4044413	1880738
7km	50%	20000	4	336	6905324	952484	5852351	2721135
7km	50%	20000	4	274	5149193	761504	4297757	2092634
7km	50%	20000	4	333	4957498	797155	4119375	2579518
7km	50%	20000	4	439	6452308	855017	5511514	2326233
7km	50%	20000	4	278	4630676	633121	3939219	1729812
7km	50%	20000	4	304	5717739	778801	4889082	2397867
7km	50%	20000	4	329	5638580	735214	4841750	2282074
7km	50%	20000	4	323	6628550	866812	5696199	2983183
7km	50%	20000	4	329	5807952	772534	4983216	2430491
7km	50%	20000	4	283	5009424	794718	4170607	2083354
7km	50%	20000	4	278	6219266	841477	5297025	2466062
7km	50%	20000	4	227	4935732	732062	4163508	2051240
7km	50%	20000	4	254	5266338	739777	4465290	2257380
7km	50%	20000	4	241	4730395	697730	3978636	1881322
7km	50%	20000	4	265	5522713	687734	4795208	2015337
7km	50%	20000	4	227	5431470	802231	4565179	2032767
7km	50%	20000	4	319	6618136	980478	5547801	2763829
7km	50%	20000	4	323	5354113	674607	4617614	2342666
7km	50%	20000	4	284	4856912	680600	4124486	1806131
7km	50%	20000	4	250	5060691	788896	4223538	2037179
7km	50%	20000	4	275	4295772	640295	3603187	1795109
7km	50%	20000	4	317	5549221	772153	4698118	2234374
7km	50%	20000	4	321	5378955	682338	4617755	2062395
7km	50%	20000	4	388	6429476	779053	5581306	2709559
7km	50%	20000	4	309	6542890	937952	5511464	2699393
7km	50%	20000	4	376	6053152	897149	5080483	2443680
7km	50%	20000	4	194	5140843	765011	4304008	1898739
7km	50%	20000	4	320	7208265	1017063	6084337	2887863
7km	50%	20000	4	255	6333876	850394	5406267	2567128
7km	50%	20000	4	272	5778934	817149	4876356	2220645
7km	50%	20000	4	260	4652994	651353	3937156	1934162
7km	50%	20000	4	274	4537139	688829	3792789	1788528
7km	50%	20000	4	259	4976268	717629	4177503	2171482
7km	50%	20000	4	414	4527190	671827	3801058	2178338
7km	50%	20000	4	288	6820476	995172	5707517	2786953
7km	50%	20000	4	293	5515192	674946	4782747	2597342
7km	50%	20000	4	322	6287598	819775	5386592	2668556
7km	50%	20000	4	490	6153763	826800	5269719	2631395
7km	50%	20000	4	255	5460359	769842	4643076	2011111
7km	50%	20000	4	342	5887233	762801	5065612	2247165
7km	50%	20000	4	342	5563223	775299	4719923	2215094
7km	50%	20000	4	324	5512747	800090	4666339	2134343
7km	50%	20000	4	333	6018380	742280	5185488	2395848
7km	50%	20000	4	211	5403585	837356	4498749	2454687
7km	50%	20000	4	281	5761936	790574	4881239	2360612
7km	50%	20000	4	262	7593894	1017542	6478117	2899569
7km	50%	20000	4	258	4537514	629099	3850548	1757558
7km	50%	20000	4	341	4551272	682888	3808557	2028759
7km	50%	20000	4	313	4524380	675301	3797113	2062170
7km	50%	20000	4	306	5895884	856223	4962964	2402583
7km	50%	20000	4	343	6757472	936108	5744316	2610550
7km	50%	20000	4	330	4231666	623608	3563921	1984188
7km	50%	20000	4	276	4472336	664239	3760551	1820626
7km	50%	20000	4	236	4450502	671366	3732696	1665911
7km	50%	20000	4	249	4024627	611703	3358826	1673539
7km	50%	20000	4	378	6116181	802943	5242919	2521319
7km	50%	20000	4	466	7321409	907287	6352925	2791473
7km	50%	20000	4	325	4934912	710227	4164240	1938436
7km	50%	20000	4	322	6462491	896080	5491784	2960554
7km	50%	20000	4	354	6789136	916063	5805576	2571460
7km	50%	20000	4	280	5643628	854795	4745700	2239395
7km	50%	20000	4	225	6473162	823686	5598802	2222877
7km	50%	20000	4	247	4872862	715656	4088739	1939130
7km	50%	20000	4	307	4687093	710487	3928751	1929981
7km	50%	20000	4	267	5597518	745845	4803345	2119768
7km	50%	20000	4	340	5804122	772806	4953559	2491974
7km	50%	20000	4	391	5934897	762979	5075785	2556627
7km	50%	20000	4	352	4616466	630122	3914046	1936354
7km	50%	20000	4	348	6603893	816220	5699632	2490418
7km	50%	20000	4	298	5172805	751573	4328428	1956975
7km	50%	20000	4	241	4891773	753039	4065447	1854219
7km	50%	20000	4	241	4796055	654048	4087886	1631641
7km	50%	20000	4	236	6150332	875858	5198365	2442711
7km	50%	20000	4	334	5560874	689931	4824824	2197596
7km	50%	20000	4	322	4873048	690906	4119161	2112961
7km	50%	20000	4	231	4656661	641379	3939530	1847935
7km	50%	20000	4	213	5775921	782264	4923647	2165328
7km	50%	20000	4	278	6260412	801031	5375288	2361457
7km	50%	20000	4	289	6568560	857565	5614677	2632039
7km	50%	20000	4	285	6385189	905313	5374770	2610124
7km	50%	20000	4	321	6389733	879121	5457156	2616258
7km	50%	20000	4	260	4702735	725215	3927643	2025389
7km	50%	20000	4	282	8067169	1057627	6923380	3022239
7km	50%	20000	4	399	5012491	686480	4265799	2113560
7km	50%	20000	4	255	6067363	888140	5116230	2415580
7km	50%	20000	4	380	5875005	685251	5123070	2525768
7km	50%	20000	4	186	5063017	749345	4272269	2038608
7km	50%	20000	4	297	6371664	820174	5478037	2465691
7km	50%	20000	4	249	4894995	668812	4160448	1903195
7km	50%	20000	4	216	4478880	608220	3825667	1913989
7km	50%	20000	4	270	4561823	629892	3875640	1928753
7km	50%	20000	4	272	5654845	898799	4673122	2572936
7km	50%	20000	4	291	4150304	602479	3457674	1769798
7km	50%	20000	4	280	6703308	798463	5847117	2412217
7km	50%	20000	4	310	6805369	878371	5846055	2831546
7km	50%	20000	4	254	5002770	729070	4211691	2171931
7km	50%	20000	4	339	7633311	1048736	6466591	3092834
7km	50%	20000	4	271	4873642	653563	4182117	2123907
7km	50%	20000	4	241	4871125	704216	4075613	1806635
7km	50%	20000	4	258	5850911	786906	4995310	2457187
7km	50%	20000	4	242	5082228	736593	4279973	1762266
7km	50%	20000	4	367	7189946	918643	6194590	3156690
7km	50%	20000	4	279	6711538	857438	5792632	2827048
7km	50%	20000	4	259	6741144	896112	5758437	2340682
7km	50%	20000	4	374	7924553	997905	6821692	2811236
7km	50%	20000	4	400	6227213	792896	5377648	2598319
7km	50%	20000	4	268	4685569	673302	3934115	1844302
7km	50%	20000	4	193	5408412	812721	4539056	2193336
7km	50%	20000	4	207	5186433	754194	4383995	1935763
7km	50%	20000	4	389	5718261	769973	4882659	2612222
7km	50%	20000	4	319	5603744	769014	4736264	2679335
7km	50%	20000	4	235	6964356	927020	5939793	2663999
7km	50%	20000	4	261	4552487	660400	3844389	2076168
7km	50%	20000	4	296	5603841	773867	4746309	2141876
7km	50%	20000	4	256	6942717	978508	5871388	2808899
7km	50%	20000	4	258	4192814	603479	3540453	1794235
7km	50%	20000	4	266	5369970	814190	4455505	2028110
7km	50%	20000	4	312	5679887	841406	4753825	2357846
7km	50%	20000	4	408	5468239	787624	4615793	1905261
7km	50%	20000	4	255	5105259	753798	4293134	2100214
7km	50%	20000	4	250	5382812	739856	4579680	1919403
7km	50%	20000	4	331	6599080	959843	5532902	2624974
7km	50%	20000	4	289	5274976	772121	4445252	2347801
7km	50%	20000	4	302	5878289	861573	4943569	2383296
7km	50%	20000	4	338	5162806	732243	4363108	1926731
7km	50%	20000	4	282	4943486	672779	4195406	1952024
7km	50%	20000	4	297	6876819	923932	5882280	2540306
7km	50%	20000	4	253	6162444	837200	5223597	2622722
7km	50%	20000	4	317	6440864	844867	5524463	2450310
7km	50%	20000	4	299	5218861	790473	4349715	2102830
7km	50%	20000	4	256	5155370	749684	4315834	1955831
7km	50%	20000	4	276	6118505	798137	5262739	2169583
7km	50%	20000	4	171	4317705	625862	3607222	1634712
7km	50%	20000	4	266	7000449	959025	5942134	2914682
7km	50%	20000	4	326	5721103	776418	4855643	2480752
7km	50%	20000	4	241	7059684	901139	6095362	2711150
7km	50%	20000	4	293	5906291	866691	4961949	2529351
7km	50%	20000	4	254	6329775	853701	5395637	2350199
7km	50%	20000	4	293	4531929	673271	3795660	2036032
7km	50%	20000	4	203	4510724	662712	3788063	2078771
7km	50%	20000	4	392	6996910	910485	5968070	2597336
7km	50%	20000	4	257	5335196	679792	4600872	1947767
7km	50%	20000	4	300	5111420	721943	4326519	2177621
7km	50%	20000	4	255	6008393	796131	5140331	2446437
7km	50%	20000	4	554	4708964	634289	4028834	2012780
7km	50%	20000	4	311	5566532	774261	4713622	2377371
7km	50%	20000	4	251	5300678	757897	4492675	2219034
7km	50%	20000	4	337	6666984	831212	5764031	2593646
7km	50%	20000	4	285	6184366	839384	5248870	2441089
7km	50%	20000	4	282	5305374	741380	4494689	2084559
7km	50%	20000	4	256	5310117	823674	4431313	2091208
7km	50%	20000	4	233	6524730	884453	5570999	2328982
7km	50%	20000	4	330	6474672	832222	5568512	2345601
7km	50%	20000	4	237	4569997	650575	3882058	1915665
7km	50%	20000	4	371	5878224	866021	4939779	2528023
7km	50%	20000	4	276	5477211	741022	4676898	2132984
7km	50%	20000	4	309	5025491	660021	4297832	2133789
7km	50%	20000	4	407	5526787	769569	4684208	2074953
7km	50%	20000	4	281	4910753	711617	4151124	2057082
7km	50%	20000	4	263	5721308	825302	4850312	2300475
7km	50%	20000	4	310	6913429	932159	5908074	2730048
7km	50%	20000	4	230	5995121	848189	5093799	2390078
7km	50%	20000	4	253	6384279	892795	5402707	2649103
7km	50%	20000	4	296	6632360	805112	5760615	2735387
7km	50%	20000	4	282	5870601	915444	4884745	2208160
7km	50%	20000	4	219	5168312	799341	4304718	2149810
7km	50%	20000	4	236	4781492	654986	4040148	1745871
7km	50%	20000	4	328	6628022	803887	5736380	2620430
7km	50%	20000	4	282	4809955	640555	4099105	2120145
7km	50%	20000	4	337	7879616	1059098	6717050	3182183
7km	50%	20000	4	235	6176249	829143	5282218	2187010
7km	50%	20000	4	311	6821558	906800	5831059	2659915
7km	50%	20000	4	359	5993857	901759	5009193	2382272
7km	50%	20000	4	288	7062148	940482	6053865	2650729
7km	50%	20000	4	318	6082893	804916	5199714	2323601
7km	50%	20000	4	232	5971670	912917	4997816	2392004
7km	50%	20000	4	236	4908966	687296	4134647	2007716
7km	50%	20000	4	248	5028809	706014	4261857	1956127
7km	50%	20000	4	233	5235674	777499	4405774	1804510
7km	50%	20000	4	245	5199971	763926	4379723	1942263
7km	50%	20000	4	221	5133635	701767	4365981	2046489
7km	50%	20000	4	356	6000187	873692	5049280	2562141
7km	50%	20000	4	258	5361254	703297	4579752	2164113
7km	50%	20000	4	281	4271052	614591	3617121	1770781
7km	50%	20000	4	303	5940155	892752	4994871	2423848
7km	50%	20000	4	237	6713779	886861	5723723	2546115
7km	50%	20000	4	259	5309750	743215	4504812	2217874
7km	50%	20000	4	326	5141286	699395	4376435	2296942
7km	50%	20000	4	322	7663252	973560	6599426	2986332
7km	50%	20000	4	273	6576024	832623	5665182	3007520
7km	50%	20000	4	360	6438927	846875	5525002	2776466
7km	50%	20000	4	325	5960191	800328	5097041	2253727
7km	50%	20000	4	235	5379665	815065	4499015	2349853
7km	50%	20000	4	291	6090666	755574	5246099	2320128
7km	50%	20000	4	222	5238836	777274	4404841	1932995
7km	50%	20000	4	249	4715101	709728	3968982	2075583
7km	50%	20000	4	264	5203520	718159	4435443	2105438
7km	50%	20000	4	347	5168804	681874	4440421	2043250
7km	50%	20000	4	278	7168853	922461	6144423	2624663
7km	50%	20000	4	256	6435923	947704	5391713	2738943
7km	50%	20000	4	275	5235621	721175	4436078	2105959
7km	50%	20000	4	228	4481324	683577	3747896	1675672
7km	50%	20000	4	296	6862260	980531	5795921	2657706
7km	50%	20000	4	274	4223642	604928	3543218	1690974
7km	50%	20000	4	314	4575717	649954	3870098	1978467
7km	50%	20000	4	255	4789085	660414	4077205	1968276
7km	50%	20000	4	259	5308201	666864	4569733	2046020
7km	50%	20000	4	394	6157793	812784	5267443	2543896
7km	50%	20000	4	291	6347145	823575	5428852	2713474
7km	50%	20000	4	371	6429549	856233	5510483	2650067
7km	50%	20000	4	333	5895487	729981	5099709	2715648
7km	50%	20000	4	194	3296339	502778	2751927	1587534
7km	50%	20000	4	228	5881359	790902	5025337	2362347
7km	50%	20000	4	258	5081302	743164	4300683	2026530
7km	50%	20000	4	442	6765885	884683	5818075	2689631
7km	50%	20000	4	269	5161919	786704	4300252	2100988
7km	50%	20000	4	190	5934866	885563	4978866	2230638
7km	50%	20000	4	217	4680391	741504	3864567	2122438
7km	50%	20000	4	216	4259731	659551	3544362	1903876
7km	50%	20000	4	397	4303246	602169	3620315	1803341
7km	50%	20000	4	275	6032536	805722	5150398	2477145
7km	50%	20000	4	318	5279641	812840	4372229	2718457
7km	50%	20000	4	343	5880812	770759	5048971	2989103
7km	50%	20000	4	254	5669651	763918	4842692	2299567
7km	50%	20000	4	246	6549413	825279	5661877	2594772
7km	50%	20000	4	283	4868292	704528	4103304	2165449
7km	50%	20000	4	252	4509306	631825	3837799	1646533
7km	50%	20000	4	246	5928628	788638	5053307	2224169
7km	50%	20000	4	288	5219713	691988	4455403	2217900
7km	50%	20000	4	279	5140311	686417	4384531	2056461
7km	50%	20000	4	351	6565680	854309	5635904	2918790
7km	50%	20000	4	178	5063035	744542	4256725	1892288
7km	50%	20000	4	292	4783792	687067	4049963	1839825
7km	50%	20000	4	265	6433056	900488	5440242	2502765
7km	50%	20000	4	245	5543915	755406	4735319	2220129
7km	50%	20000	4	269	5146243	747808	4313098	1805742
7km	50%	20000	4	259	5322518	826180	4408562	2331608
7km	50%	20000	4	269	5058859	697670	4299797	2194505
7km	50%	20000	4	263	4976641	686151	4225640	2202113
7km	50%	20000	4	333	6367878	828852	5442932	2595584
7km	50%	20000	4	242	5701825	845496	4772764	2397835
7km	50%	20000	4	321	5596357	735730	4796943	2477278
7km	50%	20000	4	384	6667546	868392	5734243	2564397
7km	50%	20000	4	184	4848720	735751	4058799	1965570
7km	50%	20000	4	284	5601570	893794	4633698	2402658
7km	50%	20000	4	267	6893663	934914	5906791	2873762
7km	50%	20000	4	346	4843387	678670	4122556	2074233
7km	50%	20000	4	244	4854606	705878	4092660	1846789
7km	50%	20000	4	262	5220896	683097	4478077	2103742
7km	50%	20000	4	304	5037025	662208	4328370	2065303
7km	50%	20000	4	284	5105007	716146	4311818	1771419
7km	50%	20000	4	256	5058113	670543	4326611	2208041
7km	50%	20000	4	353	6494872	980335	5443466	2775478
7km	50%	20000	4	238	4548241	670480	3832667	1871158
7km	50%	20000	4	319	5992739	786666	5152693	2395815
7km	50%	20000	4	340	4972785	689899	4208466	1960498
7km	50%	20000	4	579	6106723	736821	5303549	2483586
7km	50%	20000	4	283	5798781	814806	4913963	2074180
7km	50%	20000	4	262	6641705	930627	5628149	2658101
7km	50%	20000	4	245	5577893	843933	4657786	2416629
7km	50%	20000	4	278	5052432	708476	4281001	1939123
7km	50%	20000	4	380	6794760	866032	5848583	2588463
7km	50%	20000	4	328	6035911	885675	5062440	2513205
7km	50%	20000	4	335	5003603	725261	4216155	2324856
7km	50%	20000	4	363	5037521	668060	4287551	2092038
7km	50%	20000	4	275	6031614	744284	5201627	2218410
7km	50%	20000	4	226	5515495	774369	4690633	2064423
7km	50%	20000	4	271	6955341	856688	6026299	2773923
7km	50%	20000	4	346	4965620	742688	4156067	2439092
7km	50%	20000	4	251	4899961	777001	4050191	2105655
7km	50%	20000	4	292	5220495	733630	4421107	1967981
7km	50%	20000	4	310	5952551	801010	5087203	2184099
7km	50%	20000	4	320	5785156	829642	4888721	3024033
7km	50%	20000	4	321	5346780	667813	4627020	2179245
7km	50%	20000	4	249	4972379	628344	4267583	1972664
7km	50%	20000	4	249	5396645	741864	4580917	2028580
7km	50%	20000	4	344	5674388	810584	4789457	2549646
7km	50%	20000	4	251	4580122	686679	3826163	2062299
7km	50%	20000	4	281	4649188	679610	3930907	2058074
7km	50%	20000	4	406	4415381	572712	3777237	2175147
7km	50%	20000	4	228	4469187	657229	3753097	2058192
7km	50%	20000	4	232	5435547	784476	4586288	2000921
7km	50%	20000	4	186	4701325	715005	3920752	1796022
7km	50%	20000	4	302	5265131	748891	4446965	2214538
7km	50%	20000	4	301	4136818	601571	3470828	1973989
7km	50%	20000	4	248	4879923	698530	4129641	1962478
7km	50%	20000	4	282	7797991	950849	6737083	2819957
7km	50%	20000	4	260	4861275	644931	4164260	2017116
7km	50%	20000	4	336	5708591	706298	4920868	2179907
7km	50%	20000	4	208	5727715	805983	4863428	2170875
7km	50%	20000	4	261	5323184	722616	4477354	2002052
7km	50%	20000	4	202	6125075	920440	5116269	2340969
7km	50%	20000	4	315	6402706	950815	5370184	2985267
7km	50%	20000	4	348	6590815	830222	5691651	2522911
7km	50%	20000	4	253	6504468	952952	5461758	2592549
7km	50%	20000	4	348	6379203	823653	5497827	2289402
7km	50%	20000	4	314	5646166	819643	4743238	2357960
7km	50%	20000	4	248	7207764	913881	6209972	2525924
7km	50%	20000	4	292	4377084	649895	3670123	1815942
7km	50%	20000	4	231	4731583	704746	3973396	1930730
7km	50%	20000	4	251	4601056	682443	3872518	1746703
7km	50%	20000	4	308	6396498	952956	5351881	2524283
7km	50%	20000	4	255	5168997	777855	4336332	2114435
7km	50%	20000	4	381	6539954	889362	5594882	2817528
7km	50%	20000	4	260	5476471	791523	4621028	2767595
7km	50%	20000	4	212	5009956	762577	4156986	2102401
7km	50%	20000	4	268	7274621	904208	6281119	2767530
7km	50%	20000	4	248	5400774	761066	4585333	2233479
7km	50%	20000	4	277	5511384	797451	4667880	2110685
7km	50%	20000	4	350	5349947	829055	4464015	2269684
7km	50%	20000	4	424	5561839	789801	4699391	2542234
7km	50%	20000	4	386	3733039	568961	3115865	1841384
7km	50%	20000	4	259	5242773	742023	4441365	2269393
7km	50%	20000	4	216	4800663	678548	4067421	1867921
7km	50%	20000	4	344	4375766	585578	3737033	1830633
7km	50%	20000	4	349	5912546	777705	5068437	2361304
7km	50%	20000	4	308	4482223	676709	3753631	1893572
7km	50%	20000	4	240	5141003	740166	4339963	2056078
7km	50%	20000	4	207	5291932	789525	4413076	2368493
7km	50%	20000	4	256	6377665	869313	5419167	2285107
7km	50%	20000	4	250	5196385	729512	4410095	2135938
7km	50%	20000	4	449	6682533	840447	5773758	2892662
7km	50%	20000	4	222	5961721	797103	5113097	2190100
7km	50%	20000	4	339	4942372	721440	4167731	2587486
7km	50%	20000	4	276	4675987	673031	3938464	2326480
7km	50%	20000	4	271	4614120	659937	3900866	2099220
7km	50%	20000	4	351	8036627	960042	6991845	3061288
7km	50%	20000	4	268	6298733	876780	5328473	2827450
7km	50%	20000	4	275	4795920	670514	4047586	1900399
7km	50%	20000	4	279	5822149	733199	5013152	2305686
7km	50%	20000	4	315	6677235	912909	5701407	2748746
7km	50%	20000	4	277	4614584	694683	3860250	1979057
7km	50%	20000	4	268	5138223	727275	4329233	2331269
7km	50%	20000	4	228	6347324	870614	5396625	2172374
7km	50%	20000	4	308	6541666	912931	5536567	2845903
7km	50%	20000	4	392	6399353	832272	5515338	2629317
7km	50%	20000	4	242	5430478	810593	4539366	2058227
7km	50%	20000	4	210	5318350	775255	4477544	1944686
7km	50%	20000	4	196	4466962	724890	3673303	2156916
7km	50%	20000	4	257	5518947	858707	4572611	1971998
7km	50%	20000	4	276	5143327	714799	4369897	2189305
7km	50%	20000	4	298	5519118	776286	4665055	2198401
7km	50%	20000	4	331	7319596	1021826	6194851	3080056
7km	50%	20000	4	258	5758534	813472	4887760	2533918
7km	50%	20000	4	294	5524541	745738	4712842	2218477
7km	50%	20000	4	226	6117103	834039	5197662	2388450
7km	50%	20000	4	338	6969442	908981	5976354	2650579
7km	50%	20000	4	316	5366518	792166	4520946	2470173
7km	50%	20000	4	238	4351003	653935	3659290	1837324
7km	50%	20000	4	248	6634439	1032712	5501565	2690453
7km	50%	20000	4	323	6325452	866991	5365145	2716505
7km	50%	20000	4	295	5990199	780972	5154301	2465139
7km	50%	20000	4	298	5770675	795736	4932940	2655711
7km	50%	20000	4	237	6395444	894531	5416965	2558714
7km	50%	20000	4	217	5311182	781595	4422206	2285370
7km	50%	20000	4	321	7309765	1001098	6243086	2725591
7km	50%	20000	4	265	4718197	708053	3954128	2108475
7km	50%	20000	4	339	7256193	895790	6237397	2917851
7km	50%	20000	4	232	6337304	791204	5488382	2341624
7km	50%	20000	4	306	6193279	865374	5277461	2440633
7km	50%	20000	4	214	5810245	819019	4934176	2180444
7km	50%	20000	4	454	6263941	806853	5385930	2977495
7km	50%	20000	4	342	4542061	636256	3842017	1890594
7km	50%	20000	4	283	5213259	722957	4432987	1989327
7km	50%	20000	4	387	5720119	698433	4953949	2279537
7km	50%	20000	4	344	6271761	810564	5409701	2622117
7km	50%	20000	4	283	4750416	630988	4064780	2115681
7km	50%	20000	4	240	4172170	620331	3501520	1621210
7km	50%	20000	4	243	4237174	627770	3560025	1698582
7km	50%	20000	4	344	4750482	676771	4019536	1872717
7km	50%	20000	4	308	5071924	709238	4325643	2137777
7km	50%	20000	4	397	5330971	767403	4516371	2227848
7km	50%	20000	4	233	5876052	818708	4988262	2205988
7km	50%	20000	4	274	5666021	768933	4819393	2192673
7km	50%	20000	4	289	5107247	724591	4343244	2076811
7km	50%	20000	4	456	6029548	847049	5125404	2918228
7km	50%	20000	4	248	4316886	657618	3612791	1839389
7km	50%	20000	4	287	5684748	834708	4766103	2580041
7km	50%	20000	4	247	4746918	657260	4009375	1880287
7km	50%	20000	4	487	6114173	749366	5305388	2629677
7km	50%	20000	4	253	6408039	865571	5424954	2679346
7km	50%	20000	4	272	6040297	796488	5177496	2363864
7km	50%	20000	4	280	4675780	656932	3947644	2019082
7km	50%	20000	4	369	4576443	717315	3790785	2221099
7km	50%	20000	4	316	4708748	641176	4019237	1879658
7km	50%	20000	4	397	6700418	888657	5734185	2653852
7km	50%	20000	4	337	6400835	810925	5513640	2387416
7km	50%	20000	4	257	5000912	729662	4184133	1898966
7km	50%	20000	4	346	4577966	669331	3853975	2185191
7km	50%	20000	4	274	5374719	810410	4484577	2620079
7km	50%	20000	4	370	7663662	1042553	6527101	3024397
7km	50%	20000	4	331	4505300	673550	3783255	1844107
7km	50%	20000	4	302	5860024	742021	5060783	2217020
7km	50%	20000	4	252	5449649	729177	4656098	2108842
7km	50%	20000	4	326	5644676	796702	4795269	2119427
7km	50%	20000	4	304	4759691	660280	4046883	2293789
7km	50%	20000	4	285	6227768	772175	5387071	2677068
7km	50%	20000	4	218	4846508	710393	4053090	2157614
7km	50%	20000	4	240	5847696	868663	4900853	2351311
7km	50%	20000	4	268	5354282	742319	4550459	2269273
7km	50%	20000	4	215	4860683	709431	4091029	2051596
7km	50%	20000	4	198	5048054	772043	4219671	1994074
7km	50%	20000	4	326	6626366	880246	5672233	2379561
7km	50%	20000	4	280	6000817	834901	5108007	2413584
7km	50%	20000	4	285	6901747	1034400	5771348	2872736
7km	50%	20000	4	307	5916212	931474	4888987	2522334
7km	50%	20000	4	323	6594334	844121	5698123	2475197
7km	50%	20000	4	313	6003361	780240	5157962	2368338
7km	50%	20000	4	241	5787416	875968	4838110	2221179
7km	50%	20000	4	394	5498951	787001	4644659	2091500
7km	50%	20000	4	263	4942506	701634	4181608	2330782
7km	50%	20000	4	294	5878770	763866	5042456	2449011
7km	50%	20000	4	338	6343490	748888	5528747	2356888
7km	50%	20000	4	302	5266090	767988	4428191	2232813
7km	50%	20000	4	282	6611327	876300	5681271	2457829
7km	50%	20000	4	237	5635995	737660	4815018	2245105
7km	50%	20000	4	289	6839749	927343	5837229	2971883
7km	50%	20000	4	272	4776008	696598	4028868	1982104
7km	50%	20000	4	363	7005306	828818	6089712	2611721
7km	50%	20000	4	294	4943076	657689	4233428	2230399
7km	50%	20000	4	264	5772298	857295	4817239	2569335
7km	50%	20000	4	233	4601483	710346	3837388	1897207
7km	50%	20000	4	291	4633257	706036	3875253	1865367
7km	50%	20000	4	400	5329190	767586	4478862	2300723
7km	50%	20000	4	345	5107358	779170	4224408	2718110
7km	50%	20000	4	245	6001299	825952	5118917	2317441
7km	50%	20000	4	271	5349860	814455	4474398	2179257
7km	50%	20000	4	372	5612121	731361	4830172	2253423
7km	50%	20000	4	288	6267512	912130	5284325	2544879
7km	50%	20000	4	251	4953294	741164	4160421	2145572
7km	50%	20000	4	194	4619939	641796	3911186	1758508
7km	50%	20000	4	376	6646247	921320	5653500	2888389
7km	50%	20000	4	348	4649968	704586	3900723	2055885
7km	50%	20000	4	300	6113552	827053	5196476	2310216
7km	50%	20000	4	332	5716351	881117	4728263	2548579
7km	50%	20000	4	245	5100975	756116	4290976	2296613
7km	50%	20000	4	283	6712947	917028	5722491	2644149
7km	50%	20000	4	267	4793849	723923	4019817	2519191
7km	50%	20000	4	310	5668488	792688	4773916	2323116
7km	50%	20000	4	211	5226201	786701	4378610	1961001
7km	50%	20000	4	330	5526055	740727	4711217	2223034
7km	50%	20000	4	211	5315321	717954	4527291	1911804
7km	50%	20000	4	298	6200254	817446	5303878	2782231
7km	50%	20000	4	282	5599621	797801	4696160	2274192
7km	50%	20000	4	314	5678149	739998	4842748	2256273
7km	50%	20000	4	408	4493060	651837	3791151	1959858
7km	50%	20000	4	352	6027032	812373	5142861	2503921
7km	50%	20000	4	298	4735027	721280	3959162	2067509
7km	50%	20000	4	197	4162760	608343	3502850	1663640
7km	50%	20000	4	233	5155056	771557	4315051	2198060
7km	50%	20000	4	216	4513858	606487	3859312	2002971
7km	50%	20000	4	222	5362912	706202	4586542	2055094
7km	50%	20000	4	221	5928842	792483	5099398	2117268
7km	50%	20000	4	373	4508382	637906	3807106	1830833
7km	50%	20000	4	311	5990676	755237	5183063	2198404
7km	50%	20000	4	284	5427095	678419	4677913	2107942
7km	50%	20000	4	412	5376615	805507	4498314	2374486
7km	50%	20000	4	335	4501374	596548	3860528	1931284
7km	50%	20000	4	288	5458408	784781	4606708	2201640
7km	50%	20000	4	291	4712391	669082	3977324	2104090
7km	50%	20000	4	319	5772433	897511	4804684	2519577
7km	50%	20000	4	229	5881091	861929	4932698	2375608
7km	50%	20000	4	299	5084793	779623	4229618	2225065
7km	50%	20000	4	420	5885801	725935	5070570	2453461
7km	50%	20000	4	236	4836921	717490	4076579	2005556
7km	50%	20000	4	189	5126495	797997	4268806	2015766
7km	50%	20000	4	322	6718438	789166	5882216	2789657
7km	50%	20000	4	241	4700892	673619	3985756	2137877
7km	50%	20000	4	245	3926341	615814	3280059	1817383
7km	50%	20000	4	415	7059838	867692	6103015	2786323
7km	50%	20000	4	369	5584478	764376	4749828	2193288
7km	50%	20000	4	266	4355897	644795	3645059	2277938
7km	50%	20000	4	240	5706987	781863	4873923	2513510
7km	50%	20000	4	363	4835204	694205	4048212	2090141
7km	50%	20000	4	237	5101957	737850	4269813	2039834
7km	50%	20000	4	223	6427804	842980	5531431	2648317
7km	50%	20000	4	237	5512119	803061	4651701	1863531
7km	50%	20000	4	327	5811744	759849	4962099	2350874
7km	50%	20000	4	286	5313210	684362	4587233	2306400
7km	50%	20000	4	218	4847963	726700	4049358	2077033
7km	50%	20000	4	236	6551655	928205	5533369	2709268
7km	50%	20000	4	411	7351483	919193	6364982	2722028
7km	50%	20000	4	292	5276617	758976	4452455	1940603
7km	50%	20000	4	216	4612077	627958	3941681	1865789
7km	50%	20000	4	307	7156017	945536	6120627	2936556
7km	50%	20000	4	272	5215846	706952	4414879	2006147
7km	50%	20000	4	330	6220318	841921	5252858	2712746
7km	50%	20000	4	271	5041189	748936	4216644	2141488
7km	50%	20000	4	312	6312123	881695	5352153	2657430
7km	50%	20000	4	268	6557026	927047	5532749	3062299
7km	50%	20000	4	222	5294292	727772	4479308	2090860
7km	50%	20000	4	378	6838978	865086	5893285	2691060
7km	50%	20000	4	229	5525561	757518	4668454	1920612
7km	50%	20000	4	386	4553923	668395	3833107	2189018
7km	50%	20000	4	269	5793238	841964	4883078	2578289
7km	50%	20000	4	260	6354753	855929	5445094	2282559
7km	50%	20000	4	297	4570297	682739	3830854	2012891
7km	50%	20000	4	284	5161047	787551	4303680	2240548
7km	50%	20000	4	262	4948425	733938	4142637	2046535
7km	50%	20000	4	214	6026230	849018	5098940	2477103
7km	50%	20000	4	201	5165044	802172	4307123	2009277
7km	50%	20000	4	309	5692446	845080	4737220	2627345
7km	50%	20000	4	225	5934996	780706	5085313	2281176
7km	50%	20000	4	392	4104211	592967	3478409	1599061
7km	50%	20000	4	358	4297552	646714	3603241	1751400
7km	50%	20000	4	223	5996793	822649	5088310	2123256
7km	50%	20000	4	278	6484259	832819	5547208	2664734
7km	50%	20000	4	281	6075277	772370	5243190	2213516
7km	50%	20000	4	499	7532286	858624	6608373	2907256
7km	50%	20000	4	365	5952926	766519	5132247	2326194
7km	50%	20000	4	381	5063721	824681	4184822	2170669
7km	50%	20000	4	320	5001922	715459	4232058	2254125
7km	50%	20000	4	243	4754819	672769	4020594	1837813
7km	50%	20000	4	219	5320991	765934	4478327	1950210
7km	50%	20000	4	234	5928270	818761	5028529	2289715
7km	50%	20000	4	254	5517633	840249	4611903	2006755
7km	50%	20000	4	262	4511085	666221	3792226	1853338
7km	50%	20000	4	360	4753961	652448	4063802	1761913
7km	50%	20000	4	369	4708349	605301	4054907	1863078
7km	50%	20000	4	292	5099026	746933	4283453	2122494
7km	50%	20000	4	271	5158050	693772	4400428	1959731
7km	50%	20000	4	230	4804784	727600	4015573	1664315
7km	50%	20000	4	246	5534769	738939	4741173	2099251
7km	50%	20000	4	369	6228398	760258	5412751	2421872
7km	50%	20000	4	278	6354724	828846	5470913	2564246
7km	50%	20000	4	189	3616076	551745	3018777	1742551
7km	50%	20000	4	261	4614002	735609	3808803	1987615
7km	50%	20000	4	237	4562004	742593	3761023	1961351
7km	50%	20000	4	292	4713188	713249	3929691	2090104
7km	50%	20000	4	313	5571408	824686	4679384	2445634
7km	50%	20000	4	260	6611866	879785	5662950	2569139
7km	50%	20000	4	297	6727031	863702	5772006	2383827
7km	50%	20000	4	221	4773462	757641	3953731	2409261
7km	50%	20000	4	261	5246799	678138	4524716	2087662
7km	50%	20000	4	219	6218785	833626	5324035	2254573
7km	50%	20000	4	282	5446224	760588	4628691	2491755
7km	50%	20000	4	340	5870149	749919	5057691	2350321
7km	50%	20000	4	288	6271333	795382	5418842	2451978
7km	50%	20000	4	290	4872900	661634	4151554	1789268
7km	50%	20000	4	300	6574238	902765	5563429	2709282
7km	50%	20000	4	223	5881205	846416	4971887	2401627
7km	50%	20000	4	257	5440731	758964	4623923	2062092
7km	50%	20000	4	280	6542027	831743	5643544	2509198
7km	50%	20000	4	294	5551402	858170	4601214	2423177
7km	50%	20000	4	275	5612033	753149	4773586	2409259
7km	50%	20000	4	302	4787396	716050	4021775	1992516
7km	50%	20000	4	264	4422463	632473	3721810	1889198
7km	50%	20000	4	363	5497193	717435	4715179	2474195
7km	50%	20000	4	326	6693367	920696	5699447	2615214
7km	50%	20000	4	237	5281870	654516	4573165	2236210
7km	50%	20000	4	318	6350853	792002	5466012	2432645
7km	50%	20000	4	254	5537596	790029	4696422	2198883
7km	50%	20000	4	242	4383724	665537	3665361	1825263
7km	50%	20000	4	239	6212419	742569	5386647	2449966
7km	50%	20000	4	255	5745078	812341	4811870	2095612
7km	50%	20000	4	267	5267242	719594	4460783	1988490
7km	50%	20000	4	333	6776202	901977	5790434	2665377
7km	50%	20000	4	215	5424347	745520	4641269	2050838
7km	50%	20000	4	243	5029840	719650	4235941	2065786
7km	50%	20000	4	260	7456518	1032719	6326285	2772987
7km	50%	20000	4	232	5762228	749353	4963789	2143350
7km	50%	20000	4	211	5117906	746094	4319818	1911377
7km	50%	20000	4	246	4707473	702584	3950259	1933668
7km	50%	20000	4	225	3906491	582279	3271720	1831038
7km	50%	20000	4	225	7527459	1084115	6329363	2803074
7km	50%	20000	4	214	5563715	795904	4680716	2008195
7km	50%	20000	4	240	5507496	736929	4708022	2040513
7km	50%	20000	4	300	5758871	765241	4932000	2173631
7km	50%	20000	4	378	4550426	622634	3872868	1880532
7km	50%	20000	4	203	5623895	809804	4720944	2123575
7km	50%	20000	4	371	6862193	906076	5894536	2579602
7km	50%	20000	4	259	5565821	744595	4759061	2080586
7km	50%	20000	4	247	6983096	876866	5980430	2338908
7km	50%	20000	4	412	6395122	759676	5558366	2251231
7km	50%	20000	4	330	5190784	745686	4387100	1952731
7km	50%	20000	4	261	4772298	713447	3996941	1830879
7km	50%	20000	4	232	5200484	737535	4387311	1996333
7km	50%	20000	4	304	6835274	852694	5905883	2387229
7km	50%	20000	4	323	5127756	687216	4382484	1953042
7km	50%	20000	4	226	4533578	645952	3829094	1818894
7km	50%	20000	4	275	6058522	875681	5127139	2419577
7km	50%	20000	4	207	4628668	680497	3900503	1847566
7km	50%	20000	4	319	7169845	1029669	6072984	2886691
7km	50%	20000	4	277	4825371	666090	4093106	2488391
7km	50%	20000	4	235	4316034	564146	3718747	1799504
7km	50%	20000	4	300	5644130	795289	4804137	2154954
7km	50%	20000	4	335	6468985	871258	5536918	2402817
7km	50%	20000	4	250	5774980	751173	4964174	1978497
7km	50%	20000	4	336	5466768	707700	4690271	2410662
7km	50%	20000	4	227	5226324	737292	4414071	2057634
7km	50%	20000	4	348	8114659	936007	7091993	2887871
7km	50%	20000	4	307	6401095	840259	5475623	2379443
7km	50%	20000	4	238	4615283	668590	3901033	1984305
7km	50%	20000	4	321	4334879	640345	3610925	1835165
7km	50%	20000	4	318	7337156	1004931	6254667	2853457
7km	50%	20000	4	284	4238447	587212	3607316	1800704
7km	50%	20000	4	287	7568369	1042815	6404744	3155078
7km	50%	20000	4	268	5097028	789282	4210152	2224615
7km	50%	20000	4	385	6538278	926059	5524042	2619727
7km	50%	20000	4	362	5845290	776730	4994368	2219652
7km	50%	20000	4	298	3917784	565077	3304383	1644391
7km	50%	20000	4	250	6018028	907315	5035504	2421623
7km	50%	20000	4	323	6444131	798093	5549077	2498393
7km	50%	20000	4	324	5885607	802404	5006152	2313802
7km	50%	20000	4	300	4273900	609089	3620176	1925631
7km	50%	20000	4	227	5009352	722813	4191040	2257509
7km	50%	20000	4	217	4895274	718340	4132372	2212435
7km	50%	20000	4	316	6178937	809940	5301472	2437830
7km	50%	20000	4	347	6460114	902528	5457361	2742087
7km	50%	20000	4	271	5407198	724736	4611180	2323744
7km	50%	20000	4	289	6154005	879445	5171008	2623995
7km	50%	20000	4	295	5663943	782204	4782448	2146005
7km	50%	20000	4	347	7296422	910952	6324481	3057105
7km	50%	20000	4	276	5242723	715485	4467440	2129830
7km	50%	20000	4	311	6911053	866583	5975128	2876020
7km	50%	20000	4	240	5821427	873128	4900919	2422641
7km	50%	20000	4	292	5574844	841543	4663066	2364179
7km	50%	20000	4	209	4700414	675600	3958105	1766537
7km	50%	20000	4	263	6554226	848396	5633988	2836588
7km	50%	20000	4	278	6015128	728365	5226481	2359442
7km	50%	20000	4	339	6313882	831324	5420744	2441271
7km	50%	20000	4	212	5914111	833216	5011174	2378393
7km	50%	20000	4	237	4439055	612870	3776882	1806428
7km	50%	20000	4	283	6158768	790014	5298478	2434452
7km	50%	20000	4	232	4406245	683094	3624006	2166812
7km	50%	20000	4	323	5449081	785980	4581630	2250248
7km	50%	20000	4	279	5848555	772788	5033066	2490436
7km	50%	20000	4	283	5553179	731893	4733438	2317165
7km	50%	20000	4	269	4606587	699772	3849809	1943029
7km	50%	20000	4	264	6029393	813409	5140731	2778423
7km	50%	20000	4	284	7129068	906260	6165563	2454499
7km	50%	20000	4	380	5636711	813130	4753715	2396279
7km	50%	20000	4	276	3871961	561625	3263294	1503091
7km	50%	20000	4	259	5614804	863861	4692325	2235858
7km	50%	20000	4	327	4702511	717685	3925755	1967980
7km	50%	20000	4	311	6211545	816706	5331948	2504156
7km	50%	20000	4	233	4768146	694346	4032259	1745143
7km	50%	20000	4	322	4842117	637003	4142159	1837496
7km	50%	20000	4	230	6416304	911320	5440552	2679022
7km	50%	20000	4	282	6922236	908872	5930968	2665921
7km	50%	20000	4	254	5462009	758940	4663051	2273581
7km	50%	20000	4	212	3927361	611398	3277213	1759978
7km	50%	20000	4	215	5046957	775478	4239821	1853291
7km	50%	20000	4	254	4476986	667050	3773490	1660174
7km	50%	20000	4	195	4582647	658844	3856027	1939312
7km	50%	20000	4	274	5176463	801833	4309986	2345304
7km	50%	20000	4	270	7303983	1032288	6189356	2947480
7km	50%	20000	4	229	5855281	921821	4842250	2541599
7km	50%	20000	4	398	6160000	783628	5302477	2281322
7km	50%	20000	4	414	5852713	765890	4987418	2705117
7km	50%	20000	4	303	6334211	724720	5546013	2460711
7km	50%	20000	4	279	5663448	738547	4827436	2127901
7km	50%	20000	4	326	5641775	763443	4807286	2581155
7km	50%	20000	4	258	5498125	801325	4604555	2518610
7km	50%	20000	4	316	5406539	833957	4518954	2319985
7km	50%	20000	4	250	5008726	708894	4241469	2067918
7km	50%	20000	4	266	5103115	696959	4328459	2011883
7km	50%	20000	4	236	5914117	848786	4998762	2322829
7km	50%	20000	4	273	4720567	715167	3959285	1786327
7km	50%	20000	4	301	4951726	683147	4208328	2155499
7km	50%	20000	4	277	5629654	832407	4734238	2485801
7km	50%	20000	4	234	5535644	719769	4733289	2093009
7km	50%	20000	4	246	5230817	816960	4356935	2185957
7km	50%	20000	4	284	5033053	700909	4221965	1878222
7km	50%	20000	4	250	6586563	873832	5635258	2549698
7km	50%	20000	4	283	6804208	939408	5795095	2972802
7km	50%	20000	4	287	6904323	990260	5816667	2783634
7km	50%	20000	4	385	5678833	824840	4782956	2499131
7km	50%	20000	4	309	6304449	835638	5404701	2474013
7km	50%	20000	4	235	6155833	844983	5249245	2464020
7km	50%	20000	4	310	6940351	885485	5976843	2673514
7km	50%	20000	4	295	5943468	747855	5119569	2375695
7km	50%	20000	4	222	5707571	837823	4778264	2280632
7km	50%	20000	4	235	4715304	699382	3935686	1871547
7km	50%	20000	4	322	6131449	782930	5301070	2694766
7km	50%	20000	4	251	5819794	794440	4941470	2373484
7km	50%	20000	4	271	5587232	796647	4726487	2312254
7km	50%	20000	4	339	8353660	1104533	7147945	3241108
7km	50%	20000	4	201	5877273	841587	4931232	2065070
7km	50%	20000	4	324	5592919	736981	4785807	2448529
7km	50%	20000	4	272	4708227	728978	3913410	1876750
7km	50%	20000	4	245	4581400	663009	3864824	1996598
7km	50%	20000	4	285	5589701	752505	4773423	2356466
7km	50%	20000	4	318	6699007	864346	5755798	2597394
7km	50%	20000	4	362	5371088	735598	4567557	2078708
7km	50%	20000	4	245	6111476	851931	5188332	2545089
7km	50%	20000	4	360	6611966	829876	5707419	2160308
7km	50%	20000	4	346	6731232	914066	5711497	2901796
7km	50%	20000	4	258	5040090	752469	4231533	2102814
7km	50%	20000	4	238	5646349	815402	4768021	2166746
7km	50%	20000	4	359	6396199	847473	5483568	2675573
7km	50%	20000	4	317	6011313	817601	5149890	2660446
7km	50%	20000	4	263	5456316	794759	4569051	2422973
7km	50%	20000	4	272	4237106	631783	3545906	2040787
7km	50%	20000	4	223	6110989	993641	5011785	2407300
7km	50%	20000	4	282	5751206	816155	4865224	2123482
7km	50%	20000	4	263	5825633	795597	4953846	2381810
7km	50%	20000	4	290	4928541	696643	4170474	1888830
7km	50%	20000	4	253	6321650	788049	5437754	2289139
7km	50%	20000	4	344	4912782	649272	4202917	2100550
7km	50%	20000	4	278	7061904	892970	6087869	2561429
7km	50%	20000	4	270	4998440	753354	4199790	2058532
7km	50%	20000	4	239	6272139	919394	5288120	2600179
7km	50%	20000	4	351	6145155	859059	5217996	2480403
7km	50%	20000	4	192	5349641	836784	4435017	2298941
7km	50%	20000	4	343	5215826	746223	4423727	2422983
7km	50%	20000	4	235	5932304	885968	4996540	2088738
7km	50%	20000	4	256	4501528	635688	3790850	1852327
7km	50%	20000	4	248	5740045	870926	4810455	2384576
7km	50%	20000	4	276	5219408	642674	4515847	2122755
7km	50%	20000	4	247	5509852	891928	4531269	2598288
7km	50%	20000	4	376	5062427	759887	4233217	2030748
7km	50%	20000	4	338	7283829	910501	6299108	2844353
7km	50%	20000	4	192	4929657	745110	4121228	1800906
7km	50%	20000	4	231	5590092	785654	4738471	2004151
7km	50%	20000	4	209	5935400	822163	5012717	2160527
7km	50%	20000	4	361	5754585	782579	4907430	2294592
7km	50%	20000	4	257	5414971	781142	4582348	2337329
7km	50%	20000	4	371	5071467	713508	4311698	2115399
7km	50%	20000	4	309	5567739	760182	4759039	2191680
7km	50%	20000	4	217	5124889	789666	4269436	1997791
7km	50%	20000	4	251	5856457	860800	4919599	2192098
7km	50%	20000	4	247	5527476	831627	4632182	2236855
7km	50%	20000	4	302	5786132	801149	4931916	2420894
7km	50%	20000	4	432	6000124	756490	5192413	2525507
7km	50%	20000	4	336	4732378	689468	3984105	1996378
7km	50%	20000	4	364	6437881	775452	5589529	2552790
7km	50%	20000	4	299	5071781	707255	4318922	1783741
7km	50%	20000	4	233	4166536	599062	3510116	1713593
7km	50%	20000	4	312	6818275	940897	5815739	3039077
7km	50%	20000	4	244	3703612	543138	3122629	1555242
7km	50%	20000	4	300	5337376	782318	4477183	1920389
7km	50%	20000	4	407	6592049	710387	5781618	2596852
7km	50%	20000	4	256	5713731	845431	4803104	2260771
7km	50%	20000	4	206	4622018	686563	3860036	1791870
7km	50%	20000	4	321	4499292	635146	3784196	1772202
7km	50%	20000	4	262	4504583	696840	3748264	1954937
7km	50%	20000	4	288	4393442	659640	3672608	1794308
7km	50%	20000	4	302	6077444	879234	5100300	2434486
7km	50%	20000	4	265	4684913	679051	3945648	2182575
7km	50%	20000	4	283	7474168	959153	6415513	2972929
7km	50%	20000	4	294	6870084	843029	5939435	2538143
7km	50%	20000	4	331	5173813	690020	4440228	2308476
7km	50%	20000	4	286	5264166	779301	4426561	2224180
7km	50%	20000	4	205	4382975	670258	3665852	1893711
7km	50%	20000	4	305	6133533	864671	5177005	2168772
7km	50%	20000	4	229	6492751	895684	5526696	2684465
7km	50%	20000	4	290	5488689	731016	4664520	2251210
7km	50%	20000	4	200	5239166	808289	4358439	2236964
7km	50%	20000	4	313	5775355	772609	4937900	2248957
7km	50%	20000	4	245	4329975	599454	3689008	1552777
7km	50%	20000	4	239	4720758	753388	3913427	2040797
7km	50%	20000	4	280	4929572	635567	4237016	1878982
7km	50%	20000	4	313	5574738	827812	4680683	2532191
7km	50%	20000	4	298	4877217	713779	4110617	1884667
7km	50%	20000	4	222	4346974	601425	3692477	1918236
7km	50%	20000	4	447	5316178	725446	4520765	2355706
7km	50%	20000	4	268	5703613	814830	4828862	2446570
7km	50%	20000	4	269	4492480	716064	3738468	2070410
7km	50%	20000	4	327	4739636	692741	3999828	1988040
7km	50%	20000	4	238	5727368	762013	4873809	2295793
7km	50%	20000	4	225	4630358	689137	3875576	1853501
7km	50%	20000	4	258	7027344	943842	6003058	2839958
7km	50%	20000	4	315	6257735	866671	5303723	2414977
7km	50%	20000	4	295	5362705	790454	4505215	2107814
7km	50%	20000	4	278	4627312	645388	3925064	1932919
7km	50%	20000	4	351	4637472	662127	3889935	2081133
7km	50%	20000	4	304	6699273	885659	5754310	2595066
7km	50%	20000	4	258	6057951	860055	5094759	2442984
7km	50%	20000	4	210	5551764	840913	4644610	2071855
7km	50%	20000	4	310	5020940	701441	4254174	2248783
7km	50%	20000	4	360	6470791	877460	5531303	3050800
7km	50%	20000	4	254	5379705	808938	4499277	2110199
7km	50%	20000	4	234	5702783	813208	4817205	2192720
7km	50%	20000	4	252	5035541	694766	4280786	2088763
7km	50%	20000	4	247	7451106	956880	6413680	2724309
7km	50%	20000	4	431	7296963	920437	6271966	2927575
7km	50%	20000	4	297	5915076	725152	5131150	2282587
7km	50%	20000	4	272	5534010	761260	4707373	2278286
7km	50%	20000	4	283	5906175	888629	4957813	2377438
7km	50%	20000	4	199	4599007	711108	3813590	1982441
7km	50%	20000	4	224	4530662	652727	3853296	1882594
7km	50%	20000	4	265	6884332	862551	5957100	2719921
7km	50%	20000	4	234	5007740	744686	4181179	1897307
7km	50%	20000	4	264	5562940	825737	4673243	2158578
7km	50%	20000	4	266	5660918	875266	4692406	2011277
7km	50%	20000	4	456	6902559	821942	6022215	2668544
7km	50%	20000	4	229	4787336	694587	4045196	1748540
7km	50%	20000	4	339	6222102	966928	5169901	2881053
7km	50%	20000	4	278	5151209	759647	4322810	2245549
7km	50%	20000	4	375	6982308	949177	5957568	2946040
7km	50%	20000	4	359	7745616	983253	6679659	2855310
7km	50%	20000	4	263	4967786	684302	4239198	2067963
7km	50%	20000	4	243	4116280	585103	3463644	1683951
7km	50%	20000	4	322	5868088	803646	4995649	2348606
7km	50%	20000	4	262	4397000	579383	3783824	1980053
7km	50%	20000	4	251	5837709	786510	4981028	2416061
7km	50%	20000	4	240	4893848	746440	4078666	2004247
7km	50%	20000	4	401	6048041	776023	5196836	2331444
7km	50%	20000	4	186	4631701	708094	3845321	1749297
7km	50%	20000	4	253	5615520	810277	4727678	2264011
7km	50%	20000	4	252	5152299	726410	4380189	2015790
7km	50%	20000	4	293	5359318	760486	4529044	2255594
7km	50%	20000	4	234	4776960	668131	4047219	1712593
7km	50%	20000	4	326	6349264	911544	5356458	2229402
7km	50%	20000	4	237	5524188	791542	4653201	2160860
7km	50%	20000	4	322	6179391	866124	5239276	2721668
7km	50%	20000	4	356	6321880	915951	5309737	3116702
7km	50%	20000	4	291	5052705	742378	4253622	2145729
7km	50%	20000	4	195	4905561	755283	4107089	1944618
7km	50%	20000	4	317	6529639	919762	5533112	2495918
7km	50%	20000	4	226	6600470	1013731	5485433	2466518
7km	50%	20000	4	413	6228807	806657	5358314	2356877
7km	50%	20000	4	294	5418762	783972	4578658	2363334
7km	50%	20000	4	228	5734093	812365	4868361	2313923
7km	50%	20000	4	275	6131344	879216	5163653	2605798
7km	50%	20000	4	336	6779888	881136	5816525	3047977
7km	50%	20000	4	300	4680677	644180	3990670	1879451
7km	50%	20000	4	255	4367819	633347	3686055	1753746
7km	50%	20000	4	512	5029792	735234	4235567	2190134
7km	50%	20000	4	220	6998403	893147	6006655	2565994
7km	50%	20000	4	219	5951795	758931	5107443	2241177
7km	50%	20000	4	310	4561289	674686	3828284	1989482
7km	50%	20000	4	203	6874314	949438	5866874	2447883
7km	50%	20000	4	469	5857247	744150	5054285	2286183
7km	50%	20000	4	227	5898072	750201	5087745	1978278
7km	50%	20000	4	277	5541015	682557	4802335	2245787
7km	50%	20000	4	333	6990614	865769	6063963	2804755
7km	50%	20000	4	303	5961127	831705	5014719	2414341
7km	50%	20000	4	236	5593006	896024	4634825	2369046
7km	50%	20000	4	234	6681988	1034879	5538905	2806208
7km	50%	20000	4	256	6043616	855837	5133374	2725340
7km	50%	20000	4	254	5158644	690117	4412447	1932752
7km	50%	20000	4	253	5131775	699559	4368307	2047098
7km	50%	20000	4	301	6348813	853334	5433011	2444160
7km	50%	20000	4	270	6700491	897849	5695587	2688485
7km	50%	20000	4	235	5520337	884034	4548097	2135417
7km	50%	20000	4	284	4549525	656690	3817169	2075917
7km	50%	20000	4	353	6890071	861911	5937723	2421989
7km	50%	20000	4	319	6841755	825878	5931705	2917415
7km	50%	20000	4	264	5316670	692069	4573752	2156236
7km	50%	20000	4	254	7103826	947860	6082494	2647997
7km	50%	20000	4	348	6242344	790256	5372345	2736518
7km	50%	20000	4	264	5951390	782285	5093323	2547704
7km	50%	20000	4	322	5078944	714003	4300877	2050779
7km	50%	20000	4	219	5805757	877711	4835016	2409539
7km	50%	20000	4	263	4503374	649046	3803683	1858589
7km	50%	20000	4	337	6163195	845300	5255227	2897139
7km	50%	20000	4	295	5587014	826868	4704264	2625037
7km	50%	20000	4	227	4702200	765881	3876642	2056836
7km	50%	20000	4	202	4810847	709589	4043284	1902976
7km	50%	20000	4	242	6318952	909947	5299503	2630447
7km	50%	20000	4	282	4779102	701860	4011870	2329366
7km	50%	20000	4	326	5111375	760316	4295834	2019708
7km	50%	20000	4	341	6146849	859402	5236152	2312680
7km	50%	20000	4	340	7049575	972141	5997263	2846323
7km	50%	20000	4	256	5785631	770237	4971303	2341127
7km	50%	20000	4	409	5286076	793148	4457673	2231840
7km	50%	20000	4	222	5407218	842272	4483223	2007224
7km	50%	20000	4	270	5440631	787833	4594410	2083110
7km	50%	20000	4	340	4626881	679806	3889289	2163436
7km	50%	20000	4	269	5848288	841763	4947406	2320689
7km	50%	20000	4	296	4220799	622134	3522304	1859593
7km	50%	20000	4	323	4837735	676581	4065811	1955784
7km	50%	20000	4	355	6307047	782660	5456748	2256877
7km	50%	20000	4	380	5602710	796908	4727118	2051712
7km	50%	20000	4	333	6762353	863918	5842664	2755722
7km	50%	20000	4	413	5189295	707384	4406456	2371767
7km	50%	20000	4	303	6196541	880956	5249722	2471879
7km	50%	20000	4	260	7663264	1019521	6542621	3050763
7km	50%	20000	4	286	5502803	787685	4641200	2115143
7km	50%	20000	4	301	4867932	665289	4129885	1954279
7km	50%	20000	4	229	5473716	828367	4557640	2198011
7km	50%	20000	4	287	6205205	878662	5219496	2559638
7km	50%	20000	4	285	4700900	646336	3995787	1796204
7km	50%	20000	4	267	5692055	796875	4804495	2329335
7km	50%	20000	4	199	5424880	836555	4499849	2077180
7km	50%	20000	4	257	5149240	728119	4355895	1996405
7km	50%	20000	4	289	5451002	720128	4640489	2246335
7km	50%	20000	4	324	7296230	886055	6324149	2527847
7km	50%	20000	4	304	4514657	686718	3748792	2140194
7km	50%	20000	4	233	4725371	703614	3945392	2002539
7km	50%	20000	4	261	6299196	872653	5349953	2508465
7km	50%	20000	4	303	5761306	776549	4907803	2163188
7km	50%	20000	4	278	6914837	950512	5860468	2395115
7km	50%	20000	4	307	6735054	1028864	5632176	2730954
7km	50%	20000	4	314	5058510	732694	4265405	2061461
7km	50%	20000	4	341	7818695	1009080	6711143	3344364
7km	50%	20000	4	380	5208032	763496	4384978	2155721
7km	50%	20000	4	348	4961029	684202	4217066	2281817
7km	50%	20000	4	257	6051070	783978	5157737	2137303
7km	50%	20000	4	245	6379654	841259	5461397	2427739
7km	50%	20000	4	193	5023354	761545	4199630	2006530
7km	50%	20000	4	248	4822723	702604	4073658	2098106
7km	50%	20000	4	282	6421117	889090	5474098	2639616
7km	50%	20000	4	268	6198942	946045	5162190	2747127
7km	50%	20000	4	299	6716261	924494	5680232	2753090
7km	50%	20000	4	281	5760725	751215	4939719	2325794
7km	50%	20000	4	280	4752695	723306	3928390	1887441
7km	50%	20000	4	243	5941244	844718	5005990	2342844
7km	50%	20000	4	293	7549315	965245	6522803	2668598
7km	50%	20000	4	304	6544890	863817	5593550	2705001
7km	50%	20000	4	370	5173493	748120	4342449	2217924
7km	50%	20000	4	262	6317859	840239	5414027	2587578
7km	50%	20000	4	330	5171393	741535	4361637	2237096
7km	50%	20000	4	259	5190015	748523	4333260	2124681
7km	50%	20000	4	354	3610956	491243	3078741	1637169
7km	50%	20000	4	259	5638292	748644	4812587	2187294
7km	50%	20000	4	281	5485776	698616	4741231	2351081
7km	50%	20000	4	268	5654729	759865	4848605	2166102
7km	50%	20000	4	256	4372066	637955	3692077	1775182
7km	50%	20000	4	228	5262712	711817	4488432	1783916
7km	50%	20000	4	330	6027837	750872	5167819	2609686
7km	50%	20000	4	259	4894101	602987	4222392	1937526
7km	50%	20000	4	361	5574906	655249	4866483	2486526
7km	50%	20000	4	325	5297224	700951	4541498	2181316
7km	50%	20000	4	349	4812688	738778	4022350	2040751
7km	50%	20000	4	371	5676216	744961	4855937	2394002
7km	50%	20000	4	294	5720535	850987	4792808	2219700
7km	50%	20000	4	303	5525139	742737	4699054	2199584
7km	50%	20000	4	335	4417943	699784	3674940	1866210
7km	50%	20000	4	215	5525620	804601	4652323	2362368
7km	50%	20000	4	331	6322785	817045	5428024	2446219
7km	50%	20000	4	293	6472369	861242	5537122	2616150
7km	50%	20000	4	235	4489855	648916	3782839	1908427
7km	50%	20000	4	286	4789164	634957	4086236	1958630
7km	50%	20000	4	269	6310471	812558	5423298	2389902
7km	50%	20000	4	227	4967940	724941	4186412	1967383
7km	50%	20000	4	402	4685153	634691	4007674	1795398
7km	50%	20000	4	304	5260095	782219	4391316	2397743
7km	50%	20000	4	300	4451978	696255	3715393	1813242
7km	50%	20000	4	331	6514890	870378	5578770	2399683
7km	50%	20000	4	271	6476273	831442	5575141	2397243
7km	50%	20000	4	301	5875008	882186	4902945	2559524
7km	50%	20000	4	377	6477875	883773	5514914	2512893
7km	50%	20000	4	240	6118183	820183	5227691	2285923
7km	50%	20000	4	262	6630642	869443	5675465	2634420
7km	50%	20000	4	190	5616041	785450	4750079	2189214
7km	50%	20000	4	397	6062726	758122	5240634	2246852
7km	50%	20000	4	371	6217833	786197	5376404	2572074
7km	50%	20000	4	276	4967150	689975	4210480	2066791
7km	50%	20000	4	193	4536201	696995	3782543	1751052
7km	50%	20000	4	289	4832760	722151	4057515	2325384
7km	50%	20000	4	225	5168848	723663	4381227	1958365
7km	50%	20000	4	229	4393827	678939	3631298	1828348
7km	50%	20000	4	175	3632960	544740	3055148	1556595
7km	50%	20000	4	260	7111639	886738	6126043	2755005
7km	50%	20000	4	297	7697577	993528	6617044	2847427
7km	50%	20000	4	260	4241591	615293	3553495	2140666
7km	50%	20000	4	272	4286454	668785	3545181	1846043
7km	50%	20000	4	265	4881078	669988	4151384	1781487
7km	50%	20000	4	319	4728011	635030	4037425	1986805
7km	50%	20000	4	257	7000927	1007282	5933092	2670969
7km	50%	20000	4	466	7287514	997554	6170706	3141333
7km	50%	20000	4	399	6619979	801822	5765262	2623933
7km	50%	20000	4	198	4432536	658143	3717847	1802940
7km	50%	20000	4	257	4900296	648080	4183121	1772256
7km	50%	20000	4	236	4935784	715180	4132143	1731856
7km	50%	20000	4	314	6143460	850903	5222619	2330194
7km	50%	20000	4	210	5797045	800521	4920899	2145824
7km	50%	20000	4	210	4375566	603024	3730949	1612053
7km	50%	20000	4	261	4990818	670962	4257650	1970733
7km	50%	20000	4	262	4153725	608261	3504204	1759852
7km	50%	20000	4	264	6426683	949545	5389313	2796818
7km	50%	20000	4	357	7037851	949515	6024546	2936728
7km	50%	20000	4	323	4887830	697285	4155715	2063928
7km	50%	20000	4	450	4670048	722999	3893255	2168317
7km	50%	20000	4	342	6677859	811671	5745133	2765872
7km	50%	20000	4	308	5893167	887135	4909619	2615240
7km	50%	20000	4	225	5113649	701284	4361509	1904801
7km	50%	20000	4	286	4887864	668470	4176841	2049903
7km	50%	20000	4	260	4624318	616754	3964839	1866704
7km	50%	20000	4	291	7602872	1056696	6409909	3375469
7km	50%	20000	4	237	5337263	747604	4518667	2050130
7km	50%	20000	4	314	4680354	646730	3981824	2126099
7km	50%	20000	4	349	5716821	820275	4834773	2465611
7km	50%	20000	4	289	4592003	642284	3898283	1823133
7km	50%	20000	4	382	5108466	747017	4262862	2323126
7km	50%	20000	4	422	5466349	688504	4722675	2339981
7km	50%	20000	4	233	5608446	814966	4692034	2302731
7km	50%	20000	4	261	4641416	629379	3947383	1883664
7km	50%	20000	4	282	5479638	746790	4668526	1918620
7km	50%	20000	4	345	6120102	728061	5334895	2357885
7km	50%	20000	4	275	5171529	752096	4357059	2337287
7km	50%	20000	4	261	5077632	750611	4264728	2051364
7km	50%	20000	4	260	4749562	681778	3990155	1859266
7km	50%	20000	4	269	5277193	716281	4475683	2208138
7km	50%	20000	4	290	5557575	814392	4681839	2205471
7km	50%	20000	4	236	6380305	820995	5488732	2231284
7km	50%	20000	4	210	5195732	770973	4369118	2141404
7km	50%	20000	4	235	4937663	726136	4120142	2235649
7km	50%	20000	4	242	5685425	858092	4766114	2455638
7km	50%	20000	4	278	6540730	838210	5648765	2474742
7km	50%	20000	4	398	7150298	919929	6151490	2505913
7km	50%	20000	4	321	5181950	826915	4278021	2059162
7km	50%	20000	4	233	3893522	562744	3259496	1973067
7km	50%	20000	4	294	5659396	793939	4778803	2400178
7km	50%	20000	4	251	4919190	701254	4149053	1915529
7km	50%	20000	4	243	4615759	638359	3905060	1836318
7km	50%	20000	4	278	5211792	755340	4376633	2185317
7km	50%	20000	4	258	5867891	717952	5099355	2226291
7km	50%	20000	4	287	5536292	749234	4715333	2084168
7km	50%	20000	4	250	4503933	638293	3778405	1619689
7km	50%	20000	4	291	6596217	905206	5619221	2421854
7km	50%	20000	4	284	5832322	734449	5032714	2636295
7km	50%	20000	4	265	5610687	745311	4807569	2310027
7km	50%	20000	4	308	5289190	742141	4479864	2078255
7km	50%	20000	4	300	6191885	827817	5300628	2269559
7km	50%	20000	4	287	4946313	706001	4169568	1959991
7km	50%	20000	4	261	4174479	629686	3495386	1822509
7km	50%	20000	4	224	4556691	645226	3862796	2025079
7km	50%	20000	4	229	5253377	789592	4372455	2260953
7km	50%	20000	4	328	6881156	922016	5899402	2736770
7km	50%	20000	4	250	4868042	726223	4056052	1944612
7km	50%	20000	4	225	6609319	921996	5606086	2497757
7km	50%	20000	4	314	6972831	941852	5960784	3072791
7km	50%	20000	4	286	8261550	1100380	7071372	2891237
7km	50%	20000	4	352	7802740	996113	6693477	2862388
7km	50%	20000	4	288	5351563	730296	4573282	2351255
7km	50%	20000	4	286	6667800	967295	5614760	2500747
7km	50%	20000	4	374	5147305	590938	4525437	2112399
7km	50%	20000	4	301	7454426	966621	6387889	3266787
7km	50%	20000	4	244	6596209	860111	5661084	2738912
7km	50%	20000	4	283	6168245	899977	5185986	2510154
7km	50%	20000	4	409	5113914	690921	4341726	1988701
7km	50%	20000	4	334	5713596	798336	4845626	2251309
7km	50%	20000	4	282	6312256	831143	5400494	2825692
7km	50%	20000	4	268	5119708	771763	4272980	2360952
7km	50%	20000	4	329	4732147	689490	3976757	2081286
7km	50%	20000	4	214	3878478	613094	3214380	1622261
7km	50%	20000	4	327	5594843	702741	4838724	2687482
7km	50%	20000	4	239	5298482	721537	4525524	2110514
7km	50%	20000	4	238	4653229	718266	3887217	1798471
7km	50%	20000	4	291	5775569	831292	4854829	2577911
7km	50%	20000	4	200	6118982	855937	5177981	2236949
7km	50%	20000	4	340	5410462	739453	4593288	2105885
7km	50%	20000	4	260	6269558	744697	5479930	2277590
7km	50%	20000	4	306	5148355	752467	4330449	2152273
7km	50%	20000	4	299	5883390	793663	5005615	2641776
7km	50%	20000	4	319	6170436	860078	5243387	2521281
7km	50%	20000	4	281	4993033	697277	4192980	2241086
7km	50%	20000	4	307	5521447	789702	4673769	2485711
7km	50%	20000	4	288	6420463	864475	5492379	2703668
7km	50%	20000	4	255	5506182	802054	4631121	2378593
7km	50%	20000	4	285	4812041	703233	4052416	1743875
7km	50%	20000	4	284	6057704	750385	5204691	2385578
7km	50%	20000	4	299	6466971	818752	5544328	2580929
7km	50%	20000	4	251	5778749	770441	4942140	2302973
7km	50%	20000	4	229	4736563	699071	3971293	1949303
7km	50%	20000	4	367	6546934	801483	5678300	2631666
7km	50%	20000	4	422	6316317	770054	5476081	2591014
7km	50%	20000	4	175	4459160	655265	3761431	1766627
7km	50%	20000	4	346	5721098	763143	4879706	2319722
7km	50%	20000	4	299	6110026	760917	5297514	2218268
7km	50%	20000	4	306	6523909	833745	5627621	2624961
7km	50%	20000	4	296	5598235	809146	4737220	2267476
7km	50%	20000	4	314	5519995	711890	4749255	2509221
7km	50%	20000	4	288	6129113	815745	5239298	2489991
7km	50%	20000	4	356	5852556	763114	5012725	2186151
7km	50%	20000	4	279	4955704	690570	4188437	2366579
7km	50%	20000	4	236	6856366	819954	5938322	2319122
7km	50%	20000	4	321	7241374	898825	6226555	3002970
7km	50%	20000	4	289	6629939	847576	5706764	2628656
7km	50%	20000	4	300	4639545	702058	3872475	2022937
7km	50%	20000	4	337	6685878	814891	5809209	2564782
7km	50%	20000	4	258	6817401	842263	5908900	2621073
7km	50%	20000	4	272	4705197	672161	3965093	1838865
7km	50%	20000	4	350	5024673	771710	4165576	2033563
7km	50%	20000	4	316	4160133	620279	3483157	1841278
7km	50%	20000	4	269	6286445	878116	5331830	2651028
7km	50%	20000	4	367	5212997	793478	4341284	2330491
7km	50%	20000	4	234	4564855	662153	3826741	1618542
7km	50%	20000	4	238	6616230	837441	5694874	2178007
7km	50%	20000	4	334	4185401	599800	3535330	1770533
7km	50%	20000	4	287	5529899	809315	4664964	2229476
7km	50%	20000	4	242	4649765	693588	3905442	2196455
7km	50%	20000	4	243	4970229	767196	4124236	2332911
7km	50%	20000	4	260	5085046	711683	4300993	2085831
7km	50%	20000	4	287	4763110	670764	4014615	2279801
7km	50%	20000	4	356	6007562	794988	5134883	2688087
7km	50%	20000	4	323	6520103	862032	5592182	2506664
7km	50%	20000	4	369	5326580	718151	4556173	2125696
7km	50%	20000	4	310	5457917	698564	4680496	2435352
7km	50%	20000	4	281	4834269	673554	4102622	2213955
7km	50%	20000	4	253	4992755	699603	4247334	1851708
7km	50%	20000	4	235	5107281	757869	4281963	1819435
7km	50%	20000	4	280	4340092	607671	3686566	1829307
7km	50%	20000	4	244	4983591	720573	4180442	1994827
7km	50%	20000	4	226	4517748	643940	3825534	1917570
7km	50%	20000	4	380	5912471	831353	5002545	2659218
7km	50%	20000	4	271	5090859	746325	4276259	1959143
7km	50%	20000	4	276	5632929	715078	4838518	2220853
7km	50%	20000	4	226	4938219	691044	4191844	1954154
7km	50%	20000	4	354	5549275	889420	4568905	2670433
7km	50%	20000	4	303	5339656	709555	4550299	2608624
7km	50%	20000	4	226	5164793	792076	4289878	2106080
7km	50%	20000	4	239	4313740	628113	3635461	1865087
7km	50%	20000	4	250	4637005	626811	3938674	1808663
7km	50%	20000	4	275	4583629	671580	3853179	1560923
7km	50%	20000	4	309	6388517	804503	5517989	2453891
7km	50%	20000	4	258	5906638	900574	4912375	2875661
7km	50%	20000	4	242	4367378	654567	3669262	2061271
7km	50%	20000	4	295	5541553	789233	4692160	2051593
7km	50%	20000	4	269	7397836	970759	6353649	3023041
7km	50%	20000	4	442	4738940	643117	4048609	1988799
7km	50%	20000	4	271	4923164	719497	4160810	1804460
7km	50%	20000	4	232	6020878	909623	5055770	2335473
7km	50%	20000	4	305	4747781	668764	4001318	1791406
7km	50%	20000	4	251	5599307	818899	4719897	2081521
7km	50%	20000	4	272	5515576	832080	4605957	2319862
7km	50%	20000	4	230	5685069	778874	4828547	2469444
7km	50%	20000	4	297	6649344	876520	5707171	2636897
7km	50%	20000	4	253	6267564	890326	5300227	2448100
7km	50%	20000	4	254	4769407	689098	4037998	1886977
7km	50%	20000	4	355	4141295	604773	3482247	1766330
7km	50%	20000	4	212	5099030	666539	4336371	2001608
7km	50%	20000	4	224	4685134	679045	3948929	1920765
7km	50%	20000	4	387	4381402	611935	3702339	1779726
7km	50%	20000	4	347	5670747	777516	4830632	2292190
7km	50%	20000	4	216	4732849	709669	3979236	2011097
7km	50%	20000	4	329	4887718	699861	4128025	2151763
7km	50%	20000	4	379	6637675	808133	5736657	2699004
7km	50%	20000	4	257	4670635	671357	3951147	1939218
7km	50%	20000	4	329	4888953	779955	4063124	1885507
7km	50%	20000	4	281	5736626	741932	4940304	2246591
7km	50%	20000	4	278	5447210	860355	4522720	2428805
7km	50%	20000	4	265	5065931	758474	4216985	1867695
7km	50%	20000	4	402	6564843	867060	5613802	2669810
7km	50%	20000	4	277	5214481	796100	4336379	2012559
7km	50%	20000	4	279	5277553	757357	4447876	2193654
7km	50%	20000	4	352	6627114	826743	5732287	2307351
7km	50%	20000	4	318	6368174	885640	5412307	2321392
7km	50%	20000	4	239	4698664	738794	3900689	2381988
7km	50%	20000	4	307	5255393	716971	4457461	2322209
7km	50%	20000	4	328	5887740	761108	5054902	2097144
7km	50%	20000	4	274	6169481	808315	5274884	2561473
7km	50%	20000	4	268	5758314	788699	4914218	2087719
7km	50%	20000	4	325	5211653	768241	4362443	2333478
7km	50%	20000	4	266	5637619	849145	4709997	2217632
7km	50%	20000	4	211	4453205	661935	3720038	2218063
7km	50%	20000	4	353	5290772	749774	4465089	2091077
7km	50%	20000	4	315	5513727	731444	4707566	2419823
7km	50%	20000	4	195	4702194	661290	3977154	1798230
7km	50%	20000	4	377	6076791	881157	5124650	2463450
7km	50%	20000	4	250	4913112	756513	4091933	2065368
7km	50%	20000	4	268	5086422	745410	4264323	1991795
7km	50%	20000	4	285	5275626	792023	4412783	2324420
7km	50%	20000	4	323	6017428	784544	5169264	2294332
7km	50%	20000	4	253	5576812	798027	4699144	2203336
7km	50%	20000	4	326	5535337	747217	4734734	2306744
7km	50%	20000	4	226	6278354	841521	5366403	2381981
7km	50%	20000	4	247	4722427	694813	3979842	2089920
7km	50%	20000	4	421	6208670	729087	5434802	2691174
7km	50%	20000	4	317	7041295	861144	6089952	2644997
7km	50%	20000	4	237	4408871	713743	3639098	2091993
7km	50%	20000	4	254	4534915	661399	3825495	1757291
7km	50%	20000	4	225	5418082	809733	4556842	2070084
7km	50%	20000	4	368	5473777	742254	4688232	2278071
7km	50%	20000	4	324	4921309	688247	4179511	1895122
7km	50%	20000	4	214	4921523	735361	4121865	2027720
7km	50%	20000	4	304	4409616	601399	3747341	2142719
7km	50%	20000	4	307	5515827	798711	4648028	2263372
7km	50%	20000	4	258	5144963	726904	4353669	2276476
7km	50%	20000	4	204	6507494	987101	5417541	2408611
7km	50%	20000	4	406	4628508	631941	3956560	1824400
7km	50%	20000	4	240	5985333	783237	5138969	2425430
7km	50%	20000	4	229	4781960	691972	4030198	1771450
7km	50%	20000	4	536	6918881	764870	6094331	2882602
7km	50%	20000	4	245	5462379	738320	4671870	2276658
7km	50%	20000	4	220	5417135	732631	4612834	1975460
7km	50%	20000	4	200	4934132	774998	4095792	2009488
7km	50%	20000	4	344	4362809	604849	3705830	1827263
7km	50%	20000	4	279	6898537	984926	5829617	2675509
7km	50%	20000	4	318	5355971	736978	4569942	2498692
7km	50%	20000	4	244	4230584	631016	3561878	1903270
7km	50%	20000	4	272	5492752	845772	4578212	2348262
7km	50%	20000	4	250	5953465	858318	5034383	2303065
7km	50%	20000	4	226	4535829	616366	3850729	1600358
7km	50%	20000	4	233	6926109	870938	5966072	2318895
7km	50%	20000	4	236	5788723	719533	5002368	2197682
7km	50%	20000	4	297	4472551	671393	3736700	1688508
7km	50%	20000	4	267	5821928	730790	5022509	2490078
7km	50%	20000	4	223	5512010	830637	4623264	1967339
7km	50%	20000	4	224	4616497	689993	3870153	1991949
7km	50%	20000	4	247	5397427	797558	4518055	2139784
7km	50%	20000	4	305	6295959	915868	5315437	2575359
7km	50%	20000	4	278	5824689	831684	4887927	2448232
7km	50%	20000	4	418	6667012	864539	5743323	2622999
7km	50%	20000	4	221	4925994	719837	4125582	1660067
7km	50%	20000	4	252	4228376	619976	3558593	1775238
7km	50%	20000	4	256	5716532	804307	4860087	2300925
7km	50%	20000	4	339	5481435	790221	4632022	2397804
7km	50%	20000	4	288	6339322	848935	5411153	2417319
7km	50%	20000	4	268	6589828	912197	5592871	2658266
7km	50%	20000	4	276	6427142	807340	5567580	2453741
7km	50%	20000	4	258	5849899	849367	4938664	2349051
7km	50%	20000	4	214	4123276	598626	3491398	1764409
7km	50%	20000	4	270	5382805	753233	4574097	2136828
7km	50%	20000	4	285	4957627	683294	4189539	2169422
7km	50%	20000	4	209	4271661	639453	3579625	1608643
7km	50%	20000	4	246	4461587	677791	3741346	2061157
7km	50%	20000	4	322	6817042	988545	5717454	2605586
7km	50%	20000	4	227	4977849	723675	4177394	1884773
7km	50%	20000	4	243	5455607	810528	4553219	2088884
7km	50%	20000	4	286	5091953	709516	4289286	2005482
7km	50%	20000	4	230	7267437	1015737	6152729	2854983
7km	50%	20000	4	253	4950011	750057	4152556	1976481
7km	50%	20000	4	285	4625399	694937	3883597	2056826
7km	50%	20000	4	322	7898176	1041770	6761652	2950078
7km	50%	20000	4	231	4632093	640962	3915770	2032371
7km	50%	20000	4	279	4884464	641836	4175640	2038976
7km	50%	20000	4	286	4746774	644623	4043888	1805379
7km	50%	20000	4	212	4635441	714012	3859610	1826051
7km	50%	20000	4	254	6422780	859701	5482837	2338718
7km	50%	20000	4	229	5671366	882695	4702249	2374823
7km	50%	20000	4	258	4973224	741732	4159704	2017656
7km	50%	20000	4	230	5098134	675750	4388185	2016116
7km	50%	20000	4	259	5061234	712266	4297164	1986910
7km	50%	20000	4	273	5433703	791935	4583105	2248982
7km	50%	20000	4	385	4731169	746699	3919708	2008761
7km	50%	20000	4	226	6767611	875602	5812236	2579197
7km	50%	20000	4	342	6262755	799803	5387189	2550206
7km	50%	20000	4	360	4903909	700170	4170521	2309676
7km	50%	20000	4	206	4507043	650107	3794840	1809946
7km	50%	20000	4	237	5710438	788804	4835412	2166153
7km	50%	20000	4	251	4942845	788187	4100469	2099848
7km	50%	20000	4	208	4947271	746035	4123145	1947477
7km	50%	20000	4	235	4517669	646585	3796195	1768372
7km	50%	20000	4	231	5297806	700070	4536255	2497929
7km	50%	20000	4	295	6596674	855757	5669679	2703142
7km	50%	20000	4	334	5098154	779213	4257438	2335966
7km	50%	20000	4	297	4752386	660303	4021786	2314448
7km	50%	20000	4	259	4640803	740029	3811931	2098427
7km	50%	20000	4	226	4548352	669210	3843033	1860420
7km	50%	20000	4	412	7460775	918256	6447042	2702939
7km	50%	20000	4	273	5161729	730382	4341842	1898172
7km	50%	20000	4	332	6058063	786814	5192505	2635134
7km	50%	20000	4	205	5332873	772509	4477887	2205581
7km	50%	20000	4	313	6333377	884974	5355536	2675279
7km	50%	20000	4	266	4663313	669631	3948445	2035942
7km	50%	20000	4	248	5390288	784979	4534602	2397964
7km	50%	20000	4	431	7889399	1090950	6685566	3449362
7km	50%	20000	4	254	6797653	851477	5877301	2387195
7km	50%	20000	4	195	5834757	833678	4890188	2017431
7km	50%	20000	4	202	5451254	767312	4637500	2163593
7km	50%	20000	4	308	5649363	813293	4737946	2416828
7km	50%	20000	4	348	6724138	904804	5746419	2732105
7km	50%	20000	4	320	4875586	671134	4151858	1794228
7km	50%	20000	4	222	5295476	737383	4492975	2071762
7km	50%	20000	4	234	5514511	834527	4587115	2304001
7km	50%	20000	4	204	5289409	758046	4484712	1838959
7km	50%	20000	4	347	6045244	795000	5194131	2632193
7km	50%	20000	4	219	4807507	684935	4068637	1774038
7km	50%	20000	4	309	5041384	745852	4219238	1984584
7km	50%	20000	4	325	5379442	731148	4604941	2242021
7km	50%	20000	4	305	5515924	823632	4633176	2269939
7km	50%	20000	4	251	5585056	807486	4703085	2530912
7km	50%	20000	4	270	6072899	842731	5155069	2350931
7km	50%	20000	4	367	6543619	786455	5700372	2243665
7km	50%	20000	4	220	3767623	562894	3146261	1780198
7km	50%	20000	4	281	6403835	820238	5527340	2563120
7km	50%	20000	4	342	6364804	941714	5356038	2421092
7km	50%	20000	4	262	7492431	1035382	6377814	2666905
7km	50%	20000	4	459	6424464	828763	5549755	2526136
7km	50%	20000	4	268	5566057	773743	4689510	2138921
7km	50%	20000	4	220	5682954	720708	4902988	1952524
7km	50%	20000	4	299	5202193	792614	4343337	2110121
7km	50%	20000	4	420	7261685	969635	6213367	2968832
7km	50%	20000	4	283	5736601	765579	4912035	2537307
7km	50%	20000	4	169	4074369	610782	3423666	1679422
7km	50%	20000	4	236	5360407	693029	4617673	2099880
7km	50%	20000	4	312	6404371	775954	5544732	2299857
7km	50%	20000	4	284	6432931	841467	5509623	2578323
7km	50%	20000	4	259	5901723	812232	5031854	2259895
7km	50%	20000	4	339	6435922	864252	5500260	2564993
7km	50%	20000	4	308	6282454	901823	5289331	2530422
7km	50%	20000	4	350	6346426	859478	5432594	2466826
7km	50%	20000	4	211	5213383	754741	4374289	2194509
7km	50%	20000	4	303	4961525	707911	4176397	2251182
7km	50%	20000	4	315	5731558	753755	4921850	2268769
7km	50%	20000	4	315	6081605	781732	5222882	2378181
7km	50%	20000	4	210	4988342	742715	4165820	2128157
7km	50%	20000	4	341	6050412	759881	5232540	2556838
7km	50%	20000	4	239	5988752	821132	5069615	2177400
7km	50%	20000	4	288	6529326	850621	5572488	2755944
7km	50%	20000	4	526	5426909	742110	4605735	2509811
7km	50%	20000	4	351	4453960	670856	3724362	1788443
7km	50%	20000	4	316	4698426	690164	3962979	1836324
7km	50%	20000	4	360	7091726	976563	6033629	2982889
7km	50%	20000	4	271	4526114	692400	3773384	1636637
7km	50%	20000	4	227	4573336	634822	3861179	1833026
7km	50%	20000	4	250	5053250	772524	4199676	2013295
7km	50%	20000	4	279	5599828	672825	4868588	2349924
7km	50%	20000	4	313	4454360	705215	3678624	2046772
7km	50%	20000	4	303	6379437	838005	5483367	2771079
7km	50%	20000	4	297	5453392	784764	4596541	2010880
7km	50%	20000	4	432	6669014	866590	5729689	2535395
7km	50%	20000	4	271	6026539	802906	5157974	2653116
7km	50%	20000	4	302	5140210	758522	4323946	2204344
7km	50%	20000	4	378	5027912	666464	4301560	1852323
7km	50%	20000	4	266	4764609	609483	4071654	1984733
7km	50%	20000	4	227	5193690	829995	4295618	2258953
7km	50%	20000	4	273	6102023	811628	5173210	2496876
7km	50%	20000	4	223	4963433	713351	4204716	2107244
7km	50%	20000	4	309	4978207	697069	4224387	2215477
7km	50%	20000	4	318	6276561	729717	5479589	2401049
7km	50%	20000	4	297	5340526	777202	4490686	2049255
7km	50%	20000	4	302	5548886	747328	4751158	2478778
7km	50%	20000	4	216	5264709	781257	4409139	2015583
7km	50%	20000	4	227	4764384	684202	4028095	1896475
7km	50%	20000	4	215	4607392	708643	3837957	1686188
7km	50%	20000	4	279	6525826	886581	5561300	2661457
7km	50%	20000	4	289	6039500	906383	5051860	2667847
7km	50%	20000	4	235	4811504	663475	4084501	1821870
7km	50%	20000	4	350	5035832	721874	4213715	2319665
7km	50%	20000	4	330	5104548	702177	4341142	2091558
7km	50%	20000	4	322	6232187	797252	5371016	2455274
7km	50%	20000	4	238	5671913	814929	4807043	2059437
7km	50%	20000	4	257	4525348	675989	3807649	1999038
7km	50%	20000	4	335	5539090	725860	4718092	2402832
7km	50%	20000	4	225	5447335	856610	4519626	2414283
7km	50%	20000	4	247	5541881	772840	4709869	2073567
7km	50%	20000	4	251	5930205	911679	4914807	2442454
7km	50%	20000	4	334	5860063	745459	5038516	2470567
7km	50%	20000	4	359	6448661	835751	5533781	2343169
7km	50%	20000	4	268	5272657	759760	4453547	2181922
[truncated: 1 more rows]
