# Supplementary material for: Quantifying the Value of Perfect Information in Emergency Vaccination Campaigns
Source: PLoS Comput Biol. 2017 Feb 16;13(2):e1005318. doi: 10.1371/journal.pcbi.1005318 (PMC5312803; doi:10.1371/journal.pcbi.1005318)
Supplement: S1 Data — (ZIP) [file pcbi.1005318.s013.zip › Data/7km vaccination/data20.txt]

vacc_radius	efficacy	capacity	delay	outbreak_duration	livestock_culled	cattle_culled	sheep_culled	vaccinations
7km	90%	20000	4	248	4562825	637445	3872082	1746912
7km	90%	20000	4	253	4667330	666162	3960776	2094672
7km	90%	20000	4	183	3845335	576482	3238310	1503601
7km	90%	20000	4	219	4242795	600950	3593575	1755836
7km	90%	20000	4	268	5297316	669036	4595599	2308714
7km	90%	20000	4	205	4755945	694081	4033883	1957795
7km	90%	20000	4	258	5309746	669457	4590655	2239179
7km	90%	20000	4	227	4897157	707097	4151721	2305317
7km	90%	20000	4	235	5261921	752788	4462309	2110363
7km	90%	20000	4	202	4941213	749783	4134804	1773980
7km	90%	20000	4	174	3473317	537191	2903338	1412528
7km	90%	20000	4	191	4127161	658108	3409124	1783035
7km	90%	20000	4	244	3883643	546380	3300690	1509161
7km	90%	20000	4	253	4497991	584458	3866960	1866319
7km	90%	20000	4	221	2413481	374719	2012401	1620035
7km	90%	20000	4	171	4256842	626273	3598419	1767720
7km	90%	20000	4	235	5899048	830862	4962969	2567019
7km	90%	20000	4	194	4686964	581190	4074271	1932030
7km	90%	20000	4	170	2891996	439122	2416202	1369485
7km	90%	20000	4	238	5197907	836564	4311241	1915596
7km	90%	20000	4	176	4378070	654632	3696863	1662652
7km	90%	20000	4	184	4255964	637534	3585942	1674265
7km	90%	20000	4	254	4320995	699264	3588108	2197762
7km	90%	20000	4	216	4855275	788737	4012553	1996050
7km	90%	20000	4	271	4144052	626468	3481149	1651930
7km	90%	20000	4	213	3915911	576119	3312316	1545149
7km	90%	20000	4	208	4477345	626877	3800129	1819110
7km	90%	20000	4	161	3528267	550760	2940232	1501062
7km	90%	20000	4	202	4150947	571503	3531822	1662805
7km	90%	20000	4	260	3625745	506171	3083793	1502679
7km	90%	20000	4	265	4486032	650107	3788576	1860336
7km	90%	20000	4	240	5309501	773989	4489285	2188737
7km	90%	20000	4	203	5266113	768194	4459027	2085983
7km	90%	20000	4	360	6838298	961032	5820044	2579024
7km	90%	20000	4	220	4181236	696456	3459417	1759959
7km	90%	20000	4	187	3974269	586446	3354609	1671543
7km	90%	20000	4	211	4480436	623457	3794023	1737935
7km	90%	20000	4	210	4522687	656129	3819496	1633664
7km	90%	20000	4	247	4967067	671598	4259407	2416999
7km	90%	20000	4	259	4164849	609723	3511357	1960237
7km	90%	20000	4	215	4512329	634519	3834944	1853572
7km	90%	20000	4	183	3912484	625488	3241001	1573873
7km	90%	20000	4	173	4584661	755028	3793249	1711048
7km	90%	20000	4	174	3735919	559336	3113140	1666598
7km	90%	20000	4	180	3681283	528902	3108639	1731219
7km	90%	20000	4	209	3757169	610914	3118175	1473434
7km	90%	20000	4	229	5157761	674013	4441830	2162515
7km	90%	20000	4	238	3445664	523488	2894764	1709739
7km	90%	20000	4	199	4450133	684364	3690029	2033781
7km	90%	20000	4	193	3682659	588105	3062476	1655458
7km	90%	20000	4	170	3802940	629742	3130488	1382966
7km	90%	20000	4	231	4763970	618559	4089252	2231045
7km	90%	20000	4	222	5060258	723105	4274486	2120349
7km	90%	20000	4	201	5096972	705067	4349458	1928664
7km	90%	20000	4	216	4053836	618395	3402414	1721813
7km	90%	20000	4	283	4055497	588555	3409570	2035847
7km	90%	20000	4	203	5126255	761097	4295594	1894537
7km	90%	20000	4	205	4269090	697995	3510773	1777181
7km	90%	20000	4	214	4881350	634618	4202494	1796036
7km	90%	20000	4	167	5132340	748445	4320722	1674890
7km	90%	20000	4	168	4718602	704326	3982530	1805908
7km	90%	20000	4	177	4377016	654257	3664537	1759619
7km	90%	20000	4	250	3987976	582445	3370400	1556724
7km	90%	20000	4	175	3667982	493417	3154460	1766344
7km	90%	20000	4	248	3229224	470129	2730835	1505200
7km	90%	20000	4	244	6664385	903767	5705861	2610227
7km	90%	20000	4	187	3786469	522274	3236386	1688962
7km	90%	20000	4	198	4725093	698640	3997953	1912106
7km	90%	20000	4	205	4048612	636835	3365752	1597554
7km	90%	20000	4	188	4689971	709360	3929175	1616290
7km	90%	20000	4	264	5263259	710361	4504758	2153903
7km	90%	20000	4	238	5304869	689411	4563196	2226629
7km	90%	20000	4	168	4569843	754957	3775063	1851151
7km	90%	20000	4	222	6353394	854616	5442876	2555731
7km	90%	20000	4	190	4178400	596398	3542566	1818330
7km	90%	20000	4	183	4224466	673759	3523059	1772401
7km	90%	20000	4	164	4831909	739592	4050608	1828666
7km	90%	20000	4	172	4991581	737393	4213792	1714548
7km	90%	20000	4	203	4353843	630167	3682097	1716198
7km	90%	20000	4	239	4231875	640075	3547890	1746076
7km	90%	20000	4	242	4938552	658773	4221343	1985634
7km	90%	20000	4	209	5943782	784127	5090619	2279731
7km	90%	20000	4	269	4766027	697303	4033418	2041283
7km	90%	20000	4	217	5012468	702109	4259175	2256084
7km	90%	20000	4	192	5805751	768368	4974385	2231392
7km	90%	20000	4	229	3871712	540171	3285132	1745024
7km	90%	20000	4	199	5288099	829849	4405237	1932335
7km	90%	20000	4	181	4447264	669922	3741867	1730100
7km	90%	20000	4	280	4085330	581125	3445746	2321987
7km	90%	20000	4	243	4510643	633685	3812930	1882249
7km	90%	20000	4	184	4436137	695887	3701718	1937161
7km	90%	20000	4	183	4400571	679132	3680486	2125168
7km	90%	20000	4	254	6215008	840805	5323875	2502622
7km	90%	20000	4	226	5244214	692990	4508492	2244616
7km	90%	20000	4	220	3947644	485264	3434696	1923208
7km	90%	20000	4	173	3500743	527524	2943972	1479920
7km	90%	20000	4	209	5514858	828574	4637540	2200285
7km	90%	20000	4	166	3641929	537078	3063634	1781083
7km	90%	20000	4	207	5396261	880880	4451978	2099170
7km	90%	20000	4	217	4343377	609644	3694140	1901338
7km	90%	20000	4	212	3865772	606855	3224279	1561852
7km	90%	20000	4	281	3898727	493383	3358589	1979152
7km	90%	20000	4	280	6343035	865950	5432582	2346152
7km	90%	20000	4	209	3482302	559474	2886942	1491612
7km	90%	20000	4	224	3610094	524556	3047252	1594987
7km	90%	20000	4	189	3103818	472497	2604360	1615079
7km	90%	20000	4	217	5679134	913261	4677402	2395059
7km	90%	20000	4	289	5184154	671839	4482698	1960782
7km	90%	20000	4	224	4211112	641921	3517684	1708169
7km	90%	20000	4	207	3877011	568471	3272224	1681000
7km	90%	20000	4	240	5029988	645768	4342131	2161976
7km	90%	20000	4	188	4582632	710764	3825678	1904475
7km	90%	20000	4	190	3987076	641619	3316683	1648644
7km	90%	20000	4	209	4621042	699250	3884730	1800924
7km	90%	20000	4	214	4642887	671251	3927062	1971175
7km	90%	20000	4	175	4075471	627583	3425458	1502482
7km	90%	20000	4	222	5814036	776709	4979497	2318762
7km	90%	20000	4	257	5277924	680839	4562808	2201067
7km	90%	20000	4	217	3398633	457520	2916773	1580078
7km	90%	20000	4	268	5498680	815165	4633352	2192470
7km	90%	20000	4	173	3916355	620917	3250827	1687850
7km	90%	20000	4	176	5234887	767987	4377326	2055995
7km	90%	20000	4	230	3032988	477156	2518448	1403529
7km	90%	20000	4	186	3591017	583933	2970998	1634849
7km	90%	20000	4	228	5704764	833230	4814636	2655075
7km	90%	20000	4	187	4188209	649696	3481926	1453392
7km	90%	20000	4	197	4582338	753566	3791165	1681965
7km	90%	20000	4	207	3941205	601030	3303094	1635747
7km	90%	20000	4	242	4439443	669263	3708736	1635974
7km	90%	20000	4	164	5181906	784868	4338976	1925812
7km	90%	20000	4	218	3458580	549500	2884297	1475644
7km	90%	20000	4	222	5548997	760176	4743735	2282105
7km	90%	20000	4	215	4059170	589297	3412069	1709370
7km	90%	20000	4	267	3976188	582989	3354656	1665941
7km	90%	20000	4	259	6725836	926828	5740015	2396875
7km	90%	20000	4	219	4001430	581183	3393102	1544594
7km	90%	20000	4	221	4205780	609139	3544967	2084493
7km	90%	20000	4	200	4583329	684429	3862924	1696098
7km	90%	20000	4	183	4370527	639396	3695065	1955342
7km	90%	20000	4	183	3659523	552406	3045120	1549064
7km	90%	20000	4	213	3294716	474142	2802206	1588304
7km	90%	20000	4	206	4746702	650672	4058677	2081783
7km	90%	20000	4	152	3812109	584114	3201867	1419912
7km	90%	20000	4	285	4117988	664770	3405097	1726095
7km	90%	20000	4	158	3266899	493901	2752755	1378439
7km	90%	20000	4	188	4779558	783285	3947499	2038163
7km	90%	20000	4	271	4422144	646274	3745923	2140293
7km	90%	20000	4	275	5602031	755496	4798762	2214717
7km	90%	20000	4	190	4362677	593618	3727856	1811914
7km	90%	20000	4	210	3897545	594147	3265859	1891969
7km	90%	20000	4	262	4043605	634637	3358406	1758052
7km	90%	20000	4	164	3465615	549664	2886023	1358748
7km	90%	20000	4	176	4006864	573984	3383229	1823623
7km	90%	20000	4	176	4111269	563444	3523798	1620465
7km	90%	20000	4	180	3786412	592281	3145048	1488895
7km	90%	20000	4	184	4199141	594421	3559669	1599329
7km	90%	20000	4	197	5103504	839610	4212517	1816661
7km	90%	20000	4	173	4236016	592976	3595843	1772208
7km	90%	20000	4	290	5525609	766711	4703666	2270616
7km	90%	20000	4	223	5534699	762779	4718959	2301807
7km	90%	20000	4	159	4367596	612089	3700374	1559999
7km	90%	20000	4	249	5009296	680615	4281389	2293155
7km	90%	20000	4	185	3327770	469407	2820558	1529179
7km	90%	20000	4	244	6701665	928055	5709686	2702649
7km	90%	20000	4	173	4911069	728502	4123053	1883987
7km	90%	20000	4	215	4639817	657370	3929141	1887333
7km	90%	20000	4	221	3519930	504430	2966626	1505048
7km	90%	20000	4	191	4378659	639124	3698458	1765399
7km	90%	20000	4	196	4225736	659930	3519529	1624327
7km	90%	20000	4	197	3646485	484035	3142007	1590470
7km	90%	20000	4	192	5776442	917386	4792272	2109586
7km	90%	20000	4	189	4914184	808362	4055944	1890880
7km	90%	20000	4	191	4269192	697437	3527552	1824631
7km	90%	20000	4	193	5902054	905355	4939993	2209483
7km	90%	20000	4	172	3210777	523844	2646202	1394669
7km	90%	20000	4	213	4355590	602296	3704522	1912936
7km	90%	20000	4	207	3588718	485105	3070501	1783873
7km	90%	20000	4	216	4960920	717839	4214860	1986277
7km	90%	20000	4	233	5608185	805314	4722028	2359452
7km	90%	20000	4	212	5204847	813839	4341342	2051672
7km	90%	20000	4	260	3746525	587223	3134392	1544955
7km	90%	20000	4	241	6166134	838523	5251123	2393171
7km	90%	20000	4	219	3803526	548212	3210756	1785696
7km	90%	20000	4	205	5403543	709719	4636916	2068284
7km	90%	20000	4	169	4002622	585725	3388075	1562165
7km	90%	20000	4	186	4284352	678313	3575959	1669313
7km	90%	20000	4	269	5065989	675966	4348230	2194846
7km	90%	20000	4	187	5138289	770054	4317660	1946533
7km	90%	20000	4	259	4918296	662268	4213546	1978567
7km	90%	20000	4	260	5704096	864233	4761407	2372853
7km	90%	20000	4	245	4011820	529207	3450408	1844747
7km	90%	20000	4	239	4962797	691236	4240170	2031685
7km	90%	20000	4	221	4296965	634738	3629229	1572776
7km	90%	20000	4	155	3408853	538099	2835638	1375941
7km	90%	20000	4	271	5568238	752027	4751276	2531310
7km	90%	20000	4	185	3683885	524992	3138597	1457786
7km	90%	20000	4	234	4612127	647348	3926570	2569647
7km	90%	20000	4	244	3903156	591599	3269701	1763192
7km	90%	20000	4	194	3995537	586538	3379332	1689064
7km	90%	20000	4	161	3996310	632222	3329519	1516113
7km	90%	20000	4	180	3934659	647964	3258794	1635591
7km	90%	20000	4	203	4119925	546296	3523472	1657107
7km	90%	20000	4	143	3320243	497287	2800839	1377810
7km	90%	20000	4	196	3648570	627791	2998111	1765904
7km	90%	20000	4	197	4379303	700835	3631085	1861195
7km	90%	20000	4	222	3836693	570597	3237480	1605144
7km	90%	20000	4	216	4334961	636386	3652488	1670904
7km	90%	20000	4	194	4966813	754608	4158100	1862080
7km	90%	20000	4	225	3252260	476100	2754936	1736547
7km	90%	20000	4	207	4639536	655159	3957482	1814048
7km	90%	20000	4	190	4017327	542649	3443025	1755466
7km	90%	20000	4	192	4963469	799633	4110188	2241314
7km	90%	20000	4	248	5015136	675194	4291162	2044065
7km	90%	20000	4	207	4952209	745461	4165600	2037246
7km	90%	20000	4	155	4094693	650894	3397480	1698232
7km	90%	20000	4	295	5017324	769137	4193468	2179768
7km	90%	20000	4	207	4711162	750313	3886933	2000412
7km	90%	20000	4	230	6034920	850262	5118850	2293138
7km	90%	20000	4	197	3715405	490798	3199366	1709112
7km	90%	20000	4	247	5027317	736176	4253384	1839345
7km	90%	20000	4	233	5063042	700008	4336781	2114788
7km	90%	20000	4	231	3613503	552255	3029237	1831517
7km	90%	20000	4	241	4964571	804657	4091170	2083854
7km	90%	20000	4	186	3097929	428692	2644215	1517197
7km	90%	20000	4	247	6237594	861833	5322369	2143898
7km	90%	20000	4	189	4198418	641907	3497269	1691047
7km	90%	20000	4	217	4692309	697540	3955387	1864510
7km	90%	20000	4	228	4339784	641282	3667121	1528128
7km	90%	20000	4	202	4952865	732480	4171780	1926831
7km	90%	20000	4	284	4056897	588357	3431087	1682642
7km	90%	20000	4	206	6825907	1000080	5723381	2295406
7km	90%	20000	4	159	3632431	530812	3066054	1597963
7km	90%	20000	4	230	5780892	848238	4873036	2294150
7km	90%	20000	4	216	4117484	564296	3504905	2040923
7km	90%	20000	4	293	4406388	614785	3755147	2098172
7km	90%	20000	4	277	5750273	821868	4885142	2188641
7km	90%	20000	4	194	4252575	559587	3672287	1780560
7km	90%	20000	4	195	4103834	611067	3445174	1725505
7km	90%	20000	4	166	4439711	782373	3601478	1765642
7km	90%	20000	4	184	5494193	833296	4602948	2236187
7km	90%	20000	4	263	4521991	614813	3882198	1845773
7km	90%	20000	4	185	4794402	711373	4043957	1869773
7km	90%	20000	4	192	5041182	709236	4280294	2172794
7km	90%	20000	4	238	4758404	716524	3989029	1843402
7km	90%	20000	4	172	4795685	788810	3948944	1837507
7km	90%	20000	4	223	4360041	677490	3616193	2080879
7km	90%	20000	4	190	4607158	611851	3956769	1583379
7km	90%	20000	4	188	3665525	571909	3046564	1537357
7km	90%	20000	4	235	4071690	610742	3419929	1822216
7km	90%	20000	4	172	4072893	624693	3423661	1686062
7km	90%	20000	4	209	6197305	910398	5229080	2182773
7km	90%	20000	4	205	5216131	705259	4473750	1972376
7km	90%	20000	4	415	3464214	499438	2922519	1568638
7km	90%	20000	4	205	2712394	396678	2291480	1365091
7km	90%	20000	4	217	4328007	673312	3614564	1524322
7km	90%	20000	4	194	2646778	475880	2147842	1677347
7km	90%	20000	4	284	4926880	683504	4214798	2153132
7km	90%	20000	4	195	4532216	694206	3784417	1853124
7km	90%	20000	4	186	4065805	619307	3396234	1612263
7km	90%	20000	4	266	5723876	834665	4829357	2268232
7km	90%	20000	4	207	4673123	669176	3965744	1824140
7km	90%	20000	4	252	5164003	677530	4440199	2426319
7km	90%	20000	4	186	4941309	701717	4210964	1908132
7km	90%	20000	4	260	4850946	653616	4129267	1899522
7km	90%	20000	4	175	3026221	507304	2481956	1175097
7km	90%	20000	4	231	5603917	826689	4695544	2265122
7km	90%	20000	4	215	4107579	628421	3427822	1755760
7km	90%	20000	4	275	4525371	650779	3832010	1970448
7km	90%	20000	4	209	3876937	564094	3274424	1636890
7km	90%	20000	4	266	5109965	692758	4378824	2300008
7km	90%	20000	4	205	3630677	572729	3028834	1547674
7km	90%	20000	4	253	6106937	828895	5240518	2199445
7km	90%	20000	4	288	6415423	879339	5496822	2409540
7km	90%	20000	4	177	3684715	580106	3063451	1391919
7km	90%	20000	4	161	4399435	696591	3621689	1783197
7km	90%	20000	4	248	4585712	651134	3897219	1707081
7km	90%	20000	4	317	5755580	732308	4968207	2181149
7km	90%	20000	4	292	4783212	663451	4067259	1873915
7km	90%	20000	4	197	5402044	761725	4594065	1882448
7km	90%	20000	4	190	4887859	811459	4004853	2086536
7km	90%	20000	4	200	5414483	737198	4637946	2149369
7km	90%	20000	4	199	5101493	760854	4306090	1897602
7km	90%	20000	4	187	3788378	592684	3171847	1714587
7km	90%	20000	4	270	6727458	955299	5710197	2675777
7km	90%	20000	4	233	3289856	518293	2744446	1559334
7km	90%	20000	4	239	4154661	624195	3497249	1600471
7km	90%	20000	4	226	5363113	721938	4604945	2128330
7km	90%	20000	4	188	5162734	727238	4377455	1889362
7km	90%	20000	4	216	3134795	487394	2616235	1787220
7km	90%	20000	4	197	4281676	652847	3559637	1814280
7km	90%	20000	4	207	3871624	619353	3229073	1626969
7km	90%	20000	4	317	3723387	498652	3204377	1626796
7km	90%	20000	4	228	5259330	806682	4371123	2184732
7km	90%	20000	4	194	4248244	600067	3593857	1560363
7km	90%	20000	4	181	4104841	573863	3493756	1558215
7km	90%	20000	4	194	5226661	806980	4358402	1816733
7km	90%	20000	4	223	3446077	529900	2885096	1414703
7km	90%	20000	4	237	5476179	840108	4582904	2114388
7km	90%	20000	4	205	4694177	701773	3910118	2045259
7km	90%	20000	4	213	5458985	825079	4594415	2112735
7km	90%	20000	4	205	3443177	492062	2926929	1604536
7km	90%	20000	4	183	4483340	650749	3798696	1659833
7km	90%	20000	4	193	5132735	762046	4314018	1977241
7km	90%	20000	4	258	5278013	850810	4378662	2133770
7km	90%	20000	4	217	4726688	727011	3959856	2076366
7km	90%	20000	4	237	5100092	719417	4330895	1850389
7km	90%	20000	4	197	4890084	754813	4083266	2015613
7km	90%	20000	4	240	5622492	740427	4828634	2388718
7km	90%	20000	4	236	5779307	768162	4957338	2094177
7km	90%	20000	4	165	4263118	658802	3570611	1620981
7km	90%	20000	4	249	7631888	1031919	6496275	2709083
7km	90%	20000	4	211	3225711	483860	2717024	1691686
7km	90%	20000	4	175	3495005	552673	2896976	1374968
7km	90%	20000	4	222	3747076	534855	3181129	1680183
7km	90%	20000	4	191	4816675	687354	4072082	1839943
7km	90%	20000	4	228	4154982	543631	3539458	1976436
7km	90%	20000	4	194	4117711	599717	3475863	1606250
7km	90%	20000	4	187	4609977	720300	3839744	2004344
7km	90%	20000	4	288	3525060	522285	2966519	1770164
7km	90%	20000	4	259	5606501	752487	4815408	2219100
7km	90%	20000	4	178	4068919	644899	3378591	1991392
7km	90%	20000	4	160	4606052	696358	3869239	1470467
7km	90%	20000	4	242	3425468	495484	2870266	1641398
7km	90%	20000	4	199	4627159	665354	3909682	1938890
7km	90%	20000	4	176	4276004	694229	3529979	1929305
7km	90%	20000	4	205	4246072	620694	3576634	1494408
7km	90%	20000	4	205	4515369	644652	3828854	1691296
7km	90%	20000	4	186	4307799	581945	3666406	1930496
7km	90%	20000	4	195	2737213	415394	2278997	1548214
7km	90%	20000	4	184	3349808	483263	2837100	1712909
7km	90%	20000	4	280	5505942	741243	4731428	2169629
7km	90%	20000	4	210	4993338	737364	4211074	1792274
7km	90%	20000	4	177	2737087	406712	2304755	1719088
7km	90%	20000	4	183	4436409	640204	3765220	1686080
7km	90%	20000	4	202	4900375	689143	4165403	1907993
7km	90%	20000	4	188	4197999	592258	3568968	1584035
7km	90%	20000	4	228	4760862	648881	4075765	2102277
7km	90%	20000	4	195	4290231	630514	3630022	1857927
7km	90%	20000	4	215	4248957	693314	3512005	1760115
7km	90%	20000	4	190	4283757	591127	3644015	1793339
7km	90%	20000	4	187	4426124	674700	3716333	1748342
7km	90%	20000	4	176	4066680	598327	3419170	1492462
7km	90%	20000	4	245	4839312	649822	4137014	2514023
7km	90%	20000	4	217	4705783	719859	3937628	2086243
7km	90%	20000	4	252	4561541	709126	3805892	1910339
7km	90%	20000	4	265	3953553	634231	3289837	1728157
7km	90%	20000	4	209	5304931	814735	4420205	2007458
7km	90%	20000	4	278	6683624	912524	5684818	3085144
7km	90%	20000	4	208	4248397	657711	3555970	1559595
7km	90%	20000	4	212	5150038	696903	4402562	2143120
7km	90%	20000	4	164	4380299	655738	3686795	1588775
7km	90%	20000	4	180	3987062	577635	3335867	1573229
7km	90%	20000	4	241	5062969	693459	4302147	1929998
7km	90%	20000	4	183	4313529	665941	3596680	2113357
7km	90%	20000	4	189	4626448	679210	3901498	2018528
7km	90%	20000	4	174	4412394	636305	3711198	1744151
7km	90%	20000	4	197	5237375	720484	4453273	2166061
7km	90%	20000	4	278	5053656	667140	4344644	2150935
7km	90%	20000	4	157	4571782	709750	3812414	1595317
7km	90%	20000	4	186	5119887	815166	4261008	2030117
7km	90%	20000	4	162	4006920	590890	3368189	1783211
7km	90%	20000	4	208	4728244	675938	4019847	1808342
7km	90%	20000	4	197	5325841	843454	4414267	1987353
7km	90%	20000	4	201	3498272	543505	2894901	1465410
7km	90%	20000	4	157	3641687	552839	3059142	1360117
7km	90%	20000	4	221	3271883	468918	2773880	1690932
7km	90%	20000	4	254	5821952	721143	5032950	2456591
7km	90%	20000	4	190	5170015	783583	4327828	1932010
7km	90%	20000	4	178	3631834	582887	3035542	1579231
7km	90%	20000	4	159	3679539	520562	3126184	1526044
7km	90%	20000	4	221	4063131	588799	3434671	1939553
7km	90%	20000	4	196	4611904	722880	3839171	1944746
7km	90%	20000	4	173	4253694	633679	3573985	1687389
7km	90%	20000	4	233	5481020	749625	4689652	1970520
7km	90%	20000	4	233	5373807	738300	4565887	2080791
7km	90%	20000	4	211	4547438	606996	3896268	1793892
7km	90%	20000	4	190	3755057	568797	3137228	1573737
7km	90%	20000	4	213	5462519	782176	4631977	2063812
7km	90%	20000	4	170	4392185	633952	3704371	1879901
7km	90%	20000	4	229	4251386	610235	3617007	1662020
7km	90%	20000	4	177	3777339	588905	3151883	1672289
7km	90%	20000	4	242	4482625	710341	3726728	1726571
7km	90%	20000	4	183	3946763	660640	3261067	1474762
7km	90%	20000	4	177	4617463	695376	3888104	1542766
7km	90%	20000	4	170	4416007	665876	3709804	1719871
7km	90%	20000	4	202	3817892	593580	3196547	1903973
7km	90%	20000	4	244	2845024	428575	2383221	1555345
7km	90%	20000	4	234	5210005	802891	4338414	2076112
7km	90%	20000	4	202	4927012	757605	4110013	2182775
7km	90%	20000	4	181	3264237	511556	2723915	1287238
7km	90%	20000	4	251	6120172	983509	5087977	2365400
7km	90%	20000	4	226	5136741	793627	4290528	2165575
7km	90%	20000	4	196	4100412	671734	3372946	1554322
7km	90%	20000	4	171	4324874	678795	3599593	1761232
7km	90%	20000	4	192	5430478	797430	4569628	1982775
7km	90%	20000	4	204	5968736	831655	5066242	2160491
7km	90%	20000	4	284	5840276	813371	4979614	2285246
7km	90%	20000	4	197	5384724	717356	4628160	1876403
7km	90%	20000	4	155	3901546	612171	3244970	1643061
7km	90%	20000	4	189	4584867	689909	3841184	1768032
7km	90%	20000	4	161	4073952	659106	3354062	1373052
7km	90%	20000	4	200	4858262	688048	4124315	1674414
7km	90%	20000	4	239	4843654	691269	4122016	1749933
7km	90%	20000	4	237	5063353	668883	4331744	2092352
7km	90%	20000	4	252	4510477	635656	3842776	1893987
7km	90%	20000	4	165	3210313	463329	2718325	1486837
7km	90%	20000	4	201	5045384	737133	4270327	1905496
7km	90%	20000	4	165	3252989	463053	2740547	1382436
7km	90%	20000	4	203	5221932	799111	4340140	2150371
7km	90%	20000	4	188	5048687	774969	4227634	1809448
7km	90%	20000	4	175	4315582	692738	3581416	1590097
7km	90%	20000	4	179	4154338	564638	3546989	1645464
7km	90%	20000	4	182	4460635	642995	3771127	1822098
7km	90%	20000	4	223	5922133	816939	5050818	2317028
7km	90%	20000	4	178	4000738	614781	3313054	1899013
7km	90%	20000	4	355	3687506	535282	3127163	1753257
7km	90%	20000	4	175	5115924	750246	4319784	1877707
7km	90%	20000	4	240	2958712	365144	2551485	1532867
7km	90%	20000	4	238	2984115	449430	2508309	1547123
7km	90%	20000	4	153	4098169	697270	3370823	1466530
7km	90%	20000	4	216	3620472	538009	3043904	1650342
7km	90%	20000	4	213	5348835	667632	4645797	1775186
7km	90%	20000	4	241	4048894	627513	3400310	1819710
7km	90%	20000	4	215	3882761	557914	3246626	1556203
7km	90%	20000	4	194	4046822	643027	3373601	1675427
7km	90%	20000	4	243	4874114	711730	4118909	2190259
7km	90%	20000	4	234	5203850	822655	4344799	2068998
7km	90%	20000	4	194	5576791	750815	4769153	2070122
7km	90%	20000	4	211	5406942	796409	4565251	2056726
7km	90%	20000	4	260	3416695	514591	2859775	1653749
7km	90%	20000	4	219	4512183	667533	3805125	1790289
7km	90%	20000	4	212	3164442	458415	2684099	1305101
7km	90%	20000	4	183	4009246	605866	3346809	1673522
7km	90%	20000	4	174	4705970	644896	4010247	1869074
7km	90%	20000	4	158	3502961	534052	2940259	1279459
7km	90%	20000	4	230	4155240	552081	3573987	1760794
7km	90%	20000	4	179	3389870	479613	2873847	1606243
7km	90%	20000	4	204	4974846	773006	4167958	1794241
7km	90%	20000	4	155	2815752	411961	2374122	1342650
7km	90%	20000	4	192	4686106	742633	3907369	2144125
7km	90%	20000	4	240	5395924	716103	4639663	2506862
7km	90%	20000	4	201	4824049	745978	4025466	1887698
7km	90%	20000	4	181	4376658	645669	3690485	1758655
7km	90%	20000	4	178	4637939	771147	3799206	1751975
7km	90%	20000	4	249	5238506	719565	4479802	2124275
7km	90%	20000	4	204	5291715	798408	4458921	2128162
7km	90%	20000	4	212	4789480	677558	4071894	2020635
7km	90%	20000	4	329	4714162	642263	4022990	1944442
7km	90%	20000	4	177	4695075	694553	3961814	1851783
7km	90%	20000	4	235	5272000	767406	4461980	1861296
7km	90%	20000	4	225	5432728	814983	4564120	2088046
7km	90%	20000	4	220	5048479	655436	4346531	2039206
7km	90%	20000	4	259	4497120	629760	3830099	1859710
7km	90%	20000	4	215	4805590	710814	4044671	2337796
7km	90%	20000	4	162	4881967	738425	4077960	1917050
7km	90%	20000	4	185	4547963	635321	3884495	1915822
7km	90%	20000	4	190	3807510	532382	3235180	1723768
7km	90%	20000	4	190	4817895	705597	4049438	1763925
7km	90%	20000	4	323	4372607	539281	3801456	1938646
7km	90%	20000	4	267	3973747	590183	3345479	1773844
7km	90%	20000	4	208	5318628	771186	4483856	2119060
7km	90%	20000	4	189	3937028	568739	3326204	1564704
7km	90%	20000	4	221	4677708	668024	3930801	2246396
7km	90%	20000	4	182	5725497	857056	4817288	1884435
7km	90%	20000	4	210	5763224	998247	4697689	2417210
7km	90%	20000	4	215	3727899	521491	3179585	1485493
7km	90%	20000	4	185	5455285	799498	4606876	1934577
7km	90%	20000	4	217	3506882	510049	2965315	1506603
7km	90%	20000	4	195	2939331	452791	2451055	1441472
7km	90%	20000	4	219	4811833	696144	4080691	1959205
7km	90%	20000	4	346	5327520	843539	4429341	2048041
7km	90%	20000	4	232	4859123	720264	4095763	2070640
7km	90%	20000	4	188	3996275	578946	3366905	1961134
7km	90%	20000	4	259	6928682	903893	5946264	2548663
7km	90%	20000	4	178	4640943	672438	3933599	1778855
7km	90%	20000	4	224	3517509	504656	2979460	1589568
7km	90%	20000	4	261	4117826	603397	3489255	1731153
7km	90%	20000	4	247	5230563	683933	4493139	2175425
7km	90%	20000	4	243	4709562	661125	4007787	2035529
7km	90%	20000	4	171	5503624	808147	4632855	2163963
7km	90%	20000	4	184	3767918	549822	3187908	1584266
7km	90%	20000	4	176	2853063	446056	2382029	1469043
7km	90%	20000	4	230	4405766	633941	3748953	1765570
7km	90%	20000	4	233	5219165	731722	4436777	2074523
7km	90%	20000	4	214	6692185	954088	5676492	2355899
7km	90%	20000	4	159	3823635	625669	3171429	1837377
7km	90%	20000	4	212	6736442	956438	5733602	2192068
7km	90%	20000	4	223	4426867	645835	3748757	1701243
7km	90%	20000	4	149	3224128	488028	2700191	1446628
7km	90%	20000	4	229	4628840	622625	3959041	1760463
7km	90%	20000	4	197	4713187	736711	3907917	1654084
7km	90%	20000	4	256	3816335	547738	3241887	1512062
7km	90%	20000	4	193	4698393	666583	3989517	1782223
7km	90%	20000	4	200	2824085	449928	2341580	1272317
7km	90%	20000	4	172	4714915	683298	3983882	1769964
7km	90%	20000	4	217	3727958	545090	3167091	1454102
7km	90%	20000	4	191	4221511	680508	3507238	2039061
7km	90%	20000	4	203	3928105	556457	3308497	1689458
7km	90%	20000	4	205	4894870	714815	4124695	1800559
7km	90%	20000	4	206	5498023	842666	4619801	2027480
7km	90%	20000	4	222	3837744	555976	3251889	1722652
7km	90%	20000	4	189	3955882	576863	3344527	1792518
7km	90%	20000	4	267	5187468	749299	4399756	2132909
7km	90%	20000	4	197	3985665	635941	3317585	1719572
7km	90%	20000	4	179	4303869	654777	3615821	1812638
7km	90%	20000	4	176	4711467	710910	3947913	1667924
7km	90%	20000	4	196	4624643	672699	3904045	1895496
7km	90%	20000	4	180	4119730	643326	3419126	1548732
7km	90%	20000	4	166	3437788	492649	2921087	1484662
7km	90%	20000	4	198	5418313	770125	4598568	2366452
7km	90%	20000	4	172	5326080	828614	4437038	1889372
7km	90%	20000	4	182	3935686	607846	3278607	1779597
7km	90%	20000	4	241	5567926	727712	4786718	2507322
7km	90%	20000	4	173	3689393	515545	3141292	1694191
7km	90%	20000	4	182	4516934	663546	3807933	1748227
7km	90%	20000	4	200	3954507	578571	3337276	1691695
7km	90%	20000	4	226	5677622	738305	4890449	2541273
7km	90%	20000	4	188	4917096	771122	4081883	1845309
7km	90%	20000	4	263	4131143	622019	3451992	2004532
7km	90%	20000	4	252	4172230	599376	3529119	1641913
7km	90%	20000	4	161	3425906	534820	2870940	1246443
7km	90%	20000	4	220	3954496	546409	3379080	1801572
7km	90%	20000	4	235	5206613	793144	4333678	1981641
7km	90%	20000	4	210	4754328	635193	4076792	2015778
7km	90%	20000	4	187	4929617	767453	4123094	1705710
7km	90%	20000	4	278	4328589	527912	3767796	1821983
7km	90%	20000	4	224	3634181	539290	3063132	1561150
7km	90%	20000	4	252	3456056	571103	2844554	1682234
7km	90%	20000	4	177	4293561	707366	3543437	1807789
7km	90%	20000	4	389	4024181	548966	3442439	1667633
7km	90%	20000	4	235	4466296	598443	3810536	2054318
7km	90%	20000	4	211	4022221	555327	3436568	1772165
7km	90%	20000	4	305	5028082	690079	4278460	2102641
7km	90%	20000	4	185	3598330	563001	3013061	1591027
7km	90%	20000	4	221	5206847	769046	4391208	2053121
7km	90%	20000	4	227	3596283	564172	3006709	1503913
7km	90%	20000	4	248	4829609	742317	4044383	1746366
7km	90%	20000	4	201	6499655	863815	5590724	2127800
7km	90%	20000	4	177	4800149	743556	4028364	1788034
7km	90%	20000	4	231	4198054	588068	3582360	1500464
7km	90%	20000	4	262	4401809	667368	3685750	1940004
7km	90%	20000	4	190	4474219	678728	3759417	1772751
7km	90%	20000	4	215	5010758	716663	4242720	2049341
7km	90%	20000	4	276	4266016	617628	3600514	1606765
7km	90%	20000	4	156	3170530	514774	2629581	1367830
7km	90%	20000	4	218	4971518	721829	4210097	2075852
7km	90%	20000	4	222	3682453	539236	3076911	1608917
7km	90%	20000	4	235	4438128	657137	3732371	1763058
7km	90%	20000	4	205	4442216	674796	3726237	1925343
7km	90%	20000	4	199	4856219	701761	4099412	1763787
7km	90%	20000	4	251	3698681	507855	3159358	1990758
7km	90%	20000	4	200	3816089	564178	3213212	1926978
7km	90%	20000	4	182	4741049	730127	3948192	1775098
7km	90%	20000	4	204	2402660	381010	2002948	1282273
7km	90%	20000	4	228	4553858	521517	3946121	1745971
7km	90%	20000	4	200	4643430	651853	3923612	1998654
7km	90%	20000	4	203	2977144	471524	2486501	1435447
7km	90%	20000	4	208	4920245	683709	4195055	1843384
7km	90%	20000	4	266	5838588	913365	4849627	2718610
7km	90%	20000	4	170	3923304	595815	3290558	1633972
7km	90%	20000	4	206	4993207	727093	4219982	1975514
7km	90%	20000	4	202	4326976	656151	3609890	1762345
7km	90%	20000	4	257	4539437	710535	3778933	1955584
7km	90%	20000	4	234	4742763	750908	3947684	1849911
7km	90%	20000	4	220	4316274	542348	3708737	1997959
7km	90%	20000	4	196	5089389	695228	4319743	2112479
7km	90%	20000	4	201	4223694	653045	3534278	1900474
7km	90%	20000	4	180	3685332	552079	3112118	1620412
7km	90%	20000	4	240	6029132	904860	5054886	2755845
7km	90%	20000	4	162	3232127	504057	2692748	1359291
7km	90%	20000	4	191	5062714	809335	4220557	1985234
7km	90%	20000	4	263	6789862	989156	5749664	2569124
7km	90%	20000	4	175	4256363	689083	3538183	1617815
7km	90%	20000	4	161	3065612	505963	2538413	1421594
7km	90%	20000	4	204	4151914	617877	3478769	1594698
7km	90%	20000	4	183	2627432	335103	2271097	1630445
7km	90%	20000	4	209	3796949	540309	3230236	1791703
7km	90%	20000	4	224	5564798	801614	4713246	2233620
7km	90%	20000	4	215	3276877	484930	2768296	1643120
7km	90%	20000	4	197	3684619	574569	3082716	1559885
7km	90%	20000	4	274	5246692	776132	4416042	2400902
7km	90%	20000	4	175	4093524	615404	3431995	1678544
7km	90%	20000	4	204	4866504	770085	4045787	1865260
7km	90%	20000	4	210	3161094	407727	2734331	1781404
7km	90%	20000	4	209	5208709	779863	4363010	1923138
7km	90%	20000	4	294	5649759	900247	4694332	2701797
7km	90%	20000	4	259	5461718	903593	4474710	2503579
7km	90%	20000	4	231	5740902	833339	4852621	2069511
7km	90%	20000	4	177	3670100	503233	3140630	1562698
7km	90%	20000	4	167	3626347	552537	3014461	1629059
7km	90%	20000	4	182	4083565	638424	3415353	1509943
7km	90%	20000	4	162	3896734	576574	3277591	1589547
7km	90%	20000	4	226	7086240	985783	6037559	2408604
7km	90%	20000	4	246	3013145	422326	2560123	1497260
7km	90%	20000	4	231	4782897	709435	4041181	2011958
7km	90%	20000	4	181	4359071	675878	3642781	1608844
7km	90%	20000	4	325	3970655	632397	3307710	1740622
7km	90%	20000	4	273	5346920	707575	4601837	2288233
7km	90%	20000	4	250	5557296	816953	4698199	2316185
7km	90%	20000	4	191	4624094	723086	3858746	1722375
7km	90%	20000	4	238	4864434	646969	4176743	2021842
7km	90%	20000	4	196	4277828	645630	3605125	1708913
7km	90%	20000	4	185	4771437	684541	4021022	1825506
7km	90%	20000	4	231	4141356	605028	3488237	1910419
7km	90%	20000	4	230	3800614	552983	3222271	1755279
7km	90%	20000	4	206	5155445	772877	4321945	1953604
7km	90%	20000	4	192	4291975	680629	3567075	1771125
7km	90%	20000	4	179	3938424	609607	3299359	1735930
7km	90%	20000	4	207	4064761	553452	3472612	1850520
7km	90%	20000	4	239	5634140	763177	4803725	2291917
7km	90%	20000	4	274	4756402	650675	4064184	2202043
7km	90%	20000	4	235	4354703	673250	3637455	1830188
7km	90%	20000	4	242	4277796	644233	3595354	1803166
7km	90%	20000	4	268	4557228	537637	3967657	2041066
7km	90%	20000	4	182	3674735	584777	3056015	1538855
7km	90%	20000	4	190	3606847	537876	3033414	1579854
7km	90%	20000	4	371	5740116	850942	4822254	2407091
7km	90%	20000	4	188	3187190	523239	2639544	1357521
7km	90%	20000	4	274	5799572	797197	4946027	2398995
7km	90%	20000	4	176	4556825	666133	3849937	1726784
7km	90%	20000	4	184	4080929	622963	3419254	1653482
7km	90%	20000	4	187	4150083	603575	3513718	1612426
7km	90%	20000	4	221	3646221	531650	3083387	1514666
7km	90%	20000	4	221	6117711	884633	5145057	2291743
7km	90%	20000	4	227	4576172	647132	3887426	1799225
7km	90%	20000	4	164	3848743	599132	3208933	1637102
7km	90%	20000	4	220	4836312	651370	4128616	1912226
7km	90%	20000	4	194	4731414	672613	3998676	1800754
7km	90%	20000	4	244	7508354	1054863	6356488	2623893
7km	90%	20000	4	293	6057457	797155	5177233	2207366
7km	90%	20000	4	279	5936853	858154	5024682	2461165
7km	90%	20000	4	216	5179365	749557	4371754	1961683
7km	90%	20000	4	293	5010073	681708	4287172	2109941
7km	90%	20000	4	248	3941616	587537	3329522	1523104
7km	90%	20000	4	193	5488848	796336	4639961	1942890
7km	90%	20000	4	204	3215537	498841	2698256	1456978
7km	90%	20000	4	145	4584586	660364	3878168	1515583
7km	90%	20000	4	174	4057882	657825	3366035	1614980
7km	90%	20000	4	231	4264273	570776	3666277	1976444
7km	90%	20000	4	252	4693857	711856	3932303	1814271
7km	90%	20000	4	237	4654656	628372	3995277	1811685
7km	90%	20000	4	208	4733502	708519	3972310	1941833
7km	90%	20000	4	185	3948150	589458	3316383	1660498
7km	90%	20000	4	183	6612235	884193	5620883	2320236
7km	90%	20000	4	211	5519748	805213	4621089	2015766
7km	90%	20000	4	203	5408411	801165	4553542	2236653
7km	90%	20000	4	184	5421023	829655	4534038	2062278
7km	90%	20000	4	248	3888143	616765	3244540	1622223
7km	90%	20000	4	179	4284563	637571	3590561	1728339
7km	90%	20000	4	262	5451397	725835	4688645	2430407
7km	90%	20000	4	166	4404073	710647	3626099	1697769
7km	90%	20000	4	233	5401493	805495	4523970	2352147
7km	90%	20000	4	211	4094410	613893	3444189	1826886
7km	90%	20000	4	225	3722978	506608	3189258	1669219
7km	90%	20000	4	226	3957746	553617	3377164	1600100
7km	90%	20000	4	243	4871790	690628	4136420	2015255
7km	90%	20000	4	184	4326151	665957	3602298	1773599
7km	90%	20000	4	222	4566730	728663	3794938	1737470
7km	90%	20000	4	306	4948382	715681	4172826	2247668
7km	90%	20000	4	176	2721821	401654	2296342	1487704
7km	90%	20000	4	295	3956582	586142	3336948	2144936
7km	90%	20000	4	196	5556687	750388	4732034	1973774
7km	90%	20000	4	190	4514928	693554	3791977	2035511
7km	90%	20000	4	229	3809253	600961	3176060	1487979
7km	90%	20000	4	254	5824786	868290	4898715	2646421
7km	90%	20000	4	155	3861889	535273	3291716	1530570
7km	90%	20000	4	171	2408157	402955	1980426	1223205
7km	90%	20000	4	194	5412886	837718	4522697	1968279
7km	90%	20000	4	234	4033900	588137	3410628	1584845
7km	90%	20000	4	199	3494920	560694	2902624	1705636
7km	90%	20000	4	195	4521306	694317	3762170	1629301
7km	90%	20000	4	204	3694892	489049	3187160	1489663
7km	90%	20000	4	174	5268340	760236	4450256	1923105
7km	90%	20000	4	215	3934178	586570	3321132	1715587
7km	90%	20000	4	186	4159477	647185	3473528	1704590
7km	90%	20000	4	231	5266156	751574	4476455	2179608
7km	90%	20000	4	248	5567178	813084	4687327	2423018
7km	90%	20000	4	180	3544158	515962	2993464	1618293
7km	90%	20000	4	190	4282017	673039	3573992	2136315
7km	90%	20000	4	229	4291716	644824	3577601	2038401
7km	90%	20000	4	298	6575064	995515	5513507	2570306
7km	90%	20000	4	273	3716093	505333	3179679	1728987
7km	90%	20000	4	227	3678692	565580	3074757	1644039
7km	90%	20000	4	169	4392540	643381	3716434	1660690
7km	90%	20000	4	207	4224451	583060	3601337	1750922
7km	90%	20000	4	179	3545660	490775	3021794	1687570
7km	90%	20000	4	204	4255033	608931	3622793	1735614
7km	90%	20000	4	219	3917448	554439	3331843	1832973
7km	90%	20000	4	229	5842194	868613	4916977	2331201
7km	90%	20000	4	217	4008935	647997	3322620	1526527
7km	90%	20000	4	197	4734791	755935	3944015	1791502
7km	90%	20000	4	322	4073576	575769	3463229	1669486
7km	90%	20000	4	278	3811504	564405	3197564	1771418
7km	90%	20000	4	194	3542359	527266	2952522	1605364
7km	90%	20000	4	227	5317757	794845	4464920	2061756
7km	90%	20000	4	271	4720039	693324	3976410	1841054
7km	90%	20000	4	221	4833042	788553	3987801	2016025
7km	90%	20000	4	191	5097937	791057	4229319	1980149
7km	90%	20000	4	219	4220367	562049	3612395	1897988
7km	90%	20000	4	203	5327674	677699	4610957	2052749
7km	90%	20000	4	168	2993176	490066	2478010	1496680
7km	90%	20000	4	197	5267875	734042	4494946	1912917
7km	90%	20000	4	227	6970267	959673	5949275	2595432
7km	90%	20000	4	228	4356052	643237	3679484	1785824
7km	90%	20000	4	249	6428078	917516	5428009	2702576
7km	90%	20000	4	179	4072492	633007	3411570	1725516
7km	90%	20000	4	317	5013377	619302	4328068	2041304
7km	90%	20000	4	233	3548287	598144	2914924	1827245
7km	90%	20000	4	202	5540346	822325	4648160	2282742
7km	90%	20000	4	221	4181040	571934	3582824	2129994
7km	90%	20000	4	226	5832672	828448	4958424	2052796
7km	90%	20000	4	185	4086679	543619	3506603	1832801
7km	90%	20000	4	179	4508778	654068	3810738	1551965
7km	90%	20000	4	235	5320140	694990	4585478	2248251
7km	90%	20000	4	227	4348097	665425	3642065	1815149
7km	90%	20000	4	160	3673819	585930	3024963	1583180
7km	90%	20000	4	236	4656772	793118	3828617	1677177
7km	90%	20000	4	179	3376186	502985	2847353	1560430
7km	90%	20000	4	198	5284155	757697	4462915	2212252
7km	90%	20000	4	181	4462295	699810	3704941	1934181
7km	90%	20000	4	303	4974987	619715	4309271	2408047
7km	90%	20000	4	210	4187332	666897	3488469	1982024
7km	90%	20000	4	221	3852546	560770	3245667	1924656
7km	90%	20000	4	238	4994384	766674	4172550	2201174
7km	90%	20000	4	168	3622421	543357	3042940	1543281
7km	90%	20000	4	213	4589452	693261	3860769	1781859
7km	90%	20000	4	189	3767219	513233	3211199	1623414
7km	90%	20000	4	285	3076443	413549	2631969	1502413
7km	90%	20000	4	275	4472304	723535	3682744	1938716
7km	90%	20000	4	218	4297998	661914	3607236	1859250
7km	90%	20000	4	273	6051440	785291	5229774	2098236
7km	90%	20000	4	231	5530363	777756	4677616	2146942
7km	90%	20000	4	191	4004944	582883	3389537	1686733
7km	90%	20000	4	237	3837533	492417	3292298	1751113
7km	90%	20000	4	223	3794437	553263	3205848	1594137
7km	90%	20000	4	217	4446798	698814	3704648	1668330
7km	90%	20000	4	199	5385862	838407	4496017	2207780
7km	90%	20000	4	222	4305158	615574	3669260	1658454
7km	90%	20000	4	251	5374965	751635	4554751	2098286
7km	90%	20000	4	175	3693685	511018	3160819	1272174
7km	90%	20000	4	334	6426205	906539	5430510	2474054
7km	90%	20000	4	234	5153381	784421	4325093	1899643
7km	90%	20000	4	218	7377977	1020355	6288338	2767372
7km	90%	20000	4	188	3691073	545541	3122615	1526900
7km	90%	20000	4	176	3068319	499116	2548234	1611113
7km	90%	20000	4	214	4393803	606355	3759193	1853469
7km	90%	20000	4	192	5225771	815904	4355466	1735826
7km	90%	20000	4	186	5817341	797091	4971938	2057025
7km	90%	20000	4	254	3716929	585657	3102239	1932894
7km	90%	20000	4	264	4402594	587109	3760515	2044013
7km	90%	20000	4	221	5538030	874582	4618911	2150328
7km	90%	20000	4	166	4008169	623003	3350289	1552037
7km	90%	20000	4	191	4616501	700987	3877952	1682778
7km	90%	20000	4	272	4642375	691753	3904927	1904030
7km	90%	20000	4	203	4281304	669078	3575978	1702360
7km	90%	20000	4	237	4205395	652805	3517407	1766704
7km	90%	20000	4	187	5078882	762146	4266729	2249132
7km	90%	20000	4	212	4396310	704511	3642081	1804381
7km	90%	20000	4	174	3503707	529335	2941759	1648730
7km	90%	20000	4	192	4074483	616106	3409296	1594048
7km	90%	20000	4	178	4496036	703063	3738210	1836304
7km	90%	20000	4	218	3388217	513631	2846145	1803150
7km	90%	20000	4	189	5911907	814118	5054351	2203443
7km	90%	20000	4	255	3456445	499516	2925454	1515562
7km	90%	20000	4	218	5963317	805892	5106033	2160605
7km	90%	20000	4	232	5074751	690518	4341229	2250557
7km	90%	20000	4	236	6501527	875150	5559913	2435685
7km	90%	20000	4	217	5195588	786225	4359080	1847852
7km	90%	20000	4	202	5035554	734916	4246057	2343505
7km	90%	20000	4	194	5548916	801780	4681553	2007164
7km	90%	20000	4	250	6118768	838011	5209311	2709870
7km	90%	20000	4	209	3603757	535089	3034753	1731388
7km	90%	20000	4	198	4093939	591334	3478282	1813401
7km	90%	20000	4	176	4250159	623596	3573064	1684102
7km	90%	20000	4	169	3647381	576458	3016506	1395878
7km	90%	20000	4	179	5234980	783969	4362141	2134686
7km	90%	20000	4	193	4401418	644578	3714763	1894605
7km	90%	20000	4	235	4461045	675703	3743998	1842698
7km	90%	20000	4	253	4363879	621320	3706364	1739389
7km	90%	20000	4	218	3911530	573273	3299435	1689517
7km	90%	20000	4	205	5877269	918831	4889030	2103028
7km	90%	20000	4	210	4794757	630279	4123003	2236951
7km	90%	20000	4	194	3727837	515094	3144751	1584534
7km	90%	20000	4	242	4165999	604744	3520270	1711899
7km	90%	20000	4	236	4586639	673923	3859214	2078447
7km	90%	20000	4	247	4656133	614180	3992835	1997467
7km	90%	20000	4	218	4173380	608947	3521830	1882549
7km	90%	20000	4	253	4465885	644347	3778048	2002455
7km	90%	20000	4	252	5198546	732501	4405017	2058162
7km	90%	20000	4	186	3253149	446595	2788484	1571826
7km	90%	20000	4	300	3972286	636106	3306792	1892143
7km	90%	20000	4	185	4296978	640077	3598956	1846143
7km	90%	20000	4	190	3682463	552211	3089665	1492976
7km	90%	20000	4	220	4558716	667197	3854173	1951808
7km	90%	20000	4	234	5596893	764722	4784271	2232080
7km	90%	20000	4	201	3869946	617323	3209731	1627558
7km	90%	20000	4	185	5218163	812802	4364521	1755360
7km	90%	20000	4	181	4092243	573494	3495709	1657484
7km	90%	20000	4	188	3806060	570787	3200887	1617255
7km	90%	20000	4	222	4184830	619997	3520237	1742431
7km	90%	20000	4	235	5012163	690568	4254592	1971362
7km	90%	20000	4	217	5447512	763767	4654327	1899981
7km	90%	20000	4	155	4305023	692455	3557367	1584519
7km	90%	20000	4	191	4006240	566881	3401766	1742740
7km	90%	20000	4	224	4616177	704550	3869654	2189261
7km	90%	20000	4	240	4581844	728357	3805607	2043345
7km	90%	20000	4	178	3626323	566438	3023708	1387234
7km	90%	20000	4	187	5130733	720785	4362885	2099627
7km	90%	20000	4	155	3952006	555517	3365484	1597491
7km	90%	20000	4	165	3563576	541743	2996391	1454601
7km	90%	20000	4	246	5093737	722928	4293798	2404852
7km	90%	20000	4	159	3721178	601388	3081014	1351250
7km	90%	20000	4	184	3662609	557188	3038338	1666505
7km	90%	20000	4	243	4985937	673268	4276420	2008219
7km	90%	20000	4	199	4260869	578447	3645662	1773585
7km	90%	20000	4	251	5741489	840767	4846991	2481624
7km	90%	20000	4	187	3853413	570976	3251786	1644662
7km	90%	20000	4	175	3969358	612326	3314320	1540281
7km	90%	20000	4	197	4063317	594855	3428672	1820400
7km	90%	20000	4	246	4518078	650962	3812558	1943562
7km	90%	20000	4	188	3889113	598265	3255398	1597316
7km	90%	20000	4	274	4422299	628502	3761661	2041117
7km	90%	20000	4	248	3238495	504609	2692914	1778932
7km	90%	20000	4	204	3962557	581651	3357210	1689838
7km	90%	20000	4	164	3102472	513981	2554434	1428164
7km	90%	20000	4	180	4789736	715224	3988382	1833581
7km	90%	20000	4	279	3660825	576273	3058678	1685132
7km	90%	20000	4	204	4448709	721438	3693730	2033836
7km	90%	20000	4	193	4727994	708579	3959277	1739720
7km	90%	20000	4	195	4196818	589317	3572396	1873502
7km	90%	20000	4	191	4027964	592891	3403157	1628434
7km	90%	20000	4	181	3163158	474541	2636808	1688387
7km	90%	20000	4	204	4480350	694708	3732000	1619164
7km	90%	20000	4	204	4019844	564895	3383344	1882734
7km	90%	20000	4	249	5805272	884927	4855175	2436022
7km	90%	20000	4	173	4494467	691662	3754213	1806147
7km	90%	20000	4	200	5507122	826901	4622091	2207957
7km	90%	20000	4	147	3869267	652988	3187061	1502803
7km	90%	20000	4	212	3632670	545149	3061158	1576586
7km	90%	20000	4	164	4923800	753990	4114242	1878436
7km	90%	20000	4	185	4267116	580117	3652293	1770798
7km	90%	20000	4	236	5239165	754509	4428207	2209481
7km	90%	20000	4	242	6141901	876836	5204983	2281206
7km	90%	20000	4	161	3354015	506864	2814155	1462243
7km	90%	20000	4	186	4326164	676667	3619603	1741198
7km	90%	20000	4	209	3902128	560057	3314716	1715374
7km	90%	20000	4	198	4955068	736081	4189475	1889003
7km	90%	20000	4	240	4775085	784581	3934019	2069262
7km	90%	20000	4	210	3960411	569316	3348235	1614070
7km	90%	20000	4	193	3336872	506405	2811525	1409587
7km	90%	20000	4	177	4898214	622696	4225179	1833054
7km	90%	20000	4	225	5582862	814220	4726759	1905890
7km	90%	20000	4	189	3404063	553076	2804178	1677812
7km	90%	20000	4	224	3376196	477557	2869000	2050328
7km	90%	20000	4	227	6040619	793211	5203358	2338714
7km	90%	20000	4	191	5336115	799456	4476682	2092133
7km	90%	20000	4	263	6231066	812372	5375562	2404748
7km	90%	20000	4	187	3831258	520576	3280189	1607562
7km	90%	20000	4	245	3472916	489343	2952929	1590023
7km	90%	20000	4	275	5463216	778364	4640301	2121359
7km	90%	20000	4	223	4128997	617915	3477630	2186715
7km	90%	20000	4	247	3911982	635396	3236923	1684271
7km	90%	20000	4	260	3196342	474659	2700697	1780498
7km	90%	20000	4	272	4704150	582050	4075540	1974537
7km	90%	20000	4	207	2917814	458116	2409845	1332999
7km	90%	20000	4	202	4111981	668673	3394880	1663427
7km	90%	20000	4	204	5767224	787095	4920399	2023447
7km	90%	20000	4	215	4277986	612645	3630438	1801333
7km	90%	20000	4	251	4168184	526615	3602152	1785457
7km	90%	20000	4	180	4835421	662016	4124244	1815485
7km	90%	20000	4	238	4143889	568164	3532920	1866575
7km	90%	20000	4	268	4017560	621292	3346534	1672875
7km	90%	20000	4	177	4702266	689045	3957051	1918643
7km	90%	20000	4	210	4474349	592533	3843582	1829977
7km	90%	20000	4	188	4822897	741039	4040496	1935995
7km	90%	20000	4	352	4959703	659362	4239598	2206631
7km	90%	20000	4	223	5017757	728658	4230810	2221353
7km	90%	20000	4	206	4134484	614434	3475989	1704644
7km	90%	20000	4	227	5527398	735336	4727363	2225387
7km	90%	20000	4	222	5183781	715115	4414957	1968062
7km	90%	20000	4	231	4543641	689922	3808928	1965626
7km	90%	20000	4	198	5320301	738040	4520291	2163323
7km	90%	20000	4	209	3773801	539425	3185011	1757930
7km	90%	20000	4	191	3737727	529928	3173609	1688337
7km	90%	20000	4	149	2863423	481444	2358701	1290348
7km	90%	20000	4	207	4160529	593064	3541644	1484519
7km	90%	20000	4	174	4804691	726948	4024300	1630407
7km	90%	20000	4	281	4652330	736366	3864193	2317976
7km	90%	20000	4	204	3219621	470456	2723939	1355411
7km	90%	20000	4	234	4701796	689280	3961598	2095302
7km	90%	20000	4	270	4527235	640272	3843845	1780644
7km	90%	20000	4	246	3421911	479611	2917664	1562147
7km	90%	20000	4	261	5030121	734538	4235247	2299069
7km	90%	20000	4	267	4519461	586813	3887920	1812535
7km	90%	20000	4	297	5538469	735300	4771505	2394919
7km	90%	20000	4	208	5213312	701407	4452987	2213116
7km	90%	20000	4	218	4995367	635205	4320488	2111116
7km	90%	20000	4	319	5550134	754550	4746409	2136419
7km	90%	20000	4	260	4136104	663078	3439797	1747954
7km	90%	20000	4	163	3539584	513550	3004692	1619865
7km	90%	20000	4	166	3286749	544730	2718221	1284995
7km	90%	20000	4	242	3511507	502088	2977395	1673171
7km	90%	20000	4	263	6377093	872916	5410673	2673997
7km	90%	20000	4	196	5290134	762107	4472739	2113041
7km	90%	20000	4	255	3760979	584273	3135417	1520949
7km	90%	20000	4	178	5189520	791089	4360876	1779896
7km	90%	20000	4	179	4142011	676570	3415200	1802112
7km	90%	20000	4	180	5222807	743352	4437581	1945233
7km	90%	20000	4	215	4062192	582522	3457927	1830136
7km	90%	20000	4	156	4462840	692065	3710893	1581850
7km	90%	20000	4	191	4281668	664549	3577854	1996180
7km	90%	20000	4	193	4262845	691998	3527012	1909119
7km	90%	20000	4	228	6332432	848321	5417641	2375575
7km	90%	20000	4	221	4798534	652990	4095945	2114428
7km	90%	20000	4	347	5087314	721842	4320764	2053825
7km	90%	20000	4	268	3551532	480743	3043166	1766495
7km	90%	20000	4	203	4257752	622238	3594429	1530482
7km	90%	20000	4	176	4166690	641356	3488126	1451113
7km	90%	20000	4	214	3472253	513435	2905247	1651228
7km	90%	20000	4	185	3996660	652690	3310833	1642955
7km	90%	20000	4	219	3865305	592444	3228315	1607305
7km	90%	20000	4	218	4101640	627648	3445456	1594419
7km	90%	20000	4	178	4462498	678550	3753441	1670625
7km	90%	20000	4	308	5969796	805182	5127752	2528227
7km	90%	20000	4	274	3907775	602274	3268766	1782120
7km	90%	20000	4	194	3521560	549785	2953014	1537354
7km	90%	20000	4	205	3886208	605539	3246083	1602590
7km	90%	20000	4	219	4112295	624994	3448860	1844206
7km	90%	20000	4	214	3466435	533801	2892514	1528440
7km	90%	20000	4	165	3286505	468620	2789290	1549809
7km	90%	20000	4	170	4286153	702563	3556594	1897767
7km	90%	20000	4	176	3600655	545680	3015527	1654320
7km	90%	20000	4	204	4539544	708895	3799093	1908969
7km	90%	20000	4	186	4247338	684589	3524438	1677058
7km	90%	20000	4	194	4967176	692449	4239730	2095087
7km	90%	20000	4	207	6098128	898252	5122631	2278221
7km	90%	20000	4	126	3176436	478608	2680916	1350324
7km	90%	20000	4	215	4100647	605198	3466332	1887341
7km	90%	20000	4	240	5253464	761942	4447333	2198906
7km	90%	20000	4	202	3767420	579890	3159112	1746239
7km	90%	20000	4	173	3369930	506269	2815168	1412536
7km	90%	20000	4	239	4794299	655013	4086710	2063420
7km	90%	20000	4	248	5275761	643209	4578832	2156242
7km	90%	20000	4	205	3876777	537108	3308880	1761380
7km	90%	20000	4	269	4709372	696726	3953397	1930672
7km	90%	20000	4	201	3671233	526693	3105619	1806677
7km	90%	20000	4	225	3527899	515314	2990051	1528431
7km	90%	20000	4	216	4414369	588804	3787618	2006587
7km	90%	20000	4	169	3232848	455048	2742655	1597362
7km	90%	20000	4	176	3993433	632121	3316850	1505962
7km	90%	20000	4	198	5207568	865677	4290937	2146713
7km	90%	20000	4	196	3703026	578879	3089582	1789283
7km	90%	20000	4	220	4968954	804029	4113933	1934888
7km	90%	20000	4	197	4696417	634412	4026589	1893450
7km	90%	20000	4	208	4424721	709475	3672713	1734942
7km	90%	20000	4	239	4782492	600992	4136619	1971922
7km	90%	20000	4	227	4300700	509243	3760552	1909909
7km	90%	20000	4	198	3773967	549338	3198342	1641723
7km	90%	20000	4	202	5210059	741415	4427148	2020004
7km	90%	20000	4	205	3790472	540370	3214060	1620588
7km	90%	20000	4	248	6577952	828455	5694842	2280835
7km	90%	20000	4	198	4070653	635329	3404143	1762176
7km	90%	20000	4	193	5356293	733959	4589067	1992113
7km	90%	20000	4	182	5133524	833509	4242552	1840504
7km	90%	20000	4	168	5509457	813761	4641622	1808605
7km	90%	20000	4	205	4237337	647124	3548037	1793289
7km	90%	20000	4	193	4337119	687372	3588830	2017598
7km	90%	20000	4	201	4505942	634459	3842993	1952629
7km	90%	20000	4	180	3679016	548587	3102448	1619797
7km	90%	20000	4	192	4109954	669417	3402321	1522567
7km	90%	20000	4	189	3533759	535928	2952903	1495035
7km	90%	20000	4	205	5384797	768228	4559978	1976932
7km	90%	20000	4	205	4254937	615715	3565004	1938649
7km	90%	20000	4	188	5645018	845761	4748889	2038637
7km	90%	20000	4	269	4748529	651986	4049073	1796205
7km	90%	20000	4	193	4793635	682754	4042969	1909881
7km	90%	20000	4	196	4884599	815213	4020624	2183881
7km	90%	20000	4	188	3317928	534185	2744911	1567836
7km	90%	20000	4	207	4372878	615628	3693080	1824199
7km	90%	20000	4	208	4885713	685903	4160979	1802267
7km	90%	20000	4	201	4333844	624796	3688199	1876934
7km	90%	20000	4	276	5753676	808319	4897537	2297164
7km	90%	20000	4	174	2970466	415958	2516340	1215947
7km	90%	20000	4	189	4721980	798618	3884779	1927712
7km	90%	20000	4	187	3547367	553835	2968562	1538351
7km	90%	20000	4	244	3844199	542599	3246991	1635530
7km	90%	20000	4	198	3462615	568733	2858813	1533114
7km	90%	20000	4	273	5892097	851241	4960935	2541856
7km	90%	20000	4	200	5154579	701555	4418442	1955041
7km	90%	20000	4	163	4138974	670048	3431274	1651142
7km	90%	20000	4	209	3870410	554562	3257512	1732855
7km	90%	20000	4	225	3797118	618030	3141763	1649115
7km	90%	20000	4	174	4008898	656858	3319496	1657402
7km	90%	20000	4	209	4953911	724315	4164479	1837900
7km	90%	20000	4	218	4228402	658277	3534738	1823256
7km	90%	20000	4	197	3833212	544894	3260204	1468427
7km	90%	20000	4	167	3431926	527031	2880826	1472547
7km	90%	20000	4	160	5314596	816338	4459048	1801753
7km	90%	20000	4	188	4392654	685679	3644172	1713247
7km	90%	20000	4	282	4932451	674778	4222181	2243182
7km	90%	20000	4	169	3349944	537671	2769799	1401666
7km	90%	20000	4	267	5693103	798343	4827560	2202999
7km	90%	20000	4	163	3359758	468920	2848261	1440015
7km	90%	20000	4	257	5190406	776345	4368844	2338858
7km	90%	20000	4	223	3788492	578501	3163376	1817266
7km	90%	20000	4	216	3597680	438051	3128462	1852475
7km	90%	20000	4	203	3607382	506160	3079498	1757905
7km	90%	20000	4	205	4009110	602553	3369497	1651923
7km	90%	20000	4	216	6572437	974952	5512539	2413969
7km	90%	20000	4	222	5489696	781689	4647075	1995062
7km	90%	20000	4	260	4976261	745638	4181966	2102064
7km	90%	20000	4	339	5356111	743812	4556805	2102693
7km	90%	20000	4	210	6472807	880871	5547296	2276107
7km	90%	20000	4	213	5840228	830942	4927701	2341125
7km	90%	20000	4	174	3496823	528091	2940551	1351126
7km	90%	20000	4	243	2971122	443241	2503966	1705800
7km	90%	20000	4	224	3859456	588245	3254091	1723891
7km	90%	20000	4	163	4408748	702420	3655438	1482666
7km	90%	20000	4	202	4491228	711467	3699698	1964182
7km	90%	20000	4	239	4183084	597120	3538411	1886992
7km	90%	20000	4	236	3513774	544489	2933720	1593718
7km	90%	20000	4	213	4133128	612061	3483558	1623823
7km	90%	20000	4	233	4251123	660471	3550396	1803301
7km	90%	20000	4	287	6239932	947663	5197447	2463924
7km	90%	20000	4	197	4590010	708921	3826502	2090414
7km	90%	20000	4	233	3156943	462804	2668324	1537592
7km	90%	20000	4	274	6059678	862364	5125603	2597154
7km	90%	20000	4	259	5297692	759864	4499644	2081516
7km	90%	20000	4	212	4455965	723391	3696645	1783085
7km	90%	20000	4	210	3521706	469588	3013549	1817026
7km	90%	20000	4	210	3331856	444338	2873646	1650257
7km	90%	20000	4	267	6004668	935076	4990524	2923803
7km	90%	20000	4	168	3706079	539363	3141041	1556009
7km	90%	20000	4	215	6507660	932314	5495300	2250108
7km	90%	20000	4	204	4960356	728037	4184176	1866213
7km	90%	20000	4	206	4061894	546406	3480460	1674914
7km	90%	20000	4	267	5568420	787096	4744150	2366174
7km	90%	20000	4	219	5100619	734977	4331558	2008483
7km	90%	20000	4	224	5176164	746648	4378305	2141859
7km	90%	20000	4	276	4603383	686035	3881200	1955919
7km	90%	20000	4	213	3656639	525349	3092173	1607847
7km	90%	20000	4	196	4059220	607909	3407618	1696200
7km	90%	20000	4	204	4901194	702020	4139049	2219089
7km	90%	20000	4	217	4472996	667976	3760746	1674019
7km	90%	20000	4	214	4613412	719258	3818189	1974431
7km	90%	20000	4	212	5163645	728119	4399838	2081674
7km	90%	20000	4	186	3617684	549981	3045596	1625974
7km	90%	20000	4	189	4573448	695124	3840529	1524941
7km	90%	20000	4	251	4553060	728048	3781237	2001632
7km	90%	20000	4	211	4477993	622232	3809039	1810509
7km	90%	20000	4	174	4272749	605417	3633515	1759018
7km	90%	20000	4	187	3679647	578988	3049062	1692307
7km	90%	20000	4	188	5008725	702248	4268623	2011291
7km	90%	20000	4	233	4105347	656018	3417417	1777500
7km	90%	20000	4	200	4956266	728928	4183880	2123449
7km	90%	20000	4	187	5344816	712077	4567667	1891773
7km	90%	20000	4	187	4225333	660047	3521675	1676823
7km	90%	20000	4	184	3830700	558736	3228647	1800960
7km	90%	20000	4	219	5245747	668223	4528568	1938186
7km	90%	20000	4	319	5015919	663309	4321427	1842017
7km	90%	20000	4	155	4435982	677978	3727205	1587504
7km	90%	20000	4	185	4473716	720025	3707556	1775987
7km	90%	20000	4	181	4625972	709809	3870631	1575516
7km	90%	20000	4	229	4372651	621277	3710086	2117101
7km	90%	20000	4	179	4956110	702346	4200762	1857186
7km	90%	20000	4	221	4854508	766012	4009794	1812425
7km	90%	20000	4	231	4228991	626176	3564136	1917580
7km	90%	20000	4	199	4964193	777449	4117803	1895367
7km	90%	20000	4	177	4592110	775933	3748762	2087436
7km	90%	20000	4	241	5854190	825921	4961493	2383426
7km	90%	20000	4	302	4731053	550463	4148640	2200132
7km	90%	20000	4	286	4450976	659223	3750896	1742890
7km	90%	20000	4	226	5084567	760214	4275376	1864569
7km	90%	20000	4	217	5263240	772591	4438165	2084679
7km	90%	20000	4	244	3518824	560655	2924512	1458134
7km	90%	20000	4	285	4757670	696394	4020741	1803134
7km	90%	20000	4	183	4531755	698575	3791620	1722639
7km	90%	20000	4	281	6641776	877162	5706237	2342244
7km	90%	20000	4	215	5651830	859313	4721880	2234909
7km	90%	20000	4	142	3080219	479491	2581621	1233360
7km	90%	20000	4	250	4429383	559877	3836053	1963809
7km	90%	20000	4	237	5989491	810325	5134276	2303568
7km	90%	20000	4	207	4937635	812920	4073298	1954207
7km	90%	20000	4	190	3320488	514659	2750206	1523874
7km	90%	20000	4	190	3760011	541429	3188434	1769638
7km	90%	20000	4	196	6376363	845771	5458661	2064090
7km	90%	20000	4	265	5975545	846623	5030579	2285222
7km	90%	20000	4	179	3593268	539301	3013240	1563986
7km	90%	20000	4	216	4767506	695494	4019767	2172642
7km	90%	20000	4	194	5490488	774289	4681339	2079293
7km	90%	20000	4	205	3490213	491036	2942238	1573519
7km	90%	20000	4	176	3772047	556069	3171366	1469658
7km	90%	20000	4	158	4512884	636876	3845899	1508396
7km	90%	20000	4	180	2959415	469766	2467378	1570377
7km	90%	20000	4	188	5425633	872648	4487767	2114145
7km	90%	20000	4	206	2766905	421814	2317602	1500251
7km	90%	20000	4	151	3765838	588760	3154614	1434021
7km	90%	20000	4	188	4479284	617016	3818949	1817873
7km	90%	20000	4	183	4109957	640541	3433591	1778663
7km	90%	20000	4	226	3221567	464660	2717733	1683676
7km	90%	20000	4	210	4431548	680431	3713261	1778554
7km	90%	20000	4	223	7013792	1010848	5925340	2396890
7km	90%	20000	4	223	6561526	844676	5664441	2361010
7km	90%	20000	4	189	3905274	594894	3268910	1618714
7km	90%	20000	4	196	6322612	926780	5336684	2224421
7km	90%	20000	4	174	4401485	718422	3632863	1967760
7km	90%	20000	4	209	4407428	673482	3681994	1791833
7km	90%	20000	4	231	3762884	572377	3158224	1728237
7km	90%	20000	4	209	4059310	580432	3424790	1706929
7km	90%	20000	4	306	5239849	738591	4468192	2157129
7km	90%	20000	4	226	6587617	873492	5619445	2312823
7km	90%	20000	4	208	5047699	649738	4366001	1918808
7km	90%	20000	4	192	3763990	599629	3126645	1479178
7km	90%	20000	4	258	4675157	716965	3928052	1853695
7km	90%	20000	4	199	3045367	412007	2604540	1579056
7km	90%	20000	4	175	3437419	510601	2893755	1467118
7km	90%	20000	4	235	5847748	814631	4973517	2317573
7km	90%	20000	4	204	4453583	683157	3678819	1748623
7km	90%	20000	4	197	3621242	502308	3082073	1531179
7km	90%	20000	4	228	3958467	594671	3299859	1765833
7km	90%	20000	4	232	4799002	722319	4001089	2057824
7km	90%	20000	4	190	4319755	608844	3673346	1793164
7km	90%	20000	4	288	4434998	599291	3777605	1994298
7km	90%	20000	4	370	4167062	594936	3539870	2158841
7km	90%	20000	4	186	3115230	450787	2638773	1545306
7km	90%	20000	4	182	3811943	526300	3243604	1676684
7km	90%	20000	4	173	3375336	513940	2830140	1443319
7km	90%	20000	4	250	5117765	742202	4333242	2096286
7km	90%	20000	4	180	4158144	637825	3479569	1629448
7km	90%	20000	4	223	3887786	559736	3298311	1824899
7km	90%	20000	4	252	6035063	743681	5258152	2393910
7km	90%	20000	4	186	4554926	721384	3789605	1830187
7km	90%	20000	4	200	4084764	613140	3448870	1640087
7km	90%	20000	4	196	3701587	584602	3083047	1886056
7km	90%	20000	4	291	5146641	753036	4355254	2028591
7km	90%	20000	4	228	5207673	749627	4376970	2268359
7km	90%	20000	4	245	6356280	889279	5359954	2196265
7km	90%	20000	4	168	4089491	619657	3425308	1844599
7km	90%	20000	4	209	6222265	820253	5344822	2411557
7km	90%	20000	4	221	4070195	608781	3429736	1740972
7km	90%	20000	4	189	3383875	499990	2856902	1582793
7km	90%	20000	4	227	4724168	686169	4007032	1957604
7km	90%	20000	4	219	3383559	537865	2809206	1372574
7km	90%	20000	4	190	3707709	561673	3121754	1601685
7km	90%	20000	4	186	5791188	829219	4923956	1902864
7km	90%	20000	4	219	3980176	563788	3380739	1589293
7km	90%	20000	4	193	4256259	648857	3561354	2007790
7km	90%	20000	4	184	3121934	459063	2647298	1552936
7km	90%	20000	4	220	4088274	572969	3459375	1834667
7km	90%	20000	4	226	4481664	649883	3785336	1577514
7km	90%	20000	4	243	4013433	539262	3421720	2033672
7km	90%	20000	4	266	4589292	723849	3816931	2064815
7km	90%	20000	4	194	5350784	822787	4461995	2156175
7km	90%	20000	4	179	4244446	602433	3595521	1540122
7km	90%	20000	4	309	5642559	742466	4867845	2432887
7km	90%	20000	4	180	5188400	845987	4261557	2100045
7km	90%	20000	4	217	4118111	575017	3498933	1877581
7km	90%	20000	4	260	3849076	533213	3275351	1799743
7km	90%	20000	4	264	5489163	780122	4662638	2186689
7km	90%	20000	4	155	3959253	652678	3250752	1539237
7km	90%	20000	4	165	4156165	621473	3501821	1549314
7km	90%	20000	4	187	2835178	446788	2370726	1548561
7km	90%	20000	4	267	5362594	768697	4534846	2412734
7km	90%	20000	4	213	3372544	527489	2828320	1536991
7km	90%	20000	4	205	4859858	762401	4063501	2107453
7km	90%	20000	4	285	5076258	698722	4335332	2080579
7km	90%	20000	4	246	5321633	824833	4456110	2168886
7km	90%	20000	4	199	3526955	495042	2993663	1660047
7km	90%	20000	4	358	4754204	656201	4065439	2065375
7km	90%	20000	4	186	2968745	437285	2509518	1424479
7km	90%	20000	4	188	3236941	471486	2745672	1392650
7km	90%	20000	4	204	4966822	691013	4239814	1791473
7km	90%	20000	4	215	4155403	640212	3466837	1707566
7km	90%	20000	4	172	4391656	604367	3725695	1817266
7km	90%	20000	4	234	5371706	628019	4678023	2107120
7km	90%	20000	4	197	5552531	729643	4790258	1836806
7km	90%	20000	4	165	3879532	578061	3271247	1649120
7km	90%	20000	4	172	3501490	505896	2969490	1448245
7km	90%	20000	4	218	5010201	720671	4242572	2203188
7km	90%	20000	4	193	4161152	646627	3477522	1538434
7km	90%	20000	4	187	4494905	756721	3673019	2013649
7km	90%	20000	4	236	4620906	705436	3878098	2057072
7km	90%	20000	4	161	3901688	593398	3245093	1553670
7km	90%	20000	4	217	4525854	688394	3786030	1921765
7km	90%	20000	4	204	3778476	546980	3206269	1635847
7km	90%	20000	4	198	4299411	612035	3638473	1616036
7km	90%	20000	4	275	5431630	773824	4616359	2313753
7km	90%	20000	4	218	5295777	775151	4456723	2388549
7km	90%	20000	4	173	4037929	596413	3406136	1668157
7km	90%	20000	4	187	4725110	754047	3919507	1655300
7km	90%	20000	4	214	4972339	758590	4183474	1585151
7km	90%	20000	4	191	3954215	578426	3350870	1844399
7km	90%	20000	4	204	4159509	647580	3484014	1838589
7km	90%	20000	4	178	3632521	542594	3056018	1695576
7km	90%	20000	4	190	5525816	861428	4610124	2116296
7km	90%	20000	4	222	5270746	825184	4405686	1982846
7km	90%	20000	4	168	3314123	535639	2757394	1299910
7km	90%	20000	4	192	5107188	728574	4323832	1992783
7km	90%	20000	4	191	3914841	599382	3271289	1423777
7km	90%	20000	4	210	3989922	576351	3383876	1912850
7km	90%	20000	4	274	6095118	889418	5083221	2578463
7km	90%	20000	4	186	4754933	750927	3935462	1980231
7km	90%	20000	4	181	4330261	663441	3625724	1633585
7km	90%	20000	4	296	4961034	648341	4270395	2514303
7km	90%	20000	4	184	3988419	573623	3371567	1791177
7km	90%	20000	4	272	3731940	558788	3138310	1660577
7km	90%	20000	4	295	5429470	723074	4655197	2333015
7km	90%	20000	4	136	2128214	396351	1723550	1221556
7km	90%	20000	4	229	5106649	836616	4205697	2281040
7km	90%	20000	4	151	4457108	675290	3746196	1462918
7km	90%	20000	4	213	5768219	800122	4908178	2297253
7km	90%	20000	4	197	5870056	840950	4977726	2171481
7km	90%	20000	4	264	4429504	631506	3766864	1863691
7km	90%	20000	4	209	4269026	584912	3632605	1720498
7km	90%	20000	4	176	4395764	683306	3667382	1791041
7km	90%	20000	4	176	4801046	723400	4023497	1968017
7km	90%	20000	4	206	4960785	765236	4136545	1906166
7km	90%	20000	4	258	5412446	788701	4581496	2259606
7km	90%	20000	4	244	5667493	870273	4740303	2340742
7km	90%	20000	4	205	4775073	617615	4101317	2045619
7km	90%	20000	4	173	5206729	776780	4358297	1920691
7km	90%	20000	4	155	3632055	525194	3079114	1400057
7km	90%	20000	4	178	4642116	671983	3924132	1752799
7km	90%	20000	4	230	5196238	725613	4370897	2255674
7km	90%	20000	4	171	4212287	649742	3514664	1451422
7km	90%	20000	4	184	3348752	525683	2791880	1414760
7km	90%	20000	4	206	5037723	774233	4203821	2126566
7km	90%	20000	4	186	3712385	553564	3124013	1840769
7km	90%	20000	4	204	4152356	634373	3471694	1784161
7km	90%	20000	4	223	4643299	627688	3993289	2101773
7km	90%	20000	4	242	4678680	601573	4051812	1950409
7km	90%	20000	4	212	2160986	319959	1815668	1706157
7km	90%	20000	4	177	4680235	712790	3895040	1854334
7km	90%	20000	4	258	4103795	607558	3464623	1654058
7km	90%	20000	4	211	4996088	803067	4135892	2022337
7km	90%	20000	4	210	5803301	837825	4915558	1978067
7km	90%	20000	4	441	5934276	744340	5142819	2590564
7km	90%	20000	4	192	4242211	561305	3648629	1813812
7km	90%	20000	4	211	3297808	498256	2756042	1468803
7km	90%	20000	4	281	4558571	688554	3850532	1922583
7km	90%	20000	4	219	5341632	793078	4484560	2052656
7km	90%	20000	4	188	3685138	583555	3064000	1580957
7km	90%	20000	4	203	3983596	631062	3316997	1582888
7km	90%	20000	4	199	4341025	625757	3655174	1895025
7km	90%	20000	4	237	5688274	884217	4708777	2434722
7km	90%	20000	4	190	3693977	523557	3143437	1518356
7km	90%	20000	4	189	4567901	750997	3781755	2012012
7km	90%	20000	4	247	2972937	461596	2490684	1583683
7km	90%	20000	4	240	4722339	642172	4043402	1917139
7km	90%	20000	4	221	3854021	542059	3262676	1631199
7km	90%	20000	4	189	4443300	665599	3735303	1653507
7km	90%	20000	4	261	4731632	642246	4031675	2033859
7km	90%	20000	4	348	4446085	690158	3711867	1920011
7km	90%	20000	4	181	5273700	703277	4518312	2254974
7km	90%	20000	4	199	5315786	850273	4399516	1779208
7km	90%	20000	4	186	5450279	889283	4487946	1877410
7km	90%	20000	4	227	5107831	639987	4418748	2044491
7km	90%	20000	4	175	4804559	733982	4018396	1964588
7km	90%	20000	4	176	3719565	551635	3145863	1473977
7km	90%	20000	4	182	4464893	649853	3778323	1813386
7km	90%	20000	4	196	3588826	500069	3039074	1837719
7km	90%	20000	4	238	5751224	932023	4763090	2139740
7km	90%	20000	4	192	3957954	619555	3297067	1658128
7km	90%	20000	4	227	4670963	613991	4001287	2361496
7km	90%	20000	4	223	5115770	739752	4344224	2016481
7km	90%	20000	4	204	4601652	651008	3905040	2082155
7km	90%	20000	4	218	3551025	546642	2979860	1530110
7km	90%	20000	4	244	3802996	516738	3260268	1572232
7km	90%	20000	4	186	3539421	564182	2934750	1448875
7km	90%	20000	4	221	4454094	640448	3773615	1809876
7km	90%	20000	4	177	3616225	568323	3015206	1620673
7km	90%	20000	4	223	5693290	757745	4889225	2118577
7km	90%	20000	4	225	4648078	655992	3941081	2196950
7km	90%	20000	4	154	4326112	694590	3576386	1656206
7km	90%	20000	4	197	3181126	454224	2711658	1521199
7km	90%	20000	4	228	6146874	894265	5182490	2385678
7km	90%	20000	4	186	3827898	596430	3196855	1713998
7km	90%	20000	4	205	4662827	691259	3938201	1715204
7km	90%	20000	4	294	3181815	468178	2690307	1681359
7km	90%	20000	4	201	4746285	677421	4019590	1869282
7km	90%	20000	4	204	4219024	654197	3522970	1737440
7km	90%	20000	4	200	4409542	576477	3807635	2203559
7km	90%	20000	4	201	4767972	755616	3934512	1938986
7km	90%	20000	4	186	4659398	702791	3883972	1769929
7km	90%	20000	4	185	3297255	505336	2765375	1395952
7km	90%	20000	4	201	4822773	661285	4116033	2042688
7km	90%	20000	4	207	5102532	660038	4399351	2052486
7km	90%	20000	4	228	4360471	655738	3631081	1736183
7km	90%	20000	4	182	3990201	602233	3362711	1465906
7km	90%	20000	4	160	3964707	640172	3288115	1494593
7km	90%	20000	4	175	5373794	748130	4581699	1874049
7km	90%	20000	4	202	4842926	696278	4098356	1947713
7km	90%	20000	4	177	3657239	544980	3082533	1409571
7km	90%	20000	4	244	3863574	609884	3215189	1607681
7km	90%	20000	4	208	5829380	934347	4846579	2347223
7km	90%	20000	4	170	4513897	698358	3744795	1782954
7km	90%	20000	4	237	5923752	788627	5059611	2366883
7km	90%	20000	4	222	3388319	461514	2908252	1710789
7km	90%	20000	4	260	3781608	523914	3232886	1632795
7km	90%	20000	4	164	3412867	534884	2840084	1595702
7km	90%	20000	4	268	6578519	921124	5587318	2519359
7km	90%	20000	4	182	4084689	563440	3489700	1800095
7km	90%	20000	4	197	3121590	483527	2588658	1597832
7km	90%	20000	4	270	3919541	576346	3308607	1617059
7km	90%	20000	4	180	4106480	602669	3469066	1599041
7km	90%	20000	4	163	4222568	626341	3560568	1596742
7km	90%	20000	4	148	3928124	610806	3270145	1674501
7km	90%	20000	4	177	4613054	599386	3972210	1701348
7km	90%	20000	4	235	2028911	255825	1736833	1492302
7km	90%	20000	4	229	2881875	405394	2460797	1499906
7km	90%	20000	4	159	3297051	462755	2796500	1348176
7km	90%	20000	4	203	4782054	701758	4035027	1971389
7km	90%	20000	4	211	3700465	547867	3109639	1670094
7km	90%	20000	4	209	4051885	640671	3356874	1807485
7km	90%	20000	4	187	4092874	648086	3399139	1729217
7km	90%	20000	4	228	5345101	664714	4632592	1992793
7km	90%	20000	4	167	3808838	608526	3141418	1513205
7km	90%	20000	4	313	5296911	697723	4548434	2047262
7km	90%	20000	4	220	4055160	574452	3437790	1840113
7km	90%	20000	4	201	4145862	611814	3471615	1717668
7km	90%	20000	4	211	4444288	619635	3784590	2041980
7km	90%	20000	4	211	4701985	674529	3996560	1881028
7km	90%	20000	4	210	5314098	757294	4487250	2138292
7km	90%	20000	4	241	4351072	566442	3742044	1827998
7km	90%	20000	4	177	3427472	503405	2907389	1604330
7km	90%	20000	4	208	4960421	661083	4255005	1898192
7km	90%	20000	4	274	5088605	645373	4398336	1977872
7km	90%	20000	4	162	4084357	654339	3392059	1576043
7km	90%	20000	4	198	4332303	574910	3734385	1905882
7km	90%	20000	4	233	5484044	739933	4694045	2115031
7km	90%	20000	4	226	4510251	680582	3802043	1648603
7km	90%	20000	4	261	5041678	800685	4184640	2007225
7km	90%	20000	4	194	4228941	638898	3544299	1587784
7km	90%	20000	4	186	3768068	555576	3172962	1495703
7km	90%	20000	4	169	2665800	337495	2288993	1512661
7km	90%	20000	4	231	4177834	678118	3471192	1688581
7km	90%	20000	4	260	4997278	740444	4203981	2085331
7km	90%	20000	4	249	4654391	613690	3963585	2095758
7km	90%	20000	4	216	5524493	808991	4664259	2237259
7km	90%	20000	4	203	4432806	731498	3654910	1886333
7km	90%	20000	4	197	3992215	593829	3374090	1538676
7km	90%	20000	4	252	3865887	548065	3286313	1754883
7km	90%	20000	4	281	5782408	812240	4904441	2555347
7km	90%	20000	4	237	4136920	653635	3433241	1657729
7km	90%	20000	4	199	4484498	666410	3749737	1971282
7km	90%	20000	4	256	4952452	684978	4233555	2130264
7km	90%	20000	4	147	3515874	545197	2945981	1433820
7km	90%	20000	4	249	5924273	764203	5100681	2017153
7km	90%	20000	4	203	3597560	576725	2994680	1271235
7km	90%	20000	4	174	4062651	607382	3395695	1700037
7km	90%	20000	4	179	3223940	469068	2729953	1576257
7km	90%	20000	4	274	4772238	681274	4042727	2064936
7km	90%	20000	4	176	4747423	759778	3954501	1711188
7km	90%	20000	4	218	4696672	684451	3938263	1867377
7km	90%	20000	4	180	3639154	538022	3047934	1478637
7km	90%	20000	4	241	5026723	723182	4262657	1890587
7km	90%	20000	4	159	4779246	694129	4043844	1724138
7km	90%	20000	4	150	4395149	684108	3668147	1622278
7km	90%	20000	4	212	4957561	669245	4246072	1951983
7km	90%	20000	4	195	3319678	541811	2734343	1550805
7km	90%	20000	4	213	5554005	918628	4565621	2230749
7km	90%	20000	4	191	4274660	655320	3584733	1818489
7km	90%	20000	4	243	4288089	642178	3617503	1789451
7km	90%	20000	4	156	3909970	586047	3264608	1622442
7km	90%	20000	4	237	4695079	629645	4037680	1967024
7km	90%	20000	4	214	4645117	653829	3939080	1820193
7km	90%	20000	4	196	5133647	706573	4364669	2061556
7km	90%	20000	4	180	2991631	481121	2489297	1483053
7km	90%	20000	4	201	4188035	541784	3617580	1970845
7km	90%	20000	4	190	3852076	562385	3256627	1616067
7km	90%	20000	4	179	4290647	651439	3593366	1607906
7km	90%	20000	4	225	5503773	768930	4681271	1963238
7km	90%	20000	4	174	5263226	763577	4452140	2136058
7km	90%	20000	4	257	4757331	703593	4022986	2101628
7km	90%	20000	4	242	3802882	527461	3245941	1703506
7km	90%	20000	4	183	3731990	519023	3181359	1384771
7km	90%	20000	4	187	3997433	590612	3360132	1780032
7km	90%	20000	4	210	5264480	688563	4541597	2028956
7km	90%	20000	4	194	4346716	691229	3613548	1714968
7km	90%	20000	4	281	5099120	635345	4419723	1907838
7km	90%	20000	4	205	4207267	592491	3575002	1734394
7km	90%	20000	4	168	4421613	696953	3682310	1718329
7km	90%	20000	4	172	3890777	616848	3210684	1615760
7km	90%	20000	4	239	5433216	818310	4537605	2132211
7km	90%	20000	4	181	3795280	592855	3158820	1639633
7km	90%	20000	4	187	5052884	785299	4207322	1827191
7km	90%	20000	4	195	3990858	566537	3391820	1700500
7km	90%	20000	4	194	3160628	477642	2654000	1510862
7km	90%	20000	4	209	3743515	486006	3238431	1769544
7km	90%	20000	4	204	4519121	667237	3802603	1963428
7km	90%	20000	4	188	4606958	676240	3887372	1937738
7km	90%	20000	4	253	4664258	574620	4040963	2256232
7km	90%	20000	4	218	3926282	503276	3395836	1914307
7km	90%	20000	4	278	4457524	712888	3700795	1964815
7km	90%	20000	4	175	3022983	484983	2498528	1570094
7km	90%	20000	4	223	3823350	582265	3206657	1693295
7km	90%	20000	4	260	5773382	817266	4886242	2192753
7km	90%	20000	4	204	4234146	608252	3603491	1568732
7km	90%	20000	4	189	3599602	520264	3049344	1607575
7km	90%	20000	4	236	2915154	424105	2470100	1332382
7km	90%	20000	4	216	4758004	713015	3997622	1927713
7km	90%	20000	4	211	5087523	735750	4272712	2093049
7km	90%	20000	4	208	3140899	456715	2644868	1605814
7km	90%	20000	4	247	3797137	573304	3162435	1817044
7km	90%	20000	4	266	4098201	642563	3426163	1685747
7km	90%	20000	4	169	4193550	692931	3453290	1626704
7km	90%	20000	4	190	4354286	678441	3618481	1845210
7km	90%	20000	4	203	4536178	655204	3839290	1906194
7km	90%	20000	4	180	3830141	575023	3225272	1659909
7km	90%	20000	4	160	2923728	461769	2434483	1467548
7km	90%	20000	4	188	3947876	552030	3345613	1666085
7km	90%	20000	4	220	5078157	765925	4247170	2113275
7km	90%	20000	4	240	5057250	703667	4311162	1979039
7km	90%	20000	4	174	4289247	605248	3657161	1747847
7km	90%	20000	4	273	3404828	565841	2791625	1547668
7km	90%	20000	4	253	4079408	606130	3421169	1967518
7km	90%	20000	4	179	3832892	646623	3159975	1685271
7km	90%	20000	4	205	4219107	674185	3498048	1660062
7km	90%	20000	4	170	2972525	473064	2475478	1473065
7km	90%	20000	4	222	5143371	762163	4331482	2036002
7km	90%	20000	4	280	3421436	514130	2853625	1604101
7km	90%	20000	4	240	5787204	897076	4833528	2483615
7km	90%	20000	4	229	7102400	988573	6046379	2482042
7km	90%	20000	4	189	3093836	405116	2672519	1565152
7km	90%	20000	4	194	4890934	652155	4205898	1890327
7km	90%	20000	4	177	4773323	691262	4043024	1877204
7km	90%	20000	4	198	4763671	727970	3992395	1902987
7km	90%	20000	4	233	4274317	635580	3600979	1680925
7km	90%	20000	4	229	4213242	603253	3566432	1881877
7km	90%	20000	4	177	3448498	468925	2942141	1523538
7km	90%	20000	4	222	4461181	652204	3773062	1791239
7km	90%	20000	4	187	4736182	735473	3914510	1978985
7km	90%	20000	4	185	4827507	729871	4050103	1787770
7km	90%	20000	4	175	3803906	591235	3179351	1455976
7km	90%	20000	4	177	3507045	538276	2916087	1611836
7km	90%	20000	4	193	3762238	594868	3143793	1603053
7km	90%	20000	4	245	4877549	794212	4043654	1981504
7km	90%	20000	4	326	4787089	605505	4138809	2111051
7km	90%	20000	4	216	4197698	617457	3539618	1763062
7km	90%	20000	4	282	5647203	821701	4765033	2188462
7km	90%	20000	4	165	4268366	666477	3557879	1512663
7km	90%	20000	4	193	4060535	597743	3414198	1777101
7km	90%	20000	4	217	2928210	454777	2424777	1732323
7km	90%	20000	4	262	4441716	573803	3822329	2054134
7km	90%	20000	4	163	3884320	571850	3247585	1647235
7km	90%	20000	4	164	3799116	546183	3218306	1505712
7km	90%	20000	4	294	5809015	849847	4900804	2445115
7km	90%	20000	4	235	4386613	642318	3722306	1827309
7km	90%	20000	4	173	4084483	611182	3434238	1661740
7km	90%	20000	4	212	5340167	736917	4573886	1895933
7km	90%	20000	4	209	4851936	701182	4105084	2081085
7km	90%	20000	4	248	6952076	924301	5975824	2529560
7km	90%	20000	4	187	3797985	525524	3242439	1878880
7km	90%	20000	4	180	4151304	571396	3552626	1700203
7km	90%	20000	4	269	5639428	822726	4772885	2274134
7km	90%	20000	4	208	5170546	713640	4409339	2147143
7km	90%	20000	4	185	4264558	626151	3599792	1533198
7km	90%	20000	4	207	3102337	447778	2613927	1562164
7km	90%	20000	4	283	4646286	657374	3946353	1990563
7km	90%	20000	4	188	4420166	614289	3782577	1573922
7km	90%	20000	4	214	4157086	558206	3576524	1720992
7km	90%	20000	4	178	4639095	710860	3873658	1884606
7km	90%	20000	4	208	5705092	830265	4804220	2001225
7km	90%	20000	4	215	3818733	552000	3233062	1403244
7km	90%	20000	4	285	5637179	723022	4865709	2791219
7km	90%	20000	4	199	4117484	574076	3506959	1603724
7km	90%	20000	4	162	3461070	532032	2895634	1445810
7km	90%	20000	4	202	5492404	767766	4662124	2178176
7km	90%	20000	4	191	4208896	592743	3576212	1775235
7km	90%	20000	4	224	3450252	519620	2906607	1724142
7km	90%	20000	4	188	3991683	649685	3298175	1487711
7km	90%	20000	4	214	5324420	703251	4583153	2259432
7km	90%	20000	4	260	4998308	702820	4227028	2185021
7km	90%	20000	4	281	3223477	478776	2703305	1587088
7km	90%	20000	4	255	4370666	585385	3753282	1944655
7km	90%	20000	4	186	2999558	369658	2594591	1569020
7km	90%	20000	4	216	4227504	619032	3577920	1647979
7km	90%	20000	4	176	3023203	455874	2539840	1427669
7km	90%	20000	4	201	4534221	656668	3830339	1846468
7km	90%	20000	4	304	4869287	577346	4257154	2158547
7km	90%	20000	4	214	3713660	565455	3116034	1672538
7km	90%	20000	4	236	5161092	665703	4463096	1920341
7km	90%	20000	4	170	4280296	638651	3602768	1703645
7km	90%	20000	4	183	4526325	688783	3777369	1683249
7km	90%	20000	4	207	4685620	676671	3941869	1796272
7km	90%	20000	4	233	4780797	694682	4040797	2127798
7km	90%	20000	4	236	4856704	686540	4121664	1938359
7km	90%	20000	4	194	4960593	779027	4118604	1899590
7km	90%	20000	4	230	4399484	637394	3723027	1770327
7km	90%	20000	4	258	6440896	804256	5578527	2422199
7km	90%	20000	4	185	4199869	589500	3577544	1781142
7km	90%	20000	4	206	4841499	750147	4053646	2058284
7km	90%	20000	4	225	4697837	674175	3992146	2030484
7km	90%	20000	4	163	3187932	489033	2672989	1354835
7km	90%	20000	4	193	3735783	608571	3085837	1567737
7km	90%	20000	4	231	6379915	888766	5433361	2610145
7km	90%	20000	4	195	3895121	561995	3274894	1669353
7km	90%	20000	4	206	4584451	775035	3735061	2047902
7km	90%	20000	4	190	4385308	674611	3675802	1849976
7km	90%	20000	4	198	5420553	666408	4692330	2069741
7km	90%	20000	4	189	2733018	416722	2287083	1385152
7km	90%	20000	4	253	3810594	589465	3183151	1854404
7km	90%	20000	4	167	3672818	601109	3044573	1684176
7km	90%	20000	4	237	4060567	540336	3465892	1829211
7km	90%	20000	4	184	4611164	711009	3825181	1951339
7km	90%	20000	4	178	4701154	662310	3996140	1885521
7km	90%	20000	4	205	3487528	506121	2929071	1698931
7km	90%	20000	4	158	3889982	618104	3240926	1447240
7km	90%	20000	4	225	5104012	797322	4252203	1913607
7km	90%	20000	4	164	5267203	804563	4359370	1704090
7km	90%	20000	4	184	4206377	675922	3485371	1846712
7km	90%	20000	4	210	3307961	473058	2806977	1600897
7km	90%	20000	4	255	4283569	606315	3629643	1585453
7km	90%	20000	4	177	3763727	550584	3175123	1636247
7km	90%	20000	4	226	4724152	679560	4010101	1990480
7km	90%	20000	4	237	4532615	661202	3829408	2018105
7km	90%	20000	4	218	4288692	649326	3586187	1874809
7km	90%	20000	4	184	3295624	505545	2773750	1422877
7km	90%	20000	4	218	4969240	766826	4158837	1958008
7km	90%	20000	4	298	5582486	704126	4838568	2218108
7km	90%	20000	4	177	3588924	595574	2959283	1787343
7km	90%	20000	4	165	4002301	613104	3365927	1476421
7km	90%	20000	4	270	4141271	591530	3517597	1789078
7km	90%	20000	4	216	4150196	631326	3462482	1737324
7km	90%	20000	4	199	4940215	781207	4108452	1877254
7km	90%	20000	4	191	4284696	669957	3581149	1600872
7km	90%	20000	4	195	5353373	797791	4499657	1877328
7km	90%	20000	4	177	4901335	788926	4068189	1731944
7km	90%	20000	4	189	4782698	676122	4070713	1875142
7km	90%	20000	4	222	4908537	700781	4166912	2185223
7km	90%	20000	4	254	4527993	660750	3818295	2121201
7km	90%	20000	4	178	4204828	643040	3511054	1873145
7km	90%	20000	4	295	5700295	777125	4850747	2729916
7km	90%	20000	4	251	5827436	858470	4907672	2503633
7km	90%	20000	4	191	4404462	695553	3665214	1595872
7km	90%	20000	4	199	4519960	635365	3841913	1795587
7km	90%	20000	4	227	5628264	897983	4670048	2055976
7km	90%	20000	4	286	4531389	641932	3854380	1826156
7km	90%	20000	4	223	4028522	612184	3369268	1970777
7km	90%	20000	4	198	4820572	754339	4005708	1673743
7km	90%	20000	4	237	4616337	631717	3946747	1991729
7km	90%	20000	4	183	4168543	654533	3484506	1671068
7km	90%	20000	4	224	5411613	800429	4552122	2645482
7km	90%	20000	4	169	3749019	608046	3099384	1467499
7km	90%	20000	4	211	3176020	510988	2625208	1473244
7km	90%	20000	4	239	4068949	606928	3443899	1771067
7km	90%	20000	4	216	2653654	320045	2280727	1519791
7km	90%	20000	4	226	3874501	498136	3352859	2192286
7km	90%	20000	4	178	3958616	618129	3307512	1715663
7km	90%	20000	4	224	4793464	692412	4058208	1850111
7km	90%	20000	4	227	4321798	596316	3687769	1856071
7km	90%	20000	4	248	3095887	423972	2636763	1577176
7km	90%	20000	4	200	4073587	585289	3430732	1559393
7km	90%	20000	4	199	4202731	625176	3539298	1904321
7km	90%	20000	4	186	5251683	697506	4506258	2170084
7km	90%	20000	4	171	3873973	561828	3272750	1574103
7km	90%	20000	4	219	3714284	570352	3096535	1820346
7km	90%	20000	4	249	5916372	756273	5075450	2343290
7km	90%	20000	4	183	5525933	728718	4760072	1979889
7km	90%	20000	4	240	3950221	557450	3354668	1963237
7km	90%	20000	4	222	4524377	655261	3833563	1655803
7km	90%	20000	4	244	4176128	645082	3482330	1921300
7km	90%	20000	4	308	4895758	729454	4130069	2025774
7km	90%	20000	4	193	4227948	602900	3585235	1854635
7km	90%	20000	4	224	4806759	683729	4078637	1794954
7km	90%	20000	4	162	3586417	521409	3015401	1415265
7km	90%	20000	4	218	4768419	718704	4016709	1906993
7km	90%	20000	4	263	4700208	732930	3926429	1830168
7km	90%	20000	4	202	4513376	693911	3776672	1788034
7km	90%	20000	4	224	3974830	553513	3381316	1598699
7km	90%	20000	4	208	3942401	563973	3342312	1737477
7km	90%	20000	4	372	4610696	635177	3934028	1872335
7km	90%	20000	4	201	4917004	698431	4175128	2019152
7km	90%	20000	4	171	1958351	297893	1626820	1128545
7km	90%	20000	4	201	4864606	708496	4117303	2033117
7km	90%	20000	4	255	5430799	697796	4665967	1975742
7km	90%	20000	4	175	5522067	807389	4659405	1844059
7km	90%	20000	4	252	4823190	671854	4097183	1951653
7km	90%	20000	4	298	4312694	667863	3594300	2013325
7km	90%	20000	4	224	5228594	812437	4360555	1740672
7km	90%	20000	4	177	4841660	796275	4001463	1849881
7km	90%	20000	4	182	4125974	638635	3462559	1405440
7km	90%	20000	4	209	4052577	621368	3386788	1963056
7km	90%	20000	4	260	4705111	646735	4008904	1969587
7km	90%	20000	4	263	4698921	618331	4032102	2084713
7km	90%	20000	4	189	3821495	610413	3176006	1792102
7km	90%	20000	4	220	5848093	799580	4985165	2521477
7km	90%	20000	4	219	5923348	845698	5019830	2438145
7km	90%	20000	4	165	4053283	666608	3357147	1603167
7km	90%	20000	4	224	4678622	702962	3935364	1916884
7km	90%	20000	4	209	3470054	536316	2900482	1451288
7km	90%	20000	4	203	4744221	690425	3992272	2003446
7km	90%	20000	4	205	4629268	729116	3854627	2137226
7km	90%	20000	4	212	3338280	510286	2804614	1580903
7km	90%	20000	4	217	5528858	745566	4736325	2241031
7km	90%	20000	4	157	4590747	701080	3838958	1587803
7km	90%	20000	4	223	4071218	513828	3499395	1726906
7km	90%	20000	4	185	2484897	354255	2101393	1344442
7km	90%	20000	4	315	4830780	603765	4179723	2352364
7km	90%	20000	4	214	4021273	596955	3388614	1772801
7km	90%	20000	4	174	5988592	777422	5159210	1951188
7km	90%	20000	4	240	5360743	743803	4558044	2274792
7km	90%	20000	4	259	4853659	672977	4128746	2130080
7km	90%	20000	4	257	5484369	785834	4649304	1889109
7km	90%	20000	4	245	3955405	550500	3384358	1528333
7km	90%	20000	4	218	5348454	792957	4501402	2013242
7km	90%	20000	4	230	4313664	627036	3652709	1572634
7km	90%	20000	4	169	3565307	614648	2922058	1651481
7km	90%	20000	4	193	2913449	425607	2462566	1487396
7km	90%	20000	4	199	3773324	595286	3156136	1572281
7km	90%	20000	4	223	4577046	648182	3900272	1951851
7km	90%	20000	4	249	3196034	444657	2721218	1545116
7km	90%	20000	4	172	4103945	614386	3450216	1775076
7km	90%	20000	4	192	3960315	579288	3333530	1801836
7km	90%	20000	4	236	4816584	648147	4119340	1762327
7km	90%	20000	4	231	6166123	867492	5222101	2604043
7km	90%	20000	4	178	5416649	764734	4598931	2031018
7km	90%	20000	4	201	5185913	751154	4391676	2142220
7km	90%	20000	4	187	3278800	499163	2738816	1328891
7km	90%	20000	4	206	4140476	662252	3428031	1757946
7km	90%	20000	4	228	3942498	538714	3383858	1900885
7km	90%	20000	4	298	4533652	652139	3811491	2028852
7km	90%	20000	4	229	4063720	532217	3491297	2112315
7km	90%	20000	4	211	5207435	837852	4298916	1980184
7km	90%	20000	4	226	4969881	744560	4177263	1811724
7km	90%	20000	4	212	3685481	580835	3068444	1743811
7km	90%	20000	4	194	3950429	570814	3358219	1573765
7km	90%	20000	4	210	4685560	609888	4049230	2049909
7km	90%	20000	4	211	3695483	481371	3191031	1693167
7km	90%	20000	4	208	4037113	623041	3378952	1606185
7km	90%	20000	4	217	3092440	470677	2600016	1347330
7km	90%	20000	4	180	4259714	677222	3548940	1796744
7km	90%	20000	4	214	4480309	658229	3769525	2172437
7km	90%	20000	4	158	4374143	706389	3611825	1624207
7km	90%	20000	4	201	4333541	692193	3598817	1854298
7km	90%	20000	4	220	4056529	646520	3381675	1727967
7km	90%	20000	4	210	5324144	771479	4499269	2106923
7km	90%	20000	4	255	5521291	799461	4642063	2201316
7km	90%	20000	4	169	3947782	600565	3294344	1671425
7km	90%	20000	4	185	4803436	723880	4035554	1651835
7km	90%	20000	4	177	4445715	685529	3705095	1869220
7km	90%	20000	4	194	4292430	660558	3583902	1744266
7km	90%	20000	4	210	6134917	909590	5157266	2380780
7km	90%	20000	4	252	6048651	823097	5178991	2198239
7km	90%	20000	4	201	3244079	492138	2731187	1672265
7km	90%	20000	4	235	3639048	542921	3039358	1530731
7km	90%	20000	4	172	3960422	552659	3362056	1639572
7km	90%	20000	4	177	3394093	528432	2844061	1472715
7km	90%	20000	4	235	3454217	495272	2925191	1536479
7km	90%	20000	4	225	4817016	693997	4091398	1995284
7km	90%	20000	4	227	5096001	697732	4333712	2075652
7km	90%	20000	4	182	3239238	453305	2759117	1527973
7km	90%	20000	4	163	4050393	660503	3352709	1738961
7km	90%	20000	4	244	4343580	575973	3715167	1936182
7km	90%	20000	4	279	5535030	667240	4784857	2192050
7km	90%	20000	4	162	4009533	596536	3384006	1632942
7km	90%	20000	4	229	7284490	1027858	6184027	2959926
7km	90%	20000	4	242	6709971	905185	5748416	2642046
7km	90%	20000	4	187	4304984	653696	3602053	1710600
7km	90%	20000	4	207	4037438	598668	3394291	1726684
7km	90%	20000	4	153	3884014	630762	3222319	1527391
7km	90%	20000	4	351	5790587	765066	4986909	2574383
7km	90%	20000	4	209	4926192	719873	4164220	1846960
7km	90%	20000	4	205	4312976	726859	3528437	2038964
7km	90%	20000	4	255	3412135	512850	2850420	1471044
7km	90%	20000	4	171	3221425	472974	2718889	1388643
7km	90%	20000	4	168	3871317	579251	3238636	1741912
7km	90%	20000	4	255	4408455	611340	3746510	1836969
7km	90%	20000	4	307	4110251	636849	3439779	2012846
7km	90%	20000	4	161	2963018	429251	2508502	1445008
7km	90%	20000	4	229	4260866	652669	3561875	1810872
7km	90%	20000	4	221	4709778	714821	3925648	1884437
7km	90%	20000	4	156	4348259	693259	3602105	1569025
7km	90%	20000	4	184	4846442	714203	4064764	2137265
7km	90%	20000	4	224	6115813	777256	5291412	2197620
7km	90%	20000	4	162	3869424	596101	3244388	1539880
7km	90%	20000	4	193	3307918	494563	2777259	1480550
7km	90%	20000	4	250	4655592	569943	4034966	2041894
7km	90%	20000	4	209	5828608	821828	4956514	1994865
7km	90%	20000	4	286	5401188	717711	4636262	2180836
7km	90%	20000	4	172	3483891	522811	2924169	1522036
7km	90%	20000	4	232	3947751	628873	3270428	1848510
7km	90%	20000	4	176	3738200	524962	3183874	1620118
7km	90%	20000	4	275	4844027	641336	4138396	2077026
7km	90%	20000	4	155	4593160	702266	3846843	1750744
7km	90%	20000	4	171	4163065	605117	3521676	1679561
7km	90%	20000	4	271	4100898	635826	3433561	1697993
7km	90%	20000	4	205	3965115	607981	3325121	1644168
7km	90%	20000	4	249	4589032	680280	3862589	1895083
7km	90%	20000	4	201	4642818	630758	3968819	2053129
7km	90%	20000	4	178	4446504	605047	3804668	1793789
7km	90%	20000	4	206	5486592	754051	4681550	2008233
7km	90%	20000	4	191	4243973	570353	3636188	1699255
7km	90%	20000	4	194	3986978	607044	3352216	1441001
7km	90%	20000	4	152	4599508	687275	3852052	1793613
7km	90%	20000	4	164	4540334	727045	3770515	1719365
7km	90%	20000	4	124	2942719	481988	2423751	1286621
7km	90%	20000	4	306	6285006	802960	5434516	2361010
7km	90%	20000	4	212	4094899	574500	3492758	1764619
7km	90%	20000	4	183	3674486	560167	3044542	1697444
7km	90%	20000	4	200	4413990	694362	3679091	1607027
7km	90%	20000	4	251	5602056	841600	4710042	2378926
7km	90%	20000	4	251	4978653	686588	4255856	1891681
7km	90%	20000	4	183	3177513	444342	2712210	1512738
7km	90%	20000	4	221	3497061	524867	2950925	1669878
7km	90%	20000	4	212	3864971	607092	3220936	1689796
7km	90%	20000	4	181	3257911	512892	2703659	1423620
7km	90%	20000	4	233	4693662	626442	4010208	1800695
7km	90%	20000	4	237	6214204	834407	5331846	2202721
7km	90%	20000	4	241	4322268	664204	3615862	1815732
7km	90%	20000	4	219	4601705	779753	3761596	2163599
7km	90%	20000	4	170	3502491	540285	2932504	1550856
7km	90%	20000	4	184	3586406	544162	3008160	1540746
7km	90%	20000	4	231	3521678	557745	2941624	1627763
7km	90%	20000	4	237	5084407	719688	4326453	2048212
7km	90%	20000	4	211	4002855	599315	3344488	1754380
7km	90%	20000	4	250	3541467	494967	3022439	1581244
7km	90%	20000	4	216	4783837	670949	4073379	2033741
7km	90%	20000	4	175	3393667	494259	2868310	1498532
7km	90%	20000	4	212	4911220	744373	4115719	2128755
7km	90%	20000	4	213	3690005	541905	3106148	1679699
7km	90%	20000	4	254	4339099	536793	3761025	2122937
7km	90%	20000	4	213	3447002	536665	2884672	1701284
7km	90%	20000	4	167	3805441	610224	3158368	1975908
7km	90%	20000	4	168	4819197	765572	4018830	1778149
7km	90%	20000	4	204	4320543	635073	3637211	1853265
7km	90%	20000	4	189	3644048	538704	3062355	1389048
7km	90%	20000	4	209	3502257	486882	2981508	1575684
7km	90%	20000	4	202	4669087	754170	3874676	1819245
7km	90%	20000	4	219	3955678	555993	3369059	1833954
7km	90%	20000	4	225	4188504	563538	3589016	1787242
7km	90%	20000	4	230	5289502	722339	4526867	2280626
7km	90%	20000	4	183	4135757	633361	3477876	1551891
7km	90%	20000	4	236	4128674	510889	3581169	1837854
7km	90%	20000	4	199	3785672	569674	3178198	1620380
7km	90%	20000	4	217	5991745	804303	5120456	2125236
7km	90%	20000	4	255	4212282	612512	3558091	1720453
7km	90%	20000	4	170	4691398	725221	3913464	1776679
7km	90%	20000	4	185	4892671	706450	4144356	1799432
7km	90%	20000	4	149	3697511	592698	3068161	1569517
7km	90%	20000	4	248	5067371	785611	4232911	2217444
7km	90%	20000	4	190	5074370	742488	4288566	1970327
7km	90%	20000	4	249	4437599	682646	3697340	1678124
7km	90%	20000	4	255	5619692	820464	4744256	2215302
7km	90%	20000	4	282	5166402	697429	4419325	2034770
7km	90%	20000	4	162	4293834	627145	3620423	1794756
7km	90%	20000	4	219	4014252	678912	3290601	1730174
7km	90%	20000	4	177	4623064	637358	3940235	1621915
7km	90%	20000	4	237	6205517	876953	5234240	2521423
7km	90%	20000	4	227	5887365	812803	5019122	2293962
7km	90%	20000	4	220	4472366	603181	3812876	1785890
7km	90%	20000	4	187	4720938	723043	3946522	1850340
7km	90%	20000	4	222	5713676	799370	4840357	2286680
7km	90%	20000	4	208	5784682	740390	4977099	2244657
7km	90%	20000	4	182	4879021	750998	4065741	1853719
7km	90%	20000	4	181	3310385	495362	2781211	1556336
7km	90%	20000	4	203	4597024	719230	3839412	2175545
7km	90%	20000	4	240	4521079	680776	3808403	1785116
7km	90%	20000	4	262	6783699	990163	5729967	2423090
7km	90%	20000	4	212	4960713	632472	4289337	2007812
7km	90%	20000	4	202	4060001	623274	3412349	1796628
7km	90%	20000	4	325	4485798	559708	3847196	2370299
7km	90%	20000	4	180	4754580	775383	3928219	1851622
7km	90%	20000	4	181	5079544	787053	4217735	2222179
7km	90%	20000	4	242	5484200	752498	4663351	2292591
7km	90%	20000	4	210	4223389	657173	3532910	1751418
7km	90%	20000	4	205	5214251	822138	4317508	2086628
7km	90%	20000	4	179	3967776	636535	3289374	1774359
7km	90%	20000	4	195	4259338	680613	3541559	1594966
7km	90%	20000	4	196	4984291	735960	4182620	1737163
7km	90%	20000	4	240	6350337	905730	5359314	2331851
7km	90%	20000	4	173	3430644	546229	2853093	1590967
7km	90%	20000	4	204	4092794	566577	3494674	1702461
7km	90%	20000	4	208	4883475	743962	4091893	2001618
7km	90%	20000	4	228	4543491	684812	3831476	1749303
7km	90%	20000	4	201	3965402	531734	3397332	1743690
7km	90%	20000	4	186	3786983	587467	3169600	1646751
7km	90%	20000	4	184	2982812	453229	2501131	1761315
7km	90%	20000	4	233	3693205	523844	3139579	1817890
7km	90%	20000	4	187	4565970	708635	3804246	1769907
7km	90%	20000	4	235	5083914	751474	4276758	2120494
7km	90%	20000	4	181	3967097	548148	3375297	1998672
7km	90%	20000	4	176	3725097	583150	3103280	1486943
7km	90%	20000	4	243	3892977	643257	3211141	1563189
7km	90%	20000	4	198	5150599	773269	4336159	1902978
7km	90%	20000	4	194	3475690	546474	2897704	1647846
7km	90%	20000	4	236	3968712	491275	3435301	2040107
7km	90%	20000	4	220	4209921	643819	3524808	1606836
7km	90%	20000	4	170	4168296	608125	3526674	1544685
7km	90%	20000	4	179	4480739	667151	3761782	1772042
7km	90%	20000	4	186	3606805	534571	2998769	1463003
7km	90%	20000	4	209	4426402	667037	3705753	2037681
7km	90%	20000	4	171	3837524	602179	3204891	1418178
7km	90%	20000	4	203	5949474	945409	4945709	2108462
7km	90%	20000	4	244	4989589	730277	4231522	1939225
7km	90%	20000	4	186	3205106	412939	2756098	1510009
7km	90%	20000	4	186	3982152	620799	3333185	1630158
7km	90%	20000	4	176	4521651	640965	3834580	1877578
7km	90%	20000	4	181	3830735	580258	3191418	1607614
7km	90%	20000	4	200	4874648	726642	4108493	1952406
7km	90%	20000	4	208	4241130	636499	3559782	1716384
7km	90%	20000	4	164	3875834	575279	3262748	1615884
7km	90%	20000	4	230	5418068	852240	4516301	2252686
7km	90%	20000	4	156	3359034	512641	2805802	1536307
7km	90%	20000	4	287	5120049	693931	4373706	2208660
7km	90%	20000	4	293	7722329	1120466	6513573	2965389
7km	90%	20000	4	258	3157068	369973	2750211	2114272
7km	90%	20000	4	212	4593211	654431	3898040	1915666
7km	90%	20000	4	182	4719829	709458	3949317	1849429
7km	90%	20000	4	209	4010562	667974	3312942	1650214
7km	90%	20000	4	242	3965099	599901	3327376	1521438
7km	90%	20000	4	230	5406378	754268	4594607	2007225
7km	90%	20000	4	178	3441042	508554	2909902	1487069
7km	90%	20000	4	161	3391755	566303	2799841	1351028
7km	90%	20000	4	217	4060055	546309	3474613	1791844
7km	90%	20000	4	199	3768010	617214	3110718	1708960
7km	90%	20000	4	259	5664006	808297	4794714	2366310
7km	90%	20000	4	177	4503174	694856	3763672	1494530
7km	90%	20000	4	190	4466281	694354	3728480	1583622
7km	90%	20000	4	376	5963176	830321	5058447	2629246
7km	90%	20000	4	196	4045020	625188	3383166	1647634
7km	90%	20000	4	191	5720669	791635	4877987	2078963
7km	90%	20000	4	256	4908102	652360	4197110	1911792
7km	90%	20000	4	204	3192338	541274	2635593	1318826
7km	90%	20000	4	230	3309041	497974	2767897	1615997
7km	90%	20000	4	216	4562082	760106	3757574	1818750
7km	90%	20000	4	190	3902156	579687	3286536	1809285
7km	90%	20000	4	229	6081550	809545	5213207	2316837
7km	90%	20000	4	238	3750530	578483	3130609	1696193
7km	90%	20000	4	241	5478458	800284	4636751	2343562
7km	90%	20000	4	186	3441614	478650	2929550	1600558
7km	90%	20000	4	193	3422176	513911	2849905	1588681
7km	90%	20000	4	242	5022935	817447	4156088	2168645
7km	90%	20000	4	173	4598610	724067	3826505	1757828
7km	90%	20000	4	249	3863325	508481	3339416	1734104
7km	90%	20000	4	279	4750158	714023	3965055	2040184
7km	90%	20000	4	232	5097064	701839	4346194	1726821
7km	90%	20000	4	186	5626299	751787	4827684	2000901
7km	90%	20000	4	223	2620719	368914	2221020	1417619
7km	90%	20000	4	193	3982318	539532	3386621	1806778
7km	90%	20000	4	195	4052474	574475	3446648	1692049
7km	90%	20000	4	200	4521535	634139	3856493	1809934
7km	90%	20000	4	182	3648605	520821	3097086	1695265
7km	90%	20000	4	203	5300182	792627	4471406	1862426
7km	90%	20000	4	213	3953703	620559	3280368	1880805
7km	90%	20000	4	171	4638587	752423	3858723	1615451
7km	90%	20000	4	207	5653822	791108	4802347	2117913
7km	90%	20000	4	245	3822311	539780	3240916	1845573
7km	90%	20000	4	173	4728806	735525	3940688	1720040
7km	90%	20000	4	250	5111301	738416	4323366	2351182
7km	90%	20000	4	200	4515723	645976	3832564	1733751
7km	90%	20000	4	320	4865014	649168	4174725	2306217
7km	90%	20000	4	220	3742256	543299	3161904	1654197
7km	90%	20000	4	190	4199917	653393	3511806	1668287
7km	90%	20000	4	173	3772308	558996	3174525	1766977
7km	90%	20000	4	200	4676491	672298	3957795	2131407
7km	90%	20000	4	177	2355974	385730	1955863	1364238
7km	90%	20000	4	238	3701384	545913	3121136	1461415
7km	90%	20000	4	185	4404702	608238	3760121	1745267
7km	90%	20000	4	159	2366544	335344	2006636	1412079
7km	90%	20000	4	237	4441160	656195	3749205	1811206
7km	90%	20000	4	188	4016405	635327	3343785	1650416
7km	90%	20000	4	168	3498205	556289	2900134	1440946
7km	90%	20000	4	200	4680002	683528	3952846	2053634
7km	90%	20000	4	335	5386320	723696	4627369	2135879
7km	90%	20000	4	223	5058671	729993	4289095	2198961
7km	90%	20000	4	266	4680776	638918	4003791	1922495
7km	90%	20000	4	162	3737867	558718	3138545	1585648
7km	90%	20000	4	219	5125092	658356	4404718	2261226
7km	90%	20000	4	257	4937479	753261	4138651	2145628
7km	90%	20000	4	205	4173225	617441	3522209	1778219
7km	90%	20000	4	149	4886953	760418	4095371	1683024
7km	90%	20000	4	212	4517319	708008	3770456	1870706
7km	90%	20000	4	242	6698585	888207	5733896	2584377
7km	90%	20000	4	204	5250169	805981	4391036	2114199
7km	90%	20000	4	216	3900172	594531	3275173	1619570
7km	90%	20000	4	212	4488597	688113	3751838	1707850
7km	90%	20000	4	200	3488645	522680	2917150	1478849
7km	90%	20000	4	213	4879096	739230	4084752	2227644
7km	90%	20000	4	201	3075849	444134	2611164	1585887
7km	90%	20000	4	202	3563250	475000	3061790	1725858
7km	90%	20000	4	146	3560886	587638	2945353	1358822
7km	90%	20000	4	217	4073559	522940	3500495	1644050
7km	90%	20000	4	175	4460364	672180	3737931	1626953
7km	90%	20000	4	199	4822644	653058	4123023	1974933
7km	90%	20000	4	254	4776505	704689	4026123	1857117
7km	90%	20000	4	252	4164275	632849	3491682	1692570
7km	90%	20000	4	134	2558629	407608	2137554	1344360
7km	90%	20000	4	244	4057274	586248	3420677	1674447
7km	90%	20000	4	215	6120367	811519	5256784	2362133
7km	90%	20000	4	203	4329010	644462	3652870	1784022
7km	90%	20000	4	194	4591388	701493	3845557	1909224
7km	90%	20000	4	206	4681088	708555	3928535	1772316
7km	90%	20000	4	171	3288545	539748	2727079	1371695
7km	90%	20000	4	246	4680865	650879	3983436	1718469
7km	90%	20000	4	313	4412388	684182	3682498	1927082
7km	90%	20000	4	219	4850932	730200	4082734	1833657
7km	90%	20000	4	187	3494440	505935	2942561	1604586
7km	90%	20000	4	198	4423079	623558	3765274	1876097
7km	90%	20000	4	181	4561931	701834	3811520	1651044
7km	90%	20000	4	205	6294552	829607	5351318	2197073
7km	90%	20000	4	201	4637542	708303	3894345	1687431
7km	90%	20000	4	279	5085216	664155	4377359	2199130
7km	90%	20000	4	181	5651357	836735	4754755	1904705
7km	90%	20000	4	220	4693762	698425	3953625	2118234
7km	90%	20000	4	183	5312964	788947	4473306	1953060
7km	90%	20000	4	279	4519127	695476	3769192	2120171
7km	90%	20000	4	197	3072181	465234	2589271	1573326
7km	90%	20000	4	255	4011298	580587	3376829	1934025
7km	90%	20000	4	229	4754123	668984	4020666	1914268
7km	90%	20000	4	199	4904802	814029	4041133	1945502
7km	90%	20000	4	157	3684864	612966	3037663	1408311
7km	90%	20000	4	172	3465573	568251	2840500	1569813
7km	90%	20000	4	243	4428577	635683	3735838	1823139
7km	90%	20000	4	227	6649629	925115	5666361	2131336
7km	90%	20000	4	161	4287527	642658	3628253	1647612
7km	90%	20000	4	209	3485670	551728	2901698	1627597
7km	90%	20000	4	216	4226596	608110	3573136	1739847
7km	90%	20000	4	344	6570139	918652	5601508	2352138
7km	90%	20000	4	213	4488828	665903	3775304	1803350
7km	90%	20000	4	289	4928533	720127	4141259	1847416
7km	90%	20000	4	263	4982789	631835	4308900	2127374
7km	90%	20000	4	189	3863182	543515	3281259	1695372
7km	90%	20000	4	200	5030571	768577	4201146	2001262
7km	90%	20000	4	179	3072524	516801	2540254	1294979
7km	90%	20000	4	245	5414786	712305	4661280	2142549
7km	90%	20000	4	160	3947423	619717	3302926	1512335
7km	90%	20000	4	249	4431596	665017	3731246	1867090
7km	90%	20000	4	213	3403147	498507	2860364	1655839
7km	90%	20000	4	177	4166868	646798	3480691	1585893
7km	90%	20000	4	203	3547614	520077	2983141	1620573
7km	90%	20000	4	230	4390326	575349	3778330	1728914
7km	90%	20000	4	234	6181812	990638	5100850	2644425
7km	90%	20000	4	225	3833439	525929	3273060	1560062
7km	90%	20000	4	309	5770119	795909	4904753	2267766
7km	90%	20000	4	191	5015193	813889	4151482	2076822
7km	90%	20000	4	196	4755183	601047	4097037	1849968
7km	90%	20000	4	181	5129010	801956	4255623	2142348
7km	90%	20000	4	220	3666386	536426	3096318	1672969
7km	90%	20000	4	245	4154634	659214	3451376	1901909
7km	90%	20000	4	242	3767505	553733	3167474	1777984
7km	90%	20000	4	235	4823647	747170	4040198	2068588
7km	90%	20000	4	204	4385603	689384	3637371	1953990
7km	90%	20000	4	213	3936053	579897	3326496	1591632
7km	90%	20000	4	190	4603582	730556	3833849	1787818
7km	90%	20000	4	299	3720713	589289	3098538	1485018
7km	90%	20000	4	184	4503810	670616	3787284	1816715
7km	90%	20000	4	196	3848901	577082	3241034	1552769
7km	90%	20000	4	268	6504812	942412	5500067	2358140
7km	90%	20000	4	200	5558632	833815	4679968	2116895
7km	90%	20000	4	250	4369830	597279	3693026	2065531
7km	90%	20000	4	299	5078694	720168	4283310	2158762
7km	90%	20000	4	267	4929923	685958	4179423	2613529
7km	90%	20000	4	171	4830695	611710	4178222	1850409
7km	90%	20000	4	183	4454683	712897	3708437	1679598
7km	90%	20000	4	271	5242920	739544	4461960	2026038
7km	90%	20000	4	205	6733474	965029	5725825	2219128
7km	90%	20000	4	228	5468482	672365	4749823	2092317
7km	90%	20000	4	214	3963846	559551	3362880	1702544
7km	90%	20000	4	221	5025098	769262	4208827	1858881
7km	90%	20000	4	140	2874318	489510	2363559	1187426
7km	90%	20000	4	234	5102216	775903	4258220	1929574
7km	90%	20000	4	201	4279506	666193	3575259	1713821
7km	90%	20000	4	209	3591876	546817	3012293	1551529
7km	90%	20000	4	231	3319831	456781	2834343	1489848
7km	90%	20000	4	221	4945014	791215	4112251	2039020
7km	90%	20000	4	184	4297332	649468	3620335	1522960
7km	90%	20000	4	191	4765471	773826	3954116	1951251
7km	90%	20000	4	193	4939813	654468	4199052	2163335
7km	90%	20000	4	177	4394074	615068	3730796	1690094
7km	90%	20000	4	183	4132461	591935	3500386	1747699
7km	90%	20000	4	232	5358565	814594	4500144	2110307
7km	90%	20000	4	178	3014066	448309	2541531	1373524
7km	90%	20000	4	201	3845124	586473	3178803	1766553
7km	90%	20000	4	227	4340082	642025	3657491	2147288
7km	90%	20000	4	188	2925352	393999	2497954	1558537
7km	90%	20000	4	188	3879087	553831	3274940	2062736
7km	90%	20000	4	243	4118213	682098	3379373	1853530
7km	90%	20000	4	226	5698804	891398	4737348	2337040
7km	90%	20000	4	201	5503515	684887	4769465	2253836
7km	90%	20000	4	197	4115223	559215	3503720	1640817
7km	90%	20000	4	158	2679083	409339	2251139	1368707
7km	90%	20000	4	199	3307811	487547	2791218	1608335
7km	90%	20000	4	200	3960945	624095	3290251	1566119
7km	90%	20000	4	250	3786194	485309	3274801	1889631
7km	90%	20000	4	188	4452602	616474	3803039	1743884
7km	90%	20000	4	311	5336518	693330	4575991	1831388
7km	90%	20000	4	199	3106169	453796	2624693	1559325
7km	90%	20000	4	175	4478163	621537	3809854	1828768
7km	90%	20000	4	238	4556059	626156	3880781	2299411
7km	90%	20000	4	205	3369448	522275	2828477	1423593
7km	90%	20000	4	185	4443745	683877	3713578	1630942
7km	90%	20000	4	199	3803404	601561	3160672	1632242
7km	90%	20000	4	199	3919391	616682	3276231	1605649
7km	90%	20000	4	223	4860462	735736	4066904	1872232
7km	90%	20000	4	175	4266816	636633	3600229	1554805
7km	90%	20000	4	213	4750963	758115	3916514	1817731
7km	90%	20000	4	218	3917299	577251	3306949	1651556
7km	90%	20000	4	247	6397116	872348	5478337	2444411
[truncated: 1 more rows]
