# Supplementary material for: Quantifying the Value of Perfect Information in Emergency Vaccination Campaigns
Source: PLoS Comput Biol. 2017 Feb 16;13(2):e1005318. doi: 10.1371/journal.pcbi.1005318 (PMC5312803; doi:10.1371/journal.pcbi.1005318)
Supplement: S1 Data — (ZIP) [file pcbi.1005318.s013.zip › Data/7km vaccination/data21.txt]

vacc_radius	efficacy	capacity	delay	outbreak_duration	livestock_culled	cattle_culled	sheep_culled	vaccinations
7km	90%	20000	6	177	4633616	711522	3871123	1806580
7km	90%	20000	6	206	4153124	668015	3448900	1887318
7km	90%	20000	6	283	5938460	867984	4986140	2453224
7km	90%	20000	6	243	6127311	863468	5184429	2644803
7km	90%	20000	6	234	5371652	711873	4622712	1997415
7km	90%	20000	6	161	3618702	550917	3035071	1588988
7km	90%	20000	6	194	4680869	732301	3890821	1982774
7km	90%	20000	6	326	3719697	489489	3181819	1770805
7km	90%	20000	6	219	4716941	747875	3940425	1759704
7km	90%	20000	6	175	3726280	556236	3130382	1587804
7km	90%	20000	6	223	3476374	448275	3005493	1763859
7km	90%	20000	6	236	3619936	540654	3031905	1618620
7km	90%	20000	6	240	3700849	517299	3161655	1589595
7km	90%	20000	6	207	6139349	1029347	5054941	2421284
7km	90%	20000	6	192	4435264	646684	3765033	1747341
7km	90%	20000	6	207	3092420	501623	2556207	1647608
7km	90%	20000	6	188	3690361	569234	3086385	1391002
7km	90%	20000	6	243	3386394	492680	2836403	1601479
7km	90%	20000	6	167	3766212	566741	3160935	1641169
7km	90%	20000	6	159	3199411	474920	2688508	1396751
7km	90%	20000	6	199	4283932	628888	3585774	1664771
7km	90%	20000	6	162	4506984	699477	3761830	1537978
7km	90%	20000	6	204	4728466	732654	3943077	1734641
7km	90%	20000	6	179	3805485	519864	3240588	1568239
7km	90%	20000	6	198	4118746	605049	3470427	1495399
7km	90%	20000	6	201	4190278	635499	3525536	1790119
7km	90%	20000	6	202	4556753	740238	3760733	1917569
7km	90%	20000	6	259	6604916	996854	5543340	2508737
7km	90%	20000	6	215	5690699	822624	4777197	2332692
7km	90%	20000	6	209	4711975	732196	3935483	1985956
7km	90%	20000	6	173	4642518	733951	3856944	1896398
7km	90%	20000	6	274	4601378	702719	3844910	1909866
7km	90%	20000	6	224	5628200	800174	4759677	2273567
7km	90%	20000	6	183	3544842	530885	2952069	1613966
7km	90%	20000	6	240	4045061	598243	3414766	1994784
7km	90%	20000	6	183	5259856	748700	4466983	1974532
7km	90%	20000	6	180	4900143	711992	4132818	1748214
7km	90%	20000	6	237	4296024	648023	3597444	1867663
7km	90%	20000	6	177	3827750	579579	3200532	1526411
7km	90%	20000	6	262	5324180	778012	4507317	2060402
7km	90%	20000	6	298	3870273	547596	3288682	1681287
7km	90%	20000	6	240	4061602	647520	3334115	1995908
7km	90%	20000	6	229	4820915	641517	4134292	2059950
7km	90%	20000	6	208	3559933	596421	2938063	1422457
7km	90%	20000	6	252	4788142	585527	4123824	2168035
7km	90%	20000	6	218	3423374	525052	2873385	1682716
7km	90%	20000	6	248	5082041	649912	4404389	1877301
7km	90%	20000	6	176	4486684	683712	3754455	1695809
7km	90%	20000	6	188	4076539	650464	3390506	1668768
7km	90%	20000	6	259	3828284	541699	3242312	1611576
7km	90%	20000	6	211	3854981	586321	3240104	1635418
7km	90%	20000	6	181	3146921	525648	2603380	1519001
7km	90%	20000	6	188	4764850	609516	4119247	1809448
7km	90%	20000	6	197	5987469	858887	5078175	2087757
7km	90%	20000	6	284	4455060	687055	3731413	1602492
7km	90%	20000	6	172	3693329	541303	3099305	1513639
7km	90%	20000	6	180	4673235	745190	3881272	1902998
7km	90%	20000	6	184	3937113	597817	3299285	1579995
7km	90%	20000	6	161	4649333	754978	3832422	1786942
7km	90%	20000	6	202	5574322	783296	4756279	1951292
7km	90%	20000	6	185	3628259	542297	3063356	1487136
7km	90%	20000	6	177	4529430	700680	3771452	1637234
7km	90%	20000	6	231	2544754	381848	2133851	1511800
7km	90%	20000	6	209	3902274	645904	3203678	1632235
7km	90%	20000	6	169	4284832	635344	3583090	1569689
7km	90%	20000	6	238	5873291	874441	4931889	2433781
7km	90%	20000	6	159	3613877	575919	2988022	1269816
7km	90%	20000	6	242	3346732	445471	2868030	1669603
7km	90%	20000	6	250	3782744	599403	3126320	1764138
7km	90%	20000	6	215	4740783	615525	4086514	2129500
7km	90%	20000	6	169	3247587	449056	2774417	1479156
7km	90%	20000	6	174	3154570	519973	2598601	1348451
7km	90%	20000	6	187	4721264	748115	3918890	1850160
7km	90%	20000	6	254	3434732	540220	2865450	1564158
7km	90%	20000	6	183	4292435	623055	3642270	1559745
7km	90%	20000	6	204	7061456	1025351	5960438	2744168
7km	90%	20000	6	251	4831411	640583	4159460	1979940
7km	90%	20000	6	185	3357622	522238	2799686	1445570
7km	90%	20000	6	167	3484993	531127	2899989	1484699
7km	90%	20000	6	206	4214614	606472	3576759	1816180
7km	90%	20000	6	186	3487159	551378	2911820	1449337
7km	90%	20000	6	222	4011165	581628	3403586	1527281
7km	90%	20000	6	183	4544520	665617	3852398	1552184
7km	90%	20000	6	206	4070814	640814	3400240	1484417
7km	90%	20000	6	242	6026627	928351	5035412	2089459
7km	90%	20000	6	195	4651608	711147	3908840	1787346
7km	90%	20000	6	245	4858533	622578	4188068	2239784
7km	90%	20000	6	289	5295376	715426	4533977	2058417
7km	90%	20000	6	199	5002219	734512	4217118	1853800
7km	90%	20000	6	252	5861028	799596	4985502	2434320
7km	90%	20000	6	202	4340923	670866	3628066	1930148
7km	90%	20000	6	185	4522154	689788	3791599	1580606
7km	90%	20000	6	177	4198886	630455	3533797	1451328
7km	90%	20000	6	240	3320959	477381	2817378	1648093
7km	90%	20000	6	207	5187183	814759	4305931	1768805
7km	90%	20000	6	226	3300314	416307	2858351	2014370
7km	90%	20000	6	219	5274114	695697	4517596	2142590
7km	90%	20000	6	189	3915273	596998	3291483	1649767
7km	90%	20000	6	224	3099387	510795	2556758	1429538
7km	90%	20000	6	297	4399314	624994	3745765	1616517
7km	90%	20000	6	234	3490242	505298	2957462	1871752
7km	90%	20000	6	239	4524037	670573	3794729	1984725
7km	90%	20000	6	222	3558741	505925	3023472	1569067
7km	90%	20000	6	192	5039314	703115	4277943	1903097
7km	90%	20000	6	295	5594350	873429	4640579	2307229
7km	90%	20000	6	228	4085032	565491	3488229	1625693
7km	90%	20000	6	243	3846006	526640	3285345	1770148
7km	90%	20000	6	171	4158868	667169	3446241	1661594
7km	90%	20000	6	203	2946663	415174	2507004	1610228
7km	90%	20000	6	207	4451911	755106	3660962	1672037
7km	90%	20000	6	224	5380947	729111	4594268	2110811
7km	90%	20000	6	189	5232435	816115	4350826	1919425
7km	90%	20000	6	229	5029789	679680	4311280	1853346
7km	90%	20000	6	191	4955854	667639	4239136	2086433
7km	90%	20000	6	215	5016780	782149	4194420	2163765
7km	90%	20000	6	201	4031666	614478	3380742	1742231
7km	90%	20000	6	198	3694303	601367	3065322	1506650
7km	90%	20000	6	174	4069518	638892	3395550	1708995
7km	90%	20000	6	220	4650897	664224	3917208	1936987
7km	90%	20000	6	190	4564070	748413	3752230	2042880
7km	90%	20000	6	181	4652076	585247	4017693	1981560
7km	90%	20000	6	179	3721030	555407	3106328	1707729
7km	90%	20000	6	189	4765440	741182	3987478	1724159
7km	90%	20000	6	157	4118840	654983	3420886	1951550
7km	90%	20000	6	242	4650036	674967	3933620	1638833
7km	90%	20000	6	222	4265772	647073	3580433	1820642
7km	90%	20000	6	195	4628757	787375	3774567	1941910
7km	90%	20000	6	172	3394312	531755	2828964	1386764
7km	90%	20000	6	237	5044828	690846	4321559	2138216
7km	90%	20000	6	168	4208140	614166	3547184	1499045
7km	90%	20000	6	219	3502477	521623	2947464	1562627
7km	90%	20000	6	229	4818761	755147	4027136	1732671
7km	90%	20000	6	273	4358164	562199	3761366	2129057
7km	90%	20000	6	262	4502442	671757	3749248	1776567
7km	90%	20000	6	200	4924403	754030	4125746	1896108
7km	90%	20000	6	187	3738250	538726	3151757	1607504
7km	90%	20000	6	255	5851954	802017	5015201	2450754
7km	90%	20000	6	228	4710250	708020	3906429	1956367
7km	90%	20000	6	203	5523036	826774	4642290	2378428
7km	90%	20000	6	218	6675267	950067	5658028	2469474
7km	90%	20000	6	179	3279095	529393	2720773	1756015
7km	90%	20000	6	203	4342581	568277	3730640	1802171
7km	90%	20000	6	205	3922095	565635	3327268	1514853
7km	90%	20000	6	240	4577523	692798	3848705	1830097
7km	90%	20000	6	256	6420772	853768	5478150	2517855
7km	90%	20000	6	172	4144025	642424	3457196	1579106
7km	90%	20000	6	207	5127162	776019	4296714	1895313
7km	90%	20000	6	157	2610681	407350	2171781	1336488
7km	90%	20000	6	191	3624794	477117	3123573	1532745
7km	90%	20000	6	227	4261505	628457	3607908	1694629
7km	90%	20000	6	177	4345061	622140	3667984	1824955
7km	90%	20000	6	270	6415723	893288	5465932	2545683
7km	90%	20000	6	221	5367036	770723	4547890	2164834
7km	90%	20000	6	217	4120534	573400	3500037	1656577
7km	90%	20000	6	201	3941365	596315	3301834	1781029
7km	90%	20000	6	209	4207448	677718	3502878	1700391
7km	90%	20000	6	227	5057812	690225	4311765	2140733
7km	90%	20000	6	177	4200694	650843	3526826	1564826
7km	90%	20000	6	193	5939809	802917	5066123	2197003
7km	90%	20000	6	179	5737089	874189	4798044	2020644
7km	90%	20000	6	196	4341001	656551	3632058	1995346
7km	90%	20000	6	220	4597304	684913	3865752	1823007
7km	90%	20000	6	211	5758291	990717	4696370	2296754
7km	90%	20000	6	301	5872839	827465	4982497	2407256
7km	90%	20000	6	190	4819188	680480	4098087	1785922
7km	90%	20000	6	179	3569796	549158	2989279	1795301
7km	90%	20000	6	277	5381188	785544	4519018	2377917
7km	90%	20000	6	208	5010261	756258	4212380	2111479
7km	90%	20000	6	229	5011713	743581	4224513	2004961
7km	90%	20000	6	331	5916494	777540	5085390	2294808
7km	90%	20000	6	229	4665030	689274	3917382	1769273
7km	90%	20000	6	250	4582069	668114	3864040	1815902
7km	90%	20000	6	171	3400999	522679	2844502	1608692
7km	90%	20000	6	223	5958473	795172	5115029	2275358
7km	90%	20000	6	182	2869657	470131	2375679	1495120
7km	90%	20000	6	208	5151594	724876	4365410	1960206
7km	90%	20000	6	337	7486817	1049628	6363512	2743543
7km	90%	20000	6	174	3523183	524254	2964295	1644529
7km	90%	20000	6	326	3094874	403344	2663346	1684319
7km	90%	20000	6	204	4523697	636468	3837249	1939157
7km	90%	20000	6	157	3454516	520074	2913431	1538564
7km	90%	20000	6	203	3187814	513500	2658619	1379395
7km	90%	20000	6	159	3779875	560220	3173810	1470239
7km	90%	20000	6	221	5565555	786439	4741735	2265996
7km	90%	20000	6	227	6136439	875990	5214056	2492967
7km	90%	20000	6	212	4329353	635097	3657616	1918418
7km	90%	20000	6	265	6421622	889781	5478042	2463578
7km	90%	20000	6	179	4014316	590133	3390447	1680637
7km	90%	20000	6	184	3966167	623375	3291702	1807342
7km	90%	20000	6	294	3507215	489662	2994705	1757005
7km	90%	20000	6	170	4781341	686997	4044316	1780921
7km	90%	20000	6	190	4734531	731012	3945962	1622772
7km	90%	20000	6	187	4413503	649672	3730549	1642923
7km	90%	20000	6	208	4331941	680837	3614290	1747778
7km	90%	20000	6	177	3455395	514117	2911570	1495514
7km	90%	20000	6	244	6721778	984200	5665177	2496261
7km	90%	20000	6	192	3851417	619833	3197496	1470501
7km	90%	20000	6	216	4441065	703010	3709281	1905988
7km	90%	20000	6	185	5007346	798272	4172854	1832580
7km	90%	20000	6	144	3237139	535790	2670077	1271132
7km	90%	20000	6	197	3903103	616370	3230070	1640737
7km	90%	20000	6	234	5946217	865529	5026559	2264020
7km	90%	20000	6	324	3864160	576468	3253695	1739009
7km	90%	20000	6	214	4687962	659464	3959918	2062424
7km	90%	20000	6	181	3950683	604256	3309121	1726881
7km	90%	20000	6	186	4013658	602499	3364668	1619595
7km	90%	20000	6	203	4598827	647738	3913767	1980535
7km	90%	20000	6	183	3357637	521939	2791221	1477637
7km	90%	20000	6	251	4680369	635469	3996480	1886755
7km	90%	20000	6	255	4042070	623961	3381499	1807286
7km	90%	20000	6	209	5101629	681429	4350149	2113469
7km	90%	20000	6	186	4465649	701319	3715946	1773395
7km	90%	20000	6	167	3627048	553461	3033528	1722474
7km	90%	20000	6	236	4093373	646710	3415997	1795481
7km	90%	20000	6	199	3676955	570813	3075819	1529506
7km	90%	20000	6	196	3620209	536763	3059543	1613308
7km	90%	20000	6	268	6157737	823832	5285303	2167525
7km	90%	20000	6	279	4717984	685956	3991423	1822971
7km	90%	20000	6	236	4747853	745081	3955182	2018612
7km	90%	20000	6	204	5213243	726717	4430322	1988119
7km	90%	20000	6	177	3975719	605535	3337491	1568131
7km	90%	20000	6	281	5226893	662545	4499842	2287350
7km	90%	20000	6	226	4377089	624420	3722385	1826686
7km	90%	20000	6	217	3361915	477683	2849935	1676826
7km	90%	20000	6	223	4808713	674573	4103141	1995207
7km	90%	20000	6	246	3971618	580748	3336886	1940603
7km	90%	20000	6	179	4902695	723752	4126811	1728357
7km	90%	20000	6	196	3978696	587831	3344790	1748500
7km	90%	20000	6	157	3465945	549220	2868812	1409390
7km	90%	20000	6	158	3925283	636593	3247930	1533656
7km	90%	20000	6	190	4030194	661478	3336267	1630989
7km	90%	20000	6	214	4982812	794004	4147181	1848607
7km	90%	20000	6	242	4323912	668709	3611332	1701772
7km	90%	20000	6	194	3917912	629404	3236961	1667165
7km	90%	20000	6	152	3992908	620004	3320245	1698634
7km	90%	20000	6	156	4230284	569911	3632755	1596927
7km	90%	20000	6	223	2852128	395015	2426796	1604849
7km	90%	20000	6	194	4277368	617109	3605222	1613869
7km	90%	20000	6	234	6977204	990641	5913360	2675639
7km	90%	20000	6	213	5504633	896146	4548186	2347853
7km	90%	20000	6	263	6300464	799711	5435029	2427353
7km	90%	20000	6	192	3748273	563685	3145408	1668599
7km	90%	20000	6	189	4207619	726595	3431005	1659230
7km	90%	20000	6	188	4262710	638088	3596454	1541972
7km	90%	20000	6	300	4175108	641561	3488645	1842545
7km	90%	20000	6	183	4010321	619765	3360295	1752479
7km	90%	20000	6	185	3985753	617926	3328284	1622737
7km	90%	20000	6	177	3590418	536929	3021275	1531360
7km	90%	20000	6	249	3939825	601276	3306747	1761699
7km	90%	20000	6	218	5427761	743032	4629892	2272578
7km	90%	20000	6	223	4657407	625257	3980511	2127279
7km	90%	20000	6	192	3655300	531618	3094129	1580459
7km	90%	20000	6	199	3316032	470566	2816653	1460066
7km	90%	20000	6	196	4077851	595070	3437139	1615746
7km	90%	20000	6	233	4661730	669767	3958159	1929464
7km	90%	20000	6	312	4810777	720437	4024709	2164613
7km	90%	20000	6	190	4406056	643415	3693654	1655788
7km	90%	20000	6	174	4291435	645587	3597750	1817167
7km	90%	20000	6	278	6013838	789953	5172422	2227718
7km	90%	20000	6	173	2647382	431267	2195674	1455048
7km	90%	20000	6	186	4097666	582483	3476599	1646791
7km	90%	20000	6	231	5732502	833658	4850356	2140109
7km	90%	20000	6	210	4530030	621719	3855199	2028126
7km	90%	20000	6	177	3899861	584023	3291287	1760530
7km	90%	20000	6	277	5801645	808309	4920015	2093266
7km	90%	20000	6	241	5844307	769280	5025833	2124736
7km	90%	20000	6	194	3938698	644092	3252515	1846737
7km	90%	20000	6	202	4225344	637277	3531411	1984830
7km	90%	20000	6	244	4557081	684789	3837087	1782659
7km	90%	20000	6	238	5014108	692135	4288778	1929192
7km	90%	20000	6	193	3798746	553987	3224855	1632570
7km	90%	20000	6	199	4151673	655671	3462847	1923547
7km	90%	20000	6	249	5719204	763380	4920822	2166566
7km	90%	20000	6	221	4484726	652778	3794484	1721884
7km	90%	20000	6	230	4085098	613007	3433158	1642319
7km	90%	20000	6	222	4485169	650208	3785840	1927978
7km	90%	20000	6	224	4194230	621319	3511119	1705862
7km	90%	20000	6	206	4677764	770986	3862355	2005395
7km	90%	20000	6	184	4373472	705265	3623360	1854822
7km	90%	20000	6	206	3157832	441688	2696047	1511259
7km	90%	20000	6	265	6775866	959897	5732334	2594900
7km	90%	20000	6	251	5787821	744788	4999990	2490326
7km	90%	20000	6	200	4117075	613002	3471977	1695353
7km	90%	20000	6	215	4206173	558294	3607389	1706912
7km	90%	20000	6	206	4031892	632345	3367946	1760210
7km	90%	20000	6	216	4476780	623667	3796926	1823965
7km	90%	20000	6	273	5067337	719164	4280444	2192376
7km	90%	20000	6	218	5297111	860320	4377252	1966383
7km	90%	20000	6	210	4741121	700357	3991194	2256476
7km	90%	20000	6	177	4307867	660351	3616790	1667669
7km	90%	20000	6	154	4145627	579379	3526072	1732389
7km	90%	20000	6	183	4075946	668420	3348534	1597773
7km	90%	20000	6	204	3481062	520965	2930911	1414635
7km	90%	20000	6	191	4960975	735539	4166962	1892478
7km	90%	20000	6	180	3768107	573669	3164547	1397654
7km	90%	20000	6	318	3842175	530403	3281996	1511256
7km	90%	20000	6	255	5534985	864784	4615396	2372224
7km	90%	20000	6	221	5251852	771224	4436912	2339217
7km	90%	20000	6	173	3231051	496663	2704572	1580531
7km	90%	20000	6	251	4133663	586573	3515885	1880607
7km	90%	20000	6	209	3704752	501326	3163265	1441049
7km	90%	20000	6	236	4818527	701306	4087086	1870605
7km	90%	20000	6	202	4165402	593112	3527241	1713583
7km	90%	20000	6	206	3626561	528464	3068820	1854343
7km	90%	20000	6	185	4001160	591482	3345386	1687469
7km	90%	20000	6	201	4669306	713407	3896259	1993086
7km	90%	20000	6	283	4125268	581378	3494413	1864715
7km	90%	20000	6	182	3908833	578429	3291514	1443859
7km	90%	20000	6	277	4312592	626468	3641984	1978470
7km	90%	20000	6	193	4313503	657664	3618314	1696374
7km	90%	20000	6	170	3926261	622650	3263726	1497438
7km	90%	20000	6	242	5100865	716813	4320666	2089959
7km	90%	20000	6	174	4132156	575296	3507744	1742686
7km	90%	20000	6	167	4226690	685028	3501873	1563114
7km	90%	20000	6	253	5329042	728136	4550093	2260977
7km	90%	20000	6	234	5802346	706171	5051618	1949911
7km	90%	20000	6	257	4189336	649512	3506393	2007206
7km	90%	20000	6	244	5670778	826599	4792640	2441626
7km	90%	20000	6	256	3619023	582099	2977628	1755362
7km	90%	20000	6	226	5662690	799317	4795165	2166320
7km	90%	20000	6	178	3846625	584389	3220576	1600108
7km	90%	20000	6	217	3947322	592579	3323582	1569522
7km	90%	20000	6	227	5536354	797748	4677080	2022921
7km	90%	20000	6	207	3990387	573806	3380086	1718547
7km	90%	20000	6	157	3902036	623201	3220901	1492932
7km	90%	20000	6	238	4552397	574692	3926540	2180991
7km	90%	20000	6	219	3987971	553804	3381607	1849863
7km	90%	20000	6	188	4546652	730036	3774668	1701848
7km	90%	20000	6	212	4745144	700843	3991878	1694546
7km	90%	20000	6	200	4709824	664552	4005875	1929592
7km	90%	20000	6	218	3304273	494583	2777238	1414901
7km	90%	20000	6	277	4467917	660013	3762757	1777300
7km	90%	20000	6	229	4632722	660931	3931017	2139047
7km	90%	20000	6	161	3156257	491569	2631780	1276108
7km	90%	20000	6	224	4093742	598364	3460543	1756530
7km	90%	20000	6	216	3856373	588543	3219610	1798728
7km	90%	20000	6	236	4368120	674212	3655961	1814952
7km	90%	20000	6	303	3830928	563059	3229891	1900595
7km	90%	20000	6	169	4989847	764249	4188199	1736907
7km	90%	20000	6	184	3955796	593539	3316115	1725704
7km	90%	20000	6	296	3940087	551071	3357045	1878073
7km	90%	20000	6	211	5843224	857742	4945867	2276610
7km	90%	20000	6	162	5490390	873588	4576272	1875195
7km	90%	20000	6	219	4081358	648068	3371796	1858244
7km	90%	20000	6	194	5627384	782445	4789644	2054036
7km	90%	20000	6	241	5375048	768356	4552951	2302855
7km	90%	20000	6	188	4080727	648083	3408292	1596362
7km	90%	20000	6	243	3838914	530652	3268161	1629271
7km	90%	20000	6	195	4930958	716463	4175831	1977410
7km	90%	20000	6	234	3520560	520596	2953217	1453571
7km	90%	20000	6	185	4039133	591134	3379842	1391309
7km	90%	20000	6	197	3695953	497605	3171837	1596710
7km	90%	20000	6	265	3948338	539647	3369158	1951525
7km	90%	20000	6	264	6680934	949962	5678883	2503985
7km	90%	20000	6	208	3703789	560489	3115847	1486315
7km	90%	20000	6	216	5415688	702061	4674383	1871070
7km	90%	20000	6	235	4757886	597995	4125216	1994529
7km	90%	20000	6	174	3329539	529043	2773579	1496449
7km	90%	20000	6	284	4685005	747718	3890686	1773798
7km	90%	20000	6	293	2584281	397600	2156085	1312547
7km	90%	20000	6	174	4511160	703200	3760501	1865619
7km	90%	20000	6	214	5061689	656257	4367583	2091750
7km	90%	20000	6	269	6475278	848635	5567971	2396711
7km	90%	20000	6	156	3425303	568617	2816965	1470599
7km	90%	20000	6	199	3683542	577351	3080941	1373000
7km	90%	20000	6	312	4015717	617967	3366328	1660566
7km	90%	20000	6	222	5226002	735275	4415506	2226045
7km	90%	20000	6	168	3772213	546443	3197677	1565465
7km	90%	20000	6	193	3507591	518377	2961667	1730960
7km	90%	20000	6	162	4515731	685296	3800326	1572328
7km	90%	20000	6	198	4766232	713640	4020094	1959838
7km	90%	20000	6	223	5270106	815515	4410816	1950423
7km	90%	20000	6	208	5173244	746646	4384452	2049958
7km	90%	20000	6	244	6435888	901071	5441892	2402933
7km	90%	20000	6	183	3945928	626301	3295488	1594691
7km	90%	20000	6	215	5124133	712775	4372481	1945961
7km	90%	20000	6	256	2618549	425344	2179365	1417482
7km	90%	20000	6	178	5595574	881140	4663800	2220069
7km	90%	20000	6	257	5346630	731589	4576169	2002694
7km	90%	20000	6	195	3830334	579995	3230057	2136918
7km	90%	20000	6	249	4393947	637572	3716761	1966227
7km	90%	20000	6	265	4550652	676588	3829655	1896282
7km	90%	20000	6	212	5855601	882317	4929654	2038845
7km	90%	20000	6	216	4487978	612887	3840120	1948765
7km	90%	20000	6	184	4277491	610179	3624871	1857602
7km	90%	20000	6	222	3701080	536277	3129863	1617823
7km	90%	20000	6	189	3378223	498574	2848470	1425547
7km	90%	20000	6	188	3616121	553949	3029246	1480793
7km	90%	20000	6	207	4317914	670896	3589224	1809450
7km	90%	20000	6	187	4221600	696519	3493130	1802287
7km	90%	20000	6	270	4933841	652864	4224495	2225309
7km	90%	20000	6	178	4136399	686460	3403713	1852809
7km	90%	20000	6	196	4000717	627238	3326040	1698354
7km	90%	20000	6	190	4399182	640737	3722146	1690018
7km	90%	20000	6	229	3649461	513821	3108655	1722291
7km	90%	20000	6	172	3528646	528939	2978180	1698904
7km	90%	20000	6	292	5149971	729927	4370370	2351656
7km	90%	20000	6	187	2798406	349798	2424319	1568394
7km	90%	20000	6	154	4018111	593248	3392576	1345814
7km	90%	20000	6	231	5422883	710404	4670983	2102412
7km	90%	20000	6	204	4397599	626655	3711678	1961378
7km	90%	20000	6	198	2779221	402921	2349132	1404089
7km	90%	20000	6	231	4331688	644160	3630068	1716805
7km	90%	20000	6	215	4803414	658047	4107799	2185521
7km	90%	20000	6	181	4128907	603987	3495028	1733059
7km	90%	20000	6	189	3834914	597347	3195268	1633304
7km	90%	20000	6	217	4421783	645874	3721667	1830964
7km	90%	20000	6	196	3379158	476131	2872706	1383802
7km	90%	20000	6	227	3996830	619999	3320254	1910657
7km	90%	20000	6	221	3948639	622332	3298779	1635053
7km	90%	20000	6	174	4515966	718278	3764125	1736352
7km	90%	20000	6	333	4748872	619709	4096537	2224381
7km	90%	20000	6	194	4948722	771073	4137842	1823867
7km	90%	20000	6	161	3700253	562879	3081204	1631967
7km	90%	20000	6	203	3686925	593292	3052588	1557481
7km	90%	20000	6	191	3989839	635168	3330028	1670281
7km	90%	20000	6	182	3480979	524242	2926307	1638116
7km	90%	20000	6	242	3822391	572513	3217653	1600390
7km	90%	20000	6	187	5134080	755360	4290842	2060933
7km	90%	20000	6	255	5305364	739120	4513693	2353017
7km	90%	20000	6	214	4370461	629278	3706784	1898180
7km	90%	20000	6	295	4316652	664072	3616575	1746942
7km	90%	20000	6	221	2909698	427348	2434956	1450828
7km	90%	20000	6	182	4035281	595564	3398679	1867253
7km	90%	20000	6	186	3491938	515702	2942649	1412554
7km	90%	20000	6	177	5382983	805970	4511457	2198119
7km	90%	20000	6	193	4405619	636164	3724851	1711363
7km	90%	20000	6	188	3938666	535600	3374868	1534798
7km	90%	20000	6	207	5345672	803778	4476341	2269497
7km	90%	20000	6	219	4221327	622473	3571501	1729493
7km	90%	20000	6	197	3752734	609399	3105670	1541855
7km	90%	20000	6	296	3715496	578653	3107932	1626712
7km	90%	20000	6	207	3661589	579529	3053913	1570544
7km	90%	20000	6	210	4746997	704362	4000919	1906977
7km	90%	20000	6	205	5224607	726128	4453133	1978615
7km	90%	20000	6	255	4324008	644177	3645652	1928979
7km	90%	20000	6	202	3764589	456576	3261933	1795370
7km	90%	20000	6	172	4452660	629322	3776117	1861448
7km	90%	20000	6	185	5072668	741806	4281343	1816157
7km	90%	20000	6	267	5392703	722845	4621472	2408946
7km	90%	20000	6	207	5173347	736877	4400287	1979889
7km	90%	20000	6	184	3801018	545360	3210850	1725195
7km	90%	20000	6	160	4317157	686672	3595430	1542920
7km	90%	20000	6	236	4678847	745056	3868912	1981758
7km	90%	20000	6	158	3727285	592312	3095270	1563465
7km	90%	20000	6	162	3637917	658273	2946080	1534277
7km	90%	20000	6	227	4336021	688829	3602549	1873206
7km	90%	20000	6	253	5550449	784941	4725208	2452060
7km	90%	20000	6	221	3759304	535102	3191140	1468329
7km	90%	20000	6	218	4332764	608408	3687822	1744866
7km	90%	20000	6	275	4349429	565130	3741175	1800268
7km	90%	20000	6	162	3237419	454178	2755751	1568075
7km	90%	20000	6	202	4355091	670023	3606760	1839789
7km	90%	20000	6	227	2980509	390054	2564070	1565112
7km	90%	20000	6	256	5142851	657804	4451707	2186633
7km	90%	20000	6	223	4775134	616792	4128112	1999380
7km	90%	20000	6	226	5457662	838643	4547672	2252263
7km	90%	20000	6	206	5458412	890919	4512478	2164016
7km	90%	20000	6	188	3696893	587168	3086686	1607314
7km	90%	20000	6	238	5481408	826722	4602411	2166073
7km	90%	20000	6	158	4235376	671902	3525472	1436498
7km	90%	20000	6	197	3311354	517691	2768554	1509599
7km	90%	20000	6	301	5570248	749748	4767077	2329807
7km	90%	20000	6	192	5095717	811152	4231739	1888187
7km	90%	20000	6	200	3931278	601690	3277727	1602946
7km	90%	20000	6	278	2908585	408439	2483493	1743703
7km	90%	20000	6	187	3555821	497614	3029457	1614790
7km	90%	20000	6	199	3493715	518628	2910723	1633987
7km	90%	20000	6	192	4147868	644279	3459593	1935538
7km	90%	20000	6	211	4856088	771318	4021134	1937036
7km	90%	20000	6	186	4517437	742934	3733775	1991377
7km	90%	20000	6	209	4691191	778344	3873789	1876410
7km	90%	20000	6	210	5355702	840940	4464175	2028678
7km	90%	20000	6	249	3807715	559789	3221118	1469030
7km	90%	20000	6	287	4210918	619793	3552225	2048642
7km	90%	20000	6	166	4255360	662052	3565158	1690470
7km	90%	20000	6	211	3695618	606867	3059108	1501206
7km	90%	20000	6	276	4663051	630654	3975501	2136616
7km	90%	20000	6	200	5107996	722248	4327353	2206462
7km	90%	20000	6	180	4061296	623802	3399008	1593945
7km	90%	20000	6	222	4666993	718487	3901315	1674027
7km	90%	20000	6	198	5225790	729651	4451626	1560081
7km	90%	20000	6	145	2739735	433618	2272252	1353480
7km	90%	20000	6	194	3266976	504801	2745066	1552747
7km	90%	20000	6	176	4075687	577535	3442442	1801271
7km	90%	20000	6	187	4347669	665923	3621219	1999441
7km	90%	20000	6	179	3266651	395112	2836627	1666808
7km	90%	20000	6	250	4755493	687689	4026875	1764330
7km	90%	20000	6	285	4534681	580226	3915438	1993233
7km	90%	20000	6	253	3847836	625079	3184132	2010866
7km	90%	20000	6	235	4618667	606577	3948648	2096384
7km	90%	20000	6	205	3736442	570712	3117335	1599166
7km	90%	20000	6	249	4920573	818762	4045107	1788196
7km	90%	20000	6	191	3942836	567463	3354665	1715911
7km	90%	20000	6	238	3456260	540272	2878377	1559749
7km	90%	20000	6	161	3968852	602810	3316308	1448147
7km	90%	20000	6	214	5422580	763264	4604493	2083673
7km	90%	20000	6	204	4503646	688274	3767328	1688312
7km	90%	20000	6	217	3459464	515043	2910911	1465319
7km	90%	20000	6	198	4760591	759537	3949874	1941250
7km	90%	20000	6	281	3651710	581514	3029253	1760119
7km	90%	20000	6	186	4720091	776331	3899279	1870087
7km	90%	20000	6	244	4239196	585770	3606751	1760815
7km	90%	20000	6	179	3995604	596158	3368785	1741178
7km	90%	20000	6	301	5858307	790922	5030481	2315773
7km	90%	20000	6	169	4512500	696754	3776081	1565242
7km	90%	20000	6	347	5491032	723668	4728857	2555947
7km	90%	20000	6	247	3665807	584723	3032748	1762837
7km	90%	20000	6	190	3903069	622302	3232941	1613897
7km	90%	20000	6	201	5402453	728638	4615771	2051550
7km	90%	20000	6	213	4111450	637042	3431105	1833574
7km	90%	20000	6	192	3749402	565689	3128561	1790305
7km	90%	20000	6	211	4180424	674026	3466405	1786062
7km	90%	20000	6	262	4947426	652341	4226919	1933033
7km	90%	20000	6	234	5184192	676292	4467363	2271859
7km	90%	20000	6	200	2912083	436971	2456774	1548271
7km	90%	20000	6	247	5063938	780232	4234912	2334917
7km	90%	20000	6	196	4105291	664917	3400329	1475499
7km	90%	20000	6	201	4565378	647307	3891070	1922066
7km	90%	20000	6	283	5624908	834307	4708542	2673925
7km	90%	20000	6	204	4318165	678909	3573611	1903461
7km	90%	20000	6	199	4997126	830063	4128778	2009917
7km	90%	20000	6	171	3649264	562503	3049827	1646852
7km	90%	20000	6	154	3565397	528521	3003848	1402887
7km	90%	20000	6	174	3644115	555516	3055301	1661602
7km	90%	20000	6	165	3592102	538950	3028717	1595418
7km	90%	20000	6	192	4355468	676845	3650598	1771491
7km	90%	20000	6	218	4989185	753093	4169311	2220708
7km	90%	20000	6	207	5235028	768748	4419076	1820067
7km	90%	20000	6	198	3683119	541295	3103177	1608516
7km	90%	20000	6	208	3686410	590716	3070951	1820375
7km	90%	20000	6	226	3690203	561742	3087146	1738136
7km	90%	20000	6	246	3560797	508377	3027481	1558014
7km	90%	20000	6	177	4243637	633179	3575663	1451470
7km	90%	20000	6	183	4545119	709221	3799490	1996681
7km	90%	20000	6	203	5213315	665509	4493131	2119016
7km	90%	20000	6	163	4036345	600379	3376008	1642578
7km	90%	20000	6	231	5385226	779291	4569825	2157539
7km	90%	20000	6	192	4722122	689802	3976761	1957669
7km	90%	20000	6	181	3458856	471208	2974872	1444242
7km	90%	20000	6	160	3641252	541012	3066535	1607242
7km	90%	20000	6	212	5193062	776604	4326878	2143040
7km	90%	20000	6	331	4749198	594163	4124777	1979811
7km	90%	20000	6	192	3797423	568417	3199302	1659248
7km	90%	20000	6	168	4444713	702088	3715845	1786678
7km	90%	20000	6	210	4637609	720352	3858129	1621762
7km	90%	20000	6	208	3750152	558972	3156267	1907357
7km	90%	20000	6	224	5068603	762727	4253918	2230998
7km	90%	20000	6	189	3614201	540737	3041335	1682191
7km	90%	20000	6	271	4644110	623143	3971725	2149914
7km	90%	20000	6	177	4148482	630369	3479450	1576227
7km	90%	20000	6	196	5001359	787776	4179537	1969623
7km	90%	20000	6	186	3526295	534884	2967083	1559784
7km	90%	20000	6	181	4131751	664534	3391528	1597416
7km	90%	20000	6	169	3778393	617604	3144037	1605002
7km	90%	20000	6	213	3984073	593562	3361228	1613286
7km	90%	20000	6	325	4316155	580536	3696390	1887553
7km	90%	20000	6	197	4720702	691303	4000209	1697299
7km	90%	20000	6	274	4272067	643295	3592649	1793767
7km	90%	20000	6	285	4763975	761731	3946242	2075480
7km	90%	20000	6	254	4638988	666732	3918095	1855884
7km	90%	20000	6	205	3854385	552951	3267551	1553828
7km	90%	20000	6	175	4044633	568350	3424082	1617157
7km	90%	20000	6	207	3362444	477339	2848821	1658729
7km	90%	20000	6	246	5528761	796933	4672036	1998819
7km	90%	20000	6	263	4631189	640828	3958450	2099124
7km	90%	20000	6	284	4554419	534991	3982442	2150399
7km	90%	20000	6	221	2896100	409295	2435253	1453863
7km	90%	20000	6	219	3345322	504789	2801994	1465946
7km	90%	20000	6	213	4180152	583492	3567505	1815352
7km	90%	20000	6	237	5477393	764241	4653576	2078960
7km	90%	20000	6	206	4030950	628482	3338680	1712776
7km	90%	20000	6	201	5956202	869767	5045030	2214043
7km	90%	20000	6	316	5286703	729740	4533189	2120190
7km	90%	20000	6	221	4040102	623412	3387197	1651679
7km	90%	20000	6	126	2640397	470447	2146129	1111898
7km	90%	20000	6	213	5993145	829486	5074275	2670509
7km	90%	20000	6	191	4618861	732053	3839394	1999187
7km	90%	20000	6	229	3806162	462989	3301683	1892677
7km	90%	20000	6	193	4982091	737584	4215676	1807785
7km	90%	20000	6	223	4443188	687912	3712286	1804620
7km	90%	20000	6	253	3799144	524462	3233991	1556004
7km	90%	20000	6	171	3591586	553676	2979188	1480956
7km	90%	20000	6	216	4726881	737048	3949403	1699364
7km	90%	20000	6	197	4159083	583441	3547506	2134316
7km	90%	20000	6	189	3974028	636394	3299696	1764011
7km	90%	20000	6	237	3811097	567465	3219953	1979091
7km	90%	20000	6	210	4420728	560320	3835083	1892589
7km	90%	20000	6	218	5077790	797550	4225723	2255242
7km	90%	20000	6	241	4464136	662481	3746245	1699506
7km	90%	20000	6	269	4078036	540447	3503813	1826573
7km	90%	20000	6	178	4641325	676525	3927810	1877564
7km	90%	20000	6	200	4180813	637527	3500178	1738419
7km	90%	20000	6	189	4068308	625392	3407560	1634123
7km	90%	20000	6	318	7022070	935900	6010155	2714439
7km	90%	20000	6	286	3775406	592455	3150609	1672777
7km	90%	20000	6	208	5587280	774093	4756665	2217574
7km	90%	20000	6	231	5393414	731430	4621933	2071464
7km	90%	20000	6	213	5172026	829415	4293300	2309450
7km	90%	20000	6	195	4522017	714434	3763976	1953901
7km	90%	20000	6	218	4935373	672143	4221541	1881688
7km	90%	20000	6	187	3963759	648644	3276063	1841641
7km	90%	20000	6	168	4772470	710769	4021569	1746428
7km	90%	20000	6	214	5007582	819948	4109093	2167433
7km	90%	20000	6	154	4183683	676439	3486217	1496784
7km	90%	20000	6	169	4075273	622188	3407841	1629970
7km	90%	20000	6	220	4759386	692928	4027376	2097892
7km	90%	20000	6	215	5521174	823126	4633767	2319915
7km	90%	20000	6	158	3470993	509004	2948455	1443445
7km	90%	20000	6	171	4322274	672338	3595743	1560628
7km	90%	20000	6	179	5099769	734765	4301370	1918404
7km	90%	20000	6	201	4905916	697489	4157742	1936907
7km	90%	20000	6	231	4975406	734486	4187916	2086832
7km	90%	20000	6	188	3682312	557074	3101481	1549728
7km	90%	20000	6	225	3837382	567443	3218495	1456742
7km	90%	20000	6	244	4845395	697758	4084035	2267760
7km	90%	20000	6	193	6058638	848492	5125993	2087650
7km	90%	20000	6	220	4160260	596614	3531375	1758341
7km	90%	20000	6	160	3417548	513511	2884018	1349166
7km	90%	20000	6	222	3326599	470257	2822221	1584539
7km	90%	20000	6	228	5499976	766922	4662127	1979048
7km	90%	20000	6	221	3767509	554153	3168799	1568253
7km	90%	20000	6	238	4643695	652789	3952459	2074462
7km	90%	20000	6	244	6149059	849579	5253465	2286615
7km	90%	20000	6	300	3635049	540374	3066872	1725896
7km	90%	20000	6	232	4006437	574410	3399453	1798053
7km	90%	20000	6	181	3808824	576588	3188142	1487546
7km	90%	20000	6	166	4945521	752157	4139352	1855114
7km	90%	20000	6	190	4606938	668775	3888277	1687898
7km	90%	20000	6	196	4550484	703321	3803583	1786107
7km	90%	20000	6	196	4047231	640489	3362070	1740311
7km	90%	20000	6	191	4459037	663386	3753278	1651408
7km	90%	20000	6	245	4811308	739535	4030930	1981957
7km	90%	20000	6	169	4146900	654039	3454691	1553335
7km	90%	20000	6	154	3745354	608854	3099826	1621963
7km	90%	20000	6	222	3698458	533856	3123442	1450151
7km	90%	20000	6	206	4982784	697581	4230637	1965552
7km	90%	20000	6	362	5878620	904797	4918139	2600224
7km	90%	20000	6	166	4063829	625892	3401936	1561582
7km	90%	20000	6	178	3329928	491429	2796717	1598932
7km	90%	20000	6	171	3749828	547226	3179803	1408586
7km	90%	20000	6	208	5174738	814520	4310189	1928917
7km	90%	20000	6	175	3017010	506423	2484503	1501337
7km	90%	20000	6	210	4661901	676704	3941960	2012643
7km	90%	20000	6	231	5919833	808762	5054563	2190979
7km	90%	20000	6	215	3151037	458795	2652932	1527986
7km	90%	20000	6	187	5266023	780146	4415937	2046688
7km	90%	20000	6	232	3608237	577221	2996652	1699871
7km	90%	20000	6	265	5975954	858927	5038742	2614808
7km	90%	20000	6	193	3334086	494877	2816825	1572806
7km	90%	20000	6	207	5176300	670727	4460870	1926249
7km	90%	20000	6	248	3384657	500642	2852882	1716990
7km	90%	20000	6	171	4774319	752700	3946945	1747465
7km	90%	20000	6	202	6168040	777654	5331977	2228686
7km	90%	20000	6	187	4399900	699594	3670273	1535674
7km	90%	20000	6	209	5190400	769434	4372385	1883282
7km	90%	20000	6	259	4710534	706657	3953243	1904136
7km	90%	20000	6	192	4149749	582381	3527555	1872956
7km	90%	20000	6	233	4217291	591824	3606451	1912070
7km	90%	20000	6	170	4443970	655629	3749321	1627462
7km	90%	20000	6	222	3671985	618080	3014347	1488588
7km	90%	20000	6	308	3675186	472013	3167168	1684624
7km	90%	20000	6	172	3676458	590277	3054521	1600713
7km	90%	20000	6	204	3927993	656683	3201682	1639613
7km	90%	20000	6	210	3972418	623364	3298413	1758641
7km	90%	20000	6	173	4469937	678523	3740054	1707102
7km	90%	20000	6	163	4675929	720002	3906914	1608287
7km	90%	20000	6	204	4832233	654192	4109426	1885363
7km	90%	20000	6	181	4561882	722140	3783374	1658964
7km	90%	20000	6	196	4459298	695797	3725333	1678737
7km	90%	20000	6	192	4415183	634030	3753466	1901345
7km	90%	20000	6	171	4724581	718209	3942343	1714217
7km	90%	20000	6	181	3838007	583528	3229940	1431546
7km	90%	20000	6	170	4069465	629581	3402932	1751223
7km	90%	20000	6	171	3466224	463934	2976592	1514393
7km	90%	20000	6	236	4912662	665871	4220502	2163463
7km	90%	20000	6	386	5756380	774336	4903675	2482719
7km	90%	20000	6	279	5429809	891062	4492418	2332698
7km	90%	20000	6	348	5278098	698602	4533089	2206039
7km	90%	20000	6	208	5343918	823458	4452222	2077232
7km	90%	20000	6	206	4271401	642059	3584794	1775982
7km	90%	20000	6	170	2937355	466923	2415249	1309495
7km	90%	20000	6	173	4299777	698640	3550961	1792151
7km	90%	20000	6	210	6168366	832831	5250945	2401031
7km	90%	20000	6	197	4972260	829077	4074677	2232928
7km	90%	20000	6	255	7596161	1131138	6406805	2575781
7km	90%	20000	6	166	3899182	643185	3220290	1701530
7km	90%	20000	6	179	4489430	635992	3812954	1826413
7km	90%	20000	6	202	3587630	556628	2995430	1457944
7km	90%	20000	6	254	6912009	932437	5906462	2574665
7km	90%	20000	6	217	5338713	753342	4530859	1992521
7km	90%	20000	6	195	4154573	592415	3514774	1670211
7km	90%	20000	6	206	4418627	634000	3715793	2125643
7km	90%	20000	6	191	4122024	631593	3440874	1761905
7km	90%	20000	6	198	4573585	715151	3817026	1717902
7km	90%	20000	6	379	5521709	778939	4670779	2400015
7km	90%	20000	6	213	4517764	680586	3781525	1902747
7km	90%	20000	6	206	3224241	485841	2718373	1820883
7km	90%	20000	6	221	5093728	784469	4259843	1732675
7km	90%	20000	6	181	4929892	812183	4055734	1711086
7km	90%	20000	6	225	5588896	774232	4763473	2289926
7km	90%	20000	6	274	4879502	675076	4147517	2134732
7km	90%	20000	6	254	4990244	743655	4197421	1986061
7km	90%	20000	6	233	4071789	620700	3411471	1957798
7km	90%	20000	6	189	4793365	753819	3982755	2008669
7km	90%	20000	6	188	4715935	685793	3980282	1788456
7km	90%	20000	6	231	5944247	792140	5105746	2078070
7km	90%	20000	6	161	3068953	480524	2563250	1657547
7km	90%	20000	6	150	3520362	583309	2906036	1309686
7km	90%	20000	6	177	3849912	586841	3232932	1702710
7km	90%	20000	6	207	3860644	540449	3296755	1419546
7km	90%	20000	6	260	5910124	838534	5015110	2261790
7km	90%	20000	6	256	4318668	614084	3652105	2193379
7km	90%	20000	6	215	3475779	528222	2890147	1549299
7km	90%	20000	6	211	3797976	584336	3167321	1672144
7km	90%	20000	6	166	3902567	615477	3250392	1522924
7km	90%	20000	6	199	3643108	529821	3076292	1497841
7km	90%	20000	6	227	3835091	571051	3229394	1649391
7km	90%	20000	6	212	4484272	613317	3829141	1921513
7km	90%	20000	6	193	5227789	686466	4489844	2002787
7km	90%	20000	6	295	3964689	570610	3360847	1661178
7km	90%	20000	6	189	4514212	725533	3723140	1877228
7km	90%	20000	6	208	3853908	548397	3265370	1653252
7km	90%	20000	6	230	4547080	590711	3907033	1898691
7km	90%	20000	6	206	5018746	739221	4236525	1961555
7km	90%	20000	6	202	3542252	552177	2956578	1544719
7km	90%	20000	6	217	4915155	745881	4122443	1768771
7km	90%	20000	6	240	3976257	603151	3327648	1869479
7km	90%	20000	6	211	5571070	800363	4701628	2178421
7km	90%	20000	6	240	6585627	974454	5523788	2583302
7km	90%	20000	6	259	6454277	905672	5468452	2500062
7km	90%	20000	6	215	4243816	622364	3575977	1873036
7km	90%	20000	6	209	4634261	697183	3896633	1886407
7km	90%	20000	6	203	4219168	687625	3501398	1665471
7km	90%	20000	6	254	4378991	688166	3629545	2107340
7km	90%	20000	6	241	4457855	629621	3772331	2224324
7km	90%	20000	6	222	4625778	612116	3980164	1829779
7km	90%	20000	6	170	2880751	408446	2450691	1421282
7km	90%	20000	6	250	5013851	702461	4273710	2247869
7km	90%	20000	6	255	5031969	765677	4235701	2158692
7km	90%	20000	6	201	3997965	560198	3414491	1870089
7km	90%	20000	6	197	3864896	544261	3282820	1550838
7km	90%	20000	6	152	3878650	585701	3248553	1453761
7km	90%	20000	6	344	6361601	818310	5492996	2634126
7km	90%	20000	6	172	3550164	524434	2986052	1737914
7km	90%	20000	6	166	4386340	688586	3658792	1785015
7km	90%	20000	6	169	3818834	633968	3151210	1755451
7km	90%	20000	6	188	3719967	520179	3164121	1592551
7km	90%	20000	6	200	4679911	710377	3918711	1663575
7km	90%	20000	6	200	4407167	666351	3699077	1936444
7km	90%	20000	6	206	4568130	659899	3866281	1785376
7km	90%	20000	6	185	4893599	672304	4179359	1795829
7km	90%	20000	6	192	3470006	514883	2934459	1472385
7km	90%	20000	6	167	4409306	629215	3746874	1682239
7km	90%	20000	6	232	3905533	540048	3331022	1900064
7km	90%	20000	6	223	3816289	590821	3197710	1626211
7km	90%	20000	6	205	5104330	746692	4308547	2095055
7km	90%	20000	6	195	3032470	413477	2586617	1575464
7km	90%	20000	6	179	3985366	633919	3303662	1367377
7km	90%	20000	6	260	5396731	759930	4575209	2403931
7km	90%	20000	6	256	5286890	737269	4494200	2161319
7km	90%	20000	6	248	5394450	752000	4588205	2241494
7km	90%	20000	6	200	4884523	763213	4074260	1676350
7km	90%	20000	6	198	3834256	593073	3191374	1606864
7km	90%	20000	6	171	4146865	644830	3473372	1588663
7km	90%	20000	6	251	5815855	782783	4985942	2263666
7km	90%	20000	6	195	5145856	764186	4338051	1979303
7km	90%	20000	6	193	3847972	557780	3251746	2013914
7km	90%	20000	6	227	4510276	661168	3816447	1683459
7km	90%	20000	6	153	2995418	481006	2485935	1304657
7km	90%	20000	6	232	5697901	749493	4876750	2491468
7km	90%	20000	6	194	4979486	707955	4218303	1910557
7km	90%	20000	6	275	5163561	704949	4404252	1926196
7km	90%	20000	6	232	4632018	719503	3873861	1990882
7km	90%	20000	6	188	3626226	557672	3032810	1693275
7km	90%	20000	6	225	4596200	724134	3834596	1732112
7km	90%	20000	6	240	4704433	713487	3950398	2112402
7km	90%	20000	6	195	3965379	656599	3255574	1875087
7km	90%	20000	6	300	3630727	555866	3038205	1545023
7km	90%	20000	6	277	4690055	658145	3975926	1878453
7km	90%	20000	6	228	4397722	669389	3677707	1725022
7km	90%	20000	6	223	5401480	819633	4511062	2290442
7km	90%	20000	6	262	3448595	475177	2957035	1825267
7km	90%	20000	6	210	4126377	654782	3428797	1630476
7km	90%	20000	6	203	4751136	639567	4073918	2130709
7km	90%	20000	6	243	5364722	825979	4476806	2215365
7km	90%	20000	6	189	4393968	667358	3692617	1706683
7km	90%	20000	6	215	6005008	904918	5025938	2358070
7km	90%	20000	6	241	3775821	579258	3163895	1676931
7km	90%	20000	6	268	3666801	555521	3076410	1584722
7km	90%	20000	6	201	3727837	517050	3179346	1671083
7km	90%	20000	6	192	4498230	700215	3727105	1561751
7km	90%	20000	6	173	3927039	588565	3305824	1631587
7km	90%	20000	6	249	4855035	708378	4086573	2434598
7km	90%	20000	6	185	4075154	619567	3406136	1742295
7km	90%	20000	6	194	4555355	688606	3804357	1862657
7km	90%	20000	6	287	4235230	667285	3503795	1923867
7km	90%	20000	6	182	5174946	697870	4414198	2079449
7km	90%	20000	6	186	3508106	549522	2911233	1560854
7km	90%	20000	6	181	3710205	535233	3132303	1631152
7km	90%	20000	6	241	3377924	447196	2906903	1661780
7km	90%	20000	6	140	2865433	437185	2400409	1336086
7km	90%	20000	6	245	5748383	777865	4925439	2042854
7km	90%	20000	6	233	4961168	651113	4260787	2036034
7km	90%	20000	6	235	3391720	536240	2826577	1640350
7km	90%	20000	6	229	5058124	814704	4197698	1860057
7km	90%	20000	6	295	4947721	716839	4184889	1990865
7km	90%	20000	6	223	5226479	791596	4413854	1972225
7km	90%	20000	6	264	3364436	418214	2919706	1717774
7km	90%	20000	6	195	5402000	722115	4623230	2060245
7km	90%	20000	6	254	6429076	1036020	5295620	2587262
7km	90%	20000	6	194	4691070	667617	3964629	1629381
7km	90%	20000	6	247	5159509	687502	4435847	2112781
7km	90%	20000	6	285	4819879	647013	4122034	2323720
7km	90%	20000	6	221	4246922	677996	3540110	1847150
7km	90%	20000	6	195	4248825	633308	3583821	1858581
7km	90%	20000	6	192	3757954	555594	3173521	1685170
7km	90%	20000	6	207	4251051	627866	3585393	1744120
7km	90%	20000	6	245	3347618	363816	2948754	2117099
7km	90%	20000	6	238	3938013	570744	3337781	1488567
7km	90%	20000	6	198	3707795	392765	3284217	1797657
7km	90%	20000	6	208	3750672	626840	3094379	1887430
7km	90%	20000	6	223	4511804	691528	3784664	1658926
7km	90%	20000	6	150	4379505	678731	3670081	1400529
7km	90%	20000	6	248	4630957	650793	3934914	1934872
7km	90%	20000	6	198	4401311	747114	3591305	2044215
7km	90%	20000	6	235	2858693	389616	2441923	1328801
7km	90%	20000	6	223	5734599	927078	4720132	2198015
7km	90%	20000	6	246	4525091	731865	3728132	1701761
7km	90%	20000	6	218	5899402	813407	5040638	2482728
7km	90%	20000	6	227	4595343	621753	3927650	2121022
7km	90%	20000	6	244	5933660	893346	4967905	2080581
7km	90%	20000	6	178	3693883	506889	3157723	1772191
7km	90%	20000	6	227	5736058	798246	4882276	2490238
7km	90%	20000	6	193	4142094	565803	3532328	1619685
7km	90%	20000	6	214	3054527	434959	2597280	1439166
7km	90%	20000	6	207	3890692	582455	3233385	2030441
7km	90%	20000	6	246	4192359	639597	3508665	1836420
7km	90%	20000	6	280	4314294	635647	3651641	1838934
7km	90%	20000	6	389	5329579	712942	4563169	2075074
7km	90%	20000	6	207	4292692	647285	3584817	1680447
7km	90%	20000	6	237	2945161	410947	2504022	1653264
7km	90%	20000	6	246	3903549	556998	3306681	1847498
7km	90%	20000	6	269	3351210	451245	2858855	1633222
7km	90%	20000	6	207	4561170	737908	3759941	1901453
7km	90%	20000	6	188	4937984	737195	4134463	1881557
7km	90%	20000	6	169	3809152	518077	3243273	1619222
7km	90%	20000	6	195	3750732	607922	3096053	1652692
7km	90%	20000	6	197	4181199	647393	3498318	1552305
7km	90%	20000	6	189	5451134	754084	4657843	1893542
7km	90%	20000	6	187	5339230	759108	4529889	2032004
7km	90%	20000	6	232	5506004	879385	4578224	1778850
7km	90%	20000	6	190	3710574	538709	3144863	1676310
7km	90%	20000	6	187	4247877	628283	3587116	1767489
7km	90%	20000	6	208	4481778	633302	3768213	1850478
7km	90%	20000	6	278	5373461	753658	4590213	2147788
7km	90%	20000	6	206	4014866	483249	3501966	1845402
7km	90%	20000	6	193	3980278	625845	3309581	1540501
7km	90%	20000	6	198	4145697	608248	3476417	1624986
7km	90%	20000	6	226	3719596	590235	3094437	1497473
7km	90%	20000	6	197	4167123	618221	3513501	1850863
7km	90%	20000	6	226	4975812	703934	4235155	1854380
7km	90%	20000	6	160	3649450	605196	3020995	1508059
7km	90%	20000	6	171	3747022	549638	3169170	1665081
7km	90%	20000	6	335	5157042	729765	4389568	2059869
7km	90%	20000	6	183	4242240	669753	3525745	1735085
7km	90%	20000	6	169	3557109	559823	2974260	1516397
7km	90%	20000	6	209	4324338	663426	3622077	1968644
7km	90%	20000	6	214	5688891	767767	4870160	2244480
7km	90%	20000	6	182	5119278	820372	4229075	1982765
7km	90%	20000	6	273	5295407	745513	4496098	2229573
7km	90%	20000	6	177	3844666	584573	3214000	1568078
7km	90%	20000	6	174	4323807	672786	3605776	1833770
7km	90%	20000	6	210	5015871	606908	4386792	2096234
7km	90%	20000	6	236	3917484	642461	3233308	1909732
7km	90%	20000	6	167	4984479	732369	4185430	1891862
7km	90%	20000	6	164	4232015	635658	3562012	1538267
7km	90%	20000	6	182	3595792	507309	3051969	1569514
7km	90%	20000	6	218	5347181	794633	4495647	1826585
7km	90%	20000	6	199	4034448	565769	3438018	1777749
7km	90%	20000	6	233	4784418	592731	4128231	1960826
7km	90%	20000	6	214	6675957	973978	5625426	2225887
7km	90%	20000	6	181	3399964	518443	2854307	1555690
7km	90%	20000	6	166	3688021	612521	3040766	1649133
7km	90%	20000	6	241	6246102	879687	5309212	2347297
7km	90%	20000	6	191	4862408	767415	4057984	1857318
7km	90%	20000	6	231	4579607	593763	3949797	1768494
7km	90%	20000	6	231	4713448	656643	4011820	1731001
7km	90%	20000	6	256	3383953	488015	2861817	1770952
7km	90%	20000	6	234	4940754	788835	4095757	1940205
7km	90%	20000	6	233	5690973	765525	4884199	2503499
7km	90%	20000	6	222	4222564	644985	3548636	1572647
7km	90%	20000	6	174	4188900	665776	3477669	1617727
7km	90%	20000	6	211	4236586	577550	3592234	1836521
7km	90%	20000	6	165	3978343	592298	3349758	1803533
7km	90%	20000	6	186	3425273	519367	2860924	1735577
7km	90%	20000	6	205	4310711	653679	3596450	1940971
7km	90%	20000	6	226	3948991	573609	3294914	1887025
7km	90%	20000	6	180	4819453	683530	4096443	1666986
7km	90%	20000	6	161	4692526	643906	4011476	1647250
7km	90%	20000	6	217	4040382	596323	3381647	1950276
7km	90%	20000	6	242	6205061	891316	5240821	2570809
7km	90%	20000	6	218	6111181	835062	5233192	2391368
7km	90%	20000	6	185	5686089	821482	4814022	1697560
7km	90%	20000	6	211	4106896	622586	3426172	1716629
7km	90%	20000	6	180	3533386	537810	2956665	1538839
7km	90%	20000	6	244	4602602	628225	3942133	2056662
7km	90%	20000	6	182	4306805	616545	3669460	1692089
7km	90%	20000	6	180	4318616	679519	3602282	1948232
7km	90%	20000	6	210	4480799	598414	3820146	1771691
7km	90%	20000	6	189	3988931	638068	3289803	1854904
7km	90%	20000	6	226	3855028	612585	3209938	1622921
7km	90%	20000	6	221	4975377	687526	4241883	2072355
7km	90%	20000	6	230	4064805	549665	3480053	1716393
7km	90%	20000	6	179	5696114	892507	4718808	2423358
7km	90%	20000	6	173	4044983	590133	3421616	1586698
7km	90%	20000	6	316	5683467	841563	4775238	2417885
7km	90%	20000	6	184	3928032	589971	3291203	1574710
7km	90%	20000	6	203	3785827	589340	3168100	1612939
7km	90%	20000	6	207	4070422	576257	3443458	1785545
7km	90%	20000	6	184	3699760	568594	3111575	1400408
7km	90%	20000	6	188	3410500	522039	2861451	1475715
7km	90%	20000	6	234	3606397	533319	3039782	1702172
7km	90%	20000	6	204	6431513	923371	5439164	2385286
7km	90%	20000	6	238	3472516	507761	2927115	1601913
7km	90%	20000	6	222	3609699	544260	2994174	1445282
7km	90%	20000	6	243	5023059	694118	4283875	2310471
7km	90%	20000	6	242	2946792	450270	2447106	1437450
7km	90%	20000	6	195	4952046	748885	4151847	1982434
7km	90%	20000	6	211	4306604	621290	3653803	1840776
7km	90%	20000	6	253	5054356	691368	4302862	2238409
7km	90%	20000	6	190	5004691	659797	4258958	2083925
7km	90%	20000	6	268	4157277	618986	3499626	1775851
7km	90%	20000	6	221	3781661	579618	3168512	1490636
7km	90%	20000	6	158	4025592	593214	3390966	1652547
7km	90%	20000	6	185	4296190	669213	3585201	1718533
7km	90%	20000	6	199	4559710	668557	3853714	1698959
7km	90%	20000	6	261	4232889	561204	3649524	1850337
7km	90%	20000	6	182	4155032	587351	3535592	1793318
7km	90%	20000	6	272	3448446	557956	2862594	1580275
7km	90%	20000	6	217	5605965	742310	4822146	2277037
7km	90%	20000	6	177	4226888	684782	3484507	1896818
7km	90%	20000	6	275	5551279	759885	4766320	2207019
7km	90%	20000	6	241	5948050	759531	5151118	2155393
7km	90%	20000	6	190	4126806	656729	3435666	1609740
7km	90%	20000	6	233	5711070	817080	4838135	2480965
7km	90%	20000	6	188	4113516	686368	3396373	1537885
7km	90%	20000	6	300	3156664	467403	2651544	1463233
7km	90%	20000	6	182	4169331	677076	3458350	1557935
7km	90%	20000	6	168	3538247	518065	2981248	1452006
7km	90%	20000	6	272	5659873	752693	4865069	2299796
7km	90%	20000	6	252	3939585	581309	3328505	1729783
7km	90%	20000	6	237	3278729	422352	2822205	1669597
7km	90%	20000	6	171	4750478	708301	3969354	1703979
7km	90%	20000	6	212	5426266	799263	4570983	2095422
7km	90%	20000	6	210	5455646	821174	4548727	2309163
7km	90%	20000	6	197	5409711	831541	4530641	2009302
7km	90%	20000	6	239	4209467	620558	3535628	2140257
7km	90%	20000	6	161	3913457	581976	3293311	1460449
7km	90%	20000	6	181	4109726	640415	3436008	1611533
7km	90%	20000	6	200	4245926	627237	3580473	1666015
7km	90%	20000	6	223	5626654	770476	4816368	2386307
7km	90%	20000	6	214	4094807	637802	3416145	1834712
7km	90%	20000	6	256	4491542	530858	3932453	1923304
7km	90%	20000	6	214	3131732	501422	2598414	1761962
7km	90%	20000	6	238	4053190	602687	3401214	1749187
7km	90%	20000	6	186	5025157	692324	4270863	1948364
7km	90%	20000	6	228	5096612	752296	4279511	1919161
7km	90%	20000	6	264	5513948	797081	4652971	1907751
7km	90%	20000	6	264	6066043	802307	5225637	2435984
7km	90%	20000	6	205	4159244	623932	3502969	1778407
7km	90%	20000	6	211	3728016	574260	3124077	1755643
7km	90%	20000	6	209	5209900	694609	4473522	2026802
7km	90%	20000	6	265	3868057	633356	3185354	1761122
7km	90%	20000	6	200	4488639	679902	3740565	1675706
7km	90%	20000	6	180	5627206	887325	4686100	1944003
7km	90%	20000	6	249	6429684	881494	5488159	2595817
7km	90%	20000	6	188	5213923	819087	4308875	2026205
7km	90%	20000	6	209	3695700	509608	3142656	1972026
7km	90%	20000	6	231	4295838	572249	3695034	1764488
7km	90%	20000	6	226	4034677	660180	3341985	1736858
7km	90%	20000	6	185	3713286	570990	3109772	1980084
7km	90%	20000	6	183	4653157	701094	3913943	1686119
7km	90%	20000	6	190	5068514	748157	4242525	1756331
7km	90%	20000	6	207	4490743	632069	3822187	1858559
7km	90%	20000	6	189	4137472	645575	3425992	1844499
7km	90%	20000	6	187	4401870	675528	3693790	1654451
7km	90%	20000	6	160	3402884	549147	2832812	1369397
7km	90%	20000	6	145	2921766	472604	2423241	1352486
7km	90%	20000	6	207	3374683	496506	2843582	1587827
7km	90%	20000	6	204	4312430	573579	3697717	1868387
7km	90%	20000	6	217	3951696	579309	3332930	1580466
7km	90%	20000	6	160	4502074	690247	3760455	1616181
7km	90%	20000	6	243	5321825	784677	4466552	2024514
7km	90%	20000	6	212	3684962	572985	3086032	1645999
7km	90%	20000	6	223	6132876	884514	5196963	2369423
7km	90%	20000	6	161	4051112	625529	3373230	1568393
7km	90%	20000	6	192	4930308	747641	4143023	2025043
7km	90%	20000	6	216	5486803	785226	4660560	2189976
7km	90%	20000	6	276	2899475	420557	2446167	1479327
7km	90%	20000	6	189	4977174	776233	4082641	1997168
7km	90%	20000	6	186	3230543	433896	2764781	1516815
7km	90%	20000	6	161	4070583	643052	3377893	1583418
7km	90%	20000	6	198	4206056	572832	3593700	1707671
7km	90%	20000	6	201	6838363	952924	5824835	2618195
7km	90%	20000	6	252	5643579	902078	4671660	2229937
7km	90%	20000	6	242	4789153	645670	4100493	2233696
7km	90%	20000	6	200	5855377	869554	4895796	2070488
7km	90%	20000	6	149	3838274	583735	3209962	1462665
7km	90%	20000	6	150	3575207	549038	2982244	1587421
7km	90%	20000	6	321	6170189	848379	5251846	2281354
7km	90%	20000	6	214	3911435	555513	3316983	1893807
7km	90%	20000	6	247	4415515	713206	3645846	1898107
7km	90%	20000	6	199	3817405	580748	3175229	1472159
7km	90%	20000	6	185	4286260	672060	3568906	1825594
7km	90%	20000	6	199	4848488	786780	3980810	1793849
7km	90%	20000	6	213	6376776	902621	5401902	2251084
7km	90%	20000	6	189	3885636	631915	3198106	1530461
7km	90%	20000	6	179	4476905	691125	3724846	1856317
7km	90%	20000	6	236	4044217	599125	3419462	1712893
7km	90%	20000	6	223	4344002	654775	3648913	1645322
7km	90%	20000	6	207	5271512	762858	4426423	2370722
7km	90%	20000	6	171	3364745	507061	2829314	1473568
7km	90%	20000	6	193	4657448	677797	3920379	1714923
7km	90%	20000	6	233	4758445	694184	3998847	2272159
7km	90%	20000	6	223	6831956	984055	5781697	2687401
7km	90%	20000	6	205	3744316	535448	3167079	1322888
7km	90%	20000	6	251	3843459	578466	3236720	1608015
7km	90%	20000	6	204	4381667	687151	3650582	1762500
7km	90%	20000	6	208	5280856	759043	4487428	1872276
7km	90%	20000	6	198	3816451	615150	3174307	1592573
7km	90%	20000	6	138	3989166	636772	3318407	1561174
7km	90%	20000	6	190	4035208	663785	3326697	1695356
7km	90%	20000	6	251	3371931	509766	2827710	1742476
7km	90%	20000	6	298	4457083	596699	3824669	2149067
7km	90%	20000	6	209	3271775	512306	2736470	1528409
7km	90%	20000	6	212	4427682	655695	3731995	2040334
7km	90%	20000	6	279	6533229	894737	5548812	2487147
7km	90%	20000	6	207	5013157	760683	4196095	2023265
7km	90%	20000	6	165	4767222	683700	4045579	1676111
7km	90%	20000	6	215	4329031	643746	3646878	1796083
7km	90%	20000	6	177	4130577	600244	3494647	1605630
7km	90%	20000	6	168	4531858	680451	3808352	1673043
7km	90%	20000	6	210	5048464	616631	4374662	2060938
7km	90%	20000	6	284	5312975	748724	4474879	2355691
7km	90%	20000	6	217	3759226	552244	3181585	1604712
7km	90%	20000	6	267	3067230	451019	2582180	1604094
7km	90%	20000	6	188	5356455	854480	4432589	1917260
7km	90%	20000	6	182	5073263	683514	4346254	1860248
7km	90%	20000	6	174	3416415	541485	2840647	1622645
7km	90%	20000	6	284	5164194	688783	4427787	2232535
7km	90%	20000	6	235	5839937	799921	4985979	2361806
7km	90%	20000	6	223	3474817	466974	2977606	1548472
7km	90%	20000	6	203	5097999	724467	4286620	1970126
7km	90%	20000	6	197	4069313	673600	3332922	2020686
7km	90%	20000	6	171	4576197	685694	3846534	1777084
7km	90%	20000	6	245	4904062	680335	4171629	2098975
7km	90%	20000	6	220	4113669	609156	3473093	1865048
7km	90%	20000	6	175	4451840	614844	3801584	1656759
7km	90%	20000	6	227	3918722	525786	3354246	1649216
7km	90%	20000	6	201	3810004	598533	3189328	1452752
7km	90%	20000	6	268	5681436	780342	4845481	2344591
7km	90%	20000	6	213	4701769	730420	3934658	1737963
7km	90%	20000	6	247	5581790	864297	4653614	2228487
7km	90%	20000	6	203	4291796	548714	3712213	1781109
7km	90%	20000	6	224	5647473	823595	4753493	2128689
7km	90%	20000	6	169	4235641	685032	3501649	1616208
7km	90%	20000	6	205	4757519	612439	4094109	1684485
7km	90%	20000	6	175	5101130	782624	4282403	1954290
7km	90%	20000	6	174	4134485	607537	3501559	1685233
7km	90%	20000	6	197	5253849	821224	4387616	2150462
7km	90%	20000	6	242	5671432	750450	4880409	2186253
7km	90%	20000	6	182	4244354	608624	3578182	1746284
7km	90%	20000	6	223	4385698	636598	3707669	1860473
7km	90%	20000	6	265	4274137	533191	3706001	2053083
7km	90%	20000	6	198	3329643	506149	2796601	1666888
7km	90%	20000	6	200	4215167	633750	3544613	1691722
7km	90%	20000	6	154	4075462	603759	3416782	1482574
7km	90%	20000	6	218	3767457	554012	3180315	1684880
7km	90%	20000	6	245	5596814	774808	4782466	2041877
7km	90%	20000	6	142	3795444	536243	3203771	1437813
7km	90%	20000	6	168	4317374	613611	3664140	1468373
7km	90%	20000	6	231	3648842	560787	3036051	1789168
7km	90%	20000	6	326	3408657	460840	2913712	1690011
7km	90%	20000	6	176	3771246	574138	3129116	1511417
7km	90%	20000	6	170	4263650	634371	3593887	1624200
7km	90%	20000	6	252	5140361	756865	4332803	1785883
7km	90%	20000	6	185	4004926	589760	3375949	1702977
7km	90%	20000	6	175	3522180	535141	2947656	1517142
7km	90%	20000	6	318	4959482	715941	4179196	2397975
7km	90%	20000	6	216	3987639	527709	3425723	1995657
7km	90%	20000	6	263	3274071	530049	2720374	1512272
7km	90%	20000	6	190	3620534	567729	3025659	1728454
7km	90%	20000	6	194	4664981	723199	3914613	1754900
7km	90%	20000	6	182	3716974	576812	3111321	1446945
7km	90%	20000	6	216	3745119	569239	3137738	1637946
7km	90%	20000	6	170	3767801	534854	3196510	1513876
7km	90%	20000	6	247	5389619	869562	4430206	2018558
7km	90%	20000	6	226	4848691	692186	4106813	1805426
7km	90%	20000	6	220	4022070	600774	3385918	1624296
7km	90%	20000	6	211	3361969	515022	2813422	1473215
7km	90%	20000	6	229	4451216	620761	3788663	2137067
7km	90%	20000	6	149	3864938	571495	3252918	1534357
7km	90%	20000	6	241	4588085	629069	3907017	1979047
7km	90%	20000	6	241	6328069	865703	5408284	2354532
7km	90%	20000	6	201	6470735	883920	5504571	2392750
7km	90%	20000	6	183	4139535	581823	3513164	1701785
7km	90%	20000	6	200	3662296	580036	3053152	1734202
7km	90%	20000	6	230	4119937	665167	3419399	1693136
7km	90%	20000	6	169	3918704	548022	3338717	1687358
7km	90%	20000	6	196	3349457	468952	2819721	1483878
7km	90%	20000	6	201	4113401	622797	3454347	1709496
7km	90%	20000	6	213	3725730	580249	3113225	1536276
7km	90%	20000	6	188	4567455	629742	3871006	1916008
7km	90%	20000	6	202	3767319	613337	3115326	1695073
7km	90%	20000	6	265	3508111	498353	2971432	1688790
7km	90%	20000	6	209	4767012	737596	3984006	1936608
7km	90%	20000	6	223	4806975	682451	4067839	1923869
7km	90%	20000	6	311	3791336	519933	3241657	1731562
7km	90%	20000	6	220	3523437	508681	2998576	1614533
7km	90%	20000	6	236	4433633	649824	3740986	1864758
7km	90%	20000	6	207	4758704	704452	4022515	1653466
7km	90%	20000	6	211	4312929	600099	3687457	2121481
7km	90%	20000	6	294	4174292	615573	3520371	2071631
7km	90%	20000	6	237	5924796	857428	5013955	2350377
7km	90%	20000	6	218	5204710	794036	4362485	1981354
7km	90%	20000	6	201	4595768	665722	3888034	1852197
7km	90%	20000	6	188	3771894	537605	3215300	1532176
7km	90%	20000	6	218	3224979	508372	2685700	1427188
7km	90%	20000	6	196	4160978	631624	3495458	1620850
7km	90%	20000	6	227	4662167	640482	3949458	2277193
7km	90%	20000	6	229	4724418	670398	4006718	1624809
7km	90%	20000	6	181	4462336	669703	3747748	1718509
7km	90%	20000	6	184	3790026	590836	3160915	1425283
7km	90%	20000	6	237	4503921	713775	3753806	1900547
7km	90%	20000	6	181	3900162	507554	3351487	1745317
7km	90%	20000	6	175	3850616	606307	3174891	2056515
7km	90%	20000	6	182	5118492	820000	4242216	1961173
7km	90%	20000	6	248	3865433	586706	3244367	1522572
7km	90%	20000	6	193	4580539	637821	3901657	1879159
7km	90%	20000	6	215	5438431	845904	4543354	1982368
7km	90%	20000	6	183	4207141	626484	3547934	1441834
7km	90%	20000	6	265	3840566	513965	3298981	1642567
7km	90%	20000	6	315	4455657	640051	3785565	1957169
7km	90%	20000	6	220	5725120	776944	4903406	2139230
7km	90%	20000	6	248	5318236	772741	4481937	2371308
7km	90%	20000	6	178	4498456	650493	3796325	1674580
7km	90%	20000	6	227	3743760	595504	3108351	1727027
7km	90%	20000	6	220	6628076	932915	5579508	2706652
7km	90%	20000	6	182	3766915	594560	3123815	1525216
7km	90%	20000	6	185	3613532	533487	3045256	1808870
7km	90%	20000	6	244	4722089	722625	3949551	2098422
7km	90%	20000	6	216	3617075	581737	2975008	1606430
7km	90%	20000	6	195	3346363	536991	2774583	1640623
7km	90%	20000	6	224	4385890	638764	3721031	1870818
7km	90%	20000	6	211	4729673	740853	3928943	1911452
7km	90%	20000	6	217	4342846	686500	3610516	2116850
7km	90%	20000	6	330	4838750	681913	4109446	2256385
7km	90%	20000	6	243	4773916	675857	4030228	2026213
7km	90%	20000	6	216	4685740	747502	3882924	2012902
7km	90%	20000	6	257	4080070	640692	3407508	2095295
7km	90%	20000	6	179	3917181	596058	3271735	1734777
7km	90%	20000	6	197	5147214	775274	4288714	2070882
7km	90%	20000	6	188	4116799	598284	3473102	1690203
7km	90%	20000	6	146	3515193	520605	2957833	1315476
7km	90%	20000	6	189	4959407	662426	4221668	1923790
7km	90%	20000	6	199	4400319	662640	3690864	1829964
7km	90%	20000	6	208	4838077	718127	4079671	1952437
7km	90%	20000	6	176	3921610	600141	3273049	1549707
7km	90%	20000	6	201	5392720	789129	4558197	1919902
7km	90%	20000	6	314	4216986	594720	3580409	2121986
7km	90%	20000	6	188	5104170	691020	4371861	1985409
7km	90%	20000	6	211	3542377	484643	3019304	1591357
7km	90%	20000	6	211	4871321	706729	4116974	1921225
7km	90%	20000	6	227	5364192	695547	4621473	1925275
7km	90%	20000	6	214	5567621	783011	4730296	2078799
7km	90%	20000	6	231	4641777	724197	3857550	1782362
7km	90%	20000	6	160	3736145	559500	3134843	1540718
7km	90%	20000	6	291	6196598	855859	5284389	2571582
7km	90%	20000	6	225	4753445	735672	3960515	2266495
7km	90%	20000	6	186	4997322	804025	4148333	2026616
7km	90%	20000	6	186	4344210	633608	3678661	1656321
7km	90%	20000	6	194	4490515	655539	3793574	1603369
7km	90%	20000	6	245	4411682	661421	3682282	1618612
7km	90%	20000	6	183	4943858	670782	4197346	1839635
7km	90%	20000	6	178	3824866	550077	3228925	1776691
7km	90%	20000	6	206	5099425	756863	4256105	1988245
7km	90%	20000	6	173	3895303	601968	3233342	1599806
7km	90%	20000	6	199	3651919	581375	3043377	1633086
7km	90%	20000	6	236	4251162	698678	3495262	1906663
7km	90%	20000	6	212	4099924	701769	3353825	1886925
7km	90%	20000	6	182	3942042	579166	3323192	1508932
7km	90%	20000	6	208	5095983	682980	4345437	2177925
7km	90%	20000	6	189	5062885	750691	4272955	2088488
7km	90%	20000	6	158	4041071	630041	3354108	1528680
7km	90%	20000	6	204	4419556	648946	3723344	1675979
7km	90%	20000	6	240	4677142	655741	3977476	1735818
7km	90%	20000	6	197	5049836	831552	4159681	2136916
7km	90%	20000	6	165	3723575	564043	3117544	1478558
7km	90%	20000	6	173	3613964	599387	2972942	1874753
7km	90%	20000	6	202	3167740	484564	2656795	1557868
7km	90%	20000	6	201	4149817	574947	3540503	1756617
7km	90%	20000	6	232	4180189	578087	3564531	1806403
7km	90%	20000	6	258	4516465	635894	3831958	1807958
7km	90%	20000	6	288	5598329	737808	4798529	2376037
7km	90%	20000	6	205	6292411	884198	5337632	2276790
7km	90%	20000	6	195	5753323	798190	4899508	2060401
7km	90%	20000	6	256	3968386	542131	3402944	1837582
7km	90%	20000	6	236	5834448	826412	4946286	2079523
7km	90%	20000	6	252	3789357	538545	3208723	1621969
7km	90%	20000	6	146	3381829	585469	2757780	1462018
7km	90%	20000	6	150	4659235	736296	3872370	1566164
7km	90%	20000	6	193	4451157	651154	3759333	1926512
7km	90%	20000	6	236	3859903	601718	3216622	1753351
7km	90%	20000	6	175	3497860	537663	2911692	1681910
7km	90%	20000	6	275	5368905	748034	4567197	2180734
7km	90%	20000	6	178	3691795	521769	3143308	1549253
7km	90%	20000	6	197	4257076	615436	3603259	1887196
7km	90%	20000	6	233	4022724	595538	3389532	1825260
7km	90%	20000	6	194	3789014	543600	3194137	1541462
7km	90%	20000	6	244	4010299	647839	3332686	1729534
7km	90%	20000	6	168	4714310	736893	3933588	1636454
7km	90%	20000	6	179	3985595	618963	3337932	1405269
7km	90%	20000	6	186	4795951	728901	4013843	1649683
7km	90%	20000	6	174	3659533	579886	3036224	1635765
7km	90%	20000	6	225	4018393	606799	3374637	1757289
7km	90%	20000	6	188	4350428	611847	3698823	1623916
7km	90%	20000	6	156	4592178	727706	3814878	1674060
7km	90%	20000	6	243	4898993	640294	4229289	2027364
7km	90%	20000	6	201	3673374	565873	3071143	1608446
7km	90%	20000	6	174	3995395	586379	3369976	1563141
7km	90%	20000	6	165	4778400	727095	3998849	1693293
7km	90%	20000	6	244	4791331	644567	4102395	1972969
7km	90%	20000	6	182	4365519	604331	3721565	1786657
7km	90%	20000	6	173	4168466	631957	3514674	1789597
7km	90%	20000	6	259	4077272	628541	3422047	1940669
7km	90%	20000	6	203	3551387	506527	3014177	1525158
7km	90%	20000	6	222	5207023	743179	4414944	1973460
7km	90%	20000	6	182	3825478	600274	3193087	1620699
7km	90%	20000	6	238	4424275	719051	3656269	2075300
7km	90%	20000	6	214	3703011	548572	3096295	1584532
7km	90%	20000	6	256	6458341	809561	5571211	2383588
7km	90%	20000	6	197	4393682	701420	3643373	1875170
7km	90%	20000	6	198	4616499	662309	3907032	1618492
7km	90%	20000	6	238	4985411	735291	4198271	2151548
7km	90%	20000	6	229	4747216	633695	4070335	1885648
7km	90%	20000	6	252	7088635	990064	5992931	2819444
7km	90%	20000	6	184	4947307	725084	4159660	2133924
7km	90%	20000	6	208	3740845	574493	3132219	1634703
7km	90%	20000	6	211	4026342	630449	3348890	1397382
7km	90%	20000	6	190	4570711	711075	3822673	1735108
7km	90%	20000	6	214	4666933	751250	3862901	2029147
7km	90%	20000	6	269	4862325	643804	4192761	1997922
7km	90%	20000	6	156	4411796	620606	3763676	1829345
7km	90%	20000	6	239	4744371	720298	3975091	1685036
7km	90%	20000	6	189	4606190	640972	3928424	1752853
7km	90%	20000	6	189	3628013	508366	3077856	1636106
7km	90%	20000	6	166	4989052	804285	4120232	1903967
7km	90%	20000	6	199	5035876	819234	4151215	2176741
7km	90%	20000	6	179	4295574	649295	3609696	1656522
7km	90%	20000	6	193	3546796	528606	2976079	1856036
7km	90%	20000	6	280	4967003	670155	4270269	1996780
7km	90%	20000	6	230	4955501	741121	4155585	2091422
7km	90%	20000	6	203	4065326	666990	3372067	1723780
7km	90%	20000	6	192	3676278	575170	3063823	1571799
7km	90%	20000	6	197	3378382	495807	2853082	1719911
7km	90%	20000	6	233	5134374	701133	4370550	2034309
7km	90%	20000	6	216	3451519	526768	2891569	1943037
7km	90%	20000	6	205	5445419	800415	4591871	2128993
7km	90%	20000	6	202	4088002	624113	3426542	1858674
7km	90%	20000	6	160	4922397	806049	4066871	1568838
7km	90%	20000	6	220	4410307	687594	3682208	2097923
7km	90%	20000	6	229	5205616	819844	4311380	2199287
7km	90%	20000	6	240	3459499	563285	2866092	1670035
7km	90%	20000	6	193	3640196	539091	3071402	1667523
7km	90%	20000	6	197	4139752	591280	3523010	1820133
7km	90%	20000	6	179	4069263	714977	3296637	1782978
7km	90%	20000	6	181	4309101	684164	3576452	1675326
7km	90%	20000	6	268	5908481	810763	5042405	2453660
7km	90%	20000	6	298	4057577	645048	3381806	1841305
7km	90%	20000	6	182	4316517	714905	3559293	1748083
7km	90%	20000	6	212	4565783	637417	3881079	1960359
7km	90%	20000	6	194	3809071	550265	3207279	1826323
7km	90%	20000	6	305	5536167	845982	4645953	2297556
7km	90%	20000	6	178	4789150	789396	3946506	1742059
7km	90%	20000	6	228	5365431	720373	4592715	1871238
7km	90%	20000	6	231	5257781	697747	4515460	2196479
7km	90%	20000	6	223	3973605	614047	3309821	1532326
7km	90%	20000	6	199	4367292	570649	3774221	1924631
7km	90%	20000	6	192	4171009	634010	3473441	1844528
7km	90%	20000	6	213	5281589	791736	4437486	2190052
7km	90%	20000	6	185	4526502	755633	3733802	1803389
7km	90%	20000	6	265	5558039	755373	4733487	2337460
7km	90%	20000	6	198	4623537	693578	3863125	1774906
7km	90%	20000	6	261	5103852	693962	4372142	1755157
7km	90%	20000	6	177	3560273	524513	3006614	1558296
7km	90%	20000	6	276	4613183	736545	3842570	2096861
7km	90%	20000	6	231	4712009	665945	4018904	1645152
7km	90%	20000	6	205	3870488	599885	3231848	1806772
7km	90%	20000	6	274	4662505	768287	3831822	2166390
7km	90%	20000	6	154	3434510	515970	2882708	1617675
7km	90%	20000	6	264	3574302	574944	2973600	1758436
7km	90%	20000	6	246	3292858	481119	2782565	1781720
7km	90%	20000	6	182	3759001	575407	3155364	1728431
7km	90%	20000	6	216	3475544	562746	2876819	1504085
7km	90%	20000	6	300	5950804	867029	5015974	2445830
7km	90%	20000	6	223	5310736	654689	4613569	2129845
7km	90%	20000	6	239	4882815	759574	4083004	2069242
7km	90%	20000	6	170	2896149	436181	2432989	1301357
7km	90%	20000	6	191	4272425	715612	3508998	1892049
7km	90%	20000	6	231	6168139	879186	5240626	2529280
7km	90%	20000	6	193	4869901	636217	4195178	1769470
7km	90%	20000	6	192	3862564	580974	3230144	1458637
7km	90%	20000	6	243	4227919	661803	3509326	1803230
7km	90%	20000	6	180	4454235	685827	3729452	1771349
7km	90%	20000	6	186	4012147	635979	3345374	1413362
7km	90%	20000	6	210	3796172	548779	3221155	1434991
7km	90%	20000	6	202	4660430	723170	3875038	1680942
7km	90%	20000	6	170	3282934	552597	2691270	1363137
7km	90%	20000	6	260	5053892	619558	4388932	2355420
7km	90%	20000	6	229	4021906	598611	3372030	1587120
7km	90%	20000	6	229	4960693	728131	4183027	2055802
7km	90%	20000	6	147	3783673	573516	3164198	1562405
7km	90%	20000	6	224	4364005	639891	3677836	1702191
7km	90%	20000	6	195	4792398	761210	3985771	1745354
7km	90%	20000	6	265	6715745	935982	5709981	2677324
7km	90%	20000	6	157	4024016	617899	3376180	1574261
7km	90%	20000	6	247	3450307	553403	2877919	1548108
7km	90%	20000	6	236	2857428	418251	2417132	1560159
7km	90%	20000	6	212	5193685	752042	4360148	1859470
7km	90%	20000	6	238	5599387	904065	4655921	2469846
7km	90%	20000	6	273	6464463	872870	5529418	2352487
7km	90%	20000	6	207	4768692	760840	3945799	1642996
7km	90%	20000	6	200	5092570	802459	4210165	2078779
7km	90%	20000	6	197	3738337	568120	3134165	1522797
7km	90%	20000	6	206	3434254	483513	2912202	1469044
7km	90%	20000	6	233	6292768	855518	5351525	2412435
7km	90%	20000	6	199	3511240	525131	2959230	1648119
7km	90%	20000	6	208	4841046	759321	4047746	1782149
7km	90%	20000	6	233	6578659	861653	5663467	2568535
7km	90%	20000	6	211	4734999	714804	3971251	2095174
7km	90%	20000	6	210	5023175	807206	4107761	1958412
7km	90%	20000	6	197	3579554	527243	3011151	1613049
7km	90%	20000	6	223	3545113	559843	2954208	1429373
7km	90%	20000	6	174	4080517	644931	3377938	1675723
7km	90%	20000	6	176	5094192	763593	4287236	1874748
7km	90%	20000	6	238	4351545	621812	3671949	1897276
7km	90%	20000	6	194	3477043	508079	2942390	1556376
7km	90%	20000	6	210	3754932	562560	3147933	1862763
7km	90%	20000	6	225	5240620	790181	4360365	2082827
7km	90%	20000	6	194	4437149	667472	3728797	1715143
7km	90%	20000	6	259	4153453	647892	3451742	1653067
7km	90%	20000	6	336	5065848	671271	4324335	2293706
7km	90%	20000	6	219	5719233	783904	4872885	2077860
7km	90%	20000	6	260	4199514	628943	3528007	1995053
7km	90%	20000	6	220	3867475	546742	3278467	1953000
7km	90%	20000	6	170	4397676	687115	3658478	1761325
7km	90%	20000	6	204	3673439	535439	3109608	1508227
7km	90%	20000	6	245	4241670	597489	3598057	1954224
7km	90%	20000	6	224	5553206	806161	4695616	2195059
7km	90%	20000	6	194	4647823	664986	3931262	1778951
7km	90%	20000	6	226	6090025	886038	5147803	2450134
7km	90%	20000	6	170	4537050	710996	3788148	1759450
7km	90%	20000	6	168	4575122	692468	3832814	1526419
7km	90%	20000	6	220	5621221	814961	4758994	2226152
7km	90%	20000	6	172	4421077	661836	3724033	1612383
7km	90%	20000	6	227	5010511	642791	4320381	2317870
7km	90%	20000	6	308	5575004	689800	4842294	2234511
7km	90%	20000	6	213	4540061	663995	3836697	1983811
7km	90%	20000	6	234	4713738	699773	3956769	2043425
7km	90%	20000	6	246	3971396	521968	3422580	1773035
7km	90%	20000	6	167	4452536	721003	3670754	1772466
7km	90%	20000	6	194	3112091	478114	2609582	1368364
7km	90%	20000	6	204	4864419	683559	4126940	1867283
7km	90%	20000	6	205	3836671	598455	3212037	1463786
7km	90%	20000	6	235	3970479	608506	3294882	1927103
7km	90%	20000	6	220	4737290	714451	3969871	2026884
7km	90%	20000	6	232	5205185	713264	4456252	1931087
7km	90%	20000	6	211	3726502	477330	3210851	1656158
7km	90%	20000	6	208	5255998	782618	4415253	2227328
7km	90%	20000	6	195	3638805	546961	3057306	1596255
7km	90%	20000	6	295	5682967	767454	4847259	2422576
7km	90%	20000	6	184	5305201	888775	4356483	2010291
7km	90%	20000	6	191	4563016	688029	3821535	1671489
7km	90%	20000	6	165	4448480	722114	3679995	1669187
7km	90%	20000	6	190	3834681	585423	3191034	1552871
7km	90%	20000	6	223	3859697	591809	3196843	1906351
7km	90%	20000	6	161	4114073	615934	3464728	1652556
7km	90%	20000	6	203	3773545	591393	3149905	1700508
7km	90%	20000	6	209	4251020	633078	3581187	1854988
7km	90%	20000	6	232	5410069	726998	4638536	2054373
7km	90%	20000	6	204	5135383	807252	4261137	2061943
7km	90%	20000	6	231	5597288	859885	4687921	2433651
7km	90%	20000	6	249	4638600	672155	3903274	2017667
7km	90%	20000	6	199	3608320	551977	3023671	1627342
7km	90%	20000	6	151	3687189	553262	3111563	1270106
7km	90%	20000	6	215	5005394	747459	4207564	1861734
7km	90%	20000	6	182	3812727	544539	3239725	1635507
7km	90%	20000	6	228	4138037	628003	3472492	1729555
7km	90%	20000	6	183	4397603	721240	3617476	1594526
7km	90%	20000	6	206	2985733	501440	2454428	1419245
7km	90%	20000	6	207	3272434	478117	2766386	1578519
7km	90%	20000	6	255	3505605	449473	3035155	1559411
7km	90%	20000	6	266	4235294	600287	3600488	1907867
7km	90%	20000	6	180	3293509	506082	2761327	1294037
7km	90%	20000	6	186	4244219	588853	3614524	1821757
7km	90%	20000	6	228	4511062	554433	3926224	1882290
7km	90%	20000	6	195	4689963	647261	4000063	1883907
7km	90%	20000	6	224	3413027	503159	2873711	1631343
7km	90%	20000	6	205	3732463	543289	3148282	1726760
7km	90%	20000	6	176	3680087	556003	3107054	1545597
7km	90%	20000	6	165	4292050	673058	3591015	1511275
7km	90%	20000	6	145	3627010	556922	3042899	1440905
7km	90%	20000	6	186	3683758	597809	3018304	1445263
7km	90%	20000	6	225	5087394	812026	4219389	1931115
7km	90%	20000	6	243	3989040	615330	3336650	1628157
7km	90%	20000	6	148	3141563	444636	2670305	1323997
7km	90%	20000	6	231	5013968	684433	4275201	2204394
7km	90%	20000	6	219	4924026	632470	4247849	2229653
7km	90%	20000	6	370	5464284	751189	4669397	2280309
7km	90%	20000	6	181	4300480	679333	3593130	1432692
7km	90%	20000	6	213	5256930	728127	4488965	2044401
7km	90%	20000	6	165	2676038	368552	2288084	1453982
7km	90%	20000	6	188	4125172	659320	3420837	1677208
7km	90%	20000	6	252	3629517	530343	3054685	1534717
7km	90%	20000	6	281	6653254	950684	5655266	2491625
7km	90%	20000	6	295	5688229	847814	4792641	2156261
7km	90%	20000	6	187	5224141	697483	4495982	1939156
7km	90%	20000	6	245	4618377	723085	3861337	2152255
7km	90%	20000	6	194	4546055	677731	3838293	1683199
7km	90%	20000	6	279	4207714	649172	3522219	1697279
7km	90%	20000	6	193	4054269	633129	3358499	1649422
7km	90%	20000	6	174	4827440	753701	4026228	1633799
7km	90%	20000	6	226	4072705	575988	3457610	1725339
7km	90%	20000	6	254	6803783	950749	5788119	2371882
7km	90%	20000	6	210	3981588	607513	3319940	1793803
7km	90%	20000	6	204	5005905	689228	4258883	2041519
7km	90%	20000	6	262	4304562	638685	3632280	1830877
7km	90%	20000	6	201	4061770	660693	3352040	1687339
7km	90%	20000	6	203	5781215	717117	5020478	2018373
7km	90%	20000	6	207	3841365	533415	3268834	1643067
7km	90%	20000	6	224	3944190	608056	3303319	1791181
7km	90%	20000	6	329	4051167	571625	3449364	1714542
7km	90%	20000	6	164	4354565	714358	3567703	1824405
7km	90%	20000	6	251	5210718	687488	4454617	2151591
7km	90%	20000	6	262	4571186	597271	3922290	2413506
7km	90%	20000	6	242	3700110	569250	3099842	1656154
7km	90%	20000	6	195	4749982	702390	3992144	1821655
7km	90%	20000	6	191	4237577	663261	3546601	1695331
7km	90%	20000	6	154	3160617	454260	2683871	1393964
7km	90%	20000	6	222	2908024	419539	2462589	1426499
7km	90%	20000	6	204	5640917	789220	4809834	2175028
7km	90%	20000	6	188	4409233	685417	3676516	1658808
7km	90%	20000	6	191	4461039	682395	3737154	2024874
7km	90%	20000	6	237	4184516	610253	3487778	2141773
7km	90%	20000	6	186	3811255	553193	3239270	1395339
7km	90%	20000	6	224	2913000	376824	2510591	1585292
7km	90%	20000	6	178	5914375	909419	4957963	2264642
7km	90%	20000	6	176	3928467	609224	3285706	1480264
7km	90%	20000	6	164	4230521	676910	3514673	1608736
7km	90%	20000	6	191	4443493	675805	3726267	1765053
7km	90%	20000	6	193	4210556	586790	3592782	1874591
7km	90%	20000	6	322	4358528	615655	3706075	1721567
7km	90%	20000	6	183	4632864	704462	3883938	1614641
7km	90%	20000	6	185	2949592	472396	2428431	1541766
7km	90%	20000	6	211	6452951	906924	5495651	2303925
7km	90%	20000	6	224	2926116	417569	2496469	1491720
7km	90%	20000	6	232	5818777	813861	4953434	2259069
7km	90%	20000	6	219	3667217	558792	3069563	1522126
7km	90%	20000	6	289	4127744	528054	3572705	2039157
7km	90%	20000	6	227	5978020	912946	5001482	2220550
7km	90%	20000	6	211	5606502	872030	4666159	2203178
7km	90%	20000	6	216	4468663	658003	3775803	1939291
7km	90%	20000	6	226	5283500	704356	4545500	1859008
7km	90%	20000	6	229	3864455	570825	3261658	1523587
7km	90%	20000	6	197	4737344	737920	3935507	1729876
7km	90%	20000	6	174	4776189	791305	3918308	1873370
7km	90%	20000	6	221	4233856	613270	3582455	1822322
7km	90%	20000	6	206	4842329	667971	4137094	2105469
7km	90%	20000	6	220	5672578	814621	4817947	2264195
7km	90%	20000	6	212	4670450	599704	4047859	1925635
7km	90%	20000	6	242	5247351	747007	4459041	1989044
7km	90%	20000	6	172	4923144	746993	4137461	1799043
7km	90%	20000	6	208	5142040	725630	4375815	2110840
7km	90%	20000	6	313	4197442	662962	3494796	1914253
7km	90%	20000	6	164	3989227	643279	3288101	1667363
7km	90%	20000	6	181	3428914	505618	2885622	1432401
7km	90%	20000	6	179	3499541	560344	2911887	1730839
7km	90%	20000	6	216	5280603	762958	4479427	2092982
7km	90%	20000	6	289	3582693	510468	3030072	1582210
7km	90%	20000	6	163	4515803	744986	3711998	1739667
7km	90%	20000	6	179	3725624	530362	3165008	1708602
7km	90%	20000	6	172	4019129	645582	3338152	1660724
7km	90%	20000	6	238	4333550	680423	3611894	1569565
7km	90%	20000	6	187	4282568	674351	3571320	1812392
7km	90%	20000	6	278	6819763	910901	5845411	2819394
7km	90%	20000	6	219	4358246	665302	3645588	1879021
7km	90%	20000	6	198	3749898	552242	3170739	1507323
7km	90%	20000	6	245	5399224	805857	4525010	1835638
7km	90%	20000	6	185	4666496	738342	3878322	1939286
7km	90%	20000	6	257	5456909	821642	4584108	2292582
7km	90%	20000	6	235	4866039	694151	4131606	1936559
7km	90%	20000	6	233	4922019	758047	4097172	2019679
7km	90%	20000	6	217	4373480	633858	3702369	1910926
7km	90%	20000	6	218	4973088	731271	4197458	2050506
7km	90%	20000	6	185	4135442	640941	3455866	1619064
7km	90%	20000	6	246	6043058	861263	5134139	2605467
7km	90%	20000	6	218	5197816	785899	4343134	2288004
7km	90%	20000	6	228	5930129	843347	5043301	2441505
7km	90%	20000	6	153	3050780	434925	2601880	1393568
7km	90%	20000	6	167	3896380	587399	3287581	1545384
7km	90%	20000	6	172	4489342	674622	3775930	1762938
7km	90%	20000	6	227	4827591	706997	4053986	2104255
7km	90%	20000	6	179	3627426	541127	3054969	1842287
7km	90%	20000	6	200	3514991	513828	2959695	1565172
7km	90%	20000	6	224	5349527	722366	4593422	1973234
7km	90%	20000	6	226	3658234	556245	3047652	1782754
7km	90%	20000	6	225	5151127	761267	4335507	2184382
7km	90%	20000	6	224	5837983	888434	4848664	2456696
7km	90%	20000	6	155	4072638	624088	3400097	1563610
7km	90%	20000	6	174	2804270	430736	2339699	1345700
7km	90%	20000	6	190	4053619	630773	3374712	1683286
7km	90%	20000	6	196	5188750	740710	4407528	1895509
7km	90%	20000	6	183	3915452	604254	3269287	1521504
7km	90%	20000	6	206	5578397	744628	4782302	2130743
7km	90%	20000	6	182	4295952	640126	3614636	1802908
7km	90%	20000	6	245	6046074	844521	5138388	2076705
7km	90%	20000	6	183	3250391	570045	2651771	1557290
7km	90%	20000	6	218	4266207	659041	3559843	2112553
7km	90%	20000	6	221	4876424	755350	4091875	2159841
7km	90%	20000	6	385	5574012	704404	4829729	1996918
7km	90%	20000	6	185	4889411	611183	4238932	1862176
7km	90%	20000	6	221	3931975	559503	3336043	1833412
7km	90%	20000	6	177	4721122	809886	3865377	2022620
7km	90%	20000	6	205	4111036	609364	3464895	1677637
7km	90%	20000	6	254	5772381	794398	4923179	2144945
7km	90%	20000	6	223	5323885	715106	4543799	2058014
7km	90%	20000	6	181	5435994	846527	4511393	1821114
7km	90%	20000	6	213	4362388	650560	3652144	2094470
7km	90%	20000	6	194	3769284	561484	3180243	1606516
7km	90%	20000	6	311	4594932	649617	3894707	1973547
7km	90%	20000	6	200	4498904	639441	3793953	1976603
7km	90%	20000	6	178	4041632	540906	3458448	1526209
7km	90%	20000	6	204	4351633	605094	3722545	1823582
7km	90%	20000	6	230	4716115	666368	4007551	1961462
7km	90%	20000	6	177	3885389	568811	3283599	1489503
7km	90%	20000	6	187	3827084	529466	3265855	1860749
7km	90%	20000	6	194	4523181	670228	3825480	1764084
7km	90%	20000	6	202	3855610	612561	3216316	1654598
7km	90%	20000	6	208	4086270	582469	3447764	1820639
7km	90%	20000	6	295	4399693	521795	3852306	1990744
7km	90%	20000	6	186	3585912	565024	2981987	1545426
7km	90%	20000	6	186	4102679	645787	3419540	1894313
7km	90%	20000	6	160	3866670	570520	3265205	1415062
7km	90%	20000	6	190	5016768	681641	4299966	2137998
7km	90%	20000	6	211	4932422	773635	4116461	2053204
7km	90%	20000	6	253	3450294	464591	2945128	1515133
7km	90%	20000	6	194	4433163	631424	3760155	1753332
7km	90%	20000	6	291	6999491	921942	6022444	2526125
7km	90%	20000	6	212	4138667	638456	3464524	1513662
7km	90%	20000	6	186	6093725	957763	5073054	2404264
7km	90%	20000	6	190	4662024	685613	3937016	1876660
7km	90%	20000	6	211	4666994	781395	3838938	1890843
7km	90%	20000	6	170	3766182	587673	3141433	1604859
7km	90%	20000	6	222	5648475	801133	4778585	2316945
7km	90%	20000	6	176	4001230	556393	3395595	1774200
7km	90%	20000	6	208	3568860	529440	2986279	1621751
7km	90%	20000	6	185	3864887	579332	3253717	1663686
7km	90%	20000	6	198	4476325	574405	3856886	1917798
7km	90%	20000	6	174	4290164	713906	3519420	1735686
7km	90%	20000	6	307	5186488	841524	4305430	2569236
7km	90%	20000	6	220	4148955	631080	3491045	1742475
7km	90%	20000	6	398	4370731	584652	3748856	1828452
7km	90%	20000	6	181	5363413	796443	4525248	1932586
7km	90%	20000	6	202	4222728	682094	3486577	1916746
7km	90%	20000	6	226	3743924	523978	3178059	1979098
7km	90%	20000	6	185	4065807	627185	3413224	1598086
7km	90%	20000	6	197	4089012	559027	3507365	1799157
7km	90%	20000	6	252	3339578	524093	2780645	1722069
7km	90%	20000	6	188	3682939	589552	3049853	1616886
7km	90%	20000	6	239	4382528	620102	3729068	1750127
7km	90%	20000	6	169	4549235	684955	3831368	1537551
7km	90%	20000	6	229	4508082	682099	3774473	1694569
7km	90%	20000	6	189	3471156	504079	2935221	1592126
7km	90%	20000	6	211	4680335	728967	3917387	1836399
7km	90%	20000	6	215	3826355	540457	3253106	1917701
7km	90%	20000	6	227	3323617	494603	2802556	1670583
7km	90%	20000	6	181	3517593	574772	2898977	1650981
7km	90%	20000	6	183	5037370	753950	4215027	1930171
7km	90%	20000	6	219	4907840	782906	4076716	1782773
7km	90%	20000	6	176	3333694	507929	2805914	1399606
7km	90%	20000	6	256	4893438	715617	4099514	2102698
7km	90%	20000	6	263	5299758	747165	4514409	2198280
7km	90%	20000	6	258	4918978	699657	4156438	2261370
7km	90%	20000	6	211	4415879	628692	3755012	1942366
7km	90%	20000	6	203	3466321	525987	2918129	1773269
7km	90%	20000	6	205	4390514	665206	3694309	1574338
7km	90%	20000	6	242	4094483	616065	3440485	1719076
7km	90%	20000	6	276	5731903	795740	4877950	2344769
7km	90%	20000	6	208	4541387	711090	3786840	1900552
7km	90%	20000	6	208	3715628	536318	3133635	1733473
7km	90%	20000	6	193	2447949	332626	2094357	1405640
7km	90%	20000	6	259	4611924	735081	3796497	2025790
7km	90%	20000	6	235	5042341	794388	4182392	1971776
7km	90%	20000	6	247	4686051	683394	3923842	2075128
7km	90%	20000	6	223	4494140	684705	3756797	1929310
7km	90%	20000	6	194	5015485	782124	4181588	1975046
7km	90%	20000	6	222	3452142	526133	2897878	1523115
7km	90%	20000	6	229	3957770	574967	3341498	1638496
7km	90%	20000	6	220	3689834	531791	3129826	1563111
7km	90%	20000	6	297	5697449	843169	4787533	2134988
7km	90%	20000	6	153	3279630	527906	2733177	1494507
7km	90%	20000	6	230	7157953	1019277	6072938	2791586
7km	90%	20000	6	164	3783603	601835	3155443	1589007
7km	90%	20000	6	255	3600712	592254	2977951	1602170
7km	90%	20000	6	218	5139347	734671	4352600	2011364
7km	90%	20000	6	221	3639402	518263	3089824	1760793
7km	90%	20000	6	254	4024874	600805	3383542	1608699
7km	90%	20000	6	181	3834324	550465	3257016	1589608
7km	90%	20000	6	142	4643721	722412	3880908	1612535
7km	90%	20000	6	203	4126513	636417	3457545	1584900
7km	90%	20000	6	199	4349387	637258	3665487	1652457
7km	90%	20000	6	200	4074392	565756	3481264	1709266
7km	90%	20000	6	264	4819752	763982	4020329	1832871
7km	90%	20000	6	169	3646284	588209	3026193	1597409
7km	90%	20000	6	194	3672838	580522	3053806	1635888
7km	90%	20000	6	159	3831892	562281	3225564	1659679
7km	90%	20000	6	174	4082686	613610	3432314	1580922
7km	90%	20000	6	202	4220469	652307	3522091	1557092
7km	90%	20000	6	262	4255764	626949	3578676	1847715
7km	90%	20000	6	171	4654119	736200	3858744	1924954
7km	90%	20000	6	217	4300294	662789	3592005	1891129
7km	90%	20000	6	226	5213538	731206	4399629	2156992
7km	90%	20000	6	174	4736781	712793	3968067	1884128
7km	90%	20000	6	243	6324330	874215	5384031	2315806
7km	90%	20000	6	214	4143368	563876	3561445	1706267
7km	90%	20000	6	162	3885354	624394	3227145	1533683
7km	90%	20000	6	221	4962082	658250	4249265	2465388
7km	90%	20000	6	200	3643637	545480	3063908	1381328
7km	90%	20000	6	174	4560598	737666	3775232	1839462
7km	90%	20000	6	177	3864608	531678	3304992	1750020
7km	90%	20000	6	244	4376818	671629	3652272	2215975
7km	90%	20000	6	160	4178084	654317	3474393	1628529
7km	90%	20000	6	166	4850268	776475	4005980	1936783
7km	90%	20000	6	174	2592543	444269	2121433	1488713
7km	90%	20000	6	338	3432610	521252	2882626	1412996
7km	90%	20000	6	190	5649991	873022	4732588	2116729
7km	90%	20000	6	173	3523902	512561	2991853	1446422
7km	90%	20000	6	198	4709384	762049	3894666	2094665
7km	90%	20000	6	220	4135513	521158	3587332	1940803
7km	90%	20000	6	185	2582903	370557	2199120	1364369
7km	90%	20000	6	292	5656788	781255	4807124	2306830
7km	90%	20000	6	221	5104541	782260	4273042	1711274
7km	90%	20000	6	197	4021135	566429	3404547	2123161
7km	90%	20000	6	243	4419078	620546	3738225	1633165
7km	90%	20000	6	160	3658631	614159	3014201	1413833
7km	90%	20000	6	167	2986400	408077	2555353	1336955
7km	90%	20000	6	210	4810463	700106	4062884	2127190
7km	90%	20000	6	154	4432930	710638	3676548	1710453
7km	90%	20000	6	238	4589586	701045	3849853	1848875
7km	90%	20000	6	178	2929092	398584	2508914	1528747
7km	90%	20000	6	207	4071989	623879	3415376	1594560
7km	90%	20000	6	177	3684738	534646	3117313	1794733
7km	90%	20000	6	186	4200047	612035	3561564	1587696
7km	90%	20000	6	188	3511350	547681	2916046	1491971
7km	90%	20000	6	193	3907434	587780	3263898	1832459
7km	90%	20000	6	174	3390399	542003	2825066	1452121
7km	90%	20000	6	196	3646789	541583	3067296	1805982
7km	90%	20000	6	253	6100337	994892	5023437	2396385
7km	90%	20000	6	207	4467739	688894	3733029	1772517
7km	90%	20000	6	251	5415767	786493	4569568	2339148
7km	90%	20000	6	281	5025797	654851	4335940	1914842
7km	90%	20000	6	167	4483876	715319	3731352	1687759
7km	90%	20000	6	232	5179493	750195	4390302	2250113
7km	90%	20000	6	189	3745780	514276	3193154	1655879
7km	90%	20000	6	181	4337681	630913	3663016	1811372
7km	90%	20000	6	183	4088379	568264	3481990	1728245
7km	90%	20000	6	196	3558414	530008	3002190	1634091
7km	90%	20000	6	247	4490486	674053	3761642	1783809
7km	90%	20000	6	191	2898531	429455	2455809	1379942
7km	90%	20000	6	239	4996036	700384	4248819	1845839
7km	90%	20000	6	238	4334293	582904	3709341	1933698
7km	90%	20000	6	198	4470614	722362	3705373	1729005
7km	90%	20000	6	191	4772245	638836	4076092	1941543
7km	90%	20000	6	177	3922981	592639	3296281	1594077
7km	90%	20000	6	271	4801459	729257	4028026	1996323
7km	90%	20000	6	198	4938262	791027	4114546	2015968
7km	90%	20000	6	203	5564349	764644	4761237	1891000
7km	90%	20000	6	267	3376359	473048	2876222	1547319
7km	90%	20000	6	268	5369721	732717	4563957	2252515
7km	90%	20000	6	167	3960616	589821	3341605	1483087
7km	90%	20000	6	202	4099945	635306	3408091	1629114
7km	90%	20000	6	223	3927113	557815	3327728	2036238
7km	90%	20000	6	197	5610489	810310	4742067	2081182
7km	90%	20000	6	211	5484652	796910	4617699	2376216
7km	90%	20000	6	239	6117179	864351	5198701	2354742
7km	90%	20000	6	272	3753710	563629	3142106	1586671
7km	90%	20000	6	212	4741580	633691	4070711	1816056
7km	90%	20000	6	209	4987580	794671	4142985	1961287
7km	90%	20000	6	236	5812931	851981	4924509	2308230
7km	90%	20000	6	184	4576754	722653	3821318	1628644
7km	90%	20000	6	238	5624077	837814	4733174	2489379
7km	90%	20000	6	219	5043648	703824	4301420	2363720
7km	90%	20000	6	215	6388165	968102	5354088	2470547
7km	90%	20000	6	166	4033318	616969	3378995	1563434
7km	90%	20000	6	285	4138749	600777	3501072	1949658
7km	90%	20000	6	259	3884774	562117	3289759	1618855
7km	90%	20000	6	222	4013954	614986	3351741	1572289
7km	90%	20000	6	191	4824778	723373	4056822	1860070
7km	90%	20000	6	206	4490383	698751	3747855	1825202
7km	90%	20000	6	206	5159665	679009	4454769	1946765
7km	90%	20000	6	170	3390313	545775	2777373	1402675
7km	90%	20000	6	200	3463052	529065	2907881	1538958
7km	90%	20000	6	261	5793192	882436	4850057	2364887
7km	90%	20000	6	281	5407385	872132	4473635	2111980
7km	90%	20000	6	308	4551223	638141	3871825	2019049
7km	90%	20000	6	163	3902852	553251	3317643	1668327
7km	90%	20000	6	208	4735808	724542	3954405	2207459
7km	90%	20000	6	251	4050345	608981	3409938	1447858
7km	90%	20000	6	193	4602533	711300	3847646	1793987
7km	90%	20000	6	238	5013867	738865	4235918	1833420
7km	90%	20000	6	210	3947465	621640	3274864	1549217
7km	90%	20000	6	247	6233277	921467	5257398	2194271
7km	90%	20000	6	201	2906776	439440	2419725	1756829
7km	90%	20000	6	225	4582728	730067	3798464	2055952
7km	90%	20000	6	202	4245675	679520	3509292	1806170
7km	90%	20000	6	220	4785634	677929	4059441	1824305
7km	90%	20000	6	221	5370356	667465	4669878	1995594
7km	90%	20000	6	171	3792025	597642	3168427	1447488
7km	90%	20000	6	294	4275211	658373	3577863	1640167
7km	90%	20000	6	216	4434292	656477	3718315	1852207
7km	90%	20000	6	223	4704965	710419	3961252	1786380
7km	90%	20000	6	183	3744046	593213	3117806	1748874
7km	90%	20000	6	228	3656657	545874	3072548	1526803
7km	90%	20000	6	199	4916040	701441	4178279	1865668
7km	90%	20000	6	240	4698117	622319	4044319	1871238
7km	90%	20000	6	228	6285836	841483	5376202	2384893
7km	90%	20000	6	201	3724956	492236	3204990	1797560
7km	90%	20000	6	171	3071316	474205	2566596	1406612
7km	90%	20000	6	204	4787900	725940	4020554	1861928
7km	90%	20000	6	173	3815391	604936	3165292	1434002
7km	90%	20000	6	174	3854881	623200	3206442	1465836
7km	90%	20000	6	290	4538854	650358	3855598	2052942
7km	90%	20000	6	263	4815096	699144	4071309	1972494
7km	90%	20000	6	227	4460885	679337	3726669	1931424
7km	90%	20000	6	227	5548787	752906	4741877	2032078
7km	90%	20000	6	258	6197829	849872	5296839	2574038
7km	90%	20000	6	271	4880404	588159	4227581	1925186
7km	90%	20000	6	179	3808415	575119	3190417	1500804
7km	90%	20000	6	249	3364578	496735	2852167	1705441
7km	90%	20000	6	188	4523441	669983	3807977	1689499
7km	90%	20000	6	211	4259734	657520	3550702	1801687
7km	90%	20000	6	155	4070357	605013	3417581	1688104
7km	90%	20000	6	212	4244370	572584	3645427	2241264
7km	90%	20000	6	196	3790912	625920	3123181	1602684
7km	90%	20000	6	201	4665184	633155	3985680	1701322
7km	90%	20000	6	197	3273926	519139	2718621	1447790
7km	90%	20000	6	183	4326070	648155	3622339	1846787
7km	90%	20000	6	204	3796548	570548	3180900	1537359
7km	90%	20000	6	199	3685803	563902	3068945	1643530
7km	90%	20000	6	178	3787641	565212	3168363	1482377
7km	90%	20000	6	282	5516652	756118	4659434	2241814
7km	90%	20000	6	171	3391132	524721	2836087	1498374
7km	90%	20000	6	264	4251238	647637	3542530	1925084
7km	90%	20000	6	217	5057998	714477	4300245	1940750
7km	90%	20000	6	195	3959393	623827	3298525	1488676
7km	90%	20000	6	233	4076081	531237	3482139	1840058
7km	90%	20000	6	277	6129720	843566	5233945	2390557
7km	90%	20000	6	201	5206412	783263	4370669	2055979
7km	90%	20000	6	224	5597299	768485	4777741	2168965
7km	90%	20000	6	202	3159273	479359	2644848	1617216
7km	90%	20000	6	210	3780724	599169	3129526	1649412
7km	90%	20000	6	165	4647129	770227	3840057	1964567
7km	90%	20000	6	177	3925113	590141	3299959	1644305
7km	90%	20000	6	183	3962972	641476	3293567	1581937
7km	90%	20000	6	212	3079056	451484	2597047	1423326
7km	90%	20000	6	229	4509952	686793	3765193	2108122
7km	90%	20000	6	223	4554079	598419	3924531	2024135
7km	90%	20000	6	192	4284786	661783	3574950	1645079
7km	90%	20000	6	200	4769808	797307	3936143	2162519
7km	90%	20000	6	195	4608941	654681	3912829	2055007
7km	90%	20000	6	187	4155566	683466	3437965	1795085
7km	90%	20000	6	185	4124307	656499	3436552	1688379
7km	90%	20000	6	250	4954279	660268	4257361	2191825
7km	90%	20000	6	274	4355389	638865	3680854	1935034
7km	90%	20000	6	180	4338135	626390	3673116	1606475
7km	90%	20000	6	230	5466650	861386	4544637	2244791
7km	90%	20000	6	175	3631935	537715	3069899	1489939
7km	90%	20000	6	202	5139975	817096	4246887	1969151
7km	90%	20000	6	291	4555604	704195	3810662	1891484
7km	90%	20000	6	221	3971083	588186	3341199	1832228
7km	90%	20000	6	184	3840890	542846	3265322	1614936
7km	90%	20000	6	164	3480925	536527	2910435	1513601
7km	90%	20000	6	178	4888594	661688	4204866	1836097
7km	90%	20000	6	225	4886235	691585	4146675	2194871
7km	90%	20000	6	198	3715298	521127	3148258	1473039
7km	90%	20000	6	208	3886329	568066	3293008	1753539
7km	90%	20000	6	290	5367057	744696	4573358	2168537
7km	90%	20000	6	201	5602275	787087	4764052	2124387
7km	90%	20000	6	242	4193958	506807	3648640	1917043
7km	90%	20000	6	324	4004913	542893	3440691	1955013
7km	90%	20000	6	194	3274006	489034	2759617	1361171
7km	90%	20000	6	171	4257097	669550	3543310	1497618
7km	90%	20000	6	286	4212389	618302	3560021	1855183
7km	90%	20000	6	276	5115520	596184	4474714	2092730
7km	90%	20000	6	198	3075150	472275	2572080	1277962
7km	90%	20000	6	199	3757169	549138	3167332	1763808
7km	90%	20000	6	170	3885380	567947	3283316	1560991
7km	90%	20000	6	201	3917353	544227	3336891	1737486
7km	90%	20000	6	199	4716068	727018	3938345	1783855
7km	90%	20000	6	217	3996392	572515	3391751	1847484
7km	90%	20000	6	222	4406777	724665	3645041	2106378
7km	90%	20000	6	229	4321233	693536	3592640	1904807
7km	90%	20000	6	229	6285421	890480	5329079	2545719
7km	90%	20000	6	213	2987733	439170	2514750	1486116
7km	90%	20000	6	268	6256346	933442	5252795	2549209
7km	90%	20000	6	183	3672344	550455	3090272	1785623
7km	90%	20000	6	180	4898824	739868	4085885	1861377
7km	90%	20000	6	255	6818551	939715	5824704	2884080
7km	90%	20000	6	265	3648813	525190	3089959	1813597
7km	90%	20000	6	199	3850962	631713	3178295	1737198
7km	90%	20000	6	163	3869338	562990	3277843	1428767
7km	90%	20000	6	205	3652495	578215	3018488	1785049
7km	90%	20000	6	176	3941039	607806	3273972	1571770
7km	90%	20000	6	230	5409228	690367	4667534	2090514
7km	90%	20000	6	243	5532614	746050	4733897	2236165
7km	90%	20000	6	209	4405688	658982	3715053	1925901
7km	90%	20000	6	201	4155634	628930	3510650	1747286
7km	90%	20000	6	193	3956430	616485	3293095	1652648
7km	90%	20000	6	165	4400463	700548	3663096	1463022
7km	90%	20000	6	192	3589693	598819	2958977	1653890
7km	90%	20000	6	176	4975881	798649	4122593	1824719
7km	90%	20000	6	254	4655171	716083	3892551	2015495
7km	90%	20000	6	212	4387478	708202	3622727	2167962
7km	90%	20000	6	240	4216678	665819	3505586	1608602
7km	90%	20000	6	161	3652154	592523	3014718	1513297
7km	90%	20000	6	223	5527736	831736	4634307	2163016
7km	90%	20000	6	277	6422182	927489	5405793	2638423
7km	90%	20000	6	186	5075668	743452	4274208	1947638
7km	90%	20000	6	219	6085580	765635	5261212	2301308
7km	90%	20000	6	252	5123940	646985	4446283	2204121
7km	90%	20000	6	222	4655495	728889	3858139	2359448
7km	90%	20000	6	183	3725832	540666	3156577	1546567
7km	90%	20000	6	229	3606163	405482	3166731	1823208
7km	90%	20000	6	211	3967207	577481	3338433	1730714
7km	90%	20000	6	192	4698321	751515	3910467	1796951
7km	90%	20000	6	214	5532826	715254	4771716	2046636
7km	90%	20000	6	201	3835677	579665	3217031	1809557
7km	90%	20000	6	177	4577815	621829	3905935	1858234
7km	90%	20000	6	211	4629289	763796	3816060	1980678
7km	90%	20000	6	185	4045527	597214	3409652	1694025
7km	90%	20000	6	189	5559380	770106	4741248	2092744
7km	90%	20000	6	304	4650527	674966	3934795	1842311
7km	90%	20000	6	219	4602617	655582	3911407	1769907
7km	90%	20000	6	160	3030692	459440	2525221	1369987
7km	90%	20000	6	310	5384174	748396	4598683	2118170
7km	90%	20000	6	182	3156164	483887	2641952	1514941
7km	90%	20000	6	234	3730683	563822	3138265	1649587
7km	90%	20000	6	199	4225214	610824	3556112	1769147
7km	90%	20000	6	220	4816044	652758	4113159	1983434
7km	90%	20000	6	233	5093158	757178	4258690	2099078
7km	90%	20000	6	193	3773341	571014	3171529	1502965
7km	90%	20000	6	202	4539363	645236	3847956	1820150
7km	90%	20000	6	196	4799221	690189	4074030	1822110
7km	90%	20000	6	212	4424459	708984	3678306	1878486
7km	90%	20000	6	189	5233336	698138	4465808	2021227
7km	90%	20000	6	223	4719472	676445	3992784	1860336
7km	90%	20000	6	211	4004742	546393	3435103	1759843
7km	90%	20000	6	196	4350583	700483	3597785	1666639
7km	90%	20000	6	206	4441996	696224	3704715	1840857
7km	90%	20000	6	278	5815640	905086	4827315	2443609
7km	90%	20000	6	236	5840235	1007922	4771313	2252954
7km	90%	20000	6	184	3199709	529654	2650002	1604223
7km	90%	20000	6	171	3659409	560660	3062493	1516700
7km	90%	20000	6	226	5252563	736189	4451009	2134138
7km	90%	20000	6	170	4276455	651126	3582895	1672367
7km	90%	20000	6	264	4592583	664604	3880767	1825791
7km	90%	20000	6	228	5199495	783271	4331889	2362434
7km	90%	20000	6	208	4761061	642322	4065695	1919004
7km	90%	20000	6	337	4015917	618741	3366300	1591273
7km	90%	20000	6	188	3837733	527122	3273746	1779296
7km	90%	20000	6	265	4697025	611613	4011493	2051056
7km	90%	20000	6	217	4121380	583994	3492668	1657119
7km	90%	20000	6	170	4488287	661827	3793089	1637430
7km	90%	20000	6	178	4858133	708805	4098582	1704150
7km	90%	20000	6	243	4386446	686152	3649454	1773520
7km	90%	20000	6	198	4913557	772977	4093835	1826844
7km	90%	20000	6	206	4524276	710313	3748042	2002426
7km	90%	20000	6	177	3775455	598873	3135602	1662302
7km	90%	20000	6	287	5483728	716987	4691644	2134174
7km	90%	20000	6	219	3400097	483300	2877474	1638235
7km	90%	20000	6	162	4690493	722112	3929037	1916519
7km	90%	20000	6	202	3323078	562749	2718986	1733523
7km	90%	20000	6	238	5624562	783315	4800337	2151813
7km	90%	20000	6	244	5638028	810212	4767878	2199657
7km	90%	20000	6	194	5088999	698935	4349221	1956801
7km	90%	20000	6	178	5025780	798522	4170724	1886535
7km	90%	20000	6	242	4081079	578582	3473424	1957941
7km	90%	20000	6	199	3665603	536394	3101256	1653368
7km	90%	20000	6	171	3737660	572335	3097294	1683576
7km	90%	20000	6	229	5445135	763193	4619017	2563250
7km	90%	20000	6	226	4658564	677295	3938563	1896908
7km	90%	20000	6	267	3822035	620630	3169441	1773458
7km	90%	20000	6	192	5731301	842323	4841302	2010696
7km	90%	20000	6	172	4180030	683754	3450289	1684608
7km	90%	20000	6	282	5433741	793749	4591460	2008394
7km	90%	20000	6	169	3872497	577116	3268892	1642662
7km	90%	20000	6	202	5373714	774277	4561812	1849393
7km	90%	20000	6	234	3218098	439944	2756870	1550921
7km	90%	20000	6	202	4476751	711037	3710175	1788016
7km	90%	20000	6	292	5442761	728273	4659266	2220082
7km	90%	20000	6	231	4090601	647989	3412562	1657561
7km	90%	20000	6	231	3591127	577464	2978253	1697802
7km	90%	20000	6	167	3750775	522144	3203573	1526888
7km	90%	20000	6	256	4759314	698897	4021837	1892435
7km	90%	20000	6	202	3919839	613707	3279238	1465941
7km	90%	20000	6	220	4632645	579992	3997197	2185264
7km	90%	20000	6	187	3805666	558554	3217485	1482597
7km	90%	20000	6	222	4307909	622070	3648370	1748665
7km	90%	20000	6	256	6476809	899774	5504970	2552778
7km	90%	20000	6	179	3737056	591950	3113622	1471161
7km	90%	20000	6	275	6539525	833931	5644332	2348083
7km	90%	20000	6	221	4147316	596423	3527806	1854254
7km	90%	20000	6	176	4012824	554898	3410585	1686987
7km	90%	20000	6	178	3787585	556256	3205084	1683019
7km	90%	20000	6	177	4810823	720262	4045153	1651010
7km	90%	20000	6	207	4721589	638577	4054383	2130786
7km	90%	20000	6	181	3596732	609523	2955257	1538721
7km	90%	20000	6	200	4352751	651960	3661775	1634240
7km	90%	20000	6	204	4917454	644779	4228718	2105709
7km	90%	20000	6	205	3856099	551027	3263768	1544310
7km	90%	20000	6	224	4534870	667774	3828942	1686690
7km	90%	20000	6	203	4280327	703420	3520094	1813724
7km	90%	20000	6	245	4984112	752111	4170815	2375797
7km	90%	20000	6	194	5515802	787566	4659913	2130504
7km	90%	20000	6	200	3220258	464436	2733373	1459332
7km	90%	20000	6	211	4418739	647968	3721942	1982200
7km	90%	20000	6	240	4047321	597341	3417987	1631231
7km	90%	20000	6	188	4395927	637471	3721810	1794573
7km	90%	20000	6	182	4495504	764861	3693123	1954877
7km	90%	20000	6	180	3771582	606088	3124826	1616292
7km	90%	20000	6	184	3845692	601661	3206318	1774978
7km	90%	20000	6	214	4481508	674220	3753393	2028874
7km	90%	20000	6	250	5808191	865352	4880546	2412490
7km	90%	20000	6	276	3863512	602641	3234889	1613792
7km	90%	20000	6	196	3643997	558605	3052429	1854583
7km	90%	20000	6	252	4869013	668619	4150803	1944582
7km	90%	20000	6	225	6001500	834116	5106069	2116998
7km	90%	20000	6	255	3223025	457430	2742251	1759515
7km	90%	20000	6	201	3957738	611828	3320037	1535971
7km	90%	20000	6	341	4545631	691155	3811664	1834560
7km	90%	20000	6	251	3908526	556190	3324071	1917743
7km	90%	20000	6	245	6495952	817155	5618169	2669921
7km	90%	20000	6	219	4787649	699976	4021010	1954621
7km	90%	20000	6	204	4870482	767168	4056315	1979357
7km	90%	20000	6	203	5500594	781644	4665352	2126419
7km	90%	20000	6	250	5780051	763869	4980232	2266259
7km	90%	20000	6	172	4899941	803597	4049178	2004432
7km	90%	20000	6	204	5452993	818650	4552951	2221825
7km	90%	20000	6	161	4170479	699458	3429327	1769388
7km	90%	20000	6	203	4819362	633673	4144655	2015445
7km	90%	20000	6	222	3944785	569768	3328158	1579936
7km	90%	20000	6	244	4093841	554039	3498802	1807923
7km	90%	20000	6	170	4271682	654925	3554025	1740242
7km	90%	20000	6	216	4350488	680644	3596858	2117025
7km	90%	20000	6	201	3016447	481659	2492584	1509015
7km	90%	20000	6	180	4768559	763450	3955035	1873167
7km	90%	20000	6	230	6000423	892783	5048191	2465077
7km	90%	20000	6	201	4385517	610984	3721190	1846524
7km	90%	20000	6	153	2549805	397909	2129527	1194549
7km	90%	20000	6	270	5764131	757488	4962309	2301132
7km	90%	20000	6	168	4413551	730881	3636040	1776984
7km	90%	20000	6	282	5156323	695805	4407275	2286874
7km	90%	20000	6	188	4374946	622067	3718107	1734913
7km	90%	20000	6	255	2892649	385629	2479284	1577761
7km	90%	20000	6	163	3163214	492809	2650052	1407158
7km	90%	20000	6	193	4882977	665659	4160531	1953619
7km	90%	20000	6	194	4146192	593194	3473659	1687590
7km	90%	20000	6	233	4584988	699439	3807703	2212731
7km	90%	20000	6	228	4223305	600200	3581744	1819574
7km	90%	20000	6	192	4907792	679951	4192818	1755021
7km	90%	20000	6	253	4756866	581183	4133395	2126207
7km	90%	20000	6	252	4486179	714948	3738742	1841414
7km	90%	20000	6	193	4819366	678341	4094264	2008269
7km	90%	20000	6	210	4456139	644654	3780490	1804863
7km	90%	20000	6	227	4027084	628426	3348940	1774203
7km	90%	20000	6	167	3342060	498001	2807023	1522176
7km	90%	20000	6	217	5149416	784585	4318444	1760255
7km	90%	20000	6	263	3029788	427919	2566907	1434760
7km	90%	20000	6	255	5780789	816206	4931119	2319906
7km	90%	20000	6	184	4440251	674710	3723343	1608335
7km	90%	20000	6	185	5104661	742649	4307722	1859355
7km	90%	20000	6	201	3767342	557455	3188276	1614258
7km	90%	20000	6	189	3333945	499123	2812825	1403515
7km	90%	20000	6	189	3929542	595923	3304747	1726784
7km	90%	20000	6	201	4126779	617785	3471125	1738412
7km	90%	20000	6	144	3900359	635194	3232389	1387413
7km	90%	20000	6	201	3293723	436007	2819898	1477725
7km	90%	20000	6	202	4192366	715251	3414075	1787517
[truncated: 1 more rows]
