# Supplementary material for: Quantifying the Value of Perfect Information in Emergency Vaccination Campaigns
Source: PLoS Comput Biol. 2017 Feb 16;13(2):e1005318. doi: 10.1371/journal.pcbi.1005318 (PMC5312803; doi:10.1371/journal.pcbi.1005318)
Supplement: S1 Data — (ZIP) [file pcbi.1005318.s013.zip › Data/7km vaccination/data22.txt]

vacc_radius	efficacy	capacity	delay	outbreak_duration	livestock_culled	cattle_culled	sheep_culled	vaccinations
7km	90%	35000	2	292	2022015	208899	1802810	1932351
7km	90%	35000	2	201	2392710	243060	2132325	2015243
7km	90%	35000	2	162	2299495	246929	2038425	1744985
7km	90%	35000	2	222	1780494	203153	1561219	1755917
7km	90%	35000	2	175	1429667	168918	1243734	1371058
7km	90%	35000	2	280	1980396	223250	1738779	1623166
7km	90%	35000	2	164	2106042	235546	1854103	1807001
7km	90%	35000	2	133	1231949	148751	1064432	1339596
7km	90%	35000	2	223	2783435	300298	2454762	1987102
7km	90%	35000	2	157	2573946	247695	2308690	1862493
7km	90%	35000	2	171	1697225	182493	1498375	1673727
7km	90%	35000	2	180	2840362	279535	2546934	2065070
7km	90%	35000	2	171	1608109	168503	1416927	1676876
7km	90%	35000	2	229	2379365	228310	2129357	1756137
7km	90%	35000	2	166	2078763	208906	1848969	1900442
7km	90%	35000	2	191	2549429	214948	2314391	1933360
7km	90%	35000	2	193	1781422	203256	1555901	2102479
7km	90%	35000	2	169	1291880	167400	1102221	1365225
7km	90%	35000	2	162	2540759	229028	2288236	1903178
7km	90%	35000	2	234	2565971	235943	2308724	1882712
7km	90%	35000	2	167	1596951	161213	1425816	1519909
7km	90%	35000	2	243	2368336	217374	2134103	1792249
7km	90%	35000	2	152	2037088	227916	1791605	1759275
7km	90%	35000	2	106	1582362	205350	1367793	1441663
7km	90%	35000	2	179	2922404	312067	2578833	1956415
7km	90%	35000	2	225	2367662	210900	2124099	2023167
7km	90%	35000	2	182	2082737	202456	1856144	1818750
7km	90%	35000	2	204	1685104	182353	1488002	1547104
7km	90%	35000	2	135	2143851	261437	1863411	1874288
7km	90%	35000	2	146	1823625	216209	1601785	1382778
7km	90%	35000	2	231	2297311	227468	2058639	1941736
7km	90%	35000	2	225	2245273	238238	1980740	1940118
7km	90%	35000	2	231	3417725	329278	3053088	2435263
7km	90%	35000	2	156	1687086	203808	1468937	1544887
7km	90%	35000	2	173	1964884	232454	1710123	2008569
7km	90%	35000	2	146	1268507	154313	1096155	1388592
7km	90%	35000	2	185	1954979	229516	1705142	1517899
7km	90%	35000	2	175	2386433	229794	2138291	1863632
7km	90%	35000	2	218	2771421	224383	2533185	2142780
7km	90%	35000	2	180	2191542	220236	1959391	1645430
7km	90%	35000	2	228	2700816	265245	2410875	2208046
7km	90%	35000	2	156	1700674	181476	1501135	1348408
7km	90%	35000	2	272	1376212	169692	1185781	1598533
7km	90%	35000	2	185	2689447	244625	2426428	2113384
7km	90%	35000	2	222	2624539	288505	2310474	1927106
7km	90%	35000	2	194	2690753	255983	2425623	1933276
7km	90%	35000	2	172	2237260	217383	1998639	1811309
7km	90%	35000	2	191	1923369	225906	1672023	1519668
7km	90%	35000	2	243	2190510	221805	1955156	1680205
7km	90%	35000	2	169	2640731	234520	2385748	2003880
7km	90%	35000	2	194	2177574	207353	1953209	1733568
7km	90%	35000	2	178	2402483	227083	2146400	1772560
7km	90%	35000	2	177	2172637	247422	1904187	1770087
7km	90%	35000	2	208	2280578	221901	2038028	1694509
7km	90%	35000	2	194	2216883	221193	1960585	1868306
7km	90%	35000	2	171	2149666	205494	1922039	1785487
7km	90%	35000	2	203	2195270	207018	1969560	1879593
7km	90%	35000	2	217	3557993	305340	3216892	2336467
7km	90%	35000	2	261	1918391	200077	1706763	1889655
7km	90%	35000	2	186	1698637	171832	1507943	1519365
7km	90%	35000	2	219	1868306	201340	1653531	1572272
7km	90%	35000	2	207	2152163	221277	1917503	2009191
7km	90%	35000	2	266	2319652	217511	2085315	2013137
7km	90%	35000	2	166	2375494	250495	2114686	1926477
7km	90%	35000	2	200	2077985	205286	1862916	1697539
7km	90%	35000	2	189	2219200	210384	1978892	1798941
7km	90%	35000	2	224	1932528	217236	1702717	1589550
7km	90%	35000	2	291	2424850	224290	2183053	1897391
7km	90%	35000	2	207	1590256	165657	1413348	1397493
7km	90%	35000	2	230	2129275	211742	1900323	1723162
7km	90%	35000	2	226	2279625	216341	2045881	1876491
7km	90%	35000	2	222	2883114	285833	2574005	2012586
7km	90%	35000	2	212	1829027	210802	1588849	1539174
7km	90%	35000	2	154	2060083	221712	1814204	1346743
7km	90%	35000	2	199	1396869	165606	1218703	1329568
7km	90%	35000	2	205	2604362	240983	2345505	2027289
7km	90%	35000	2	257	2608895	279726	2315228	1871916
7km	90%	35000	2	141	2225450	232340	1979063	1569034
7km	90%	35000	2	133	1868558	220970	1631414	1609591
7km	90%	35000	2	182	1843903	192659	1638663	1401403
7km	90%	35000	2	193	2155152	216677	1913041	1593468
7km	90%	35000	2	231	2565142	243765	2298518	1686965
7km	90%	35000	2	309	2393178	241049	2119927	1872906
7km	90%	35000	2	180	1300022	138932	1151048	1294617
7km	90%	35000	2	179	2215189	224963	1961083	1965169
7km	90%	35000	2	186	2215584	227769	1960471	1649154
7km	90%	35000	2	330	2521753	246298	2238447	1960200
7km	90%	35000	2	339	2357001	248222	2095760	1966786
7km	90%	35000	2	186	2551688	265098	2262743	1818863
7km	90%	35000	2	184	2258488	212266	2030935	1652872
7km	90%	35000	2	157	1657758	192664	1453612	1526556
7km	90%	35000	2	315	2126229	190326	1919461	1569071
7km	90%	35000	2	194	1992264	236882	1721611	1666995
7km	90%	35000	2	156	2894559	278021	2574110	1867110
7km	90%	35000	2	158	2153270	216926	1916295	1695169
7km	90%	35000	2	150	1586994	176443	1391323	1381436
7km	90%	35000	2	213	1754500	180669	1557533	1570659
7km	90%	35000	2	239	2158081	192709	1942233	1815899
7km	90%	35000	2	170	2293628	251097	2015771	1945598
7km	90%	35000	2	173	1807280	214884	1585480	1482647
7km	90%	35000	2	180	1554348	159829	1387037	1643582
7km	90%	35000	2	143	2033782	230936	1782907	1493755
7km	90%	35000	2	188	1707444	183058	1508106	1622272
7km	90%	35000	2	189	2154168	213789	1922278	1912463
7km	90%	35000	2	299	3083652	295434	2764079	1948253
7km	90%	35000	2	200	1983356	191728	1781112	1641103
7km	90%	35000	2	129	1190503	148356	1031491	1389456
7km	90%	35000	2	164	2375324	249242	2094830	1934841
7km	90%	35000	2	235	1615701	143568	1461623	1520696
7km	90%	35000	2	185	2270713	216730	2028550	1758593
7km	90%	35000	2	152	1440540	169764	1258533	1454550
7km	90%	35000	2	205	2289243	247966	2015861	1726632
7km	90%	35000	2	207	2672121	215114	2417771	1767387
7km	90%	35000	2	216	2127014	230895	1883188	1586652
7km	90%	35000	2	218	1565114	177879	1362733	1535888
7km	90%	35000	2	361	2277715	200159	2047215	1925733
7km	90%	35000	2	180	2190886	255424	1907945	1861388
7km	90%	35000	2	286	2313240	220930	2075548	1960092
7km	90%	35000	2	155	1973988	231204	1727298	1649512
7km	90%	35000	2	193	2247456	270282	1960960	1598101
7km	90%	35000	2	200	2358035	230564	2113609	2274911
7km	90%	35000	2	248	2248011	232820	1998561	1745455
7km	90%	35000	2	297	2537862	246985	2269075	1791200
7km	90%	35000	2	180	2244058	218909	2002261	1586868
7km	90%	35000	2	157	2501495	217962	2271401	1939871
7km	90%	35000	2	255	2487779	240245	2207162	2064171
7km	90%	35000	2	151	2250760	247721	1982614	1642613
7km	90%	35000	2	169	2155510	241045	1902712	1610067
7km	90%	35000	2	248	2302562	221603	2060893	1725939
7km	90%	35000	2	222	2412525	225687	2162571	1696271
7km	90%	35000	2	206	2088741	209756	1854614	1461372
7km	90%	35000	2	227	2276773	231854	2030578	1727062
7km	90%	35000	2	190	2193900	243735	1930635	2051406
7km	90%	35000	2	155	1808321	171303	1624475	1636817
7km	90%	35000	2	173	2051010	208461	1823598	1621899
7km	90%	35000	2	218	2774195	238718	2503129	1905565
7km	90%	35000	2	234	2763404	250507	2480234	1819550
7km	90%	35000	2	192	3064390	307371	2737751	2166928
7km	90%	35000	2	140	1330940	163920	1153540	1335493
7km	90%	35000	2	259	1963859	211959	1732984	1780655
7km	90%	35000	2	163	2330223	240918	2059032	1579584
7km	90%	35000	2	179	2105109	241934	1835987	1645581
7km	90%	35000	2	230	2624316	245603	2350011	1975282
7km	90%	35000	2	205	2291567	227462	2049622	1741364
7km	90%	35000	2	159	1793029	182175	1596060	1513047
7km	90%	35000	2	169	1870917	179740	1680453	1379782
7km	90%	35000	2	144	1933244	234657	1672249	1591119
7km	90%	35000	2	257	1967834	182668	1767067	1685972
7km	90%	35000	2	189	1705738	188196	1503113	1290177
7km	90%	35000	2	183	1627743	176790	1435409	1709286
7km	90%	35000	2	303	1868160	200322	1635123	1756717
7km	90%	35000	2	164	2338236	262160	2049163	1662711
7km	90%	35000	2	253	1988955	217127	1748015	1756116
7km	90%	35000	2	293	2736040	257317	2436678	2000161
7km	90%	35000	2	219	2556716	219536	2308461	1883789
7km	90%	35000	2	183	2794106	255302	2522043	1949945
7km	90%	35000	2	194	2636826	247051	2371565	1976652
7km	90%	35000	2	167	1846957	186966	1647983	1659838
7km	90%	35000	2	210	2585915	249693	2310301	2081647
7km	90%	35000	2	141	2169248	255810	1906146	1814136
7km	90%	35000	2	147	1498084	184541	1307140	1558302
7km	90%	35000	2	269	2240732	237774	1984278	1789366
7km	90%	35000	2	209	3253062	301654	2916848	2644158
7km	90%	35000	2	202	2362346	234888	2111661	2039479
7km	90%	35000	2	196	2045974	192386	1840078	1937145
7km	90%	35000	2	122	1501526	187634	1300603	1607987
7km	90%	35000	2	159	2225693	216100	1999669	1598575
7km	90%	35000	2	216	1958754	185120	1755657	1959382
7km	90%	35000	2	184	2141194	239208	1887193	1775638
7km	90%	35000	2	173	1810659	171092	1628316	1454532
7km	90%	35000	2	205	2022173	211910	1796646	1945524
7km	90%	35000	2	150	1895066	214976	1658289	1781074
7km	90%	35000	2	181	2334295	260837	2049010	1793463
7km	90%	35000	2	195	2335323	236868	2076463	1980015
7km	90%	35000	2	182	2001192	222197	1765106	1739614
7km	90%	35000	2	245	1738831	179110	1536665	1619937
7km	90%	35000	2	225	2500772	225307	2262269	1944103
7km	90%	35000	2	137	1484037	176765	1289324	1367005
7km	90%	35000	2	236	3459870	305652	3123272	2482829
7km	90%	35000	2	167	1868095	219024	1638809	1654443
7km	90%	35000	2	165	2128937	230135	1856806	1803403
7km	90%	35000	2	237	2075946	225140	1831510	2073311
7km	90%	35000	2	145	1773629	195933	1558328	1476589
7km	90%	35000	2	297	2117035	202904	1892121	1782301
7km	90%	35000	2	194	1729373	175497	1531483	1598590
7km	90%	35000	2	201	2019511	192178	1765334	1775714
7km	90%	35000	2	189	2844070	289912	2523501	1980533
7km	90%	35000	2	224	1711676	179912	1515140	1679029
7km	90%	35000	2	205	1471266	177128	1285565	1467713
7km	90%	35000	2	189	2100547	225578	1861821	1553528
7km	90%	35000	2	145	2401831	248621	2128246	1705141
7km	90%	35000	2	316	2393583	190754	2187024	1912539
7km	90%	35000	2	178	2219028	220365	1974418	1678447
7km	90%	35000	2	194	2105226	211784	1862436	1663520
7km	90%	35000	2	188	2127412	251050	1866250	2028706
7km	90%	35000	2	176	2314257	249714	2031182	1950821
7km	90%	35000	2	198	2542137	232935	2292432	1910443
7km	90%	35000	2	162	2056863	243670	1772607	1860696
7km	90%	35000	2	257	3008127	301444	2678878	2338349
7km	90%	35000	2	213	3006508	255865	2737820	2182029
7km	90%	35000	2	125	2319474	290956	2017707	1666300
7km	90%	35000	2	225	1871176	230014	1627577	1564442
7km	90%	35000	2	139	2169911	223451	1931809	1573996
7km	90%	35000	2	180	2080927	212137	1846063	1609900
7km	90%	35000	2	163	2041147	234916	1788786	1716954
7km	90%	35000	2	177	1740217	191548	1534244	1616884
7km	90%	35000	2	161	2266158	237023	2016820	1719603
7km	90%	35000	2	262	1761208	184911	1534360	1529977
7km	90%	35000	2	143	1607902	168579	1428185	1272612
7km	90%	35000	2	149	2111172	220546	1879620	1537895
7km	90%	35000	2	223	2384556	265490	2102972	1954891
7km	90%	35000	2	197	1897554	181556	1688364	1504395
7km	90%	35000	2	174	2660485	240103	2394077	1924932
7km	90%	35000	2	190	1761588	193064	1550406	1704438
7km	90%	35000	2	201	2643652	245397	2359522	1887070
7km	90%	35000	2	182	1949772	183232	1752841	1699226
7km	90%	35000	2	166	1676130	177907	1491896	1310258
7km	90%	35000	2	162	2216750	257692	1937435	1697098
7km	90%	35000	2	217	1647941	196761	1431377	1647024
7km	90%	35000	2	166	2126192	224710	1891586	1714258
7km	90%	35000	2	205	1824626	203870	1583019	1796222
7km	90%	35000	2	162	2404943	246971	2134267	1953009
7km	90%	35000	2	196	2282872	227545	2031548	1763401
7km	90%	35000	2	287	2878974	266769	2596104	2101275
7km	90%	35000	2	169	2039365	248077	1770700	1727425
7km	90%	35000	2	175	2227934	211872	2007614	1690706
7km	90%	35000	2	232	1464885	158225	1299775	1595069
7km	90%	35000	2	202	1822565	199288	1602843	1524555
7km	90%	35000	2	140	2038230	227977	1794656	1608766
7km	90%	35000	2	231	2444238	211935	2220176	2010531
7km	90%	35000	2	246	2260446	236890	2006348	1817542
7km	90%	35000	2	181	2049177	199558	1835673	1530450
7km	90%	35000	2	247	3310003	292301	2978426	2185326
7km	90%	35000	2	214	2318138	236246	2068913	1740791
7km	90%	35000	2	202	2072080	230455	1817640	2105435
7km	90%	35000	2	268	3224377	298208	2893612	2258753
7km	90%	35000	2	212	1872242	233517	1622125	1677681
7km	90%	35000	2	172	1907269	190102	1691778	1673740
7km	90%	35000	2	177	2164249	202512	1948439	1792604
7km	90%	35000	2	255	2761758	238660	2505699	2002593
7km	90%	35000	2	312	2416848	217712	2181233	2054486
7km	90%	35000	2	187	2088919	210189	1860828	1937409
7km	90%	35000	2	200	2646334	245182	2373632	1777931
7km	90%	35000	2	149	2352504	227733	2102683	1631530
7km	90%	35000	2	272	1670885	157838	1500159	1635453
7km	90%	35000	2	221	2104234	223634	1865209	1729739
7km	90%	35000	2	192	1783373	209002	1561518	1726093
7km	90%	35000	2	163	1954819	218624	1723113	1512848
7km	90%	35000	2	152	1698793	171366	1502253	1428420
7km	90%	35000	2	170	1669935	189492	1468974	1449059
7km	90%	35000	2	153	2004521	256040	1729262	1461528
7km	90%	35000	2	200	2497153	269528	2201092	2082410
7km	90%	35000	2	219	2233432	233106	1979998	1751602
7km	90%	35000	2	158	2306101	238809	2052454	1508411
7km	90%	35000	2	186	2083246	223599	1848386	1808517
7km	90%	35000	2	195	2609205	253640	2328908	1951314
7km	90%	35000	2	183	2083238	199398	1867712	1646337
7km	90%	35000	2	227	2209153	235811	1949077	1845129
7km	90%	35000	2	170	2077066	248916	1813064	1731586
7km	90%	35000	2	147	1757409	187275	1553521	1477972
7km	90%	35000	2	141	1390702	166568	1213216	1375374
7km	90%	35000	2	137	1851509	231901	1609423	1705582
7km	90%	35000	2	152	1793457	199869	1584485	1461476
7km	90%	35000	2	144	1279018	171182	1089352	1321012
7km	90%	35000	2	166	2217785	261743	1932703	1614115
7km	90%	35000	2	236	3115395	310495	2774493	2144367
7km	90%	35000	2	147	2212782	223863	1970637	1736379
7km	90%	35000	2	173	2643016	280845	2350189	1923994
7km	90%	35000	2	170	2216336	238294	1942057	1703592
7km	90%	35000	2	237	2086131	229552	1837048	1567494
7km	90%	35000	2	176	1772384	181768	1559889	1601929
7km	90%	35000	2	167	2301746	247578	2036822	1729292
7km	90%	35000	2	219	2241752	207142	2012639	2037416
7km	90%	35000	2	157	2645666	286984	2331123	1821398
7km	90%	35000	2	167	2598558	278827	2305883	1710607
7km	90%	35000	2	217	1900748	213126	1666825	1696277
7km	90%	35000	2	201	2054996	195704	1835384	1735014
7km	90%	35000	2	241	1762888	195576	1552728	1766116
7km	90%	35000	2	225	2012143	210955	1774399	1885004
7km	90%	35000	2	161	2419201	254229	2143575	1785036
7km	90%	35000	2	207	2002758	183409	1809827	1581534
7km	90%	35000	2	169	1622157	166971	1444362	1756566
7km	90%	35000	2	192	2662533	261326	2374547	1905845
7km	90%	35000	2	161	2509500	267515	2219202	1776739
7km	90%	35000	2	180	2702528	241214	2443941	1999953
7km	90%	35000	2	220	1957238	191611	1747928	1823867
7km	90%	35000	2	190	2061765	214756	1832981	1823458
7km	90%	35000	2	128	1705672	208826	1472052	1478802
7km	90%	35000	2	195	2174129	243367	1895639	1676384
7km	90%	35000	2	178	2654588	269442	2362281	2018746
7km	90%	35000	2	225	2044192	179680	1838672	1796795
7km	90%	35000	2	168	1813397	188584	1609614	1574780
7km	90%	35000	2	236	2302067	232874	2041657	1652684
7km	90%	35000	2	209	2050559	208191	1818576	1787894
7km	90%	35000	2	225	2502136	245253	2235226	2056485
7km	90%	35000	2	145	1596061	190292	1382995	1508567
7km	90%	35000	2	186	1857799	193172	1642323	1490286
7km	90%	35000	2	162	2488805	267927	2184916	2134910
7km	90%	35000	2	193	2126057	228807	1867376	1822834
7km	90%	35000	2	241	2239722	220952	2003495	1818433
7km	90%	35000	2	115	2028765	239311	1773128	1537983
7km	90%	35000	2	260	2464409	279204	2172793	1870731
7km	90%	35000	2	260	2104504	193201	1900960	1442623
7km	90%	35000	2	154	1738011	206064	1517537	1431488
7km	90%	35000	2	169	2387609	251098	2110742	1936933
7km	90%	35000	2	185	2558999	261129	2272446	1831230
7km	90%	35000	2	204	2225298	221430	1982880	1716012
7km	90%	35000	2	178	2048873	190896	1842150	1609942
7km	90%	35000	2	179	2343246	223502	2098447	1988527
7km	90%	35000	2	324	2570014	216599	2332353	1761910
7km	90%	35000	2	161	2154515	225945	1913552	1910888
7km	90%	35000	2	213	1762404	200480	1549054	1457785
7km	90%	35000	2	189	2114415	205289	1882953	1717792
7km	90%	35000	2	153	2149041	229803	1898164	1719889
7km	90%	35000	2	200	2107494	232843	1858091	1868659
7km	90%	35000	2	161	1113413	132283	969994	1297406
7km	90%	35000	2	187	2088366	254224	1812849	1645143
7km	90%	35000	2	183	1744801	200239	1521759	1656051
7km	90%	35000	2	171	1857563	186381	1649547	1528895
7km	90%	35000	2	231	3010109	242922	2738006	2160357
7km	90%	35000	2	179	2374336	227777	2131338	1795842
7km	90%	35000	2	175	1813936	191065	1609231	1517111
7km	90%	35000	2	156	1846731	184155	1643936	1518629
7km	90%	35000	2	241	2353480	235678	2095161	1727045
7km	90%	35000	2	182	2303342	237478	2053849	1693406
7km	90%	35000	2	257	2727494	269140	2436833	2036368
7km	90%	35000	2	168	2004222	207099	1784360	1636085
7km	90%	35000	2	166	1711610	176217	1514239	1461480
7km	90%	35000	2	347	2046719	218620	1806820	1749528
7km	90%	35000	2	181	1854906	199594	1638288	1582406
7km	90%	35000	2	172	2443147	250837	2174694	1631804
7km	90%	35000	2	239	2481584	253808	2197800	2072861
7km	90%	35000	2	163	1238423	142945	1083151	1262890
7km	90%	35000	2	192	2568360	252695	2298837	1985048
7km	90%	35000	2	196	2213944	238340	1959729	2005837
7km	90%	35000	2	188	2022051	205865	1800288	1498342
7km	90%	35000	2	185	2480164	245662	2214088	1966548
7km	90%	35000	2	201	1921606	226800	1681364	1931748
7km	90%	35000	2	184	1971283	209547	1743972	1559142
7km	90%	35000	2	155	1609685	161171	1408450	1505892
7km	90%	35000	2	150	1664343	180034	1477358	1433724
7km	90%	35000	2	134	1283128	157922	1114007	1244851
7km	90%	35000	2	232	2323721	244481	2046643	1983801
7km	90%	35000	2	159	1951660	216539	1723507	1524200
7km	90%	35000	2	180	2638949	251087	2361181	1976462
7km	90%	35000	2	204	2242919	231251	1991097	1703462
7km	90%	35000	2	212	1824164	202054	1604861	1568721
7km	90%	35000	2	257	1668977	187959	1469186	1398104
7km	90%	35000	2	184	1932051	197026	1721656	1791798
7km	90%	35000	2	232	2206956	236389	1955550	1498115
7km	90%	35000	2	182	2011197	189336	1807445	1658527
7km	90%	35000	2	177	2078931	218118	1844439	1636401
7km	90%	35000	2	170	2292133	246980	2014930	1862227
7km	90%	35000	2	178	2068756	233817	1820867	1717335
7km	90%	35000	2	226	2693965	276107	2394085	2239209
7km	90%	35000	2	216	2055509	182252	1852424	1950991
7km	90%	35000	2	188	2242441	245499	1981403	1703801
7km	90%	35000	2	274	2089437	244598	1831572	1818986
7km	90%	35000	2	167	1963433	184124	1768312	1397626
7km	90%	35000	2	165	2192845	216461	1962058	1830342
7km	90%	35000	2	206	2482640	269597	2197768	1749789
7km	90%	35000	2	182	2195030	248182	1922375	1828634
7km	90%	35000	2	238	1917196	170927	1733974	1704327
7km	90%	35000	2	209	2199090	230474	1949133	1928303
7km	90%	35000	2	209	3083964	249729	2813653	2162163
7km	90%	35000	2	214	2722743	234713	2458022	2096543
7km	90%	35000	2	224	2181120	214648	1958850	1704691
7km	90%	35000	2	228	2320527	223084	2077472	2083552
7km	90%	35000	2	196	2746547	240645	2484550	2205291
7km	90%	35000	2	234	2404534	253491	2133788	1937646
7km	90%	35000	2	158	1701960	191778	1503549	1448611
7km	90%	35000	2	179	2067305	205868	1845099	1668613
7km	90%	35000	2	174	2008438	214063	1781482	1733123
7km	90%	35000	2	130	1739079	185509	1534720	1461098
7km	90%	35000	2	167	1733424	192183	1524231	1591273
7km	90%	35000	2	174	1975200	224391	1732068	1716789
7km	90%	35000	2	253	1949748	219340	1707552	1740945
7km	90%	35000	2	177	2472175	253790	2201595	1879764
7km	90%	35000	2	205	2366232	241060	2108247	1901727
7km	90%	35000	2	204	2206271	226115	1949604	2049630
7km	90%	35000	2	231	1612371	170668	1426831	1328857
7km	90%	35000	2	174	2158498	243232	1886580	1726908
7km	90%	35000	2	171	1825024	196421	1608536	1382260
7km	90%	35000	2	211	2399700	253323	2131086	1859845
7km	90%	35000	2	173	2233131	265055	1940823	1898386
7km	90%	35000	2	189	1702218	197837	1485214	1844464
7km	90%	35000	2	171	2282114	235066	2024145	1717798
7km	90%	35000	2	176	2086130	226043	1845362	1619798
7km	90%	35000	2	169	1852930	171044	1664201	1569213
7km	90%	35000	2	187	2528838	250468	2249268	2093768
7km	90%	35000	2	162	1961351	193447	1753614	1649926
7km	90%	35000	2	214	1764794	222317	1517966	1375831
7km	90%	35000	2	252	1750950	183889	1547284	1726010
7km	90%	35000	2	121	1236784	146086	1078297	1387546
7km	90%	35000	2	201	2908590	253716	2633412	2309500
7km	90%	35000	2	228	1752100	196412	1533986	1625663
7km	90%	35000	2	247	3390064	310109	3041688	2252209
7km	90%	35000	2	165	2373352	248848	2102929	1830190
7km	90%	35000	2	187	2659880	270463	2345150	2013424
7km	90%	35000	2	203	1688426	197161	1473718	1568938
7km	90%	35000	2	290	1847681	233387	1604610	1598964
7km	90%	35000	2	184	1709657	171864	1525271	1411820
7km	90%	35000	2	270	2253732	219421	2021481	1840999
7km	90%	35000	2	191	2129570	211050	1903900	1933432
7km	90%	35000	2	172	2429262	237868	2178499	1949783
7km	90%	35000	2	206	2195747	210064	1968644	1725665
7km	90%	35000	2	154	2160277	233780	1910666	1624922
7km	90%	35000	2	225	2233093	218643	1992047	1885101
7km	90%	35000	2	247	2152905	235652	1897344	1884031
7km	90%	35000	2	160	1788485	195584	1579072	1379741
7km	90%	35000	2	147	1204932	140165	1055411	1214309
7km	90%	35000	2	208	2465113	220472	2208679	2048003
7km	90%	35000	2	190	2116194	218950	1883848	1873794
7km	90%	35000	2	249	3074534	291314	2765214	2013828
7km	90%	35000	2	279	2298119	239794	2042357	1927179
7km	90%	35000	2	166	1575244	188554	1367813	1641465
7km	90%	35000	2	138	2095672	216345	1858953	1628186
7km	90%	35000	2	190	2225733	244888	1949494	1941276
7km	90%	35000	2	211	1746339	224815	1506680	1456700
7km	90%	35000	2	252	1856590	176658	1647107	1863587
7km	90%	35000	2	199	2476376	260199	2192972	1825227
7km	90%	35000	2	181	2498742	276625	2207648	1871170
7km	90%	35000	2	216	2360229	223330	2101617	1820271
7km	90%	35000	2	158	1806045	197040	1584456	1750434
7km	90%	35000	2	181	1554240	150879	1391069	1576980
7km	90%	35000	2	162	1917628	196050	1706522	1538550
7km	90%	35000	2	201	1945009	225333	1707632	1539948
7km	90%	35000	2	255	2608012	230306	2359087	2138027
7km	90%	35000	2	200	1805199	210940	1562474	1810853
7km	90%	35000	2	263	2617867	255602	2342375	1963966
7km	90%	35000	2	127	2228190	235545	1979186	1605285
7km	90%	35000	2	222	2373597	253311	2099812	1776180
7km	90%	35000	2	175	2298623	233200	2045956	1699011
7km	90%	35000	2	172	2098134	247020	1832383	1790155
7km	90%	35000	2	201	1550943	180816	1358277	1652355
7km	90%	35000	2	176	2097280	225015	1844151	1828632
7km	90%	35000	2	171	2269504	226920	2026840	1734601
7km	90%	35000	2	137	1830604	201513	1619933	1339084
7km	90%	35000	2	297	1798478	161435	1622991	1557751
7km	90%	35000	2	201	1892574	197440	1677039	1426595
7km	90%	35000	2	212	2339867	233812	2080044	1890356
7km	90%	35000	2	152	1543807	164639	1368368	1458082
7km	90%	35000	2	131	1899383	219237	1670585	1479512
7km	90%	35000	2	189	2241348	225686	1977741	1600316
7km	90%	35000	2	170	1637517	151427	1468888	1534461
7km	90%	35000	2	155	1488217	169442	1312311	1577067
7km	90%	35000	2	186	1810012	204151	1590036	1561016
7km	90%	35000	2	153	2383899	216948	2138749	1854116
7km	90%	35000	2	189	2061752	201969	1840063	1729702
7km	90%	35000	2	318	3004482	247805	2734213	2212190
7km	90%	35000	2	157	1550606	169644	1364005	1442924
7km	90%	35000	2	193	1406034	188512	1198083	1334157
7km	90%	35000	2	120	1724563	206992	1498180	1718767
7km	90%	35000	2	192	2479660	278335	2179620	1786812
7km	90%	35000	2	171	1708424	179872	1508799	1748465
7km	90%	35000	2	232	2178457	210590	1952234	1956138
7km	90%	35000	2	150	2291996	217081	2045855	1653404
7km	90%	35000	2	154	1959533	222920	1725949	1730694
7km	90%	35000	2	133	1354623	170825	1174237	1307352
7km	90%	35000	2	280	2237578	238419	1979979	1984038
7km	90%	35000	2	193	1848402	198678	1638727	1677234
7km	90%	35000	2	200	2507268	261325	2218255	1778258
7km	90%	35000	2	144	2486689	284758	2182673	1838667
7km	90%	35000	2	138	2003816	236380	1755316	1657304
7km	90%	35000	2	172	1684982	213877	1455418	1720550
7km	90%	35000	2	201	2363641	244895	2089609	2038872
7km	90%	35000	2	219	1532067	169298	1354340	1584361
7km	90%	35000	2	262	2539220	252175	2271429	1784983
7km	90%	35000	2	232	2474617	250016	2203929	1995304
7km	90%	35000	2	188	1343540	159005	1171019	1420502
7km	90%	35000	2	171	2160967	218810	1925456	1686857
7km	90%	35000	2	244	2161216	217557	1930799	1722861
7km	90%	35000	2	140	2324432	266115	2038638	1721981
7km	90%	35000	2	160	1769626	169276	1558268	1489954
7km	90%	35000	2	231	1902725	210638	1661575	1657719
7km	90%	35000	2	198	2236860	233086	1982612	1751492
7km	90%	35000	2	241	1648775	182854	1443686	1390306
7km	90%	35000	2	256	1737138	173219	1554817	1564853
7km	90%	35000	2	168	2213852	269795	1928006	1567078
7km	90%	35000	2	175	2590248	240773	2307315	2018300
7km	90%	35000	2	272	3007537	271158	2713169	1775037
7km	90%	35000	2	239	2037947	220776	1798547	1584038
7km	90%	35000	2	299	3108238	280043	2809973	2081414
7km	90%	35000	2	218	1701011	174269	1484226	1624760
7km	90%	35000	2	185	1889336	207151	1672553	1352226
7km	90%	35000	2	161	1694045	196052	1484457	1830776
7km	90%	35000	2	173	1985197	213145	1757486	1628674
7km	90%	35000	2	219	2254344	191264	2052398	1747094
7km	90%	35000	2	214	2240953	204964	2019288	1862275
7km	90%	35000	2	151	2594300	257445	2316109	1783252
7km	90%	35000	2	159	1833260	203983	1604541	1686730
7km	90%	35000	2	149	1993603	219424	1757590	1395249
7km	90%	35000	2	208	2171503	249585	1889559	1618229
7km	90%	35000	2	141	2278575	232899	2019514	1597233
7km	90%	35000	2	250	2803777	283903	2486245	1989061
7km	90%	35000	2	179	1754556	187558	1534333	1566191
7km	90%	35000	2	281	2190221	210145	1961844	1620009
7km	90%	35000	2	152	1834170	186827	1623598	1549011
7km	90%	35000	2	203	1988246	235936	1733747	1735722
7km	90%	35000	2	201	2305705	219111	2063263	2020348
7km	90%	35000	2	141	2205961	253688	1942067	1768691
7km	90%	35000	2	224	2186871	205355	1963787	2017573
7km	90%	35000	2	165	2014441	207167	1793472	1658358
7km	90%	35000	2	248	2977805	265486	2679018	2295782
7km	90%	35000	2	163	2289512	209752	2060574	1711728
7km	90%	35000	2	169	1763638	198363	1546296	1598721
7km	90%	35000	2	141	2816324	322002	2459096	2091057
7km	90%	35000	2	208	2465414	270026	2176922	1816461
7km	90%	35000	2	154	2529589	253895	2252707	1851641
7km	90%	35000	2	250	2704596	266792	2400258	2057643
7km	90%	35000	2	161	1597338	181421	1404549	1406450
7km	90%	35000	2	152	1869815	210525	1629519	1473322
7km	90%	35000	2	162	1960451	198087	1747833	1831753
7km	90%	35000	2	135	2370457	236924	2112439	1931898
7km	90%	35000	2	343	2400209	228526	2157092	1973225
7km	90%	35000	2	180	2117845	223860	1874976	1647671
7km	90%	35000	2	139	1705826	156631	1537665	1469712
7km	90%	35000	2	165	2907063	299640	2579977	2125536
7km	90%	35000	2	152	2192741	220793	1963106	1793256
7km	90%	35000	2	196	2060410	248856	1788752	1735950
7km	90%	35000	2	232	2114797	247411	1841120	1658837
7km	90%	35000	2	196	2495077	255041	2222585	1862581
7km	90%	35000	2	211	2180131	231806	1938579	1774085
7km	90%	35000	2	154	2468826	256748	2178750	1856292
7km	90%	35000	2	205	2722079	279013	2425899	1892867
7km	90%	35000	2	163	2076526	220443	1831407	1466116
7km	90%	35000	2	222	2072619	200817	1846591	2036193
7km	90%	35000	2	220	2254578	237018	2002312	1754748
7km	90%	35000	2	168	2046354	225066	1799249	1730919
7km	90%	35000	2	187	1821465	195139	1617287	1690667
7km	90%	35000	2	192	2202586	213089	1957370	1985582
7km	90%	35000	2	163	1580803	164241	1407426	1373957
7km	90%	35000	2	177	1766202	195766	1547784	1511424
7km	90%	35000	2	195	1761471	198937	1534886	1529694
7km	90%	35000	2	228	2682443	204806	2466365	1784161
7km	90%	35000	2	224	2355570	194370	2134741	1869096
7km	90%	35000	2	155	2352366	285850	2038911	1842623
7km	90%	35000	2	172	1784240	202871	1558929	1417932
7km	90%	35000	2	221	3597459	344529	3218905	2586795
7km	90%	35000	2	141	1642365	182993	1446824	1298854
7km	90%	35000	2	175	1974458	219018	1738251	1633322
7km	90%	35000	2	207	2797989	277661	2491130	1993279
7km	90%	35000	2	351	3007765	245253	2743758	2053400
7km	90%	35000	2	184	2648790	252491	2380492	1924428
7km	90%	35000	2	178	2552070	253709	2280010	1892393
7km	90%	35000	2	198	1807532	197183	1591576	1519615
7km	90%	35000	2	166	1637973	171944	1450140	1480924
7km	90%	35000	2	149	1780581	223112	1538483	1681819
7km	90%	35000	2	285	1723569	182732	1521889	1622292
7km	90%	35000	2	234	2576268	279867	2261663	1987093
7km	90%	35000	2	235	2292525	230936	2029055	1914994
7km	90%	35000	2	287	1657542	197390	1444831	1602843
7km	90%	35000	2	236	2342148	216847	2097243	2098035
7km	90%	35000	2	144	2814609	303815	2477589	1929861
7km	90%	35000	2	183	2543391	238264	2291023	1844686
7km	90%	35000	2	190	2409937	210389	2187232	1964320
7km	90%	35000	2	163	1900202	182643	1691385	1553838
7km	90%	35000	2	149	2409118	233483	2158966	1665570
7km	90%	35000	2	202	1879740	213040	1625489	1621121
7km	90%	35000	2	257	2333793	236914	2082050	1599189
7km	90%	35000	2	283	2611407	271337	2313824	1944947
7km	90%	35000	2	222	1727482	176344	1525826	1610952
7km	90%	35000	2	181	2553166	262803	2274224	2065483
7km	90%	35000	2	142	2240126	239519	1981586	1738491
7km	90%	35000	2	162	1924170	210249	1691875	1742941
7km	90%	35000	2	143	2532280	255921	2244297	1928920
7km	90%	35000	2	123	1660629	190106	1448652	1360013
7km	90%	35000	2	278	2269550	236562	2010449	1998770
7km	90%	35000	2	240	2248433	207134	2024585	1993357
7km	90%	35000	2	185	2012780	241072	1761520	1531945
7km	90%	35000	2	205	2411089	259190	2130451	1749033
7km	90%	35000	2	236	3058980	254314	2783972	2261638
7km	90%	35000	2	209	1941366	217750	1710623	1664819
7km	90%	35000	2	202	2039952	195287	1830417	1775066
7km	90%	35000	2	179	2715704	262759	2437143	1963772
7km	90%	35000	2	257	1689706	177580	1496183	1587730
7km	90%	35000	2	214	2395707	224998	2127084	1693696
7km	90%	35000	2	263	2267092	245496	1999183	1981982
7km	90%	35000	2	140	1376774	171698	1188528	1379784
7km	90%	35000	2	162	2035964	215178	1810140	1476225
7km	90%	35000	2	223	2387725	238782	2127751	1884257
7km	90%	35000	2	233	2214051	227166	1970302	1636768
7km	90%	35000	2	183	2080393	224375	1838900	1831513
7km	90%	35000	2	284	1654930	166402	1477113	1601817
7km	90%	35000	2	236	2863215	248804	2571259	2029733
7km	90%	35000	2	140	2253743	241747	1970077	1641458
7km	90%	35000	2	189	2192388	205201	1968025	1720766
7km	90%	35000	2	223	1853493	193525	1644560	1488985
7km	90%	35000	2	175	2177061	201194	1955085	1644288
7km	90%	35000	2	149	2548948	257856	2272589	1992522
7km	90%	35000	2	169	2258199	209300	2035561	1735066
7km	90%	35000	2	129	1487742	183653	1283495	1308537
7km	90%	35000	2	190	1082902	135792	916692	1208986
7km	90%	35000	2	185	2182402	232659	1926737	1792930
7km	90%	35000	2	174	2254458	243587	1988124	1503267
7km	90%	35000	2	289	2396040	239981	2136836	1691318
7km	90%	35000	2	203	1913847	194595	1670032	1855799
7km	90%	35000	2	172	1493251	173085	1300506	1370782
7km	90%	35000	2	161	1529349	173909	1336820	1566960
7km	90%	35000	2	182	1845038	222629	1610227	1668168
7km	90%	35000	2	281	2118700	200400	1909823	1691905
7km	90%	35000	2	189	2287613	256432	2015224	1703059
7km	90%	35000	2	215	2124511	230926	1881538	1698715
7km	90%	35000	2	197	2691750	229889	2444459	1862150
7km	90%	35000	2	214	2588812	205075	2369447	1844167
7km	90%	35000	2	194	2380871	245460	2113526	1843622
7km	90%	35000	2	216	2205698	229087	1960489	1723450
7km	90%	35000	2	265	2355788	226558	2100316	1899359
7km	90%	35000	2	136	2226402	237115	1955289	1729982
7km	90%	35000	2	167	1881115	210457	1645583	1586569
7km	90%	35000	2	166	2615550	217817	2384075	1842537
7km	90%	35000	2	190	2297866	243308	2033401	1727100
7km	90%	35000	2	155	2067717	194549	1863006	1577876
7km	90%	35000	2	185	2225801	218503	1981667	1902549
7km	90%	35000	2	239	3135301	260244	2823679	2425613
7km	90%	35000	2	297	2256619	206387	2024921	1915083
7km	90%	35000	2	186	2514699	267873	2224346	2176057
7km	90%	35000	2	103	1950728	227796	1702716	1486196
7km	90%	35000	2	219	2213189	235669	1959454	1829755
7km	90%	35000	2	218	3422602	311957	3087624	2538415
7km	90%	35000	2	173	2304005	228168	2052194	2007409
7km	90%	35000	2	198	2541338	253235	2271882	2054778
7km	90%	35000	2	190	1864990	194136	1662850	1677651
7km	90%	35000	2	260	2623662	228677	2374038	1994559
7km	90%	35000	2	253	2464512	203947	2244986	1901708
7km	90%	35000	2	267	2775718	247659	2510984	1969147
7km	90%	35000	2	163	2209346	232559	1961279	1733014
7km	90%	35000	2	497	2065632	175786	1877761	1813714
7km	90%	35000	2	163	1828867	189694	1600814	1764624
7km	90%	35000	2	200	2459421	243949	2192395	1657097
7km	90%	35000	2	186	1725140	187648	1524187	1459793
7km	90%	35000	2	226	2670316	246720	2400062	2017794
7km	90%	35000	2	231	2426279	270805	2119389	1892220
7km	90%	35000	2	193	1316833	157818	1149845	1496551
7km	90%	35000	2	154	1868337	199777	1641489	1724331
7km	90%	35000	2	131	1279478	149844	1122856	1213054
7km	90%	35000	2	207	2784209	272505	2487965	2132232
7km	90%	35000	2	179	2600309	236718	2348837	1903816
7km	90%	35000	2	172	1764045	184741	1571809	1438389
7km	90%	35000	2	223	1750496	201341	1537853	1540520
7km	90%	35000	2	232	2225311	239624	1967977	1731117
7km	90%	35000	2	187	2119202	220500	1875464	1843569
7km	90%	35000	2	171	1823455	201972	1604245	1766949
7km	90%	35000	2	180	2473825	252552	2192563	1896832
7km	90%	35000	2	156	2053016	214242	1825951	1574014
7km	90%	35000	2	220	1704842	188557	1505068	1629840
7km	90%	35000	2	185	2336923	221542	2095968	1739303
7km	90%	35000	2	191	2537351	245989	2270907	1819473
7km	90%	35000	2	181	1517229	180145	1326623	1369359
7km	90%	35000	2	169	2460306	252293	2178044	2044750
7km	90%	35000	2	254	2500461	219137	2266314	1895105
7km	90%	35000	2	168	2117198	240151	1849835	1455446
7km	90%	35000	2	157	2438382	238918	2185347	2129931
7km	90%	35000	2	201	2223059	215432	1992591	1635591
7km	90%	35000	2	186	2407370	240827	2139396	1818733
7km	90%	35000	2	214	2179605	243005	1912281	1853514
7km	90%	35000	2	176	2209312	221798	1970091	1523778
7km	90%	35000	2	206	2543353	259268	2263009	1942436
7km	90%	35000	2	206	1825462	169422	1641902	1680258
7km	90%	35000	2	285	2789431	268298	2503967	2136423
7km	90%	35000	2	188	1488523	179084	1293737	1716427
7km	90%	35000	2	160	1766931	226502	1534085	1418357
7km	90%	35000	2	253	2074126	212258	1841778	1864087
7km	90%	35000	2	215	2487111	228906	2236374	2016675
7km	90%	35000	2	221	2468688	232039	2199914	1951561
7km	90%	35000	2	193	2282669	264919	1993510	1969263
7km	90%	35000	2	196	2348055	187886	2144118	1703000
7km	90%	35000	2	162	2182185	240430	1922867	1754776
7km	90%	35000	2	193	2923207	298116	2585786	2093701
7km	90%	35000	2	164	1822167	231235	1568047	1538377
7km	90%	35000	2	119	2083742	223382	1842383	1486009
7km	90%	35000	2	174	2054150	189914	1834609	1902052
7km	90%	35000	2	287	2499168	235359	2240567	1958800
7km	90%	35000	2	237	2037290	241833	1765440	1699863
7km	90%	35000	2	132	2154125	240844	1904292	1531256
7km	90%	35000	2	168	2389342	242915	2126381	1790668
7km	90%	35000	2	192	3203871	283765	2906692	2129399
7km	90%	35000	2	188	2082624	204942	1866593	1647887
7km	90%	35000	2	126	1603774	161144	1435535	1603492
7km	90%	35000	2	225	1822578	194514	1603886	1382284
7km	90%	35000	2	118	921198	133625	784121	1152192
7km	90%	35000	2	249	2058508	181441	1855776	1657513
7km	90%	35000	2	248	1634072	186313	1431126	1534397
7km	90%	35000	2	257	1860721	194287	1644821	1868919
7km	90%	35000	2	196	2337574	241294	2068323	1947674
7km	90%	35000	2	177	1741845	196100	1527660	1586293
7km	90%	35000	2	209	2203175	226345	1966858	1607549
7km	90%	35000	2	225	1824894	182545	1628564	1663533
7km	90%	35000	2	211	1980389	156970	1812044	1470999
7km	90%	35000	2	214	2263631	232294	2002670	1926509
7km	90%	35000	2	242	2563871	227980	2317943	2064034
7km	90%	35000	2	163	1723728	189920	1521507	1654026
7km	90%	35000	2	185	1490433	165274	1293107	1455703
7km	90%	35000	2	172	1457862	169861	1275285	1469098
7km	90%	35000	2	150	1423778	147133	1272270	1248846
7km	90%	35000	2	257	2754976	255062	2471389	1971348
7km	90%	35000	2	294	3258782	281422	2948047	2144552
7km	90%	35000	2	187	2090801	221988	1849675	2032655
7km	90%	35000	2	180	2254701	211939	2021240	2014315
7km	90%	35000	2	252	2186760	215975	1947325	1947337
7km	90%	35000	2	179	1790129	202880	1563939	1564881
7km	90%	35000	2	236	2376318	246575	2116302	1905457
7km	90%	35000	2	233	2283601	233252	2036164	1857662
7km	90%	35000	2	152	1797156	198911	1574457	1726197
7km	90%	35000	2	192	2431673	225451	2179200	2039357
7km	90%	35000	2	195	2360480	209121	2133886	1879980
7km	90%	35000	2	231	2490189	230247	2242212	1882453
7km	90%	35000	2	212	2557083	243119	2300243	1726186
7km	90%	35000	2	153	1691246	202706	1481863	1683129
7km	90%	35000	2	154	2163365	227012	1925815	1634819
7km	90%	35000	2	236	2069147	216439	1838783	1982750
7km	90%	35000	2	177	2165842	232081	1917050	1662505
7km	90%	35000	2	197	2195975	207081	1949439	2105750
7km	90%	35000	2	308	1776614	186940	1578208	1737165
7km	90%	35000	2	235	1969205	210577	1743822	1644190
7km	90%	35000	2	255	2149068	196981	1922022	1843635
7km	90%	35000	2	184	2060540	188975	1854263	1931673
7km	90%	35000	2	172	1709015	189094	1503097	1386380
7km	90%	35000	2	199	2184215	224465	1934774	1646561
7km	90%	35000	2	234	2454237	281794	2149355	1811895
7km	90%	35000	2	214	2092820	210316	1847495	1846821
7km	90%	35000	2	169	1726288	175816	1535438	1629430
7km	90%	35000	2	190	2058116	236097	1808124	1754833
7km	90%	35000	2	152	2346445	236617	2092477	2062559
7km	90%	35000	2	149	1944024	212493	1713791	1582026
7km	90%	35000	2	218	2904331	305613	2579139	1923925
7km	90%	35000	2	218	1587997	190592	1383521	1633297
7km	90%	35000	2	202	2492609	277937	2192408	1856163
7km	90%	35000	2	147	2278533	212111	2034427	1838807
7km	90%	35000	2	223	2474376	244655	2211274	2066619
7km	90%	35000	2	199	2227209	222512	1978529	1823880
7km	90%	35000	2	157	1467567	188609	1266426	1424184
7km	90%	35000	2	235	1578932	162742	1399394	1421180
7km	90%	35000	2	210	2149518	208970	1925931	1929284
7km	90%	35000	2	224	2883698	259811	2595090	2278731
7km	90%	35000	2	264	2002092	217812	1764705	1464151
7km	90%	35000	2	233	2499515	205942	2260211	1943317
7km	90%	35000	2	235	2136260	215348	1907412	1722797
7km	90%	35000	2	191	2856839	285492	2550170	2376434
7km	90%	35000	2	166	2556031	240233	2289428	2086915
7km	90%	35000	2	201	2947401	255169	2664920	2057668
7km	90%	35000	2	202	1546558	151277	1385775	1557029
7km	90%	35000	2	170	2829700	279016	2504909	1915188
7km	90%	35000	2	318	3226959	276848	2921610	2441300
7km	90%	35000	2	181	2717047	237859	2454997	2061483
7km	90%	35000	2	198	2393587	285654	2068902	1703149
7km	90%	35000	2	198	2362930	244934	2092814	1775245
7km	90%	35000	2	226	2138689	235859	1891393	1690499
7km	90%	35000	2	195	2369460	208011	2135334	1951174
7km	90%	35000	2	199	1857422	224963	1622836	1448085
7km	90%	35000	2	182	2198323	215378	1963790	1716880
7km	90%	35000	2	195	2878657	270410	2584635	1978118
7km	90%	35000	2	306	2116031	234170	1869074	1951467
7km	90%	35000	2	169	1655065	176393	1447914	1685236
7km	90%	35000	2	166	2550880	230682	2289620	1806852
7km	90%	35000	2	152	1839433	192087	1623566	1500999
7km	90%	35000	2	138	1871667	199036	1660302	1534515
7km	90%	35000	2	173	2547931	271975	2255026	1874729
7km	90%	35000	2	230	2501381	248901	2225281	1865442
7km	90%	35000	2	172	2183724	251434	1920516	1682027
7km	90%	35000	2	182	2801137	256901	2520698	2091054
7km	90%	35000	2	186	1940347	185412	1734724	1585507
7km	90%	35000	2	167	1780056	182558	1583390	1590771
7km	90%	35000	2	230	2004950	208316	1761868	1542198
7km	90%	35000	2	207	2422240	253732	2154074	1854283
7km	90%	35000	2	184	1854510	188963	1651708	1603970
7km	90%	35000	2	149	2544719	250092	2276304	1999102
7km	90%	35000	2	193	2557263	232717	2302744	2140526
7km	90%	35000	2	129	1578801	189822	1376561	1450713
7km	90%	35000	2	181	1844888	192604	1640295	1657692
7km	90%	35000	2	153	2016359	212944	1783863	1549046
7km	90%	35000	2	121	1713543	207675	1479939	1400572
7km	90%	35000	2	198	2309949	240999	2048718	1992242
7km	90%	35000	2	202	2021122	197615	1797220	1762846
7km	90%	35000	2	273	3084620	279027	2765564	2242800
7km	90%	35000	2	195	2009496	228013	1760774	1693063
7km	90%	35000	2	123	1994092	231668	1746017	1563731
7km	90%	35000	2	240	2666309	239452	2414044	1906421
7km	90%	35000	2	200	2601300	257822	2315083	1881596
7km	90%	35000	2	157	2034115	230985	1773805	1525307
7km	90%	35000	2	201	2113081	203169	1889194	1694158
7km	90%	35000	2	154	2109139	218651	1875755	1608597
7km	90%	35000	2	240	3078279	243066	2798598	2080094
7km	90%	35000	2	182	2002370	196582	1795102	1579446
7km	90%	35000	2	179	2163729	220306	1921300	1689526
7km	90%	35000	2	208	2295705	212075	2068981	1803096
7km	90%	35000	2	154	1938591	202385	1715181	1474641
7km	90%	35000	2	199	1831256	186563	1610549	1892467
7km	90%	35000	2	182	1246589	127115	1110512	1293293
7km	90%	35000	2	239	2083404	217733	1853295	1730656
7km	90%	35000	2	146	1836431	192779	1618402	1545707
7km	90%	35000	2	263	1798961	211438	1567555	1760823
7km	90%	35000	2	218	2150866	240886	1881723	1695801
7km	90%	35000	2	165	2857757	293139	2537273	1941452
7km	90%	35000	2	172	2450103	253017	2181988	1805339
7km	90%	35000	2	191	2991732	218563	2753731	2141766
7km	90%	35000	2	156	2410913	268796	2117742	1698495
7km	90%	35000	2	165	2887676	295135	2550477	2162304
7km	90%	35000	2	279	2189472	218184	1954993	1659059
7km	90%	35000	2	187	2499070	238390	2216524	1899136
7km	90%	35000	2	249	1909661	187804	1706545	1578065
7km	90%	35000	2	191	2279180	216899	2029248	1815841
7km	90%	35000	2	178	1863175	204342	1648330	1708978
7km	90%	35000	2	142	2258487	244309	1990493	1624446
7km	90%	35000	2	163	1948107	187858	1733526	1630016
7km	90%	35000	2	227	1908076	210209	1669667	1869222
7km	90%	35000	2	200	2359020	250476	2089256	1783328
7km	90%	35000	2	268	2488710	270975	2188513	1941433
7km	90%	35000	2	165	2080232	264146	1799845	1812045
7km	90%	35000	2	195	1323606	124597	1182174	1514191
7km	90%	35000	2	170	1288321	140071	1137783	1195729
7km	90%	35000	2	160	2506083	268305	2220617	1906695
7km	90%	35000	2	178	2650754	228657	2398161	2148814
7km	90%	35000	2	212	2285049	232418	2038449	1621391
7km	90%	35000	2	245	2461655	220684	2214713	1936590
7km	90%	35000	2	275	1575373	178746	1375204	1542791
7km	90%	35000	2	171	2160288	219982	1905614	1668577
7km	90%	35000	2	263	2795825	242887	2531452	2084447
7km	90%	35000	2	243	2228398	227326	1975608	1580896
7km	90%	35000	2	210	1997907	203569	1780612	1529633
7km	90%	35000	2	248	2964014	306226	2629341	2069364
7km	90%	35000	2	138	1917513	190957	1704305	1801945
7km	90%	35000	2	143	1834888	199965	1609366	1596912
7km	90%	35000	2	216	3159206	291979	2836163	2004282
7km	90%	35000	2	164	1702171	177011	1516168	1641442
7km	90%	35000	2	157	2265204	224088	2026484	1737399
7km	90%	35000	2	152	1723983	202381	1506225	1327117
7km	90%	35000	2	151	1948565	193991	1732585	1578384
7km	90%	35000	2	164	2242812	228995	1996754	1737242
7km	90%	35000	2	212	1974904	236281	1723147	1762559
7km	90%	35000	2	259	2299107	205473	2078891	1729658
7km	90%	35000	2	230	2477532	274769	2184251	1777944
7km	90%	35000	2	222	2356701	227451	2103029	1928825
7km	90%	35000	2	182	2144500	239545	1882157	1775167
7km	90%	35000	2	138	2158285	254401	1885354	1738713
7km	90%	35000	2	273	2172125	227812	1922519	1921724
7km	90%	35000	2	266	2863141	280113	2552634	2070556
7km	90%	35000	2	149	2040317	235432	1787629	1571703
7km	90%	35000	2	257	2024566	218267	1794664	1541782
7km	90%	35000	2	214	1514713	175856	1321659	1411621
7km	90%	35000	2	222	2151163	228285	1910067	1690140
7km	90%	35000	2	317	2485990	239287	2235621	1813536
7km	90%	35000	2	215	2330492	244971	2059717	1947545
7km	90%	35000	2	189	2010030	189375	1805115	1719155
7km	90%	35000	2	280	2154776	205777	1915922	1625608
7km	90%	35000	2	177	2028087	218490	1788030	1562816
7km	90%	35000	2	184	2202948	226776	1960874	1484003
7km	90%	35000	2	188	2476633	209761	2247836	1817367
7km	90%	35000	2	326	1820417	196780	1605088	1609405
7km	90%	35000	2	292	1981914	203744	1744521	1792889
7km	90%	35000	2	215	2499780	211688	2263163	1954257
7km	90%	35000	2	231	2581699	262041	2299237	1740006
7km	90%	35000	2	277	2631799	254124	2339759	2003292
7km	90%	35000	2	170	2205461	235405	1949023	1844260
7km	90%	35000	2	212	2013470	227819	1769278	1611352
7km	90%	35000	2	135	2361737	227920	2118515	1706699
7km	90%	35000	2	171	2563494	291604	2230496	1983517
7km	90%	35000	2	186	2363986	234155	2114601	1689250
7km	90%	35000	2	274	3429071	289037	3106595	2420579
7km	90%	35000	2	252	2526703	261502	2252013	1929202
7km	90%	35000	2	260	2095252	219904	1859625	1610288
7km	90%	35000	2	163	2619101	291895	2312855	1999398
7km	90%	35000	2	209	2436297	226547	2190204	1930127
7km	90%	35000	2	166	1948411	226149	1705735	1549455
7km	90%	35000	2	239	1912344	210320	1690997	1727928
7km	90%	35000	2	144	1937849	186422	1737266	1616259
7km	90%	35000	2	182	1387128	168105	1200025	1325732
7km	90%	35000	2	136	1357155	148111	1197872	1246028
7km	90%	35000	2	196	1893026	204604	1676313	1527818
7km	90%	35000	2	232	1985345	215298	1754742	1713641
7km	90%	35000	2	218	2142645	211564	1913533	2071562
7km	90%	35000	2	147	1701711	180858	1512315	1658126
7km	90%	35000	2	245	3070037	300302	2746462	2342205
7km	90%	35000	2	179	1858215	222980	1612692	1718677
7km	90%	35000	2	124	1904889	230170	1636467	1614834
7km	90%	35000	2	176	1863205	184347	1663664	1544554
7km	90%	35000	2	171	2080758	198988	1862506	1593568
7km	90%	35000	2	193	2097158	246569	1833405	1453627
7km	90%	35000	2	209	1946362	235930	1689208	1806519
7km	90%	35000	2	173	2012402	227649	1759719	1708873
7km	90%	35000	2	242	2402481	202883	2180417	1901365
7km	90%	35000	2	201	1556227	179854	1353117	1615795
7km	90%	35000	2	187	2569492	305906	2238848	2062056
7km	90%	35000	2	146	1774248	193643	1556308	1469231
7km	90%	35000	2	221	2347822	233488	2097554	1889331
7km	90%	35000	2	160	1882012	203903	1666942	1470975
7km	90%	35000	2	148	2111892	261058	1832317	1544682
7km	90%	35000	2	186	2151038	207447	1912898	1647203
7km	90%	35000	2	196	2447112	269384	2166078	1984566
7km	90%	35000	2	213	2386064	228344	2128778	1693950
7km	90%	35000	2	148	1806634	175090	1615765	1578515
7km	90%	35000	2	202	2338432	211497	2098983	1655410
7km	90%	35000	2	193	1818926	173215	1627463	1707893
7km	90%	35000	2	217	2586157	257990	2299323	1997258
7km	90%	35000	2	184	2323969	193275	2103588	1749211
7km	90%	35000	2	298	1411373	142229	1260337	1652141
7km	90%	35000	2	242	1759222	198599	1549538	1595318
7km	90%	35000	2	184	1685327	181378	1489039	1589734
7km	90%	35000	2	160	2289001	250071	2017323	1685355
7km	90%	35000	2	161	1779711	192680	1564242	1490876
7km	90%	35000	2	194	2130613	187468	1933178	1691801
7km	90%	35000	2	192	2045836	235823	1795500	1495194
7km	90%	35000	2	211	2182020	207432	1960822	1963157
7km	90%	35000	2	156	2189526	227334	1939091	1640007
7km	90%	35000	2	246	3639256	306990	3290327	2583397
7km	90%	35000	2	146	1939426	195127	1728693	1594658
7km	90%	35000	2	138	1117415	138857	964956	1431254
7km	90%	35000	2	203	2705855	258385	2421768	1977564
7km	90%	35000	2	218	2085194	198760	1857172	1652281
7km	90%	35000	2	354	2933282	248479	2656115	2113552
7km	90%	35000	2	249	2319879	248348	2063624	2050211
7km	90%	35000	2	180	1929888	199107	1709877	1711990
7km	90%	35000	2	164	1649921	181743	1450911	1640507
7km	90%	35000	2	187	2019479	215591	1790548	1715172
7km	90%	35000	2	186	1757308	183869	1564439	1437000
7km	90%	35000	2	180	2573629	216468	2341655	1950433
7km	90%	35000	2	166	2314537	243851	2056033	1847049
7km	90%	35000	2	201	2076085	200340	1853592	1712894
7km	90%	35000	2	179	1653527	169068	1474927	1391457
7km	90%	35000	2	207	2313342	191051	2105506	1748888
7km	90%	35000	2	187	2247122	232307	1990497	1554510
7km	90%	35000	2	169	1993848	184673	1792372	1801179
7km	90%	35000	2	173	2632432	228702	2379540	1831854
7km	90%	35000	2	198	2165802	230760	1925925	1698101
7km	90%	35000	2	215	2422829	235134	2157449	2058235
7km	90%	35000	2	184	2752894	243213	2488245	2073692
7km	90%	35000	2	133	1013215	147001	861086	1242245
7km	90%	35000	2	144	1753485	206446	1532357	1690900
7km	90%	35000	2	277	2755438	289063	2435522	1969050
7km	90%	35000	2	199	1684205	184695	1486616	1604346
7km	90%	35000	2	249	2520049	231329	2261183	1962143
7km	90%	35000	2	178	1934839	186776	1732077	1848210
7km	90%	35000	2	220	2383398	232900	2134329	1749602
7km	90%	35000	2	182	1986058	202493	1759518	1805531
7km	90%	35000	2	163	2259709	211121	2018981	1914572
7km	90%	35000	2	251	1825511	192714	1623134	1601769
7km	90%	35000	2	158	1894719	216497	1659194	1569783
7km	90%	35000	2	118	2024009	253150	1750608	1679482
7km	90%	35000	2	139	1839129	202540	1617346	1433803
7km	90%	35000	2	220	1276568	138124	1119111	1486968
7km	90%	35000	2	193	1938515	217721	1675391	1648122
7km	90%	35000	2	279	2925696	257331	2652004	2181549
7km	90%	35000	2	179	2247070	254247	1975885	1817382
7km	90%	35000	2	255	1684453	206136	1464010	1441527
7km	90%	35000	2	254	2374169	254674	2103047	1655694
7km	90%	35000	2	157	1594293	187138	1389844	1698765
7km	90%	35000	2	166	1978945	184128	1781503	1777749
7km	90%	35000	2	236	2281056	270202	1985231	1722993
7km	90%	35000	2	120	1636537	201120	1425395	1397192
7km	90%	35000	2	200	2641386	227314	2394764	1900953
7km	90%	35000	2	131	1481109	182321	1279655	1406025
7km	90%	35000	2	364	3492541	362744	3095072	2323453
7km	90%	35000	2	214	2174117	233898	1914789	1854092
7km	90%	35000	2	252	2696318	235933	2437829	1889926
7km	90%	35000	2	140	1969782	226453	1720023	1586391
7km	90%	35000	2	151	1750003	184739	1556821	1510401
7km	90%	35000	2	159	2284749	220902	2046579	1761837
7km	90%	35000	2	170	2031027	204757	1816716	1633494
7km	90%	35000	2	177	1943753	201373	1727155	1586634
7km	90%	35000	2	162	1863870	195465	1622122	1931652
7km	90%	35000	2	208	2174312	209096	1953200	1788120
7km	90%	35000	2	183	2345792	240591	2084151	1685823
7km	90%	35000	2	210	2233940	214177	1997818	1801291
7km	90%	35000	2	158	1858466	189188	1654655	1523544
7km	90%	35000	2	238	2064620	183695	1852250	1632751
7km	90%	35000	2	163	1326576	176129	1133664	1394942
7km	90%	35000	2	177	2717662	265677	2426103	1824865
7km	90%	35000	2	213	2373170	222408	2128382	1724941
7km	90%	35000	2	156	2197827	241518	1927657	1678980
7km	90%	35000	2	163	2479827	279119	2172976	2085822
7km	90%	35000	2	177	2051935	196582	1840687	1719599
7km	90%	35000	2	248	2370723	235220	2123939	1755629
7km	90%	35000	2	187	2056605	223148	1818083	1825884
7km	90%	35000	2	203	1502687	157480	1329812	1742524
7km	90%	35000	2	132	2104530	231019	1860923	1566174
7km	90%	35000	2	162	1832431	193709	1617480	1529177
7km	90%	35000	2	197	2063046	227502	1820906	1568355
7km	90%	35000	2	152	1627246	184731	1427596	1463502
7km	90%	35000	2	176	2595402	258809	2298376	1994290
7km	90%	35000	2	284	2172577	238249	1915672	1867762
7km	90%	35000	2	229	1851582	177837	1647760	1489150
7km	90%	35000	2	199	1949240	193095	1742152	1455981
7km	90%	35000	2	200	1968701	212122	1743490	1623914
7km	90%	35000	2	166	2099840	248354	1838048	1747029
7km	90%	35000	2	160	1926381	209257	1702581	1690076
7km	90%	35000	2	200	2171841	207819	1942659	1804331
7km	90%	35000	2	203	2316294	233277	2061967	1709898
7km	90%	35000	2	214	1918476	218470	1682402	1570807
7km	90%	35000	2	237	2133032	220132	1898765	1795187
7km	90%	35000	2	189	2419062	239603	2157097	1846449
7km	90%	35000	2	209	2530631	223983	2278705	2034871
7km	90%	35000	2	142	2544307	276177	2249858	1640518
7km	90%	35000	2	150	1743428	208805	1519173	1681709
7km	90%	35000	2	186	2209337	243760	1943720	1714865
7km	90%	35000	2	185	1491404	161604	1312993	1489413
7km	90%	35000	2	233	2479582	234136	2218151	1974560
7km	90%	35000	2	133	1951443	214704	1711438	1538102
7km	90%	35000	2	186	2024908	231053	1770241	1714991
7km	90%	35000	2	213	1702496	197486	1479261	1803169
7km	90%	35000	2	263	2280562	249608	2013533	1922134
7km	90%	35000	2	146	2099158	228463	1855806	1667123
7km	90%	35000	2	243	2494477	225098	2244260	1868480
7km	90%	35000	2	171	2163524	229742	1919905	1933950
7km	90%	35000	2	248	2388878	270201	2095318	1743673
7km	90%	35000	2	174	1396488	173224	1207103	1499756
7km	90%	35000	2	154	1559204	157825	1390501	1347662
7km	90%	35000	2	157	1571920	187991	1375927	1396235
7km	90%	35000	2	224	2194272	204864	1966837	1629329
7km	90%	35000	2	228	2472786	270900	2184633	1921137
7km	90%	35000	2	185	1474181	191030	1268807	1485473
7km	90%	35000	2	151	2393960	252904	2100217	1783270
7km	90%	35000	2	148	1792443	216990	1554769	1589434
7km	90%	35000	2	216	2026774	179133	1829965	1591701
7km	90%	35000	2	177	2140872	254025	1869680	1665216
7km	90%	35000	2	255	2947651	245218	2680979	2086538
7km	90%	35000	2	175	1770037	194536	1548701	1582392
7km	90%	35000	2	184	1576003	183175	1377217	1356968
7km	90%	35000	2	216	2350796	201829	2133407	1931079
7km	90%	35000	2	164	2093896	214338	1864970	1461353
7km	90%	35000	2	191	2667451	226358	2419183	1841583
7km	90%	35000	2	138	1585650	187525	1383520	1400990
7km	90%	35000	2	271	2141742	205513	1913190	1777542
7km	90%	35000	2	149	1781333	210722	1550351	1421220
7km	90%	35000	2	206	1774283	188692	1563996	1725657
7km	90%	35000	2	161	1758948	185552	1553826	1625841
7km	90%	35000	2	229	2525539	196707	2309693	1890819
7km	90%	35000	2	265	2062802	205489	1843570	1568200
7km	90%	35000	2	189	1736456	191906	1517497	1588130
7km	90%	35000	2	218	2191907	238515	1931951	1690190
7km	90%	35000	2	143	2133819	221186	1895872	1672756
7km	90%	35000	2	182	2764109	304233	2443459	2272379
7km	90%	35000	2	176	1790801	214787	1554128	1721268
7km	90%	35000	2	178	2406227	226197	2155736	1696305
7km	90%	35000	2	130	1442871	171971	1257451	1243830
7km	90%	35000	2	293	2338236	221336	2096712	1676936
7km	90%	35000	2	160	2041182	196500	1821591	1694127
7km	90%	35000	2	149	1899491	227226	1658235	1668372
7km	90%	35000	2	160	1743675	197480	1533954	1592272
7km	90%	35000	2	168	1956338	190041	1750914	1697754
7km	90%	35000	2	187	3189433	321296	2852840	2381670
7km	90%	35000	2	279	3027984	271466	2734427	2505723
7km	90%	35000	2	228	2939388	302269	2611143	1937703
7km	90%	35000	2	167	1977219	191066	1753406	1674266
7km	90%	35000	2	156	2242118	225165	2004833	1738646
7km	90%	35000	2	214	2422581	241276	2168300	1803641
7km	90%	35000	2	185	1848105	198891	1627071	1539994
7km	90%	35000	2	252	2144858	219048	1903276	1878035
7km	90%	35000	2	141	2308250	228348	2039624	1597740
7km	90%	35000	2	150	2362480	285001	2046160	1795313
7km	90%	35000	2	180	1776490	208693	1561180	1415548
7km	90%	35000	2	195	2145880	234192	1873301	1742008
7km	90%	35000	2	171	1777517	150141	1611612	1644227
7km	90%	35000	2	154	1819733	203578	1598091	1531656
7km	90%	35000	2	152	1405743	156065	1237777	1306608
7km	90%	35000	2	155	1618338	170630	1436724	1364720
7km	90%	35000	2	221	2881737	260294	2591068	2029689
7km	90%	35000	2	181	2079387	208997	1855097	1600871
7km	90%	35000	2	188	1902772	190087	1691801	1507262
7km	90%	35000	2	217	1974758	206869	1746198	1584083
7km	90%	35000	2	167	1923092	219831	1683368	1914204
7km	90%	35000	2	210	1818046	206765	1583283	1507510
7km	90%	35000	2	216	2086854	200544	1873359	1665510
7km	90%	35000	2	203	2178765	211409	1942819	1706836
7km	90%	35000	2	159	1551103	163741	1367825	1546141
7km	90%	35000	2	185	2404876	249910	2141385	1887860
7km	90%	35000	2	163	1910724	195803	1696376	1617759
7km	90%	35000	2	157	2019892	225211	1783121	1665233
7km	90%	35000	2	242	2389736	253810	2096328	2022281
7km	90%	35000	2	197	1846260	220360	1611741	1589280
7km	90%	35000	2	255	2981603	257862	2709691	2274387
7km	90%	35000	2	197	2905898	291195	2591239	2465103
7km	90%	35000	2	168	1965607	232730	1718619	1878317
7km	90%	35000	2	180	1872181	174905	1681326	1425783
7km	90%	35000	2	221	2631428	259837	2346778	1936367
7km	90%	35000	2	215	2056526	201968	1830048	1787487
7km	90%	35000	2	159	1745928	198767	1539569	1491686
7km	90%	35000	2	236	2581262	278414	2276962	1956916
7km	90%	35000	2	208	2290542	254390	2016834	1764233
7km	90%	35000	2	187	2090387	239912	1830305	1901409
7km	90%	35000	2	179	1568474	167027	1385085	1484236
7km	90%	35000	2	248	2517726	264334	2233290	1958977
7km	90%	35000	2	247	1673386	165773	1491928	1513465
7km	90%	35000	2	140	2212017	241252	1944626	1726490
7km	90%	35000	2	229	2052936	207827	1832726	1767017
7km	90%	35000	2	239	2975064	269941	2678797	2320262
7km	90%	35000	2	156	2496126	214097	2263205	1838057
7km	90%	35000	2	214	2454237	273711	2163486	1825069
7km	90%	35000	2	234	2172997	234465	1901478	1758485
7km	90%	35000	2	179	2396783	207062	2178826	1557898
7km	90%	35000	2	154	2328431	273886	2027215	1927291
7km	90%	35000	2	180	2360643	214486	2124986	2015493
7km	90%	35000	2	264	2166906	211938	1938319	1716738
7km	90%	35000	2	154	1851586	208768	1604623	1656312
7km	90%	35000	2	161	1817541	191494	1612673	1754008
7km	90%	35000	2	247	2257370	233651	1998855	1992706
7km	90%	35000	2	290	2154754	230717	1895939	2088575
7km	90%	35000	2	137	1825607	168412	1645048	1496472
7km	90%	35000	2	213	1864801	216817	1635591	1716870
7km	90%	35000	2	226	2810129	228315	2553332	2108147
7km	90%	35000	2	351	2535087	240465	2263510	2434900
7km	90%	35000	2	300	2230462	237361	1966232	1755376
7km	90%	35000	2	171	1880222	216579	1648880	1707685
7km	90%	35000	2	282	2228524	254310	1955375	1715579
7km	90%	35000	2	305	2945050	252490	2672450	2242977
7km	90%	35000	2	220	1952091	210020	1726647	1806501
7km	90%	35000	2	193	1938744	212940	1708025	1878483
7km	90%	35000	2	257	2283429	243086	2019478	1948945
7km	90%	35000	2	200	2067891	206472	1854237	1751267
7km	90%	35000	2	230	2042482	190077	1838579	1920364
7km	90%	35000	2	156	2135689	235722	1877509	1815524
7km	90%	35000	2	215	2465908	229967	2213229	2079890
7km	90%	35000	2	214	2099465	184591	1892759	1841098
7km	90%	35000	2	286	3022058	290497	2712936	2277736
7km	90%	35000	2	202	2233605	243170	1959354	1811796
7km	90%	35000	2	175	2454024	245599	2177470	1626337
7km	90%	35000	2	176	2155829	192229	1947966	1826589
7km	90%	35000	2	158	1970168	240426	1718467	1692982
7km	90%	35000	2	196	1770934	185236	1561247	1550477
7km	90%	35000	2	191	2873401	305292	2542680	2075310
7km	90%	35000	2	191	2417043	268048	2134099	1731163
7km	90%	35000	2	202	1657869	164385	1471917	1595462
7km	90%	35000	2	163	2033374	217421	1796589	1781449
7km	90%	35000	2	162	2310012	243891	2046450	1868187
7km	90%	35000	2	195	1617513	202092	1403877	1484478
7km	90%	35000	2	139	1542419	163487	1358282	1430930
7km	90%	35000	2	202	2023589	226247	1787871	1682925
7km	90%	35000	2	213	2780185	304644	2446607	1893155
7km	90%	35000	2	172	1488345	142632	1328723	1344935
7km	90%	35000	2	206	1766092	182411	1561173	1508577
7km	90%	35000	2	286	1897808	216960	1658911	1656762
7km	90%	35000	2	156	1943373	217819	1717213	1426825
7km	90%	35000	2	190	1966474	211686	1738820	1734811
7km	90%	35000	2	141	1673946	191366	1453481	1498461
7km	90%	35000	2	194	2691866	270346	2400794	1910782
7km	90%	35000	2	155	2311596	242585	2033698	1723582
7km	90%	35000	2	161	2278975	222555	2026389	1734407
7km	90%	35000	2	227	1629988	187475	1430557	1503406
7km	90%	35000	2	166	2713676	264240	2433689	1754503
7km	90%	35000	2	167	2528463	247136	2263218	1875297
7km	90%	35000	2	245	2173129	231923	1911733	1627255
7km	90%	35000	2	163	2129197	216756	1897532	1560992
7km	90%	35000	2	236	2822442	215013	2584774	2369771
7km	90%	35000	2	187	2235337	246760	1976947	1829412
7km	90%	35000	2	202	2270229	220717	2034225	2011056
7km	90%	35000	2	225	2268953	199678	2050507	1675767
7km	90%	35000	2	180	2486461	257632	2209432	1814099
7km	90%	35000	2	160	2265873	249314	1997840	1718276
7km	90%	35000	2	183	3193962	264934	2882176	2140027
7km	90%	35000	2	184	2063129	193460	1839246	1558096
7km	90%	35000	2	253	3136820	291403	2804948	1911872
7km	90%	35000	2	255	3346151	281336	3037758	2343604
7km	90%	35000	2	214	2561445	266363	2272744	2255383
7km	90%	35000	2	153	2007124	234100	1743872	1727873
7km	90%	35000	2	107	1503441	167003	1327682	1472194
7km	90%	35000	2	220	2227050	269294	1938666	1611404
7km	90%	35000	2	164	2315278	231237	2044390	1904109
7km	90%	35000	2	229	2202709	235022	1948162	1865506
7km	90%	35000	2	280	1978760	208541	1754405	1618445
7km	90%	35000	2	211	3317069	300178	2988061	2290549
7km	90%	35000	2	207	2468012	262896	2181919	1607919
7km	90%	35000	2	222	2028321	212345	1800611	1622374
7km	90%	35000	2	171	1640801	185053	1433525	1537300
7km	90%	35000	2	227	2752128	294862	2428342	2071528
7km	90%	35000	2	198	1953508	213471	1725545	1581626
7km	90%	35000	2	160	2281930	249653	2017031	2067803
7km	90%	35000	2	168	2143839	237421	1877865	1752764
7km	90%	35000	2	225	2000132	215918	1772901	1747980
7km	90%	35000	2	175	2864375	317374	2518986	1861574
7km	90%	35000	2	185	1794018	194726	1574842	1568864
7km	90%	35000	2	161	1750836	176937	1556771	1925820
7km	90%	35000	2	144	1810545	196373	1597050	1745710
7km	90%	35000	2	197	2276400	189969	2071229	1837000
7km	90%	35000	2	169	1786512	198066	1580897	1378175
7km	90%	35000	2	144	2162973	220301	1901545	1903127
7km	90%	35000	2	172	1946460	217461	1708734	1541965
7km	90%	35000	2	190	2327792	192938	2113897	1832710
7km	90%	35000	2	171	2583254	272368	2282322	1870957
7km	90%	35000	2	198	1609916	174677	1418529	1641585
7km	90%	35000	2	197	2089170	208841	1859460	1789810
7km	90%	35000	2	190	2261009	241436	2007474	1688337
7km	90%	35000	2	199	1971373	204461	1746758	1684192
7km	90%	35000	2	144	2214137	262187	1935931	1638199
7km	90%	35000	2	231	2028032	193218	1819339	1653546
7km	90%	35000	2	187	1622577	173687	1426176	1374439
7km	90%	35000	2	187	2284689	242689	2029950	1791335
7km	90%	35000	2	193	1946515	189875	1741222	1690792
7km	90%	35000	2	226	1855043	185704	1649774	1603620
7km	90%	35000	2	193	2360254	278787	2057413	1831138
7km	90%	35000	2	218	1823906	197473	1608590	1622429
7km	90%	35000	2	200	2096390	219221	1854381	1978310
7km	90%	35000	2	135	1549660	173756	1360889	1398627
7km	90%	35000	2	265	3264779	267241	2979311	2154785
7km	90%	35000	2	199	2361045	227237	2112156	1663082
7km	90%	35000	2	209	2473411	217448	2226386	2121355
7km	90%	35000	2	206	2795332	280028	2502294	2005820
7km	90%	35000	2	202	1658943	191854	1452022	1558956
7km	90%	35000	2	204	2616742	275367	2320478	2280782
7km	90%	35000	2	192	2026502	208405	1800764	1625513
7km	90%	35000	2	172	2428288	255422	2152488	1848542
7km	90%	35000	2	169	2067789	210990	1836552	1720538
7km	90%	35000	2	198	2181166	224157	1937711	1736771
7km	90%	35000	2	178	2181494	237832	1925573	1672653
7km	90%	35000	2	224	2134579	232293	1886095	1703153
7km	90%	35000	2	149	2203617	241345	1946034	1756205
7km	90%	35000	2	289	1908543	185692	1708794	1697355
7km	90%	35000	2	197	1941748	179755	1734689	1613650
7km	90%	35000	2	169	2293602	251316	2017195	1713361
7km	90%	35000	2	166	2652752	240084	2379096	1939415
7km	90%	35000	2	317	2387963	243102	2117542	1704184
7km	90%	35000	2	185	2660328	225764	2400483	1837132
7km	90%	35000	2	189	1757340	177111	1568314	1506044
7km	90%	35000	2	215	2241120	210350	2010367	1746781
7km	90%	35000	2	153	1611897	150642	1443763	1491106
7km	90%	35000	2	172	1742656	197298	1522678	1635278
7km	90%	35000	2	225	2554458	250052	2288782	1975565
7km	90%	35000	2	186	1690420	172118	1503286	1578365
7km	90%	35000	2	226	2392892	184776	2165747	1952507
7km	90%	35000	2	182	2089262	227711	1842711	1876877
7km	90%	35000	2	177	2394502	254916	2128221	1809058
7km	90%	35000	2	226	2744647	238742	2474842	2042483
7km	90%	35000	2	151	1987618	217576	1761045	1481419
7km	90%	35000	2	157	1880836	200614	1656074	1659136
7km	90%	35000	2	285	2922368	286374	2618985	2218826
7km	90%	35000	2	332	2215044	225217	1971808	1802076
7km	90%	35000	2	188	1979695	194869	1774100	1455392
7km	90%	35000	2	252	2122692	209974	1897324	1608963
7km	90%	35000	2	163	1896393	214110	1665308	1851125
7km	90%	35000	2	218	2072495	222369	1839474	1635018
7km	90%	35000	2	167	2581991	272782	2277552	2033928
7km	90%	35000	2	285	2753053	267234	2461001	1873685
7km	90%	35000	2	112	1689729	200258	1477984	1456940
7km	90%	35000	2	262	2582712	237846	2321876	2072626
7km	90%	35000	2	300	3129742	270968	2825025	2212289
7km	90%	35000	2	157	1740259	199496	1523626	1479915
7km	90%	35000	2	206	2951728	267740	2662353	2027793
7km	90%	35000	2	170	1999970	185794	1789922	1748217
7km	90%	35000	2	188	2821774	308652	2493153	2119124
7km	90%	35000	2	186	2374392	242632	2107545	1859129
7km	90%	35000	2	149	2247033	255823	1973755	1660907
7km	90%	35000	2	198	1393969	161706	1222897	1390654
7km	90%	35000	2	152	2408388	287262	2086630	1534742
7km	90%	35000	2	206	1993159	206890	1776308	1856533
7km	90%	35000	2	256	2985049	274296	2684273	2097989
7km	90%	35000	2	174	1729753	172123	1543480	1337686
7km	90%	35000	2	198	2510165	296808	2195192	1970631
7km	90%	35000	2	177	1636990	177342	1441388	1539838
7km	90%	35000	2	247	2485744	201893	2253319	1870618
7km	90%	35000	2	174	2408519	272877	2117169	1969052
7km	90%	35000	2	132	2066571	218179	1834512	1745009
7km	90%	35000	2	300	1625952	149370	1458084	1413457
7km	90%	35000	2	223	2243647	222890	1975764	1851702
7km	90%	35000	2	263	2799452	280595	2505956	2179604
7km	90%	35000	2	194	2002417	203627	1778991	1705634
7km	90%	35000	2	161	1999726	247564	1734240	1968693
7km	90%	35000	2	168	1497748	154791	1329857	1350156
7km	90%	35000	2	242	1841289	199869	1618178	1589802
7km	90%	35000	2	164	2692493	258556	2418968	1744943
7km	90%	35000	2	198	2164431	243848	1901000	1543081
7km	90%	35000	2	183	1854352	182634	1655826	1728051
7km	90%	35000	2	165	1359941	144653	1205039	1168003
7km	90%	35000	2	152	2540410	249475	2274918	2093951
7km	90%	35000	2	142	2650460	270458	2356799	1767791
7km	90%	35000	2	218	2652151	270273	2366035	1861056
7km	90%	35000	2	177	2008317	193103	1798754	1827315
7km	90%	35000	2	198	2117035	206464	1872467	1672312
7km	90%	35000	2	215	2206088	221831	1973024	1601398
7km	90%	35000	2	235	2530518	238213	2276801	2029114
7km	90%	35000	2	216	2479033	185851	2278250	1846454
7km	90%	35000	2	298	2200250	213809	1953584	1933347
7km	90%	35000	2	159	1971783	208085	1744196	1667545
7km	90%	35000	2	195	2417469	255236	2147138	1675105
7km	90%	35000	2	147	1890670	190816	1659107	1537065
7km	90%	35000	2	206	2013619	213879	1776684	1801109
7km	90%	35000	2	293	2041625	224242	1798483	1986887
7km	90%	35000	2	123	1425807	197154	1215800	1724847
7km	90%	35000	2	171	1895414	197639	1682115	1655585
7km	90%	35000	2	173	2612101	278214	2311363	1628087
7km	90%	35000	2	160	1970435	210940	1739556	1600324
7km	90%	35000	2	200	2258471	254184	1990001	2001664
7km	90%	35000	2	242	2052126	236878	1792741	1701762
7km	90%	35000	2	176	1605249	166379	1403616	1404269
7km	90%	35000	2	219	2139833	218910	1903270	1811689
7km	90%	35000	2	175	2395805	246077	2120675	1837552
7km	90%	35000	2	219	2100974	242471	1845203	1725878
7km	90%	35000	2	240	2671889	263671	2384124	2054331
7km	90%	35000	2	183	2847029	276038	2554249	2042359
7km	90%	35000	2	157	2763186	267637	2471838	1927856
7km	90%	35000	2	250	1767047	204846	1550492	1480561
7km	90%	35000	2	229	2177114	209375	1933182	1549603
7km	90%	35000	2	168	2090005	214075	1864854	1750146
7km	90%	35000	2	176	1971675	215655	1749739	1676676
7km	90%	35000	2	304	2140142	179809	1934138	1777527
7km	90%	35000	2	144	2102446	248103	1832970	1676783
7km	90%	35000	2	137	2075622	228120	1826013	1745027
7km	90%	35000	2	126	1558315	188876	1356542	1530319
7km	90%	35000	2	180	2593663	296087	2285973	1856169
7km	90%	35000	2	237	2166851	256554	1888479	1636343
7km	90%	35000	2	179	2352454	262602	2065416	1696501
7km	90%	35000	2	211	2923711	272156	2637008	2040761
7km	90%	35000	2	184	1960631	192229	1747885	1601442
7km	90%	35000	2	204	2230910	231800	1966763	1788256
7km	90%	35000	2	193	2027312	204024	1807150	1649264
7km	90%	35000	2	208	2278279	242631	2023674	2027098
7km	90%	35000	2	170	1928756	218283	1680376	1843370
7km	90%	35000	2	141	1777319	204181	1560880	1515448
7km	90%	35000	2	229	1883541	194281	1673855	1887067
7km	90%	35000	2	172	1942176	215573	1708930	1653728
7km	90%	35000	2	139	1899902	186435	1696040	1758642
7km	90%	35000	2	190	1946903	221253	1710001	1581427
7km	90%	35000	2	186	2749223	276573	2459575	1830114
7km	90%	35000	2	163	1715056	178078	1525990	1478409
7km	90%	35000	2	160	2380965	225009	2135088	1763468
7km	90%	35000	2	281	2519353	251868	2226933	1932734
7km	90%	35000	2	260	2311171	268296	2026317	1855222
7km	90%	35000	2	233	2278364	256343	1994938	2026400
7km	90%	35000	2	208	2144884	192168	1929234	1759139
7km	90%	35000	2	231	2491017	261662	2202935	1748515
7km	90%	35000	2	177	2240641	237507	1971095	2017153
7km	90%	35000	2	234	1744732	210907	1517560	1598943
7km	90%	35000	2	197	2956074	292841	2643373	2012471
7km	90%	35000	2	143	1997998	203849	1780993	1470813
7km	90%	35000	2	142	1822312	202205	1594234	1685070
7km	90%	35000	2	123	2334561	259480	2042866	1626133
7km	90%	35000	2	191	1455722	138820	1300296	1425869
7km	90%	35000	2	179	2176651	215670	1943921	1576831
7km	90%	35000	2	181	2165724	194118	1953588	1870400
7km	90%	35000	2	202	1699534	204122	1478205	1594265
7km	90%	35000	2	162	1844189	192819	1630229	1637664
7km	90%	35000	2	182	3454675	374130	3047980	2094407
7km	90%	35000	2	149	1697185	202851	1474141	1602890
7km	90%	35000	2	185	2546859	256366	2253469	2017500
7km	90%	35000	2	143	1498965	172951	1302767	1657521
7km	90%	35000	2	245	2378035	220755	2135724	1909982
7km	90%	35000	2	187	2231366	242492	1974375	1725239
7km	90%	35000	2	150	1720130	179216	1525826	1420637
7km	90%	35000	2	231	1899442	191480	1689455	1818916
7km	90%	35000	2	139	1582229	183906	1362254	1395572
7km	90%	35000	2	364	2689450	228047	2449619	1863923
7km	90%	35000	2	166	1364560	174002	1173022	1448617
7km	90%	35000	2	126	2010104	239179	1741366	1646078
7km	90%	35000	2	159	2028441	206675	1795816	1439346
7km	90%	35000	2	157	2439931	264653	2148605	1670890
7km	90%	35000	2	175	2301139	228597	2051531	1768034
7km	90%	35000	2	201	2259658	212237	2027243	1721479
7km	90%	35000	2	148	1729701	221675	1498454	1572374
7km	90%	35000	2	217	2069332	225047	1827479	1680170
7km	90%	35000	2	203	1960013	199070	1741687	1446799
7km	90%	35000	2	179	2233656	235606	1975684	1606634
7km	90%	35000	2	223	1922866	197434	1718229	1758584
7km	90%	35000	2	203	2125221	237350	1864475	1700304
7km	90%	35000	2	241	2537663	257396	2240896	2065065
7km	90%	35000	2	168	1844538	195210	1632873	1390629
7km	90%	35000	2	175	2317355	220171	2079332	2127433
7km	90%	35000	2	155	1992798	214114	1756430	1830434
7km	90%	35000	2	259	3128775	297585	2795376	2385582
7km	90%	35000	2	109	2015533	256920	1735016	1648369
7km	90%	35000	2	222	2097170	214763	1865160	1793473
7km	90%	35000	2	139	2410406	244550	2154729	1857453
7km	90%	35000	2	239	2449549	232138	2191829	2004146
7km	90%	35000	2	156	2235264	232712	1979713	1526600
7km	90%	35000	2	245	1947872	164865	1758170	1792376
7km	90%	35000	2	176	2051047	213998	1812340	1582162
7km	90%	35000	2	180	2846840	328242	2490156	1813398
7km	90%	35000	2	184	2591138	263830	2316580	1744913
7km	90%	35000	2	279	2706245	226423	2457948	2181312
7km	90%	35000	2	295	1898005	191254	1687475	1726131
7km	90%	35000	2	225	2061292	192430	1848339	1733123
7km	90%	35000	2	125	1354129	154156	1192740	1315850
7km	90%	35000	2	151	1992266	227037	1744889	1633021
7km	90%	35000	2	204	2184732	233030	1931354	1837944
7km	90%	35000	2	200	2180308	250792	1912487	1927604
7km	90%	35000	2	200	2477576	249902	2207650	1797185
7km	90%	35000	2	156	2522080	231875	2275536	2151201
7km	90%	35000	2	246	3009821	269405	2727318	2386441
7km	90%	35000	2	170	2034991	245769	1771681	1818361
7km	90%	35000	2	322	1961888	197928	1728430	1935123
7km	90%	35000	2	150	2372764	240147	2115145	1847748
7km	90%	35000	2	257	2493606	211020	2261954	2188187
7km	90%	35000	2	279	2417489	240022	2157203	1698023
7km	90%	35000	2	189	1960217	222633	1725161	1682214
7km	90%	35000	2	175	1699316	186259	1496807	1471377
7km	90%	35000	2	211	2859772	268647	2570604	1933697
7km	90%	35000	2	220	2102852	189404	1888069	1667267
7km	90%	35000	2	171	2356670	241152	2100117	2062101
7km	90%	35000	2	233	1803787	176479	1608851	1551995
7km	90%	35000	2	154	1662948	182056	1465977	1457136
7km	90%	35000	2	350	2462050	258558	2178868	1833803
7km	90%	35000	2	169	2271923	259581	1993096	1902222
7km	90%	35000	2	163	1941788	204922	1722978	1764370
7km	90%	35000	2	182	2693334	297030	2362558	1755251
7km	90%	35000	2	185	1738299	201415	1521474	1611594
7km	90%	35000	2	164	2368951	238874	2116455	1874750
7km	90%	35000	2	166	1404945	163789	1232365	1343328
7km	90%	35000	2	162	2094153	214172	1844520	1718884
7km	90%	35000	2	155	1927139	190132	1719726	1449132
7km	90%	35000	2	256	2198866	216888	1965357	2046683
7km	90%	35000	2	197	2176034	219693	1943942	1804082
7km	90%	35000	2	208	2422822	250691	2152056	1959810
7km	90%	35000	2	167	1981954	230211	1739170	1668331
7km	90%	35000	2	264	2147770	207283	1924744	1701026
7km	90%	35000	2	143	1943699	206313	1719014	1493733
7km	90%	35000	2	176	2484197	237014	2211031	1687057
7km	90%	35000	2	191	2008344	211837	1788258	1681673
7km	90%	35000	2	215	1706047	200456	1481040	1673516
7km	90%	35000	2	131	1452951	178006	1258037	1244144
7km	90%	35000	2	173	1330900	130757	1189701	1328193
7km	90%	35000	2	190	2558718	232142	2299972	2028786
7km	90%	35000	2	202	2614921	264867	2316763	1964516
7km	90%	35000	2	179	2187054	247350	1911499	1819884
7km	90%	35000	2	150	1304347	151588	1147071	1278404
7km	90%	35000	2	218	2468456	267039	2176158	1826416
7km	90%	35000	2	133	1885630	190375	1678493	1605893
7km	90%	35000	2	186	2196844	202008	1977562	1713824
7km	90%	35000	2	242	2480585	243830	2210266	1958668
7km	90%	35000	2	193	2336599	274274	2046250	2009714
7km	90%	35000	2	266	2288945	203493	2073635	1749563
7km	90%	35000	2	192	2579482	234788	2296483	2208452
7km	90%	35000	2	207	1857099	216116	1617896	1727454
7km	90%	35000	2	252	2605188	236719	2347435	1855566
7km	90%	35000	2	171	1688015	180752	1487417	1547480
7km	90%	35000	2	195	2295022	231279	2047098	1863702
7km	90%	35000	2	174	2235513	227038	1989000	1817507
7km	90%	35000	2	242	3177779	296872	2864367	1971815
7km	90%	35000	2	212	1995441	234228	1739323	1606730
7km	90%	35000	2	180	1811797	191424	1601386	1354537
7km	90%	35000	2	135	2259566	247299	1988633	1808696
7km	90%	35000	2	168	1978047	182842	1768927	1845536
7km	90%	35000	2	221	1621526	192554	1415296	1556079
7km	90%	35000	2	198	2273646	211485	2034904	1821519
7km	90%	35000	2	223	2572685	262924	2277578	1802481
7km	90%	35000	2	176	2767274	302702	2437842	1903954
7km	90%	35000	2	230	2625244	262398	2337330	2073306
7km	90%	35000	2	178	2884145	276414	2594757	2036674
7km	90%	35000	2	213	2468467	229186	2218079	1954938
7km	90%	35000	2	162	2600666	312704	2266500	1707465
7km	90%	35000	2	225	2143771	201135	1916924	1815445
7km	90%	35000	2	138	1518260	165709	1335457	1436148
7km	90%	35000	2	172	2104313	209063	1864118	1575426
7km	90%	35000	2	229	1477603	148888	1319860	1491912
7km	90%	35000	2	187	2173490	247708	1903454	1607518
7km	90%	35000	2	200	2371358	238290	2118866	1640524
7km	90%	35000	2	165	1778158	186605	1576425	1513821
7km	90%	35000	2	176	1786102	191953	1577154	1603287
7km	90%	35000	2	209	1869272	203225	1655246	1587774
7km	90%	35000	2	166	2546150	252397	2271555	1754243
7km	90%	35000	2	222	2927198	266784	2635176	1977686
7km	90%	35000	2	166	2178683	228914	1901865	1752275
7km	90%	35000	2	209	2104552	198845	1892350	1719157
7km	90%	35000	2	184	2334723	230851	2093919	1565007
7km	90%	35000	2	197	2306519	207301	2064774	2031603
7km	90%	35000	2	174	1712416	212742	1482392	1578135
7km	90%	35000	2	211	1872610	188590	1654064	1656573
7km	90%	35000	2	193	2145803	237156	1883155	1845956
7km	90%	35000	2	189	2639565	299594	2315018	1890769
7km	90%	35000	2	164	1849791	187211	1649800	1503039
7km	90%	35000	2	291	2582356	242580	2316602	2233292
7km	90%	35000	2	240	2415746	260049	2138126	1810196
7km	90%	35000	2	156	2901566	291404	2577475	2000082
7km	90%	35000	2	259	2061243	185642	1858154	1826340
7km	90%	35000	2	182	2139466	223476	1901465	1880636
7km	90%	35000	2	168	2598242	258226	2313261	1826228
7km	90%	35000	2	164	2509532	272480	2217529	1766184
7km	90%	35000	2	155	2340913	233185	2081667	1750179
7km	90%	35000	2	296	2089212	197408	1865801	1901356
7km	90%	35000	2	154	2441667	258407	2160311	2054711
7km	90%	35000	2	154	2203098	234769	1939911	1636012
7km	90%	35000	2	198	1585228	181452	1392665	1460739
7km	90%	35000	2	233	2030257	215667	1803484	1603612
7km	90%	35000	2	142	2263065	233597	2010209	1647136
7km	90%	35000	2	200	2165816	226968	1914842	1732703
7km	90%	35000	2	202	2520818	229576	2264311	1844631
7km	90%	35000	2	261	1671183	170867	1479341	1663501
7km	90%	35000	2	173	2207144	227312	1967879	1617144
7km	90%	35000	2	222	2302322	203229	2086643	2074660
7km	90%	35000	2	195	2125773	237880	1869272	1690444
7km	90%	35000	2	200	1878877	209244	1655488	1567043
7km	90%	35000	2	220	2057427	184235	1855336	1665285
7km	90%	35000	2	234	2057646	206659	1826249	1567023
7km	90%	35000	2	142	2154363	248685	1890584	1651070
7km	90%	35000	2	159	2037540	223873	1802332	1667898
7km	90%	35000	2	130	1468274	161679	1297755	1271089
7km	90%	35000	2	295	2928510	252068	2645005	2130385
7km	90%	35000	2	225	2187376	231059	1914247	1856786
7km	90%	35000	2	207	2337936	225789	2079110	2100384
7km	90%	35000	2	201	2045042	210959	1809455	1562187
7km	90%	35000	2	150	1521240	173932	1330563	1476841
7km	90%	35000	2	202	1840699	189017	1625501	1686408
7km	90%	35000	2	179	1680562	192932	1475175	1620968
7km	90%	35000	2	194	1653175	183925	1461157	1334539
7km	90%	35000	2	225	2733118	280739	2423006	2127663
7km	90%	35000	2	148	2100827	201338	1882326	1742597
7km	90%	35000	2	171	2105372	214354	1872870	1675761
7km	90%	35000	2	249	2405584	243530	2144034	1805809
7km	90%	35000	2	179	2086558	224514	1826134	1679529
7km	90%	35000	2	192	2594395	261734	2309521	2223678
7km	90%	35000	2	189	1970486	180231	1780876	1610511
7km	90%	35000	2	208	3176508	266653	2887262	2420084
7km	90%	35000	2	207	2438629	240451	2187534	1978585
7km	90%	35000	2	155	1783705	198136	1569429	1587271
7km	90%	35000	2	168	2617198	256958	2336463	1856135
7km	90%	35000	2	151	1900849	223928	1626929	1535759
7km	90%	35000	2	180	2494006	268700	2200061	1715529
7km	90%	35000	2	159	1935811	223738	1700552	1592493
7km	90%	35000	2	172	2495486	225959	2238789	1751641
7km	90%	35000	2	214	1992251	205734	1744223	1803229
7km	90%	35000	2	259	2738583	251376	2447835	2131397
7km	90%	35000	2	154	2377416	248673	2100550	1801511
7km	90%	35000	2	210	1872723	200410	1646725	1680253
7km	90%	35000	2	200	1862205	215380	1613933	1558845
7km	90%	35000	2	185	2398736	251365	2131713	1745386
7km	90%	35000	2	179	2354663	240037	2083478	1832396
7km	90%	35000	2	182	3239557	350604	2859198	2203110
7km	90%	35000	2	229	2335480	240955	2079537	1847684
7km	90%	35000	2	211	1824681	188282	1627600	1334992
7km	90%	35000	2	112	1336601	201941	1111685	1438426
7km	90%	35000	2	155	2400345	241803	2122313	1813131
7km	90%	35000	2	240	2300651	226470	2053484	1909826
7km	90%	35000	2	204	2066629	200214	1852311	1720193
7km	90%	35000	2	224	1850673	219926	1611551	1638470
7km	90%	35000	2	251	2493674	218859	2254552	1850399
7km	90%	35000	2	207	2319316	248337	2042449	1853194
7km	90%	35000	2	256	2019122	217520	1780944	1667422
7km	90%	35000	2	322	1866459	181642	1672566	1765478
7km	90%	35000	2	159	1951001	213839	1721922	1740738
7km	90%	35000	2	184	2108423	245587	1848294	2028796
7km	90%	35000	2	176	1825874	193447	1613287	1601369
7km	90%	35000	2	160	1635512	181845	1429955	1452529
7km	90%	35000	2	224	1826854	184158	1626113	1619259
7km	90%	35000	2	287	2896949	273843	2608372	1853369
7km	90%	35000	2	195	1969798	213803	1740288	1797055
7km	90%	35000	2	171	1408342	162333	1232406	1568984
7km	90%	35000	2	235	1853689	187276	1655862	1466765
7km	90%	35000	2	227	2143641	217565	1901857	1853199
7km	90%	35000	2	182	2315482	255588	2042804	1877465
7km	90%	35000	2	214	2989725	310628	2642325	1989889
7km	90%	35000	2	225	1826582	187085	1613220	1668232
7km	90%	35000	2	175	2419360	256547	2123769	2005260
7km	90%	35000	2	219	2093062	204739	1874401	1568448
7km	90%	35000	2	274	2228674	243748	1948048	1722946
7km	90%	35000	2	196	2519262	239137	2257222	1956679
7km	90%	35000	2	172	1703465	188595	1491984	1493332
7km	90%	35000	2	177	1814888	192734	1601206	1672152
7km	90%	35000	2	318	1945690	202599	1724771	1606243
7km	90%	35000	2	339	2970346	258469	2692032	2253302
7km	90%	35000	2	210	2489135	264776	2193757	1893948
7km	90%	35000	2	195	2580537	243636	2319713	1871834
7km	90%	35000	2	155	1946969	209199	1713916	1542108
7km	90%	35000	2	244	2428493	251418	2161000	1705738
7km	90%	35000	2	270	2715392	246247	2450972	1923339
7km	90%	35000	2	226	2077834	240094	1808905	1896265
7km	90%	35000	2	192	1736896	180490	1538103	1555175
7km	90%	35000	2	192	1783285	197197	1574367	1599060
7km	90%	35000	2	242	1631191	168241	1452156	1619426
7km	90%	35000	2	299	2343338	226635	2099322	2044841
7km	90%	35000	2	120	1123579	133579	972443	1467485
7km	90%	35000	2	255	2126905	197137	1910240	1637096
7km	90%	35000	2	174	1977527	197056	1767609	1642731
7km	90%	35000	2	237	2303696	245875	2045777	1917437
7km	90%	35000	2	170	2456870	271474	2149940	2013980
7km	90%	35000	2	192	2442636	239976	2166001	1752432
7km	90%	35000	2	197	1836039	198114	1613040	1588368
7km	90%	35000	2	274	2443792	282639	2129966	1674762
7km	90%	35000	2	150	2720234	256482	2446099	1925946
7km	90%	35000	2	331	1760012	170443	1571682	1695502
7km	90%	35000	2	163	2204185	232577	1961636	1676495
7km	90%	35000	2	187	2151165	217043	1912853	1747378
7km	90%	35000	2	180	1679108	186327	1482438	1535969
7km	90%	35000	2	185	2619999	293556	2299118	2189335
7km	90%	35000	2	182	2533808	264756	2216686	1951047
7km	90%	35000	2	172	2649274	249397	2367173	1713370
7km	90%	35000	2	198	1926923	208166	1698228	1399524
7km	90%	35000	2	194	2560087	255858	2276486	1940154
7km	90%	35000	2	197	2329755	238218	2075331	1557722
7km	90%	35000	2	200	2521171	230883	2269675	1760573
7km	90%	35000	2	177	2375649	226565	2121701	1860387
7km	90%	35000	2	176	2393829	259045	2098260	1700764
7km	90%	35000	2	138	1883475	238874	1626141	1641785
7km	90%	35000	2	154	1936524	216200	1699616	1672642
7km	90%	35000	2	208	2092096	250766	1825644	1638616
7km	90%	35000	2	171	2216704	205615	1997527	1703562
7km	90%	35000	2	155	2157367	193616	1950430	1606069
7km	90%	35000	2	190	1715314	187209	1507191	1483498
7km	90%	35000	2	240	2574951	251544	2300043	2040537
7km	90%	35000	2	165	1755232	194839	1549507	1572375
7km	90%	35000	2	250	2339597	253530	2059845	1832431
7km	90%	35000	2	143	2117508	225178	1875120	1341681
7km	90%	35000	2	203	2337885	224711	2091825	1962621
7km	90%	35000	2	222	2524138	239100	2254339	1978830
7km	90%	35000	2	175	1739689	192690	1521885	1469392
7km	90%	35000	2	231	2160851	228741	1912756	1585847
7km	90%	35000	2	196	2780972	240276	2519417	2029813
7km	90%	35000	2	169	1914927	209763	1687942	1651484
7km	90%	35000	2	155	1897534	204034	1675003	1685378
7km	90%	35000	2	238	3077946	250965	2801070	2059025
7km	90%	35000	2	216	1970300	198122	1751156	1790182
7km	90%	35000	2	145	1432807	176928	1239686	1397640
7km	90%	35000	2	166	1578396	193721	1373723	1583646
7km	90%	35000	2	216	1904972	218730	1671278	1640154
7km	90%	35000	2	155	3077212	320560	2735223	2047987
7km	90%	35000	2	128	1782526	183433	1583082	1489218
7km	90%	35000	2	164	2230031	230766	1963727	1810960
7km	90%	35000	2	181	1592700	154088	1424076	1586080
7km	90%	35000	2	174	1897688	210750	1677860	1522631
7km	90%	35000	2	160	2398654	252741	2122603	1681805
7km	90%	35000	2	283	2166783	226938	1896820	1715708
7km	90%	35000	2	182	2307163	213808	2074520	1915457
7km	90%	35000	2	200	2493068	226833	2238014	1898167
7km	90%	35000	2	179	1890311	195565	1675740	1552299
7km	90%	35000	2	168	2286764	259403	1992050	1830789
7km	90%	35000	2	201	2345746	227078	2101477	1845036
7km	90%	35000	2	228	2408890	260763	2115536	1700900
7km	90%	35000	2	251	2321180	277840	2017169	1793670
7km	90%	35000	2	272	2144817	210495	1922263	1868365
7km	90%	35000	2	188	2321377	218347	2076177	1835741
7km	90%	35000	2	201	1629801	183192	1425009	1586535
7km	90%	35000	2	218	3049861	282644	2739522	1937246
7km	90%	35000	2	190	2513210	239372	2249715	1859151
7km	90%	35000	2	245	3164901	333886	2788818	2148327
7km	90%	35000	2	211	1772605	193068	1565207	1733228
7km	90%	35000	2	177	2057802	224494	1815971	1628418
7km	90%	35000	2	228	1876718	223916	1642528	1487869
7km	90%	35000	2	222	2321612	220655	2074853	2132277
7km	90%	35000	2	144	2074942	227183	1837438	1589678
7km	90%	35000	2	232	2510182	238214	2252103	1889997
7km	90%	35000	2	155	2256808	220598	2016698	1795946
7km	90%	35000	2	165	2979817	276755	2679958	2151314
7km	90%	35000	2	195	3075556	293567	2760789	2146101
7km	90%	35000	2	153	1951731	209867	1721462	1637107
7km	90%	35000	2	209	2227317	250812	1953579	2059934
7km	90%	35000	2	193	2104104	222051	1867915	1662048
7km	90%	35000	2	193	2377057	265480	2086256	1757100
7km	90%	35000	2	180	1866155	184820	1660844	1628275
7km	90%	35000	2	176	3416308	314454	3078835	1947509
7km	90%	35000	2	156	1727775	155901	1562003	1521737
7km	90%	35000	2	163	1721560	206675	1494222	1710833
7km	90%	35000	2	206	2467926	223665	2200042	1696991
7km	90%	35000	2	234	2494075	238600	2239078	2031148
7km	90%	35000	2	148	1626580	189193	1421101	1535075
7km	90%	35000	2	221	2475584	232839	2220827	1734100
7km	90%	35000	2	246	2727422	235555	2461095	2240535
7km	90%	35000	2	165	1428947	166935	1255340	1473996
7km	90%	35000	2	185	2258737	224503	2023167	1724639
7km	90%	35000	2	169	2046466	197029	1835828	1782924
7km	90%	35000	2	168	1927509	189640	1723829	1760800
7km	90%	35000	2	189	1945199	185250	1734761	1543568
7km	90%	35000	2	157	2133511	232663	1866133	1624731
7km	90%	35000	2	179	2241499	216397	2004862	1830252
7km	90%	35000	2	187	2605265	289152	2280818	1968075
7km	90%	35000	2	131	1888680	234236	1631618	1480604
7km	90%	35000	2	188	1933705	200075	1711196	1550654
7km	90%	35000	2	244	1858870	222110	1622797	1667751
7km	90%	35000	2	157	1877279	197022	1665746	1475825
7km	90%	35000	2	176	1935908	204515	1720184	1504781
7km	90%	35000	2	145	1539616	141593	1387505	1442377
7km	90%	35000	2	202	2150770	255795	1873192	1857256
7km	90%	35000	2	226	2969452	307405	2625802	2255691
7km	90%	35000	2	192	2278547	209202	2053257	1903184
7km	90%	35000	2	221	1833539	197616	1608451	1565408
7km	90%	35000	2	187	2863259	284831	2554180	1832851
7km	90%	35000	2	209	2488529	253070	2222957	1911954
7km	90%	35000	2	190	2292229	260042	2003721	1654929
7km	90%	35000	2	186	2796700	306396	2472434	1985752
7km	90%	35000	2	138	1644927	175271	1450780	1439186
7km	90%	35000	2	214	3096258	236120	2832350	2183768
7km	90%	35000	2	221	2322068	244405	2058921	1784392
7km	90%	35000	2	170	1980004	223197	1731362	1678006
7km	90%	35000	2	148	2014672	203296	1795586	1812653
7km	90%	35000	2	151	1771930	196579	1562055	1464911
7km	90%	35000	2	170	2044913	228768	1796546	1702904
7km	90%	35000	2	211	2545093	203652	2319297	1892456
7km	90%	35000	2	171	2127989	213793	1890800	1978215
7km	90%	35000	2	201	2541313	230909	2271468	1905610
7km	90%	35000	2	220	2246946	230207	2000284	1840134
7km	90%	35000	2	167	2167377	264478	1879301	1608403
7km	90%	35000	2	165	1842290	218849	1614605	1712701
7km	90%	35000	2	208	2224263	234655	1973141	1962109
7km	90%	35000	2	228	3255942	314293	2915975	2247991
7km	90%	35000	2	205	2257790	250272	1986661	1781344
7km	90%	35000	2	199	1862850	203460	1638071	1553011
7km	90%	35000	2	345	1759991	172431	1572865	1544756
7km	90%	35000	2	165	1544616	151080	1384115	1685670
7km	90%	35000	2	197	1662805	174645	1468612	1451095
7km	90%	35000	2	211	2389166	272672	2060897	1835355
7km	90%	35000	2	237	1958276	237563	1695750	1716058
7km	90%	35000	2	163	1832265	197714	1626356	1478619
7km	90%	35000	2	188	1697435	193868	1494942	1543645
7km	90%	35000	2	183	2107081	216855	1873485	1623073
7km	90%	35000	2	209	2360760	244371	2095568	1856852
7km	90%	35000	2	223	2333885	215489	2088465	1962422
7km	90%	35000	2	251	2446852	228686	2199540	1926211
7km	90%	35000	2	159	1773972	211680	1552553	1441737
7km	90%	35000	2	235	1823381	200018	1613770	1673428
7km	90%	35000	2	186	1649547	196750	1438699	1569059
7km	90%	35000	2	151	1667676	200704	1437809	1633995
7km	90%	35000	2	155	2179523	216966	1932773	1569482
7km	90%	35000	2	205	2071952	215377	1848116	1706427
7km	90%	35000	2	228	1385541	171349	1203919	1424970
7km	90%	35000	2	179	2000358	182648	1793072	1670056
7km	90%	35000	2	322	2093589	218169	1858822	1561918
7km	90%	35000	2	272	1557724	190849	1352156	1490799
7km	90%	35000	2	203	2471238	255476	2203084	1815994
7km	90%	35000	2	212	2285644	240904	2027029	1972349
7km	90%	35000	2	163	2196196	229791	1952149	1538775
7km	90%	35000	2	163	2652190	239087	2398938	2059803
7km	90%	35000	2	194	2041884	213531	1811490	1831293
7km	90%	35000	2	171	1941289	209088	1710043	1684628
7km	90%	35000	2	181	1856124	189061	1660106	1488450
7km	90%	35000	2	169	1958922	226334	1712309	1666986
7km	90%	35000	2	181	2201325	222778	1962235	1882775
7km	90%	35000	2	205	1902911	212161	1673712	1655908
7km	90%	35000	2	157	1585195	162793	1397252	1453861
7km	90%	35000	2	183	2283696	225484	2041762	1677854
7km	90%	35000	2	171	2310481	224272	2059325	2099581
7km	90%	35000	2	217	1527298	161165	1357055	1529677
7km	90%	35000	2	250	2547607	251312	2278730	2050931
7km	90%	35000	2	179	2293007	241246	2029975	2175969
7km	90%	35000	2	200	2696095	273536	2387020	2175384
7km	90%	35000	2	232	3417248	283452	3102346	2283408
7km	90%	35000	2	160	2092800	224926	1848682	1626629
7km	90%	35000	2	189	1798717	145347	1634734	1486497
7km	90%	35000	2	174	2138858	207402	1911700	1901795
7km	90%	35000	2	162	1501762	162210	1309192	1471529
7km	90%	35000	2	206	1755044	205319	1534168	1731397
7km	90%	35000	2	192	1697301	214076	1474833	1625083
7km	90%	35000	2	213	2192150	224038	1947717	1908326
7km	90%	35000	2	167	2130454	226592	1879624	1717184
7km	90%	35000	2	140	1770178	195814	1558160	1566812
7km	90%	35000	2	157	1852680	215464	1623593	1755679
7km	90%	35000	2	177	1749265	177561	1559761	1510594
7km	90%	35000	2	195	2475302	280031	2171051	1734247
7km	90%	35000	2	165	2184336	236887	1919484	1751312
7km	90%	35000	2	196	1917147	164479	1738802	1604365
7km	90%	35000	2	177	2439274	215827	2204420	1840398
7km	90%	35000	2	208	1818980	206941	1592959	1642066
7km	90%	35000	2	176	1804530	192351	1600355	1388114
7km	90%	35000	2	292	3214918	322444	2868813	2037871
7km	90%	35000	2	203	2164163	218604	1925413	1781499
7km	90%	35000	2	171	2016087	187862	1810654	1652895
7km	90%	35000	2	181	2218554	220787	1981889	1708498
7km	90%	35000	2	186	2497932	284484	2199650	1963949
7km	90%	35000	2	196	2231880	224509	1983812	1738349
7km	90%	35000	2	262	1430111	154338	1243959	1380240
7km	90%	35000	2	155	2733931	248514	2469059	2001490
7km	90%	35000	2	200	2236629	226353	1954478	1941163
7km	90%	35000	2	237	2192906	205134	1978733	1653852
7km	90%	35000	2	196	1874726	170855	1687800	1822096
7km	90%	35000	2	195	2428264	252957	2137191	1925076
7km	90%	35000	2	259	2148301	237491	1892465	1867958
7km	90%	35000	2	184	2164463	228135	1921626	1796572
7km	90%	35000	2	186	1710920	190898	1504826	1409942
7km	90%	35000	2	152	1803788	226762	1558682	1730840
7km	90%	35000	2	210	1873648	218309	1631720	1740089
7km	90%	35000	2	173	1658211	187108	1461358	1525091
7km	90%	35000	2	185	2033885	200554	1814594	1609390
7km	90%	35000	2	189	1819791	171078	1634054	1581856
7km	90%	35000	2	165	2103181	241139	1841690	1761278
7km	90%	35000	2	178	1783004	202888	1569190	1847619
7km	90%	35000	2	222	3197345	280550	2896693	2104382
7km	90%	35000	2	219	1956870	193430	1748421	1559911
7km	90%	35000	2	172	2367583	229829	2107328	1690770
7km	90%	35000	2	140	1643781	180072	1451925	1373907
7km	90%	35000	2	148	2192098	217729	1932210	2022820
7km	90%	35000	2	174	2077556	209817	1837983	1734164
7km	90%	35000	2	138	1820655	206435	1592360	1389060
7km	90%	35000	2	164	2256145	259430	1988173	1575103
7km	90%	35000	2	184	1979723	213351	1745522	1536730
7km	90%	35000	2	175	1938621	188557	1737866	1552555
7km	90%	35000	2	162	2447438	246374	2182100	1938540
7km	90%	35000	2	207	2581530	250931	2312587	1977585
7km	90%	35000	2	129	1919150	203373	1694597	1457298
7km	90%	35000	2	219	1925320	194166	1719921	1657146
7km	90%	35000	2	147	2188943	217769	1940426	1720970
7km	90%	35000	2	191	2066243	221397	1828560	1740537
7km	90%	35000	2	197	2219104	210586	1995850	1830834
7km	90%	35000	2	131	2167045	226858	1923551	1731683
7km	90%	35000	2	244	2730728	249244	2457617	2056751
7km	90%	35000	2	189	1714663	170930	1529758	1638353
7km	90%	35000	2	168	2071131	210928	1846396	1631276
7km	90%	35000	2	198	2145088	228805	1902628	1867770
7km	90%	35000	2	184	1562841	182122	1367479	1545475
7km	90%	35000	2	157	1708210	172609	1518578	1388076
7km	90%	35000	2	208	1757003	211013	1534524	1593270
7km	90%	35000	2	162	2450662	238948	2195998	1707500
7km	90%	35000	2	178	1775744	205592	1554911	1608736
7km	90%	35000	2	235	2670406	278239	2360261	1905371
7km	90%	35000	2	212	2297120	235286	2043391	1788874
7km	90%	35000	2	183	2318577	228145	2068762	2065276
7km	90%	35000	2	169	1824309	212477	1600620	1576986
7km	90%	35000	2	141	2727697	299864	2405938	1813377
7km	90%	35000	2	203	3015066	258909	2708544	2218246
7km	90%	35000	2	252	1982829	247066	1717797	1873547
7km	90%	35000	2	199	2162137	234546	1903375	1938885
7km	90%	35000	2	182	2132745	193527	1919045	1593976
7km	90%	35000	2	193	2387957	210943	2158299	2038312
7km	90%	35000	2	171	1803668	208104	1580355	1668603
7km	90%	35000	2	142	2064802	193742	1850458	1743049
7km	90%	35000	2	152	1500934	164522	1322791	1590010
7km	90%	35000	2	284	1927917	164409	1747120	1746173
7km	90%	35000	2	291	1921473	220234	1689007	1721817
7km	90%	35000	2	166	2079530	237851	1827911	1833661
7km	90%	35000	2	302	2285828	262856	1991835	2011380
7km	90%	35000	2	224	2121816	214858	1890669	1691469
7km	90%	35000	2	228	2481646	246794	2217806	1958347
7km	90%	35000	2	316	2848728	262042	2573143	1973920
7km	90%	35000	2	182	2140826	244505	1880097	1732779
7km	90%	35000	2	142	1751105	214545	1517945	1421649
7km	90%	35000	2	148	2346004	239065	2085505	1694352
7km	90%	35000	2	203	1793490	210707	1570302	1731047
7km	90%	35000	2	327	2270161	206264	2049035	1947230
7km	90%	35000	2	261	2090661	180626	1888573	1687866
7km	90%	35000	2	216	2910757	307659	2575510	2143334
7km	90%	35000	2	156	1877987	205868	1658375	1776861
7km	90%	35000	2	160	2513909	259081	2234243	1996700
7km	90%	35000	2	241	2338467	229877	2096841	1819803
7km	90%	35000	2	171	1597006	166201	1399174	1550313
7km	90%	35000	2	197	2230771	227860	1976283	1797607
7km	90%	35000	2	200	2051657	232518	1799596	1843092
7km	90%	35000	2	241	1769605	177901	1585158	1495050
7km	90%	35000	2	203	2322968	240565	2051337	1895713
7km	90%	35000	2	182	2836832	287642	2512613	1820499
7km	90%	35000	2	179	2039101	219492	1803905	1723980
7km	90%	35000	2	214	2272174	253744	1998650	1807949
7km	90%	35000	2	184	2316163	236471	2048338	1635558
7km	90%	35000	2	218	2506817	248240	2239166	2157149
7km	90%	35000	2	220	2165034	237446	1911439	1659233
7km	90%	35000	2	170	1523503	178871	1332057	1614867
7km	90%	35000	2	293	1814955	194639	1600353	1514038
7km	90%	35000	2	183	2367390	262230	2085147	1858857
7km	90%	35000	2	159	2631183	288726	2321497	1972495
7km	90%	35000	2	391	2096973	202924	1875058	2121445
7km	90%	35000	2	142	1979193	236848	1717761	1683361
7km	90%	35000	2	180	2170597	234339	1914712	1670940
7km	90%	35000	2	197	2301913	276579	1999271	1954908
7km	90%	35000	2	175	2594906	260822	2320013	1954580
7km	90%	35000	2	160	2755190	251162	2481347	1985264
7km	90%	35000	2	213	2623279	274775	2328727	1777785
7km	90%	35000	2	202	3276028	310575	2942379	2219960
7km	90%	35000	2	234	2179991	216395	1944405	1945130
7km	90%	35000	2	194	2237620	231644	1984014	1885386
7km	90%	35000	2	211	2585836	283941	2275521	2063657
7km	90%	35000	2	207	2285923	266030	1998123	2127256
7km	90%	35000	2	224	1916588	170297	1736945	1610625
7km	90%	35000	2	164	2048627	201974	1825942	1639014
7km	90%	35000	2	175	2333435	224525	2068857	1790948
7km	90%	35000	2	191	1896956	193835	1692957	1508362
7km	90%	35000	2	128	2041673	213076	1812099	1711008
7km	90%	35000	2	292	2857799	239326	2588475	2238788
7km	90%	35000	2	215	2582931	238870	2327961	1770008
7km	90%	35000	2	160	2145649	224158	1887829	1712777
7km	90%	35000	2	317	2874436	283039	2564319	2087724
7km	90%	35000	2	149	1750937	203026	1522487	1571263
7km	90%	35000	2	151	2255170	241511	1998875	1640275
7km	90%	35000	2	209	2374512	287618	2067178	1843536
7km	90%	35000	2	174	2801322	323451	2449789	2173354
7km	90%	35000	2	149	1813785	197657	1590966	1426605
7km	90%	35000	2	171	1814043	174118	1616795	1459689
7km	90%	35000	2	224	2942367	247024	2676674	1953959
7km	90%	35000	2	190	3394688	320866	3042463	2588615
7km	90%	35000	2	376	2557220	220764	2316745	2071754
7km	90%	35000	2	122	1586677	212017	1357562	1515277
7km	90%	35000	2	191	1824840	210427	1599614	1509967
7km	90%	35000	2	164	2373393	270212	2061911	1815657
7km	90%	35000	2	194	2435338	292339	2107362	1757447
7km	90%	35000	2	175	2157569	271919	1868728	1785664
7km	90%	35000	2	225	1760613	174914	1577711	1470640
7km	90%	35000	2	158	2276334	227949	2031284	1627783
7km	90%	35000	2	208	1751511	200669	1539876	1599565
7km	90%	35000	2	116	1516719	167773	1332260	1297571
7km	90%	35000	2	172	1746967	170543	1565465	1562482
7km	90%	35000	2	140	2042776	257152	1767211	1590655
7km	90%	35000	2	174	2424595	195179	2220301	1948668
7km	90%	35000	2	198	2455026	215756	2219234	1694551
7km	90%	35000	2	162	2117374	223243	1880943	1634338
7km	90%	35000	2	140	1957797	225441	1708950	1753042
7km	90%	35000	2	159	2062219	216708	1834991	1764557
7km	90%	35000	2	180	2936577	331660	2576053	2131192
7km	90%	35000	2	297	1603040	163488	1422233	1671889
7km	90%	35000	2	191	1318386	148515	1159726	1438541
7km	90%	35000	2	164	1949702	189426	1745759	1586790
7km	90%	35000	2	167	2129752	217162	1885709	1865264
7km	90%	35000	2	223	2825744	261152	2536028	2244802
7km	90%	35000	2	213	2310826	224470	2067662	1904030
7km	90%	35000	2	223	2224080	258883	1944971	1785763
7km	90%	35000	2	186	1440852	164690	1266864	1333199
7km	90%	35000	2	158	1545111	169839	1366197	1470954
7km	90%	35000	2	284	1818945	186943	1614429	1809524
7km	90%	35000	2	173	2001741	201512	1786987	1455787
7km	90%	35000	2	178	1712764	211946	1474323	1727840
7km	90%	35000	2	256	2935282	249497	2672822	2249737
7km	90%	35000	2	218	1734522	167300	1537598	1455598
7km	90%	35000	2	182	2675754	258587	2390345	1808461
7km	90%	35000	2	192	2156462	222989	1912276	1749357
7km	90%	35000	2	200	2113498	226045	1875795	1808359
7km	90%	35000	2	180	1919934	188564	1718753	1758931
7km	90%	35000	2	297	2122457	214862	1882655	1765677
7km	90%	35000	2	157	2405965	241559	2148046	1614373
7km	90%	35000	2	177	2218097	233831	1964593	1811638
7km	90%	35000	2	213	1402302	173455	1218928	1507533
7km	90%	35000	2	163	2274767	236092	1995430	2000250
7km	90%	35000	2	184	2271619	230607	2021460	1720409
7km	90%	35000	2	197	2155695	204635	1934516	1915410
7km	90%	35000	2	170	2002939	211599	1775366	1526183
7km	90%	35000	2	178	2662165	310157	2328110	2204671
7km	90%	35000	2	182	2140567	224295	1900149	1667368
7km	90%	35000	2	242	1935463	204999	1714975	1611734
7km	90%	35000	2	157	1849844	205163	1629435	1670281
7km	90%	35000	2	151	1517491	161093	1349083	1185558
7km	90%	35000	2	137	1245855	141311	1089017	1310616
7km	90%	35000	2	148	1828600	224051	1588786	1726379
7km	90%	35000	2	171	1968256	202979	1738250	1752046
7km	90%	35000	2	176	2340460	244316	2074565	1811975
7km	90%	35000	2	204	2420040	259768	2139758	1752067
7km	90%	35000	2	166	1861052	189781	1644220	1660903
7km	90%	35000	2	250	1844239	238926	1591304	1704280
7km	90%	35000	2	192	2076473	199775	1851257	1655774
7km	90%	35000	2	178	2435194	265112	2128869	1753206
7km	90%	35000	2	274	3467347	273670	3148669	2447102
7km	90%	35000	2	268	2729653	278333	2427278	2109618
7km	90%	35000	2	180	2567199	251385	2288227	2058289
7km	90%	35000	2	170	2271433	243774	2007110	1756127
7km	90%	35000	2	175	1415228	188749	1212030	1471480
7km	90%	35000	2	254	2229849	230080	1972929	2133740
7km	90%	35000	2	222	2674849	265292	2390329	1791072
7km	90%	35000	2	173	2742045	280600	2426049	2095757
7km	90%	35000	2	154	1881328	221100	1635085	1540623
7km	90%	35000	2	215	2332483	210826	2099981	1921055
7km	90%	35000	2	194	2364143	234986	2089030	2018360
7km	90%	35000	2	209	1812882	180065	1624721	1666528
7km	90%	35000	2	147	1595864	184839	1399356	1632768
7km	90%	35000	2	201	2405420	246825	2135988	1814386
7km	90%	35000	2	250	1748228	207945	1510484	1595642
7km	90%	35000	2	213	2130478	199600	1904330	1773925
7km	90%	35000	2	138	2165415	220128	1918159	1632152
7km	90%	35000	2	179	2143136	205820	1896004	1803519
7km	90%	35000	2	138	1880473	217148	1638273	1772590
7km	90%	35000	2	207	1956102	221000	1702591	1727484
7km	90%	35000	2	183	2567175	250093	2286469	1852727
7km	90%	35000	2	182	1753424	198014	1548096	1590074
7km	90%	35000	2	197	2011647	199619	1793360	1577265
7km	90%	35000	2	169	2460674	260708	2175101	1761486
7km	90%	35000	2	159	2133538	235508	1861069	1987125
7km	90%	35000	2	147	2223444	256885	1953930	1792760
7km	90%	35000	2	166	2140692	220701	1904916	1989701
7km	90%	35000	2	213	2154758	218222	1916085	1845510
7km	90%	35000	2	139	1768619	194871	1550744	1593926
7km	90%	35000	2	154	1587035	175734	1395896	1562620
7km	90%	35000	2	250	3118820	297157	2789969	2150679
7km	90%	35000	2	248	2348388	215305	2118432	2289612
7km	90%	35000	2	162	1884430	225664	1644878	1402377
7km	90%	35000	2	157	2008027	197464	1802850	1527325
7km	90%	35000	2	234	3128491	304528	2804281	2196176
7km	90%	35000	2	188	1883440	200081	1668299	1560333
7km	90%	35000	2	129	1710005	187812	1510006	1305051
7km	90%	35000	2	183	1902119	219766	1662019	1780583
7km	90%	35000	2	145	1688422	214782	1455477	1602493
7km	90%	35000	2	272	1914845	207587	1689168	1587922
7km	90%	35000	2	190	2534513	261938	2249431	1673341
7km	90%	35000	2	151	1569185	185619	1370261	1307169
7km	90%	35000	2	141	1000164	123102	858198	1096530
7km	90%	35000	2	200	2341709	215863	2102432	1758803
7km	90%	35000	2	238	2509855	218488	2274461	1947762
7km	90%	35000	2	168	2136369	227564	1896144	1616053
7km	90%	35000	2	251	1611436	162026	1438917	1642060
7km	90%	35000	2	145	2106716	226318	1864057	1611312
7km	90%	35000	2	190	2865946	277621	2562309	1994506
7km	90%	35000	2	140	1814748	192990	1608702	1447452
7km	90%	35000	2	202	2358981	247329	2096074	1682767
7km	90%	35000	2	183	2038168	220290	1794601	1633896
7km	90%	35000	2	173	2442258	226538	2195896	1862547
7km	90%	35000	2	181	1686061	188823	1482503	1559966
7km	90%	35000	2	226	2268976	231258	2011782	1924657
7km	90%	35000	2	192	2367297	255246	2094348	1505123
7km	90%	35000	2	240	2361645	232889	2110681	2172431
7km	90%	35000	2	197	2318502	235778	2062413	1660605
7km	90%	35000	2	179	1758817	198010	1545223	1350389
7km	90%	35000	2	180	2210760	214032	1979956	1841787
7km	90%	35000	2	173	1794048	211422	1575022	1654547
7km	90%	35000	2	139	1755934	196402	1550257	1463968
7km	90%	35000	2	169	1632214	178533	1438681	1431161
7km	90%	35000	2	173	2316549	236879	2053336	1798070
7km	90%	35000	2	182	3238195	278810	2938338	2413914
7km	90%	35000	2	166	2299083	251296	2023774	1871246
7km	90%	35000	2	151	1845800	200667	1623626	1548206
7km	90%	35000	2	153	2116287	228036	1874138	1676275
7km	90%	35000	2	156	2239749	242743	1967124	1816001
7km	90%	35000	2	165	1765100	168008	1576715	1699288
7km	90%	35000	2	233	1653289	185756	1451756	1776075
7km	90%	35000	2	145	1529300	179514	1326612	1223115
7km	90%	35000	2	185	2543218	243301	2278340	1776066
7km	90%	35000	2	229	2261258	239484	2002585	1839828
7km	90%	35000	2	211	2407643	209893	2174423	1832707
7km	90%	35000	2	194	3064679	276672	2757707	2172765
7km	90%	35000	2	215	2492486	239461	2233684	2012939
7km	90%	35000	2	221	1493344	177851	1299717	1481907
7km	90%	35000	2	179	2935137	265758	2654493	2090624
7km	90%	35000	2	252	2289910	238294	2032341	1757100
7km	90%	35000	2	256	2395977	226702	2150962	1896530
7km	90%	35000	2	150	1364223	171862	1164600	1156699
7km	90%	35000	2	180	1805140	206844	1579841	1736718
[truncated: 1 more rows]
