# Supplementary material for: Quantifying the Value of Perfect Information in Emergency Vaccination Campaigns
Source: PLoS Comput Biol. 2017 Feb 16;13(2):e1005318. doi: 10.1371/journal.pcbi.1005318 (PMC5312803; doi:10.1371/journal.pcbi.1005318)
Supplement: S1 Data — (ZIP) [file pcbi.1005318.s013.zip › Data/7km vaccination/data23.txt]

vacc_radius	efficacy	capacity	delay	outbreak_duration	livestock_culled	cattle_culled	sheep_culled	vaccinations
7km	90%	35000	4	175	1815748	191017	1611090	1699051
7km	90%	35000	4	209	2449903	275852	2153850	2066928
7km	90%	35000	4	142	1825167	193719	1596638	1664228
7km	90%	35000	4	201	1641996	190626	1440606	1267122
7km	90%	35000	4	161	2372469	214935	2140327	1871343
7km	90%	35000	4	181	2463708	264953	2179498	2040330
7km	90%	35000	4	152	2630929	284333	2310026	1847755
7km	90%	35000	4	177	2808751	284034	2504018	2018345
7km	90%	35000	4	241	2867692	311463	2519527	1841298
7km	90%	35000	4	148	1413109	147689	1256909	1272889
7km	90%	35000	4	175	2481965	274499	2181202	1853688
7km	90%	35000	4	224	2214616	191498	2004432	1848113
7km	90%	35000	4	172	2079993	223951	1839074	1746735
7km	90%	35000	4	179	2009878	220170	1768860	1559740
7km	90%	35000	4	148	1692356	183596	1492189	1736633
7km	90%	35000	4	233	1563567	191794	1353925	1536087
7km	90%	35000	4	136	1826902	215196	1599607	1465840
7km	90%	35000	4	140	2141879	254358	1877362	1607643
7km	90%	35000	4	174	2370266	294000	2039477	1789963
7km	90%	35000	4	134	2006115	222441	1771940	1590549
7km	90%	35000	4	158	1773762	195194	1566826	1535181
7km	90%	35000	4	258	2637146	276485	2337603	2105460
7km	90%	35000	4	154	1783001	192563	1580980	1346579
7km	90%	35000	4	172	2372880	238866	2106743	1699218
7km	90%	35000	4	201	2186987	196308	1947707	1799114
7km	90%	35000	4	188	1835574	174972	1640172	1605444
7km	90%	35000	4	204	2092720	219077	1854281	1653481
7km	90%	35000	4	264	1915599	205333	1682796	1658984
7km	90%	35000	4	247	2040109	214219	1803358	1715183
7km	90%	35000	4	176	2911463	296985	2578785	2185105
7km	90%	35000	4	145	1881892	195126	1668464	1743218
7km	90%	35000	4	223	2054612	214357	1808849	2070667
7km	90%	35000	4	172	1763382	170705	1571540	1553538
7km	90%	35000	4	171	1840020	201227	1616653	1708469
7km	90%	35000	4	216	1594396	161076	1421984	1421572
7km	90%	35000	4	148	3142482	284240	2820221	2201582
7km	90%	35000	4	225	2673777	238443	2417651	2089074
7km	90%	35000	4	175	1654604	192839	1450455	1715725
7km	90%	35000	4	217	3276041	306364	2935566	2102007
7km	90%	35000	4	159	1816350	199749	1597704	1640686
7km	90%	35000	4	174	2724836	290330	2416161	2032884
7km	90%	35000	4	237	2207060	222521	1956963	1901188
7km	90%	35000	4	191	2418231	220442	2181064	1689357
7km	90%	35000	4	210	2029276	184787	1824511	1770424
7km	90%	35000	4	135	1912517	203098	1686174	1524529
7km	90%	35000	4	131	1775674	199419	1549459	1597371
7km	90%	35000	4	182	1560518	148110	1400910	1362846
7km	90%	35000	4	208	2231507	210527	1994767	2038685
7km	90%	35000	4	177	1639581	184330	1433756	1572649
7km	90%	35000	4	214	2576364	253091	2307785	1861792
7km	90%	35000	4	166	2183336	235130	1930566	1675415
7km	90%	35000	4	276	2443199	226729	2194841	1713595
7km	90%	35000	4	144	2192471	228040	1940620	1856891
7km	90%	35000	4	205	2183569	219534	1948310	1870138
7km	90%	35000	4	241	1811439	189394	1604671	1495246
7km	90%	35000	4	191	1993248	216455	1754413	1915148
7km	90%	35000	4	149	2366986	238947	2113322	1728367
7km	90%	35000	4	257	2073008	235803	1823585	1785525
7km	90%	35000	4	187	1930041	197586	1701002	1529119
7km	90%	35000	4	189	1637197	199563	1426503	1605052
7km	90%	35000	4	216	1970552	203093	1752531	1663439
7km	90%	35000	4	258	3398924	289171	3085424	2267931
7km	90%	35000	4	169	2355446	265284	2073356	1883941
7km	90%	35000	4	187	2576539	271993	2278568	1932730
7km	90%	35000	4	174	2751065	282493	2435403	2121001
7km	90%	35000	4	177	1842572	217632	1603604	1573770
7km	90%	35000	4	201	2567254	248728	2306100	2021554
7km	90%	35000	4	205	2179182	243081	1917940	1566822
7km	90%	35000	4	179	1771117	192007	1557140	1718257
7km	90%	35000	4	207	1530231	162295	1356400	1625920
7km	90%	35000	4	181	2369835	251835	2102743	1830483
7km	90%	35000	4	187	2246711	257134	1944578	1901231
7km	90%	35000	4	202	2398752	263078	2111443	1864161
7km	90%	35000	4	150	2016348	227836	1747374	1529815
7km	90%	35000	4	199	1500176	140032	1348303	1561540
7km	90%	35000	4	158	1726125	168429	1545558	1364261
7km	90%	35000	4	232	2647932	297300	2308083	2117997
7km	90%	35000	4	190	2445028	241013	2180167	1823802
7km	90%	35000	4	234	2287996	251528	2017827	1877726
7km	90%	35000	4	150	2404736	266243	2117559	1645051
7km	90%	35000	4	286	2184014	212818	1954617	2175953
7km	90%	35000	4	182	1667661	186304	1463616	1490327
7km	90%	35000	4	140	2138715	234258	1884805	1671562
7km	90%	35000	4	248	2407728	260476	2133229	1824261
7km	90%	35000	4	397	2903618	262924	2603752	2089566
7km	90%	35000	4	162	2060413	222301	1811205	1720342
7km	90%	35000	4	232	1782808	184044	1574514	1645938
7km	90%	35000	4	145	1975840	213398	1744121	1860696
7km	90%	35000	4	146	1153406	150918	989249	1362046
7km	90%	35000	4	137	1044139	148982	882075	1142362
7km	90%	35000	4	231	1953391	210885	1726084	1730950
7km	90%	35000	4	170	2298230	227319	2037116	1693427
7km	90%	35000	4	200	2432639	250980	2152959	1771396
7km	90%	35000	4	204	1840579	198853	1620379	1536773
7km	90%	35000	4	175	2438362	257674	2159885	2052557
7km	90%	35000	4	112	1273101	152675	1110925	1374394
7km	90%	35000	4	188	2204751	231544	1950665	1734457
7km	90%	35000	4	256	2124407	234768	1875428	1718372
7km	90%	35000	4	145	1622518	167757	1444306	1492368
7km	90%	35000	4	228	2685338	285678	2379060	1876663
7km	90%	35000	4	237	2184281	216906	1916551	1779881
7km	90%	35000	4	161	2007032	220147	1768391	1695078
7km	90%	35000	4	302	2674589	282491	2362019	2032802
7km	90%	35000	4	216	2452293	241935	2194193	2018033
7km	90%	35000	4	184	2420321	277901	2116463	1947197
7km	90%	35000	4	206	2802024	272184	2505612	1889778
7km	90%	35000	4	209	2457954	263769	2180664	1957880
7km	90%	35000	4	168	1859280	198800	1641199	1724652
7km	90%	35000	4	204	1551895	161071	1371377	1472235
7km	90%	35000	4	226	2118622	253454	1849928	1717271
7km	90%	35000	4	196	3054226	270631	2757090	2085281
7km	90%	35000	4	157	2540769	251556	2270554	1750014
7km	90%	35000	4	237	2431072	218742	2192356	1865133
7km	90%	35000	4	224	2123063	216575	1874114	1611125
7km	90%	35000	4	161	2512024	241072	2248989	2156523
7km	90%	35000	4	193	1947676	193658	1726435	1643377
7km	90%	35000	4	199	2575798	236509	2308835	2160525
7km	90%	35000	4	217	2901787	270364	2601953	2444041
7km	90%	35000	4	143	2077693	249658	1808223	1530890
7km	90%	35000	4	167	1939488	192422	1696755	1853425
7km	90%	35000	4	143	2772114	258110	2493945	1996365
7km	90%	35000	4	218	1713633	171419	1517910	1710881
7km	90%	35000	4	229	1462472	141092	1305982	1315893
7km	90%	35000	4	191	1376931	144207	1220054	1454234
7km	90%	35000	4	169	1816761	188387	1605577	1594012
7km	90%	35000	4	158	1990638	242324	1731710	1648265
7km	90%	35000	4	111	1212053	142984	1059762	1159110
7km	90%	35000	4	206	2554128	230182	2286742	2097178
7km	90%	35000	4	212	1990597	203936	1770401	1647567
7km	90%	35000	4	126	1916132	224999	1662760	1467879
7km	90%	35000	4	251	2288176	257437	2004460	1902841
7km	90%	35000	4	168	2149012	229842	1901906	1740955
7km	90%	35000	4	163	1828437	182559	1631562	1508093
7km	90%	35000	4	149	2034746	216700	1801505	1682938
7km	90%	35000	4	209	3288746	265474	3012958	2215939
7km	90%	35000	4	204	2626284	275662	2320204	1823470
7km	90%	35000	4	174	2537966	273765	2238764	1811608
7km	90%	35000	4	281	2693413	229613	2445801	1975054
7km	90%	35000	4	178	2288074	216956	2053255	1862215
7km	90%	35000	4	126	1895506	225097	1651411	1740152
7km	90%	35000	4	194	1800568	219709	1568509	1691011
7km	90%	35000	4	130	1233751	133324	1091303	1218687
7km	90%	35000	4	197	2186085	199502	1969634	1657718
7km	90%	35000	4	211	2117061	199776	1901993	1756058
7km	90%	35000	4	268	1908339	192842	1701601	1472825
7km	90%	35000	4	210	2766729	305537	2444403	1891692
7km	90%	35000	4	185	2233741	211997	1998258	1768494
7km	90%	35000	4	292	1880638	188111	1682744	1807035
7km	90%	35000	4	192	1836608	189178	1627740	1675850
7km	90%	35000	4	179	1835850	175762	1639240	1657657
7km	90%	35000	4	239	2938159	237879	2687584	1979556
7km	90%	35000	4	229	2214670	234356	1954518	1884883
7km	90%	35000	4	215	2384053	226548	2142790	1751055
7km	90%	35000	4	198	1878395	189604	1664540	1768308
7km	90%	35000	4	218	1945929	203932	1719570	1741141
7km	90%	35000	4	117	1646584	193882	1433920	1199400
7km	90%	35000	4	203	1605567	160778	1432674	1415106
7km	90%	35000	4	343	1738703	163254	1561268	1444516
7km	90%	35000	4	260	1921800	219632	1683821	1817222
7km	90%	35000	4	206	2764944	257012	2477791	2055052
7km	90%	35000	4	201	1980866	195758	1777820	1724271
7km	90%	35000	4	132	1130232	140029	982306	1262987
7km	90%	35000	4	207	2855393	236671	2597267	2294041
7km	90%	35000	4	240	2575366	226388	2321002	2033407
7km	90%	35000	4	144	2393991	242314	2127123	1708424
7km	90%	35000	4	177	2276026	248392	2011917	1706540
7km	90%	35000	4	132	1363136	135028	1214011	1343973
7km	90%	35000	4	167	2098719	225256	1857402	1810478
7km	90%	35000	4	268	2123785	230972	1876919	1682051
7km	90%	35000	4	223	1491119	127435	1342674	1467537
7km	90%	35000	4	237	2411502	204292	2178926	1811641
7km	90%	35000	4	207	2234526	234385	1979796	1861031
7km	90%	35000	4	192	2347144	237057	2092203	2018155
7km	90%	35000	4	179	1658510	197023	1443925	1764317
7km	90%	35000	4	165	2006135	223425	1769333	1684164
7km	90%	35000	4	169	1972682	226242	1726041	1563619
7km	90%	35000	4	197	2204124	220028	1960890	1669036
7km	90%	35000	4	148	1349139	173213	1168195	1195752
7km	90%	35000	4	204	1865452	217140	1623507	1749570
7km	90%	35000	4	185	2347116	229449	2093360	1800795
7km	90%	35000	4	217	2074705	191875	1870300	1586741
7km	90%	35000	4	192	2195487	219802	1956225	1679450
7km	90%	35000	4	139	2368736	259964	2095239	1903779
7km	90%	35000	4	210	2153137	218668	1921815	1677894
7km	90%	35000	4	263	2963567	256618	2692100	2143416
7km	90%	35000	4	202	1443427	167890	1264742	1434634
7km	90%	35000	4	236	2481425	270455	2197375	1687254
7km	90%	35000	4	166	2163746	228642	1907101	1540396
7km	90%	35000	4	149	1688287	199373	1473495	1517829
7km	90%	35000	4	140	1345527	173245	1152808	1542250
7km	90%	35000	4	140	1389740	150289	1226257	1355341
7km	90%	35000	4	130	1171770	136948	1015478	1406556
7km	90%	35000	4	255	1868523	203251	1641758	1728038
7km	90%	35000	4	290	2188148	211641	1953444	1965437
7km	90%	35000	4	248	2267321	225298	2020832	1934759
7km	90%	35000	4	173	2111457	211084	1879923	1624970
7km	90%	35000	4	241	3355888	303872	3020835	2349034
7km	90%	35000	4	132	1639713	177454	1440286	1395484
7km	90%	35000	4	218	2270714	225741	2010669	1894365
7km	90%	35000	4	326	3012407	268422	2718080	2436287
7km	90%	35000	4	169	2483292	253324	2210326	1780299
7km	90%	35000	4	192	2134280	223995	1896372	2058191
7km	90%	35000	4	170	2509858	242086	2252040	1796520
7km	90%	35000	4	175	1893411	217035	1661227	1601802
7km	90%	35000	4	195	2097184	185014	1887867	1809430
7km	90%	35000	4	266	2324013	232873	2063984	1802313
7km	90%	35000	4	215	1750758	206693	1522901	1672473
7km	90%	35000	4	374	2515557	259028	2212431	2130038
7km	90%	35000	4	175	2016180	210434	1784251	1654367
7km	90%	35000	4	170	1859254	209059	1633948	1525190
7km	90%	35000	4	235	1639534	180652	1446757	1597596
7km	90%	35000	4	200	1727588	205942	1510514	1538657
7km	90%	35000	4	169	2401224	261606	2118911	1777315
7km	90%	35000	4	173	1644851	171831	1454430	1569553
7km	90%	35000	4	171	2085269	222016	1851103	1685840
7km	90%	35000	4	170	2997055	301515	2670817	2177184
7km	90%	35000	4	232	2567501	259812	2291720	2131895
7km	90%	35000	4	226	1951899	180470	1754935	1576104
7km	90%	35000	4	197	2250779	194325	2035364	1728978
7km	90%	35000	4	234	2365429	248597	2090948	1958587
7km	90%	35000	4	215	2280547	250122	2013041	1448210
7km	90%	35000	4	181	2112882	248262	1851224	1639898
7km	90%	35000	4	172	2308323	251103	2034107	1846865
7km	90%	35000	4	165	2689729	285552	2382211	2127674
7km	90%	35000	4	187	3203886	312691	2863717	2029959
7km	90%	35000	4	215	2828676	281301	2515615	2167220
7km	90%	35000	4	140	2006682	217462	1776948	1614630
7km	90%	35000	4	208	2098099	204332	1855594	1766399
7km	90%	35000	4	273	2150664	218443	1915546	1660208
7km	90%	35000	4	148	1828515	208222	1596186	1710338
7km	90%	35000	4	164	1790077	179823	1593268	1682620
7km	90%	35000	4	170	2458285	257745	2173380	1930156
7km	90%	35000	4	158	1630434	187443	1426586	1550934
7km	90%	35000	4	197	2694432	262297	2408344	1990142
7km	90%	35000	4	212	2177414	239432	1923071	1742906
7km	90%	35000	4	140	2108969	207219	1880301	1693637
7km	90%	35000	4	162	1472658	162835	1299045	1466039
7km	90%	35000	4	189	2180099	211835	1948206	1738143
7km	90%	35000	4	164	1870664	189145	1669253	1870809
7km	90%	35000	4	240	2385884	262577	2111680	1876651
7km	90%	35000	4	323	2569038	274407	2266586	2068387
7km	90%	35000	4	264	2031517	212375	1792146	1801555
7km	90%	35000	4	311	2078849	184731	1881486	1850149
7km	90%	35000	4	169	1858556	195181	1648278	1585223
7km	90%	35000	4	116	2226868	247161	1963631	1529363
7km	90%	35000	4	196	2202623	244864	1935991	1783004
7km	90%	35000	4	189	1638707	168194	1455608	1447666
7km	90%	35000	4	263	2217378	229525	1970220	1869077
7km	90%	35000	4	202	2061976	216988	1824689	1521726
7km	90%	35000	4	236	2542000	243306	2279861	1822132
7km	90%	35000	4	174	2153333	210822	1915702	1664145
7km	90%	35000	4	258	2920755	297235	2607291	2183191
7km	90%	35000	4	215	1902197	186964	1704627	1461177
7km	90%	35000	4	164	2455099	237900	2200990	1704174
7km	90%	35000	4	187	2269235	259233	1984043	1843773
7km	90%	35000	4	175	2021106	180974	1802328	1755330
7km	90%	35000	4	228	2411090	258833	2125541	1906115
7km	90%	35000	4	144	2098218	224719	1843756	1682564
7km	90%	35000	4	152	1730872	201108	1511999	1430994
7km	90%	35000	4	266	2701512	253328	2427796	2150314
7km	90%	35000	4	147	1687061	183131	1494622	1468827
7km	90%	35000	4	199	2102291	221017	1864109	1743000
7km	90%	35000	4	193	2247477	250783	1966870	1738842
7km	90%	35000	4	212	2484190	257112	2195030	1778612
7km	90%	35000	4	180	2536850	247331	2258415	1641868
7km	90%	35000	4	210	1422324	168709	1243004	1536783
7km	90%	35000	4	175	1853009	197777	1638337	1638984
7km	90%	35000	4	203	2528536	246368	2262906	1904653
7km	90%	35000	4	210	2282018	230567	2028036	2093211
7km	90%	35000	4	146	1801663	207272	1569735	1635285
7km	90%	35000	4	281	2351856	233793	2094902	1842661
7km	90%	35000	4	213	2391954	225803	2130065	1738795
7km	90%	35000	4	175	2018097	242218	1757653	1496468
7km	90%	35000	4	206	2577423	267367	2290839	1890326
7km	90%	35000	4	232	3766440	282982	3457152	2578301
7km	90%	35000	4	220	3528044	313043	3191312	2373795
7km	90%	35000	4	211	2786036	264147	2506223	1899185
7km	90%	35000	4	160	1843936	234108	1591563	1650774
7km	90%	35000	4	161	1762848	200946	1547656	1588394
7km	90%	35000	4	156	1658613	207554	1431944	1468880
7km	90%	35000	4	208	2439787	233924	2177424	1878203
7km	90%	35000	4	243	2702727	218308	2451026	1910532
7km	90%	35000	4	235	1999793	197302	1793873	1708212
7km	90%	35000	4	135	1788003	198357	1566084	1663544
7km	90%	35000	4	161	2183596	232375	1930649	1821500
7km	90%	35000	4	167	2478752	253249	2199891	1763446
7km	90%	35000	4	252	2101756	196446	1880744	1549727
7km	90%	35000	4	176	2154836	225548	1912567	1632754
7km	90%	35000	4	192	2568346	277196	2264153	1864364
7km	90%	35000	4	185	2379979	267947	2089743	1640733
7km	90%	35000	4	216	2349130	198310	2134319	1899354
7km	90%	35000	4	179	2296833	242211	2031380	1907240
7km	90%	35000	4	184	2845223	226964	2588617	1976989
7km	90%	35000	4	245	2822817	270128	2535043	1860746
7km	90%	35000	4	180	2838308	292952	2527124	1951031
7km	90%	35000	4	110	2056628	237897	1797939	1537500
7km	90%	35000	4	222	2193194	241275	1926874	1949860
7km	90%	35000	4	151	1933052	222188	1693569	1667551
7km	90%	35000	4	297	2594153	248327	2309930	1830595
7km	90%	35000	4	193	2603767	255020	2334196	1731333
7km	90%	35000	4	180	1959946	204507	1734538	1824154
7km	90%	35000	4	223	2383435	257244	2104277	1696661
7km	90%	35000	4	267	2721349	247930	2461933	2098641
7km	90%	35000	4	195	2445052	236029	2191408	1802953
7km	90%	35000	4	155	2487420	222265	2248437	1713660
7km	90%	35000	4	183	2375055	253696	2100871	1914800
7km	90%	35000	4	175	2061549	228952	1812388	1672614
7km	90%	35000	4	181	2537135	263171	2250589	1979616
7km	90%	35000	4	214	2334227	235887	2058611	1740671
7km	90%	35000	4	227	2155349	233203	1900344	1763610
7km	90%	35000	4	161	1859684	189355	1630354	1671268
7km	90%	35000	4	130	2145702	261135	1863509	1931399
7km	90%	35000	4	146	1850808	179784	1649219	1655947
7km	90%	35000	4	176	1639780	172192	1453230	1419940
7km	90%	35000	4	167	1933887	215139	1695140	1667841
7km	90%	35000	4	164	2008417	216698	1777965	1560400
7km	90%	35000	4	180	1726583	176567	1543371	1512506
7km	90%	35000	4	158	2468294	296854	2138974	2117807
7km	90%	35000	4	238	1558809	197608	1354919	1706038
7km	90%	35000	4	174	1604921	173034	1411343	1464838
7km	90%	35000	4	184	2336136	269160	2037743	1871072
7km	90%	35000	4	202	2677015	250740	2410505	1829331
7km	90%	35000	4	145	1779825	184583	1582629	1549707
7km	90%	35000	4	181	1760852	156116	1585313	1569898
7km	90%	35000	4	184	1945394	200694	1717921	1683344
7km	90%	35000	4	216	1993267	200496	1777604	1712669
7km	90%	35000	4	317	2209749	210954	1975036	1801040
7km	90%	35000	4	168	1509455	151940	1328597	1411471
7km	90%	35000	4	167	1395633	142287	1242785	1482562
7km	90%	35000	4	167	2866431	311565	2521553	1953240
7km	90%	35000	4	233	2359788	248988	2091799	2210689
7km	90%	35000	4	161	1823970	197888	1607429	1556595
7km	90%	35000	4	209	2395950	258930	2118801	1769713
7km	90%	35000	4	189	2379073	208503	2156585	1757739
7km	90%	35000	4	227	2017499	158500	1840645	1618719
7km	90%	35000	4	164	2394206	252881	2118576	1780135
7km	90%	35000	4	205	2062027	206629	1836268	1575951
7km	90%	35000	4	215	1840145	211468	1613533	1569889
7km	90%	35000	4	270	2248203	223280	2007881	1866672
7km	90%	35000	4	321	2834641	214268	2586792	2037811
7km	90%	35000	4	188	2704311	260814	2423530	1880838
7km	90%	35000	4	203	2024860	223170	1781781	1734256
7km	90%	35000	4	270	1754770	186459	1551509	1526170
7km	90%	35000	4	164	1743482	176154	1553996	1784624
7km	90%	35000	4	250	1754550	195001	1546630	1738621
7km	90%	35000	4	251	2322118	237502	2072387	1986891
7km	90%	35000	4	144	1936739	206614	1713779	1620825
7km	90%	35000	4	188	2349049	229045	2104672	1921492
7km	90%	35000	4	276	2839013	236589	2584455	2050172
7km	90%	35000	4	149	1779188	197956	1566800	1504424
7km	90%	35000	4	178	2001116	189260	1791968	1997876
7km	90%	35000	4	224	2136960	194293	1932281	1450076
7km	90%	35000	4	222	2030934	206909	1807124	1839401
7km	90%	35000	4	136	1721054	194472	1514441	1504441
7km	90%	35000	4	166	2595853	271845	2302467	1983817
7km	90%	35000	4	215	1697322	181156	1502506	1565001
7km	90%	35000	4	257	2985970	247960	2716806	2370201
7km	90%	35000	4	231	2519876	228073	2278880	1967943
7km	90%	35000	4	208	2416913	226793	2175299	1786684
7km	90%	35000	4	268	2553749	207694	2328202	1697669
7km	90%	35000	4	239	1651418	155452	1445532	1865358
7km	90%	35000	4	215	2327654	244656	2058839	1928263
7km	90%	35000	4	279	2023405	200130	1807336	1637105
7km	90%	35000	4	159	2193309	250072	1914471	1512196
7km	90%	35000	4	217	2210410	219766	1964068	1871921
7km	90%	35000	4	163	2042582	239608	1787613	1907137
7km	90%	35000	4	179	2741714	247176	2463644	1916448
7km	90%	35000	4	131	1793281	177550	1586423	1419545
7km	90%	35000	4	376	2062028	211409	1828179	1544709
7km	90%	35000	4	222	2231308	222888	1990401	1772766
7km	90%	35000	4	213	1929311	207577	1708148	1727926
7km	90%	35000	4	148	1662923	193281	1444749	1487654
7km	90%	35000	4	183	1837142	201191	1617438	1633028
7km	90%	35000	4	255	1886102	204226	1657893	1674209
7km	90%	35000	4	313	1749460	170553	1561276	1551134
7km	90%	35000	4	154	1589704	184883	1388705	1492381
7km	90%	35000	4	191	2189195	223404	1948614	1799864
7km	90%	35000	4	178	2147492	233282	1894416	1898351
7km	90%	35000	4	190	1530926	171851	1336894	1541255
7km	90%	35000	4	247	2560857	215461	2319483	1870376
7km	90%	35000	4	139	2221513	218250	1987659	1780553
7km	90%	35000	4	207	1414412	161561	1235578	1511390
7km	90%	35000	4	228	2230945	234458	1978752	1882171
7km	90%	35000	4	182	2773715	283931	2459890	2045197
7km	90%	35000	4	123	2468465	265139	2186132	1651488
7km	90%	35000	4	206	1997537	227332	1755239	1671771
7km	90%	35000	4	189	2120510	207704	1899750	1609918
7km	90%	35000	4	159	1759725	183751	1564684	1686402
7km	90%	35000	4	313	1971360	216009	1740171	1755590
7km	90%	35000	4	123	1215680	162639	1030892	1365661
7km	90%	35000	4	223	1969995	180524	1769043	1611012
7km	90%	35000	4	171	2357431	228899	2115234	1879575
7km	90%	35000	4	166	2069416	226649	1823984	1645571
7km	90%	35000	4	211	2037974	218355	1801617	1471128
7km	90%	35000	4	166	2485573	247230	2223094	1840393
7km	90%	35000	4	183	1577383	158927	1383651	1597395
7km	90%	35000	4	184	2187658	221597	1955934	1658670
7km	90%	35000	4	160	1496022	174895	1308288	1481550
7km	90%	35000	4	179	1729119	220347	1485246	1574166
7km	90%	35000	4	160	1759186	195168	1546967	1619442
7km	90%	35000	4	223	2121444	223308	1886033	1723337
7km	90%	35000	4	191	2420520	254800	2151054	1713360
7km	90%	35000	4	186	2280310	226118	2032788	1761525
7km	90%	35000	4	230	2226855	232889	1974068	1754958
7km	90%	35000	4	220	2187788	218845	1947046	1812279
7km	90%	35000	4	161	1690507	189712	1485207	1500525
7km	90%	35000	4	157	2432855	241808	2183371	1927619
7km	90%	35000	4	230	1729769	179184	1538491	1651639
7km	90%	35000	4	242	2446053	234952	2186015	1779454
7km	90%	35000	4	174	1696266	188198	1497564	1501530
7km	90%	35000	4	196	2322300	222271	2080399	1799398
7km	90%	35000	4	165	2216776	254901	1944264	1415302
7km	90%	35000	4	225	2054414	200371	1834439	1617533
7km	90%	35000	4	311	2553085	256181	2280284	1944486
7km	90%	35000	4	197	2343293	256245	2067172	1964327
7km	90%	35000	4	136	1724677	199564	1507846	1587185
7km	90%	35000	4	168	1877312	219212	1646519	1558539
7km	90%	35000	4	137	1613003	207340	1394237	1429539
7km	90%	35000	4	186	2258552	206731	2033023	1816035
7km	90%	35000	4	200	2180797	229416	1930779	2080343
7km	90%	35000	4	270	2532292	224601	2284839	2218534
7km	90%	35000	4	238	1913261	190830	1709683	1714447
7km	90%	35000	4	179	2035022	228338	1785249	1630709
7km	90%	35000	4	189	2444699	252064	2172086	2107018
7km	90%	35000	4	177	2092065	234537	1834169	1527099
7km	90%	35000	4	165	2822682	253183	2544958	2056975
7km	90%	35000	4	159	1206798	142716	1053637	1386576
7km	90%	35000	4	181	2667560	273224	2381357	1805788
7km	90%	35000	4	237	2834667	262621	2538643	2075525
7km	90%	35000	4	148	1775676	168433	1591795	1375316
7km	90%	35000	4	183	1911203	210849	1689766	1465475
7km	90%	35000	4	236	2070216	222144	1837889	1719912
7km	90%	35000	4	226	2484171	213070	2260190	1709814
7km	90%	35000	4	241	1745417	199148	1517945	1719352
7km	90%	35000	4	167	2104005	217077	1871526	1674392
7km	90%	35000	4	156	2151686	225414	1907510	1622886
7km	90%	35000	4	161	2980600	261410	2681847	2110160
7km	90%	35000	4	210	2137040	208888	1910997	1512832
7km	90%	35000	4	160	1480243	176175	1290093	1363883
7km	90%	35000	4	173	2327056	244957	2070138	1790624
7km	90%	35000	4	156	1740451	191781	1531670	1707620
7km	90%	35000	4	175	2606827	258248	2331076	2103524
7km	90%	35000	4	215	2755596	302926	2420817	2211797
7km	90%	35000	4	263	2513132	266011	2229938	1994068
7km	90%	35000	4	179	2725618	267731	2428987	1893484
7km	90%	35000	4	177	1820954	202763	1599448	1627885
7km	90%	35000	4	263	2471634	251685	2191910	2194177
7km	90%	35000	4	191	1980132	199737	1766502	1562267
7km	90%	35000	4	216	2655897	307307	2318351	2010306
7km	90%	35000	4	166	2818955	292696	2494522	1907909
7km	90%	35000	4	215	2320383	242962	2051987	1632902
7km	90%	35000	4	238	2334039	237244	2073123	1929354
7km	90%	35000	4	207	2118306	211198	1895672	1674669
7km	90%	35000	4	185	2138200	211736	1913601	1727444
7km	90%	35000	4	160	2626630	264271	2333003	1966792
7km	90%	35000	4	206	2200939	236843	1937757	1875000
7km	90%	35000	4	165	2165268	251362	1900208	1642902
7km	90%	35000	4	260	1998203	235273	1742975	1829832
7km	90%	35000	4	259	1973077	226747	1726116	1716005
7km	90%	35000	4	199	1967400	221786	1729016	1692040
7km	90%	35000	4	149	2900707	278473	2598527	2025000
7km	90%	35000	4	162	1705190	179095	1506271	1390490
7km	90%	35000	4	128	1999394	245269	1738408	1737028
7km	90%	35000	4	188	1868745	184843	1659455	1572162
7km	90%	35000	4	174	2657656	273660	2356711	2193783
7km	90%	35000	4	178	2468969	264966	2184794	1780448
7km	90%	35000	4	193	1962401	192798	1758396	1600722
7km	90%	35000	4	243	1419082	171081	1230490	1361224
7km	90%	35000	4	187	1811427	173710	1616525	1717185
7km	90%	35000	4	149	2300313	237062	2037728	1788866
7km	90%	35000	4	181	1680073	205855	1449805	1810480
7km	90%	35000	4	164	2529281	254497	2261170	1602042
7km	90%	35000	4	199	2001796	215766	1765444	1650484
7km	90%	35000	4	155	1481990	178586	1283067	1475903
7km	90%	35000	4	231	2045186	210203	1818349	1705398
7km	90%	35000	4	173	2296350	208313	2077703	1819278
7km	90%	35000	4	200	1649875	169448	1471189	1689483
7km	90%	35000	4	168	2047269	247150	1774965	1531007
7km	90%	35000	4	188	1973550	206580	1740481	1875543
7km	90%	35000	4	248	2798602	263306	2515789	2036757
7km	90%	35000	4	241	2092629	216888	1862584	1600724
7km	90%	35000	4	299	1941275	216105	1716001	1801654
7km	90%	35000	4	198	2130431	196562	1901397	1788730
7km	90%	35000	4	201	1439606	157151	1266640	1573165
7km	90%	35000	4	245	3459645	346951	3095821	2332242
7km	90%	35000	4	155	1825683	212233	1599184	1479004
7km	90%	35000	4	179	2530273	266556	2223555	1920935
7km	90%	35000	4	331	2911303	233822	2653826	2117662
7km	90%	35000	4	155	1434538	170690	1233374	1501100
7km	90%	35000	4	115	1989616	227003	1740515	1555872
7km	90%	35000	4	205	2199698	229765	1953300	1737038
7km	90%	35000	4	165	3044194	282112	2721408	2234661
7km	90%	35000	4	187	1768993	204901	1549250	1482221
7km	90%	35000	4	287	2278804	248417	2007131	1840665
7km	90%	35000	4	268	1890406	204422	1673143	1616210
7km	90%	35000	4	192	1661824	187924	1448214	1388962
7km	90%	35000	4	231	2505566	227101	2256069	2092002
7km	90%	35000	4	190	2025058	240656	1765063	1704872
7km	90%	35000	4	229	2523610	244080	2256006	1712856
7km	90%	35000	4	190	2177891	241363	1921585	1761233
7km	90%	35000	4	260	2204033	194562	1979826	1577670
7km	90%	35000	4	201	2118417	241236	1855643	1796760
7km	90%	35000	4	148	2075138	226657	1829975	1503415
7km	90%	35000	4	192	3086749	307703	2745797	2289240
7km	90%	35000	4	200	2107299	200835	1883000	1786108
7km	90%	35000	4	220	2535670	233517	2283862	1999413
7km	90%	35000	4	157	2516147	252028	2240953	1749953
7km	90%	35000	4	182	1618839	174632	1434773	1510906
7km	90%	35000	4	159	2478377	238576	2193752	1821447
7km	90%	35000	4	174	1490836	174094	1303589	1416135
7km	90%	35000	4	158	2204941	222261	1965309	1761890
7km	90%	35000	4	190	1989623	198258	1773465	1610296
7km	90%	35000	4	230	2231128	244281	1938382	1697860
7km	90%	35000	4	232	2491840	242882	2234345	1977945
7km	90%	35000	4	176	3021489	311994	2688663	2033904
7km	90%	35000	4	147	1983991	202667	1768775	1596672
7km	90%	35000	4	184	2019678	220715	1746670	1744448
7km	90%	35000	4	247	2351380	234930	2096207	1730414
7km	90%	35000	4	203	2578926	280328	2260766	1828445
7km	90%	35000	4	186	2346173	206984	2128576	1664214
7km	90%	35000	4	189	1912610	172905	1728685	1584915
7km	90%	35000	4	171	1958164	212902	1722523	1625636
7km	90%	35000	4	177	2305427	207596	2075475	1934695
7km	90%	35000	4	156	2240771	244080	1979398	1505859
7km	90%	35000	4	163	1976633	209359	1747267	1624829
7km	90%	35000	4	220	3240584	301489	2916693	2080028
7km	90%	35000	4	264	2043841	213532	1810730	1704229
7km	90%	35000	4	142	2323373	246430	2056319	1688951
7km	90%	35000	4	165	1589351	178600	1394368	1641398
7km	90%	35000	4	204	2422612	245696	2159206	2011854
7km	90%	35000	4	211	2613943	280571	2321266	2066377
7km	90%	35000	4	224	1835880	178304	1641221	1779589
7km	90%	35000	4	195	1976077	195607	1759599	2093141
7km	90%	35000	4	269	1665325	168524	1480680	1690074
7km	90%	35000	4	176	1535643	150645	1369334	1480065
7km	90%	35000	4	174	2100360	227556	1853543	1690824
7km	90%	35000	4	211	2602529	268731	2313576	1951651
7km	90%	35000	4	145	1922415	199264	1708270	1401089
7km	90%	35000	4	188	2297798	218118	2066400	1815533
7km	90%	35000	4	153	2093555	238013	1842092	1674698
7km	90%	35000	4	264	1902933	190951	1684835	1622801
7km	90%	35000	4	151	1794232	190203	1576444	1484623
7km	90%	35000	4	182	1694249	183959	1489958	1557678
7km	90%	35000	4	238	2520304	249138	2243089	1956118
7km	90%	35000	4	346	2047128	250913	1779247	1895339
7km	90%	35000	4	232	2757829	227962	2502499	2168130
7km	90%	35000	4	253	2475189	228025	2222547	2020870
7km	90%	35000	4	151	2178462	214218	1945942	1508133
7km	90%	35000	4	287	2404119	229458	2157390	1814812
7km	90%	35000	4	181	2351638	216346	2118551	2051496
7km	90%	35000	4	179	1519242	163271	1337550	1574160
7km	90%	35000	4	181	2125278	221474	1886042	1578469
7km	90%	35000	4	183	2261366	220643	2016746	1653671
7km	90%	35000	4	146	1514884	168384	1330202	1533752
7km	90%	35000	4	198	1539274	174402	1348097	1529353
7km	90%	35000	4	178	2288473	237701	2035001	1809793
7km	90%	35000	4	188	2768223	247519	2496567	1961164
7km	90%	35000	4	179	2906686	289219	2593143	2134489
7km	90%	35000	4	152	1902453	178105	1698832	1635456
7km	90%	35000	4	147	2125940	197848	1909822	1647473
7km	90%	35000	4	143	2348393	243287	2076548	1706760
7km	90%	35000	4	220	2123419	209998	1893139	1588572
7km	90%	35000	4	197	2251903	234700	2002133	1788159
7km	90%	35000	4	220	1803029	174395	1612087	1615334
7km	90%	35000	4	160	1669314	181791	1472094	1664788
7km	90%	35000	4	164	1547645	192332	1320554	1486212
7km	90%	35000	4	183	2156535	212688	1922795	1656008
7km	90%	35000	4	240	2224227	199987	2010617	1932603
7km	90%	35000	4	208	2769964	270685	2471616	2083959
7km	90%	35000	4	307	2702559	266658	2410150	1955666
7km	90%	35000	4	265	2043478	196641	1837105	1556156
7km	90%	35000	4	210	2610813	246556	2346790	2303564
7km	90%	35000	4	209	2860234	240952	2596427	2095659
7km	90%	35000	4	239	2856939	260001	2570364	2149808
7km	90%	35000	4	131	2034064	231267	1784571	1497707
7km	90%	35000	4	151	2350550	240406	2083542	1630977
7km	90%	35000	4	249	2266777	250092	1983271	1920406
7km	90%	35000	4	204	3215815	361125	2828230	2294291
7km	90%	35000	4	147	2460151	254272	2188055	1627409
7km	90%	35000	4	189	2015727	194368	1803453	1401421
7km	90%	35000	4	228	2787972	296803	2470036	2171499
7km	90%	35000	4	117	1905789	222435	1671645	1503696
7km	90%	35000	4	214	3187173	300692	2858372	2230863
7km	90%	35000	4	223	1808250	199800	1596979	1669178
7km	90%	35000	4	156	1860005	223872	1625418	1543250
7km	90%	35000	4	178	1879423	185530	1675958	1477020
7km	90%	35000	4	205	2814508	259154	2530307	2039211
7km	90%	35000	4	247	2877930	254529	2603172	2296810
7km	90%	35000	4	306	3173221	292203	2851948	2477699
7km	90%	35000	4	187	1967448	206796	1737800	1788388
7km	90%	35000	4	200	2361869	264053	2077927	1772332
7km	90%	35000	4	170	2504270	264967	2192138	1989344
7km	90%	35000	4	234	2362871	254546	2088163	1918210
7km	90%	35000	4	238	1499978	172381	1310488	1656711
7km	90%	35000	4	190	1991788	207895	1761730	1675911
7km	90%	35000	4	184	2520162	250679	2256473	1737358
7km	90%	35000	4	210	3168727	297717	2850374	2466795
7km	90%	35000	4	175	1993098	196072	1772927	1689215
7km	90%	35000	4	218	2494247	235950	2237769	2079268
7km	90%	35000	4	235	2749357	284929	2447261	2072753
7km	90%	35000	4	144	1794713	188731	1591609	1600381
7km	90%	35000	4	254	2084937	203455	1862516	1590241
7km	90%	35000	4	151	2412908	263063	2127315	1866375
7km	90%	35000	4	228	2315834	226425	2066592	1802688
7km	90%	35000	4	178	2314140	221490	2065226	1624899
7km	90%	35000	4	143	1857772	217788	1623127	1316647
7km	90%	35000	4	179	2174797	222239	1940662	1531995
7km	90%	35000	4	173	1590322	183892	1394642	1501259
7km	90%	35000	4	222	1799388	184904	1601375	1603862
7km	90%	35000	4	239	2626903	261058	2348954	1757096
7km	90%	35000	4	229	1999671	197512	1779093	1662218
7km	90%	35000	4	182	2312036	270373	2029375	1699107
7km	90%	35000	4	170	2446671	248432	2184789	1826709
7km	90%	35000	4	168	2294360	195872	2072019	1689383
7km	90%	35000	4	174	2538190	249093	2270059	1809078
7km	90%	35000	4	290	2601124	259641	2324551	2025467
7km	90%	35000	4	175	2076879	206734	1847720	1738816
7km	90%	35000	4	176	2181786	223767	1936346	1970911
7km	90%	35000	4	209	2416625	233162	2160565	1970748
7km	90%	35000	4	195	1899516	189135	1694253	1620713
7km	90%	35000	4	212	2245322	245699	1975670	1631242
7km	90%	35000	4	220	2294900	245303	2024751	1915223
7km	90%	35000	4	186	3075310	302737	2742448	1969140
7km	90%	35000	4	285	1603506	181129	1398939	1706651
7km	90%	35000	4	156	2366861	233869	2103329	1582706
7km	90%	35000	4	146	1694494	172467	1508871	1541028
7km	90%	35000	4	173	1578787	189273	1380450	1474566
7km	90%	35000	4	177	2063874	203989	1846759	1675007
7km	90%	35000	4	195	2395078	240173	2133097	1694784
7km	90%	35000	4	217	2229672	230159	1966825	2002621
7km	90%	35000	4	163	2790916	278155	2485034	1935187
7km	90%	35000	4	217	1569087	190124	1359169	1589608
7km	90%	35000	4	165	2437676	222949	2193570	1859499
7km	90%	35000	4	167	2015114	205284	1791368	1752237
7km	90%	35000	4	206	2130274	220759	1893727	1839892
7km	90%	35000	4	156	1943008	230646	1692597	1565445
7km	90%	35000	4	206	2540698	258154	2252634	1732057
7km	90%	35000	4	248	1679443	177002	1483631	1543275
7km	90%	35000	4	217	2789543	269967	2503744	1938365
7km	90%	35000	4	185	2190441	206559	1954041	1662185
7km	90%	35000	4	242	1916498	204912	1677487	1654648
7km	90%	35000	4	177	2163803	221745	1912332	1580240
7km	90%	35000	4	249	1877100	212095	1641414	1637546
7km	90%	35000	4	282	1850862	178993	1641998	1614553
7km	90%	35000	4	178	2041771	223501	1804696	1762063
7km	90%	35000	4	196	1754305	177855	1558687	1475145
7km	90%	35000	4	174	2030098	207541	1797688	1679564
7km	90%	35000	4	180	1947128	189457	1739246	1580089
7km	90%	35000	4	164	2532796	217922	2302459	1743101
7km	90%	35000	4	213	2092987	213317	1860575	1724444
7km	90%	35000	4	183	2291537	245482	2020952	1751581
7km	90%	35000	4	303	2048627	193432	1840740	2075589
7km	90%	35000	4	165	1533563	151408	1367800	1349269
7km	90%	35000	4	157	1950741	253341	1670555	1548227
7km	90%	35000	4	190	2998383	260429	2717529	2145654
7km	90%	35000	4	201	2156351	210449	1930848	1848545
7km	90%	35000	4	134	1361611	151176	1203719	1510749
7km	90%	35000	4	240	1586032	171668	1394062	1517110
7km	90%	35000	4	152	1838627	211181	1612021	1456076
7km	90%	35000	4	181	2323990	257249	2050664	1729242
7km	90%	35000	4	174	1769064	205668	1542603	1580667
7km	90%	35000	4	189	2001313	202555	1784192	1763736
7km	90%	35000	4	176	2289835	220782	2048104	1726721
7km	90%	35000	4	234	1331928	155993	1160135	1270372
7km	90%	35000	4	237	2065446	199276	1850576	1759796
7km	90%	35000	4	278	2306266	232053	2054465	1602888
7km	90%	35000	4	170	1554381	188797	1347304	1482439
7km	90%	35000	4	190	2297939	252650	2020381	2066508
7km	90%	35000	4	181	1966780	179002	1774203	1555339
7km	90%	35000	4	158	2230479	257282	1958043	1748732
7km	90%	35000	4	196	1563985	167508	1385037	1518750
7km	90%	35000	4	218	1876019	189498	1672820	1639099
7km	90%	35000	4	217	2131520	232336	1883665	1694944
7km	90%	35000	4	193	2166182	231479	1902748	1644671
7km	90%	35000	4	156	1803913	198441	1589310	1436185
7km	90%	35000	4	175	1376402	177880	1173950	1528696
7km	90%	35000	4	214	1868292	208510	1646234	1626213
7km	90%	35000	4	192	2185959	211508	1959885	1724672
7km	90%	35000	4	188	2394023	261204	2105399	1709548
7km	90%	35000	4	236	2278556	205492	2062133	1875533
7km	90%	35000	4	228	1623438	175133	1438154	1497856
7km	90%	35000	4	174	2444492	233611	2172623	2084075
7km	90%	35000	4	180	1963081	169890	1776607	1626555
7km	90%	35000	4	210	2057916	197346	1847177	1771530
7km	90%	35000	4	152	1813110	191034	1611459	1539387
7km	90%	35000	4	256	2010032	206876	1779934	1862241
7km	90%	35000	4	167	2350610	255515	2084487	2007297
7km	90%	35000	4	198	1892377	198434	1678644	1502162
7km	90%	35000	4	154	1797283	185787	1598597	1513456
7km	90%	35000	4	129	1379582	159185	1208889	1226977
7km	90%	35000	4	292	1893009	175997	1704939	1512095
7km	90%	35000	4	236	1901495	160403	1719737	1658705
7km	90%	35000	4	162	1024994	150971	865689	1268334
7km	90%	35000	4	175	2258103	235813	1987355	1942159
7km	90%	35000	4	216	2953519	244616	2680937	2041655
7km	90%	35000	4	188	1880860	188670	1680546	1582149
7km	90%	35000	4	129	1549656	164552	1372864	1595851
7km	90%	35000	4	157	1706002	209252	1475208	1540806
7km	90%	35000	4	180	1475749	175503	1284121	1723614
7km	90%	35000	4	206	1845676	213402	1620797	1687394
7km	90%	35000	4	222	2292709	215468	2064660	1669782
7km	90%	35000	4	149	1698208	199733	1453713	1556613
7km	90%	35000	4	163	3181443	331958	2829053	2217921
7km	90%	35000	4	198	2173357	207309	1946843	1722050
7km	90%	35000	4	165	2111193	245400	1844050	1847262
7km	90%	35000	4	205	2558307	267102	2266124	2049735
7km	90%	35000	4	253	2576315	268491	2268600	2053396
7km	90%	35000	4	157	2183790	242285	1916593	1655459
7km	90%	35000	4	218	2472871	262487	2193303	2158048
7km	90%	35000	4	136	1866251	215712	1631415	1577857
7km	90%	35000	4	176	2379572	241974	2129173	1706016
7km	90%	35000	4	195	2012075	211931	1785629	1866868
7km	90%	35000	4	176	2097724	208297	1859167	1739934
7km	90%	35000	4	183	1859191	192024	1649610	1739051
7km	90%	35000	4	176	2447869	252001	2172936	2057422
7km	90%	35000	4	154	1849276	194184	1640226	1641729
7km	90%	35000	4	220	2199898	215051	1969929	1830356
7km	90%	35000	4	223	2675714	270494	2364601	2028867
7km	90%	35000	4	166	2220604	231332	1970663	1993479
7km	90%	35000	4	271	2231591	238444	1965945	1938994
7km	90%	35000	4	196	1840359	185950	1636463	1652068
7km	90%	35000	4	203	2914959	270643	2618218	1872545
7km	90%	35000	4	247	2838869	291159	2516047	1997755
7km	90%	35000	4	153	1678214	210136	1456115	1662080
7km	90%	35000	4	152	2426319	262950	2145021	1859650
7km	90%	35000	4	189	2170809	222784	1930389	1708478
7km	90%	35000	4	165	2031099	250469	1770036	1670940
7km	90%	35000	4	205	1881076	186951	1677092	1798502
7km	90%	35000	4	137	1783711	188233	1576998	1467914
7km	90%	35000	4	185	1853222	207329	1632843	1445119
7km	90%	35000	4	164	2443459	255664	2166767	1839839
7km	90%	35000	4	227	2232801	216143	2002046	1799677
7km	90%	35000	4	250	2027425	192764	1804726	1566318
7km	90%	35000	4	281	2300833	222278	2065639	1933466
7km	90%	35000	4	157	2029900	205461	1802526	1707947
7km	90%	35000	4	191	2462504	238245	2210081	2022545
7km	90%	35000	4	222	2647080	252575	2371724	2117008
7km	90%	35000	4	193	2199847	204639	1978870	1890733
7km	90%	35000	4	218	1589652	176597	1400102	1527913
7km	90%	35000	4	209	1780154	212267	1544556	1587187
7km	90%	35000	4	240	2660088	272253	2371847	2111920
7km	90%	35000	4	177	2430199	229297	2184350	1861057
7km	90%	35000	4	170	2447679	269955	2158559	1721887
7km	90%	35000	4	266	2283940	214030	2054601	1813054
7km	90%	35000	4	187	2011773	198268	1798615	1636798
7km	90%	35000	4	357	3504426	269155	3192555	2709208
7km	90%	35000	4	150	1560880	156385	1380063	1640062
7km	90%	35000	4	190	1743094	178095	1554854	1573854
7km	90%	35000	4	171	2520222	265793	2230995	1966050
7km	90%	35000	4	119	1279526	161945	1108631	1178427
7km	90%	35000	4	222	1934063	193732	1729988	1573825
7km	90%	35000	4	162	2045814	216126	1805213	1645866
7km	90%	35000	4	206	2593458	234229	2341122	1984146
7km	90%	35000	4	167	1757347	193463	1543540	1593925
7km	90%	35000	4	124	1431406	181681	1237116	1443154
7km	90%	35000	4	179	1464010	160209	1284534	1336542
7km	90%	35000	4	187	1703914	183032	1503485	1436715
7km	90%	35000	4	149	1831034	223319	1599449	1584190
7km	90%	35000	4	213	1565689	175785	1374259	1414260
7km	90%	35000	4	213	2135762	225224	1894476	1754198
7km	90%	35000	4	165	2163076	224067	1921440	1723714
7km	90%	35000	4	201	1955207	244439	1700117	1746898
7km	90%	35000	4	153	1808344	202268	1578048	1709813
7km	90%	35000	4	288	3245432	280132	2945421	2187826
7km	90%	35000	4	215	2487990	268610	2195372	2069485
7km	90%	35000	4	158	1763425	225987	1515345	1681521
7km	90%	35000	4	154	2361501	252137	2087936	1839831
7km	90%	35000	4	215	2072763	223508	1826964	1530302
7km	90%	35000	4	223	2402888	195227	2187423	1958682
7km	90%	35000	4	167	2499541	252835	2228897	1937324
7km	90%	35000	4	174	2060260	202540	1842292	1669755
7km	90%	35000	4	147	2196892	240189	1936036	1797044
7km	90%	35000	4	171	2045049	224055	1809060	1561198
7km	90%	35000	4	212	2697065	231054	2449821	2044433
7km	90%	35000	4	185	2036840	212894	1806905	1765185
7km	90%	35000	4	358	2667289	215400	2434162	1915448
7km	90%	35000	4	216	2737081	278355	2421303	1861285
7km	90%	35000	4	213	2170759	180607	1963615	1665686
7km	90%	35000	4	230	1895784	180452	1685119	1618591
7km	90%	35000	4	260	2094054	184234	1899070	1677451
7km	90%	35000	4	235	2326949	267406	2040386	1685302
7km	90%	35000	4	327	2023853	212346	1788377	1710701
7km	90%	35000	4	187	1913031	212019	1684013	1451129
7km	90%	35000	4	213	1925797	196262	1707242	1530818
7km	90%	35000	4	228	2981676	257956	2682738	2172529
7km	90%	35000	4	189	2835467	283842	2519610	1998843
7km	90%	35000	4	161	2017472	227036	1773194	1703710
7km	90%	35000	4	216	2007151	195512	1791843	1607735
7km	90%	35000	4	167	2119380	229855	1877502	1740346
7km	90%	35000	4	152	2401725	258795	2114732	1837424
7km	90%	35000	4	189	2140233	224947	1902298	1879946
7km	90%	35000	4	155	1802701	184834	1603787	1566651
7km	90%	35000	4	204	2207185	219673	1972646	1731339
7km	90%	35000	4	227	1883499	197914	1672854	1458160
7km	90%	35000	4	196	1413815	158886	1241738	1253809
7km	90%	35000	4	222	3033339	312532	2684177	2137232
7km	90%	35000	4	173	2637713	262012	2359736	2041843
7km	90%	35000	4	169	2003848	215407	1767765	1600319
7km	90%	35000	4	157	1770177	191942	1562744	1477147
7km	90%	35000	4	213	1739664	192939	1533768	1552473
7km	90%	35000	4	178	1867997	208659	1638302	1686227
7km	90%	35000	4	158	1252859	144617	1102083	1242585
7km	90%	35000	4	211	2551852	264292	2272358	1771463
7km	90%	35000	4	162	2087842	227634	1846037	1636367
7km	90%	35000	4	192	1680319	190418	1470989	1363780
7km	90%	35000	4	270	1932253	236465	1679028	1757495
7km	90%	35000	4	294	1954598	201817	1723536	1926550
7km	90%	35000	4	188	1994739	202292	1774594	1680656
7km	90%	35000	4	174	1681742	192785	1476315	1412254
7km	90%	35000	4	222	2353235	200090	2125321	1903877
7km	90%	35000	4	191	2696435	237191	2433246	1760274
7km	90%	35000	4	188	1970247	202554	1749141	1520723
7km	90%	35000	4	173	1936781	211725	1697762	1474938
7km	90%	35000	4	174	2305166	253870	2034320	1869067
7km	90%	35000	4	210	1508483	156904	1340240	1306494
7km	90%	35000	4	193	2219669	227932	1958915	1917773
7km	90%	35000	4	190	1781450	197746	1567788	1693365
7km	90%	35000	4	170	2211443	201494	1994635	1672662
7km	90%	35000	4	174	2071860	197312	1853640	1596951
7km	90%	35000	4	167	2274211	240605	1999264	1801174
7km	90%	35000	4	180	2111686	195334	1905484	1777157
7km	90%	35000	4	200	1972661	209323	1741063	1821575
7km	90%	35000	4	173	2553435	256636	2287538	1772445
7km	90%	35000	4	132	2664486	274291	2370382	1744965
7km	90%	35000	4	235	2547900	223541	2305668	2033310
7km	90%	35000	4	189	2031177	234585	1787039	1611539
7km	90%	35000	4	122	1140924	147466	985067	1207346
7km	90%	35000	4	312	2480543	228136	2228260	2067442
7km	90%	35000	4	158	1737849	203324	1518947	1620280
7km	90%	35000	4	160	1440293	173598	1255114	1478189
7km	90%	35000	4	212	1232561	140432	1081886	1323097
7km	90%	35000	4	142	2122776	245313	1864132	1788553
7km	90%	35000	4	179	1955094	192806	1746741	1484914
7km	90%	35000	4	222	3383164	287382	3072237	2382932
7km	90%	35000	4	149	2087508	243243	1805010	1706116
7km	90%	35000	4	191	2168785	222722	1911987	1672365
7km	90%	35000	4	209	2218595	210562	1989845	1822759
7km	90%	35000	4	151	1945911	213065	1714872	1490340
7km	90%	35000	4	211	2582934	251118	2314482	1919282
7km	90%	35000	4	221	2008437	171894	1821176	1569036
7km	90%	35000	4	361	3226091	313125	2887934	2023616
7km	90%	35000	4	191	2388669	206882	2168601	1605243
7km	90%	35000	4	192	2263032	208203	2037534	1770516
7km	90%	35000	4	213	2496127	252896	2218691	1942822
7km	90%	35000	4	177	2365286	253552	2096341	1801848
7km	90%	35000	4	213	1596977	192407	1388629	1494797
7km	90%	35000	4	223	2286431	220476	2053711	2196863
7km	90%	35000	4	199	1611331	187785	1407015	1516159
7km	90%	35000	4	258	2900273	278242	2597055	2172695
7km	90%	35000	4	188	1612225	162107	1426470	1587265
7km	90%	35000	4	181	2001160	209582	1780030	1592202
7km	90%	35000	4	219	2190235	247452	1921745	1928777
7km	90%	35000	4	171	2551045	315754	2208382	1893394
7km	90%	35000	4	124	1562140	187961	1356651	1293756
7km	90%	35000	4	271	2100019	223694	1864755	1590731
7km	90%	35000	4	224	1993535	200690	1766653	1818170
7km	90%	35000	4	247	1214111	143722	1052899	1492232
7km	90%	35000	4	180	2093795	220613	1860189	1834570
7km	90%	35000	4	274	2106599	216007	1859812	1809528
7km	90%	35000	4	164	2188355	234474	1933675	1600900
7km	90%	35000	4	186	2581605	239445	2314692	1962347
7km	90%	35000	4	160	1339514	154004	1152107	1487727
7km	90%	35000	4	152	1817412	219632	1578149	1494910
7km	90%	35000	4	156	2432891	249245	2169874	1794140
7km	90%	35000	4	177	2085087	212379	1857531	1536571
7km	90%	35000	4	244	2223367	187212	2005096	2031581
7km	90%	35000	4	191	1150305	137943	1003993	1348029
7km	90%	35000	4	146	2023075	218205	1788589	1661941
7km	90%	35000	4	159	2159561	235233	1910855	1572473
7km	90%	35000	4	130	2016165	202182	1791646	1592817
7km	90%	35000	4	177	2117280	220263	1867505	1882270
7km	90%	35000	4	205	1981841	190698	1772941	1769362
7km	90%	35000	4	158	2154299	214218	1918722	1809581
7km	90%	35000	4	238	1937933	209736	1699166	1553739
7km	90%	35000	4	274	1974472	203417	1759579	1665183
7km	90%	35000	4	129	1203868	153255	1041682	1087833
7km	90%	35000	4	207	2588608	215386	2350023	2031760
7km	90%	35000	4	156	2085117	220358	1841164	1594952
7km	90%	35000	4	174	2341940	252316	2023160	1910627
7km	90%	35000	4	188	3198405	336278	2839151	2216406
7km	90%	35000	4	254	3024705	281669	2724559	2046286
7km	90%	35000	4	169	2054311	236864	1804297	1554334
7km	90%	35000	4	177	2666229	268298	2385496	1897630
7km	90%	35000	4	146	2410991	245534	2139574	1674140
7km	90%	35000	4	239	3224076	309150	2898591	2321223
7km	90%	35000	4	154	2153995	224202	1904124	1872151
7km	90%	35000	4	213	2412961	204406	2186532	2039408
7km	90%	35000	4	129	1439491	170736	1253461	1449429
7km	90%	35000	4	150	1857408	197319	1649379	1602511
7km	90%	35000	4	189	2349579	245080	2089684	1680081
7km	90%	35000	4	160	1298315	125975	1157293	1437930
7km	90%	35000	4	191	2397995	248418	2129605	1848293
7km	90%	35000	4	220	1892885	211403	1657886	1759473
7km	90%	35000	4	180	2318559	223048	2076093	1807859
7km	90%	35000	4	173	2141759	217313	1906054	1868237
7km	90%	35000	4	212	2694184	250671	2424930	2116290
7km	90%	35000	4	268	3214801	287376	2893343	2456317
7km	90%	35000	4	256	2303952	212969	2075683	1671414
7km	90%	35000	4	134	2590450	303802	2239484	1851471
7km	90%	35000	4	215	1914268	210628	1692695	1629228
7km	90%	35000	4	116	1432528	171593	1245263	1219661
7km	90%	35000	4	220	2309022	229970	2069128	1659630
7km	90%	35000	4	224	1906206	208628	1665613	1810516
7km	90%	35000	4	209	2331598	212089	2090158	2120831
7km	90%	35000	4	297	2668588	239471	2404432	1903416
7km	90%	35000	4	188	1816574	203119	1598441	1589269
7km	90%	35000	4	220	1675622	180680	1477059	1552519
7km	90%	35000	4	145	1968427	214704	1735986	1764938
7km	90%	35000	4	288	1669094	156383	1503987	1478333
7km	90%	35000	4	203	2763971	293393	2417558	2000844
7km	90%	35000	4	235	2483864	217989	2235222	1775318
7km	90%	35000	4	179	2374775	228538	2125501	1961098
7km	90%	35000	4	121	1901188	200199	1690696	1602140
7km	90%	35000	4	193	2006239	222328	1766729	1707262
7km	90%	35000	4	184	2552855	270792	2263946	1985207
7km	90%	35000	4	196	1643404	186279	1443302	1608754
7km	90%	35000	4	189	2058970	195734	1851895	1753515
7km	90%	35000	4	213	2487055	264804	2179236	1936090
7km	90%	35000	4	199	2638412	258789	2365619	1951697
7km	90%	35000	4	192	2275793	234880	2030448	1696554
7km	90%	35000	4	165	2501179	267675	2214915	1875726
7km	90%	35000	4	157	2315475	218018	2076721	1802262
7km	90%	35000	4	247	2672160	279770	2338902	2090382
7km	90%	35000	4	244	2255950	239723	2002104	1933102
7km	90%	35000	4	214	2910488	264130	2617453	2404714
7km	90%	35000	4	247	2320741	222889	2057399	1962756
7km	90%	35000	4	185	1816721	203719	1597703	1486410
7km	90%	35000	4	213	2521847	278179	2220400	1961477
7km	90%	35000	4	157	2197830	219685	1963617	1784659
7km	90%	35000	4	241	1632828	172880	1439232	1450375
7km	90%	35000	4	169	2065801	225724	1822964	1774163
7km	90%	35000	4	194	2117290	252463	1844698	1914266
7km	90%	35000	4	117	1576344	181188	1378271	1386805
7km	90%	35000	4	119	1471817	182104	1259469	1499797
7km	90%	35000	4	212	2026062	205603	1805662	1608225
7km	90%	35000	4	191	2629154	307643	2279057	1861728
7km	90%	35000	4	193	1766444	204308	1546449	1689652
7km	90%	35000	4	166	2203916	261338	1917220	1886260
7km	90%	35000	4	299	2822981	259985	2544952	2098001
7km	90%	35000	4	268	2820189	294959	2504833	1836344
7km	90%	35000	4	162	1898110	187321	1695136	1551927
7km	90%	35000	4	308	2452633	245516	2189813	1930003
7km	90%	35000	4	166	2084473	231725	1814871	1729565
7km	90%	35000	4	212	2349793	230646	2106100	1926441
7km	90%	35000	4	199	1814733	155386	1642982	1474331
7km	90%	35000	4	188	2222131	215961	1991751	1606426
7km	90%	35000	4	245	2088425	230585	1818046	1893997
7km	90%	35000	4	150	2791296	302141	2466680	2051290
7km	90%	35000	4	174	1640479	185109	1445571	1635172
7km	90%	35000	4	146	2163157	227032	1920704	1674686
7km	90%	35000	4	220	2977594	269616	2665764	2248418
7km	90%	35000	4	124	1889537	231524	1643330	1536735
7km	90%	35000	4	174	2007730	234543	1751354	1546199
7km	90%	35000	4	226	2964544	267925	2669143	2101552
7km	90%	35000	4	185	1760350	192522	1544645	1523477
7km	90%	35000	4	184	1616199	159712	1447666	1516311
7km	90%	35000	4	210	1674173	208545	1453319	1695845
7km	90%	35000	4	294	2287618	253209	2002424	2197576
7km	90%	35000	4	210	2483314	272677	2193974	2047044
7km	90%	35000	4	222	2521825	265361	2204454	1790861
7km	90%	35000	4	235	2390923	227280	2134290	2225588
7km	90%	35000	4	220	2931156	294014	2601420	2164432
7km	90%	35000	4	186	2120046	190214	1907885	1601446
7km	90%	35000	4	177	1776259	188534	1567101	1586277
7km	90%	35000	4	201	2163169	192655	1941178	1635630
7km	90%	35000	4	217	2457033	254319	2170679	1972896
7km	90%	35000	4	326	2319882	259934	2043026	1902039
7km	90%	35000	4	178	1627749	173807	1436895	1841748
7km	90%	35000	4	141	2044324	211017	1808701	1740341
7km	90%	35000	4	212	1828082	202545	1586502	1708272
7km	90%	35000	4	176	2192456	224084	1947214	1818693
7km	90%	35000	4	149	1661716	179277	1464286	1378221
7km	90%	35000	4	248	3029185	281304	2728867	2286377
7km	90%	35000	4	150	2153854	224181	1912001	1722510
7km	90%	35000	4	154	2413979	261576	2134803	1752547
7km	90%	35000	4	175	2457059	243564	2182579	1958978
7km	90%	35000	4	252	1930660	199756	1719002	1768155
7km	90%	35000	4	296	2957168	289249	2642372	2179638
7km	90%	35000	4	143	2172710	279961	1875539	1772576
7km	90%	35000	4	229	2212127	243085	1951981	1702847
7km	90%	35000	4	152	1482488	175380	1284153	1564642
7km	90%	35000	4	170	1644622	190227	1443644	1771599
7km	90%	35000	4	221	3502795	305921	3151257	2306900
7km	90%	35000	4	169	2024907	219092	1789791	1836332
7km	90%	35000	4	208	2137471	233832	1882650	1752186
7km	90%	35000	4	154	2344464	217521	2103583	1865023
7km	90%	35000	4	290	2389320	227233	2142130	2031036
7km	90%	35000	4	253	2304628	238965	2049002	2018185
7km	90%	35000	4	150	2272091	253781	1998565	1663290
7km	90%	35000	4	214	1596483	187593	1387592	1437564
7km	90%	35000	4	179	1692599	196130	1475912	1573421
7km	90%	35000	4	160	2081853	222485	1839525	1644475
7km	90%	35000	4	225	2051058	211334	1821644	1706390
7km	90%	35000	4	143	1834053	192519	1630255	1623694
7km	90%	35000	4	168	2444584	276044	2145298	1951985
7km	90%	35000	4	227	1976140	205651	1750588	1633696
7km	90%	35000	4	197	2481359	207745	2244151	1869641
7km	90%	35000	4	200	2356217	234551	2099310	1865640
7km	90%	35000	4	134	2160632	245999	1871489	1560791
7km	90%	35000	4	179	2292226	216437	2052170	2039737
7km	90%	35000	4	241	2413727	290657	2096435	2076722
7km	90%	35000	4	179	1890178	211348	1664275	1604763
7km	90%	35000	4	189	1893089	215591	1663734	1700544
7km	90%	35000	4	164	1391582	155855	1222996	1512007
7km	90%	35000	4	187	2674217	270842	2383492	1706824
7km	90%	35000	4	238	1960625	241083	1698215	1652389
7km	90%	35000	4	180	2329580	248153	2058884	1952342
7km	90%	35000	4	207	2428055	250063	2160743	1971040
7km	90%	35000	4	170	2931243	298563	2599566	1947341
7km	90%	35000	4	211	2085539	231244	1836895	1670609
7km	90%	35000	4	169	2064016	234039	1812323	1659565
7km	90%	35000	4	291	1973355	200051	1761856	1494981
7km	90%	35000	4	174	1696156	209936	1471404	1574157
7km	90%	35000	4	224	2945416	253061	2634079	2225533
7km	90%	35000	4	170	2096480	224305	1848778	1720440
7km	90%	35000	4	265	2337388	256924	2060677	1710203
7km	90%	35000	4	217	2464046	220898	2223164	1935450
7km	90%	35000	4	251	2136894	216530	1904173	1617211
7km	90%	35000	4	146	1773469	201495	1552861	1533199
7km	90%	35000	4	212	2014048	224402	1776219	1928723
7km	90%	35000	4	199	2022876	221783	1787449	1762721
7km	90%	35000	4	196	2296720	243164	2033884	1714237
7km	90%	35000	4	144	1469527	155465	1290318	1477192
7km	90%	35000	4	194	3145199	307876	2802259	2477299
7km	90%	35000	4	207	1891924	204050	1667227	1816284
7km	90%	35000	4	166	2721918	261795	2433939	2066369
7km	90%	35000	4	176	1596565	168944	1417838	1519492
7km	90%	35000	4	202	1637653	192595	1412283	1712592
7km	90%	35000	4	211	2948908	238656	2691094	2083696
7km	90%	35000	4	167	2392013	268466	2109356	1614304
7km	90%	35000	4	162	2527449	278243	2233542	1784416
7km	90%	35000	4	204	2509117	242250	2245120	1929680
7km	90%	35000	4	175	2130995	224229	1885883	1703903
7km	90%	35000	4	168	1682035	189938	1481048	1534771
7km	90%	35000	4	154	1911533	224910	1666306	1459522
7km	90%	35000	4	216	2345600	251402	2070023	2044718
7km	90%	35000	4	306	1864355	198682	1631454	1689819
7km	90%	35000	4	185	3016352	329027	2669429	2098113
7km	90%	35000	4	182	3097131	334412	2733774	2065051
7km	90%	35000	4	160	2142189	204196	1905952	1801702
7km	90%	35000	4	220	2453817	259554	2183054	1843994
7km	90%	35000	4	215	2599346	248575	2337556	1795119
7km	90%	35000	4	181	1877982	197315	1670154	1514099
7km	90%	35000	4	191	2050071	226561	1810141	1719332
7km	90%	35000	4	144	1568028	176382	1374454	1305054
7km	90%	35000	4	172	2080058	195535	1869105	1616691
7km	90%	35000	4	180	2877186	299679	2552350	1796937
7km	90%	35000	4	142	1944635	226863	1702633	1583046
7km	90%	35000	4	220	2434665	236505	2183545	1651668
7km	90%	35000	4	196	2015965	220137	1779493	1659004
7km	90%	35000	4	194	2400005	240836	2140445	1634134
7km	90%	35000	4	197	2224565	246116	1945209	1704783
7km	90%	35000	4	133	1855958	223921	1616754	1716737
7km	90%	35000	4	198	1912166	197965	1690766	1672536
7km	90%	35000	4	196	2272801	222053	2025162	2107258
7km	90%	35000	4	191	1921239	184411	1711603	1778941
7km	90%	35000	4	176	2383697	240891	2129278	1919683
7km	90%	35000	4	168	1943704	222242	1708172	1716289
7km	90%	35000	4	247	2299842	264319	2010779	2044473
7km	90%	35000	4	135	1612592	168096	1423048	1456678
7km	90%	35000	4	203	2265286	230780	2019527	1668199
7km	90%	35000	4	216	2545847	252743	2277965	1846569
7km	90%	35000	4	189	2179900	231167	1933730	1560028
7km	90%	35000	4	149	2152431	194524	1946458	1706745
7km	90%	35000	4	140	1931243	210948	1702018	1774737
7km	90%	35000	4	198	2220628	227994	1979515	1915616
7km	90%	35000	4	230	2074827	228991	1824978	1885533
7km	90%	35000	4	210	2311836	200362	2094925	2107600
7km	90%	35000	4	243	2829273	260570	2553057	2072036
7km	90%	35000	4	184	1897839	201927	1682219	1556806
7km	90%	35000	4	298	2828823	285346	2519590	2077427
7km	90%	35000	4	286	2271251	210507	2042098	1998197
7km	90%	35000	4	198	2117120	239206	1845218	2042954
7km	90%	35000	4	173	1821290	204922	1600577	1811427
7km	90%	35000	4	134	2272153	235922	2020403	1638424
7km	90%	35000	4	239	2275461	254969	1995113	1791232
7km	90%	35000	4	224	2982729	308804	2651120	2368164
7km	90%	35000	4	209	2185371	190133	1977196	1749236
7km	90%	35000	4	204	2011614	243654	1737326	1509268
7km	90%	35000	4	211	2466473	235715	2210883	1876727
7km	90%	35000	4	168	2874001	292947	2548612	2027116
7km	90%	35000	4	206	2840608	270666	2551793	2232346
7km	90%	35000	4	127	1949931	203169	1735284	1641572
7km	90%	35000	4	174	2045533	245338	1760821	1763654
7km	90%	35000	4	111	1620409	183620	1427195	1656228
7km	90%	35000	4	155	1833820	192321	1602277	1599143
7km	90%	35000	4	212	2571229	208829	2347998	1886675
7km	90%	35000	4	170	2118400	227973	1877536	1824384
7km	90%	35000	4	198	2272856	255206	2002938	1944089
7km	90%	35000	4	191	2224039	184382	2020169	1719329
7km	90%	35000	4	215	2188701	208585	1967365	1803801
7km	90%	35000	4	197	2319449	226885	2054683	1760133
7km	90%	35000	4	222	2187835	229949	1947115	1750538
7km	90%	35000	4	267	2930907	294971	2609710	2191823
7km	90%	35000	4	316	2247149	239573	1991959	1826955
7km	90%	35000	4	180	2168325	234915	1910443	1629387
7km	90%	35000	4	247	2075657	197039	1863947	1805412
7km	90%	35000	4	211	2370418	202871	2146857	1881607
7km	90%	35000	4	184	1636942	185177	1441654	1498848
7km	90%	35000	4	199	2340546	197574	2130028	2070764
7km	90%	35000	4	275	2266743	224841	2014106	1832484
7km	90%	35000	4	223	2581157	255426	2302826	1926656
7km	90%	35000	4	196	3152667	279062	2839834	2386391
7km	90%	35000	4	204	2776109	283030	2469589	2171506
7km	90%	35000	4	220	1929656	193814	1714536	1701541
7km	90%	35000	4	180	2010373	202644	1792145	1583865
7km	90%	35000	4	247	1979493	202178	1759423	1592711
7km	90%	35000	4	170	2891789	274189	2600903	2198100
7km	90%	35000	4	157	1995007	232255	1750910	1605913
7km	90%	35000	4	198	2157948	218264	1919546	1618297
7km	90%	35000	4	259	2142264	219476	1910972	1780400
7km	90%	35000	4	194	2294772	249254	2016203	1668467
7km	90%	35000	4	161	1892592	227751	1648890	1741515
7km	90%	35000	4	230	2106132	240346	1848120	1804547
7km	90%	35000	4	182	1648384	175105	1464810	1450723
7km	90%	35000	4	184	2264532	226131	2017605	1784275
7km	90%	35000	4	154	1779225	183384	1585168	1714926
7km	90%	35000	4	290	2273566	231116	2025642	1830064
7km	90%	35000	4	190	2740775	278731	2436279	2280724
7km	90%	35000	4	200	1954702	205604	1732440	1587182
7km	90%	35000	4	308	2316692	240820	2049832	1828033
7km	90%	35000	4	214	2388477	233268	2136740	1790196
7km	90%	35000	4	210	1685978	177652	1488134	1401736
7km	90%	35000	4	183	2517344	260874	2232438	1960325
7km	90%	35000	4	152	2401295	274018	2104300	1695351
7km	90%	35000	4	272	1361510	152000	1186215	1299455
7km	90%	35000	4	238	1660933	164133	1489028	1598090
7km	90%	35000	4	182	2360893	260717	2083208	1676538
7km	90%	35000	4	193	2550460	274413	2254609	1709698
7km	90%	35000	4	193	2037593	237230	1780939	1898131
7km	90%	35000	4	207	2223583	245435	1956450	1896643
7km	90%	35000	4	154	1847632	205474	1617486	1645969
7km	90%	35000	4	140	2313656	233844	2058162	1934230
7km	90%	35000	4	181	2888548	267504	2588761	2055942
7km	90%	35000	4	178	1940948	215690	1713080	1741177
7km	90%	35000	4	177	3020371	339144	2660887	2188882
7km	90%	35000	4	186	2410361	258182	2132017	2403157
7km	90%	35000	4	148	2092846	215245	1858431	1887512
7km	90%	35000	4	163	2563900	305469	2238800	1918528
7km	90%	35000	4	242	2936328	269648	2639104	1828712
7km	90%	35000	4	171	2438726	247659	2166129	1987024
7km	90%	35000	4	136	2099834	230950	1848758	1508774
7km	90%	35000	4	146	1243156	162731	1067542	1475712
7km	90%	35000	4	126	2263443	228419	2023335	1775489
7km	90%	35000	4	175	2247101	235247	1996067	2109340
7km	90%	35000	4	170	2482581	224114	2231285	1946169
7km	90%	35000	4	190	3068784	291861	2753025	1968139
7km	90%	35000	4	267	2922705	254611	2628993	1958478
7km	90%	35000	4	142	1788778	187395	1586776	1573933
7km	90%	35000	4	142	1910467	220640	1671946	1455039
7km	90%	35000	4	206	2296371	218877	2050436	1849989
7km	90%	35000	4	129	1095924	144892	940924	1149324
7km	90%	35000	4	182	2612113	239084	2354299	1817428
7km	90%	35000	4	221	2160741	219778	1912952	1905182
7km	90%	35000	4	180	1705416	193144	1498261	1441706
7km	90%	35000	4	177	2655985	257325	2372486	2054756
7km	90%	35000	4	170	1871486	204461	1649032	1747898
7km	90%	35000	4	151	2677463	315573	2348000	1945429
7km	90%	35000	4	160	1661532	189482	1434972	1502909
7km	90%	35000	4	192	2276085	245930	2003487	1712464
7km	90%	35000	4	180	2326956	278474	2016001	1850121
7km	90%	35000	4	201	2818230	285718	2511059	1967879
7km	90%	35000	4	191	2554067	266798	2268922	1957677
7km	90%	35000	4	138	2376150	256416	2107185	1809027
7km	90%	35000	4	182	2054877	204958	1834149	1483306
7km	90%	35000	4	198	1947593	206714	1719359	1888878
7km	90%	35000	4	200	2342680	239209	2085287	2013298
7km	90%	35000	4	143	1554363	186886	1359183	1369258
7km	90%	35000	4	204	1760832	193680	1551833	1823914
7km	90%	35000	4	380	2527062	203942	2305471	2035959
7km	90%	35000	4	160	1781114	182906	1577344	1344816
7km	90%	35000	4	202	2496974	249251	2218722	2029561
7km	90%	35000	4	171	2138644	238952	1880326	1671844
7km	90%	35000	4	198	2199529	239195	1946853	1737443
7km	90%	35000	4	145	2566554	273171	2270672	1639954
7km	90%	35000	4	204	1913948	203296	1698749	1783541
7km	90%	35000	4	149	1975977	205677	1746454	1795858
7km	90%	35000	4	193	2509792	273977	2213280	1875785
7km	90%	35000	4	186	1810982	192849	1602718	1501616
7km	90%	35000	4	142	1884064	175903	1687587	1456178
7km	90%	35000	4	172	1611579	169684	1430336	1474340
7km	90%	35000	4	174	1672568	191466	1469890	1645044
7km	90%	35000	4	176	2209113	209931	1986214	1627479
7km	90%	35000	4	132	1092312	138783	935239	1188266
7km	90%	35000	4	201	2015155	233121	1752147	1922789
7km	90%	35000	4	200	2227330	215566	1997916	1830230
7km	90%	35000	4	207	2446177	241740	2187291	1835617
7km	90%	35000	4	216	2270167	230660	2026541	1822600
7km	90%	35000	4	214	2053320	220375	1823188	1519272
7km	90%	35000	4	163	1971514	224707	1735602	1858047
7km	90%	35000	4	252	2792568	243098	2525524	2087780
7km	90%	35000	4	249	1868868	204410	1655662	1613829
7km	90%	35000	4	142	1697696	177266	1489512	1475441
7km	90%	35000	4	179	1824708	199304	1607118	1804557
7km	90%	35000	4	186	1676615	181824	1480455	1587977
7km	90%	35000	4	149	2831000	321428	2485785	2019498
7km	90%	35000	4	208	1590177	180513	1388363	1494300
7km	90%	35000	4	234	2237720	255164	1956713	1657023
7km	90%	35000	4	156	1841625	171095	1647406	1680882
7km	90%	35000	4	158	2329177	247980	2060422	1685864
7km	90%	35000	4	228	2039942	221531	1792611	1556882
7km	90%	35000	4	175	2155777	221967	1908801	1730919
7km	90%	35000	4	227	2378442	257916	2094511	1961525
7km	90%	35000	4	232	3073856	232503	2831072	2082923
7km	90%	35000	4	219	2115444	238190	1863521	1526442
7km	90%	35000	4	178	2697513	279366	2386230	1749632
7km	90%	35000	4	130	2114511	245450	1848602	1690752
7km	90%	35000	4	192	2515826	304501	2197036	1934016
7km	90%	35000	4	245	2272053	238464	2022353	1759971
7km	90%	35000	4	138	1328185	155776	1152549	1541391
7km	90%	35000	4	161	2537622	249725	2259197	1814462
7km	90%	35000	4	164	1840059	204183	1621590	1504707
7km	90%	35000	4	169	1889803	199779	1661404	1609505
7km	90%	35000	4	164	2061128	210701	1835849	1704957
7km	90%	35000	4	202	2162560	230691	1910914	1606732
7km	90%	35000	4	273	2301502	247112	2027010	1984258
7km	90%	35000	4	159	1698879	232428	1453099	1486640
7km	90%	35000	4	155	2211102	233369	1946702	1809440
7km	90%	35000	4	172	2037660	217443	1804760	1582494
7km	90%	35000	4	289	2203041	219533	1955955	2051905
7km	90%	35000	4	190	2333190	248313	2062957	1982478
7km	90%	35000	4	272	1908406	199634	1692957	1625125
7km	90%	35000	4	171	1416117	166213	1232534	1547833
7km	90%	35000	4	157	2690477	312599	2361395	1966019
7km	90%	35000	4	227	1964576	218367	1716673	1651084
7km	90%	35000	4	273	2544518	199139	2312188	2191469
7km	90%	35000	4	157	1592020	170766	1403274	1369183
7km	90%	35000	4	216	2063013	192874	1853876	1817886
7km	90%	35000	4	141	2076030	235547	1819655	1774439
7km	90%	35000	4	272	1729862	209679	1495645	1589238
7km	90%	35000	4	220	2509404	233486	2247147	2132797
7km	90%	35000	4	255	2234782	241192	1967204	1809258
7km	90%	35000	4	258	2956740	264980	2674749	2107261
7km	90%	35000	4	213	3027448	289940	2724748	2209352
7km	90%	35000	4	222	2016010	185491	1820589	1669054
7km	90%	35000	4	186	2304823	217939	2071964	2187562
7km	90%	35000	4	205	2157619	214809	1924289	1685098
7km	90%	35000	4	364	2530090	238233	2275110	1954892
7km	90%	35000	4	174	2307394	254577	2032707	1780880
7km	90%	35000	4	243	2503678	254330	2238819	2000256
7km	90%	35000	4	177	2598676	258394	2310385	1777265
7km	90%	35000	4	128	2176260	240921	1923842	1682583
7km	90%	35000	4	169	2253828	214550	2023841	1956949
7km	90%	35000	4	173	1986113	223087	1738335	1873468
7km	90%	35000	4	149	1814135	208076	1577438	1614781
7km	90%	35000	4	183	2524690	238785	2270055	1945617
7km	90%	35000	4	187	2784084	322962	2432454	1853605
7km	90%	35000	4	220	1608930	189413	1410781	1596398
7km	90%	35000	4	141	2105613	226316	1860064	1577997
7km	90%	35000	4	171	2110858	196365	1899044	1575156
7km	90%	35000	4	189	2389223	251011	2119872	1844519
7km	90%	35000	4	205	1734318	185234	1539485	1708026
7km	90%	35000	4	145	1625328	161980	1456068	1515827
7km	90%	35000	4	162	1549721	169975	1361008	1530429
7km	90%	35000	4	192	1489459	157130	1325813	1570874
7km	90%	35000	4	194	2883095	268267	2574434	2008425
7km	90%	35000	4	201	2004776	209699	1767354	1636186
7km	90%	35000	4	192	2464117	276249	2174543	1738196
7km	90%	35000	4	256	2673589	256254	2402522	1963426
7km	90%	35000	4	227	2322984	226559	2078371	1961672
7km	90%	35000	4	196	2216960	244045	1946109	1684056
7km	90%	35000	4	222	2280736	200423	2063849	1914204
7km	90%	35000	4	177	1691505	177887	1496820	1482758
7km	90%	35000	4	114	1896466	208929	1665178	1607893
7km	90%	35000	4	150	2595885	266843	2313826	1868729
7km	90%	35000	4	222	1853343	189344	1652165	1474801
7km	90%	35000	4	156	1898026	221259	1652905	1552708
7km	90%	35000	4	220	2170593	194673	1956821	1925668
7km	90%	35000	4	185	2166494	231336	1919228	1943169
7km	90%	35000	4	238	1766679	193524	1550542	1726719
7km	90%	35000	4	162	2050286	196456	1823039	1690817
7km	90%	35000	4	216	1802389	190320	1595169	1742095
7km	90%	35000	4	145	1612049	214826	1384951	1471004
7km	90%	35000	4	176	1835452	193452	1630693	1585878
7km	90%	35000	4	145	2528348	282645	2228844	1757645
7km	90%	35000	4	209	2668930	235686	2419512	2013359
7km	90%	35000	4	239	2334688	261844	2061793	1783954
7km	90%	35000	4	337	2498392	262022	2218090	1834456
7km	90%	35000	4	182	2694851	301731	2351196	2108224
7km	90%	35000	4	175	1718518	232666	1470720	1873148
7km	90%	35000	4	220	1647096	176885	1439853	1905333
7km	90%	35000	4	193	1859800	190914	1646011	1545000
7km	90%	35000	4	440	1961500	199060	1749802	1882486
7km	90%	35000	4	214	2262949	261799	1979720	2011001
7km	90%	35000	4	189	1945304	224198	1702125	1780131
7km	90%	35000	4	252	2187529	208988	1954185	1783419
7km	90%	35000	4	224	2466743	275482	2172226	1847215
7km	90%	35000	4	208	3003720	289210	2692417	1892080
7km	90%	35000	4	205	2536533	220269	2287190	1936415
7km	90%	35000	4	193	1950500	209783	1704401	1965071
7km	90%	35000	4	175	2103378	188337	1889071	1799203
7km	90%	35000	4	187	1570365	167064	1392398	1491694
7km	90%	35000	4	213	3111949	301893	2785613	2380098
7km	90%	35000	4	182	2369093	239027	2099531	1744744
7km	90%	35000	4	217	1732280	191468	1516043	1713748
7km	90%	35000	4	186	1919278	191883	1703986	1560881
7km	90%	35000	4	128	1923360	215029	1698564	1428515
7km	90%	35000	4	255	2272360	222930	2019838	1897757
7km	90%	35000	4	172	2311583	236459	2039499	1728042
7km	90%	35000	4	243	1982401	205676	1758646	1805860
7km	90%	35000	4	229	2383786	236796	2108789	1753102
7km	90%	35000	4	276	2106234	192443	1894985	1658541
7km	90%	35000	4	154	1492795	172107	1309921	1259935
7km	90%	35000	4	321	2699624	251720	2436475	2073792
7km	90%	35000	4	163	2274088	266448	1986742	1681962
7km	90%	35000	4	173	1730794	183417	1538892	1528588
7km	90%	35000	4	194	1918357	191284	1712971	1436273
7km	90%	35000	4	197	2714311	274580	2421970	1869305
7km	90%	35000	4	221	1705503	196003	1488710	1549711
7km	90%	35000	4	169	2055023	220603	1814191	1716314
7km	90%	35000	4	183	2487034	242645	2224541	2016649
7km	90%	35000	4	185	2896446	299177	2569698	2092391
7km	90%	35000	4	169	2056282	225494	1817909	1576523
7km	90%	35000	4	204	2424408	239478	2170714	1896258
7km	90%	35000	4	138	3069817	283952	2771939	1693085
7km	90%	35000	4	241	2012561	225277	1774607	1648016
7km	90%	35000	4	204	2132254	235791	1881552	1838162
7km	90%	35000	4	187	2228146	202160	1994135	1727984
7km	90%	35000	4	165	1815810	187403	1604968	1718383
7km	90%	35000	4	150	1844174	197723	1633066	1639596
7km	90%	35000	4	224	2020822	216374	1780618	1659075
7km	90%	35000	4	226	2406812	214109	2164562	1813761
7km	90%	35000	4	237	1999369	216107	1761168	1836539
7km	90%	35000	4	208	2144397	228320	1900479	1803958
7km	90%	35000	4	237	2199512	231142	1950717	1642802
7km	90%	35000	4	151	1792397	213551	1559439	1609109
7km	90%	35000	4	235	2200177	233650	1944471	1986582
7km	90%	35000	4	296	2203881	227608	1935091	1906459
7km	90%	35000	4	242	3143436	253283	2863694	2131122
7km	90%	35000	4	174	1914247	186851	1716743	1484447
7km	90%	35000	4	162	1595773	192867	1384413	1659008
7km	90%	35000	4	185	2952043	306835	2617958	2028485
7km	90%	35000	4	206	1840969	212394	1598925	1609680
7km	90%	35000	4	152	1988323	226707	1744046	1811794
7km	90%	35000	4	158	1571979	182978	1358310	1545110
7km	90%	35000	4	159	2037725	189247	1830894	1544606
7km	90%	35000	4	301	1714640	181439	1521368	1699091
7km	90%	35000	4	161	2165709	199948	1938964	1684331
7km	90%	35000	4	204	1985710	191145	1771422	1614113
7km	90%	35000	4	147	1844183	215564	1614010	1626486
7km	90%	35000	4	310	2404147	237105	2140860	2076281
7km	90%	35000	4	201	2204774	229474	1956393	1907192
7km	90%	35000	4	159	2050156	210466	1825768	1674446
7km	90%	35000	4	172	2062540	224025	1815511	1732336
7km	90%	35000	4	250	1530687	162661	1351713	1490665
7km	90%	35000	4	234	2305541	236250	2050374	1816961
7km	90%	35000	4	152	1818508	211174	1589641	1579306
7km	90%	35000	4	206	2607137	261339	2321152	1718019
7km	90%	35000	4	146	2093742	231339	1844641	1696113
7km	90%	35000	4	237	2336335	235476	2081381	1857860
7km	90%	35000	4	201	1658603	175797	1464881	1367784
7km	90%	35000	4	256	2134693	205967	1911378	1863302
7km	90%	35000	4	198	2538093	279262	2240183	1881551
7km	90%	35000	4	173	1809458	189593	1601210	1654900
7km	90%	35000	4	210	2756209	261354	2476952	2202559
7km	90%	35000	4	185	1860259	187015	1656471	1620204
7km	90%	35000	4	222	2089753	211224	1859729	1539212
7km	90%	35000	4	165	2001568	189776	1798097	1707845
7km	90%	35000	4	254	1786318	181167	1587177	1772550
7km	90%	35000	4	171	2192010	238907	1933489	1668266
7km	90%	35000	4	154	2616337	226487	2369055	1752039
7km	90%	35000	4	287	2819221	247272	2546729	2296294
7km	90%	35000	4	189	1592745	207828	1361841	1643979
7km	90%	35000	4	136	1706251	175352	1512488	1496007
7km	90%	35000	4	234	2218895	220782	1979641	1723165
7km	90%	35000	4	145	1884467	190922	1680482	1594013
7km	90%	35000	4	164	1581593	185727	1385791	1585144
7km	90%	35000	4	193	2046010	251776	1777460	1584100
7km	90%	35000	4	159	2202982	241133	1937885	1897123
7km	90%	35000	4	164	1781361	202312	1560717	1454000
7km	90%	35000	4	208	2073053	225498	1830787	1691811
7km	90%	35000	4	323	2785317	245254	2514846	1988523
7km	90%	35000	4	134	1786409	197257	1575360	1491507
7km	90%	35000	4	238	2602767	219334	2361298	1842961
7km	90%	35000	4	237	1356279	144953	1194926	1437209
7km	90%	35000	4	246	1879864	185777	1684864	1649903
7km	90%	35000	4	166	2281165	251650	2006055	1928040
7km	90%	35000	4	216	2315510	226057	2059767	1792488
7km	90%	35000	4	169	1963988	195827	1747734	1570420
7km	90%	35000	4	231	2705717	276131	2395805	2090172
7km	90%	35000	4	130	2302009	252460	2036046	1680569
7km	90%	35000	4	152	2765214	253884	2497288	1850615
7km	90%	35000	4	211	1958707	192375	1751281	1696651
7km	90%	35000	4	195	2399892	240276	2127070	1758292
7km	90%	35000	4	156	1674520	212285	1441746	1419119
7km	90%	35000	4	138	2395246	267493	2105599	1997515
7km	90%	35000	4	186	2428536	281711	2134289	1806131
7km	90%	35000	4	161	1942225	203639	1714196	1715609
7km	90%	35000	4	152	1879457	213926	1636608	1653638
7km	90%	35000	4	198	2190549	232880	1937247	1946385
7km	90%	35000	4	239	2771497	261554	2492809	2102367
7km	90%	35000	4	200	2132826	232224	1890413	1519262
7km	90%	35000	4	157	2360696	238932	2102009	1987086
7km	90%	35000	4	176	2285952	209054	2046304	1881600
7km	90%	35000	4	161	2348931	221231	2107307	1736135
7km	90%	35000	4	190	2317063	252571	2045383	1980636
7km	90%	35000	4	188	2094830	195443	1877225	1608971
7km	90%	35000	4	150	1399633	168420	1223194	1268281
7km	90%	35000	4	261	2216477	236586	1947804	1777931
7km	90%	35000	4	211	2653790	284134	2348832	2049954
7km	90%	35000	4	186	2013102	195015	1806492	1728855
7km	90%	35000	4	158	2469806	263034	2189009	1849622
7km	90%	35000	4	227	2776651	235800	2519703	2063755
7km	90%	35000	4	186	2731327	282648	2409519	2050455
7km	90%	35000	4	169	1789834	198958	1584236	1693938
7km	90%	35000	4	215	2299800	206567	2082139	1632899
7km	90%	35000	4	252	2023194	210353	1788347	1624148
7km	90%	35000	4	206	2809100	277228	2516332	1967815
7km	90%	35000	4	185	2201539	246181	1944690	1525363
7km	90%	35000	4	248	1853316	182516	1654207	1662464
7km	90%	35000	4	217	1882329	173754	1686580	1912692
7km	90%	35000	4	199	1405684	168008	1217865	1386265
7km	90%	35000	4	214	2532300	243415	2255080	1926516
7km	90%	35000	4	146	1889093	189394	1680725	1737188
7km	90%	35000	4	200	2266639	238387	2006871	1763902
7km	90%	35000	4	298	2173997	174592	1973784	1785143
7km	90%	35000	4	209	1948947	205996	1729569	1624755
7km	90%	35000	4	210	2726818	295468	2406726	2191419
7km	90%	35000	4	218	2307691	230958	2054664	1867158
7km	90%	35000	4	212	1904531	219410	1664851	1485058
7km	90%	35000	4	144	2152647	215093	1907342	1741896
7km	90%	35000	4	162	1936698	235549	1677068	1549378
7km	90%	35000	4	189	1922454	200300	1705073	1535253
7km	90%	35000	4	188	2125537	245551	1866742	1668070
7km	90%	35000	4	167	1464040	161629	1292964	1463498
7km	90%	35000	4	186	1983477	216779	1738483	1637250
7km	90%	35000	4	234	2483448	267665	2187021	1779168
7km	90%	35000	4	172	2720064	260032	2417316	1997797
7km	90%	35000	4	267	2189117	194952	1984929	1911342
7km	90%	35000	4	181	2117910	220434	1880221	2024601
7km	90%	35000	4	194	2457278	227072	2198886	1848034
7km	90%	35000	4	244	2109075	223240	1868223	1858555
7km	90%	35000	4	162	2078792	204389	1846695	1833796
7km	90%	35000	4	140	1735290	201565	1522679	1483558
7km	90%	35000	4	172	2903805	299935	2574280	1938920
7km	90%	35000	4	281	1583767	156195	1415510	1550659
7km	90%	35000	4	210	2682348	221083	2445514	2057548
7km	90%	35000	4	191	2229941	210927	2002900	2068010
7km	90%	35000	4	213	2259213	224250	2019011	1855911
7km	90%	35000	4	213	1901998	211243	1676150	1572027
7km	90%	35000	4	159	1993904	194501	1784592	1672978
7km	90%	35000	4	295	2501211	272262	2208450	2088155
7km	90%	35000	4	294	2310887	210718	2080397	1665904
7km	90%	35000	4	302	2814036	269050	2509097	1866412
7km	90%	35000	4	180	1871057	200246	1659347	1623459
7km	90%	35000	4	175	2006955	215998	1776391	1511578
7km	90%	35000	4	204	2466861	256760	2187608	1968663
7km	90%	35000	4	146	1893459	208917	1666789	1541233
7km	90%	35000	4	200	2525680	238535	2267765	1842666
7km	90%	35000	4	159	1939527	207989	1703509	1540975
7km	90%	35000	4	203	1718144	195515	1501423	1550902
7km	90%	35000	4	227	2677052	283414	2350994	1955559
7km	90%	35000	4	167	2090290	204264	1874705	1583410
7km	90%	35000	4	165	1937267	208361	1708639	1462119
7km	90%	35000	4	222	2006216	187187	1795739	1737774
7km	90%	35000	4	176	1603890	176293	1412158	1514597
7km	90%	35000	4	177	1969197	243786	1707860	1558068
7km	90%	35000	4	133	2301564	222848	2057102	1578333
7km	90%	35000	4	215	2250573	211029	2024598	1948752
7km	90%	35000	4	212	1872433	182246	1675271	1665033
7km	90%	35000	4	134	2082604	215337	1854699	1756307
7km	90%	35000	4	133	1366612	177903	1181869	1269895
7km	90%	35000	4	173	2296597	235233	2044651	1835909
7km	90%	35000	4	199	1862035	195068	1642814	1586262
7km	90%	35000	4	201	2020281	216452	1783058	1684139
7km	90%	35000	4	173	1529649	158824	1353495	1401602
7km	90%	35000	4	140	1621393	173725	1422229	1579985
7km	90%	35000	4	151	2292853	215770	2065777	1840376
7km	90%	35000	4	172	2137000	222432	1889759	1736252
7km	90%	35000	4	158	2171432	236372	1920076	1715424
7km	90%	35000	4	187	2302008	274320	2005529	2020836
7km	90%	35000	4	225	2387532	240604	2123685	1538799
7km	90%	35000	4	269	2583507	227760	2331797	1824107
7km	90%	35000	4	168	1643154	176389	1445095	1629093
7km	90%	35000	4	182	1886127	189418	1663459	1477144
7km	90%	35000	4	157	1549089	185838	1345117	1426737
7km	90%	35000	4	142	2449021	226468	2197090	1878201
7km	90%	35000	4	185	2071883	205102	1843511	1833191
7km	90%	35000	4	211	1492574	176664	1306721	1534522
7km	90%	35000	4	229	2318740	217810	2084218	1766831
7km	90%	35000	4	287	2074028	207782	1849225	1955041
7km	90%	35000	4	155	2029316	207978	1803453	1557836
7km	90%	35000	4	218	2235068	230757	1981183	1755904
7km	90%	35000	4	184	1879284	202000	1663076	1616407
7km	90%	35000	4	170	2435999	258768	2144987	1781832
7km	90%	35000	4	165	2088620	226854	1844209	1653911
7km	90%	35000	4	239	1607395	169643	1426364	1405071
7km	90%	35000	4	152	1478682	179058	1280554	1378655
7km	90%	35000	4	184	2230628	239028	1973235	1901547
7km	90%	35000	4	180	2066011	220278	1806872	1688169
7km	90%	35000	4	172	2603521	267578	2309698	2012565
7km	90%	35000	4	237	1620587	147199	1463661	1476199
7km	90%	35000	4	257	2252871	218664	2008876	1729357
7km	90%	35000	4	247	2372270	242839	2106765	1984598
7km	90%	35000	4	180	2502429	279025	2209476	1936449
7km	90%	35000	4	171	2135206	206209	1912859	1886101
7km	90%	35000	4	164	1639217	183180	1444038	1476228
7km	90%	35000	4	224	1887554	206220	1641854	1617467
7km	90%	35000	4	200	1850938	201814	1630121	1503854
7km	90%	35000	4	216	2268567	233732	2008124	1851403
7km	90%	35000	4	246	2135669	243188	1877789	1856631
7km	90%	35000	4	196	2389161	229353	2142363	1877426
7km	90%	35000	4	186	2511300	286356	2202895	2033509
7km	90%	35000	4	185	2399085	250287	2122827	1719714
7km	90%	35000	4	163	1658468	181859	1456565	1496302
7km	90%	35000	4	258	3505295	325015	3155652	2226310
7km	90%	35000	4	221	2181521	239333	1926569	1740062
7km	90%	35000	4	178	2037803	192794	1833539	1660798
7km	90%	35000	4	165	1719925	198497	1494641	1475913
7km	90%	35000	4	200	2153171	242597	1885856	1709989
7km	90%	35000	4	381	2308701	197985	2096400	1888819
7km	90%	35000	4	158	1886656	201156	1668140	1617345
7km	90%	35000	4	161	2266733	244187	2008264	1923941
7km	90%	35000	4	171	2420825	217357	2185298	1857618
7km	90%	35000	4	222	1653415	212843	1407896	1606640
7km	90%	35000	4	298	2306187	228210	2060603	1841323
7km	90%	35000	4	166	1861236	202719	1625237	1893040
7km	90%	35000	4	188	1710368	170921	1527422	1488408
7km	90%	35000	4	188	1991644	221361	1757924	1811950
7km	90%	35000	4	131	1518520	164555	1345135	1401246
7km	90%	35000	4	179	2230752	249375	1961293	1826291
7km	90%	35000	4	169	1904622	204904	1683400	1660787
7km	90%	35000	4	211	2202493	252407	1938564	1681957
7km	90%	35000	4	146	2620818	278928	2313431	1646779
7km	90%	35000	4	140	1723699	173910	1530256	1466502
7km	90%	35000	4	192	2694535	268010	2404824	2026866
7km	90%	35000	4	225	2138672	194694	1919705	1825128
7km	90%	35000	4	151	2025117	196131	1802127	1513407
7km	90%	35000	4	189	2262182	253418	1984605	1886800
7km	90%	35000	4	174	3193657	305005	2845141	2070053
7km	90%	35000	4	148	2042671	204495	1821759	1704095
7km	90%	35000	4	271	2219665	220355	1980513	1671150
7km	90%	35000	4	181	1870898	181100	1677459	1446451
7km	90%	35000	4	210	2397191	258968	2118493	1964464
7km	90%	35000	4	176	1594824	174269	1405380	1632958
7km	90%	35000	4	237	1898209	183572	1702453	1560501
7km	90%	35000	4	215	1934840	198066	1703160	1599590
7km	90%	35000	4	221	1740792	181722	1549329	1578511
7km	90%	35000	4	320	2611015	218547	2381452	2038425
7km	90%	35000	4	177	1956333	225972	1719041	1729305
7km	90%	35000	4	156	1512706	155116	1342811	1422983
7km	90%	35000	4	146	2209602	251009	1936149	1612199
7km	90%	35000	4	207	3011314	297989	2694809	2206047
7km	90%	35000	4	205	2988855	263449	2698722	2021832
7km	90%	35000	4	229	2444061	225578	2193168	1666178
7km	90%	35000	4	247	1300760	170038	1113734	1588265
7km	90%	35000	4	188	2027812	209879	1811730	1741593
7km	90%	35000	4	156	1299900	147484	1137021	1454203
7km	90%	35000	4	246	2298839	234453	2048350	1742591
7km	90%	35000	4	238	2655081	252217	2384263	2064105
7km	90%	35000	4	167	1588170	206604	1363155	1757698
7km	90%	35000	4	161	1351519	156532	1182462	1502985
7km	90%	35000	4	177	2694856	267052	2403513	2032248
7km	90%	35000	4	199	2778725	288244	2446277	2115371
7km	90%	35000	4	187	2519104	264122	2229044	2140382
7km	90%	35000	4	243	1951639	220570	1718287	1862984
7km	90%	35000	4	207	2022604	213122	1794250	1529113
7km	90%	35000	4	284	2098455	226895	1844535	1934212
7km	90%	35000	4	213	1597028	181074	1390437	1637794
7km	90%	35000	4	176	2006595	211773	1776125	1577023
7km	90%	35000	4	227	2391513	255504	2110026	1844221
7km	90%	35000	4	186	3054520	289528	2743518	2171676
7km	90%	35000	4	159	2743278	249040	2475400	1693524
7km	90%	35000	4	156	2218173	244471	1928149	1912699
7km	90%	35000	4	202	1883919	204966	1657505	1777038
7km	90%	35000	4	174	2024116	240025	1765273	1822082
7km	90%	35000	4	211	1472568	157473	1306733	1451762
7km	90%	35000	4	199	2655694	250199	2388300	1695081
7km	90%	35000	4	194	2336027	177853	2125456	1937653
7km	90%	35000	4	155	2779401	277460	2467704	2027084
7km	90%	35000	4	174	2095348	243985	1833550	1965430
7km	90%	35000	4	145	1104251	158966	937438	1272632
7km	90%	35000	4	163	1509968	167860	1328915	1585099
7km	90%	35000	4	336	2842020	297573	2514961	2219151
7km	90%	35000	4	142	1950867	229078	1706780	1757377
7km	90%	35000	4	267	2278682	204578	2045045	1942002
7km	90%	35000	4	121	1195272	165435	1021411	1187146
7km	90%	35000	4	160	1680597	193743	1470087	1414399
7km	90%	35000	4	203	1929691	204100	1704480	1637003
7km	90%	35000	4	277	2008353	228994	1763788	1769102
7km	90%	35000	4	162	1800671	193628	1594408	1656397
7km	90%	35000	4	242	2604008	251178	2325052	1714933
7km	90%	35000	4	207	1571982	136247	1423972	1395317
7km	90%	35000	4	224	2111651	197410	1886631	1880049
7km	90%	35000	4	177	2039962	199224	1825653	1688766
7km	90%	35000	4	161	2474933	214827	2244028	1764468
7km	90%	35000	4	237	2705955	234061	2445681	2163971
7km	90%	35000	4	206	2004051	212033	1779798	1738052
7km	90%	35000	4	157	1788481	200225	1563711	1465231
7km	90%	35000	4	223	1619852	155911	1456959	1406124
7km	90%	35000	4	169	1884077	201727	1643109	1790004
7km	90%	35000	4	180	2038859	218749	1805946	1535981
7km	90%	35000	4	252	2715711	261308	2420614	2159779
7km	90%	35000	4	123	2101156	210173	1881348	1749874
7km	90%	35000	4	158	2872802	286392	2557427	1784045
7km	90%	35000	4	211	1840996	187113	1618089	1520934
7km	90%	35000	4	173	2877838	307205	2541141	2232445
7km	90%	35000	4	183	2451184	247251	2192385	1577668
7km	90%	35000	4	213	2525173	264968	2244506	1710872
7km	90%	35000	4	271	2630461	242014	2370383	2020130
7km	90%	35000	4	226	2371857	232823	2111412	1967296
7km	90%	35000	4	149	1658110	185539	1457868	1446235
7km	90%	35000	4	215	2547817	288291	2234609	2017904
7km	90%	35000	4	219	2338291	227681	2082849	2209706
7km	90%	35000	4	196	1809875	209272	1579773	1685951
7km	90%	35000	4	185	2616800	259975	2330728	2095605
7km	90%	35000	4	196	2952395	246123	2688542	1938594
7km	90%	35000	4	180	1552679	186699	1350573	1501822
7km	90%	35000	4	127	1969613	221966	1724074	1589312
7km	90%	35000	4	200	1945608	215209	1708109	1642614
7km	90%	35000	4	153	1369398	167902	1183862	1490835
7km	90%	35000	4	358	2332769	233145	2067274	1705092
7km	90%	35000	4	179	2036799	247251	1766337	1592988
7km	90%	35000	4	190	1987715	187566	1789072	1441314
7km	90%	35000	4	178	1791395	195569	1576501	1548667
7km	90%	35000	4	255	1739781	193553	1530918	1515881
7km	90%	35000	4	301	2171898	206117	1943771	1790126
7km	90%	35000	4	255	2468817	227670	2217662	2133830
7km	90%	35000	4	178	3174501	306066	2844367	2034419
7km	90%	35000	4	220	2277343	199480	2052574	1547586
7km	90%	35000	4	208	2150917	229261	1904722	1676254
7km	90%	35000	4	134	1925724	220104	1690686	1788942
7km	90%	35000	4	194	2215586	217844	1968372	1720729
7km	90%	35000	4	295	2434401	219374	2182906	2050847
7km	90%	35000	4	212	2547031	230232	2261532	1928924
7km	90%	35000	4	140	2100546	241730	1838322	1674696
7km	90%	35000	4	207	2033931	234307	1783291	1583692
7km	90%	35000	4	184	2671970	279342	2370359	2191203
7km	90%	35000	4	182	2321566	248151	2052095	1841870
7km	90%	35000	4	191	3084733	295649	2759891	2290686
7km	90%	35000	4	141	1891932	208232	1670412	1546804
7km	90%	35000	4	162	2326651	224952	2079428	1707078
7km	90%	35000	4	295	1673262	183110	1475275	1927870
7km	90%	35000	4	287	2029030	166103	1850266	1814761
7km	90%	35000	4	269	2191623	203858	1975673	1819159
7km	90%	35000	4	205	2892155	285985	2574713	2109333
7km	90%	35000	4	211	2221734	255002	1942492	1799065
7km	90%	35000	4	155	1653536	182523	1452669	1553204
7km	90%	35000	4	204	2380225	261750	2077904	1792832
7km	90%	35000	4	181	1759177	176806	1553325	1406701
7km	90%	35000	4	189	2253593	234071	1984760	1637152
7km	90%	35000	4	165	2091173	229594	1844997	1598777
7km	90%	35000	4	179	1759871	193153	1551060	1449160
7km	90%	35000	4	251	2532999	234699	2286725	1833213
7km	90%	35000	4	210	2349551	246955	2084369	1890724
7km	90%	35000	4	151	1328478	161413	1155674	1271951
7km	90%	35000	4	118	1357730	155605	1193309	1305781
7km	90%	35000	4	163	2113060	202194	1898958	1618364
7km	90%	35000	4	138	1782742	221764	1547805	1716917
7km	90%	35000	4	180	2472945	265612	2165988	1749252
7km	90%	35000	4	182	2527311	293744	2214501	1739178
7km	90%	35000	4	178	1981121	201289	1759732	1650992
7km	90%	35000	4	157	1934171	187810	1729719	1721397
7km	90%	35000	4	190	2281159	245423	2015481	1699064
7km	90%	35000	4	156	2718139	280768	2416537	1877769
7km	90%	35000	4	148	1889160	226163	1647809	1639841
7km	90%	35000	4	169	1909931	235014	1655544	1712284
7km	90%	35000	4	151	2132321	253177	1863592	1495586
7km	90%	35000	4	207	2580109	250917	2314263	1852668
7km	90%	35000	4	187	2109509	231766	1866909	1639469
7km	90%	35000	4	152	2226140	222574	1985314	1739521
7km	90%	35000	4	228	2598621	237288	2342096	2137778
7km	90%	35000	4	232	2514884	233668	2255922	1871609
7km	90%	35000	4	272	1637571	191384	1436738	1784129
7km	90%	35000	4	192	1930313	224568	1692813	1684730
7km	90%	35000	4	180	2489404	295934	2176164	1858717
7km	90%	35000	4	220	2737256	241837	2465884	1961959
7km	90%	35000	4	194	1726938	186315	1525465	1531956
7km	90%	35000	4	201	2234427	240372	1977732	1688291
7km	90%	35000	4	174	1969203	219109	1733514	1503195
7km	90%	35000	4	235	2305073	209424	2077239	1938420
7km	90%	35000	4	225	2525098	256872	2230677	2129001
7km	90%	35000	4	202	2128292	196873	1900432	1808208
7km	90%	35000	4	212	2183606	231327	1939679	1819764
7km	90%	35000	4	285	2155744	219661	1915666	1784068
7km	90%	35000	4	210	2084559	228229	1843243	1840841
7km	90%	35000	4	208	2472781	237007	2203974	1817123
7km	90%	35000	4	131	2048607	212522	1812981	1529086
7km	90%	35000	4	156	2247781	222100	2012082	1685200
7km	90%	35000	4	212	1716304	203823	1501543	1578932
7km	90%	35000	4	228	2283105	244751	2019956	1700532
7km	90%	35000	4	198	1881470	184141	1687274	1376960
7km	90%	35000	4	142	2039034	199668	1818558	1572988
7km	90%	35000	4	150	1707683	214244	1481259	1631067
7km	90%	35000	4	228	2977773	277599	2659217	2146029
7km	90%	35000	4	220	1911628	202333	1676645	1586776
7km	90%	35000	4	187	2405339	234057	2142648	1755849
7km	90%	35000	4	182	2474687	273254	2161719	1895917
7km	90%	35000	4	147	1849105	212940	1621341	1519225
7km	90%	35000	4	163	2773762	264342	2483639	1717465
7km	90%	35000	4	177	2745377	297678	2427743	1883519
7km	90%	35000	4	167	2543513	229379	2284297	1803084
7km	90%	35000	4	194	2555987	237357	2302050	1794941
7km	90%	35000	4	129	2105447	211608	1878017	1602059
7km	90%	35000	4	221	2664711	290085	2351297	1924431
7km	90%	35000	4	210	2862289	313488	2521762	2120400
7km	90%	35000	4	201	2443062	257859	2172114	1815454
7km	90%	35000	4	166	1879769	206806	1661094	1525676
7km	90%	35000	4	168	2008323	228925	1763043	1927250
7km	90%	35000	4	173	2256346	243683	1985904	1792682
7km	90%	35000	4	181	2224188	217384	1996219	1842763
7km	90%	35000	4	262	2049004	207214	1813169	1701330
7km	90%	35000	4	186	2132359	240216	1865073	1914129
7km	90%	35000	4	214	2202667	220149	1968980	1813857
7km	90%	35000	4	248	2213291	206722	1986895	2177125
7km	90%	35000	4	271	2084282	208537	1846007	1771539
7km	90%	35000	4	262	1636446	165830	1456872	1549964
7km	90%	35000	4	180	2513254	261945	2232345	1629670
7km	90%	35000	4	224	1705379	198081	1487784	1580535
7km	90%	35000	4	175	2103975	235921	1853103	2057564
7km	90%	35000	4	205	2816075	282320	2509449	2049583
7km	90%	35000	4	160	2489797	294160	2181040	1951400
7km	90%	35000	4	258	1732969	188746	1516866	1920930
7km	90%	35000	4	146	2003899	212738	1779191	1504965
7km	90%	35000	4	206	1913658	236405	1666868	1572938
7km	90%	35000	4	155	1702062	185423	1504272	1442864
7km	90%	35000	4	280	2131053	197326	1923666	1870436
7km	90%	35000	4	142	2014987	230696	1764042	1950061
7km	90%	35000	4	190	2560758	263027	2279237	1653526
7km	90%	35000	4	205	2618919	241867	2361536	1840591
7km	90%	35000	4	248	2287851	218013	2048950	1627945
7km	90%	35000	4	147	1952054	216208	1713066	1841801
7km	90%	35000	4	178	2216485	238395	1948864	1789122
7km	90%	35000	4	165	2005236	219536	1766825	1637688
7km	90%	35000	4	187	2523031	235149	2266093	1861056
7km	90%	35000	4	169	2487831	235414	2232730	1775596
7km	90%	35000	4	281	1992075	223346	1748054	1741594
7km	90%	35000	4	191	2258929	237476	2009781	1780568
7km	90%	35000	4	196	1827561	167638	1643574	1453324
7km	90%	35000	4	163	2098322	226263	1859887	1616168
7km	90%	35000	4	241	1917657	194401	1712990	1645397
7km	90%	35000	4	204	1920119	221268	1682679	1525049
7km	90%	35000	4	178	2145224	208049	1916595	1824440
7km	90%	35000	4	138	2208423	226640	1958963	1510439
7km	90%	35000	4	168	2070481	250596	1804661	1799424
7km	90%	35000	4	237	2763015	245621	2493332	2011875
7km	90%	35000	4	185	2174026	233423	1919222	1810429
7km	90%	35000	4	176	2025097	204906	1799115	1541253
7km	90%	35000	4	184	2405380	244704	2126537	2012543
7km	90%	35000	4	227	2630236	284619	2319383	2129867
7km	90%	35000	4	203	4434552	329309	4069039	2493628
7km	90%	35000	4	159	1811966	189373	1603454	1663858
7km	90%	35000	4	214	2420408	249048	2143093	1785635
7km	90%	35000	4	208	1728983	184189	1527083	1587583
7km	90%	35000	4	212	2112075	235943	1855555	1541199
7km	90%	35000	4	179	2150965	219293	1910073	1745100
7km	90%	35000	4	248	2616217	275840	2312479	2040496
7km	90%	35000	4	165	1800223	216614	1569776	1390140
7km	90%	35000	4	237	2305279	252021	2023775	1941736
7km	90%	35000	4	257	2351654	246123	2085362	1835296
7km	90%	35000	4	166	2305855	217347	2069808	1993218
7km	90%	35000	4	179	2132247	191924	1930275	1792941
7km	90%	35000	4	158	2036018	195739	1825393	1650252
7km	90%	35000	4	136	2392021	254505	2120183	1798551
7km	90%	35000	4	232	2347417	240142	2084774	1871663
7km	90%	35000	4	205	2301749	245850	2042131	1979806
7km	90%	35000	4	175	2446678	275860	2139351	1874052
7km	90%	35000	4	229	2199117	209282	1959137	1924548
7km	90%	35000	4	155	2248883	211083	2027452	1511274
7km	90%	35000	4	176	2599540	274972	2282491	2028118
7km	90%	35000	4	245	2714444	267032	2426470	1847555
7km	90%	35000	4	147	1630708	192529	1426789	1486386
7km	90%	35000	4	359	2116007	235657	1859755	2013125
7km	90%	35000	4	264	2091749	203718	1869826	1646670
7km	90%	35000	4	243	2697428	261436	2414778	2094632
7km	90%	35000	4	157	1736125	197946	1525847	1560197
7km	90%	35000	4	187	2361066	238254	2103904	1967847
7km	90%	35000	4	181	2213665	219564	1974032	1836302
7km	90%	35000	4	192	2204642	219909	1958937	1855363
7km	90%	35000	4	222	2232441	227041	1994142	1621086
7km	90%	35000	4	200	2034506	201207	1814116	1605406
7km	90%	35000	4	169	2444205	194299	2233237	1947270
7km	90%	35000	4	231	2515099	250381	2232391	2136830
7km	90%	35000	4	262	2048237	217589	1808447	1848817
7km	90%	35000	4	178	1529733	161631	1348305	1667196
7km	90%	35000	4	164	1556539	173997	1367629	1302046
7km	90%	35000	4	143	1741625	193283	1536282	1403940
7km	90%	35000	4	148	2246254	253148	1980466	1749768
7km	90%	35000	4	190	2227743	219201	1991805	1838287
7km	90%	35000	4	187	2308647	217713	2062704	1769069
7km	90%	35000	4	165	1934747	216660	1690459	1507502
7km	90%	35000	4	213	1529012	172563	1340700	1269047
7km	90%	35000	4	151	1391529	166505	1214987	1249096
7km	90%	35000	4	156	1870291	206638	1652842	1348881
7km	90%	35000	4	184	2272814	228992	2020498	1808743
7km	90%	35000	4	185	2549234	257755	2275025	1808413
7km	90%	35000	4	150	1876787	195309	1657586	1487547
7km	90%	35000	4	182	2025527	210596	1798004	1602375
7km	90%	35000	4	188	2382121	264340	2083051	1694676
7km	90%	35000	4	148	1836120	234770	1585017	1603769
7km	90%	35000	4	197	1901143	195286	1692671	1517819
7km	90%	35000	4	185	2800503	259916	2527802	2157870
7km	90%	35000	4	243	2272233	220401	2031580	1680624
7km	90%	35000	4	169	2461700	216891	2209481	1785360
7km	90%	35000	4	166	1844887	175139	1650447	1607613
7km	90%	35000	4	159	2286561	254348	2014646	1789335
7km	90%	35000	4	147	2033172	218665	1796704	1544789
7km	90%	35000	4	125	1298254	169160	1107526	1498235
7km	90%	35000	4	136	1693373	182466	1500887	1557994
7km	90%	35000	4	162	2018861	244672	1757798	1767089
7km	90%	35000	4	225	2341956	215977	2097872	1900415
7km	90%	35000	4	142	2203306	234859	1934266	1796719
7km	90%	35000	4	223	2088423	264731	1805468	1899086
7km	90%	35000	4	229	1670878	188676	1465316	2017224
7km	90%	35000	4	240	2136144	231758	1889858	1769936
7km	90%	35000	4	227	2388502	251974	2107576	1830543
7km	90%	35000	4	293	2316103	182038	2106458	2029001
7km	90%	35000	4	244	1794150	185522	1591747	1716132
7km	90%	35000	4	211	2248570	199504	2034649	1927316
7km	90%	35000	4	142	2350409	246718	2084852	1733851
7km	90%	35000	4	205	2611831	230786	2364472	2117593
7km	90%	35000	4	212	2552375	232644	2290157	2280710
7km	90%	35000	4	182	1856034	218302	1619763	1418700
7km	90%	35000	4	160	2074292	194092	1871767	1531546
7km	90%	35000	4	236	2039678	240983	1787708	1749408
7km	90%	35000	4	217	2485339	230256	2240500	1739179
7km	90%	35000	4	256	2507197	254668	2231769	2003622
7km	90%	35000	4	190	2622580	233013	2343279	2112227
7km	90%	35000	4	318	1881427	190355	1675161	1600969
7km	90%	35000	4	237	2283399	240094	2008756	1947860
7km	90%	35000	4	179	1951913	221349	1707277	1538705
7km	90%	35000	4	158	2147975	263419	1861389	1737466
7km	90%	35000	4	203	2376708	236086	2120026	2098945
7km	90%	35000	4	188	2285817	250483	2009835	1950112
7km	90%	35000	4	234	2321284	228133	2062074	1899113
7km	90%	35000	4	129	1874753	212099	1643367	1529713
7km	90%	35000	4	147	1556683	166954	1378031	1549697
7km	90%	35000	4	194	2373091	239328	2118432	1964869
7km	90%	35000	4	132	1481099	187770	1277309	1571202
7km	90%	35000	4	165	2215647	230622	1969429	1648654
7km	90%	35000	4	124	1390430	158788	1222967	1255246
7km	90%	35000	4	145	2620831	285175	2323838	1798057
7km	90%	35000	4	284	2527009	210936	2294842	1843450
7km	90%	35000	4	139	2062467	231660	1816835	1686054
7km	90%	35000	4	192	2085252	243908	1828297	1756016
7km	90%	35000	4	170	1923262	205571	1704945	1598836
7km	90%	35000	4	209	2043769	196398	1814118	1673240
7km	90%	35000	4	237	2715450	238093	2459628	1716682
7km	90%	35000	4	222	2498659	231473	2247300	1905260
7km	90%	35000	4	218	2174646	243603	1895370	1846354
7km	90%	35000	4	152	1801498	184944	1601214	1767143
7km	90%	35000	4	205	2631960	287487	2328081	2055082
7km	90%	35000	4	199	2097181	243751	1837627	1661202
7km	90%	35000	4	223	2386848	225342	2138987	1698523
7km	90%	35000	4	225	1786486	215907	1555954	1695192
7km	90%	35000	4	313	2396794	198608	2187567	1921482
7km	90%	35000	4	267	1965530	206453	1746212	1667697
7km	90%	35000	4	108	1822476	228265	1581729	1602789
7km	90%	35000	4	139	2128497	219315	1878190	2100605
7km	90%	35000	4	163	2106243	205717	1885566	1609397
7km	90%	35000	4	183	2202776	223306	1959845	1714063
7km	90%	35000	4	189	1577729	175184	1390806	1393811
7km	90%	35000	4	216	3028827	316639	2666156	2021386
7km	90%	35000	4	218	2002671	218270	1760044	1688020
7km	90%	35000	4	127	2224343	213052	1972097	1935184
7km	90%	35000	4	170	1613728	189551	1415120	1414510
7km	90%	35000	4	145	2227673	218344	1977406	1783357
7km	90%	35000	4	180	1879560	213601	1640572	1572241
7km	90%	35000	4	177	2020573	212526	1769300	1671474
7km	90%	35000	4	273	2651576	227202	2404561	2108054
7km	90%	35000	4	241	1605708	197595	1387054	1610126
7km	90%	35000	4	226	2666353	274007	2370999	2067319
7km	90%	35000	4	169	1854690	195992	1635116	1646357
7km	90%	35000	4	132	1425837	177830	1231331	1453593
7km	90%	35000	4	182	1666539	169887	1468944	1564027
7km	90%	35000	4	143	2475193	251225	2189415	1878834
7km	90%	35000	4	251	2124522	210507	1905100	1654692
7km	90%	35000	4	120	1626339	210799	1396096	1639526
7km	90%	35000	4	189	1651432	187221	1449178	1552337
7km	90%	35000	4	201	2002241	205923	1771094	1612777
7km	90%	35000	4	217	2359776	254185	2084662	2111262
7km	90%	35000	4	280	2142164	195501	1928623	1696909
7km	90%	35000	4	187	2090364	229266	1842894	1862414
7km	90%	35000	4	200	2118551	233484	1865191	1579461
7km	90%	35000	4	211	2533163	265061	2257067	1898469
7km	90%	35000	4	142	2314048	248101	2052978	1924263
7km	90%	35000	4	184	2139457	219714	1903252	1899857
7km	90%	35000	4	155	2421852	255496	2143467	1730507
7km	90%	35000	4	285	2618336	232195	2360759	2009143
7km	90%	35000	4	219	2564084	261930	2272754	2032099
7km	90%	35000	4	172	2435517	224574	2192625	2074186
7km	90%	35000	4	229	2542651	260604	2252448	2307368
7km	90%	35000	4	203	2405859	254153	2121778	2089189
7km	90%	35000	4	209	2572643	235463	2299533	1641260
7km	90%	35000	4	158	2184966	231720	1931111	1868139
7km	90%	35000	4	219	2444001	238500	2182168	1886410
7km	90%	35000	4	158	2709405	274288	2414380	1924337
7km	90%	35000	4	163	2351143	252093	2073912	1860264
7km	90%	35000	4	229	2375033	214358	2129329	1765890
7km	90%	35000	4	99	1021695	138691	875245	1226696
7km	90%	35000	4	201	2500771	252611	2220972	1970833
7km	90%	35000	4	157	1694725	183625	1500192	1542724
7km	90%	35000	4	167	2033712	225957	1784365	1666390
7km	90%	35000	4	164	2205042	233293	1944149	1674376
7km	90%	35000	4	187	1822414	182622	1611783	1748597
7km	90%	35000	4	237	2126197	226202	1873421	1588968
7km	90%	35000	4	154	1680619	192881	1468254	1512150
7km	90%	35000	4	215	2124166	230868	1863513	1898823
7km	90%	35000	4	210	2907631	275862	2607730	2029620
7km	90%	35000	4	175	2061501	212672	1831679	1832885
7km	90%	35000	4	217	2771080	258255	2496451	1875804
7km	90%	35000	4	149	1983384	219491	1744986	1604357
7km	90%	35000	4	146	1499129	140925	1340147	1358053
7km	90%	35000	4	224	2216885	256249	1940705	2066515
7km	90%	35000	4	180	2046746	221877	1800000	1775073
7km	90%	35000	4	203	2080801	195333	1863899	1854810
7km	90%	35000	4	218	2506005	202415	2281823	2176194
7km	90%	35000	4	179	2245097	242777	1978362	1967043
7km	90%	35000	4	180	2506131	249769	2226569	1864131
7km	90%	35000	4	167	2431344	243631	2165494	1675598
7km	90%	35000	4	239	2972924	272046	2678312	1916619
7km	90%	35000	4	192	2752340	244006	2485143	2024121
7km	90%	35000	4	207	2351785	208051	2127200	1902943
7km	90%	35000	4	203	3145289	303597	2820009	2062626
7km	90%	35000	4	171	2078879	196845	1865098	1773072
7km	90%	35000	4	254	2201280	222248	1963587	1839154
7km	90%	35000	4	231	2389694	239413	2119452	2058765
7km	90%	35000	4	218	2101846	220881	1859510	1529587
7km	90%	35000	4	161	1860924	211731	1633357	1535276
7km	90%	35000	4	183	2349240	257242	2076373	1676540
7km	90%	35000	4	226	2384784	236527	2136038	1631248
7km	90%	35000	4	153	1729430	199723	1504064	1471772
7km	90%	35000	4	188	1764740	193879	1557505	1623729
7km	90%	35000	4	169	1915121	223290	1677566	1945315
7km	90%	35000	4	151	2402174	230176	2145960	1776261
7km	90%	35000	4	211	2518953	261092	2234886	1989862
7km	90%	35000	4	166	2053993	229845	1816746	1510015
7km	90%	35000	4	224	2087858	230122	1843185	1703421
7km	90%	35000	4	204	1913340	205363	1684055	1656663
7km	90%	35000	4	135	1973793	195150	1765487	1526486
7km	90%	35000	4	263	2910261	271886	2619869	2170210
7km	90%	35000	4	194	3233080	289351	2910996	2336603
7km	90%	35000	4	178	1628614	202165	1410532	1504609
7km	90%	35000	4	275	3002931	260221	2726900	2096182
7km	90%	35000	4	157	2442956	263565	2144125	1689271
7km	90%	35000	4	218	2610468	292317	2306119	1608775
7km	90%	35000	4	243	2178641	196523	1939445	1677275
7km	90%	35000	4	229	1851081	185801	1654990	1519157
7km	90%	35000	4	203	1940906	193355	1734071	1759030
7km	90%	35000	4	160	2005105	230113	1751131	1680093
7km	90%	35000	4	180	1659049	192217	1442521	1665036
7km	90%	35000	4	256	2159302	245141	1900419	1972047
7km	90%	35000	4	159	1591985	189330	1379117	1461721
7km	90%	35000	4	164	2361527	215482	2126693	1656227
7km	90%	35000	4	215	2571897	258166	2284414	1887788
7km	90%	35000	4	176	2491603	266367	2211804	2009705
7km	90%	35000	4	194	2184607	193843	1961566	1612033
7km	90%	35000	4	175	1580099	186305	1376899	1310291
7km	90%	35000	4	217	2528790	212894	2295184	1810401
7km	90%	35000	4	194	2053569	216959	1823340	1946210
7km	90%	35000	4	156	2353097	224918	2104790	1797425
7km	90%	35000	4	174	2113072	226272	1861039	1973668
7km	90%	35000	4	180	1752750	198431	1529743	1613246
7km	90%	35000	4	163	2506259	246093	2233707	1585505
7km	90%	35000	4	264	2533948	277406	2236340	1902163
7km	90%	35000	4	178	2166628	212732	1923078	1892457
7km	90%	35000	4	197	1704925	172897	1519811	1601410
7km	90%	35000	4	227	2442372	251429	2175121	1850495
7km	90%	35000	4	217	1734246	204701	1511765	1709681
7km	90%	35000	4	183	1598283	185971	1390307	1498900
7km	90%	35000	4	170	2334140	278903	2031647	1861130
7km	90%	35000	4	148	1648936	188382	1452396	1490191
7km	90%	35000	4	164	1616236	190449	1414867	1592420
7km	90%	35000	4	226	2432788	235327	2183689	1704552
7km	90%	35000	4	147	1475710	183684	1272620	1372396
7km	90%	35000	4	177	2335308	252626	2056719	1882673
7km	90%	35000	4	190	1569928	178925	1375989	1438987
7km	90%	35000	4	181	1951610	199115	1732405	1689698
7km	90%	35000	4	207	1947061	188137	1731327	1873791
7km	90%	35000	4	271	2720047	251553	2453013	2220443
7km	90%	35000	4	130	2453134	246854	2180801	1714226
7km	90%	35000	4	208	2183731	243775	1922351	1798478
7km	90%	35000	4	333	2380810	250107	2097232	1976169
7km	90%	35000	4	264	2319275	242347	2048948	1733477
7km	90%	35000	4	160	2197959	252625	1928363	1933511
7km	90%	35000	4	183	2120086	213364	1875497	1646932
7km	90%	35000	4	251	3001058	283220	2693125	2347380
7km	90%	35000	4	234	2405348	269495	2119730	1923956
7km	90%	35000	4	224	3054610	302497	2717601	2424013
7km	90%	35000	4	209	2294869	223674	2052761	1998662
7km	90%	35000	4	260	2357085	242869	2095487	1949871
7km	90%	35000	4	142	1898303	227186	1661161	1490307
7km	90%	35000	4	187	2000361	207595	1784070	1775475
7km	90%	35000	4	205	2172453	242707	1914304	1650841
7km	90%	35000	4	187	2445973	255638	2163571	1814215
7km	90%	35000	4	198	1992073	236514	1746122	1483715
7km	90%	35000	4	178	1882300	212840	1644788	1580026
7km	90%	35000	4	181	2611678	218540	2365263	1891698
7km	90%	35000	4	265	2955609	297925	2632860	2061041
7km	90%	35000	4	146	1514546	166438	1334749	1393038
7km	90%	35000	4	133	1608595	205572	1393020	1386773
7km	90%	35000	4	207	2685869	255020	2394790	2325278
7km	90%	35000	4	225	1796842	193622	1589250	1461571
7km	90%	35000	4	221	2604165	255328	2305466	1907455
7km	90%	35000	4	204	2243290	225195	2003370	1770182
7km	90%	35000	4	217	2114416	219643	1867055	1984232
7km	90%	35000	4	179	2487283	321688	2146678	1690078
7km	90%	35000	4	231	2093986	219094	1855708	1892482
7km	90%	35000	4	238	1918756	197903	1702703	1457377
[truncated: 1 more rows]
