# Supplementary material for: Quantifying the Value of Perfect Information in Emergency Vaccination Campaigns
Source: PLoS Comput Biol. 2017 Feb 16;13(2):e1005318. doi: 10.1371/journal.pcbi.1005318 (PMC5312803; doi:10.1371/journal.pcbi.1005318)
Supplement: S1 Data — (ZIP) [file pcbi.1005318.s013.zip › Data/7km vaccination/data24.txt]

vacc_radius	efficacy	capacity	delay	outbreak_duration	livestock_culled	cattle_culled	sheep_culled	vaccinations
7km	90%	35000	6	153	2504434	252489	2232000	1920788
7km	90%	35000	6	135	1911687	199029	1700686	1604850
7km	90%	35000	6	194	2052296	253394	1788322	1523789
7km	90%	35000	6	251	2409110	224979	2165892	2103183
7km	90%	35000	6	184	2346041	253238	2075007	1937260
7km	90%	35000	6	247	1817610	170898	1630722	1897066
7km	90%	35000	6	275	2463673	243089	2207181	1680705
7km	90%	35000	6	218	2368118	256839	2081437	1811750
7km	90%	35000	6	167	1823509	200866	1593602	1640859
7km	90%	35000	6	221	1862500	212939	1637792	1664176
7km	90%	35000	6	180	2339803	241396	2073793	1806432
7km	90%	35000	6	272	2579551	274504	2291013	1858351
7km	90%	35000	6	194	1685652	170880	1500575	1328803
7km	90%	35000	6	185	1643672	163131	1465469	1532866
7km	90%	35000	6	223	2125123	222428	1883942	1839260
7km	90%	35000	6	240	2338407	230037	2090893	1725523
7km	90%	35000	6	202	2409875	235761	2148465	1696584
7km	90%	35000	6	125	1803800	203396	1591345	1556558
7km	90%	35000	6	161	2052104	215512	1825621	1549943
7km	90%	35000	6	220	2191730	236974	1941509	1729576
7km	90%	35000	6	143	2306606	231637	2055606	1861152
7km	90%	35000	6	133	1583277	182147	1384221	1495535
7km	90%	35000	6	200	2249449	227638	2004460	1853226
7km	90%	35000	6	204	2380796	219045	2136880	2173182
7km	90%	35000	6	171	2282140	248513	2004071	1856556
7km	90%	35000	6	273	1974640	196697	1757188	1572726
7km	90%	35000	6	181	2715396	235693	2453707	2171022
7km	90%	35000	6	301	2316120	255057	2041984	2038533
7km	90%	35000	6	174	1603100	173358	1421973	1387190
7km	90%	35000	6	254	2522897	236327	2270400	2244236
7km	90%	35000	6	229	2039155	228249	1784153	1879909
7km	90%	35000	6	202	2260732	214526	2018460	1937948
7km	90%	35000	6	308	3267515	306086	2897008	2342656
7km	90%	35000	6	280	1900124	196233	1679200	1627671
7km	90%	35000	6	170	1808076	215471	1575156	1681760
7km	90%	35000	6	250	1942143	202972	1724942	1563181
7km	90%	35000	6	167	1082968	113258	955794	1453985
7km	90%	35000	6	250	2033131	246955	1761663	2041806
7km	90%	35000	6	242	2480651	274426	2188273	1987612
7km	90%	35000	6	224	1721731	198827	1498070	1702527
7km	90%	35000	6	203	2466730	228305	2216145	1791054
7km	90%	35000	6	210	2901748	234393	2641842	1871397
7km	90%	35000	6	226	2198290	231727	1947600	1706270
7km	90%	35000	6	132	1929588	187030	1731871	1646698
7km	90%	35000	6	153	1990711	218699	1757288	1748025
7km	90%	35000	6	198	2290191	245082	2005818	1818735
7km	90%	35000	6	306	2713768	229566	2468716	2153525
7km	90%	35000	6	175	1612337	168595	1425969	1420614
7km	90%	35000	6	219	2791143	233824	2508128	1840664
7km	90%	35000	6	242	2832813	278103	2526474	2204647
7km	90%	35000	6	224	1507175	201700	1285203	1676381
7km	90%	35000	6	194	3276057	284299	2969120	2337589
7km	90%	35000	6	227	3040186	277099	2733169	2166649
7km	90%	35000	6	189	1773271	167944	1595470	1435930
7km	90%	35000	6	196	2095618	235182	1836498	1878066
7km	90%	35000	6	165	1670077	169129	1482724	1602922
7km	90%	35000	6	185	2197825	211484	1963191	1634042
7km	90%	35000	6	185	2787233	249845	2522177	1856343
7km	90%	35000	6	220	2517133	223124	2269019	1849379
7km	90%	35000	6	170	2150521	220578	1917821	1889714
7km	90%	35000	6	213	2905219	351199	2524256	2089885
7km	90%	35000	6	178	1667571	188141	1460496	1903205
7km	90%	35000	6	224	1768348	187225	1562816	1539663
7km	90%	35000	6	172	2254103	223095	1985673	1767636
7km	90%	35000	6	138	1927279	205866	1712325	1743736
7km	90%	35000	6	179	1639748	181519	1439286	1535858
7km	90%	35000	6	212	1636118	167915	1417418	1556166
7km	90%	35000	6	185	2513744	240702	2251917	1920015
7km	90%	35000	6	266	2818447	284621	2516794	2398875
7km	90%	35000	6	188	2666544	230325	2423533	1911349
7km	90%	35000	6	244	1636369	207039	1410746	1653220
7km	90%	35000	6	215	1790839	191652	1579260	1742554
7km	90%	35000	6	142	2157062	197325	1938806	1747511
7km	90%	35000	6	174	2166703	232048	1910593	1799230
7km	90%	35000	6	171	1694464	214766	1467452	1407483
7km	90%	35000	6	203	1930728	193278	1722011	1510304
7km	90%	35000	6	191	2482917	249543	2214318	1609297
7km	90%	35000	6	176	2048446	243271	1785001	1408301
7km	90%	35000	6	208	2829622	307993	2489479	1779674
7km	90%	35000	6	161	2306306	206915	2065819	1832066
7km	90%	35000	6	214	2136096	228617	1872031	2154153
7km	90%	35000	6	269	2506174	205648	2274268	1785778
7km	90%	35000	6	193	1841961	194392	1613469	1610018
7km	90%	35000	6	135	2309179	271948	2021836	1689871
7km	90%	35000	6	253	1738039	192547	1515421	1771431
7km	90%	35000	6	144	2196825	287474	1899353	1574959
7km	90%	35000	6	199	2024683	207142	1784325	1667214
7km	90%	35000	6	354	2016353	210110	1779645	1879186
7km	90%	35000	6	159	1831067	188956	1617952	1597412
7km	90%	35000	6	250	2880086	283610	2561501	2323830
7km	90%	35000	6	194	1793021	176353	1607022	1476015
7km	90%	35000	6	167	2237334	211514	2010350	1669410
7km	90%	35000	6	136	2010212	198894	1786054	1594765
7km	90%	35000	6	268	2728592	276413	2435010	1980095
7km	90%	35000	6	222	2526940	255885	2238979	1877829
7km	90%	35000	6	147	1934761	216271	1697824	1746040
7km	90%	35000	6	218	2123791	235116	1862214	1584095
7km	90%	35000	6	158	2001104	238610	1738330	1636064
7km	90%	35000	6	220	2023789	220077	1792646	1810316
7km	90%	35000	6	164	2314325	217829	2067359	1814307
7km	90%	35000	6	202	3207565	293600	2879114	2609866
7km	90%	35000	6	149	1948627	184158	1749439	1671290
7km	90%	35000	6	197	1709067	204368	1491480	1386676
7km	90%	35000	6	340	2263182	256115	1987169	2102823
7km	90%	35000	6	228	2569694	213338	2335378	2014943
7km	90%	35000	6	163	2219171	233986	1949347	1778886
7km	90%	35000	6	214	1767318	212180	1538197	1752847
7km	90%	35000	6	178	2430747	236825	2175476	1951863
7km	90%	35000	6	227	2043654	206123	1811981	1653442
7km	90%	35000	6	155	2168406	220596	1937215	1707628
7km	90%	35000	6	203	2578754	230439	2332115	1949050
7km	90%	35000	6	168	2359180	227998	2109075	2003617
7km	90%	35000	6	123	1270680	159796	1103333	1283745
7km	90%	35000	6	241	2500845	234591	2248505	1939928
7km	90%	35000	6	157	1517882	186499	1306178	1417175
7km	90%	35000	6	283	2222540	231559	1979590	1784289
7km	90%	35000	6	216	1994587	203565	1765261	1746903
7km	90%	35000	6	218	2201196	260250	1927202	1863197
7km	90%	35000	6	196	2003250	200573	1786393	1776074
7km	90%	35000	6	179	2479426	288598	2170646	2089900
7km	90%	35000	6	188	2786761	284441	2475401	1863904
7km	90%	35000	6	302	1990771	210349	1746558	1763941
7km	90%	35000	6	221	2226281	242906	1965305	1856452
7km	90%	35000	6	136	1666466	191200	1460881	1400414
7km	90%	35000	6	183	1970052	223759	1726178	1637889
7km	90%	35000	6	153	1921339	218219	1690080	1624039
7km	90%	35000	6	157	2077116	212669	1842469	1743989
7km	90%	35000	6	159	2048150	207489	1817650	1623124
7km	90%	35000	6	255	2467852	240538	2193121	1882376
7km	90%	35000	6	181	1797668	197086	1591690	1484528
7km	90%	35000	6	142	2050975	226704	1801171	1481093
7km	90%	35000	6	238	2393738	247497	2120539	1629883
7km	90%	35000	6	180	1586239	167667	1380708	1446696
7km	90%	35000	6	208	2465108	255797	2195493	1846745
7km	90%	35000	6	222	1958134	216995	1721689	1516562
7km	90%	35000	6	173	2383050	258143	2092171	1780396
7km	90%	35000	6	193	2482334	229842	2234387	2104713
7km	90%	35000	6	197	1829357	192241	1626377	1445316
7km	90%	35000	6	234	1897789	182807	1695242	1666297
7km	90%	35000	6	191	1946840	218605	1700020	1857450
7km	90%	35000	6	129	2420999	261425	2146366	1865639
7km	90%	35000	6	151	1996276	250969	1726382	1722311
7km	90%	35000	6	198	2734399	296019	2403504	2179422
7km	90%	35000	6	173	2123054	226711	1869827	1759239
7km	90%	35000	6	160	1948913	211088	1724727	1468089
7km	90%	35000	6	181	2285819	260697	2009976	1756486
7km	90%	35000	6	248	3044636	289761	2739229	2147757
7km	90%	35000	6	212	1848867	230265	1603641	1688669
7km	90%	35000	6	226	2578404	223306	2331396	2060604
7km	90%	35000	6	225	2764598	297353	2436901	2102630
7km	90%	35000	6	150	1606400	169747	1420472	1673862
7km	90%	35000	6	255	2505591	259975	2229333	2111193
7km	90%	35000	6	174	2599807	285305	2295731	2064540
7km	90%	35000	6	146	1813796	210671	1574630	1473781
7km	90%	35000	6	315	2543884	233870	2272098	2044481
7km	90%	35000	6	258	2317490	217557	2077720	1845458
7km	90%	35000	6	242	1748519	196480	1545659	1470177
7km	90%	35000	6	152	2161937	206652	1926334	1751700
7km	90%	35000	6	173	2060681	222926	1819039	1646755
7km	90%	35000	6	203	2031628	210459	1795800	1771472
7km	90%	35000	6	178	1742934	191883	1533538	1457214
7km	90%	35000	6	210	2656332	227630	2413206	2147917
7km	90%	35000	6	193	1950535	211112	1721097	1629137
7km	90%	35000	6	206	2079669	232038	1836034	1823833
7km	90%	35000	6	250	3090740	259463	2809804	2493874
7km	90%	35000	6	221	2224934	219047	1985382	1862702
7km	90%	35000	6	257	2009626	203244	1782312	1666712
7km	90%	35000	6	196	1691668	200564	1468290	1709062
7km	90%	35000	6	159	2675792	290168	2366796	2025049
7km	90%	35000	6	182	2129190	217037	1893756	1718637
7km	90%	35000	6	197	2618519	258625	2343807	1923046
7km	90%	35000	6	158	2003982	225712	1731440	1629095
7km	90%	35000	6	187	2730381	282598	2402753	1967799
7km	90%	35000	6	164	1619665	167747	1433862	1442458
7km	90%	35000	6	204	2589738	258511	2315229	2031315
7km	90%	35000	6	159	1861219	186117	1658722	1475440
7km	90%	35000	6	161	2166134	231438	1912759	1687666
7km	90%	35000	6	209	2376490	250033	2110559	1958398
7km	90%	35000	6	182	2271593	224542	2021837	1717989
7km	90%	35000	6	135	1955146	200554	1740888	1535305
7km	90%	35000	6	178	2338429	235020	2090298	1665369
7km	90%	35000	6	191	2859729	292948	2543184	2155660
7km	90%	35000	6	201	2203452	235613	1948720	1779427
7km	90%	35000	6	215	2712706	266853	2426669	2082115
7km	90%	35000	6	191	2608448	276209	2312201	1844949
7km	90%	35000	6	214	1809383	220680	1576847	1836649
7km	90%	35000	6	247	2523181	242566	2256772	2094641
7km	90%	35000	6	158	2818153	305039	2492402	2014599
7km	90%	35000	6	207	1525580	173651	1334325	1243138
7km	90%	35000	6	270	2274483	230990	2019949	1809895
7km	90%	35000	6	153	2469720	260693	2180604	1710400
7km	90%	35000	6	253	1960475	198268	1748880	1932948
7km	90%	35000	6	227	2209525	245928	1939155	1864172
7km	90%	35000	6	143	1587085	174942	1400359	1620289
7km	90%	35000	6	202	1915252	205956	1699448	1438857
7km	90%	35000	6	281	1684031	162693	1507805	1543979
7km	90%	35000	6	126	1462187	161415	1292535	1416294
7km	90%	35000	6	142	1803001	194075	1590329	1523775
7km	90%	35000	6	211	2867927	282598	2554372	2146787
7km	90%	35000	6	260	2249911	230389	1992983	1971530
7km	90%	35000	6	291	1554792	149557	1383495	1367721
7km	90%	35000	6	181	1797073	191188	1590032	1730000
7km	90%	35000	6	157	2207092	224743	1972371	1573759
7km	90%	35000	6	218	2512702	211668	2284117	1855715
7km	90%	35000	6	166	2128653	231021	1881781	1572928
7km	90%	35000	6	189	2086490	215356	1844899	1854037
7km	90%	35000	6	168	2026382	228503	1777824	1532123
7km	90%	35000	6	197	1765770	187329	1552539	1641212
7km	90%	35000	6	291	2276740	243429	2005214	1809916
7km	90%	35000	6	222	2229450	250361	1952865	1678951
7km	90%	35000	6	214	1752302	185260	1554040	1711723
7km	90%	35000	6	183	2258024	241758	1992268	1773934
7km	90%	35000	6	273	2374082	217306	2121673	2053551
7km	90%	35000	6	210	1653907	195234	1438573	1675720
7km	90%	35000	6	170	2167081	216636	1923315	1793557
7km	90%	35000	6	203	2015582	209404	1789861	1547711
7km	90%	35000	6	213	1422928	158195	1244660	1422581
7km	90%	35000	6	178	1572966	174492	1386728	1560370
7km	90%	35000	6	162	1617160	200889	1399567	1705708
7km	90%	35000	6	197	1746389	167891	1567634	1761757
7km	90%	35000	6	210	2810435	281931	2511547	1910202
7km	90%	35000	6	137	1529598	176464	1335691	1433958
7km	90%	35000	6	170	2183529	225992	1927078	1939106
7km	90%	35000	6	318	1519407	160061	1341713	1685020
7km	90%	35000	6	251	2506954	225003	2264914	1929268
7km	90%	35000	6	134	1932785	203620	1716798	1628736
7km	90%	35000	6	194	2320176	211628	2087443	1872391
7km	90%	35000	6	219	2939412	254410	2655847	2257989
7km	90%	35000	6	222	2359483	270481	2077998	1764588
7km	90%	35000	6	146	2096716	231925	1850368	1837231
7km	90%	35000	6	275	1900577	171613	1708326	1758802
7km	90%	35000	6	146	2224113	219296	1976179	1602792
7km	90%	35000	6	213	1959343	190849	1734892	1798222
7km	90%	35000	6	193	1240609	142400	1082641	1383796
7km	90%	35000	6	220	1848641	186829	1634333	1685681
7km	90%	35000	6	201	2508905	261503	2233469	1931061
7km	90%	35000	6	187	2645330	255252	2357554	1728896
7km	90%	35000	6	153	1604635	166156	1416176	1630894
7km	90%	35000	6	187	2508396	243194	2238636	1866588
7km	90%	35000	6	210	2432897	242383	2166174	1863523
7km	90%	35000	6	151	1432771	152545	1269380	1422448
7km	90%	35000	6	150	2017072	227224	1776628	1847500
7km	90%	35000	6	192	2893381	293352	2562684	2048130
7km	90%	35000	6	218	2337862	238362	2065306	1847416
7km	90%	35000	6	169	2034979	217926	1783818	1946901
7km	90%	35000	6	143	2020575	203508	1799088	1596466
7km	90%	35000	6	191	2506719	235257	2251955	1771110
7km	90%	35000	6	146	1805110	168826	1621052	1691727
7km	90%	35000	6	164	2392989	258680	2114343	1931397
7km	90%	35000	6	152	2111934	230428	1868284	1625417
7km	90%	35000	6	168	1944062	218795	1698528	1800410
7km	90%	35000	6	149	2260050	233711	2011056	1465177
7km	90%	35000	6	190	2337605	220388	2099539	2016466
7km	90%	35000	6	147	2278495	264757	1993730	1805426
7km	90%	35000	6	189	2263613	233825	2010649	1603538
7km	90%	35000	6	175	2037788	224381	1795762	1693258
7km	90%	35000	6	217	2005420	225754	1756658	1912826
7km	90%	35000	6	159	2335454	246665	2060044	1966042
7km	90%	35000	6	146	1289583	130933	1145811	1275181
7km	90%	35000	6	184	2838160	242226	2578497	1859623
7km	90%	35000	6	260	2437564	232830	2186028	1767652
7km	90%	35000	6	289	2402279	197580	2183753	1851824
7km	90%	35000	6	139	2227810	237445	1969018	1743538
7km	90%	35000	6	148	2296968	224181	2058264	1851779
7km	90%	35000	6	251	1973695	208507	1747186	1588264
7km	90%	35000	6	259	2703811	251230	2438877	1998215
7km	90%	35000	6	212	2196109	224745	1951585	1632195
7km	90%	35000	6	170	1741812	186309	1548159	1444220
7km	90%	35000	6	179	2624421	261876	2328854	1848934
7km	90%	35000	6	190	2664751	298178	2337657	2306116
7km	90%	35000	6	193	1874961	186875	1669191	1612673
7km	90%	35000	6	277	2201320	246848	1931339	1654882
7km	90%	35000	6	231	2076121	233036	1827957	1800173
7km	90%	35000	6	146	2297800	227280	2043811	1627731
7km	90%	35000	6	204	1672150	167585	1493081	1798180
7km	90%	35000	6	166	2118356	213778	1885989	1651815
7km	90%	35000	6	143	1626603	196260	1417108	1397738
7km	90%	35000	6	185	1841749	193159	1614533	1630788
7km	90%	35000	6	287	1923979	209674	1690611	1686348
7km	90%	35000	6	163	2101155	207907	1868717	1771382
7km	90%	35000	6	171	2655742	255167	2385425	2082175
7km	90%	35000	6	234	1651105	179710	1450590	1692922
7km	90%	35000	6	198	2415539	224782	2182789	1678085
7km	90%	35000	6	174	2151597	216396	1920137	1742247
7km	90%	35000	6	213	2536837	278247	2240058	1709316
7km	90%	35000	6	210	2098155	249316	1836075	1852835
7km	90%	35000	6	158	2682279	286971	2369430	1875591
7km	90%	35000	6	172	1788458	166640	1607149	1650384
7km	90%	35000	6	181	2045212	206953	1812347	1687897
7km	90%	35000	6	176	1451664	158509	1266215	1493662
7km	90%	35000	6	159	2396349	261719	2117318	1827998
7km	90%	35000	6	166	1874592	210999	1645275	1471851
7km	90%	35000	6	218	2056912	208543	1829829	1808487
7km	90%	35000	6	228	2474650	241747	2216214	1717707
7km	90%	35000	6	212	2111566	192164	1889036	1745525
7km	90%	35000	6	279	2418120	250276	2158258	1894510
7km	90%	35000	6	185	2224163	209329	1990616	1787376
7km	90%	35000	6	164	2296078	244288	2040400	1751349
7km	90%	35000	6	253	2644329	288846	2333544	2266621
7km	90%	35000	6	190	2313930	256637	2038916	2002152
7km	90%	35000	6	177	2396305	233641	2151282	1886266
7km	90%	35000	6	199	1887400	193468	1683256	1555182
7km	90%	35000	6	246	2144283	231658	1902910	1717761
7km	90%	35000	6	243	2327762	252141	2049432	2044193
7km	90%	35000	6	195	2153049	229327	1909682	1974141
7km	90%	35000	6	159	2372456	244379	2112797	1609332
7km	90%	35000	6	156	1515390	184533	1308340	1709725
7km	90%	35000	6	129	1704064	185419	1498010	1505658
7km	90%	35000	6	271	2046174	221228	1799948	1971802
7km	90%	35000	6	181	2292214	232265	2046250	1865653
7km	90%	35000	6	179	1944965	200808	1712731	1467590
7km	90%	35000	6	207	2477579	258245	2199028	1925315
7km	90%	35000	6	207	1802723	190172	1602471	1579263
7km	90%	35000	6	155	1453857	165142	1279247	1403050
7km	90%	35000	6	167	1882493	202275	1661955	1824775
7km	90%	35000	6	239	2073529	238567	1819070	1909468
7km	90%	35000	6	304	1456849	172537	1265343	1615944
7km	90%	35000	6	284	1805806	167913	1630148	1604161
7km	90%	35000	6	206	2657200	242040	2382833	1962185
7km	90%	35000	6	203	2527252	239245	2259906	1826960
7km	90%	35000	6	151	2647198	269566	2359386	1732993
7km	90%	35000	6	117	1983677	214235	1740212	1479466
7km	90%	35000	6	179	2257333	255226	1979780	1893214
7km	90%	35000	6	277	1923355	177291	1735463	1639394
7km	90%	35000	6	193	2264763	227135	2017789	1656910
7km	90%	35000	6	142	1955044	200543	1730228	1640022
7km	90%	35000	6	232	2182247	231849	1928114	1791326
7km	90%	35000	6	157	1489149	184057	1294199	1668015
7km	90%	35000	6	180	1672215	180978	1483245	1522509
7km	90%	35000	6	186	2013045	182115	1804708	1778196
7km	90%	35000	6	214	2171623	247312	1898195	1892677
7km	90%	35000	6	181	2573970	234322	2315198	1841366
7km	90%	35000	6	245	2037406	210057	1811260	1992972
7km	90%	35000	6	158	2200571	209956	1971897	1751258
7km	90%	35000	6	210	1944786	227992	1702476	1723093
7km	90%	35000	6	214	2082801	238987	1825168	1635848
7km	90%	35000	6	199	2161712	229163	1912887	1983880
7km	90%	35000	6	202	2003603	191967	1793359	1736944
7km	90%	35000	6	144	2039679	216431	1800980	1682497
7km	90%	35000	6	283	2788217	255658	2520393	1857731
7km	90%	35000	6	156	2444227	255351	2169785	2041647
7km	90%	35000	6	174	2769943	257047	2492790	2057397
7km	90%	35000	6	165	2250930	214085	2007914	1908698
7km	90%	35000	6	194	2026800	249093	1754590	1643593
7km	90%	35000	6	243	1981003	185117	1778040	1591201
7km	90%	35000	6	180	2417477	257656	2132535	1958801
7km	90%	35000	6	204	1810336	194732	1597701	1510998
7km	90%	35000	6	167	2276913	248026	1990035	1839615
7km	90%	35000	6	259	2053862	230740	1796986	1926489
7km	90%	35000	6	148	2322671	228096	2075428	1732628
7km	90%	35000	6	141	1857316	204574	1634399	1422589
7km	90%	35000	6	166	1445224	173063	1256166	1315343
7km	90%	35000	6	201	2675111	265591	2379411	2012215
7km	90%	35000	6	163	1369325	145183	1205891	1525105
7km	90%	35000	6	255	2221702	223886	1984069	1739255
7km	90%	35000	6	154	2235517	264948	1948088	1526415
7km	90%	35000	6	192	1994896	215832	1766992	1425478
7km	90%	35000	6	210	1985974	211135	1756832	1732805
7km	90%	35000	6	168	1994311	196573	1763508	1744417
7km	90%	35000	6	167	2465654	248222	2197081	1660920
7km	90%	35000	6	161	1576733	162628	1387573	1517509
7km	90%	35000	6	221	1730346	190606	1520492	1495905
7km	90%	35000	6	188	2430904	232452	2182675	1797723
7km	90%	35000	6	215	2224785	209641	1998496	1858194
7km	90%	35000	6	260	2393281	238269	2133294	1777160
7km	90%	35000	6	190	2037173	215532	1808189	1555109
7km	90%	35000	6	222	1579676	176818	1390694	1399166
7km	90%	35000	6	182	2068843	218027	1835373	1805360
7km	90%	35000	6	144	2554071	272166	2261129	1952928
7km	90%	35000	6	209	2184904	227507	1929553	1791149
7km	90%	35000	6	178	2240178	219689	1998827	1727404
7km	90%	35000	6	152	1570422	207713	1350798	1450159
7km	90%	35000	6	260	2657308	271321	2365026	1982350
7km	90%	35000	6	179	2247095	248603	1976514	1812546
7km	90%	35000	6	206	1917993	211338	1690397	1834791
7km	90%	35000	6	212	2608001	271337	2319217	2336031
7km	90%	35000	6	242	2555408	268040	2264379	1845081
7km	90%	35000	6	206	2489490	242804	2223930	1961957
7km	90%	35000	6	207	2755896	253594	2476188	1813704
7km	90%	35000	6	193	1820255	173789	1634740	1593330
7km	90%	35000	6	224	1823956	197411	1613597	1534858
7km	90%	35000	6	235	1902587	194227	1660400	1639799
7km	90%	35000	6	190	2386053	232493	2142282	1823937
7km	90%	35000	6	165	1533271	185579	1330835	1489234
7km	90%	35000	6	210	2433227	262281	2146359	1825655
7km	90%	35000	6	163	1829528	202503	1607101	1671615
7km	90%	35000	6	148	1602248	175182	1408070	1512785
7km	90%	35000	6	141	1665667	193062	1425318	1543193
7km	90%	35000	6	221	2121752	203079	1902093	1991728
7km	90%	35000	6	146	1256828	166716	1079902	1298841
7km	90%	35000	6	259	2148757	217984	1913608	1717020
7km	90%	35000	6	103	1670328	177656	1483116	1340428
7km	90%	35000	6	170	2108049	232664	1838210	1534869
7km	90%	35000	6	259	2265399	239242	2015717	1833226
7km	90%	35000	6	159	2086423	232658	1838992	1747469
7km	90%	35000	6	164	2160678	214438	1924677	1903820
7km	90%	35000	6	209	2137480	192403	1925599	1775514
7km	90%	35000	6	181	2748808	223040	2512538	2071384
7km	90%	35000	6	176	1924118	212179	1672569	1540957
7km	90%	35000	6	160	2323235	228273	2083264	1821487
7km	90%	35000	6	176	2824561	262067	2546510	2052008
7km	90%	35000	6	159	1969782	247516	1700573	1628197
7km	90%	35000	6	254	2116096	193961	1902745	1842404
7km	90%	35000	6	205	2080547	218083	1840226	1658899
7km	90%	35000	6	181	2205164	240210	1952034	1575119
7km	90%	35000	6	144	1649369	194721	1442720	1529766
7km	90%	35000	6	177	2141750	218646	1910690	1636780
7km	90%	35000	6	200	1225052	149305	1061923	1443473
7km	90%	35000	6	203	2286546	219410	2054374	1586119
7km	90%	35000	6	175	2637256	227603	2380860	1828917
7km	90%	35000	6	146	2358704	248189	2088317	1739199
7km	90%	35000	6	170	2280144	211917	2047284	1966694
7km	90%	35000	6	184	2496778	274362	2200003	1894361
7km	90%	35000	6	168	2531693	247696	2266819	1961246
7km	90%	35000	6	173	2804659	266662	2519259	2113720
7km	90%	35000	6	313	2482460	213800	2256566	1844660
7km	90%	35000	6	282	2106731	230447	1861597	1879845
7km	90%	35000	6	244	2257317	222041	2013306	2011937
7km	90%	35000	6	221	1995049	186278	1792678	1519544
7km	90%	35000	6	178	1674547	185385	1465815	1531148
7km	90%	35000	6	204	1753735	175749	1556723	1513360
7km	90%	35000	6	170	1940437	206264	1709534	1633779
7km	90%	35000	6	224	1544763	177726	1354480	1468680
7km	90%	35000	6	200	2434888	216598	2199369	1883988
7km	90%	35000	6	148	2021344	208025	1788578	1772713
7km	90%	35000	6	250	2397227	217113	2162565	1976820
7km	90%	35000	6	163	2323898	242149	2062145	1869004
7km	90%	35000	6	168	1887063	202823	1674685	1622778
7km	90%	35000	6	145	1865782	198955	1641067	1483543
7km	90%	35000	6	159	2320503	237504	2072509	1688689
7km	90%	35000	6	193	2209800	244772	1940694	1812906
7km	90%	35000	6	192	2964898	255051	2690389	2146123
7km	90%	35000	6	186	1702061	198511	1492987	1705896
7km	90%	35000	6	187	1786952	179959	1590444	1557443
7km	90%	35000	6	159	1862908	201467	1641232	1650702
7km	90%	35000	6	125	1850742	192998	1647774	1571844
7km	90%	35000	6	284	2352343	238559	2089487	1826686
7km	90%	35000	6	164	1641143	195147	1435814	1353844
7km	90%	35000	6	181	1854408	167994	1677260	1564245
7km	90%	35000	6	141	1910575	182475	1716264	1621366
7km	90%	35000	6	228	1794981	181956	1587696	1834372
7km	90%	35000	6	224	2786035	246402	2505040	2237003
7km	90%	35000	6	148	1558857	180338	1368006	1447205
7km	90%	35000	6	173	1209499	127825	1072177	1273135
7km	90%	35000	6	192	2239700	218048	2001608	1541490
7km	90%	35000	6	204	1509380	180397	1312154	1657238
7km	90%	35000	6	185	1953228	193907	1734348	1598416
7km	90%	35000	6	200	1763290	225002	1521325	1906578
7km	90%	35000	6	176	1847802	186821	1653370	1592578
7km	90%	35000	6	167	2583481	237180	2328854	1759286
7km	90%	35000	6	135	1415204	156806	1244136	1414167
7km	90%	35000	6	173	2245274	262469	1964554	1795419
7km	90%	35000	6	211	2028065	217808	1791284	1831335
7km	90%	35000	6	168	2292427	248476	2012754	1888431
7km	90%	35000	6	112	1867338	185984	1663338	1675100
7km	90%	35000	6	179	2663384	271920	2363749	1992990
7km	90%	35000	6	135	1830920	216571	1604630	1348319
7km	90%	35000	6	169	2065755	208619	1835367	1689891
7km	90%	35000	6	156	2189159	249082	1922155	1739667
7km	90%	35000	6	176	1928443	183823	1718354	1455263
7km	90%	35000	6	186	1933711	214056	1698938	1592688
7km	90%	35000	6	216	2893421	255079	2617361	2323057
7km	90%	35000	6	178	1690822	190241	1482704	1627686
7km	90%	35000	6	246	2295673	249267	2030520	1844683
7km	90%	35000	6	312	2756711	284303	2451917	2133232
7km	90%	35000	6	201	1897074	190676	1679904	1634753
7km	90%	35000	6	198	2219139	255545	1927004	1608804
7km	90%	35000	6	214	2722438	299621	2400118	1957619
7km	90%	35000	6	169	2157364	206004	1925284	1891043
7km	90%	35000	6	189	2257356	235467	1999990	1749234
7km	90%	35000	6	244	2654827	259805	2366735	1908286
7km	90%	35000	6	201	1878125	202686	1662098	1645557
7km	90%	35000	6	223	1932380	208183	1702773	1821922
7km	90%	35000	6	156	2059785	221278	1825411	1551568
7km	90%	35000	6	194	2002445	233815	1744215	1796834
7km	90%	35000	6	174	1842059	201927	1620270	1715542
7km	90%	35000	6	194	2371027	246379	2100342	1748491
7km	90%	35000	6	380	2218416	204344	2006177	1841056
7km	90%	35000	6	320	2814650	242445	2546477	2001932
7km	90%	35000	6	223	2332058	217132	2096451	1837056
7km	90%	35000	6	172	1759895	198037	1544307	1605794
7km	90%	35000	6	192	2369608	253788	2094256	1659176
7km	90%	35000	6	128	1439531	165564	1266529	1113452
7km	90%	35000	6	222	2053782	224441	1790440	1648039
7km	90%	35000	6	198	2728851	268381	2441990	1987256
7km	90%	35000	6	176	1948105	214903	1715035	1600620
7km	90%	35000	6	240	2241629	237020	1986411	1683206
7km	90%	35000	6	208	2468007	242109	2206642	1925977
7km	90%	35000	6	176	1902636	196731	1689327	1578000
7km	90%	35000	6	198	1739743	184503	1534390	1454015
7km	90%	35000	6	164	1797426	168243	1616542	1415250
7km	90%	35000	6	152	1911052	216295	1682294	1511722
7km	90%	35000	6	235	2554008	251820	2268692	2002228
7km	90%	35000	6	191	2059442	208673	1824589	1696904
7km	90%	35000	6	170	2156247	223965	1917982	1666787
7km	90%	35000	6	173	1353344	163629	1183434	1424451
7km	90%	35000	6	248	1866840	186102	1645157	1707896
7km	90%	35000	6	175	3135115	345743	2745391	2385467
7km	90%	35000	6	231	2726984	255467	2406432	2351887
7km	90%	35000	6	185	2145205	247415	1884960	1753870
7km	90%	35000	6	173	2477681	262938	2199708	1863221
7km	90%	35000	6	143	1968708	238698	1705224	1869268
7km	90%	35000	6	342	1524716	171752	1344465	1592378
7km	90%	35000	6	206	2379197	239865	2114605	1716047
7km	90%	35000	6	153	1616338	170124	1419066	1680253
7km	90%	35000	6	236	2602699	217221	2363088	2005043
7km	90%	35000	6	238	2506064	272780	2199755	2038513
7km	90%	35000	6	228	2655686	276730	2358709	2010469
7km	90%	35000	6	188	2126051	220139	1873607	1778347
7km	90%	35000	6	204	2451929	228221	2200459	1863931
7km	90%	35000	6	213	2492774	248147	2222882	2080421
7km	90%	35000	6	178	2550300	262303	2258976	1891647
7km	90%	35000	6	145	2035855	217527	1798209	1601913
7km	90%	35000	6	184	2735617	282163	2431565	1972319
7km	90%	35000	6	206	2414876	284995	2106744	1973238
7km	90%	35000	6	220	2340322	226668	2086245	1799427
7km	90%	35000	6	165	2010040	209161	1781421	1633602
7km	90%	35000	6	196	2581045	234978	2335645	1774535
7km	90%	35000	6	223	2186682	222571	1954613	1790564
7km	90%	35000	6	188	2642494	245866	2375197	1882165
7km	90%	35000	6	181	1930020	221618	1688531	1778040
7km	90%	35000	6	224	2582911	285520	2270980	1892618
7km	90%	35000	6	184	3068858	303713	2743017	2187184
7km	90%	35000	6	210	2072693	210035	1840126	1807090
7km	90%	35000	6	228	1882284	186055	1685227	1662245
7km	90%	35000	6	240	2440408	234313	2181305	1863909
7km	90%	35000	6	255	2259193	214186	2034950	1945488
7km	90%	35000	6	177	2095009	201230	1875571	1825126
7km	90%	35000	6	148	1640377	186124	1442911	1597981
7km	90%	35000	6	120	1443592	173339	1236042	1641128
7km	90%	35000	6	152	1814398	175564	1621154	1600160
7km	90%	35000	6	182	1730413	185023	1516489	1589800
7km	90%	35000	6	181	1905670	182602	1698101	1728854
7km	90%	35000	6	177	1973716	205386	1746858	1577454
7km	90%	35000	6	153	2337593	238989	2079129	1853899
7km	90%	35000	6	256	2336575	244779	2073903	2080320
7km	90%	35000	6	154	1674582	188313	1472273	1564455
7km	90%	35000	6	188	1912716	188662	1702726	1684985
7km	90%	35000	6	192	2053099	198460	1835202	1849428
7km	90%	35000	6	178	2398794	252091	2121936	1873634
7km	90%	35000	6	177	1503378	185322	1307642	1337982
7km	90%	35000	6	182	1555818	173275	1358990	1630150
7km	90%	35000	6	133	1717929	192565	1507973	1626289
7km	90%	35000	6	239	2837832	256544	2566471	1927081
7km	90%	35000	6	301	2065941	232796	1819139	1887155
7km	90%	35000	6	184	1852168	218461	1617861	1665801
7km	90%	35000	6	216	1915167	187525	1716713	1658177
7km	90%	35000	6	264	2370588	261813	2100333	1914263
7km	90%	35000	6	202	2455177	275736	2167865	2078522
7km	90%	35000	6	258	2091864	194301	1877911	1684452
7km	90%	35000	6	163	2646383	251090	2380795	1873256
7km	90%	35000	6	223	2579929	223618	2337867	2187477
7km	90%	35000	6	234	1777649	168320	1585900	1571812
7km	90%	35000	6	258	3581960	282154	3276718	2561268
7km	90%	35000	6	249	1963861	214938	1732808	1603956
7km	90%	35000	6	209	2158386	251166	1896175	1636912
7km	90%	35000	6	143	1546711	187361	1348146	1329433
7km	90%	35000	6	192	1656135	194596	1444491	1733567
7km	90%	35000	6	169	2049212	215395	1821060	1602003
7km	90%	35000	6	145	1934030	234067	1682942	1458721
7km	90%	35000	6	227	2002863	205294	1782675	1787310
7km	90%	35000	6	150	2420468	297677	2096511	2051394
7km	90%	35000	6	193	2139981	223135	1897704	1710826
7km	90%	35000	6	250	2662090	276048	2368020	2121836
7km	90%	35000	6	210	2210883	240377	1951768	1649878
7km	90%	35000	6	270	2464941	254902	2185027	2382976
7km	90%	35000	6	289	2087822	203977	1868762	1567878
7km	90%	35000	6	173	1860958	200236	1641782	1612145
7km	90%	35000	6	253	2404025	240274	2144580	1840049
7km	90%	35000	6	437	3682703	314250	3336428	2568805
7km	90%	35000	6	158	1929185	211764	1698458	1435434
7km	90%	35000	6	158	2273743	222789	2034847	1712360
7km	90%	35000	6	183	1966303	229386	1715324	1896827
7km	90%	35000	6	307	1954707	200757	1739138	1810926
7km	90%	35000	6	248	1113368	145873	953816	1319209
7km	90%	35000	6	170	2668227	266149	2390598	1765296
7km	90%	35000	6	213	2629536	245128	2363794	1994396
7km	90%	35000	6	264	1756364	201857	1541165	1653116
7km	90%	35000	6	187	2069115	194427	1868331	1747598
7km	90%	35000	6	166	1272509	159199	1097198	1449597
7km	90%	35000	6	181	2216421	244753	1947401	1743551
7km	90%	35000	6	118	1705426	217316	1467410	1543216
7km	90%	35000	6	136	1459453	171573	1275291	1473742
7km	90%	35000	6	145	1933728	244403	1674888	1574723
7km	90%	35000	6	212	2460427	259584	2168851	1964945
7km	90%	35000	6	154	2793537	319945	2446438	2075308
7km	90%	35000	6	214	2399883	251143	2128891	1739588
7km	90%	35000	6	143	1777689	181639	1574422	1539694
7km	90%	35000	6	226	2335023	213119	2102801	1615694
7km	90%	35000	6	156	1813812	204400	1589149	1736933
7km	90%	35000	6	201	1251618	131674	1098255	1282398
7km	90%	35000	6	192	2357658	277861	2060135	1967742
7km	90%	35000	6	157	3235651	281800	2937064	2177464
7km	90%	35000	6	198	2197913	210944	1967606	1747666
7km	90%	35000	6	174	2333123	237500	2068750	1926685
7km	90%	35000	6	168	1820255	202756	1598250	1398843
7km	90%	35000	6	212	2022123	206720	1799080	1827421
7km	90%	35000	6	205	1988431	216504	1758389	1678039
7km	90%	35000	6	189	2171991	215587	1946896	1642090
7km	90%	35000	6	187	1775667	211890	1547986	1458905
7km	90%	35000	6	187	1941844	213221	1709581	1699296
7km	90%	35000	6	186	1945802	201764	1725052	1641889
7km	90%	35000	6	149	2468204	227107	2223771	1772567
7km	90%	35000	6	177	2576974	259568	2286641	1939024
7km	90%	35000	6	303	3738375	308885	3410874	2386829
7km	90%	35000	6	197	1842343	201813	1620092	1580345
7km	90%	35000	6	159	2142597	242775	1881580	1694343
7km	90%	35000	6	169	1942384	227741	1697022	1621318
7km	90%	35000	6	248	2693620	249194	2410625	1971367
7km	90%	35000	6	271	2225955	229108	1987176	1675308
7km	90%	35000	6	137	2008976	210267	1767234	1532480
7km	90%	35000	6	159	1850989	194253	1640000	1581213
7km	90%	35000	6	137	2247906	279763	1943030	1673809
7km	90%	35000	6	160	2091580	229919	1834523	1729430
7km	90%	35000	6	211	2749815	298238	2437479	2160442
7km	90%	35000	6	245	2024412	223967	1787252	1754493
7km	90%	35000	6	239	2265048	235089	2014676	1761744
7km	90%	35000	6	178	2415354	238143	2152945	1647487
7km	90%	35000	6	220	2494365	254813	2228366	1955055
7km	90%	35000	6	174	2757182	226248	2505481	1881896
7km	90%	35000	6	168	2211969	226963	1952690	1635010
7km	90%	35000	6	158	2675706	253809	2400300	2049580
7km	90%	35000	6	169	2413626	237767	2150799	2004904
7km	90%	35000	6	227	2873880	233753	2627881	2023859
7km	90%	35000	6	180	1817205	176580	1619352	1698295
7km	90%	35000	6	188	2251306	224635	2014920	1739822
7km	90%	35000	6	301	2976056	283454	2664068	2149412
7km	90%	35000	6	167	1525785	183894	1335406	1320645
7km	90%	35000	6	237	2207856	188016	2009080	1797930
7km	90%	35000	6	187	1620354	169905	1432676	1453678
7km	90%	35000	6	260	2437793	252467	2155895	1908830
7km	90%	35000	6	294	3588059	297841	3267370	2562472
7km	90%	35000	6	138	1681842	201478	1462560	1585939
7km	90%	35000	6	190	1611321	183346	1420865	1787442
7km	90%	35000	6	195	2291962	235554	2028252	1743483
7km	90%	35000	6	232	1784741	208316	1567885	1617334
7km	90%	35000	6	191	1749936	187375	1542449	1838396
7km	90%	35000	6	196	2899745	285915	2591217	1995513
7km	90%	35000	6	148	1948683	200138	1730956	1478458
7km	90%	35000	6	172	2707217	253728	2429049	1878698
7km	90%	35000	6	152	2109873	221156	1861933	1617814
7km	90%	35000	6	157	1843706	210088	1612786	1716226
7km	90%	35000	6	160	1395206	183176	1187495	1593053
7km	90%	35000	6	200	2196967	231481	1947942	1901015
7km	90%	35000	6	208	2167004	231822	1924800	1622668
7km	90%	35000	6	156	1500647	164618	1326042	1426752
7km	90%	35000	6	167	1395757	156066	1229631	1573489
7km	90%	35000	6	195	2110332	205372	1880620	1619608
7km	90%	35000	6	189	1769090	194043	1564598	1557027
7km	90%	35000	6	141	1894979	209202	1668402	1714289
7km	90%	35000	6	174	1250969	158970	1082114	1266751
7km	90%	35000	6	259	1755499	194300	1548487	1681915
7km	90%	35000	6	165	2053637	210763	1829308	1714946
7km	90%	35000	6	194	2851751	295801	2531302	2094884
7km	90%	35000	6	254	2894336	287581	2592542	2199157
7km	90%	35000	6	184	2037142	226006	1801452	1660119
7km	90%	35000	6	166	2219460	243757	1956586	1625151
7km	90%	35000	6	139	1797176	219101	1560173	1563687
7km	90%	35000	6	204	2605480	223625	2360255	1863865
7km	90%	35000	6	173	1966191	217779	1735229	1628274
7km	90%	35000	6	200	2196487	231573	1937575	1823199
7km	90%	35000	6	184	1766959	182445	1569954	1753496
7km	90%	35000	6	186	2220632	209951	1994250	1639303
7km	90%	35000	6	185	2598471	282936	2301519	1869064
7km	90%	35000	6	135	1382388	163510	1206095	1301946
7km	90%	35000	6	257	2160372	223735	1916690	1868320
7km	90%	35000	6	157	1649303	176216	1462743	1511473
7km	90%	35000	6	176	2346775	196026	2127898	1644753
7km	90%	35000	6	202	2276558	226768	2018850	1704008
7km	90%	35000	6	189	2374436	267631	2075778	1961552
7km	90%	35000	6	130	2082716	222967	1840029	1642241
7km	90%	35000	6	145	2454711	238915	2189048	1875349
7km	90%	35000	6	187	1895746	200313	1670156	1542245
7km	90%	35000	6	142	2784434	266361	2495810	1790610
7km	90%	35000	6	283	2020168	231289	1773106	1678021
7km	90%	35000	6	266	2086401	223221	1849147	1685461
7km	90%	35000	6	152	2008841	209504	1780951	1600352
7km	90%	35000	6	288	1739139	200044	1525425	1810663
7km	90%	35000	6	133	1640526	194526	1425765	1482832
7km	90%	35000	6	217	2035428	228666	1793895	1452778
7km	90%	35000	6	184	1800316	189167	1598789	1455249
7km	90%	35000	6	137	1889937	205722	1667424	1407711
7km	90%	35000	6	190	2199214	210196	1961951	1834301
7km	90%	35000	6	165	2070480	235857	1813444	1707849
7km	90%	35000	6	137	1477309	176768	1290813	1348982
7km	90%	35000	6	197	1973925	228780	1723755	1837741
7km	90%	35000	6	234	2088619	224180	1847778	1805372
7km	90%	35000	6	247	2457919	214524	2231196	1843067
7km	90%	35000	6	216	2177614	238693	1916685	1845704
7km	90%	35000	6	159	1326216	161078	1151570	1463126
7km	90%	35000	6	328	2334177	223383	2099891	1879024
7km	90%	35000	6	215	2035808	175493	1843446	1660423
7km	90%	35000	6	147	2179516	255114	1909823	1668021
7km	90%	35000	6	187	2345606	217183	2103674	1854353
7km	90%	35000	6	282	2608338	289721	2303778	1928638
7km	90%	35000	6	291	1910219	184302	1713872	1668265
7km	90%	35000	6	279	2687930	255110	2408713	2084900
7km	90%	35000	6	257	2395472	204528	2151601	1931198
7km	90%	35000	6	164	1901014	186451	1704204	1491599
7km	90%	35000	6	208	2031646	191395	1817567	1723086
7km	90%	35000	6	273	3444227	280336	3148579	2650635
7km	90%	35000	6	310	2650848	253037	2376049	1922766
7km	90%	35000	6	169	2250175	228382	2006867	1665606
7km	90%	35000	6	176	2335046	247781	2073421	1551014
7km	90%	35000	6	210	2884691	284295	2577480	2074820
7km	90%	35000	6	284	2739690	261465	2452582	1970466
7km	90%	35000	6	134	1056256	119379	923852	1119071
7km	90%	35000	6	278	1919201	194256	1717425	1681884
7km	90%	35000	6	332	1612859	185850	1409388	1850411
7km	90%	35000	6	192	2298960	242783	2031780	1726765
7km	90%	35000	6	171	2550102	274549	2258504	1708024
7km	90%	35000	6	153	2010615	211601	1784553	1767514
7km	90%	35000	6	177	1769231	198849	1538802	1650435
7km	90%	35000	6	243	2022066	214278	1793619	1676804
7km	90%	35000	6	184	2320856	237415	2062705	1632347
7km	90%	35000	6	176	1835100	205851	1606860	1563815
7km	90%	35000	6	249	1871269	190832	1658568	1554848
7km	90%	35000	6	221	2614138	279855	2306902	1991533
7km	90%	35000	6	182	2263984	246672	2002988	1880833
7km	90%	35000	6	204	2028090	226026	1782735	1769190
7km	90%	35000	6	181	2191666	229044	1926119	1883920
7km	90%	35000	6	270	2995537	310796	2667000	2288675
7km	90%	35000	6	217	1638849	179617	1444804	1538640
7km	90%	35000	6	196	2772218	247530	2500266	2209893
7km	90%	35000	6	157	2140096	231675	1879438	1675382
7km	90%	35000	6	222	1266798	152721	1103873	1475201
7km	90%	35000	6	234	1995283	213698	1762527	1943939
7km	90%	35000	6	184	2186232	206515	1961584	1690471
7km	90%	35000	6	226	2527094	238432	2274138	1786862
7km	90%	35000	6	261	2661479	265632	2349627	1912629
7km	90%	35000	6	138	1883123	205602	1647391	1594877
7km	90%	35000	6	145	1805273	195298	1589107	1454267
7km	90%	35000	6	225	1836218	195867	1617090	1635121
7km	90%	35000	6	157	2226782	248204	1957312	1725633
7km	90%	35000	6	176	2264384	215280	2035481	1603954
7km	90%	35000	6	173	1458466	162682	1255761	1469852
7km	90%	35000	6	157	1646630	190478	1441519	1507245
7km	90%	35000	6	177	2497211	248913	2231381	1784534
7km	90%	35000	6	191	2507933	213186	2280663	1944099
7km	90%	35000	6	206	2068603	223020	1824684	1590877
7km	90%	35000	6	139	2483069	271918	2193695	1914685
7km	90%	35000	6	187	2388667	236156	2130775	1991002
7km	90%	35000	6	136	1106791	133884	963223	1372228
7km	90%	35000	6	149	2643923	232508	2387142	1907489
7km	90%	35000	6	204	3121504	300049	2806185	1994601
7km	90%	35000	6	228	2337632	242838	2079951	1957078
7km	90%	35000	6	186	1703293	186466	1493168	1500744
7km	90%	35000	6	135	1894767	189634	1691957	1517359
7km	90%	35000	6	153	1990704	227051	1744508	1674871
7km	90%	35000	6	226	2158578	220802	1921628	1742473
7km	90%	35000	6	208	2825579	290019	2508096	2188062
7km	90%	35000	6	191	1824218	208216	1601277	1494201
7km	90%	35000	6	228	1762715	184588	1564130	1635690
7km	90%	35000	6	224	1832657	212382	1609261	1453064
7km	90%	35000	6	220	2260985	224866	2005832	1918657
7km	90%	35000	6	147	2384536	267595	2086729	1913671
7km	90%	35000	6	146	1645293	190607	1429699	1519224
7km	90%	35000	6	260	2099212	233290	1852405	1648584
7km	90%	35000	6	230	2904572	285606	2592250	1887582
7km	90%	35000	6	202	1818304	188569	1618543	1692302
7km	90%	35000	6	218	2123165	195130	1902765	1619543
7km	90%	35000	6	244	2236794	212743	2001126	1736602
7km	90%	35000	6	237	2398546	234476	2137381	1852776
7km	90%	35000	6	169	2146703	220834	1898873	1750273
7km	90%	35000	6	186	2797997	263122	2511267	2054358
7km	90%	35000	6	282	1654092	168907	1440219	1774522
7km	90%	35000	6	146	1861576	203018	1637974	1568248
7km	90%	35000	6	353	2855153	262247	2576112	2257670
7km	90%	35000	6	414	3537898	282555	3226858	2259947
7km	90%	35000	6	111	1426338	177800	1223463	1294104
7km	90%	35000	6	161	2070164	216702	1832199	1770834
7km	90%	35000	6	154	1328941	169088	1151233	1262779
7km	90%	35000	6	221	2396721	225879	2140640	1937180
7km	90%	35000	6	266	3193082	287279	2874492	2463473
7km	90%	35000	6	163	2299225	229341	2048173	1770379
7km	90%	35000	6	167	2422366	278385	2119204	1772988
7km	90%	35000	6	200	2365787	260221	2081897	1969696
7km	90%	35000	6	235	2649386	256093	2377502	1889900
7km	90%	35000	6	170	2886401	249637	2620275	2432676
7km	90%	35000	6	194	2862187	288595	2558585	1981414
7km	90%	35000	6	302	2862838	250778	2594480	2215279
7km	90%	35000	6	187	1754798	179485	1564332	1544357
7km	90%	35000	6	190	2592570	242011	2325370	2327428
7km	90%	35000	6	203	2301991	240142	2046959	2099621
7km	90%	35000	6	168	1790839	221684	1542857	1574774
7km	90%	35000	6	167	2107343	219189	1867607	1764243
7km	90%	35000	6	207	1479538	151032	1298374	1534822
7km	90%	35000	6	192	1987160	203506	1765746	1602750
7km	90%	35000	6	158	1421588	162887	1249538	1186585
7km	90%	35000	6	181	1661976	179270	1470775	1651253
7km	90%	35000	6	147	2227679	230584	1984214	1584604
7km	90%	35000	6	219	2364823	235788	2108129	1775425
7km	90%	35000	6	150	1924887	207327	1698738	1653868
7km	90%	35000	6	205	2037142	230074	1787066	1744912
7km	90%	35000	6	182	2468998	187979	2251280	1827449
7km	90%	35000	6	162	2438131	269802	2146759	1935985
7km	90%	35000	6	152	1581159	174149	1367161	1552898
7km	90%	35000	6	120	1904128	230705	1650681	1645660
7km	90%	35000	6	183	2182696	214375	1949935	1654383
7km	90%	35000	6	189	1733188	189577	1531194	1636434
7km	90%	35000	6	152	2083515	224237	1847028	1734721
7km	90%	35000	6	193	2000657	211433	1766288	1685700
7km	90%	35000	6	159	1551433	174168	1363511	1666546
7km	90%	35000	6	161	2219672	228193	1969330	1678140
7km	90%	35000	6	158	2041616	237291	1777943	1730075
7km	90%	35000	6	266	2024796	178744	1830405	1682345
7km	90%	35000	6	133	1620148	196137	1400788	1641557
7km	90%	35000	6	138	2220021	205512	2000107	1589388
7km	90%	35000	6	137	1903479	195733	1683972	1720927
7km	90%	35000	6	152	1158121	148465	1000592	1286517
7km	90%	35000	6	208	3011680	281146	2712315	2118246
7km	90%	35000	6	166	1718117	170148	1533824	1655137
7km	90%	35000	6	158	2090591	233875	1820172	1752785
7km	90%	35000	6	228	2252915	260473	1978012	1567818
7km	90%	35000	6	221	2371224	261514	2084100	2036344
7km	90%	35000	6	175	1392687	147643	1235345	1478505
7km	90%	35000	6	200	2143409	203621	1925092	1619499
7km	90%	35000	6	185	2573722	227490	2307721	1915309
7km	90%	35000	6	199	2317721	231782	2070730	1926910
7km	90%	35000	6	234	2633408	240300	2374642	2161952
7km	90%	35000	6	220	2527025	255147	2240656	1924920
7km	90%	35000	6	188	1573789	163888	1396025	1546426
7km	90%	35000	6	140	2434184	252501	2160369	1994833
7km	90%	35000	6	183	2461965	256778	2186938	1645384
7km	90%	35000	6	178	2642534	263543	2343136	1819579
7km	90%	35000	6	148	1661281	193149	1455823	1525530
7km	90%	35000	6	265	1943000	165343	1763704	1788109
7km	90%	35000	6	144	2124462	248269	1858303	1747116
7km	90%	35000	6	184	1807469	206178	1577049	1709329
7km	90%	35000	6	190	2025519	245545	1766702	1871926
7km	90%	35000	6	220	1731689	192344	1520405	1701035
7km	90%	35000	6	233	3285709	285170	2973515	2285337
7km	90%	35000	6	208	3058784	240815	2794224	2104374
7km	90%	35000	6	128	1907434	210773	1677825	1668446
7km	90%	35000	6	219	2627303	240927	2372635	1809187
7km	90%	35000	6	253	1660085	165946	1466805	1479130
7km	90%	35000	6	192	2733488	261290	2445539	2242008
7km	90%	35000	6	195	1619171	175212	1430131	1461668
7km	90%	35000	6	242	2282723	213808	2048643	2141509
7km	90%	35000	6	168	1976896	202307	1757198	1691285
7km	90%	35000	6	113	1170947	140211	1017522	1293392
7km	90%	35000	6	279	2158611	224161	1908132	2412648
7km	90%	35000	6	199	1999793	217624	1767090	1751994
7km	90%	35000	6	288	2984416	272467	2682715	1966879
7km	90%	35000	6	150	2744023	321566	2397270	1904030
7km	90%	35000	6	185	1398296	147684	1229109	1588037
7km	90%	35000	6	179	2640880	253519	2369740	1942340
7km	90%	35000	6	191	2282903	254889	2006580	2126424
7km	90%	35000	6	201	2412945	237072	2166045	1777846
7km	90%	35000	6	192	1991952	233006	1743013	1723101
7km	90%	35000	6	194	2159124	241964	1897406	1771580
7km	90%	35000	6	205	2486253	225552	2244563	2154999
7km	90%	35000	6	178	1973392	215565	1743760	1715107
7km	90%	35000	6	191	1877181	187085	1667814	1522524
7km	90%	35000	6	150	1801504	195252	1585072	1816663
7km	90%	35000	6	159	2579935	255176	2298217	1864734
7km	90%	35000	6	229	2100089	235547	1835758	1857767
7km	90%	35000	6	170	2261202	263585	1978635	1775058
7km	90%	35000	6	231	2602079	268070	2318058	2091109
7km	90%	35000	6	153	1215059	155005	1053225	1180329
7km	90%	35000	6	199	2202661	228978	1948661	1735133
7km	90%	35000	6	177	1847847	183541	1648636	1698872
7km	90%	35000	6	221	2335102	250807	2031895	1946820
7km	90%	35000	6	128	1139737	143420	978123	1331777
7km	90%	35000	6	220	1998024	212685	1763706	1653977
7km	90%	35000	6	136	1651108	182430	1448025	1694490
7km	90%	35000	6	196	2381809	212449	2147861	1940111
7km	90%	35000	6	160	2270383	276336	1969455	1707386
7km	90%	35000	6	147	2476273	278710	2173539	1940948
7km	90%	35000	6	170	2269665	210264	2050450	1853123
7km	90%	35000	6	199	2311530	240821	2044028	1722718
7km	90%	35000	6	197	2205803	244762	1943427	1653144
7km	90%	35000	6	238	1990768	181008	1781760	1597344
7km	90%	35000	6	200	2120546	232960	1872980	1786261
7km	90%	35000	6	180	1956824	191077	1744494	1761657
7km	90%	35000	6	198	1906466	203858	1676083	1642730
7km	90%	35000	6	156	2217303	229464	1978358	1622509
7km	90%	35000	6	235	2068613	246953	1802634	1800241
7km	90%	35000	6	155	2507420	255856	2208840	1758004
7km	90%	35000	6	160	2677686	247263	2408004	1808524
7km	90%	35000	6	120	1769671	208657	1539592	1576482
7km	90%	35000	6	168	2347726	240409	2092294	1755939
7km	90%	35000	6	163	1679630	181146	1482668	1674850
7km	90%	35000	6	179	1665548	166746	1484845	1503010
7km	90%	35000	6	174	2281040	243937	2007305	1936327
7km	90%	35000	6	246	2757388	262959	2471195	1860176
7km	90%	35000	6	160	2041773	222021	1800483	1708499
7km	90%	35000	6	168	1781131	181370	1578217	1461864
7km	90%	35000	6	160	1651302	183036	1458931	1379804
7km	90%	35000	6	193	2586648	235743	2336688	1708458
7km	90%	35000	6	208	1461689	166520	1283541	1464245
7km	90%	35000	6	172	2266080	231657	2010178	1679402
7km	90%	35000	6	301	2301777	231930	2056165	1845988
7km	90%	35000	6	182	2336527	256766	2055124	1805864
7km	90%	35000	6	192	2474904	271945	2187645	1682591
7km	90%	35000	6	146	1965616	251226	1699658	1948894
7km	90%	35000	6	181	2166189	249465	1897638	1728164
7km	90%	35000	6	212	1773316	211976	1551063	1604012
7km	90%	35000	6	225	1770341	201695	1551230	1682297
7km	90%	35000	6	222	2461220	239053	2203217	2061111
7km	90%	35000	6	226	2891148	237154	2626918	2259035
7km	90%	35000	6	214	2690425	221655	2445479	1905088
7km	90%	35000	6	203	2594028	230884	2344365	1861089
7km	90%	35000	6	192	1798946	187520	1602642	1572584
7km	90%	35000	6	182	1772054	197469	1556093	1623975
7km	90%	35000	6	246	2207060	217736	1967695	1847850
7km	90%	35000	6	140	1947210	247835	1667242	1429090
7km	90%	35000	6	242	2437519	253126	2176730	1881913
7km	90%	35000	6	197	2423323	215793	2194014	1799399
7km	90%	35000	6	204	2616111	248137	2351021	1967796
7km	90%	35000	6	329	1923746	181452	1721013	1849111
7km	90%	35000	6	180	1930131	202932	1705564	1589665
7km	90%	35000	6	187	2291027	243238	2029556	1735491
7km	90%	35000	6	143	1679517	190166	1469440	1556151
7km	90%	35000	6	347	2799761	247803	2522500	2163624
7km	90%	35000	6	172	2210711	231112	1955660	1679978
7km	90%	35000	6	272	3605869	301053	3280947	2447998
7km	90%	35000	6	198	3288407	316948	2939287	2341781
7km	90%	35000	6	203	2583053	246630	2314075	2188975
7km	90%	35000	6	145	1914188	230618	1667440	1541069
7km	90%	35000	6	234	2639966	245437	2370079	2084335
7km	90%	35000	6	139	2040192	223189	1800635	1603622
7km	90%	35000	6	209	3135330	312188	2787474	1941738
7km	90%	35000	6	213	1737175	206563	1521478	1564627
7km	90%	35000	6	177	2067886	179944	1871335	1877119
7km	90%	35000	6	152	2106540	229956	1857180	1676000
7km	90%	35000	6	194	2693461	273401	2402958	2195145
7km	90%	35000	6	208	2199093	207128	1964053	1715551
7km	90%	35000	6	231	2570949	239105	2310090	2304622
7km	90%	35000	6	183	1919986	200656	1706441	1676234
7km	90%	35000	6	160	3220137	291241	2905446	2040788
7km	90%	35000	6	138	2115545	236844	1858082	1442919
7km	90%	35000	6	176	2344292	240424	2093507	1605124
7km	90%	35000	6	206	2259484	241474	2004336	1860556
7km	90%	35000	6	169	1596484	200624	1379964	1436601
7km	90%	35000	6	159	1626260	156972	1461488	1506356
7km	90%	35000	6	202	2223953	252042	1957936	1805164
7km	90%	35000	6	224	1897917	194617	1679593	1731684
7km	90%	35000	6	191	2182105	239322	1910668	1690215
7km	90%	35000	6	147	2127328	231953	1876907	1905210
7km	90%	35000	6	260	1584917	180847	1384852	1575813
7km	90%	35000	6	139	1620316	197750	1410890	1428829
7km	90%	35000	6	150	1867585	214727	1625908	1678974
7km	90%	35000	6	203	2928895	279813	2615434	1943964
7km	90%	35000	6	236	3216794	267698	2934194	2257700
7km	90%	35000	6	177	2554195	243849	2291804	1915173
7km	90%	35000	6	162	1768473	170530	1577564	1543095
7km	90%	35000	6	224	1503013	153756	1335637	1450878
7km	90%	35000	6	141	2642062	252324	2363772	1941460
7km	90%	35000	6	198	1602725	187369	1399778	1694489
7km	90%	35000	6	222	2375109	256771	2105428	1892103
7km	90%	35000	6	465	1831941	184556	1633654	1567744
7km	90%	35000	6	206	2610172	244419	2341079	2031281
7km	90%	35000	6	236	2523602	288662	2222686	1969675
7km	90%	35000	6	167	1396631	178404	1211837	1479906
7km	90%	35000	6	207	2048615	193564	1834028	1582259
7km	90%	35000	6	279	1977825	210948	1738898	1763742
7km	90%	35000	6	195	2576099	236043	2332436	1846251
7km	90%	35000	6	204	2702833	247563	2431312	1887585
7km	90%	35000	6	206	1801696	201104	1572536	1477833
7km	90%	35000	6	177	2565828	244078	2290391	2048910
7km	90%	35000	6	180	1987765	205388	1760186	1650857
7km	90%	35000	6	204	2316145	216260	2073742	1803774
7km	90%	35000	6	208	2696016	267783	2396540	2122432
7km	90%	35000	6	174	2515240	244478	2252405	1728322
7km	90%	35000	6	165	1717190	180692	1523025	1563298
7km	90%	35000	6	207	2180243	216248	1932756	1807367
7km	90%	35000	6	334	2025030	205972	1799673	1854191
7km	90%	35000	6	203	2120960	221782	1887772	1726787
7km	90%	35000	6	153	1615216	189827	1415546	1362960
7km	90%	35000	6	259	1991204	202645	1771536	1870904
7km	90%	35000	6	196	2568392	284995	2260697	1971478
7km	90%	35000	6	321	3189852	314355	2853663	2178783
7km	90%	35000	6	272	2371501	241150	2114254	1824943
7km	90%	35000	6	196	1735361	206995	1515290	1493663
7km	90%	35000	6	239	2808320	223874	2545512	2027126
7km	90%	35000	6	150	2088763	203063	1871621	1711528
7km	90%	35000	6	246	1776301	199689	1564118	1513090
7km	90%	35000	6	134	2257195	227183	2006709	1802231
7km	90%	35000	6	161	1615662	173648	1422214	1453562
7km	90%	35000	6	272	2461328	264810	2161051	2137125
7km	90%	35000	6	265	2099478	244727	1831758	1838550
7km	90%	35000	6	225	2145830	211404	1909799	1980258
7km	90%	35000	6	189	1907697	167688	1714957	1728744
7km	90%	35000	6	145	2108621	227345	1857331	1695889
7km	90%	35000	6	193	1824440	211867	1588431	1800794
7km	90%	35000	6	180	2585044	254982	2306553	1706859
7km	90%	35000	6	222	2073205	218361	1840317	1765781
7km	90%	35000	6	144	2425187	261946	2147508	1611029
7km	90%	35000	6	206	1849100	205433	1633238	1648622
7km	90%	35000	6	161	2536533	265932	2245672	1942407
7km	90%	35000	6	207	2324939	247507	2038529	1906770
7km	90%	35000	6	174	1799308	221884	1555030	1470719
7km	90%	35000	6	205	1969878	201260	1754874	1777694
7km	90%	35000	6	212	2682024	255520	2409824	1803458
7km	90%	35000	6	245	2795295	241395	2520085	2236287
7km	90%	35000	6	201	1909196	181716	1707554	1650706
7km	90%	35000	6	188	2258301	226719	2017027	1852069
7km	90%	35000	6	202	1496534	163809	1311745	1458284
7km	90%	35000	6	235	2374265	192673	2159775	1762203
7km	90%	35000	6	176	2508374	241568	2251628	1937926
7km	90%	35000	6	155	2000621	250397	1726501	1843855
7km	90%	35000	6	211	2294737	201292	2070620	1869654
7km	90%	35000	6	149	1559473	197937	1347618	1386554
7km	90%	35000	6	222	2165258	226316	1907810	1781842
7km	90%	35000	6	161	1795970	180551	1603619	1671211
7km	90%	35000	6	263	2870754	302227	2520552	1956846
7km	90%	35000	6	210	1978061	219293	1736448	1690994
7km	90%	35000	6	186	2139337	211019	1916998	1658483
7km	90%	35000	6	161	1392661	197399	1189024	1391874
7km	90%	35000	6	304	2221975	206855	1996950	1760695
7km	90%	35000	6	162	2605602	274132	2304727	1944069
7km	90%	35000	6	160	1829415	202858	1604238	1528279
7km	90%	35000	6	180	1749734	173575	1563503	1736242
7km	90%	35000	6	184	2248347	246189	1950129	1874961
7km	90%	35000	6	160	1958103	224255	1719507	1560458
7km	90%	35000	6	195	2364602	241062	2111762	1971090
7km	90%	35000	6	346	1953538	211424	1721004	1678596
7km	90%	35000	6	162	1207254	143733	1046251	1400262
7km	90%	35000	6	175	2383942	272901	2095547	1806852
7km	90%	35000	6	227	2704321	289643	2390067	2129104
7km	90%	35000	6	149	1995594	222410	1759010	1686371
7km	90%	35000	6	193	2517295	255158	2247959	1701317
7km	90%	35000	6	204	1826186	178699	1635282	1536672
7km	90%	35000	6	210	2145031	199921	1928617	1708976
7km	90%	35000	6	209	1733994	188165	1538696	1505299
7km	90%	35000	6	234	3041371	270488	2737081	2334806
7km	90%	35000	6	188	2852248	249109	2584542	2107357
7km	90%	35000	6	179	1683276	166889	1502419	1517728
7km	90%	35000	6	164	1737363	191409	1536576	1492279
7km	90%	35000	6	165	2135081	207811	1915402	1927448
7km	90%	35000	6	180	2317273	221738	2078838	1823463
7km	90%	35000	6	215	1994623	195356	1781383	1690784
7km	90%	35000	6	148	1868297	194651	1662147	1519394
7km	90%	35000	6	203	2622879	268428	2331973	2065051
7km	90%	35000	6	208	2500417	250898	2222956	1930609
7km	90%	35000	6	232	2221804	216911	1992514	1910101
7km	90%	35000	6	191	2242785	242749	1984731	1527074
7km	90%	35000	6	180	2740981	262026	2452030	1865163
7km	90%	35000	6	273	1680257	168144	1498394	1544766
7km	90%	35000	6	220	2349823	196719	2127534	1838203
7km	90%	35000	6	204	2370966	238201	2124162	1589141
7km	90%	35000	6	123	1789506	197447	1575294	1386959
7km	90%	35000	6	158	1988196	210972	1758201	1606497
7km	90%	35000	6	115	1755848	214430	1521878	1459104
7km	90%	35000	6	204	2175101	230020	1914491	1978197
7km	90%	35000	6	153	2208348	216284	1979544	1791223
7km	90%	35000	6	261	2171866	197230	1959392	1616075
7km	90%	35000	6	199	2789556	267230	2465375	2127193
7km	90%	35000	6	190	1926865	211418	1703791	1676539
7km	90%	35000	6	173	2122774	203124	1892270	1912982
7km	90%	35000	6	186	2391587	265375	2098367	1913019
7km	90%	35000	6	155	1451700	179082	1258136	1458354
7km	90%	35000	6	185	2628913	264016	2347812	1884041
7km	90%	35000	6	161	1789477	221118	1556065	1520646
7km	90%	35000	6	268	1903149	182924	1703178	1905747
7km	90%	35000	6	162	2411584	244687	2146329	1779235
7km	90%	35000	6	203	1942233	180711	1751594	1531766
7km	90%	35000	6	161	1898191	200780	1661965	1586274
7km	90%	35000	6	204	2325797	236499	2075659	1715106
7km	90%	35000	6	182	2011111	211317	1773502	1603592
7km	90%	35000	6	161	1940935	203088	1721672	1496093
7km	90%	35000	6	255	2643676	221449	2401971	1768164
7km	90%	35000	6	151	2090358	227032	1829819	2043823
7km	90%	35000	6	182	2368422	227003	2128135	1992598
7km	90%	35000	6	248	2297019	226148	2048297	1991442
7km	90%	35000	6	147	1965210	202979	1753441	1847579
7km	90%	35000	6	233	2975551	288768	2671099	1997567
7km	90%	35000	6	188	1607897	176134	1418024	1471640
7km	90%	35000	6	291	2349237	223061	2090588	1710141
7km	90%	35000	6	147	1810408	211906	1579210	1616024
7km	90%	35000	6	246	2258495	219768	2022521	1760812
7km	90%	35000	6	170	2561642	247571	2292408	1939978
7km	90%	35000	6	248	1844827	192526	1634120	1618860
7km	90%	35000	6	237	2060759	198183	1825386	1616869
7km	90%	35000	6	164	1607815	162346	1428526	1343492
7km	90%	35000	6	163	2423871	252757	2149667	1860949
7km	90%	35000	6	188	2141400	232384	1878234	1670424
7km	90%	35000	6	164	1903351	195055	1683440	1709017
7km	90%	35000	6	194	2485799	241762	2223768	2094179
7km	90%	35000	6	261	2601736	215321	2364236	2007390
7km	90%	35000	6	205	1908439	193879	1705325	1718451
7km	90%	35000	6	138	2114923	221085	1868557	1488003
7km	90%	35000	6	210	2424395	277524	2129042	1796012
7km	90%	35000	6	184	2536923	254132	2256907	1752602
7km	90%	35000	6	187	2398757	249360	2130139	1819941
7km	90%	35000	6	134	1877739	211291	1644851	1398077
7km	90%	35000	6	185	1543884	168176	1357048	1384953
7km	90%	35000	6	180	2401150	247154	2134185	1978860
7km	90%	35000	6	157	1916383	181000	1704689	1640387
7km	90%	35000	6	177	1965198	182669	1765498	1623468
7km	90%	35000	6	262	1907671	171833	1714286	1666617
7km	90%	35000	6	149	1731822	182303	1537199	1338943
7km	90%	35000	6	219	2222830	228252	1966033	1944850
7km	90%	35000	6	197	1936445	219939	1709262	1570217
7km	90%	35000	6	216	1924127	209527	1693436	1650279
7km	90%	35000	6	199	1956379	206052	1739731	1587840
7km	90%	35000	6	232	2179957	239282	1926639	1726370
7km	90%	35000	6	255	2971793	284923	2665008	2138556
7km	90%	35000	6	275	2140721	170981	1950874	1750593
7km	90%	35000	6	200	1911900	200502	1696025	1701960
7km	90%	35000	6	275	2269978	215209	2021797	1868768
7km	90%	35000	6	167	2141394	231756	1875320	1561436
7km	90%	35000	6	336	2782069	289999	2458402	2014053
7km	90%	35000	6	223	2844832	244002	2574707	2087609
7km	90%	35000	6	158	1888761	198343	1666663	1613279
7km	90%	35000	6	179	2217851	246710	1950729	1946170
7km	90%	35000	6	259	2606331	241681	2344773	1793467
7km	90%	35000	6	149	2612125	274030	2294906	1970938
7km	90%	35000	6	219	2769378	271598	2468171	2121849
7km	90%	35000	6	248	2646036	269763	2351098	1930025
7km	90%	35000	6	200	2637879	240492	2373763	2078214
7km	90%	35000	6	209	1654788	176166	1462795	1456172
7km	90%	35000	6	173	2520368	236598	2251668	1976932
7km	90%	35000	6	148	2559973	255330	2292108	1852093
7km	90%	35000	6	230	2480446	231665	2234073	1896240
7km	90%	35000	6	239	2448389	238894	2195599	1881708
7km	90%	35000	6	213	2248035	254101	1976668	1764354
7km	90%	35000	6	122	1392984	174927	1206464	1288275
7km	90%	35000	6	200	2329309	257685	2061979	1819084
7km	90%	35000	6	189	1771642	179182	1573810	1585845
7km	90%	35000	6	224	2414267	201565	2198212	1955891
7km	90%	35000	6	267	2406029	270388	2124246	1737466
7km	90%	35000	6	264	1990948	179601	1797091	1763516
7km	90%	35000	6	165	2642990	274249	2343730	2117021
7km	90%	35000	6	164	1927709	220279	1690509	1767531
7km	90%	35000	6	207	2355010	234617	2093767	1745021
7km	90%	35000	6	167	2763513	279609	2467661	1938223
7km	90%	35000	6	151	1690042	191370	1455922	1658175
7km	90%	35000	6	192	2006469	217845	1779980	1569002
7km	90%	35000	6	140	1530082	188465	1323862	1551017
7km	90%	35000	6	227	2552688	233523	2301679	1901847
7km	90%	35000	6	204	1596047	164196	1420300	1769731
7km	90%	35000	6	178	2820181	249770	2554186	1960020
7km	90%	35000	6	223	2818545	270856	2530146	2012774
7km	90%	35000	6	232	2238927	238214	1971581	1687232
7km	90%	35000	6	265	1785443	203690	1560217	1834075
7km	90%	35000	6	133	1829279	206455	1601846	1472295
7km	90%	35000	6	242	2429118	214831	2193099	1902560
7km	90%	35000	6	249	1868109	187389	1661373	1570955
7km	90%	35000	6	209	1801920	192463	1592998	1595721
7km	90%	35000	6	181	1472351	165445	1287460	1718896
7km	90%	35000	6	229	2308113	253651	2030797	1744272
7km	90%	35000	6	143	2338133	243414	2083419	1697939
7km	90%	35000	6	249	1994900	202198	1766573	1690132
7km	90%	35000	6	329	2166701	241782	1908234	1881495
7km	90%	35000	6	192	1676624	175606	1489518	1500711
7km	90%	35000	6	146	1963170	230732	1720843	1534220
7km	90%	35000	6	176	2111272	211949	1888835	1758236
7km	90%	35000	6	186	1675222	183073	1482251	1608310
7km	90%	35000	6	194	1760123	193926	1555096	1703938
7km	90%	35000	6	197	1735779	198661	1515319	1635991
7km	90%	35000	6	193	2519608	297591	2200356	2147857
7km	90%	35000	6	193	2363459	251829	2090814	1829049
7km	90%	35000	6	211	2428486	252976	2150768	1867539
7km	90%	35000	6	211	1156043	154081	993803	1381827
7km	90%	35000	6	275	1807822	184692	1603143	1650317
7km	90%	35000	6	208	1917220	176687	1710999	1699247
7km	90%	35000	6	261	1921110	194595	1709285	1447146
7km	90%	35000	6	176	1853746	207428	1628122	1497397
7km	90%	35000	6	179	2005113	212797	1773901	1707530
7km	90%	35000	6	331	1962640	223544	1725356	1630088
7km	90%	35000	6	209	1729022	198083	1521028	1569762
7km	90%	35000	6	122	1877962	191584	1673687	1384560
7km	90%	35000	6	203	2301462	220681	2054790	1942766
7km	90%	35000	6	184	2034793	188756	1826263	1697451
7km	90%	35000	6	153	2012052	206406	1791038	1466161
7km	90%	35000	6	152	2350202	248261	2089627	1900296
7km	90%	35000	6	147	2105298	216598	1865335	1559864
7km	90%	35000	6	200	1852994	191162	1638724	1556507
7km	90%	35000	6	195	2390000	218167	2150168	1642276
7km	90%	35000	6	144	1790850	196440	1579989	1447272
7km	90%	35000	6	146	2128095	239872	1865355	1697962
7km	90%	35000	6	156	1313787	170926	1117998	1281951
7km	90%	35000	6	280	2112001	251827	1828411	1908586
7km	90%	35000	6	146	2266393	241238	2005695	1763962
7km	90%	35000	6	199	1980059	204938	1765112	1728689
7km	90%	35000	6	229	1920808	224389	1688078	1709531
7km	90%	35000	6	152	1647034	173940	1452785	1516974
7km	90%	35000	6	171	1874282	233274	1614383	1712554
7km	90%	35000	6	251	2632545	211837	2405900	2082922
7km	90%	35000	6	141	1447068	186926	1248569	1428545
7km	90%	35000	6	208	2819837	264949	2522589	1882812
7km	90%	35000	6	192	1717597	203806	1502548	1448831
7km	90%	35000	6	190	1625274	175346	1436329	1598995
7km	90%	35000	6	155	2108773	220095	1874103	1516111
7km	90%	35000	6	162	1687746	196369	1477687	1544222
7km	90%	35000	6	191	2349953	209789	2111627	2052829
7km	90%	35000	6	147	1871100	179300	1675752	1609252
7km	90%	35000	6	180	2195460	200749	1981551	1821222
7km	90%	35000	6	261	2419764	258917	2144341	1947677
7km	90%	35000	6	209	2012642	177893	1811165	1749753
7km	90%	35000	6	288	2258772	236846	2003225	1663408
7km	90%	35000	6	194	1417638	142550	1265468	1379788
7km	90%	35000	6	161	2593125	307157	2266776	1826143
7km	90%	35000	6	288	1998407	185656	1799349	1641784
7km	90%	35000	6	182	1880017	216303	1639084	1447904
7km	90%	35000	6	184	1820205	206501	1595722	1795851
7km	90%	35000	6	139	1975370	220852	1724051	1702327
7km	90%	35000	6	164	1796724	214268	1549818	1691590
7km	90%	35000	6	137	1630911	189963	1428921	1306803
7km	90%	35000	6	188	2238514	239308	1980238	1967698
7km	90%	35000	6	207	2067674	194999	1851937	1704616
7km	90%	35000	6	161	2301223	227730	2064164	1778917
7km	90%	35000	6	176	1630479	173611	1444546	1366033
7km	90%	35000	6	168	1625036	180520	1435447	1511024
7km	90%	35000	6	144	2091281	220524	1848021	1759147
7km	90%	35000	6	281	2539764	230797	2283123	1914698
7km	90%	35000	6	230	2529819	252898	2255576	1772451
7km	90%	35000	6	161	2206814	221919	1970130	1885604
7km	90%	35000	6	249	2869881	241504	2597729	2253872
7km	90%	35000	6	202	2473034	196611	2262566	1774088
7km	90%	35000	6	163	2037891	246826	1774506	1768374
7km	90%	35000	6	164	2225578	230246	1980755	1676364
7km	90%	35000	6	222	2025072	207648	1795771	1591594
7km	90%	35000	6	197	2563688	282123	2258514	2144224
7km	90%	35000	6	217	2794617	246578	2520936	2314725
7km	90%	35000	6	211	1410351	161018	1236823	1483114
7km	90%	35000	6	221	2023120	226785	1779683	1699033
7km	90%	35000	6	181	2749540	231560	2495372	1980041
7km	90%	35000	6	155	2254049	230278	2009858	1605604
7km	90%	35000	6	189	2288799	250566	2026523	1683403
7km	90%	35000	6	129	2216722	248953	1951871	1754193
7km	90%	35000	6	186	2042059	225609	1797753	1943046
7km	90%	35000	6	206	2880366	220719	2636114	2079422
7km	90%	35000	6	209	2392128	244867	2106546	1927059
7km	90%	35000	6	174	2047750	206152	1819375	1747614
7km	90%	35000	6	161	2196174	260926	1919349	1603660
7km	90%	35000	6	152	2400131	243678	2120935	1874834
7km	90%	35000	6	167	1939594	194819	1729315	1509826
7km	90%	35000	6	207	2285668	229840	2033413	1732954
7km	90%	35000	6	136	1629300	206479	1409194	1458138
7km	90%	35000	6	174	2470624	245400	2203791	1872300
7km	90%	35000	6	297	1991600	191167	1789447	1917038
7km	90%	35000	6	160	1867625	211469	1643322	1499578
7km	90%	35000	6	142	2143162	236351	1854969	1663413
7km	90%	35000	6	192	1691752	167680	1514490	1569898
7km	90%	35000	6	166	2017476	239876	1733122	1760103
7km	90%	35000	6	134	2610863	263024	2284544	2032985
7km	90%	35000	6	192	1621695	179510	1435483	1587527
7km	90%	35000	6	192	2094583	252084	1800776	1831494
7km	90%	35000	6	182	2134770	253606	1859109	1744231
7km	90%	35000	6	186	2593924	212790	2366855	2149496
7km	90%	35000	6	228	2419694	249141	2152943	1878215
7km	90%	35000	6	352	2784808	272451	2489478	2089840
7km	90%	35000	6	329	2358039	224083	2105030	2002341
7km	90%	35000	6	192	2629309	293044	2316490	1752987
7km	90%	35000	6	165	2463337	254516	2195267	1828155
7km	90%	35000	6	170	2437799	257959	2160420	1736393
7km	90%	35000	6	251	2208798	211547	1980246	1738548
7km	90%	35000	6	242	1925453	217175	1684709	1792522
7km	90%	35000	6	181	1968228	221038	1721998	1691502
7km	90%	35000	6	214	2066648	219878	1830919	1492255
7km	90%	35000	6	146	1503442	157416	1336482	1390629
7km	90%	35000	6	114	1477825	181827	1285453	1186804
7km	90%	35000	6	195	2529304	275979	2234712	1948789
7km	90%	35000	6	171	1549823	182349	1351125	1482219
7km	90%	35000	6	243	2006534	214786	1771018	1823294
7km	90%	35000	6	320	2116518	199395	1894315	1952227
7km	90%	35000	6	184	2261360	229522	2015742	1818494
7km	90%	35000	6	216	2025509	214408	1783106	1966444
7km	90%	35000	6	204	2461262	286212	2141094	2067543
7km	90%	35000	6	187	2319742	248833	2048235	1738078
7km	90%	35000	6	224	1881259	189860	1674174	1653105
7km	90%	35000	6	231	2632464	285818	2319449	2309810
7km	90%	35000	6	218	2270003	258773	1975123	1955699
7km	90%	35000	6	209	1595197	159132	1419436	1682880
7km	90%	35000	6	289	1745550	200432	1520146	1748935
7km	90%	35000	6	202	2571881	269361	2280710	1863730
7km	90%	35000	6	230	2221578	197872	2002108	1933861
7km	90%	35000	6	172	1735053	179877	1544505	1590066
7km	90%	35000	6	176	2356118	253061	2084935	1669111
7km	90%	35000	6	143	1610060	174584	1417369	1622944
7km	90%	35000	6	149	1873986	208068	1648012	1705122
7km	90%	35000	6	236	2120539	217963	1884315	1833868
7km	90%	35000	6	196	2295803	215658	2061862	1877773
7km	90%	35000	6	172	2344749	222025	2112943	1634634
7km	90%	35000	6	261	2921689	295079	2592460	2077111
7km	90%	35000	6	169	2268453	238342	2007202	1855999
7km	90%	35000	6	271	2486365	226655	2243545	2189208
7km	90%	35000	6	188	1604565	171919	1417554	1509144
7km	90%	35000	6	160	2021060	222374	1782936	1709716
7km	90%	35000	6	179	1899341	207442	1678702	1708434
7km	90%	35000	6	174	2026450	227196	1786254	1694269
7km	90%	35000	6	150	2136893	219087	1900395	1646545
7km	90%	35000	6	149	2094662	225087	1848152	1540671
7km	90%	35000	6	193	2460357	230031	2209929	1813639
7km	90%	35000	6	180	1519917	162570	1345395	1472273
7km	90%	35000	6	159	1776011	210720	1547796	1596028
7km	90%	35000	6	184	2196152	224542	1954771	1817019
7km	90%	35000	6	177	1701929	211062	1474235	1513856
7km	90%	35000	6	164	1460725	163082	1281277	1513848
7km	90%	35000	6	326	2342600	206711	2114064	2248035
7km	90%	35000	6	179	1951766	184399	1760327	1695934
7km	90%	35000	6	148	2346515	219997	2112114	1643336
7km	90%	35000	6	171	2373306	247751	2111612	1848207
7km	90%	35000	6	209	2100858	201531	1880993	1824828
7km	90%	35000	6	165	2201195	253408	1930053	1723507
7km	90%	35000	6	129	1834353	192145	1627274	1627478
7km	90%	35000	6	278	3311374	263429	3022201	2245352
7km	90%	35000	6	196	1965820	219273	1726176	1453061
7km	90%	35000	6	210	2213954	221047	1978596	1704680
7km	90%	35000	6	159	1819475	203322	1600643	1801377
7km	90%	35000	6	192	2008483	215325	1782038	1651864
7km	90%	35000	6	237	2649369	267203	2362256	2094270
7km	90%	35000	6	271	2246197	190052	2035574	1855288
7km	90%	35000	6	174	2184126	217385	1949802	1836668
7km	90%	35000	6	122	726514	83956	640480	935656
7km	90%	35000	6	316	2173839	225667	1927572	1665037
7km	90%	35000	6	192	2252893	234802	2003136	1718863
7km	90%	35000	6	217	2049971	196215	1842429	1675749
7km	90%	35000	6	209	1978981	183927	1772121	1703874
7km	90%	35000	6	174	2273285	206502	2041020	1724860
7km	90%	35000	6	160	1907620	200573	1686571	1667612
7km	90%	35000	6	204	1620390	201436	1400398	1475140
7km	90%	35000	6	249	1762363	183148	1561359	1730562
7km	90%	35000	6	144	2264743	199045	2053015	1589297
7km	90%	35000	6	160	1962878	210439	1727983	1587846
7km	90%	35000	6	276	2614494	237588	2334825	1731565
7km	90%	35000	6	212	2211231	226011	1959358	1771564
7km	90%	35000	6	249	2082894	215986	1853585	1699268
7km	90%	35000	6	229	2546458	238322	2251833	1986841
7km	90%	35000	6	263	1865145	205064	1643228	1450126
7km	90%	35000	6	171	1726819	204858	1504239	1563620
7km	90%	35000	6	146	2483602	264015	2196708	1664621
7km	90%	35000	6	162	1358581	156269	1183199	1476539
7km	90%	35000	6	198	2154080	220379	1917009	1908604
7km	90%	35000	6	267	1520474	173775	1331255	1367070
7km	90%	35000	6	290	2116056	227712	1862967	1768978
7km	90%	35000	6	160	2300026	249548	2026199	1792714
7km	90%	35000	6	200	1918860	213310	1682054	1760512
7km	90%	35000	6	255	1699302	164028	1523811	1572926
7km	90%	35000	6	124	1584530	178926	1391348	1454921
7km	90%	35000	6	211	2615851	236334	2364950	1866122
7km	90%	35000	6	217	1708209	194306	1493940	1486004
7km	90%	35000	6	174	2426563	235532	2165454	1971792
7km	90%	35000	6	141	1293439	150436	1123437	1320859
7km	90%	35000	6	196	2050405	206571	1832540	1615524
7km	90%	35000	6	182	1905420	197310	1689693	1708771
7km	90%	35000	6	182	1813492	210354	1584443	1729918
7km	90%	35000	6	137	1892477	191869	1684757	1767938
7km	90%	35000	6	245	2069437	209389	1834047	1826712
7km	90%	35000	6	180	2515388	256744	2244986	1905060
7km	90%	35000	6	181	1920167	215572	1683258	1646631
7km	90%	35000	6	211	1701113	183072	1496007	1548733
7km	90%	35000	6	253	2025140	178828	1810463	1726272
7km	90%	35000	6	205	2249784	250505	1982463	1837203
7km	90%	35000	6	126	1912909	226114	1668315	1714325
7km	90%	35000	6	146	1762175	199448	1544611	1378472
7km	90%	35000	6	213	2436648	214560	2208435	1845151
7km	90%	35000	6	189	2088101	225765	1848832	1727512
7km	90%	35000	6	263	2524741	264253	2233269	2249638
7km	90%	35000	6	189	2122259	216796	1877942	1879554
7km	90%	35000	6	211	1965296	212023	1741327	1529764
7km	90%	35000	6	190	2238470	218198	2003672	1881504
7km	90%	35000	6	137	1828352	198362	1599765	1438117
7km	90%	35000	6	200	2125755	214687	1882247	1692654
7km	90%	35000	6	198	2088755	203621	1869486	1680915
7km	90%	35000	6	179	2019902	251255	1751522	1551723
7km	90%	35000	6	153	1501883	187346	1294524	1502981
7km	90%	35000	6	207	2782815	270386	2480523	2005191
7km	90%	35000	6	189	2623277	264515	2329135	1690752
7km	90%	35000	6	269	2457441	264374	2165026	1884522
7km	90%	35000	6	144	2166410	220583	1921662	1647383
7km	90%	35000	6	218	2155838	244099	1893718	1754701
7km	90%	35000	6	200	1875707	177887	1662484	1651469
7km	90%	35000	6	167	1915357	220642	1681231	1662896
7km	90%	35000	6	162	2275209	247072	2015460	1603780
7km	90%	35000	6	176	2847948	298433	2518746	1954706
7km	90%	35000	6	178	2011418	208595	1778086	1857418
7km	90%	35000	6	287	2888035	249192	2600356	2146392
7km	90%	35000	6	171	2008504	205323	1787105	1608573
7km	90%	35000	6	212	2371940	245119	2102854	1935161
7km	90%	35000	6	219	2687989	220550	2451415	1700003
7km	90%	35000	6	171	2106290	211911	1871552	1626433
7km	90%	35000	6	243	1822999	207624	1579815	1602492
7km	90%	35000	6	223	2172647	229856	1921836	1833189
7km	90%	35000	6	228	2181872	225604	1917391	1648833
7km	90%	35000	6	170	1562339	173837	1375069	1570666
7km	90%	35000	6	230	2942051	296934	2621061	2110111
7km	90%	35000	6	178	1852738	188828	1631216	1759758
7km	90%	35000	6	164	1969282	206178	1739172	1521715
7km	90%	35000	6	170	2720718	295476	2400351	2165642
7km	90%	35000	6	223	2359255	271441	2074835	1807531
7km	90%	35000	6	155	2313869	233632	2051773	1814626
7km	90%	35000	6	181	2718475	268584	2434923	1990557
7km	90%	35000	6	137	2473396	284384	2163869	1923825
7km	90%	35000	6	142	1828020	193648	1610588	1542412
7km	90%	35000	6	176	2431099	250783	2154803	1955015
7km	90%	35000	6	130	1001239	131332	862801	1397523
7km	90%	35000	6	262	2444927	255635	2159209	2060233
7km	90%	35000	6	204	2441243	223337	2193650	1790842
7km	90%	35000	6	224	2478407	228561	2238795	1928717
7km	90%	35000	6	164	2097900	225318	1861250	1573441
7km	90%	35000	6	155	2477273	248765	2203726	1912443
7km	90%	35000	6	176	2642461	272539	2341566	1765866
7km	90%	35000	6	134	1751194	199926	1537502	1507970
7km	90%	35000	6	158	1374731	170235	1193827	1371104
7km	90%	35000	6	199	2352979	203505	2128967	1646889
7km	90%	35000	6	214	2356295	238532	2086490	1928042
7km	90%	35000	6	222	1904412	183523	1706842	1674728
7km	90%	35000	6	156	1953771	216984	1717344	1643992
7km	90%	35000	6	138	2218655	227507	1978121	1925787
7km	90%	35000	6	187	2243485	249206	1979641	1872978
7km	90%	35000	6	180	2262821	242391	1961806	1730271
7km	90%	35000	6	194	1118287	108364	1001478	1460081
7km	90%	35000	6	146	1875957	216541	1640503	1466106
7km	90%	35000	6	167	1856490	180050	1666220	1746760
7km	90%	35000	6	190	2302012	232946	2051404	1972801
7km	90%	35000	6	209	2095642	217278	1867684	1631639
7km	90%	35000	6	260	2308799	230607	2060419	1872885
7km	90%	35000	6	146	2410329	279670	2105923	1651499
7km	90%	35000	6	191	2009563	213390	1782759	1772596
7km	90%	35000	6	144	2380689	256779	2102258	1838170
7km	90%	35000	6	170	2052074	214468	1814253	1816700
7km	90%	35000	6	178	2749745	272859	2439004	1929600
7km	90%	35000	6	166	2079693	204571	1863740	1569598
7km	90%	35000	6	225	2046079	203387	1828057	1809660
7km	90%	35000	6	189	2556755	263893	2266627	1926402
7km	90%	35000	6	194	2578343	265108	2275944	2217462
7km	90%	35000	6	191	1917781	197523	1707233	1611467
7km	90%	35000	6	289	2018299	212889	1792697	1624002
7km	90%	35000	6	175	1762705	206933	1535515	1597286
7km	90%	35000	6	186	2090612	223532	1853471	1556611
7km	90%	35000	6	235	2344147	207152	2106388	1673920
7km	90%	35000	6	173	2668482	249974	2396674	2314698
7km	90%	35000	6	229	2812202	242512	2549111	2349009
7km	90%	35000	6	211	2617876	294411	2292356	2016194
7km	90%	35000	6	197	2019192	215815	1786240	1750972
7km	90%	35000	6	216	1926013	203570	1703751	1636235
7km	90%	35000	6	220	2527064	266861	2240451	2061338
7km	90%	35000	6	235	3198258	314573	2863468	2477974
7km	90%	35000	6	269	2561960	234669	2305145	1898531
7km	90%	35000	6	242	1869268	204345	1636855	1818520
7km	90%	35000	6	175	2213706	253539	1952425	1777930
7km	90%	35000	6	253	2237044	200604	2012077	2042091
7km	90%	35000	6	223	2762300	246618	2485434	1877511
7km	90%	35000	6	228	2060827	209490	1840702	1651471
7km	90%	35000	6	218	1863135	200919	1650489	1482222
7km	90%	35000	6	154	2063735	265044	1784858	1534010
7km	90%	35000	6	229	2062262	240766	1794360	1757342
7km	90%	35000	6	159	2347385	256164	2057099	1899753
7km	90%	35000	6	172	2641821	261486	2356183	2042912
7km	90%	35000	6	259	2073034	237099	1826695	1752131
7km	90%	35000	6	206	1915555	186974	1709690	1704044
7km	90%	35000	6	238	1668353	171420	1478965	1740846
7km	90%	35000	6	214	2141754	222567	1904761	1679359
7km	90%	35000	6	185	2240639	236136	1982879	1751646
7km	90%	35000	6	167	2586533	288726	2278922	1801521
7km	90%	35000	6	280	2671403	305158	2338229	2009740
7km	90%	35000	6	178	2108226	197199	1895650	1757527
7km	90%	35000	6	189	2099551	227456	1842463	1702085
7km	90%	35000	6	202	1788357	190881	1581857	1473923
7km	90%	35000	6	295	2326677	221176	2081314	1995131
7km	90%	35000	6	157	2126243	226433	1887484	1692841
7km	90%	35000	6	136	1916954	198113	1702846	1465967
7km	90%	35000	6	151	2035517	212219	1804713	1682403
7km	90%	35000	6	244	1701655	176010	1514882	1553925
7km	90%	35000	6	175	2292952	232665	2041747	1631706
7km	90%	35000	6	132	1690139	186932	1488753	1573152
7km	90%	35000	6	197	2317799	244540	2035229	2156228
7km	90%	35000	6	224	1732982	183798	1531247	1497897
7km	90%	35000	6	202	2287664	249209	2016756	1750741
7km	90%	35000	6	199	2145543	226183	1905254	1624411
7km	90%	35000	6	195	2247297	235672	1997625	1866869
7km	90%	35000	6	143	2232012	231895	1976992	1614937
7km	90%	35000	6	218	2224531	236194	1955925	1991785
7km	90%	35000	6	208	1685880	186841	1475637	1563574
7km	90%	35000	6	138	1824168	211742	1599055	1538402
7km	90%	35000	6	174	2404630	273328	2098176	1825756
7km	90%	35000	6	251	2939963	251707	2666572	2066696
7km	90%	35000	6	193	2066372	245291	1796004	1873004
7km	90%	35000	6	212	3537670	267659	3249034	2341583
7km	90%	35000	6	173	2061945	211657	1837236	1656947
7km	90%	35000	6	273	2134450	255540	1849397	1639540
7km	90%	35000	6	132	1761360	194409	1544010	1502758
7km	90%	35000	6	238	2150475	222898	1900962	1773503
7km	90%	35000	6	291	1606439	183089	1410557	1381225
7km	90%	35000	6	183	2176067	236886	1920877	1655569
7km	90%	35000	6	148	2158917	196941	1931325	1764114
7km	90%	35000	6	202	2256771	207149	2030905	1757867
7km	90%	35000	6	168	1835604	177667	1645432	1574521
7km	90%	35000	6	191	1948752	187754	1743704	1744544
7km	90%	35000	6	370	2402940	229545	2144804	1933722
7km	90%	35000	6	131	2210029	241356	1957927	1464197
7km	90%	35000	6	161	1940475	206541	1709476	1673864
7km	90%	35000	6	190	1980790	172575	1795661	1695410
7km	90%	35000	6	210	2332580	201038	2107169	1920023
7km	90%	35000	6	173	2452608	227040	2212450	1905790
7km	90%	35000	6	199	2163141	193129	1946799	1801532
7km	90%	35000	6	225	2413262	240161	2151619	1869011
7km	90%	35000	6	217	2902402	293593	2586445	2268485
7km	90%	35000	6	200	2447554	242457	2180348	1719720
7km	90%	35000	6	246	3055611	264053	2752886	2447603
7km	90%	35000	6	139	1956310	188408	1757549	1527263
7km	90%	35000	6	202	1894882	198034	1687248	1775067
7km	90%	35000	6	314	2764593	279474	2467202	2091532
7km	90%	35000	6	238	2589104	236110	2326076	1931211
7km	90%	35000	6	168	1834532	194636	1625828	1659914
7km	90%	35000	6	316	2458107	255269	2180715	2034181
7km	90%	35000	6	142	1844961	203007	1625960	1437722
7km	90%	35000	6	199	2655016	262895	2346206	1939521
7km	90%	35000	6	173	1912675	201593	1690212	1669421
7km	90%	35000	6	169	2166863	217023	1935710	1763089
7km	90%	35000	6	175	2545481	254285	2258255	1911957
7km	90%	35000	6	162	2062758	236666	1805318	1714491
7km	90%	35000	6	188	2219506	227442	1968905	1781532
7km	90%	35000	6	180	2483621	268153	2167617	1893398
7km	90%	35000	6	162	1946876	235318	1687326	1550412
7km	90%	35000	6	194	2749746	303974	2428526	1925485
7km	90%	35000	6	195	2851620	272322	2557047	1960264
7km	90%	35000	6	172	1645230	158625	1476840	1593705
7km	90%	35000	6	170	2938111	290505	2615145	1839468
7km	90%	35000	6	220	2797640	284461	2491932	2078421
7km	90%	35000	6	185	1989384	227499	1739723	1645466
7km	90%	35000	6	218	2670462	235720	2419812	2223789
7km	90%	35000	6	147	2588173	304753	2259817	1914371
7km	90%	35000	6	260	2074388	208824	1851843	1770709
7km	90%	35000	6	154	2297076	244721	2000294	1633750
7km	90%	35000	6	200	2907030	260484	2618805	2184697
7km	90%	35000	6	191	2194885	218983	1947359	1916491
7km	90%	35000	6	160	2504797	251416	2238494	1811572
7km	90%	35000	6	116	1370003	178076	1178445	1374850
7km	90%	35000	6	279	1790963	197357	1575337	1570668
7km	90%	35000	6	201	1754553	215689	1526397	1663392
7km	90%	35000	6	237	2037347	183760	1824889	1801845
7km	90%	35000	6	154	2229375	219269	1990818	1694655
7km	90%	35000	6	180	2678146	254453	2397843	2164258
7km	90%	35000	6	152	2534789	240695	2276994	1963753
7km	90%	35000	6	156	1628044	179622	1431764	1493806
7km	90%	35000	6	208	2432547	219302	2193866	2205386
7km	90%	35000	6	212	2452619	211604	2220438	1761228
7km	90%	35000	6	144	1877593	191622	1668602	1394184
7km	90%	35000	6	137	1486925	144890	1334000	1297835
7km	90%	35000	6	177	2281981	233427	2034455	1757481
7km	90%	35000	6	148	2246369	224389	1998065	1725575
7km	90%	35000	6	246	2502767	249512	2230307	1946851
7km	90%	35000	6	169	2628840	288547	2316717	1826264
7km	90%	35000	6	169	2245108	227439	2009127	1910323
7km	90%	35000	6	243	3022135	292212	2707624	2099032
7km	90%	35000	6	246	2099803	225650	1863452	1441614
7km	90%	35000	6	219	2089976	214161	1857583	1929425
7km	90%	35000	6	155	2618097	274991	2315783	1690697
7km	90%	35000	6	143	1559764	179894	1369732	1494406
7km	90%	35000	6	130	1612032	173289	1407610	1607572
7km	90%	35000	6	206	1892675	198892	1677820	1731192
7km	90%	35000	6	133	1547372	193305	1341393	1384761
7km	90%	35000	6	221	2703551	244970	2437232	2100850
7km	90%	35000	6	216	2144642	217485	1906230	1852409
7km	90%	35000	6	193	2563820	257902	2284964	1990071
7km	90%	35000	6	169	2234399	245137	1964086	1592211
7km	90%	35000	6	164	2132380	221211	1893365	1725027
7km	90%	35000	6	194	2180281	225567	1943349	1990049
7km	90%	35000	6	150	1705629	202214	1483273	1472843
7km	90%	35000	6	180	2285973	251674	2008110	1871402
7km	90%	35000	6	205	1639292	202519	1411172	1674641
7km	90%	35000	6	141	1654018	163847	1454132	1509196
7km	90%	35000	6	215	1399189	151035	1226361	1311613
7km	90%	35000	6	218	2533515	276154	2221748	2012673
7km	90%	35000	6	145	1715894	192083	1505612	1610937
7km	90%	35000	6	183	2828079	284016	2515275	2001581
7km	90%	35000	6	232	1458217	147288	1288180	1517409
7km	90%	35000	6	194	2666791	279279	2366588	1896786
7km	90%	35000	6	161	1720600	172747	1536092	1519298
7km	90%	35000	6	162	2387427	237600	2133700	1729919
7km	90%	35000	6	191	1943485	211369	1711101	1577097
7km	90%	35000	6	164	2452845	267239	2169043	1655585
7km	90%	35000	6	164	2043990	227129	1803569	1804997
7km	90%	35000	6	282	2022322	234865	1769984	1711295
7km	90%	35000	6	209	2311247	224787	2070237	1932743
7km	90%	35000	6	259	1805967	189268	1603900	1652623
7km	90%	35000	6	244	2398134	263406	2123411	1869584
7km	90%	35000	6	310	3264384	272703	2972114	2159625
7km	90%	35000	6	150	1950882	227082	1710781	1567339
7km	90%	35000	6	156	2096047	243851	1833546	1692157
7km	90%	35000	6	169	1471321	173681	1277286	1408553
7km	90%	35000	6	243	2617531	275061	2328557	2072348
7km	90%	35000	6	146	2251792	243590	1985715	1727738
7km	90%	35000	6	202	2009337	233063	1753067	1513711
7km	90%	35000	6	171	2024928	207331	1795149	1694873
7km	90%	35000	6	239	2488842	256108	2206179	1868537
7km	90%	35000	6	254	1886955	189939	1673270	1679697
7km	90%	35000	6	181	1920538	173621	1721132	1508163
7km	90%	35000	6	238	2393332	206663	2175658	2061511
7km	90%	35000	6	225	1911657	200583	1683930	1844127
7km	90%	35000	6	166	1426423	183341	1229418	1567590
7km	90%	35000	6	179	1743626	188833	1524428	1591142
7km	90%	35000	6	130	2499606	277575	2187071	2101867
7km	90%	35000	6	207	2676154	276129	2363380	2135623
7km	90%	35000	6	195	2103500	188286	1898506	1702454
7km	90%	35000	6	183	1913969	179670	1708810	1537528
7km	90%	35000	6	188	2347464	280790	2050898	1692043
7km	90%	35000	6	176	1619129	168302	1440940	1583600
7km	90%	35000	6	201	2080769	222946	1842559	1494801
7km	90%	35000	6	158	1692747	160677	1522810	1256220
7km	90%	35000	6	141	2310755	240443	2053202	1702876
7km	90%	35000	6	208	2488389	275964	2192882	2163632
7km	90%	35000	6	211	3205293	301474	2878214	2244302
7km	90%	35000	6	221	2162109	220321	1920589	1940683
7km	90%	35000	6	128	1980234	205185	1754279	1478309
7km	90%	35000	6	128	1959600	217402	1733855	1496527
7km	90%	35000	6	142	2968784	277918	2639662	1976120
7km	90%	35000	6	225	2306584	231907	2052052	1833112
7km	90%	35000	6	231	2100653	221095	1867596	1484001
7km	90%	35000	6	187	2276879	192657	2072849	1705478
7km	90%	35000	6	178	2767874	251364	2500978	1970640
7km	90%	35000	6	171	1752549	182788	1559080	1482128
7km	90%	35000	6	202	1685127	192085	1470201	1839068
7km	90%	35000	6	245	2351259	257924	2064021	1920532
7km	90%	35000	6	195	1754402	203836	1527423	1693335
7km	90%	35000	6	142	1926596	215893	1693365	1653959
7km	90%	35000	6	147	2187019	227920	1939390	1748860
7km	90%	35000	6	187	2427806	234944	2166348	1904230
7km	90%	35000	6	151	2083666	220076	1839719	1866856
7km	90%	35000	6	176	1915673	206213	1697734	1788523
7km	90%	35000	6	254	2047489	192695	1839493	1892278
7km	90%	35000	6	177	2263999	258949	1991955	1715626
7km	90%	35000	6	152	1988224	204181	1765285	1603088
7km	90%	35000	6	239	3271896	287869	2946341	2397522
7km	90%	35000	6	141	2132829	220425	1882770	1809014
7km	90%	35000	6	187	2216011	219855	1982902	1782169
7km	90%	35000	6	214	2467643	275890	2175919	2169004
7km	90%	35000	6	196	1857439	192320	1655584	1449434
7km	90%	35000	6	238	2686908	249664	2415468	1822674
7km	90%	35000	6	208	2440672	259184	2156340	1921386
7km	90%	35000	6	185	2413703	248836	2143765	1736971
7km	90%	35000	6	164	2213983	217311	1957465	1641910
7km	90%	35000	6	186	1752502	187914	1552612	1357778
7km	90%	35000	6	204	2861446	265516	2579596	2225660
7km	90%	35000	6	192	2624747	260043	2336623	1999795
7km	90%	35000	6	207	2018385	178971	1824165	1827808
7km	90%	35000	6	194	2074144	220110	1840253	2058834
7km	90%	35000	6	193	2203980	224595	1968936	2111762
7km	90%	35000	6	154	2247404	231685	1995945	1795311
7km	90%	35000	6	166	1879759	199916	1665379	1613660
7km	90%	35000	6	192	1586571	162888	1408913	1529612
7km	90%	35000	6	175	2039513	198412	1806464	1795374
7km	90%	35000	6	175	1908105	195766	1700381	1531455
7km	90%	35000	6	171	2420159	250002	2155894	1649976
7km	90%	35000	6	198	2355883	243404	2102016	1929271
7km	90%	35000	6	509	1689621	187306	1492230	1632313
7km	90%	35000	6	202	2059866	217749	1814992	1782731
7km	90%	35000	6	199	1779540	184163	1573818	1604087
7km	90%	35000	6	152	1772498	183707	1573608	1394999
7km	90%	35000	6	261	2034758	231328	1788445	1674998
7km	90%	35000	6	190	2272642	256540	2003112	1837414
7km	90%	35000	6	234	2404753	220738	2161311	2015015
7km	90%	35000	6	162	1847585	179667	1644515	1383075
7km	90%	35000	6	326	2484115	185070	2286402	1782246
7km	90%	35000	6	374	2575626	261616	2304168	1799377
7km	90%	35000	6	134	2763990	286609	2452008	1954794
7km	90%	35000	6	248	1487733	173759	1304338	1380107
7km	90%	35000	6	147	2320353	248645	2054181	1896071
7km	90%	35000	6	146	1599289	167907	1413183	1562035
7km	90%	35000	6	188	1196156	143555	1043892	1440090
7km	90%	35000	6	261	2199883	218786	1952109	2151343
7km	90%	35000	6	266	2217247	233822	1963790	1758120
7km	90%	35000	6	364	2087245	200825	1868310	1701911
7km	90%	35000	6	188	2781462	292264	2465751	2097420
7km	90%	35000	6	131	1784321	209004	1563651	1680705
7km	90%	35000	6	240	2096357	238812	1831767	1689278
7km	90%	35000	6	147	1327266	180375	1127990	1369736
7km	90%	35000	6	208	2397506	214507	2155643	1804509
7km	90%	35000	6	181	2029590	203275	1810924	1855497
7km	90%	35000	6	229	2201327	232374	1948224	1753804
7km	90%	35000	6	337	1671829	211369	1453300	1551142
7km	90%	35000	6	210	1849417	207307	1629120	1571320
7km	90%	35000	6	138	2349797	249291	2054361	1514681
7km	90%	35000	6	214	2654203	272255	2361555	1986017
7km	90%	35000	6	157	1722232	149742	1562173	1599205
7km	90%	35000	6	183	2886683	267287	2606145	1951358
7km	90%	35000	6	222	2541483	270587	2214103	1982845
7km	90%	35000	6	135	1655510	200977	1443330	1548654
7km	90%	35000	6	280	2561267	249634	2276490	2047722
7km	90%	35000	6	214	1988299	209665	1753935	1729170
7km	90%	35000	6	175	2341851	231582	2085729	1997897
7km	90%	35000	6	204	1420367	184146	1223980	1361562
7km	90%	35000	6	185	2218144	239032	1935242	1869397
7km	90%	35000	6	251	2252899	213801	2012355	1927156
7km	90%	35000	6	202	2184270	234374	1931534	1685917
7km	90%	35000	6	169	2059116	216727	1829789	1520320
7km	90%	35000	6	234	1869786	211147	1642564	1553333
7km	90%	35000	6	163	1494647	166318	1308192	1396106
7km	90%	35000	6	200	2523254	252671	2259234	1625751
7km	90%	35000	6	159	2055449	242506	1789172	1916139
7km	90%	35000	6	186	2304704	219080	2069713	1978563
7km	90%	35000	6	211	2224432	237696	1970514	1735894
7km	90%	35000	6	200	2119412	204471	1897258	1819923
7km	90%	35000	6	151	1938109	209487	1703132	1512011
7km	90%	35000	6	176	1926652	183002	1719317	1469204
7km	90%	35000	6	231	1613633	177354	1422960	1584196
7km	90%	35000	6	192	1624587	186362	1431100	1453725
7km	90%	35000	6	195	2139902	209460	1885893	1618098
7km	90%	35000	6	174	2714833	254750	2426467	1677419
7km	90%	35000	6	202	1774065	194800	1546661	1402510
7km	90%	35000	6	173	1908359	186685	1703154	1787499
7km	90%	35000	6	244	2150681	204176	1929559	1943270
7km	90%	35000	6	186	2394451	282510	2097686	2119687
7km	90%	35000	6	219	2044358	228035	1792434	1594820
7km	90%	35000	6	191	2144278	232499	1888203	1635685
7km	90%	35000	6	222	2107275	212974	1866450	1829905
7km	90%	35000	6	240	2429892	267258	2145931	1658451
7km	90%	35000	6	185	2165406	236816	1917955	1757446
7km	90%	35000	6	217	2617179	292710	2298295	1910007
7km	90%	35000	6	175	2678735	277281	2378789	1960701
7km	90%	35000	6	245	2719046	281196	2412326	1820109
7km	90%	35000	6	202	2002606	179255	1800332	1598971
7km	90%	35000	6	215	1959036	218320	1721446	1690027
7km	90%	35000	6	184	1751932	190368	1540234	1485003
7km	90%	35000	6	154	1753427	214822	1521769	1524583
7km	90%	35000	6	230	2423532	250506	2152522	1835140
7km	90%	35000	6	206	3006254	283262	2699299	2282027
7km	90%	35000	6	202	2107135	219589	1865429	1753336
7km	90%	35000	6	174	2444937	253338	2158604	1849909
7km	90%	35000	6	134	1981287	216068	1743500	1569883
7km	90%	35000	6	221	1891786	199667	1673890	1543084
7km	90%	35000	6	146	1826465	207163	1603688	1671207
7km	90%	35000	6	166	2624103	264185	2333759	2034270
7km	90%	35000	6	230	2895719	236854	2641812	2070972
7km	90%	35000	6	329	1964128	178084	1765602	1582043
7km	90%	35000	6	195	2135671	247461	1861422	1692242
7km	90%	35000	6	247	2401715	230324	2151399	1616640
7km	90%	35000	6	333	1843277	193006	1628390	1582230
7km	90%	35000	6	174	2013599	202453	1787678	1662035
7km	90%	35000	6	233	2634856	240597	2376122	2106267
7km	90%	35000	6	147	2563570	253372	2285237	2178547
7km	90%	35000	6	156	1527773	151940	1358842	1489902
7km	90%	35000	6	183	2135730	261930	1858507	1709450
7km	90%	35000	6	219	1813804	209213	1578807	1800954
7km	90%	35000	6	140	1400515	173818	1209786	1244919
7km	90%	35000	6	165	2072083	208667	1847056	1693253
7km	90%	35000	6	178	2428957	234681	2181583	1759235
7km	90%	35000	6	168	1457994	169345	1277203	1482351
7km	90%	35000	6	194	1943563	194849	1726519	1464956
7km	90%	35000	6	228	2623697	247859	2349239	1882285
7km	90%	35000	6	198	2105982	226768	1862976	1783770
7km	90%	35000	6	177	1755078	163575	1564297	1630276
7km	90%	35000	6	145	2277426	233259	2031053	1679287
7km	90%	35000	6	178	1775648	178757	1584051	1555591
7km	90%	35000	6	205	1836786	156690	1665029	1741177
7km	90%	35000	6	199	1804731	197627	1590501	1695256
7km	90%	35000	6	258	2384440	243634	2106456	2098028
7km	90%	35000	6	175	2419081	264654	2112100	1773473
7km	90%	35000	6	193	1656856	194693	1432355	1621815
7km	90%	35000	6	173	2061217	218817	1826685	1805381
7km	90%	35000	6	339	2522888	219159	2284811	1970746
7km	90%	35000	6	209	2152747	230065	1906918	1783926
7km	90%	35000	6	167	1457785	149549	1291565	1495249
7km	90%	35000	6	196	2432960	228649	2182140	1947616
7km	90%	35000	6	200	1993937	204165	1759379	1724256
7km	90%	35000	6	213	1461525	175716	1247120	1682666
7km	90%	35000	6	295	2272261	229599	2011186	1965551
7km	90%	35000	6	246	2045261	200213	1813284	1967733
7km	90%	35000	6	196	2407501	244237	2148909	1812393
7km	90%	35000	6	172	2667651	262726	2386595	1871106
7km	90%	35000	6	146	1829431	196654	1618678	1463511
7km	90%	35000	6	281	2370749	222409	2124565	1735022
7km	90%	35000	6	231	3426580	287284	3112930	2089560
7km	90%	35000	6	220	2024299	244076	1749425	1964023
7km	90%	35000	6	166	2322844	252518	2040234	1813230
7km	90%	35000	6	127	1090453	143866	938984	1238404
7km	90%	35000	6	199	2592357	259226	2308066	1876740
7km	90%	35000	6	204	2241967	195589	2024563	1850267
7km	90%	35000	6	171	1803944	183975	1608726	1488814
7km	90%	35000	6	237	2193652	248836	1921101	1701626
7km	90%	35000	6	282	1944950	186674	1733639	1698727
7km	90%	35000	6	169	1826592	193257	1616044	1599417
7km	90%	35000	6	139	2364763	252448	2100334	1550977
7km	90%	35000	6	129	1732550	185649	1529692	1408446
7km	90%	35000	6	141	2224485	243161	1965820	1724065
7km	90%	35000	6	154	1420803	153072	1260646	1403071
7km	90%	35000	6	212	2470669	226901	2223402	2029242
7km	90%	35000	6	164	1678882	185536	1484315	1586379
7km	90%	35000	6	159	2374710	233964	2108879	1725786
7km	90%	35000	6	240	2120351	261506	1838062	1914912
7km	90%	35000	6	246	2851957	258499	2566577	2018770
7km	90%	35000	6	184	2471717	212842	2243333	1885739
7km	90%	35000	6	213	1695903	193562	1485671	1617656
7km	90%	35000	6	238	2477559	237464	2218150	1777562
7km	90%	35000	6	153	2283386	220591	2031125	1790198
7km	90%	35000	6	305	2689986	241756	2408641	2233537
7km	90%	35000	6	298	2165342	208590	1921308	1818865
7km	90%	35000	6	182	2448073	270832	2140519	1874532
7km	90%	35000	6	285	1848776	216100	1614659	1478740
7km	90%	35000	6	204	2581039	260466	2304477	2040590
7km	90%	35000	6	276	1695596	178857	1497819	1473616
7km	90%	35000	6	146	1994988	191143	1787890	1511591
7km	90%	35000	6	196	2115237	221167	1879819	1846733
7km	90%	35000	6	208	2348622	225490	2098022	2107312
7km	90%	35000	6	217	2003733	237655	1753511	1723745
7km	90%	35000	6	182	2175700	186862	1964677	1748658
7km	90%	35000	6	208	2388590	215737	2164485	1822740
7km	90%	35000	6	190	2064987	220033	1815911	1980312
7km	90%	35000	6	249	2020628	205855	1794120	1579519
7km	90%	35000	6	177	1976005	222291	1734668	1616558
7km	90%	35000	6	222	2861605	225188	2626741	2119727
7km	90%	35000	6	186	2234256	221303	1993812	1743757
7km	90%	35000	6	191	1951853	212811	1726125	1531966
7km	90%	35000	6	164	1914566	235238	1656822	1631119
7km	90%	35000	6	168	2532421	230801	2280530	1867335
7km	90%	35000	6	206	1640310	179617	1441236	1519561
7km	90%	35000	6	315	2297214	224108	2056316	1819353
7km	90%	35000	6	187	2109124	236091	1859604	1620587
7km	90%	35000	6	175	1488753	171994	1293026	1489660
7km	90%	35000	6	152	2054959	220089	1814307	1639129
7km	90%	35000	6	131	1955776	213905	1710234	1882596
7km	90%	35000	6	181	2201365	235529	1928447	1981761
7km	90%	35000	6	225	2141980	226603	1904928	1769090
7km	90%	35000	6	183	2959879	313150	2606427	2207099
7km	90%	35000	6	176	2367385	245326	2101098	1811164
7km	90%	35000	6	230	2583951	273164	2293414	1909922
7km	90%	35000	6	187	2979462	293807	2660029	2034131
7km	90%	35000	6	160	1822342	209080	1599251	1561801
7km	90%	35000	6	194	2018049	196816	1811352	1474335
7km	90%	35000	6	184	1436244	155516	1268834	1420098
7km	90%	35000	6	142	2613994	264558	2331483	1781254
7km	90%	35000	6	150	1534093	204705	1316857	1497251
7km	90%	35000	6	144	1709491	183495	1508221	1486059
7km	90%	35000	6	185	2277535	225401	2035949	1696505
7km	90%	35000	6	175	2037984	214971	1805932	1530114
7km	90%	35000	6	241	2814357	299741	2493922	2105805
7km	90%	35000	6	200	1684425	187683	1480167	1739558
7km	90%	35000	6	200	2362847	253715	2092931	1508482
7km	90%	35000	6	148	1706530	176942	1517188	1682313
7km	90%	35000	6	200	2531763	238663	2259325	2108080
7km	90%	35000	6	138	1745126	178134	1539148	1505756
7km	90%	35000	6	176	1918779	212000	1683518	1630802
7km	90%	35000	6	241	1855647	214241	1627048	1623378
7km	90%	35000	6	207	1708477	162144	1526300	1550759
7km	90%	35000	6	276	2508405	241263	2250888	2166096
7km	90%	35000	6	257	1887823	168910	1702653	1659456
7km	90%	35000	6	251	2907697	283610	2605147	1987180
7km	90%	35000	6	182	1704890	183931	1498510	1551263
7km	90%	35000	6	207	1998593	188714	1793483	1592564
7km	90%	35000	6	224	2367533	259444	2089251	1969800
7km	90%	35000	6	181	2415659	248501	2142685	1853473
7km	90%	35000	6	192	2443098	238690	2186218	1814127
7km	90%	35000	6	226	2424797	240514	2143478	1935138
7km	90%	35000	6	208	2022330	188007	1818241	1595298
7km	90%	35000	6	170	2258778	205428	2020887	1773479
7km	90%	35000	6	365	2924659	267630	2617968	2134659
7km	90%	35000	6	162	2034194	222996	1798390	1701667
7km	90%	35000	6	239	2312833	214675	2078117	1704764
7km	90%	35000	6	181	1965568	239693	1706119	1761216
7km	90%	35000	6	191	2006713	210678	1757773	2066308
7km	90%	35000	6	213	1940425	203856	1724219	1541616
7km	90%	35000	6	150	1751284	192633	1541721	1549035
7km	90%	35000	6	203	2107561	220368	1865895	1742140
7km	90%	35000	6	195	2416551	226896	2166350	1650653
7km	90%	35000	6	211	1476503	157718	1298019	1315492
7km	90%	35000	6	194	1824856	220358	1591821	1526642
7km	90%	35000	6	256	2733935	270941	2434166	1949050
7km	90%	35000	6	184	2639336	235026	2375244	1885788
7km	90%	35000	6	166	1683854	164456	1511012	1505668
7km	90%	35000	6	265	2123894	212956	1897387	1559961
7km	90%	35000	6	153	2277170	229839	2033391	1777674
7km	90%	35000	6	140	2393946	276049	2089790	1844765
7km	90%	35000	6	205	1961467	203311	1738823	1551178
7km	90%	35000	6	185	2390026	248600	2118537	1938190
7km	90%	35000	6	170	2077141	234740	1818825	1661330
7km	90%	35000	6	268	1623827	165124	1445790	1486456
7km	90%	35000	6	181	2627675	296889	2316040	2130585
7km	90%	35000	6	317	2887127	252217	2615569	2117599
7km	90%	35000	6	182	2298431	241575	2040003	1759765
7km	90%	35000	6	195	2572453	246857	2306703	2158212
7km	90%	35000	6	186	2080691	199821	1856538	1763381
7km	90%	35000	6	185	2342617	224304	2099738	1972692
7km	90%	35000	6	202	2110378	215288	1879137	1724660
7km	90%	35000	6	157	1827253	192202	1625374	1523378
7km	90%	35000	6	197	1948696	190020	1737543	1736789
7km	90%	35000	6	201	1400290	165301	1197383	1369810
7km	90%	35000	6	156	2578316	252727	2305841	2091785
7km	90%	35000	6	183	2056154	222483	1811205	1660707
7km	90%	35000	6	145	1470939	159203	1283624	1321581
7km	90%	35000	6	163	1635853	190317	1429233	1508864
7km	90%	35000	6	233	2727221	236089	2465849	2216267
7km	90%	35000	6	149	2039369	217095	1813037	1599895
7km	90%	35000	6	196	1859525	174688	1653668	1611074
7km	90%	35000	6	170	2766966	327067	2411485	2272356
7km	90%	35000	6	197	2432672	265758	2147580	1990868
7km	90%	35000	6	228	1988678	181693	1785472	1655259
7km	90%	35000	6	144	2470131	241508	2207539	1878740
7km	90%	35000	6	184	2576967	276596	2270777	2088446
7km	90%	35000	6	261	2435927	225716	2187033	1894368
7km	90%	35000	6	172	2598455	209245	2367681	1802293
7km	90%	35000	6	197	2032469	212691	1794973	1567947
7km	90%	35000	6	181	2106306	216211	1878179	1765644
7km	90%	35000	6	207	2360368	196396	2146317	1954149
7km	90%	35000	6	140	1582204	207414	1357167	1578424
7km	90%	35000	6	185	2764637	243079	2503077	2037381
7km	90%	35000	6	198	2134750	243139	1873352	1644068
7km	90%	35000	6	138	1295130	177896	1109281	1363581
7km	90%	35000	6	205	2475100	241742	2205078	1888875
7km	90%	35000	6	171	2598129	288896	2291954	1806029
7km	90%	35000	6	264	2534533	253811	2262401	2206214
7km	90%	35000	6	157	2100703	209331	1867407	1811645
7km	90%	35000	6	173	2000203	215026	1770538	1809195
7km	90%	35000	6	172	1776619	170187	1593030	1574816
7km	90%	35000	6	231	2150744	221437	1913490	1823239
7km	90%	35000	6	278	2616706	260114	2316175	2188923
7km	90%	35000	6	165	1784148	215007	1541538	1602324
7km	90%	35000	6	173	2549348	264392	2265801	1762233
7km	90%	35000	6	208	1487833	176263	1296287	1557905
7km	90%	35000	6	279	2933734	282370	2634227	2131155
7km	90%	35000	6	261	2970508	304268	2644227	1964257
7km	90%	35000	6	168	1632758	179144	1420732	1513081
7km	90%	35000	6	145	2085268	211465	1852685	1808476
7km	90%	35000	6	260	2366847	230452	2118277	1851049
7km	90%	35000	6	168	1959495	220943	1693635	1669818
7km	90%	35000	6	221	1938819	216766	1713409	1754357
7km	90%	35000	6	295	2698059	275223	2401572	2074111
7km	90%	35000	6	289	2919715	274459	2618098	2357307
7km	90%	35000	6	173	1942216	199751	1719295	1640146
7km	90%	35000	6	217	2468356	236740	2219963	1904571
7km	90%	35000	6	254	2693486	292129	2366932	2135729
7km	90%	35000	6	165	1585773	191017	1381576	1569565
7km	90%	35000	6	263	2649788	254159	2370773	2038428
7km	90%	35000	6	263	2560804	232131	2310882	1973951
7km	90%	35000	6	183	2456824	255381	2181689	2097565
7km	90%	35000	6	218	2488864	248750	2229169	1774161
7km	90%	35000	6	250	2764711	254939	2465014	2237815
7km	90%	35000	6	183	1930657	197909	1718143	1666759
7km	90%	35000	6	222	1962425	190193	1756017	1664312
7km	90%	35000	6	268	2923969	287194	2608414	2256553
7km	90%	35000	6	249	2656082	233386	2408556	1732042
7km	90%	35000	6	220	2196773	217614	1951478	1777526
7km	90%	35000	6	172	2403735	259005	2125732	1828618
7km	90%	35000	6	182	1598570	179779	1394903	1430120
7km	90%	35000	6	194	1615358	157924	1441699	1374454
7km	90%	35000	6	234	2613639	230544	2361712	1824936
7km	90%	35000	6	228	2209452	226822	1940595	1882913
7km	90%	35000	6	224	2204557	206706	1981540	1882191
7km	90%	35000	6	172	2156976	216431	1928894	1710334
7km	90%	35000	6	217	2436101	246842	2177262	1796671
7km	90%	35000	6	204	2028246	204475	1808779	1617279
7km	90%	35000	6	235	2046346	202000	1830807	1798032
7km	90%	35000	6	188	2118832	234304	1860904	1739460
7km	90%	35000	6	222	2545486	215999	2312013	1959465
7km	90%	35000	6	346	2670957	256847	2396434	2018553
7km	90%	35000	6	159	2414345	269304	2128216	1887083
7km	90%	35000	6	196	2428326	240525	2150059	1692396
7km	90%	35000	6	190	1967241	214998	1740571	1802084
7km	90%	35000	6	178	2272161	243947	2014256	1743949
7km	90%	35000	6	174	2270703	234404	2012559	1794004
7km	90%	35000	6	232	1961145	219494	1708967	1728829
7km	90%	35000	6	275	2116786	219392	1874279	1855975
7km	90%	35000	6	183	2359044	259661	2081745	1934749
7km	90%	35000	6	137	1560674	193546	1340818	1532874
7km	90%	35000	6	146	2265863	229622	2017432	1702277
7km	90%	35000	6	223	2839300	270049	2540458	2154129
7km	90%	35000	6	214	2579084	250292	2311680	2021343
7km	90%	35000	6	216	2481097	233068	2232540	1827407
7km	90%	35000	6	201	2520002	256754	2238557	1886618
7km	90%	35000	6	197	2610006	262141	2325912	1835489
7km	90%	35000	6	228	1860071	213002	1629755	1759619
7km	90%	35000	6	159	2135775	224334	1894123	1718853
7km	90%	35000	6	157	2245595	230167	1981455	1531989
7km	90%	35000	6	355	2023421	211998	1786406	1989805
7km	90%	35000	6	133	1899626	211835	1673006	1490488
7km	90%	35000	6	267	1654571	172364	1470312	1519462
7km	90%	35000	6	324	2821293	294771	2490252	2036150
7km	90%	35000	6	187	2832203	299847	2511322	2043250
7km	90%	35000	6	216	1650530	163565	1463214	1595904
7km	90%	35000	6	158	1574949	174275	1390075	1421099
7km	90%	35000	6	178	1775174	195595	1540507	1438298
7km	90%	35000	6	272	2514568	258615	2217499	1789805
7km	90%	35000	6	161	2051011	229046	1798665	1618466
7km	90%	35000	6	129	2213995	256787	1940800	1497261
7km	90%	35000	6	215	2924395	245146	2657901	2112170
7km	90%	35000	6	151	2490515	258740	2200451	1947873
7km	90%	35000	6	310	2513691	261837	2225157	1954922
7km	90%	35000	6	194	2166176	232104	1910702	1747015
7km	90%	35000	6	165	2366280	231209	2112709	1766635
7km	90%	35000	6	189	2299932	248272	2037648	1877858
7km	90%	35000	6	198	2442494	239250	2161728	1653572
7km	90%	35000	6	161	1525699	210187	1305299	1402164
7km	90%	35000	6	203	1340142	155969	1170506	1541766
7km	90%	35000	6	166	2277325	229902	2030152	1651958
7km	90%	35000	6	252	1834453	224698	1589039	1756609
7km	90%	35000	6	184	3044156	297382	2713493	2158102
7km	90%	35000	6	165	2010142	228051	1769485	1565382
7km	90%	35000	6	177	2768188	321878	2422849	2007984
7km	90%	35000	6	254	2908710	291173	2598525	2264812
7km	90%	35000	6	224	1863958	174071	1677965	1693635
7km	90%	35000	6	168	2055676	178847	1851067	1643945
7km	90%	35000	6	251	2011073	191055	1784073	1870850
7km	90%	35000	6	171	2293197	236462	2029180	1832952
7km	90%	35000	6	222	2130647	250062	1865167	1689601
7km	90%	35000	6	196	2532197	220014	2282858	2046684
7km	90%	35000	6	184	1969791	211920	1743642	1530891
7km	90%	35000	6	271	1995220	248088	1722313	1950137
7km	90%	35000	6	159	2137869	222042	1893399	1564154
7km	90%	35000	6	224	2553486	233804	2290208	2058095
7km	90%	35000	6	205	1688933	197482	1470703	1769549
7km	90%	35000	6	238	2495976	252583	2216268	1972387
7km	90%	35000	6	178	1607306	167628	1423567	1472946
7km	90%	35000	6	164	2030984	192890	1819641	1555743
7km	90%	35000	6	207	1846928	188795	1632693	1547996
7km	90%	35000	6	185	2503485	236493	2242331	2007500
[truncated: 1 more rows]
