# Supplementary material for: Quantifying the Value of Perfect Information in Emergency Vaccination Campaigns
Source: PLoS Comput Biol. 2017 Feb 16;13(2):e1005318. doi: 10.1371/journal.pcbi.1005318 (PMC5312803; doi:10.1371/journal.pcbi.1005318)
Supplement: S1 Data — (ZIP) [file pcbi.1005318.s013.zip › Data/7km vaccination/data27.txt]

vacc_radius	efficacy	capacity	delay	outbreak_duration	livestock_culled	cattle_culled	sheep_culled	vaccinations
7km	90%	50000	6	191	1965985	178825	1767946	1690214
7km	90%	50000	6	302	3088800	221126	2851483	2285970
7km	90%	50000	6	268	1808081	161988	1621011	1572670
7km	90%	50000	6	155	2647348	222651	2393461	2069436
7km	90%	50000	6	134	2374235	200853	2159089	1715952
7km	90%	50000	6	167	1512982	139871	1360635	1592842
7km	90%	50000	6	202	2095059	188195	1897284	1834692
7km	90%	50000	6	158	1972787	170942	1789599	1612327
7km	90%	50000	6	177	1905598	153323	1729430	2100770
7km	90%	50000	6	286	2069523	199914	1863486	1950224
7km	90%	50000	6	244	2435179	196551	2219010	2110143
7km	90%	50000	6	184	2186084	180760	1989737	1836271
7km	90%	50000	6	169	2079666	201449	1864019	1841976
7km	90%	50000	6	141	1947398	184824	1743838	2013664
7km	90%	50000	6	219	2176510	233603	1920759	2218399
7km	90%	50000	6	250	1944690	186649	1739591	1771192
7km	90%	50000	6	203	1893567	159065	1711123	1822740
7km	90%	50000	6	179	2060954	183255	1860515	1777547
7km	90%	50000	6	153	1345373	131991	1203054	1662047
7km	90%	50000	6	162	1648441	159851	1479881	1985226
7km	90%	50000	6	280	1513564	147224	1349884	1659192
7km	90%	50000	6	193	2415798	225743	2166968	1870706
7km	90%	50000	6	149	1201675	127870	1056276	1550405
7km	90%	50000	6	218	1507401	144225	1354620	1527937
7km	90%	50000	6	163	1569353	143608	1406119	1686561
7km	90%	50000	6	179	1689165	174408	1503328	1668854
7km	90%	50000	6	239	1473710	136426	1328998	1638312
7km	90%	50000	6	167	1968434	179520	1776220	1670797
7km	90%	50000	6	195	1703476	160684	1533164	1582805
7km	90%	50000	6	193	2159053	203652	1934560	1767785
7km	90%	50000	6	192	2065903	194617	1847623	1902089
7km	90%	50000	6	186	2306000	181217	2107933	1976131
7km	90%	50000	6	160	1959541	173966	1773365	1933314
7km	90%	50000	6	200	1799480	155928	1626073	1715017
7km	90%	50000	6	244	1606988	158002	1439955	1704033
7km	90%	50000	6	187	1347580	121227	1214189	1552398
7km	90%	50000	6	177	1987234	181597	1793851	1675294
7km	90%	50000	6	151	1134256	124329	1002602	1382799
7km	90%	50000	6	186	1927324	193360	1718650	1989749
7km	90%	50000	6	238	1957598	172564	1765313	2030483
7km	90%	50000	6	181	1978086	197984	1756315	1752564
7km	90%	50000	6	211	1701372	151946	1531534	1669919
7km	90%	50000	6	144	2242882	214340	2014441	1809872
7km	90%	50000	6	202	1794267	171985	1596741	2011055
7km	90%	50000	6	188	1556332	155243	1368712	1626439
7km	90%	50000	6	183	1724568	163986	1548099	1738001
7km	90%	50000	6	235	1826941	192723	1616810	1583828
7km	90%	50000	6	285	1966467	177135	1761656	1987831
7km	90%	50000	6	174	2415723	207187	2188404	1886667
7km	90%	50000	6	159	1966663	185886	1757037	1649420
7km	90%	50000	6	245	2160064	202631	1928930	2053752
7km	90%	50000	6	163	1593419	147051	1430236	1371904
7km	90%	50000	6	215	2168279	215325	1926637	2130408
7km	90%	50000	6	170	1517505	150010	1352040	1480101
7km	90%	50000	6	206	2136821	187893	1930927	1814667
7km	90%	50000	6	172	2043427	176287	1852402	1646785
7km	90%	50000	6	286	2153801	197103	1927490	1820943
7km	90%	50000	6	329	2637520	196462	2423867	2043742
7km	90%	50000	6	189	2377556	201374	2152578	1887786
7km	90%	50000	6	153	1451178	139826	1298190	1474854
7km	90%	50000	6	198	1613648	174278	1418321	1319217
7km	90%	50000	6	170	1988370	189069	1783884	1891064
7km	90%	50000	6	178	1921090	183137	1713533	1774040
7km	90%	50000	6	275	2089407	188516	1875450	1897840
7km	90%	50000	6	225	1897101	164948	1704922	1881270
7km	90%	50000	6	183	2135339	156854	1965602	1764479
7km	90%	50000	6	183	1682937	166576	1493630	1674739
7km	90%	50000	6	233	1409893	159806	1235381	1588922
7km	90%	50000	6	210	1766073	163761	1590778	1594932
7km	90%	50000	6	164	1889192	196705	1680214	1743272
7km	90%	50000	6	261	2783150	233135	2521515	2101366
7km	90%	50000	6	167	2051844	188611	1850855	1776589
7km	90%	50000	6	156	1734099	178346	1531273	1611778
7km	90%	50000	6	195	1793083	164989	1614402	1688832
7km	90%	50000	6	202	2019206	170950	1827683	1703355
7km	90%	50000	6	190	1899086	196432	1673310	2171303
7km	90%	50000	6	266	2158580	201830	1922216	2157800
7km	90%	50000	6	343	1503912	135740	1359520	1618967
7km	90%	50000	6	266	1864286	175719	1649308	1939358
7km	90%	50000	6	268	1866035	175109	1674906	1617983
7km	90%	50000	6	236	1501523	149041	1340320	1482752
7km	90%	50000	6	211	1833007	167226	1643785	1655910
7km	90%	50000	6	197	1842115	177358	1653511	2032378
7km	90%	50000	6	179	2005310	162043	1817771	1720841
7km	90%	50000	6	380	2032869	191879	1827824	1866881
7km	90%	50000	6	236	2292762	195515	2075385	1872744
7km	90%	50000	6	231	2512964	209420	2274359	1922851
7km	90%	50000	6	195	1846403	173929	1660335	1543652
7km	90%	50000	6	326	2439282	200776	2224930	2082543
7km	90%	50000	6	170	1459343	156538	1282430	1597748
7km	90%	50000	6	184	1749764	169404	1564428	1695880
7km	90%	50000	6	184	2204019	184226	2000714	2095520
7km	90%	50000	6	205	2074297	199021	1849875	1885650
7km	90%	50000	6	223	2283391	186665	2085290	1743536
7km	90%	50000	6	161	2063350	196805	1845661	2006948
7km	90%	50000	6	191	1341119	145910	1188717	1375375
7km	90%	50000	6	172	1506500	161532	1320046	1670145
7km	90%	50000	6	182	2176931	193868	1954824	2150591
7km	90%	50000	6	196	2442114	200260	2222753	1933096
7km	90%	50000	6	213	2277708	198482	2065322	1938179
7km	90%	50000	6	199	2084692	188722	1869255	1689271
7km	90%	50000	6	263	1797710	161314	1623940	1517017
7km	90%	50000	6	255	1764903	144530	1585715	1582615
7km	90%	50000	6	181	2315219	206024	2068541	1900523
7km	90%	50000	6	208	1986941	172014	1799089	1776563
7km	90%	50000	6	187	2509661	240814	2243043	2300251
7km	90%	50000	6	186	1901683	182601	1693781	1718689
7km	90%	50000	6	152	2307535	185870	2104562	1816731
7km	90%	50000	6	221	2177698	187999	1966350	2269590
7km	90%	50000	6	189	1626432	155667	1453903	1708711
7km	90%	50000	6	222	2672132	198325	2461827	1955298
7km	90%	50000	6	166	2054352	196983	1828115	1916462
7km	90%	50000	6	180	2103818	178632	1909700	1960559
7km	90%	50000	6	339	2182682	204429	1957643	1879623
7km	90%	50000	6	154	1756100	176118	1566713	1687400
7km	90%	50000	6	152	1866262	182837	1670067	1668653
7km	90%	50000	6	218	1522138	147053	1363479	1710254
7km	90%	50000	6	151	1694608	172037	1506873	1664522
7km	90%	50000	6	164	2581724	219625	2344510	2041754
7km	90%	50000	6	135	1615406	147375	1454505	1782061
7km	90%	50000	6	197	1278470	152246	1117381	1620593
7km	90%	50000	6	137	2134439	196957	1927089	1727467
7km	90%	50000	6	162	1930570	179733	1732579	1540020
7km	90%	50000	6	144	1216935	128236	1074428	1605028
7km	90%	50000	6	149	2503675	225817	2260223	1862005
7km	90%	50000	6	134	1464894	147089	1300050	1349761
7km	90%	50000	6	189	1824121	136469	1677073	1666215
7km	90%	50000	6	176	2360557	212208	2119215	1951628
7km	90%	50000	6	183	1394255	133317	1243915	1577095
7km	90%	50000	6	136	1971843	219712	1720392	1780137
7km	90%	50000	6	197	1734515	174829	1548072	1718487
7km	90%	50000	6	268	2052235	184339	1855930	1795208
7km	90%	50000	6	196	2952273	245986	2672197	2207831
7km	90%	50000	6	237	2059620	194541	1851887	1979422
7km	90%	50000	6	219	1992573	170716	1801750	1760616
7km	90%	50000	6	177	1651841	161253	1474718	1625264
7km	90%	50000	6	229	1649049	152419	1483639	1588138
7km	90%	50000	6	182	2098538	193256	1889331	1763314
7km	90%	50000	6	227	2341386	224630	2097064	2377725
7km	90%	50000	6	198	1580254	156248	1407065	1714289
7km	90%	50000	6	214	1471900	140602	1321227	1408707
7km	90%	50000	6	191	1924395	194058	1709736	1829134
7km	90%	50000	6	203	1613712	143171	1453715	1646167
7km	90%	50000	6	280	1951696	183932	1745671	1693093
7km	90%	50000	6	210	1757659	147097	1588617	1684425
7km	90%	50000	6	181	2386738	197172	2169954	2066467
7km	90%	50000	6	171	2067461	189708	1859750	1884448
7km	90%	50000	6	222	1596443	154619	1422801	1591203
7km	90%	50000	6	202	1721853	167257	1542471	1693108
7km	90%	50000	6	195	2085945	194311	1861375	1736867
7km	90%	50000	6	130	1875643	189176	1656143	1446558
7km	90%	50000	6	183	1984835	185207	1777950	1834923
7km	90%	50000	6	199	2267428	187247	2060864	2064146
7km	90%	50000	6	177	1619842	150300	1450002	1592916
7km	90%	50000	6	277	2409787	197363	2197952	1969598
7km	90%	50000	6	164	1915793	173661	1725842	1720172
7km	90%	50000	6	163	1848438	184801	1630347	1738910
7km	90%	50000	6	194	1617927	137608	1459610	1541653
7km	90%	50000	6	204	1541932	163886	1362122	1512477
7km	90%	50000	6	148	1881398	184346	1684156	1656125
7km	90%	50000	6	170	1916416	159787	1739441	1722682
7km	90%	50000	6	161	1729136	154174	1560157	1562509
7km	90%	50000	6	209	2196667	196439	1978662	1909796
7km	90%	50000	6	258	2325238	186661	2105194	1983456
7km	90%	50000	6	193	1476883	137309	1328597	1530273
7km	90%	50000	6	172	2286822	192448	2065605	1962634
7km	90%	50000	6	201	2238259	191723	2027062	2042508
7km	90%	50000	6	200	2170028	196748	1947796	1891651
7km	90%	50000	6	166	1834675	162839	1660312	1764014
7km	90%	50000	6	209	2458587	210769	2219400	2032237
7km	90%	50000	6	233	1912866	181451	1706633	1710027
7km	90%	50000	6	191	1334305	133461	1193816	1457141
7km	90%	50000	6	209	1955765	203719	1732344	1790050
7km	90%	50000	6	190	2100847	193256	1886946	2092984
7km	90%	50000	6	253	1785139	179481	1588231	1755435
7km	90%	50000	6	198	2779447	221775	2547526	2188985
7km	90%	50000	6	258	2523098	189278	2307874	2310611
7km	90%	50000	6	252	1853837	180417	1661760	1543099
7km	90%	50000	6	309	2928154	208656	2702048	2204281
7km	90%	50000	6	177	1850447	166308	1665285	1732140
7km	90%	50000	6	206	2368320	222086	2125955	1778897
7km	90%	50000	6	158	1496120	146534	1336943	1463771
7km	90%	50000	6	245	1774580	182345	1569700	1934864
7km	90%	50000	6	153	1650530	166141	1467735	1575691
7km	90%	50000	6	199	1561390	168768	1381844	1537993
7km	90%	50000	6	216	1822352	173519	1634820	1647933
7km	90%	50000	6	165	1946603	159047	1756490	1869392
7km	90%	50000	6	191	1849345	179072	1646632	1774113
7km	90%	50000	6	158	2258616	197925	2048006	1876651
7km	90%	50000	6	234	1540347	134785	1387510	1713507
7km	90%	50000	6	215	1979033	160077	1783745	1761441
7km	90%	50000	6	114	1313491	136601	1164822	1356563
7km	90%	50000	6	251	2350483	214499	2121039	2107433
7km	90%	50000	6	210	1565356	158082	1390938	1592297
7km	90%	50000	6	153	1573737	184772	1373729	1611082
7km	90%	50000	6	151	1624092	145191	1454392	1452159
7km	90%	50000	6	200	1478891	165492	1287957	1802470
7km	90%	50000	6	188	1751839	188288	1548458	1766679
7km	90%	50000	6	176	1589596	154141	1417846	1549741
7km	90%	50000	6	175	2107683	179618	1912134	2081098
7km	90%	50000	6	187	1303726	121407	1167958	1814911
7km	90%	50000	6	196	1504840	145225	1347075	1439270
7km	90%	50000	6	146	1806222	167018	1624552	1791824
7km	90%	50000	6	208	1589813	160490	1422489	1825670
7km	90%	50000	6	194	2290407	185955	2081982	2237362
7km	90%	50000	6	197	2071541	191332	1867814	1720120
7km	90%	50000	6	270	1913743	181189	1716145	1805272
7km	90%	50000	6	221	1814417	163640	1635619	1740372
7km	90%	50000	6	146	1313323	130337	1173234	1513799
7km	90%	50000	6	201	1409408	130842	1267464	1674712
7km	90%	50000	6	213	2213066	176819	2020017	1830957
7km	90%	50000	6	195	1904903	171573	1699340	1809125
7km	90%	50000	6	189	1772640	179197	1582902	1830521
7km	90%	50000	6	314	1660499	172067	1479515	1483449
7km	90%	50000	6	175	1660391	158495	1486785	1664533
7km	90%	50000	6	158	1342665	129412	1192172	1404604
7km	90%	50000	6	308	2023777	190586	1821924	1896007
7km	90%	50000	6	192	2008615	195327	1792663	1825670
7km	90%	50000	6	187	1708303	172175	1517737	1649492
7km	90%	50000	6	198	1855969	185189	1658324	1729296
7km	90%	50000	6	311	2364118	228485	2117350	2191519
7km	90%	50000	6	273	2862851	221502	2621509	2265839
7km	90%	50000	6	167	2378053	232099	2130892	1824767
7km	90%	50000	6	213	2439574	196039	2232754	1901067
7km	90%	50000	6	139	2138578	200955	1924808	1717412
7km	90%	50000	6	177	1677568	176577	1472650	1643723
7km	90%	50000	6	246	2252637	204829	2033531	2049112
7km	90%	50000	6	225	2031322	189871	1819260	1933144
7km	90%	50000	6	190	1764810	154582	1589960	1542799
7km	90%	50000	6	215	2221563	212622	1994628	2227249
7km	90%	50000	6	165	1541434	145293	1374609	1641808
7km	90%	50000	6	154	2266746	207649	2041105	1822927
7km	90%	50000	6	207	1672881	161888	1498954	1884065
7km	90%	50000	6	254	2258748	203646	2032994	1822689
7km	90%	50000	6	245	1782212	167053	1599520	1889768
7km	90%	50000	6	159	1378562	141547	1221179	1414309
7km	90%	50000	6	158	2475328	207456	2240385	2176334
7km	90%	50000	6	136	1439635	162443	1257425	1567289
7km	90%	50000	6	146	1846538	178312	1656691	1915661
7km	90%	50000	6	162	1363264	144188	1209330	1424852
7km	90%	50000	6	189	1166277	110411	1041240	1413183
7km	90%	50000	6	250	1610242	159411	1439508	1596206
7km	90%	50000	6	175	1872139	192799	1654214	1668332
7km	90%	50000	6	168	1676060	165057	1498106	1876829
7km	90%	50000	6	141	1967011	162572	1791251	1733541
7km	90%	50000	6	104	875734	91985	773224	1289743
7km	90%	50000	6	228	1719036	164677	1539495	1595879
7km	90%	50000	6	195	1526091	162109	1355683	1457060
7km	90%	50000	6	188	2126368	207282	1898680	1843237
7km	90%	50000	6	193	1658595	155490	1494286	1552933
7km	90%	50000	6	433	2014839	173034	1808682	1731665
7km	90%	50000	6	202	2300989	211684	2070537	2043936
7km	90%	50000	6	151	1305558	147866	1150528	1243618
7km	90%	50000	6	187	1720621	162480	1547061	1631151
7km	90%	50000	6	277	2885287	228291	2645871	2154709
7km	90%	50000	6	151	1462855	150263	1304455	1680597
7km	90%	50000	6	186	2031675	180208	1824383	1941298
7km	90%	50000	6	311	2520496	216996	2271183	2232698
7km	90%	50000	6	112	917882	110936	798743	1220007
7km	90%	50000	6	286	1836743	144445	1678459	1696185
7km	90%	50000	6	295	1908036	175879	1718288	1722695
7km	90%	50000	6	188	1194765	122784	1065853	1347674
7km	90%	50000	6	267	2117051	166919	1933944	2116091
7km	90%	50000	6	221	1157768	126329	1015917	1584372
7km	90%	50000	6	155	1675150	166275	1480679	1824545
7km	90%	50000	6	216	1935360	174330	1747847	1696323
7km	90%	50000	6	149	2250030	214726	2024646	1757109
7km	90%	50000	6	216	2372968	198805	2155068	1834396
7km	90%	50000	6	240	2182141	208304	1951791	1908986
7km	90%	50000	6	176	1662880	160876	1479886	1324320
7km	90%	50000	6	277	2349940	183729	2148142	2041014
7km	90%	50000	6	285	1717891	173051	1523772	1548867
7km	90%	50000	6	226	1677268	167085	1485063	1630708
7km	90%	50000	6	195	2016031	184440	1804406	1679305
7km	90%	50000	6	146	1413686	142286	1253798	1557344
7km	90%	50000	6	241	2046169	209150	1828026	2062374
7km	90%	50000	6	259	2151881	174429	1958894	2271071
7km	90%	50000	6	197	2845664	229185	2597729	2064939
7km	90%	50000	6	198	1982677	184969	1784424	1797691
7km	90%	50000	6	215	2200217	191857	1993412	2140058
7km	90%	50000	6	192	2749962	228688	2497992	2248528
7km	90%	50000	6	315	2081924	186394	1865962	1813071
7km	90%	50000	6	208	2010503	207609	1783869	1934057
7km	90%	50000	6	274	1683068	158627	1507424	1659873
7km	90%	50000	6	146	1818774	182115	1626690	1505292
7km	90%	50000	6	160	1868303	182679	1674831	1691466
7km	90%	50000	6	144	1229935	131266	1079927	1375289
7km	90%	50000	6	159	1702619	167098	1513627	1799799
7km	90%	50000	6	187	1948649	177735	1746173	1635711
7km	90%	50000	6	225	1624945	167335	1441513	1881448
7km	90%	50000	6	202	2127223	187642	1911549	1785372
7km	90%	50000	6	217	2088481	200969	1866919	1670423
7km	90%	50000	6	139	2172881	204323	1952091	1748966
7km	90%	50000	6	208	1855141	180902	1644221	1822836
7km	90%	50000	6	155	1737464	165264	1545475	1782331
7km	90%	50000	6	165	1626836	171972	1443701	1648923
7km	90%	50000	6	158	1663075	153702	1503954	1538982
7km	90%	50000	6	201	1758294	184080	1562380	1867647
7km	90%	50000	6	203	1845969	193427	1638692	1716527
7km	90%	50000	6	209	2022943	190892	1816324	1919938
7km	90%	50000	6	303	2800642	231226	2547610	2152172
7km	90%	50000	6	221	2346664	186762	2127226	2123601
7km	90%	50000	6	175	1463401	148961	1291108	1671008
7km	90%	50000	6	185	2246591	202454	2027620	2228899
7km	90%	50000	6	190	1420146	153878	1253815	1607926
7km	90%	50000	6	193	2046395	188948	1840766	1846882
7km	90%	50000	6	189	1947254	194808	1729193	1893375
7km	90%	50000	6	199	1787170	153553	1616576	1678925
7km	90%	50000	6	218	1443008	143756	1280437	1727030
7km	90%	50000	6	294	1726259	169642	1545179	1791629
7km	90%	50000	6	276	1983593	166590	1799611	1962064
7km	90%	50000	6	160	1592713	170817	1413434	1474277
7km	90%	50000	6	166	1975243	188488	1760807	1836402
7km	90%	50000	6	237	2032338	179666	1843465	1879850
7km	90%	50000	6	147	1953212	186565	1754335	1678104
7km	90%	50000	6	194	1820828	177924	1621763	1715141
7km	90%	50000	6	152	1534843	143157	1379191	1487037
7km	90%	50000	6	166	1982145	176677	1786897	1667941
7km	90%	50000	6	203	2379507	204041	2149130	2018475
7km	90%	50000	6	191	1974017	197116	1756151	1857965
7km	90%	50000	6	171	2437750	212232	2191390	1629388
7km	90%	50000	6	176	1528590	153087	1357700	1592131
7km	90%	50000	6	235	1834914	156782	1664068	1614462
7km	90%	50000	6	200	1419619	163318	1244352	1698705
7km	90%	50000	6	196	2014039	188644	1803596	1594209
7km	90%	50000	6	168	1820775	167474	1631687	1687239
7km	90%	50000	6	202	1345339	146343	1177311	1738022
7km	90%	50000	6	129	1151012	129091	1003717	1439026
7km	90%	50000	6	193	1714270	172006	1517244	1709368
7km	90%	50000	6	203	1935223	174767	1744115	1785890
7km	90%	50000	6	285	1567854	148491	1406652	1945927
7km	90%	50000	6	291	1795905	184519	1596426	1883849
7km	90%	50000	6	152	1539863	165827	1353464	1328906
7km	90%	50000	6	186	1838229	161612	1651760	1530919
7km	90%	50000	6	317	3136079	221067	2883291	2320315
7km	90%	50000	6	215	1944409	169933	1746851	1668897
7km	90%	50000	6	124	1609346	171143	1419727	1588620
7km	90%	50000	6	228	2002832	209743	1774086	1886668
7km	90%	50000	6	160	2049487	200016	1824735	1889300
7km	90%	50000	6	179	2107924	195377	1893045	1923178
7km	90%	50000	6	201	1914138	176011	1723608	1821141
7km	90%	50000	6	152	1786472	154039	1615286	1735546
7km	90%	50000	6	225	2518666	209272	2269283	2118410
7km	90%	50000	6	222	1303826	138265	1149918	1657418
7km	90%	50000	6	275	2417541	223631	2173175	2140194
7km	90%	50000	6	171	1931425	201835	1706623	2021187
7km	90%	50000	6	243	2352886	201689	2129330	1944045
7km	90%	50000	6	232	1951202	159507	1780987	1773801
7km	90%	50000	6	209	1640355	168896	1460572	1707629
7km	90%	50000	6	177	1670971	151351	1503785	1658848
7km	90%	50000	6	189	2540451	239461	2276422	2039717
7km	90%	50000	6	194	1803961	175487	1608773	1880994
7km	90%	50000	6	164	1803355	167540	1609444	1671072
7km	90%	50000	6	166	1813302	160941	1639065	1727849
7km	90%	50000	6	135	1349523	141108	1195378	1559575
7km	90%	50000	6	171	2108206	202476	1891051	1806082
7km	90%	50000	6	269	1991130	187121	1777256	1778279
7km	90%	50000	6	194	1648389	153181	1469022	1676781
7km	90%	50000	6	196	1859984	202338	1644661	1689364
7km	90%	50000	6	157	1936917	182931	1737604	1716869
7km	90%	50000	6	145	2020772	193493	1810753	1840223
7km	90%	50000	6	167	1865591	196439	1642789	1694379
7km	90%	50000	6	205	2001426	173107	1820139	1810427
7km	90%	50000	6	187	1652761	172575	1462870	1786551
7km	90%	50000	6	135	1514609	163498	1340099	1618552
7km	90%	50000	6	172	1903853	183978	1704737	1678627
7km	90%	50000	6	215	1724790	160212	1556533	1777353
7km	90%	50000	6	154	955782	110577	837649	1611170
7km	90%	50000	6	315	1845363	157013	1673734	2181371
7km	90%	50000	6	216	1778053	169841	1586685	1730389
7km	90%	50000	6	193	1790128	169058	1600789	1876014
7km	90%	50000	6	165	1714523	174819	1524520	1686020
7km	90%	50000	6	221	2422315	199930	2210002	1963889
7km	90%	50000	6	174	2197803	204421	1970335	1856636
7km	90%	50000	6	176	1890078	191059	1677740	1626475
7km	90%	50000	6	158	1689814	165947	1502811	1599582
7km	90%	50000	6	354	1824368	167255	1639527	1833367
7km	90%	50000	6	209	2058278	173211	1863344	1894021
7km	90%	50000	6	215	2052684	205996	1826796	1982670
7km	90%	50000	6	290	1920101	186989	1714252	1779244
7km	90%	50000	6	220	1621167	170358	1440378	1637629
7km	90%	50000	6	155	1412383	142149	1256313	1510572
7km	90%	50000	6	192	2156327	185063	1951510	2026617
7km	90%	50000	6	265	1710400	190499	1507639	1806883
7km	90%	50000	6	182	2003445	178171	1814749	1845098
7km	90%	50000	6	192	1950746	161666	1772086	1777908
7km	90%	50000	6	120	1751849	167406	1570709	1531894
7km	90%	50000	6	222	2339472	214700	2113136	2170991
7km	90%	50000	6	170	1554933	132585	1402019	1567127
7km	90%	50000	6	180	1489053	151209	1315615	1419499
7km	90%	50000	6	178	1730989	167156	1548638	1500285
7km	90%	50000	6	168	1591579	149303	1415422	1648269
7km	90%	50000	6	264	1511454	160100	1336614	1637307
7km	90%	50000	6	155	1520897	143545	1363181	1613224
7km	90%	50000	6	216	2180198	206171	1955941	1561366
7km	90%	50000	6	172	1788524	184983	1585343	1682147
7km	90%	50000	6	227	1988062	186195	1781861	1824327
7km	90%	50000	6	181	2031400	203234	1806636	1900201
7km	90%	50000	6	178	2182427	213776	1947121	2039724
7km	90%	50000	6	259	1560680	142737	1408006	1695937
7km	90%	50000	6	300	2252700	237725	1984947	2279723
7km	90%	50000	6	161	1575141	166257	1386286	1474786
7km	90%	50000	6	158	1969574	185816	1759313	1798469
7km	90%	50000	6	167	2597257	235636	2346570	2032597
7km	90%	50000	6	173	2142054	208873	1907640	1810582
7km	90%	50000	6	207	1702441	170425	1512674	1767283
7km	90%	50000	6	195	2188599	196367	1967502	1826915
7km	90%	50000	6	216	2080283	215445	1844552	1888854
7km	90%	50000	6	168	1692262	156554	1512125	1520608
7km	90%	50000	6	360	1636529	160009	1456721	1847355
7km	90%	50000	6	290	2067097	189223	1867637	1856751
7km	90%	50000	6	191	2659279	229082	2402882	2087409
7km	90%	50000	6	250	2518794	195270	2307087	1830324
7km	90%	50000	6	167	2778025	255133	2494804	2201857
7km	90%	50000	6	180	2227692	171253	2038375	1811818
7km	90%	50000	6	178	1796039	168161	1606600	1719399
7km	90%	50000	6	220	2583783	228031	2326895	2109879
7km	90%	50000	6	159	1724147	177977	1530179	1649896
7km	90%	50000	6	268	2654998	216307	2416966	2170770
7km	90%	50000	6	135	1248954	128153	1106707	1414696
7km	90%	50000	6	271	1984458	169629	1792154	1822787
7km	90%	50000	6	163	1451153	144600	1293798	1347333
7km	90%	50000	6	181	2536769	206200	2309633	2170600
7km	90%	50000	6	242	1505719	149308	1343614	1694434
7km	90%	50000	6	176	2289467	207882	2064361	1696870
7km	90%	50000	6	134	1092208	114037	966144	1554926
7km	90%	50000	6	325	2203361	201623	1983576	2044764
7km	90%	50000	6	189	1414818	148846	1253222	1745723
7km	90%	50000	6	155	2421535	216147	2189008	1977268
7km	90%	50000	6	160	1900644	168924	1705250	1756777
7km	90%	50000	6	194	2025361	186991	1818236	1897781
7km	90%	50000	6	180	1891555	162444	1711181	1700301
7km	90%	50000	6	204	1862845	190761	1653053	1685886
7km	90%	50000	6	163	1632390	177756	1425560	1736531
7km	90%	50000	6	141	772858	71730	696408	1116640
7km	90%	50000	6	191	1886858	175844	1690187	1676434
7km	90%	50000	6	268	2405790	210990	2149393	1852149
7km	90%	50000	6	130	1558164	170413	1373612	1699797
7km	90%	50000	6	208	1880984	181456	1670608	1663071
7km	90%	50000	6	175	2166913	216926	1932148	2281284
7km	90%	50000	6	175	1350271	134742	1201114	1426117
7km	90%	50000	6	197	2280806	185060	2080356	2031607
7km	90%	50000	6	175	2287684	200312	2063676	1901766
7km	90%	50000	6	171	2078015	199112	1849789	1832413
7km	90%	50000	6	267	2016438	152552	1843750	1823884
7km	90%	50000	6	260	1590167	153686	1419176	1552432
7km	90%	50000	6	181	2608299	195573	2386568	2076650
7km	90%	50000	6	125	1314762	133942	1162381	1431852
7km	90%	50000	6	165	1436679	147075	1274300	1599864
7km	90%	50000	6	151	2080374	179158	1877525	1638228
7km	90%	50000	6	161	2515986	208082	2293374	1857044
7km	90%	50000	6	247	2101302	176755	1909638	1657181
7km	90%	50000	6	151	1821580	189855	1588261	1664979
7km	90%	50000	6	204	2413584	223475	2157418	2186224
7km	90%	50000	6	189	1686213	170658	1496902	1648873
7km	90%	50000	6	139	1703815	143909	1541338	1444393
7km	90%	50000	6	157	1667217	154296	1496111	1646559
7km	90%	50000	6	202	1858784	145650	1691103	1732053
7km	90%	50000	6	160	2073687	185057	1868566	1650811
7km	90%	50000	6	130	1754116	166806	1575779	1592729
7km	90%	50000	6	131	1710611	165916	1527071	1673297
7km	90%	50000	6	188	1809260	172336	1621945	1754672
7km	90%	50000	6	200	2038213	201388	1828610	1803900
7km	90%	50000	6	156	1352396	136113	1200928	1573240
7km	90%	50000	6	180	1866692	184057	1665320	1758168
7km	90%	50000	6	129	1891300	182247	1693442	1644615
7km	90%	50000	6	192	1801019	155668	1619669	1705923
7km	90%	50000	6	256	2075927	195511	1862638	1926336
7km	90%	50000	6	189	2583687	240411	2323030	2239859
7km	90%	50000	6	236	2020140	153049	1857177	1954712
7km	90%	50000	6	434	2240218	197134	2016763	1971865
7km	90%	50000	6	191	1896539	177362	1700441	1721710
7km	90%	50000	6	247	1771698	181165	1581286	1901886
7km	90%	50000	6	185	2169908	190480	1956659	1686812
7km	90%	50000	6	218	1663406	158905	1485554	1727990
7km	90%	50000	6	214	2075012	183132	1871181	1645410
7km	90%	50000	6	185	1491073	166750	1308550	1533714
7km	90%	50000	6	235	2587037	209003	2346883	2166646
7km	90%	50000	6	166	1298183	136736	1145707	1425561
7km	90%	50000	6	175	1891040	191566	1676652	2053283
7km	90%	50000	6	163	2066979	177997	1866192	1771780
7km	90%	50000	6	164	2447330	221617	2204587	1756584
7km	90%	50000	6	119	1616503	178421	1421808	1500700
7km	90%	50000	6	304	2515242	231496	2265851	2037309
7km	90%	50000	6	178	2293752	210546	2061780	1896779
7km	90%	50000	6	189	1667571	162042	1490346	1619987
7km	90%	50000	6	279	1747341	159416	1570827	1773311
7km	90%	50000	6	145	2076551	185070	1861845	1950027
7km	90%	50000	6	145	1584050	153955	1421140	1737445
7km	90%	50000	6	194	2445796	229658	2174860	1971672
7km	90%	50000	6	199	1883293	204064	1666621	1913091
7km	90%	50000	6	178	1915725	177063	1721663	1713024
7km	90%	50000	6	231	2607671	197700	2387948	1990386
7km	90%	50000	6	155	1674599	160896	1497330	1528636
7km	90%	50000	6	218	1494868	151229	1327049	1645572
7km	90%	50000	6	157	1781576	158692	1587326	1728166
7km	90%	50000	6	168	1663751	181415	1461315	1732417
7km	90%	50000	6	136	1756464	172061	1567916	1520314
7km	90%	50000	6	186	1849840	187704	1640031	1574098
7km	90%	50000	6	185	2673711	217142	2426769	2085253
7km	90%	50000	6	150	2242371	184084	2047611	1763963
7km	90%	50000	6	221	1904935	171346	1724758	1822587
7km	90%	50000	6	281	1793830	179668	1594964	2012445
7km	90%	50000	6	317	2347487	191656	2106107	1888556
7km	90%	50000	6	269	2339165	223293	2102912	1932957
7km	90%	50000	6	210	1833476	164086	1660866	1853885
7km	90%	50000	6	194	2289953	201383	2043967	1830630
7km	90%	50000	6	198	2052381	181362	1844016	1759784
7km	90%	50000	6	241	2289618	215344	2050260	1749116
7km	90%	50000	6	183	1302169	124325	1169797	1355835
7km	90%	50000	6	170	1345119	144459	1185211	1464469
7km	90%	50000	6	189	1911513	202231	1693726	1844427
7km	90%	50000	6	158	2541875	247869	2263413	2240280
7km	90%	50000	6	144	1825900	169970	1642029	1691870
7km	90%	50000	6	156	2101339	184852	1896164	1845229
7km	90%	50000	6	231	2277877	203195	2065480	2065636
7km	90%	50000	6	281	2039347	178838	1847447	1817335
7km	90%	50000	6	207	2329037	214579	2092451	1903035
7km	90%	50000	6	191	1635335	162762	1462377	1566792
7km	90%	50000	6	188	1213136	128641	1064589	1381819
7km	90%	50000	6	184	2092498	198741	1871007	2029952
7km	90%	50000	6	278	2239541	210729	2005435	2111351
7km	90%	50000	6	135	1553205	142837	1394927	1527701
7km	90%	50000	6	232	1916037	190708	1707645	1681773
7km	90%	50000	6	162	2279268	225647	2027706	2102900
7km	90%	50000	6	187	2755142	249402	2482105	2018870
7km	90%	50000	6	144	1988617	190926	1785213	1718240
7km	90%	50000	6	248	1565060	159217	1383783	1659207
7km	90%	50000	6	270	1897793	174552	1704333	1707918
7km	90%	50000	6	125	2208787	202800	1984284	1683478
7km	90%	50000	6	140	1706168	178425	1513284	1704383
7km	90%	50000	6	155	2020900	194935	1812523	1733015
7km	90%	50000	6	200	1860367	190698	1661961	1923061
7km	90%	50000	6	162	1937258	198038	1711834	1501747
7km	90%	50000	6	177	2138359	195312	1929216	1925751
7km	90%	50000	6	178	2043628	187690	1831872	1688309
7km	90%	50000	6	207	2266496	207966	2035799	1870542
7km	90%	50000	6	227	2005092	189408	1798874	1954038
7km	90%	50000	6	195	1644753	151248	1482134	1507236
7km	90%	50000	6	168	1827490	180447	1626608	1686610
7km	90%	50000	6	213	1941271	170030	1732282	1638038
7km	90%	50000	6	158	1728577	173587	1532222	1776055
7km	90%	50000	6	303	1944822	192686	1733042	1906134
7km	90%	50000	6	216	1807575	158181	1630250	1690059
7km	90%	50000	6	150	1632157	158462	1457284	1575739
7km	90%	50000	6	199	2067701	194983	1857276	1888666
7km	90%	50000	6	177	1892227	179785	1695452	1983053
7km	90%	50000	6	193	1840985	175485	1651660	1610187
7km	90%	50000	6	193	2045643	186088	1836818	1874825
7km	90%	50000	6	143	1866129	176283	1678946	1617301
7km	90%	50000	6	231	1918114	179174	1715186	1830172
7km	90%	50000	6	218	2324721	210613	2086577	1779949
7km	90%	50000	6	246	1855817	164201	1674985	1818618
7km	90%	50000	6	210	1612842	163666	1427376	1436137
7km	90%	50000	6	204	2534038	220477	2295097	2148991
7km	90%	50000	6	277	2344940	222470	2103529	1917772
7km	90%	50000	6	226	1232225	125253	1095843	1410005
7km	90%	50000	6	180	2188501	179164	1996698	1736777
7km	90%	50000	6	221	1996819	180106	1795968	1761251
7km	90%	50000	6	237	2766124	209881	2525593	2125756
7km	90%	50000	6	184	2304348	200346	2091818	2025811
7km	90%	50000	6	143	2325754	217511	2094175	1828790
7km	90%	50000	6	179	1794038	188004	1583903	1837371
7km	90%	50000	6	246	1627673	165127	1449361	1688261
7km	90%	50000	6	125	1075869	122208	941988	1543878
7km	90%	50000	6	171	1646643	167363	1458610	1777093
7km	90%	50000	6	161	1525988	147001	1364438	1609637
7km	90%	50000	6	216	2573766	201587	2350334	2158619
7km	90%	50000	6	201	2305503	211097	2072807	2125110
7km	90%	50000	6	169	1553801	167885	1374681	1473026
7km	90%	50000	6	263	1875606	167262	1690232	1718137
7km	90%	50000	6	236	2140520	196497	1920182	1739087
7km	90%	50000	6	133	1251113	139335	1098780	1418803
7km	90%	50000	6	137	1307964	136356	1156251	1236136
7km	90%	50000	6	209	2043221	166471	1835025	1837338
7km	90%	50000	6	151	1612444	141330	1438659	1516993
7km	90%	50000	6	226	1866585	170075	1652723	1865580
7km	90%	50000	6	177	1855537	161578	1680866	1433550
7km	90%	50000	6	176	1380496	150790	1207491	1434000
7km	90%	50000	6	202	1947190	189386	1720782	1994373
7km	90%	50000	6	191	2165453	179842	1966486	1823187
7km	90%	50000	6	235	2240264	207796	2021164	1939065
7km	90%	50000	6	130	1318974	141947	1168483	1329388
7km	90%	50000	6	160	2164947	194654	1945329	1785866
7km	90%	50000	6	194	2393717	213591	2157189	1936240
7km	90%	50000	6	289	1287515	113225	1158178	1545433
7km	90%	50000	6	179	2140701	180453	1944297	2119431
7km	90%	50000	6	187	1407781	136412	1251861	1561893
7km	90%	50000	6	197	2723469	218223	2483232	2208412
7km	90%	50000	6	190	2332006	214956	2099003	1943750
7km	90%	50000	6	231	2644074	227102	2374172	2247044
7km	90%	50000	6	226	1927770	181521	1728415	1804692
7km	90%	50000	6	147	1769977	154942	1597621	1950095
7km	90%	50000	6	191	2130080	190721	1924511	1648931
7km	90%	50000	6	195	2430442	221810	2180588	1853692
7km	90%	50000	6	229	2178615	203458	1952513	1896802
7km	90%	50000	6	150	2175324	210742	1934824	1999202
7km	90%	50000	6	174	1737785	174585	1537950	1895265
7km	90%	50000	6	233	1803275	179591	1611065	1490624
7km	90%	50000	6	165	2061259	217820	1832839	1907219
7km	90%	50000	6	130	1811624	166987	1625734	1618733
7km	90%	50000	6	206	1697863	164480	1507621	1849151
7km	90%	50000	6	123	1704951	161931	1528044	1688811
7km	90%	50000	6	143	1604021	171968	1411993	1419757
7km	90%	50000	6	384	1655658	176113	1459224	1674554
7km	90%	50000	6	287	2008347	199646	1793686	1899066
7km	90%	50000	6	192	1219729	110613	1105107	1281360
7km	90%	50000	6	124	1573228	160967	1394798	1432190
7km	90%	50000	6	253	2084821	164341	1910699	1912692
7km	90%	50000	6	177	1586904	152564	1423986	1515486
7km	90%	50000	6	232	1820485	181207	1627834	1716488
7km	90%	50000	6	212	2490422	197462	2272846	2001246
7km	90%	50000	6	177	1514362	152776	1344008	1454388
7km	90%	50000	6	203	1568987	150562	1402613	1379292
7km	90%	50000	6	213	2439737	214551	2205775	1880649
7km	90%	50000	6	179	1680281	157249	1504723	1780291
7km	90%	50000	6	243	2099877	182673	1899065	1753229
7km	90%	50000	6	359	2285257	193869	2073091	1964549
7km	90%	50000	6	205	1522780	141088	1361467	1642905
7km	90%	50000	6	223	2079876	201617	1865665	1761463
7km	90%	50000	6	283	1862504	201951	1641276	1965063
7km	90%	50000	6	137	1880823	191063	1674986	1705262
7km	90%	50000	6	158	1909389	190143	1688989	1683305
7km	90%	50000	6	195	1529862	145118	1369482	1369777
7km	90%	50000	6	198	1862031	175508	1670785	1703325
7km	90%	50000	6	117	1369698	161515	1201126	1533565
7km	90%	50000	6	177	1684843	165102	1508433	1695370
7km	90%	50000	6	177	1540396	143209	1390455	1535700
7km	90%	50000	6	159	2386369	219741	2142528	1832558
7km	90%	50000	6	243	1765786	153630	1598498	1717707
7km	90%	50000	6	150	1728966	167094	1530362	1739869
7km	90%	50000	6	185	2250300	193201	2038928	1915443
7km	90%	50000	6	144	1308035	147947	1143132	1560330
7km	90%	50000	6	177	1624643	180566	1425813	1664913
7km	90%	50000	6	182	2164970	223844	1914892	1925583
7km	90%	50000	6	256	1998635	185569	1794087	1939321
7km	90%	50000	6	165	1762919	171797	1576579	1963388
7km	90%	50000	6	196	2004121	166254	1818759	1865497
7km	90%	50000	6	152	2360045	212332	2127789	1797033
7km	90%	50000	6	209	1864071	185487	1664032	1792126
7km	90%	50000	6	185	1908718	153511	1734191	1646594
7km	90%	50000	6	192	2750044	243152	2490521	2264086
7km	90%	50000	6	115	1349730	153607	1187826	1352516
7km	90%	50000	6	234	2133408	181310	1921603	1905754
7km	90%	50000	6	162	2032809	198340	1791902	1964121
7km	90%	50000	6	183	2112833	198945	1903064	2000053
7km	90%	50000	6	170	2374822	206646	2139180	2142852
7km	90%	50000	6	203	2171388	193963	1955185	1830568
7km	90%	50000	6	153	1210794	128927	1069812	1261816
7km	90%	50000	6	231	1896533	182296	1696874	1806475
7km	90%	50000	6	204	2759217	246784	2493056	2115643
7km	90%	50000	6	175	1582651	158735	1398452	1691986
7km	90%	50000	6	285	2898568	214132	2667663	2228172
7km	90%	50000	6	143	1819502	166203	1618508	1641401
7km	90%	50000	6	268	1830679	148831	1668189	1783914
7km	90%	50000	6	200	1570965	143336	1411384	1417438
7km	90%	50000	6	150	2085974	187843	1879708	1915904
7km	90%	50000	6	194	1680430	149301	1516623	1662443
7km	90%	50000	6	154	1769966	195424	1565324	1557737
7km	90%	50000	6	210	2173838	219299	1932848	1756179
7km	90%	50000	6	187	2575627	223242	2317507	2294205
7km	90%	50000	6	172	1940366	182728	1706063	1804794
7km	90%	50000	6	120	1611484	169526	1424138	1586212
7km	90%	50000	6	247	1884848	155277	1716215	1828659
7km	90%	50000	6	151	1560310	150105	1400403	1435631
7km	90%	50000	6	254	2263143	203065	2037834	1828986
7km	90%	50000	6	157	1963830	173621	1763130	1503648
7km	90%	50000	6	185	2083845	211543	1845010	1878619
7km	90%	50000	6	173	1823911	181842	1623059	1930431
7km	90%	50000	6	126	1111204	113717	983508	1454114
7km	90%	50000	6	302	2340183	197243	2131787	1783478
7km	90%	50000	6	166	1117893	139809	963787	1395017
7km	90%	50000	6	286	1744258	167137	1566750	1689604
7km	90%	50000	6	165	1682160	179822	1482111	1427679
7km	90%	50000	6	162	1511673	137863	1355949	1430586
7km	90%	50000	6	184	1875124	177661	1682726	1694237
7km	90%	50000	6	195	2281289	200775	2052067	2032960
7km	90%	50000	6	145	1484835	136464	1324349	1599780
7km	90%	50000	6	175	1939259	191078	1734003	1778353
7km	90%	50000	6	229	2406406	213845	2166958	1960913
7km	90%	50000	6	179	1952291	180454	1721869	1564288
7km	90%	50000	6	170	1317905	141678	1168567	1574063
7km	90%	50000	6	210	2189528	203527	1969061	1926460
7km	90%	50000	6	132	1509342	145481	1347092	1687701
7km	90%	50000	6	221	1682057	141964	1513250	1679925
7km	90%	50000	6	224	2126347	211589	1885656	1883472
7km	90%	50000	6	343	2305041	186757	2105036	2056754
7km	90%	50000	6	222	1740404	143765	1580739	1716343
7km	90%	50000	6	203	2328517	183137	2133277	1805216
7km	90%	50000	6	244	2105433	194458	1902729	1878907
7km	90%	50000	6	180	1811217	156464	1640743	1571245
7km	90%	50000	6	204	1749016	162276	1566567	1704489
7km	90%	50000	6	272	1842574	172705	1660496	1606638
7km	90%	50000	6	157	2012289	186381	1809659	1753096
7km	90%	50000	6	183	1964847	176572	1745644	1640036
7km	90%	50000	6	164	2226011	219628	1980896	1822665
7km	90%	50000	6	205	1663279	169264	1477985	1584226
7km	90%	50000	6	172	1585145	140906	1436998	1798951
7km	90%	50000	6	230	1943680	192833	1726316	1839708
7km	90%	50000	6	171	2142215	209786	1895055	2019505
7km	90%	50000	6	201	2303161	188487	2087851	2070340
7km	90%	50000	6	164	2044017	206277	1813639	1781542
7km	90%	50000	6	165	1561394	152586	1387447	1891513
7km	90%	50000	6	301	2102616	177692	1898704	2056088
7km	90%	50000	6	168	1801465	171504	1611986	1822281
7km	90%	50000	6	184	2843660	228076	2587657	2512751
7km	90%	50000	6	155	1848199	176450	1645361	1760524
7km	90%	50000	6	140	1720442	145201	1564673	1682288
7km	90%	50000	6	204	2067659	164586	1877500	1764411
7km	90%	50000	6	188	2002623	171497	1812734	1842747
7km	90%	50000	6	138	1242525	144415	1068081	1623131
7km	90%	50000	6	141	1739885	168460	1551652	1646460
7km	90%	50000	6	165	1951511	193515	1723754	1827490
7km	90%	50000	6	225	1962713	194886	1749762	1918150
7km	90%	50000	6	305	1581782	161597	1405270	1651410
7km	90%	50000	6	211	1858015	161745	1674283	1755416
7km	90%	50000	6	198	1941137	177681	1745077	2029385
7km	90%	50000	6	218	1717058	158871	1546945	1684151
7km	90%	50000	6	161	1716731	170125	1523613	1509573
7km	90%	50000	6	135	1069677	129027	922689	1431141
7km	90%	50000	6	154	2156276	177430	1962317	1740021
7km	90%	50000	6	179	2226718	176775	2020448	1738881
7km	90%	50000	6	156	2091296	204696	1877167	1780542
7km	90%	50000	6	170	1598358	164450	1423813	1367996
7km	90%	50000	6	221	1794081	184418	1601130	1803028
7km	90%	50000	6	185	1916229	162531	1727763	1676480
7km	90%	50000	6	149	1113251	140380	957166	1248645
7km	90%	50000	6	153	1502272	133151	1355470	1428553
7km	90%	50000	6	180	1838448	179530	1629576	1647762
7km	90%	50000	6	181	1304706	123471	1158927	1491559
7km	90%	50000	6	168	1935878	176884	1729637	1707258
7km	90%	50000	6	142	1779051	150203	1619139	1676818
7km	90%	50000	6	179	2231897	192084	2029286	1814436
7km	90%	50000	6	149	1693196	160206	1523411	1498063
7km	90%	50000	6	171	1969310	168879	1782449	1797033
7km	90%	50000	6	201	2083982	162750	1896897	2197273
7km	90%	50000	6	175	2608341	222040	2364080	1943229
7km	90%	50000	6	197	1759911	179143	1555572	1765886
7km	90%	50000	6	144	1252185	131249	1105617	1664370
7km	90%	50000	6	141	1184421	118016	1049206	1365771
7km	90%	50000	6	309	1460688	144404	1287919	1658231
7km	90%	50000	6	137	1664348	189478	1451286	1732915
7km	90%	50000	6	126	2392514	216779	2165975	1674335
7km	90%	50000	6	167	1703601	152922	1536741	1461359
7km	90%	50000	6	238	2469766	227772	2224276	2004977
7km	90%	50000	6	165	1992582	175197	1799252	1824258
7km	90%	50000	6	184	1761076	172742	1568812	1542158
7km	90%	50000	6	194	2105335	210839	1867762	1842009
7km	90%	50000	6	285	2071888	167798	1891591	1807054
7km	90%	50000	6	255	1537427	144688	1376307	1594617
7km	90%	50000	6	216	1547205	173360	1351407	1650473
7km	90%	50000	6	168	1613579	156791	1449066	1660414
7km	90%	50000	6	173	1566940	147830	1409464	1650039
7km	90%	50000	6	181	2209931	215518	1968839	1951442
7km	90%	50000	6	137	976268	109521	861685	1353640
7km	90%	50000	6	211	1644852	138415	1490753	1511124
7km	90%	50000	6	204	1680250	158120	1481641	1438655
7km	90%	50000	6	184	1680080	154767	1510000	1674890
7km	90%	50000	6	183	1768951	153367	1607471	1757495
7km	90%	50000	6	238	1538354	140658	1376869	1595257
7km	90%	50000	6	199	1979427	184458	1778267	1759441
7km	90%	50000	6	247	1519525	148823	1331854	1678107
7km	90%	50000	6	459	1986238	200256	1767002	2103370
7km	90%	50000	6	194	1382150	142954	1225221	1479355
7km	90%	50000	6	196	2109846	224532	1865678	2042431
7km	90%	50000	6	184	2568952	224952	2323704	2163437
7km	90%	50000	6	232	1645129	131964	1500039	1718276
7km	90%	50000	6	208	1473914	144660	1310696	1604958
7km	90%	50000	6	166	2000225	195129	1788848	1893863
7km	90%	50000	6	168	1613434	142753	1443028	1502539
7km	90%	50000	6	242	2471493	207101	2240134	2117607
7km	90%	50000	6	157	1871595	175623	1637629	1731106
7km	90%	50000	6	266	2045566	186751	1828756	1783447
7km	90%	50000	6	259	1811316	163221	1634019	1783121
7km	90%	50000	6	223	1490178	136529	1333328	1568390
7km	90%	50000	6	146	1593686	148697	1430514	1508483
7km	90%	50000	6	304	1241296	153573	1070464	1517078
7km	90%	50000	6	199	1845099	166237	1640610	1809594
7km	90%	50000	6	123	1452467	168771	1266947	1652788
7km	90%	50000	6	203	3038770	234912	2778337	2429227
7km	90%	50000	6	133	857524	90412	762000	1183737
7km	90%	50000	6	222	2101000	177493	1907529	2094726
7km	90%	50000	6	175	2508042	222899	2260115	1802767
7km	90%	50000	6	201	1589869	162378	1416753	1492248
7km	90%	50000	6	180	1643255	155358	1474101	1553227
7km	90%	50000	6	215	1960120	178270	1765871	2065246
7km	90%	50000	6	161	1704556	165664	1519566	1550222
7km	90%	50000	6	255	1718633	172101	1532795	1711186
7km	90%	50000	6	172	1405300	144682	1245464	1431331
7km	90%	50000	6	173	2043714	197841	1827834	1637322
7km	90%	50000	6	135	2149599	199569	1928471	1835175
7km	90%	50000	6	184	876057	103315	751944	1346827
7km	90%	50000	6	215	2338316	196165	2127411	2175064
7km	90%	50000	6	172	1173192	122965	1040462	1466200
7km	90%	50000	6	161	1657604	160215	1468375	1678851
7km	90%	50000	6	206	2334509	191816	2109942	2037518
7km	90%	50000	6	158	2177468	196805	1962868	1799444
7km	90%	50000	6	157	1670831	171459	1485959	1771908
7km	90%	50000	6	214	2380414	212843	2157815	2007152
7km	90%	50000	6	235	2248837	199596	2004457	1775739
7km	90%	50000	6	240	1943753	175863	1747423	1810468
7km	90%	50000	6	276	2128775	183378	1925753	2064005
7km	90%	50000	6	213	1679269	165416	1500045	1804644
7km	90%	50000	6	141	1821230	211625	1596283	1887458
7km	90%	50000	6	162	1068760	139605	923130	1377828
7km	90%	50000	6	167	1247205	131528	1097807	1273974
7km	90%	50000	6	225	2081305	180188	1884900	1877581
7km	90%	50000	6	235	2029389	175012	1839595	1943943
7km	90%	50000	6	196	1611265	146092	1450180	1815304
7km	90%	50000	6	246	1941864	181148	1744629	1787060
7km	90%	50000	6	176	2096817	201175	1870259	1668334
7km	90%	50000	6	206	2460389	229791	2214292	2036895
7km	90%	50000	6	203	2439026	196050	2231679	1840267
7km	90%	50000	6	178	1615681	151620	1449831	1724765
7km	90%	50000	6	213	1906315	173814	1716817	1557319
7km	90%	50000	6	250	2907942	219924	2669920	2068039
7km	90%	50000	6	208	2068054	194342	1844140	1843690
7km	90%	50000	6	192	1373870	142998	1212743	1454793
7km	90%	50000	6	267	2013662	185599	1808703	1820590
7km	90%	50000	6	197	2259775	217997	2027486	1739234
7km	90%	50000	6	203	2471338	230650	2221734	2020455
7km	90%	50000	6	210	1817239	185328	1615163	1711095
7km	90%	50000	6	274	1744929	166257	1561296	1681195
7km	90%	50000	6	212	2458158	246539	2192705	1980846
7km	90%	50000	6	176	1906759	191274	1698460	1759623
7km	90%	50000	6	217	3029365	219443	2786440	2244278
7km	90%	50000	6	307	1529764	143158	1377586	1595074
7km	90%	50000	6	131	1393487	137712	1237359	1487762
7km	90%	50000	6	192	1476525	148313	1306462	1672556
7km	90%	50000	6	169	1396802	145989	1235004	1470188
7km	90%	50000	6	169	1462135	143118	1307288	1584603
7km	90%	50000	6	243	1686904	157330	1506900	1644131
7km	90%	50000	6	151	1667181	158269	1493941	1696465
7km	90%	50000	6	224	2293846	196579	2074987	1861003
7km	90%	50000	6	178	1639541	141363	1488494	1528887
7km	90%	50000	6	189	2234480	213137	2002424	1913882
7km	90%	50000	6	189	1699082	159572	1527671	1629625
7km	90%	50000	6	199	2328983	205591	2099799	1903637
7km	90%	50000	6	179	1418262	140953	1260200	1566531
7km	90%	50000	6	145	961628	105236	843702	1115471
7km	90%	50000	6	193	1917217	184708	1718055	1887723
7km	90%	50000	6	155	2172458	180030	1979860	1690033
7km	90%	50000	6	250	1699115	162175	1524361	1517142
7km	90%	50000	6	297	1995281	185381	1784551	2058969
7km	90%	50000	6	222	2088066	192349	1875658	1831472
7km	90%	50000	6	276	1582186	173577	1384651	1749706
7km	90%	50000	6	176	1361582	139632	1207533	1459012
7km	90%	50000	6	252	1260277	121386	1129739	1508484
7km	90%	50000	6	198	2410476	215186	2165517	2069396
7km	90%	50000	6	138	1661609	180721	1473745	1688155
7km	90%	50000	6	164	1944622	193701	1739837	1785349
7km	90%	50000	6	249	2082454	194576	1871987	1841553
7km	90%	50000	6	199	2027051	178905	1827738	1923868
7km	90%	50000	6	190	2123293	177013	1924251	1899472
7km	90%	50000	6	192	1987970	189004	1783305	1760579
7km	90%	50000	6	165	2231980	198444	1987688	1961965
7km	90%	50000	6	231	1713270	180017	1507903	1565777
7km	90%	50000	6	157	2120554	188895	1912120	1969439
7km	90%	50000	6	162	1081563	107824	960208	1381834
7km	90%	50000	6	191	2038998	183792	1832743	1783749
7km	90%	50000	6	166	1990672	190295	1790498	1795732
7km	90%	50000	6	192	1245078	139998	1092815	1257759
7km	90%	50000	6	195	1359979	126553	1217461	1465414
7km	90%	50000	6	144	1053269	117242	924483	1522664
7km	90%	50000	6	229	2320396	208865	2093302	1947336
7km	90%	50000	6	160	1481233	145245	1320426	1464305
7km	90%	50000	6	187	1442221	135935	1282698	1635762
7km	90%	50000	6	234	2558453	214732	2314176	2325049
7km	90%	50000	6	298	2502874	217483	2270241	2026857
7km	90%	50000	6	272	2394058	192872	2189484	1993120
7km	90%	50000	6	182	1248170	127069	1106652	1327294
7km	90%	50000	6	152	1602080	139896	1437481	1482074
7km	90%	50000	6	273	1589135	159647	1414927	1528627
7km	90%	50000	6	218	1596806	167083	1410168	1595388
7km	90%	50000	6	155	2094802	209636	1857706	1708465
7km	90%	50000	6	175	2303399	198060	2085288	1921293
7km	90%	50000	6	167	1872320	183649	1668439	1744652
7km	90%	50000	6	201	974852	111389	852927	1398013
7km	90%	50000	6	163	1420346	163320	1244804	1615832
7km	90%	50000	6	176	2007555	192052	1793546	1738714
7km	90%	50000	6	148	1939046	177884	1736572	1873509
7km	90%	50000	6	143	1343954	138944	1196167	1508701
7km	90%	50000	6	213	2162595	197943	1943066	1920528
7km	90%	50000	6	190	1892669	190971	1685222	1896889
7km	90%	50000	6	186	1850109	198054	1633511	1856999
7km	90%	50000	6	138	1611867	171131	1423052	1630612
7km	90%	50000	6	233	1938838	167547	1753038	1690610
7km	90%	50000	6	118	1289497	131054	1148096	1324835
7km	90%	50000	6	203	1664295	152552	1481564	1557543
7km	90%	50000	6	174	1194313	122917	1066695	1321169
7km	90%	50000	6	184	2027256	209818	1789990	1694027
7km	90%	50000	6	201	2558704	209526	2316725	1992546
7km	90%	50000	6	315	1668137	156543	1495362	2017767
7km	90%	50000	6	215	2040296	179932	1834800	1950422
7km	90%	50000	6	161	1862240	182078	1668837	1611504
7km	90%	50000	6	139	1770311	177268	1576031	1611135
7km	90%	50000	6	141	1578394	159809	1401900	1428665
7km	90%	50000	6	144	1554275	165948	1374329	1456883
7km	90%	50000	6	169	1771111	148399	1606404	1828101
7km	90%	50000	6	165	1587138	152998	1413086	1669382
7km	90%	50000	6	255	2041317	175249	1846938	2038384
7km	90%	50000	6	193	2128251	183620	1926322	1883040
7km	90%	50000	6	247	1849477	193917	1634079	1859093
7km	90%	50000	6	224	1790894	173088	1588879	1898731
7km	90%	50000	6	206	1593781	152178	1428854	1456285
7km	90%	50000	6	201	1762449	174784	1567354	1537592
7km	90%	50000	6	203	2751775	209900	2526546	2187060
7km	90%	50000	6	343	2137145	199199	1921390	1816982
7km	90%	50000	6	231	1630083	162595	1442978	1608075
7km	90%	50000	6	146	1199658	143537	1039762	1375653
7km	90%	50000	6	211	2052173	186608	1840674	1867537
7km	90%	50000	6	160	1282223	132440	1134529	1725827
7km	90%	50000	6	321	1987030	149720	1812605	1894218
7km	90%	50000	6	245	1949745	174434	1755801	1534017
7km	90%	50000	6	203	1418096	139295	1264877	1434216
7km	90%	50000	6	244	2037648	176600	1830648	2215300
7km	90%	50000	6	175	1251865	128656	1114209	1483832
7km	90%	50000	6	231	1924103	183342	1725499	1757417
7km	90%	50000	6	147	1357444	153925	1190113	1557512
7km	90%	50000	6	282	1964394	181545	1766395	1860633
7km	90%	50000	6	133	1389879	155283	1218260	1606474
7km	90%	50000	6	178	1405324	152573	1237911	1583606
7km	90%	50000	6	186	2384025	217444	2139337	2311876
7km	90%	50000	6	213	2079741	153070	1911349	1927159
7km	90%	50000	6	148	1413402	147537	1255808	1487130
7km	90%	50000	6	189	2075087	179992	1877639	1814170
7km	90%	50000	6	138	1787150	184791	1581342	1810516
7km	90%	50000	6	281	2352814	195417	2143455	2313763
7km	90%	50000	6	184	1905626	164032	1728376	1825693
7km	90%	50000	6	157	2038306	188090	1835207	1573299
7km	90%	50000	6	215	2359691	201255	2142013	2029953
7km	90%	50000	6	176	1613344	165069	1430197	1341903
7km	90%	50000	6	160	1783898	176650	1573806	1768329
7km	90%	50000	6	183	1867761	178753	1668586	1597268
7km	90%	50000	6	282	2201754	196734	1978985	1908475
7km	90%	50000	6	198	1785619	158616	1596700	1707244
7km	90%	50000	6	157	1710687	170833	1524310	1715167
7km	90%	50000	6	245	1278626	130989	1135487	1524161
7km	90%	50000	6	176	1332957	133832	1182632	1631995
7km	90%	50000	6	162	1121645	106188	1005882	1236297
7km	90%	50000	6	216	1880209	147607	1715825	1711587
7km	90%	50000	6	153	1701654	179621	1510322	1622999
7km	90%	50000	6	147	1537792	165701	1359856	1493805
7km	90%	50000	6	172	1810638	158193	1628594	1950083
7km	90%	50000	6	142	1701851	159723	1520348	1855671
7km	90%	50000	6	176	2353810	203135	2133582	1969244
7km	90%	50000	6	179	1254530	134109	1112679	1418965
7km	90%	50000	6	148	1625102	176162	1436561	1506103
7km	90%	50000	6	194	1518375	158457	1348342	1499292
7km	90%	50000	6	221	2197032	185567	1989602	1830842
7km	90%	50000	6	192	1933871	185217	1728769	1987607
7km	90%	50000	6	210	1642014	157746	1475885	1428870
7km	90%	50000	6	185	2101835	177461	1902611	1908224
7km	90%	50000	6	199	2330547	213824	2086919	2097471
7km	90%	50000	6	180	1686301	150289	1524398	1763151
7km	90%	50000	6	165	1741000	176275	1548824	1465786
7km	90%	50000	6	142	1795831	188974	1597363	1662868
7km	90%	50000	6	199	1448866	138791	1301419	1549765
7km	90%	50000	6	113	1380326	150323	1215447	1480423
7km	90%	50000	6	170	1925885	178204	1722574	1749664
7km	90%	50000	6	185	1965534	190129	1758889	1967318
7km	90%	50000	6	289	2045418	202332	1819280	1675356
7km	90%	50000	6	203	1681140	179062	1485883	1738069
7km	90%	50000	6	134	1467914	148103	1311681	1433522
7km	90%	50000	6	174	2184763	201135	1972661	1789631
7km	90%	50000	6	154	1799269	177977	1608615	1677362
7km	90%	50000	6	242	2420541	208036	2194594	1942259
7km	90%	50000	6	180	2056741	193633	1847496	1591399
7km	90%	50000	6	190	1899776	191575	1688983	1695913
7km	90%	50000	6	195	1953133	175775	1758401	1657196
7km	90%	50000	6	422	1262630	118259	1132905	1332537
7km	90%	50000	6	177	2020000	173673	1814353	1916877
7km	90%	50000	6	190	1914056	195327	1698639	2003561
7km	90%	50000	6	220	2340245	232224	2080671	2069647
7km	90%	50000	6	183	1948936	194275	1733845	2090219
7km	90%	50000	6	169	2074466	187607	1866775	1778682
7km	90%	50000	6	236	2048160	180604	1851840	2066184
7km	90%	50000	6	220	2523418	228619	2278339	2042299
7km	90%	50000	6	245	1717259	167075	1528306	1899455
7km	90%	50000	6	184	1809899	181260	1611537	1991081
7km	90%	50000	6	250	1685334	155394	1520442	1639612
7km	90%	50000	6	155	1444678	147028	1281695	1627677
7km	90%	50000	6	174	1995394	185809	1798755	1587521
7km	90%	50000	6	216	2343302	194614	2134635	1896459
7km	90%	50000	6	213	2245324	205746	2025760	2089968
7km	90%	50000	6	154	1609843	145653	1445401	1769111
7km	90%	50000	6	233	1670783	153482	1503493	1759315
7km	90%	50000	6	137	1456995	159891	1282539	1536922
7km	90%	50000	6	163	1572137	151563	1408431	1650905
7km	90%	50000	6	174	1902247	170532	1713062	1684570
7km	90%	50000	6	168	1939635	185092	1743861	1770441
7km	90%	50000	6	190	2371497	194759	2156748	2028422
7km	90%	50000	6	164	2288249	205977	2064852	1959917
7km	90%	50000	6	169	1911579	172618	1726497	1597114
7km	90%	50000	6	176	1487493	159420	1320308	1705876
7km	90%	50000	6	218	2633095	236461	2374098	2139439
7km	90%	50000	6	248	2127028	205557	1891619	1797889
7km	90%	50000	6	141	1181687	129136	1041445	1403215
7km	90%	50000	6	256	2088286	169777	1903762	1944500
7km	90%	50000	6	149	2175590	217219	1938752	1625066
7km	90%	50000	6	162	1964648	206865	1744524	1972944
7km	90%	50000	6	173	1728255	153352	1540192	1498756
7km	90%	50000	6	201	1783805	195391	1580089	1892086
7km	90%	50000	6	169	1511036	138688	1342283	1469980
7km	90%	50000	6	211	1698942	168365	1514024	1815400
7km	90%	50000	6	249	1857894	168602	1670110	1760996
7km	90%	50000	6	167	1321497	134025	1179743	1373436
7km	90%	50000	6	202	2068146	163133	1888600	1643485
7km	90%	50000	6	222	2348569	163463	2162972	1869302
7km	90%	50000	6	158	1926703	183647	1708209	2006243
7km	90%	50000	6	164	1337599	141247	1182126	1428263
7km	90%	50000	6	185	2224841	207922	2000285	1750368
7km	90%	50000	6	278	2120178	206546	1893567	1939557
7km	90%	50000	6	144	2135033	203238	1897789	1941227
7km	90%	50000	6	173	1785401	149969	1617460	1660841
7km	90%	50000	6	215	2637396	209824	2412549	1951049
7km	90%	50000	6	222	2364927	215024	2126222	2165348
7km	90%	50000	6	167	1992945	182595	1797167	1727501
7km	90%	50000	6	133	1409716	155831	1242386	1427947
7km	90%	50000	6	187	1380373	140507	1231328	1264563
7km	90%	50000	6	222	2862356	229595	2606158	2096560
7km	90%	50000	6	208	2293755	230224	2040326	1770575
7km	90%	50000	6	227	1771680	184714	1573376	1927467
7km	90%	50000	6	171	1912194	180738	1716793	1800481
7km	90%	50000	6	316	1802215	174218	1610288	1986023
7km	90%	50000	6	241	1634514	160174	1458794	1511537
7km	90%	50000	6	157	1254554	136210	1109960	1415167
7km	90%	50000	6	167	2049950	196376	1836718	1801976
7km	90%	50000	6	262	2330922	213389	2100191	2020928
7km	90%	50000	6	238	1964658	165224	1753508	1700111
7km	90%	50000	6	127	800050	97861	699508	1151239
7km	90%	50000	6	229	2081202	216596	1846460	2012771
7km	90%	50000	6	167	1987760	187358	1783101	1698809
7km	90%	50000	6	167	1636248	157936	1471985	1609710
7km	90%	50000	6	203	2402659	210576	2175206	1995904
7km	90%	50000	6	193	2328378	216720	2076166	1973802
7km	90%	50000	6	189	1708034	175004	1520916	1826087
7km	90%	50000	6	141	2071471	202167	1845590	1864703
7km	90%	50000	6	169	1887964	179133	1700094	1637726
7km	90%	50000	6	212	2065421	197353	1849725	1670111
7km	90%	50000	6	116	1344326	155361	1181390	1440755
7km	90%	50000	6	171	2133461	183757	1910665	1825526
7km	90%	50000	6	166	2179756	195072	1952056	2085733
7km	90%	50000	6	240	2366531	223568	2130949	2127280
7km	90%	50000	6	147	1749706	156816	1577571	1626632
7km	90%	50000	6	152	1575224	156364	1398214	1619716
7km	90%	50000	6	130	1439383	153207	1272142	1631185
7km	90%	50000	6	248	1536344	148247	1376732	1635201
7km	90%	50000	6	173	2082383	176874	1892332	1768212
7km	90%	50000	6	133	1708298	183722	1509422	1795505
7km	90%	50000	6	279	2021584	169399	1840176	1935711
7km	90%	50000	6	213	2251020	211368	2025489	1750781
7km	90%	50000	6	206	1747959	160852	1566143	1695809
7km	90%	50000	6	154	2370526	230014	2124338	2037897
7km	90%	50000	6	192	1988416	217499	1756508	1989058
7km	90%	50000	6	169	2040949	218620	1797794	2113896
7km	90%	50000	6	155	1300865	136286	1156851	1227795
7km	90%	50000	6	183	1496702	154465	1328687	1550661
7km	90%	50000	6	250	1891037	169455	1690639	1795273
7km	90%	50000	6	165	1658882	158548	1493076	1642649
7km	90%	50000	6	221	1966151	199569	1732706	1651005
7km	90%	50000	6	170	1763150	165028	1581513	1593663
7km	90%	50000	6	189	2318150	252365	2035936	2320076
7km	90%	50000	6	256	2035645	184172	1838791	1553933
7km	90%	50000	6	165	1939485	191983	1734737	1866940
7km	90%	50000	6	188	1664183	164204	1485116	1656133
7km	90%	50000	6	195	2353922	183027	2150373	2021717
7km	90%	50000	6	242	1651434	149761	1494563	1587849
7km	90%	50000	6	178	1164994	136561	1010729	1567171
7km	90%	50000	6	215	2125474	159829	1948425	1570677
7km	90%	50000	6	211	2052727	192588	1831452	1903067
7km	90%	50000	6	206	2050588	183793	1847487	1764573
7km	90%	50000	6	172	1802628	173846	1598483	1595841
7km	90%	50000	6	178	1108460	126346	973613	1387504
7km	90%	50000	6	141	1186054	127231	1044978	1594113
7km	90%	50000	6	218	1614415	152587	1447076	1557034
7km	90%	50000	6	204	2116793	192496	1910557	1723991
7km	90%	50000	6	187	2340203	220036	2102695	2146669
7km	90%	50000	6	190	2418727	232316	2163511	2241076
7km	90%	50000	6	228	2612873	176164	2416949	1933607
7km	90%	50000	6	170	2001995	210717	1771123	1615740
7km	90%	50000	6	155	1689734	169076	1493938	1479383
7km	90%	50000	6	173	1606808	166469	1425117	1383606
7km	90%	50000	6	162	1647937	175862	1456021	1658678
7km	90%	50000	6	215	1702989	171554	1517194	1827293
7km	90%	50000	6	199	1303693	152926	1138906	1690144
7km	90%	50000	6	239	2261980	179573	2061486	2187044
7km	90%	50000	6	141	1343361	147939	1190501	1324101
7km	90%	50000	6	188	1584949	136078	1425034	1539390
7km	90%	50000	6	369	1471925	142555	1317330	1610392
7km	90%	50000	6	154	965560	114557	835759	1474833
7km	90%	50000	6	215	1943152	171189	1755908	1801455
7km	90%	50000	6	184	2099273	208612	1863173	2091469
7km	90%	50000	6	191	1951507	137890	1795960	1969872
7km	90%	50000	6	178	1921125	184893	1710167	2003598
7km	90%	50000	6	181	2374219	210256	2133180	1916110
7km	90%	50000	6	173	1421884	159914	1230857	1570361
7km	90%	50000	6	181	1932413	171277	1739076	1692818
7km	90%	50000	6	118	1474931	166204	1292928	1557991
7km	90%	50000	6	267	2779618	243598	2514221	2302479
7km	90%	50000	6	279	1569184	171937	1387291	1584321
7km	90%	50000	6	215	2263353	202433	2021739	1977741
7km	90%	50000	6	205	2095381	195670	1876925	1652063
7km	90%	50000	6	175	1694937	162881	1522833	1622547
7km	90%	50000	6	236	1432266	134749	1282276	1589631
7km	90%	50000	6	193	1640769	155795	1465292	1824991
7km	90%	50000	6	210	1909313	196541	1697199	1714430
7km	90%	50000	6	237	1656866	164989	1479710	1716472
7km	90%	50000	6	201	1925123	184349	1733593	1737693
7km	90%	50000	6	163	1409013	159501	1240702	1529925
7km	90%	50000	6	166	1457171	139545	1304522	1585178
7km	90%	50000	6	173	2080845	191759	1867704	1851058
7km	90%	50000	6	141	2142436	182626	1940603	1918235
7km	90%	50000	6	257	2153831	187908	1956398	1815226
7km	90%	50000	6	134	1731368	163942	1541807	1768989
7km	90%	50000	6	154	1641039	162180	1464071	1537900
7km	90%	50000	6	233	1842123	175315	1653053	1956409
7km	90%	50000	6	129	1452693	164157	1277033	1577297
7km	90%	50000	6	207	2346797	208137	2119675	2113448
7km	90%	50000	6	241	2955682	236103	2688424	2372028
7km	90%	50000	6	382	1560906	164037	1368387	1614459
7km	90%	50000	6	200	2208104	212111	1978584	1831163
7km	90%	50000	6	223	2503523	207711	2271244	2293306
7km	90%	50000	6	173	2227247	200659	1997449	1855503
7km	90%	50000	6	202	2142518	188798	1925625	2009156
7km	90%	50000	6	217	2329642	192594	2100978	2126979
7km	90%	50000	6	262	2082861	171233	1883913	1920530
7km	90%	50000	6	169	1847594	180006	1654175	1584373
7km	90%	50000	6	158	1660518	142498	1496661	1815603
7km	90%	50000	6	235	2017303	199895	1799302	1782461
7km	90%	50000	6	124	1334575	158523	1169172	1633796
7km	90%	50000	6	161	1978974	198473	1733431	1908212
7km	90%	50000	6	245	2077667	201057	1847583	1926621
7km	90%	50000	6	185	2176185	217486	1943642	1951041
7km	90%	50000	6	151	1964452	171373	1773280	1850906
7km	90%	50000	6	185	2402775	199383	2190565	2170668
7km	90%	50000	6	207	2905499	240434	2639309	2518208
7km	90%	50000	6	247	2754964	207001	2524144	2245532
7km	90%	50000	6	180	1278854	132307	1130850	1570998
7km	90%	50000	6	187	2399963	177194	2206695	1921717
7km	90%	50000	6	147	1400454	157732	1220798	1442940
7km	90%	50000	6	194	1721196	190766	1517774	1722180
7km	90%	50000	6	163	2222904	193412	2018722	2117904
7km	90%	50000	6	234	2280523	185697	2069518	1865745
7km	90%	50000	6	142	1755122	189058	1541531	1592318
7km	90%	50000	6	214	2010204	188452	1808780	1868989
7km	90%	50000	6	146	1236392	145483	1075127	1410996
7km	90%	50000	6	227	1901841	183788	1699713	1769847
7km	90%	50000	6	282	2008691	191542	1798378	1828821
7km	90%	50000	6	182	1912701	173170	1709965	1716425
7km	90%	50000	6	216	1345233	139906	1184750	1441958
7km	90%	50000	6	242	1768446	190901	1561262	1759917
7km	90%	50000	6	166	1390785	149792	1228266	1312872
7km	90%	50000	6	229	1817069	161426	1640735	1606275
7km	90%	50000	6	277	1962461	175233	1772536	1712908
7km	90%	50000	6	208	2420424	227100	2174288	2021485
7km	90%	50000	6	182	1993904	160761	1820906	1772653
7km	90%	50000	6	244	1694117	175844	1496573	1613838
7km	90%	50000	6	165	2011200	210332	1776081	1929836
7km	90%	50000	6	185	1364435	140002	1214811	1534903
7km	90%	50000	6	194	1553669	144215	1384743	1660736
7km	90%	50000	6	176	1769260	156283	1592412	1514304
7km	90%	50000	6	193	1880607	211450	1652678	1590904
7km	90%	50000	6	178	1978234	189789	1767145	1765513
7km	90%	50000	6	170	2113124	184819	1908083	2020955
7km	90%	50000	6	158	1964231	181853	1762352	1841621
7km	90%	50000	6	239	2415979	197158	2185789	2000307
7km	90%	50000	6	166	2144104	196439	1920759	1899838
7km	90%	50000	6	205	1372864	151657	1205831	1493052
7km	90%	50000	6	181	1740827	164382	1563022	1800364
7km	90%	50000	6	252	2681902	200970	2463278	2269430
7km	90%	50000	6	134	1268046	137390	1104216	1433827
7km	90%	50000	6	220	1392668	138637	1244027	1622761
7km	90%	50000	6	164	1815133	177286	1622564	1625101
7km	90%	50000	6	186	2074111	188054	1868743	1644120
7km	90%	50000	6	252	1401207	137250	1257484	1423770
7km	90%	50000	6	206	1961450	175136	1774054	1784993
7km	90%	50000	6	163	2315851	218391	2067133	1866624
7km	90%	50000	6	208	1942373	174589	1743058	1884507
7km	90%	50000	6	225	1701453	167840	1514747	1566721
7km	90%	50000	6	145	1488786	148095	1332457	1511633
7km	90%	50000	6	182	2221148	206038	2003847	1894831
7km	90%	50000	6	169	1616934	160968	1431040	1766113
7km	90%	50000	6	171	1968855	171026	1779799	1676981
7km	90%	50000	6	216	1542528	157298	1363196	1490426
7km	90%	50000	6	119	1570024	154869	1400266	1481842
7km	90%	50000	6	201	1975755	194269	1755706	2000862
7km	90%	50000	6	192	1324903	145191	1155439	1578236
7km	90%	50000	6	136	1667139	181083	1478200	1620550
7km	90%	50000	6	213	2154220	195409	1935547	1770764
7km	90%	50000	6	240	2486600	166136	2307715	2034895
7km	90%	50000	6	146	1797869	185660	1595120	1698047
7km	90%	50000	6	232	2078871	191107	1859789	2117365
7km	90%	50000	6	126	1668060	172460	1487475	1481335
7km	90%	50000	6	194	1085818	108027	956609	1216944
7km	90%	50000	6	241	1714821	171469	1528877	1844446
7km	90%	50000	6	138	1383267	155911	1211409	1437998
7km	90%	50000	6	177	1726648	171252	1537347	1768260
7km	90%	50000	6	190	1878930	168424	1696290	1849543
7km	90%	50000	6	170	1482003	139258	1329334	1334072
7km	90%	50000	6	186	1483369	150184	1318115	1575929
7km	90%	50000	6	190	1492282	154865	1318937	1434609
7km	90%	50000	6	196	2548103	237922	2293610	2383942
7km	90%	50000	6	221	1668362	152790	1504776	1830843
7km	90%	50000	6	343	2074703	171443	1885616	1743801
7km	90%	50000	6	298	2454192	179745	2259008	2036158
7km	90%	50000	6	187	2272921	192935	2060987	1959954
7km	90%	50000	6	210	1421686	139328	1268932	1747932
7km	90%	50000	6	214	2118223	192161	1910063	1715804
7km	90%	50000	6	198	1567451	171039	1383093	1583908
7km	90%	50000	6	177	2417652	205177	2174286	2127252
7km	90%	50000	6	200	1715443	172418	1525681	1823558
7km	90%	50000	6	169	1695657	167863	1505514	1518981
7km	90%	50000	6	125	1444525	142160	1272837	1485099
7km	90%	50000	6	225	1829340	174024	1637912	1785986
7km	90%	50000	6	164	1964775	197653	1742992	1741373
7km	90%	50000	6	264	1796647	189007	1589489	1604163
7km	90%	50000	6	290	1891851	173405	1699396	1682602
7km	90%	50000	6	197	2273344	210032	2018769	2074025
7km	90%	50000	6	230	2115654	173933	1921594	1724553
7km	90%	50000	6	221	2443561	201559	2219817	2129769
7km	90%	50000	6	175	1739777	161530	1564027	1433996
7km	90%	50000	6	206	1884006	171926	1697062	1753737
7km	90%	50000	6	157	1433281	144604	1273328	1435938
7km	90%	50000	6	168	1315184	138755	1164790	1599242
7km	90%	50000	6	235	1570208	156082	1402272	1651527
7km	90%	50000	6	197	2193252	215201	1957487	1752969
7km	90%	50000	6	204	2753103	232088	2485684	2137358
7km	90%	50000	6	199	2006938	192347	1801401	2095976
7km	90%	50000	6	163	1789753	185275	1581644	1829766
7km	90%	50000	6	137	1577594	145831	1417271	1453318
7km	90%	50000	6	177	1533860	145370	1376988	1507917
7km	90%	50000	6	163	1591868	159708	1418790	1623587
7km	90%	50000	6	174	1761076	141374	1609927	1693292
7km	90%	50000	6	145	1606285	151108	1438678	1440024
7km	90%	50000	6	236	2124317	198323	1910899	1881055
7km	90%	50000	6	158	1470590	163699	1293207	1617081
7km	90%	50000	6	334	2011151	181089	1807607	1883467
7km	90%	50000	6	144	1601360	151952	1430368	1605723
7km	90%	50000	6	213	1726739	172802	1534601	1644178
7km	90%	50000	6	173	1846682	165709	1665930	1612935
7km	90%	50000	6	147	1366123	147474	1204835	1511398
7km	90%	50000	6	212	1646915	175788	1449491	1686243
7km	90%	50000	6	219	2250893	206691	2027474	1903119
7km	90%	50000	6	275	1756353	164995	1564764	1721924
7km	90%	50000	6	282	1772680	166026	1587154	1741145
7km	90%	50000	6	187	1694079	171794	1504219	1798407
7km	90%	50000	6	211	2187588	192422	1982324	1963985
7km	90%	50000	6	200	2076676	190827	1872911	1856120
7km	90%	50000	6	262	1669174	155345	1503499	1758317
7km	90%	50000	6	195	1961467	205754	1739532	2115256
7km	90%	50000	6	141	1860601	190164	1650027	1850580
7km	90%	50000	6	187	1366355	140650	1217152	1338926
7km	90%	50000	6	186	1142168	120870	1009868	1411239
7km	90%	50000	6	148	2103330	207283	1875074	1973597
7km	90%	50000	6	251	2577406	212853	2332918	2045569
7km	90%	50000	6	139	1547710	155406	1382907	1899447
7km	90%	50000	6	171	2065640	196644	1846728	1761508
7km	90%	50000	6	222	1707635	175978	1500932	1471785
7km	90%	50000	6	237	3310935	249003	3032432	2418545
7km	90%	50000	6	301	1724864	168939	1541985	1808029
7km	90%	50000	6	178	2235295	196078	2026574	1752509
7km	90%	50000	6	125	1292088	154401	1131894	1270570
7km	90%	50000	6	198	2040696	185958	1838837	2020614
7km	90%	50000	6	227	2007103	180538	1809757	1735992
7km	90%	50000	6	169	1421229	125108	1282107	1632167
7km	90%	50000	6	202	2494297	241242	2232598	2285103
7km	90%	50000	6	313	2179946	202748	1958668	1950740
7km	90%	50000	6	197	2323699	195325	2109168	2110800
7km	90%	50000	6	149	1643931	164570	1469038	1533928
7km	90%	50000	6	174	2635086	216723	2388221	2029955
7km	90%	50000	6	176	1969130	167933	1772149	1720859
7km	90%	50000	6	174	1920413	191062	1694333	1892614
7km	90%	50000	6	146	1412216	165682	1233919	1506481
7km	90%	50000	6	184	2275463	201893	2053863	2020879
7km	90%	50000	6	122	1814043	171639	1617402	1541453
7km	90%	50000	6	174	1785770	174236	1601311	1567625
7km	90%	50000	6	138	2316760	203312	2098528	1840022
7km	90%	50000	6	137	2260743	221843	2000141	1771350
7km	90%	50000	6	183	1945083	188442	1738633	1833445
7km	90%	50000	6	182	1409945	149498	1248666	1709040
7km	90%	50000	6	167	1782955	179022	1592998	1857999
7km	90%	50000	6	174	1538182	164979	1356890	1568825
7km	90%	50000	6	234	2342947	200435	2125039	1900274
7km	90%	50000	6	192	2147751	184441	1942959	2150044
7km	90%	50000	6	189	1916999	173377	1727108	1580480
7km	90%	50000	6	215	3418460	260058	3129724	2658078
7km	90%	50000	6	270	2258184	196802	2046157	1807786
7km	90%	50000	6	246	3141043	229614	2898545	2262972
7km	90%	50000	6	202	1872297	188855	1670252	1992387
7km	90%	50000	6	187	2107898	213186	1871245	2125669
7km	90%	50000	6	146	1263698	133388	1118812	1306536
7km	90%	50000	6	206	2512072	229334	2250390	1949446
7km	90%	50000	6	181	1703925	169147	1521219	1534245
7km	90%	50000	6	160	2016743	197439	1801898	1848410
7km	90%	50000	6	215	1719700	184530	1519180	1668977
7km	90%	50000	6	155	1839086	177228	1652755	1505746
7km	90%	50000	6	166	1579925	161903	1406821	1731635
7km	90%	50000	6	183	2095359	180220	1892321	2147952
7km	90%	50000	6	165	2501559	210364	2253573	1667408
7km	90%	50000	6	217	1666367	152776	1496673	1647286
7km	90%	50000	6	188	1596794	152759	1430594	1653402
7km	90%	50000	6	198	2029910	177964	1834583	1777892
7km	90%	50000	6	157	1818370	187990	1609042	1848504
7km	90%	50000	6	153	1235250	128428	1090880	1423303
7km	90%	50000	6	174	2409517	205757	2174303	2023803
7km	90%	50000	6	245	1350427	141656	1197898	1641286
7km	90%	50000	6	138	1892123	189735	1688836	1616175
7km	90%	50000	6	178	1656413	166788	1479776	1785559
7km	90%	50000	6	171	1859216	184432	1662972	1616354
7km	90%	50000	6	235	2250196	207909	2005414	2008556
7km	90%	50000	6	169	2276000	205353	2050974	2043236
7km	90%	50000	6	193	1437836	141393	1284094	1377022
7km	90%	50000	6	165	2362764	214037	2113896	1725108
7km	90%	50000	6	172	1756307	167856	1571389	1517468
7km	90%	50000	6	237	2450605	194935	2229066	2177366
7km	90%	50000	6	128	1706035	155767	1521745	1454403
7km	90%	50000	6	166	1858000	184712	1653233	1489141
7km	90%	50000	6	199	1591218	136508	1443860	1600037
7km	90%	50000	6	229	2204861	202469	1980098	1653751
7km	90%	50000	6	214	1634634	157461	1463124	1585262
7km	90%	50000	6	263	2022156	178356	1830112	1797659
7km	90%	50000	6	206	1771837	145142	1608161	1634213
7km	90%	50000	6	204	2812588	250192	2537240	2320227
7km	90%	50000	6	218	1987015	203377	1768700	1977326
7km	90%	50000	6	209	1450444	142018	1298637	1551627
7km	90%	50000	6	205	1797851	174443	1610370	1849833
7km	90%	50000	6	235	2499919	181882	2303615	1974798
7km	90%	50000	6	213	2077915	165755	1891482	1849913
7km	90%	50000	6	251	1961833	183210	1759264	1792791
7km	90%	50000	6	171	2958876	247889	2687548	2457303
7km	90%	50000	6	166	1792097	182111	1588564	1788711
7km	90%	50000	6	153	1331364	147991	1169569	1565331
7km	90%	50000	6	315	2047755	216335	1808418	1850331
7km	90%	50000	6	194	2383489	221520	2140395	2121955
7km	90%	50000	6	198	1590758	165721	1418656	1698296
7km	90%	50000	6	257	1684374	148566	1522436	1658332
7km	90%	50000	6	163	1545004	164321	1365645	1490297
7km	90%	50000	6	196	2191944	193896	1982636	1731790
7km	90%	50000	6	234	1976196	190978	1761247	1694279
7km	90%	50000	6	170	1831915	162766	1646742	1575860
7km	90%	50000	6	213	1729765	155265	1562273	1756489
7km	90%	50000	6	150	1607644	167477	1413131	1483408
7km	90%	50000	6	228	2239930	223024	2002071	1941008
7km	90%	50000	6	221	1991405	184229	1784126	1871770
7km	90%	50000	6	142	1677700	165101	1497256	1469079
7km	90%	50000	6	186	2331149	217794	2084736	1898563
7km	90%	50000	6	222	1522730	156650	1340583	1705281
7km	90%	50000	6	188	2519424	205198	2298146	1809649
7km	90%	50000	6	174	1895262	180134	1707718	1594329
7km	90%	50000	6	135	1363194	143150	1211665	1482470
7km	90%	50000	6	198	1298355	124901	1163769	1298287
7km	90%	50000	6	199	1662517	178685	1474176	1605291
7km	90%	50000	6	189	2198440	188977	1983302	1773421
7km	90%	50000	6	185	1420195	158041	1248654	1691010
7km	90%	50000	6	235	2684974	197718	2479241	1852656
7km	90%	50000	6	165	2214006	192352	1988195	1777476
7km	90%	50000	6	224	2128455	209018	1900969	1818665
7km	90%	50000	6	284	2212468	191760	2007532	1926814
7km	90%	50000	6	149	1699459	152305	1532138	1586724
7km	90%	50000	6	185	2410227	208951	2175741	2221431
7km	90%	50000	6	245	1581715	172638	1397008	1807143
7km	90%	50000	6	208	1563677	148074	1403306	1602208
7km	90%	50000	6	182	2228747	211764	1989702	2000549
7km	90%	50000	6	209	2119729	198112	1900522	2104559
7km	90%	50000	6	312	2173039	200528	1953500	1854991
7km	90%	50000	6	214	1912648	162014	1731639	2070211
7km	90%	50000	6	236	2229089	214508	1988913	2163319
7km	90%	50000	6	161	1648317	163458	1464373	1458369
7km	90%	50000	6	177	2244024	208043	2025235	1797986
7km	90%	50000	6	136	1137066	119607	1011352	1305327
7km	90%	50000	6	225	2274658	209395	2049047	2011028
7km	90%	50000	6	195	1481371	135182	1328230	1564449
7km	90%	50000	6	129	1276098	142559	1121730	1415004
7km	90%	50000	6	161	1393023	161747	1215747	1519420
7km	90%	50000	6	136	1189974	131821	1035551	1429019
7km	90%	50000	6	155	1177970	149455	1021497	1424855
7km	90%	50000	6	159	1844675	167222	1657709	1604023
7km	90%	50000	6	215	2542984	234176	2287523	2305292
7km	90%	50000	6	192	2129172	198197	1909574	1859719
7km	90%	50000	6	207	2585708	224325	2349114	2083082
7km	90%	50000	6	234	2200371	216890	1956695	2425072
7km	90%	50000	6	221	2434193	200105	2211921	1980303
7km	90%	50000	6	185	1855511	155353	1675128	1751243
7km	90%	50000	6	262	2470245	205380	2247451	1901190
7km	90%	50000	6	214	1672029	165250	1490376	1699275
7km	90%	50000	6	181	1379966	156569	1215194	1533269
7km	90%	50000	6	166	2154557	201808	1936259	2133997
7km	90%	50000	6	119	1030130	138778	883052	1229764
7km	90%	50000	6	160	2154326	193569	1935473	1695040
7km	90%	50000	6	210	1832984	177096	1620721	1609898
7km	90%	50000	6	187	1729695	162064	1555359	1862251
7km	90%	50000	6	214	2424875	187308	2221319	1928285
7km	90%	50000	6	126	1402216	148785	1238746	1511887
7km	90%	50000	6	245	1638691	159151	1471464	1819552
7km	90%	50000	6	224	1929917	178208	1731947	1790907
7km	90%	50000	6	195	1693602	170157	1510085	1844128
7km	90%	50000	6	224	2515553	204710	2293117	2190716
7km	90%	50000	6	209	2102899	183550	1892241	2012480
7km	90%	50000	6	203	1483086	153432	1308091	1705864
7km	90%	50000	6	178	1697698	162712	1518471	1668993
7km	90%	50000	6	193	1999311	207621	1772145	1954095
7km	90%	50000	6	148	1659922	157071	1497477	1678527
7km	90%	50000	6	177	1530430	164514	1349738	1681341
7km	90%	50000	6	199	1760199	167832	1572176	1644215
7km	90%	50000	6	218	2225139	216330	1990140	2204264
7km	90%	50000	6	165	1760254	161385	1579694	1681969
7km	90%	50000	6	134	1465298	148329	1284186	1388049
7km	90%	50000	6	184	2044056	204638	1820274	1836683
7km	90%	50000	6	210	1934796	188817	1733773	1761623
7km	90%	50000	6	213	1995280	210977	1772697	1991119
7km	90%	50000	6	145	1697533	171115	1507325	1592106
7km	90%	50000	6	199	1821777	180164	1620634	1668929
7km	90%	50000	6	185	2052160	197941	1844006	2093419
7km	90%	50000	6	183	1800514	191369	1580033	1843764
7km	90%	50000	6	207	2111927	175675	1921312	1698593
7km	90%	50000	6	214	1923889	187697	1713596	1901436
7km	90%	50000	6	249	1817499	155291	1640179	1791294
7km	90%	50000	6	174	1560548	144186	1408052	1523966
7km	90%	50000	6	140	1273534	129597	1110378	1339967
7km	90%	50000	6	177	2112969	201683	1880963	1906807
7km	90%	50000	6	154	2152878	189208	1924540	1665785
7km	90%	50000	6	247	1652170	168754	1465034	1639998
7km	90%	50000	6	212	2128330	190071	1921286	1864492
7km	90%	50000	6	139	1492937	139790	1345548	1522828
7km	90%	50000	6	165	1747007	165994	1566276	1757366
7km	90%	50000	6	316	1852329	171244	1663488	2067988
7km	90%	50000	6	229	2168168	204206	1924216	1960342
7km	90%	50000	6	275	1638388	157322	1463368	2042486
7km	90%	50000	6	198	2154305	200883	1928203	2000432
7km	90%	50000	6	174	2117046	191797	1909232	1699141
7km	90%	50000	6	191	1653357	168754	1473801	1526592
7km	90%	50000	6	242	3340251	227751	3089731	2439940
7km	90%	50000	6	209	1957893	181650	1759066	1841060
7km	90%	50000	6	169	1370402	136353	1221992	1559068
7km	90%	50000	6	164	1722951	161413	1543587	1608877
7km	90%	50000	6	192	2719600	234134	2460786	2335230
7km	90%	50000	6	258	2986314	223975	2743252	2200595
7km	90%	50000	6	184	1243627	135485	1102586	1509567
7km	90%	50000	6	229	1887325	186470	1681851	1695808
7km	90%	50000	6	313	1728984	172602	1541954	1771016
7km	90%	50000	6	234	1858064	172930	1677542	1694893
7km	90%	50000	6	154	1398326	138176	1249159	1520444
7km	90%	50000	6	235	2419900	224679	2179348	1885941
7km	90%	50000	6	203	1646455	186088	1447353	1593410
7km	90%	50000	6	139	1772226	168539	1588897	1604102
7km	90%	50000	6	165	1878966	166482	1685420	1491446
7km	90%	50000	6	249	2407285	198477	2188770	1896481
7km	90%	50000	6	203	1734135	152822	1569170	1691419
7km	90%	50000	6	190	2232701	204526	1991124	1855363
7km	90%	50000	6	232	1876257	170614	1685731	1847723
7km	90%	50000	6	217	1655563	164845	1471608	1609387
7km	90%	50000	6	156	2149916	205917	1930189	1760555
7km	90%	50000	6	195	2272953	191207	2054185	1872328
7km	90%	50000	6	185	2519026	220771	2274383	2094873
7km	90%	50000	6	196	1227766	143799	1067123	1387681
7km	90%	50000	6	150	1575053	168887	1381186	1660647
7km	90%	50000	6	246	1590071	164722	1406730	1660689
7km	90%	50000	6	208	2239344	204595	2019783	1817682
7km	90%	50000	6	148	1806096	183726	1600035	1750279
7km	90%	50000	6	317	2102723	192863	1887139	2015237
7km	90%	50000	6	161	950311	120974	820083	1163986
7km	90%	50000	6	230	2430842	222975	2180972	1997326
7km	90%	50000	6	176	1815760	172949	1616978	1533147
7km	90%	50000	6	270	2193873	171863	2007818	1959353
7km	90%	50000	6	214	2232596	177213	2040781	1883434
7km	90%	50000	6	197	1816276	187957	1616618	1582820
7km	90%	50000	6	214	2450501	237358	2189670	1997184
7km	90%	50000	6	238	1882833	221886	1638233	1995110
7km	90%	50000	6	194	1460339	138459	1315311	1467898
7km	90%	50000	6	156	1603567	160417	1427106	1453998
7km	90%	50000	6	142	1377832	147408	1222361	1452746
7km	90%	50000	6	184	2197153	195939	1965929	1895919
7km	90%	50000	6	185	2892316	231772	2634536	2385159
7km	90%	50000	6	169	2502513	213797	2271295	2158011
7km	90%	50000	6	239	2663894	220949	2423737	2350137
7km	90%	50000	6	215	1758558	173457	1574798	1537490
7km	90%	50000	6	170	1938129	185429	1729924	1843636
7km	90%	50000	6	219	2264758	202812	2049635	1971991
7km	90%	50000	6	175	1426165	155948	1255836	1578879
7km	90%	50000	6	190	2054972	215416	1818549	1988992
7km	90%	50000	6	278	1760235	174375	1570670	1950755
7km	90%	50000	6	128	1785802	193969	1576778	1598870
7km	90%	50000	6	250	2029428	188837	1830916	1711632
7km	90%	50000	6	274	1739582	169940	1552960	1739210
7km	90%	50000	6	122	1730936	153239	1562157	1700921
7km	90%	50000	6	194	1521179	158663	1342089	1641577
7km	90%	50000	6	175	1855745	169103	1665536	1663299
7km	90%	50000	6	202	1508280	155340	1332237	1826895
7km	90%	50000	6	270	1994979	190737	1781912	1832153
7km	90%	50000	6	161	1518885	152573	1303899	1652496
7km	90%	50000	6	193	2123696	166303	1932191	1899671
7km	90%	50000	6	219	2406564	217756	2164059	2104617
7km	90%	50000	6	159	1860287	154765	1692689	1759844
7km	90%	50000	6	168	1745681	163388	1558707	1815498
7km	90%	50000	6	212	1841844	174232	1651681	1770499
7km	90%	50000	6	172	1612109	163089	1428971	1523123
7km	90%	50000	6	197	1981687	184415	1783870	1955211
7km	90%	50000	6	296	2021129	166442	1841081	2051665
7km	90%	50000	6	153	2001990	176607	1803088	1692130
7km	90%	50000	6	223	2164860	177384	1967555	1915131
7km	90%	50000	6	236	2970332	253556	2693331	2395916
7km	90%	50000	6	170	2194950	192263	1972169	1985695
7km	90%	50000	6	166	1863862	186097	1663927	1625253
7km	90%	50000	6	219	2052926	193773	1839903	1906405
7km	90%	50000	6	211	1916537	179428	1718190	1832518
7km	90%	50000	6	191	1885533	212356	1659669	1990239
7km	90%	50000	6	238	1616119	164429	1438802	1750795
7km	90%	50000	6	286	1966200	190399	1742753	1979188
7km	90%	50000	6	210	1840727	144172	1682755	1637101
7km	90%	50000	6	278	2330624	211152	2104081	1948801
7km	90%	50000	6	136	1851608	184105	1652481	1739133
7km	90%	50000	6	148	1550828	145879	1382635	1586208
7km	90%	50000	6	243	1990575	173317	1804123	1924048
7km	90%	50000	6	193	2064041	188973	1860224	1715142
7km	90%	50000	6	238	2272123	198491	2057734	2274990
7km	90%	50000	6	209	1929465	187086	1726915	1911523
7km	90%	50000	6	213	1911971	179550	1717631	1869205
7km	90%	50000	6	172	1722335	180135	1528881	1800641
7km	90%	50000	6	197	1579725	157786	1407101	1681337
7km	90%	50000	6	189	1758033	162125	1580657	1588524
7km	90%	50000	6	124	1570048	145350	1409642	1519766
7km	90%	50000	6	201	2313522	211157	2081250	2123973
7km	90%	50000	6	223	1549306	178490	1354312	1562294
7km	90%	50000	6	139	1505571	143352	1338718	1403775
7km	90%	50000	6	144	1437445	148989	1273566	1318782
7km	90%	50000	6	175	1956697	178419	1769530	1921517
7km	90%	50000	6	265	2685324	249982	2408001	2349038
7km	90%	50000	6	132	1739660	177949	1550224	1510930
7km	90%	50000	6	209	1662424	171053	1478897	1494974
7km	90%	50000	6	183	2093864	194397	1878299	1811781
7km	90%	50000	6	303	1942594	190523	1737169	1985544
7km	90%	50000	6	155	2159120	189768	1955773	1816718
7km	90%	50000	6	207	2378954	197625	2149365	2147686
7km	90%	50000	6	197	1846384	178508	1650658	1686055
7km	90%	50000	6	275	2570950	214852	2321041	2051499
7km	90%	50000	6	148	1764112	167646	1577782	1653967
7km	90%	50000	6	169	1779578	173939	1583116	1604401
7km	90%	50000	6	201	1914405	178823	1721334	1964669
7km	90%	50000	6	140	1948298	183390	1744844	1893281
7km	90%	50000	6	236	2321713	216097	2088319	1933269
7km	90%	50000	6	210	1611575	144188	1456876	1559703
7km	90%	50000	6	182	2180381	167917	1979723	1989103
7km	90%	50000	6	144	1942598	184503	1731380	1563176
7km	90%	50000	6	169	2033904	177812	1837115	1893558
7km	90%	50000	6	213	1752059	189362	1552168	1689095
7km	90%	50000	6	261	2338061	219259	2098451	2097870
7km	90%	50000	6	317	2219107	234670	1967900	2137950
7km	90%	50000	6	134	1770714	172524	1576349	1579196
7km	90%	50000	6	225	2335601	200822	2117338	1897667
7km	90%	50000	6	210	1642034	165563	1450764	1525430
7km	90%	50000	6	169	2236218	183929	2036172	2169018
7km	90%	50000	6	182	2048595	163813	1870918	2040263
7km	90%	50000	6	192	1215156	122965	1082484	1260641
7km	90%	50000	6	129	1801350	168707	1615149	1615339
7km	90%	50000	6	219	1543569	149746	1379676	1467897
7km	90%	50000	6	251	1833946	196154	1611405	1778887
7km	90%	50000	6	166	1777540	181245	1579839	1552894
7km	90%	50000	6	147	1334013	158332	1161338	1501895
7km	90%	50000	6	224	1983093	181065	1790200	2110282
7km	90%	50000	6	192	2180025	183825	1975665	1820238
7km	90%	50000	6	137	1563650	157007	1392429	1534096
7km	90%	50000	6	178	2193781	199400	1974930	1891434
7km	90%	50000	6	145	2114954	194715	1889569	2059776
7km	90%	50000	6	149	1527816	153204	1363304	1549861
7km	90%	50000	6	144	1685012	162206	1503385	1647970
7km	90%	50000	6	191	1514307	145893	1341511	1463648
7km	90%	50000	6	199	1222557	147445	1069715	1476391
7km	90%	50000	6	208	2440190	202528	2212491	1971576
7km	90%	50000	6	192	1617763	138447	1467759	1660671
7km	90%	50000	6	198	1445901	150925	1282729	1485390
7km	90%	50000	6	333	3157600	206466	2919935	2429616
7km	90%	50000	6	160	1242531	145167	1082254	1292080
7km	90%	50000	6	155	1886489	174740	1691121	1819300
7km	90%	50000	6	261	1793795	167334	1598154	1660698
7km	90%	50000	6	161	1809704	176368	1615142	1898532
7km	90%	50000	6	191	1919569	186710	1718027	1694789
7km	90%	50000	6	216	2051445	213168	1815399	1832541
7km	90%	50000	6	226	1944341	176779	1759097	1791272
7km	90%	50000	6	177	1457694	138339	1300071	1632773
7km	90%	50000	6	154	1505472	135497	1336773	1539192
7km	90%	50000	6	208	2772157	252949	2501179	2455085
7km	90%	50000	6	162	1654136	176225	1458389	1918650
7km	90%	50000	6	205	2010415	172589	1828002	1710971
7km	90%	50000	6	180	1868552	175259	1663138	1828731
7km	90%	50000	6	169	1983468	205419	1762664	1821389
7km	90%	50000	6	218	2156326	201481	1931703	2009973
7km	90%	50000	6	237	1684021	148760	1521510	1619337
7km	90%	50000	6	130	1238264	130239	1101151	1342647
7km	90%	50000	6	171	1601811	155688	1430315	1479202
7km	90%	50000	6	265	1691548	152563	1518477	1861103
7km	90%	50000	6	212	1433624	138669	1274565	1553198
7km	90%	50000	6	146	1547084	150406	1371802	1479422
7km	90%	50000	6	225	1544889	153551	1384905	1617980
7km	90%	50000	6	190	1918418	197942	1700635	1755482
7km	90%	50000	6	183	1729534	164337	1541371	1668575
7km	90%	50000	6	280	2329633	184674	2137357	2008337
7km	90%	50000	6	207	2204535	190482	1996565	1877424
7km	90%	50000	6	222	2332548	206018	2105330	2038069
7km	90%	50000	6	136	1915437	178036	1722608	1814677
7km	90%	50000	6	235	1976352	194273	1767582	1744126
7km	90%	50000	6	196	2682932	232725	2431186	2111125
7km	90%	50000	6	194	1775555	177453	1584497	1596238
7km	90%	50000	6	159	1750655	176903	1534926	1660915
7km	90%	50000	6	262	1734635	189116	1518516	2175162
7km	90%	50000	6	209	2063326	181276	1852171	1652920
7km	90%	50000	6	267	2307627	185412	2082476	1866841
7km	90%	50000	6	164	1327191	131598	1185668	1392302
7km	90%	50000	6	134	2108575	193649	1886376	1882601
7km	90%	50000	6	145	2328573	210986	2086171	1944797
7km	90%	50000	6	127	1548575	144887	1390163	1421411
7km	90%	50000	6	333	1680579	147997	1517834	1664418
7km	90%	50000	6	165	2226576	199415	2010506	1978663
7km	90%	50000	6	205	2121657	196129	1908714	1818411
7km	90%	50000	6	174	1728712	160425	1540334	1698759
7km	90%	50000	6	163	1431154	157778	1258194	1430016
7km	90%	50000	6	197	1646946	161150	1463737	1539511
7km	90%	50000	6	170	2059473	191003	1849732	1798141
7km	90%	50000	6	241	1826966	163546	1629000	1764848
7km	90%	50000	6	170	1781687	148570	1615661	1655696
7km	90%	50000	6	235	1543875	147238	1385114	1558227
7km	90%	50000	6	197	1642121	159907	1463550	1735306
7km	90%	50000	6	149	1961392	191305	1736564	1768370
7km	90%	50000	6	173	1834517	183411	1624179	1822051
7km	90%	50000	6	153	1487267	152523	1320222	1536043
7km	90%	50000	6	144	2049550	199282	1820290	1618610
7km	90%	50000	6	227	2446915	228387	2197531	2139442
7km	90%	50000	6	212	1536429	167994	1352671	1641840
7km	90%	50000	6	260	1678069	145874	1513672	1512079
7km	90%	50000	6	128	1233722	132021	1091763	1445106
7km	90%	50000	6	149	1379904	148274	1209344	1474565
7km	90%	50000	6	253	2764254	227696	2522912	2223709
7km	90%	50000	6	158	2579369	206031	2362950	1813836
7km	90%	50000	6	159	2315722	213840	2068175	1981556
7km	90%	50000	6	210	1709994	175143	1524287	1647106
7km	90%	50000	6	168	1947742	190923	1743365	1792626
7km	90%	50000	6	195	1719601	188289	1524794	1889161
7km	90%	50000	6	290	1719510	159814	1530852	2015029
7km	90%	50000	6	206	2314228	239196	2063937	1839503
7km	90%	50000	6	215	1255217	127990	1100073	1509925
7km	90%	50000	6	213	2680755	180782	2478336	2438909
7km	90%	50000	6	182	2140496	201340	1916339	1816559
7km	90%	50000	6	230	1475393	185649	1280374	2021072
7km	90%	50000	6	205	2071856	182669	1858189	1892267
7km	90%	50000	6	249	2298257	161272	2111650	1958326
7km	90%	50000	6	242	2260383	211803	2038020	2049441
7km	90%	50000	6	157	1381276	138860	1230943	1388848
7km	90%	50000	6	181	1173294	124500	1035105	1494689
7km	90%	50000	6	137	1622753	150407	1452693	1696803
7km	90%	50000	6	213	1822022	152059	1658590	1679393
7km	90%	50000	6	157	1728145	149921	1564966	1685862
7km	90%	50000	6	152	1460873	163327	1269379	1767607
7km	90%	50000	6	221	2131725	202733	1897075	1921199
7km	90%	50000	6	125	1422280	140029	1262181	1402772
7km	90%	50000	6	220	2100045	158704	1918811	1840729
7km	90%	50000	6	213	2433947	220401	2175081	2400184
7km	90%	50000	6	190	2075548	173530	1891011	1802278
7km	90%	50000	6	164	1976929	160583	1796086	1658515
7km	90%	50000	6	238	1629087	166685	1444845	1580851
7km	90%	50000	6	168	1857336	168091	1679697	1628291
7km	90%	50000	6	141	1577047	160605	1396280	1570747
7km	90%	50000	6	223	2292041	207113	2063440	1936036
7km	90%	50000	6	188	1429226	147638	1256349	1265069
7km	90%	50000	6	207	2124991	201178	1894764	1795827
7km	90%	50000	6	145	1446912	163705	1265206	1539004
7km	90%	50000	6	168	1282538	143727	1128719	1567921
7km	90%	50000	6	201	1617122	169167	1435831	1752169
7km	90%	50000	6	190	1802565	175226	1617587	1597735
7km	90%	50000	6	257	2082291	188495	1880073	2039013
7km	90%	50000	6	234	2910827	220092	2672178	2389087
7km	90%	50000	6	184	2404483	203459	2178782	1812281
7km	90%	50000	6	215	2384618	204704	2153355	2093288
7km	90%	50000	6	225	1569079	168915	1386592	1446457
7km	90%	50000	6	198	2293941	214589	2058858	1879022
7km	90%	50000	6	142	1841790	171129	1657704	1731094
7km	90%	50000	6	185	2553172	221719	2305894	2165331
7km	90%	50000	6	186	2189505	198699	1974132	2008248
7km	90%	50000	6	254	2269059	197731	2037621	2066117
7km	90%	50000	6	218	2678851	228267	2418165	2098652
7km	90%	50000	6	184	1723596	157702	1540992	1571016
7km	90%	50000	6	203	1812537	176115	1615108	1895098
7km	90%	50000	6	184	2336246	202110	2113019	1900686
7km	90%	50000	6	163	1736443	175630	1546956	1747931
7km	90%	50000	6	233	2596546	220784	2360927	2109314
7km	90%	50000	6	169	1569728	149638	1407412	1877679
7km	90%	50000	6	194	1595960	158009	1426706	1606878
7km	90%	50000	6	218	1905858	177024	1717061	1612717
7km	90%	50000	6	185	1777901	172236	1592536	1717639
7km	90%	50000	6	164	1753841	180004	1554017	1870837
7km	90%	50000	6	202	1994901	182472	1773013	2037152
7km	90%	50000	6	194	1918503	198259	1712027	1764121
7km	90%	50000	6	183	1828367	172353	1648194	1495755
7km	90%	50000	6	146	2127516	201306	1904639	1660000
7km	90%	50000	6	200	2486224	204341	2270647	2075406
7km	90%	50000	6	199	1787533	158290	1613449	1722861
7km	90%	50000	6	261	1685558	150542	1513129	1879644
7km	90%	50000	6	175	2089077	205328	1875018	1894198
7km	90%	50000	6	137	1544199	159446	1362057	1528072
7km	90%	50000	6	238	1844576	195918	1632441	1744726
7km	90%	50000	6	254	1675481	173110	1467872	1530504
7km	90%	50000	6	242	1371991	137359	1228462	1301453
7km	90%	50000	6	145	1989291	178648	1799817	1691921
7km	90%	50000	6	152	1010077	117067	879830	1380358
7km	90%	50000	6	157	1694877	153641	1533810	1479241
7km	90%	50000	6	175	1694864	171266	1513343	2058312
7km	90%	50000	6	227	1709496	170326	1527118	1609506
7km	90%	50000	6	134	1271002	146080	1113760	1474884
7km	90%	50000	6	237	1746847	147929	1576264	1697190
7km	90%	50000	6	261	1546377	140559	1387658	1554638
7km	90%	50000	6	240	1801569	173613	1613826	2029556
7km	90%	50000	6	150	1976288	170807	1784303	1599301
7km	90%	50000	6	242	1342460	127134	1199127	1706620
7km	90%	50000	6	222	2030947	199472	1805578	1848576
7km	90%	50000	6	163	1031300	115461	905827	1444556
7km	90%	50000	6	204	2067295	203958	1842656	1928290
7km	90%	50000	6	198	1444765	151008	1285900	1440296
7km	90%	50000	6	132	1101661	122266	970579	1273297
7km	90%	50000	6	163	1938706	167543	1744069	1837053
7km	90%	50000	6	182	1431348	153400	1262222	1528840
7km	90%	50000	6	149	1815205	173300	1621509	1654343
7km	90%	50000	6	151	1975453	200058	1764685	1725372
7km	90%	50000	6	210	1800395	160742	1616084	1768915
7km	90%	50000	6	177	1652444	156427	1479758	1542180
7km	90%	50000	6	228	2105638	159350	1921975	1686503
7km	90%	50000	6	198	2443885	205695	2214602	1977755
7km	90%	50000	6	187	1960831	168935	1772968	1604165
7km	90%	50000	6	196	2123032	184796	1903064	1664920
7km	90%	50000	6	193	1135915	108197	1016376	1303139
7km	90%	50000	6	194	1693263	161649	1509794	1475917
7km	90%	50000	6	179	1835651	174464	1640485	1890232
7km	90%	50000	6	193	1527355	152623	1354456	1434446
7km	90%	50000	6	213	1886198	188115	1676968	1959657
7km	90%	50000	6	227	1901351	176637	1695746	1826101
7km	90%	50000	6	243	1975819	204068	1753441	2012909
7km	90%	50000	6	186	2121773	197033	1899004	1849856
7km	90%	50000	6	187	1911234	186218	1696715	1630067
7km	90%	50000	6	273	2415401	205262	2192536	2287210
7km	90%	50000	6	131	2061059	209342	1832086	1893006
7km	90%	50000	6	162	2880265	226190	2635836	2426872
7km	90%	50000	6	148	1274319	141114	1122720	1401793
7km	90%	50000	6	231	1886707	176211	1699747	1580083
7km	90%	50000	6	227	2124655	189594	1912495	1763365
7km	90%	50000	6	224	2147183	169888	1966292	2009315
7km	90%	50000	6	231	2003161	184320	1796151	2004960
7km	90%	50000	6	166	1941816	189559	1739780	1974707
7km	90%	50000	6	206	2255360	221009	2010852	1897422
7km	90%	50000	6	163	1765195	186181	1559658	1625384
7km	90%	50000	6	238	2255826	188985	2043098	2049570
7km	90%	50000	6	160	1388634	162744	1217483	1622257
7km	90%	50000	6	221	2077381	173795	1885867	1727692
7km	90%	50000	6	123	1626218	164480	1453410	1467389
7km	90%	50000	6	210	1899711	169673	1711262	1738301
7km	90%	50000	6	191	1553472	147893	1386265	1489935
7km	90%	50000	6	182	1775878	157214	1607398	1508083
7km	90%	50000	6	141	1149706	115985	1026179	1324055
7km	90%	50000	6	221	1604264	138810	1454006	1756518
7km	90%	50000	6	140	2039038	201729	1802665	1851041
7km	90%	50000	6	152	1931325	184433	1734277	1618016
7km	90%	50000	6	150	1920313	177411	1722292	1729660
7km	90%	50000	6	182	1566518	170148	1373662	1706485
7km	90%	50000	6	182	1517118	142423	1365415	1446275
7km	90%	50000	6	132	1581240	150144	1423475	1572319
7km	90%	50000	6	230	1539689	163215	1353658	1870839
7km	90%	50000	6	221	2235623	202207	2023172	2036574
7km	90%	50000	6	151	2088107	179587	1886549	1872346
7km	90%	50000	6	163	1763814	162278	1578170	1666548
7km	90%	50000	6	196	2217975	191171	2005157	1814888
7km	90%	50000	6	265	1900574	173704	1706844	1691248
7km	90%	50000	6	148	1579630	170003	1400768	1570504
7km	90%	50000	6	218	2282479	174070	2076167	1928895
7km	90%	50000	6	151	2004376	203712	1783079	1676670
7km	90%	50000	6	239	2115537	186567	1918285	1820273
7km	90%	50000	6	159	1743586	179719	1535162	1756490
7km	90%	50000	6	242	1997187	181522	1789916	1736282
7km	90%	50000	6	172	1844323	179547	1649161	1941385
7km	90%	50000	6	251	2677005	211069	2431359	2286171
7km	90%	50000	6	159	2127393	206154	1904335	1978772
7km	90%	50000	6	205	1815654	172059	1624287	1701652
7km	90%	50000	6	291	2480251	217177	2230831	2254604
7km	90%	50000	6	205	2674616	197480	2448792	2167174
7km	90%	50000	6	202	2128250	185772	1920799	1962229
7km	90%	50000	6	282	2196546	194926	1975120	2029722
7km	90%	50000	6	159	1554682	146201	1391450	1569080
7km	90%	50000	6	154	1985293	174578	1797783	1690263
7km	90%	50000	6	194	1766349	158058	1581683	1620517
7km	90%	50000	6	203	2144355	204530	1906289	1828887
7km	90%	50000	6	269	2148722	206917	1918431	2090789
7km	90%	50000	6	218	2464069	193056	2250035	2020161
7km	90%	50000	6	137	1351327	114935	1207668	1435515
7km	90%	50000	6	222	2078629	212563	1840669	1887911
7km	90%	50000	6	232	1785343	167318	1606920	1738416
7km	90%	50000	6	234	2369287	193598	2154730	1979152
7km	90%	50000	6	186	1410177	127996	1266686	1429937
7km	90%	50000	6	243	1732779	153832	1566728	1572141
7km	90%	50000	6	242	2641077	215050	2406379	2120367
7km	90%	50000	6	155	2209201	215375	1973648	2107660
7km	90%	50000	6	236	1631694	158584	1457170	1568168
7km	90%	50000	6	167	2061854	196528	1835856	1730088
7km	90%	50000	6	211	2196129	209873	1968047	1957283
7km	90%	50000	6	229	2483028	221606	2230692	2048915
7km	90%	50000	6	278	2597170	198950	2386272	2158854
7km	90%	50000	6	164	2192525	212019	1946191	1990548
7km	90%	50000	6	200	1594868	164951	1414459	1798005
7km	90%	50000	6	245	2201341	174488	2003419	1907435
7km	90%	50000	6	185	1728984	149569	1566545	1475764
7km	90%	50000	6	206	1895506	167846	1706448	1848705
7km	90%	50000	6	259	1993358	187942	1786721	2033188
7km	90%	50000	6	180	1790269	175803	1589788	1792264
7km	90%	50000	6	220	1767411	194875	1562609	1922528
7km	90%	50000	6	224	2018427	149200	1857981	1840079
7km	90%	50000	6	147	1891879	193605	1689971	1746564
7km	90%	50000	6	191	2017223	185379	1817785	1857111
7km	90%	50000	6	189	1982614	190297	1773164	1653786
7km	90%	50000	6	271	1865912	145232	1691095	1697466
7km	90%	50000	6	170	1294778	130633	1157911	1564822
7km	90%	50000	6	211	1793278	184963	1592492	1633104
7km	90%	50000	6	254	2265375	203574	2041747	1804616
7km	90%	50000	6	139	1774437	160921	1601174	1784675
7km	90%	50000	6	162	1932890	197448	1727897	1616649
7km	90%	50000	6	151	1329379	134433	1163408	1555201
7km	90%	50000	6	233	2474999	229997	2227789	1861005
7km	90%	50000	6	117	1698882	186943	1501862	1729590
7km	90%	50000	6	232	2281700	210591	2057712	2094087
7km	90%	50000	6	194	2381295	212112	2156454	2046807
7km	90%	50000	6	271	2960329	214417	2721089	2616870
7km	90%	50000	6	173	2332591	230846	2089111	1947111
7km	90%	50000	6	236	1426636	150262	1248876	1649525
7km	90%	50000	6	174	2202192	210135	1970132	1843325
7km	90%	50000	6	153	1912585	185483	1703679	1872714
7km	90%	50000	6	276	2163940	203723	1938381	2449298
7km	90%	50000	6	208	2091251	208928	1858741	1961576
7km	90%	50000	6	210	1770985	177561	1584487	1792894
7km	90%	50000	6	184	1707424	158937	1522821	1636029
7km	90%	50000	6	292	1630951	154077	1457164	1695706
7km	90%	50000	6	219	2053980	217422	1825858	1849901
7km	90%	50000	6	170	1283246	141298	1129841	1425903
7km	90%	50000	6	175	1182544	128792	1037261	1328362
7km	90%	50000	6	154	1182459	127157	1049047	1477120
7km	90%	50000	6	204	2977550	256726	2696775	2523801
7km	90%	50000	6	153	1463880	146666	1301124	1588759
7km	90%	50000	6	133	1223086	140998	1069790	1219888
7km	90%	50000	6	270	1658004	172137	1460501	2124182
7km	90%	50000	6	157	1693581	171328	1508406	1567456
7km	90%	50000	6	245	2415513	204899	2187568	2158883
7km	90%	50000	6	157	1862555	172938	1670226	1874243
7km	90%	50000	6	156	2448646	205809	2216329	2174353
7km	90%	50000	6	214	2058844	196338	1843479	1992663
7km	90%	50000	6	213	2440056	210658	2200167	1864956
7km	90%	50000	6	157	2010410	187199	1815229	1864468
7km	90%	50000	6	224	2100136	200902	1877167	1969430
7km	90%	50000	6	218	1999325	186840	1780819	1915551
7km	90%	50000	6	196	1863048	166888	1671591	1759212
7km	90%	50000	6	248	2166483	180188	1971780	1759358
7km	90%	50000	6	166	1966585	195518	1747854	1800805
7km	90%	50000	6	164	1434403	155114	1259775	1305707
7km	90%	50000	6	184	1690513	157578	1524476	1683204
7km	90%	50000	6	232	2199392	207321	1966252	1795940
7km	90%	50000	6	172	1702690	174477	1516221	1603647
7km	90%	50000	6	177	1382912	149399	1220769	1512433
7km	90%	50000	6	190	2316626	238788	2047391	2074910
7km	90%	50000	6	207	1384457	141951	1228285	1769235
7km	90%	50000	6	164	2023399	189456	1819147	1895318
7km	90%	50000	6	243	1746213	191920	1541841	1615054
7km	90%	50000	6	299	1556285	146426	1394245	1569639
7km	90%	50000	6	211	2228240	178670	2040241	1879036
7km	90%	50000	6	235	1926352	173868	1736560	1889575
7km	90%	50000	6	173	1799271	182545	1606545	1890352
7km	90%	50000	6	192	2004648	181874	1807465	1865560
7km	90%	50000	6	164	2079140	207515	1845902	2064008
7km	90%	50000	6	177	1693113	151660	1528977	1480289
7km	90%	50000	6	207	1761190	160730	1580396	1579158
7km	90%	50000	6	120	1372597	149645	1207108	1484151
7km	90%	50000	6	158	1626521	175465	1431785	1622320
7km	90%	50000	6	149	1793772	193192	1589513	1575309
7km	90%	50000	6	204	1664057	153920	1496283	1785742
7km	90%	50000	6	157	2402968	211041	2166858	2032243
7km	90%	50000	6	268	2603135	218006	2354802	2062610
7km	90%	50000	6	162	1566388	160151	1392205	1556501
7km	90%	50000	6	166	1825248	188421	1613387	1862898
7km	90%	50000	6	153	1694932	171817	1507982	1700613
7km	90%	50000	6	165	2179990	211033	1953876	1695486
7km	90%	50000	6	209	1640133	154707	1473294	1469708
7km	90%	50000	6	153	1843655	182887	1644589	1657760
7km	90%	50000	6	229	2472356	216340	2231730	2445901
7km	90%	50000	6	203	2549191	213950	2304732	2302866
7km	90%	50000	6	193	2666703	226203	2418373	1894892
7km	90%	50000	6	249	1473478	150182	1314865	1681043
7km	90%	50000	6	196	2659386	219898	2421125	1988595
7km	90%	50000	6	165	1607765	149999	1440539	1668742
7km	90%	50000	6	190	2222480	212080	1977532	1932488
7km	90%	50000	6	239	1528333	154749	1361024	1484688
7km	90%	50000	6	228	1441558	157633	1267759	1710804
7km	90%	50000	6	176	1281813	134397	1135376	1470344
7km	90%	50000	6	166	2128228	186270	1927913	2022221
7km	90%	50000	6	263	1752121	165084	1571689	1588578
7km	90%	50000	6	205	2020121	196882	1798568	1826658
7km	90%	50000	6	280	2229665	199839	2017203	2037525
7km	90%	50000	6	191	1572944	167368	1394187	1772468
7km	90%	50000	6	173	1511672	156528	1348447	1439701
7km	90%	50000	6	210	2137031	179959	1934854	1694814
7km	90%	50000	6	131	1193883	130137	1050357	1291437
7km	90%	50000	6	154	1549703	153911	1385601	1605863
7km	90%	50000	6	198	1893552	177002	1707584	1785689
7km	90%	50000	6	235	1941848	194796	1730159	1834368
7km	90%	50000	6	234	2026227	163157	1848344	1736434
7km	90%	50000	6	239	2817649	217723	2583433	2284121
7km	90%	50000	6	175	1955125	168683	1773829	1737977
7km	90%	50000	6	245	1813785	159582	1642202	1585080
7km	90%	50000	6	201	2706689	206001	2459008	2201542
7km	90%	50000	6	189	1723592	167005	1532137	1671854
7km	90%	50000	6	191	1786710	167921	1599964	1688345
7km	90%	50000	6	245	2701733	207526	2472656	2199674
7km	90%	50000	6	181	2566710	208484	2334361	1948680
7km	90%	50000	6	203	2008344	195850	1798831	1801594
7km	90%	50000	6	171	1991192	189331	1782223	1723698
7km	90%	50000	6	136	2121927	185437	1921200	1722915
7km	90%	50000	6	147	1630450	148413	1472669	1607103
7km	90%	50000	6	158	1317735	140224	1154310	1585335
7km	90%	50000	6	200	1617706	151858	1449499	1718845
7km	90%	50000	6	255	2201529	194033	1989459	1966138
7km	90%	50000	6	137	1758055	173735	1569138	1730402
7km	90%	50000	6	157	1747615	169318	1563944	1637982
7km	90%	50000	6	207	1508172	156956	1330577	1360985
7km	90%	50000	6	212	2563933	221148	2328970	1856233
7km	90%	50000	6	203	2336519	194725	2125854	1751630
7km	90%	50000	6	166	1381145	140562	1234148	1388200
7km	90%	50000	6	213	1527453	163766	1348669	1700600
7km	90%	50000	6	223	1392901	139053	1234612	1540146
7km	90%	50000	6	182	1491407	157944	1319312	1684387
7km	90%	50000	6	193	2271052	216085	2039463	2012979
7km	90%	50000	6	198	2029194	193809	1821946	1946762
7km	90%	50000	6	152	1609646	153900	1443529	1726720
7km	90%	50000	6	175	1476231	146907	1305376	1507264
7km	90%	50000	6	127	1677425	158749	1501963	1504742
7km	90%	50000	6	161	1711395	173047	1529183	1485494
7km	90%	50000	6	286	1267446	122563	1134528	1586571
7km	90%	50000	6	187	1388528	140098	1228707	1378036
7km	90%	50000	6	172	2613758	222755	2349775	2192322
7km	90%	50000	6	136	1996344	166033	1817389	1823535
7km	90%	50000	6	130	2130614	203808	1902230	1639441
7km	90%	50000	6	179	1458211	140898	1297882	1565121
7km	90%	50000	6	202	2236144	225952	1989776	1981880
7km	90%	50000	6	214	1308376	155489	1135912	1634930
7km	90%	50000	6	196	2232346	196548	2022133	1822359
7km	90%	50000	6	177	1912335	200263	1698011	1746087
7km	90%	50000	6	254	1931832	160938	1759227	1606608
7km	90%	50000	6	166	2426908	228840	2177535	1926263
7km	90%	50000	6	208	2179989	204486	1952913	1686427
7km	90%	50000	6	151	1847346	165998	1671789	1560693
7km	90%	50000	6	157	1404583	137977	1255179	1620977
7km	90%	50000	6	202	2367347	225730	2124877	2072847
7km	90%	50000	6	144	2268031	196667	2054622	1816790
7km	90%	50000	6	214	1942290	171031	1751075	1762194
7km	90%	50000	6	176	2399600	213385	2167997	1675432
7km	90%	50000	6	189	1824682	175511	1639922	1695678
7km	90%	50000	6	211	2090012	179884	1890996	1930229
7km	90%	50000	6	127	1267558	137689	1108188	1531560
7km	90%	50000	6	152	1426999	159200	1252132	1463281
7km	90%	50000	6	138	1656641	164086	1482914	1535483
7km	90%	50000	6	233	2124445	177235	1904542	1918391
7km	90%	50000	6	148	2115988	195329	1903985	1804204
7km	90%	50000	6	153	1931764	140681	1786186	1827548
7km	90%	50000	6	178	1763908	173530	1580815	1630868
7km	90%	50000	6	158	2115263	206505	1885835	1970563
7km	90%	50000	6	213	2181814	194376	1962792	1956298
7km	90%	50000	6	185	2477409	218816	2228993	2167945
7km	90%	50000	6	340	2133944	213071	1901867	2098886
7km	90%	50000	6	307	1797708	154892	1615660	1773637
7km	90%	50000	6	211	1588073	143549	1432734	1550993
7km	90%	50000	6	130	793961	82540	706241	1138998
7km	90%	50000	6	207	1726679	164427	1536497	1766462
7km	90%	50000	6	133	1428676	138023	1273017	1427130
7km	90%	50000	6	136	1678868	176132	1472090	1806361
7km	90%	50000	6	163	2246323	196734	2025188	1791691
7km	90%	50000	6	156	1674966	157117	1500279	1499588
7km	90%	50000	6	201	1689314	170395	1494683	1575419
7km	90%	50000	6	289	2115084	173250	1923226	1794019
7km	90%	50000	6	118	1166518	143462	1013502	1221084
7km	90%	50000	6	156	1602540	173252	1415449	1524068
7km	90%	50000	6	118	1452345	162816	1276195	1362465
7km	90%	50000	6	220	2064605	164984	1879913	2156489
7km	90%	50000	6	243	3109417	267332	2812600	2354063
7km	90%	50000	6	165	2108863	189341	1890002	1733299
7km	90%	50000	6	183	1952225	191908	1742854	1765258
7km	90%	50000	6	205	1205566	129937	1058916	1230978
7km	90%	50000	6	208	1529438	138354	1386400	1492852
7km	90%	50000	6	137	1255938	133353	1114848	1500761
7km	90%	50000	6	214	2073217	174791	1880342	1703986
7km	90%	50000	6	229	1993261	186202	1791418	1675418
7km	90%	50000	6	191	2007055	196900	1796642	2030230
7km	90%	50000	6	186	2227514	196162	2006051	2093059
7km	90%	50000	6	190	2839066	244019	2569491	2347354
7km	90%	50000	6	210	2389485	210109	2152336	2102768
7km	90%	50000	6	185	1610796	141530	1454614	1511852
7km	90%	50000	6	232	2030479	175890	1834858	1602133
7km	90%	50000	6	172	1464589	145971	1302765	1475049
7km	90%	50000	6	224	2391161	203642	2168908	1973788
7km	90%	50000	6	154	1517659	154094	1324653	1703965
7km	90%	50000	6	193	2241483	202934	2014048	1847733
[truncated: 1 more rows]
