# Supplementary material for: Quantifying the Value of Perfect Information in Emergency Vaccination Campaigns
Source: PLoS Comput Biol. 2017 Feb 16;13(2):e1005318. doi: 10.1371/journal.pcbi.1005318 (PMC5312803; doi:10.1371/journal.pcbi.1005318)
Supplement: S1 Data — (ZIP) [file pcbi.1005318.s013.zip › Data/7km vaccination/data3.txt]

vacc_radius	efficacy	capacity	delay	outbreak_duration	livestock_culled	cattle_culled	sheep_culled	vaccinations
7km	50%	20000	6	297	5079429	765083	4239614	2031746
7km	50%	20000	6	222	5286767	822637	4407755	1984856
7km	50%	20000	6	283	5523757	877036	4584501	2100723
7km	50%	20000	6	285	8295634	1082719	7120004	3020523
7km	50%	20000	6	209	5389353	774097	4568677	2074958
7km	50%	20000	6	253	4752562	704593	4009101	1700927
7km	50%	20000	6	282	5429977	772008	4590268	1914327
7km	50%	20000	6	205	4920461	754912	4108534	1772923
7km	50%	20000	6	256	5642462	883182	4685061	2091336
7km	50%	20000	6	362	5097807	738241	4314703	2034146
7km	50%	20000	6	335	5038144	773969	4217816	1798771
7km	50%	20000	6	277	6919824	984042	5844282	2799419
7km	50%	20000	6	336	5802531	731925	5032977	2122742
7km	50%	20000	6	193	5135614	802541	4257061	1796804
7km	50%	20000	6	261	5578010	816239	4700520	2120067
7km	50%	20000	6	236	5181234	767916	4343055	1973738
7km	50%	20000	6	393	6952496	936933	5926205	2545683
7km	50%	20000	6	247	6823512	914585	5820673	2297862
7km	50%	20000	6	271	6125540	933850	5109651	2476680
7km	50%	20000	6	293	6047969	955790	5026982	2202216
7km	50%	20000	6	239	8408432	1118203	7210849	2873793
7km	50%	20000	6	254	5826888	862047	4862796	2213066
7km	50%	20000	6	323	6142856	755842	5349201	2210854
7km	50%	20000	6	244	6245934	907609	5281574	2191697
7km	50%	20000	6	245	5678983	810729	4818547	1933749
7km	50%	20000	6	293	6328376	925444	5305831	2575840
7km	50%	20000	6	224	5547396	821690	4672520	2163301
7km	50%	20000	6	300	4847639	755028	4052098	1838808
7km	50%	20000	6	272	6722369	980403	5621273	2576878
7km	50%	20000	6	238	4721411	713085	3949970	1637069
7km	50%	20000	6	228	4405375	661943	3691849	1685610
7km	50%	20000	6	360	4565862	674222	3833398	1813034
7km	50%	20000	6	202	4996762	777261	4165631	1704196
7km	50%	20000	6	260	8151916	1121533	6928820	2887160
7km	50%	20000	6	307	6141647	797215	5288344	2336814
7km	50%	20000	6	248	5421700	850866	4498932	2099928
7km	50%	20000	6	288	4842882	705840	4058702	1674314
7km	50%	20000	6	172	4645616	737723	3857633	1743105
7km	50%	20000	6	229	5782272	817392	4897880	2184863
7km	50%	20000	6	281	5613439	849804	4698169	2102773
7km	50%	20000	6	261	5790600	768568	4967858	2059463
7km	50%	20000	6	306	5519340	862886	4582231	2320675
7km	50%	20000	6	235	5308297	767642	4495910	1901311
7km	50%	20000	6	257	6432327	951686	5379718	2679585
7km	50%	20000	6	279	6648400	885054	5689730	2270676
7km	50%	20000	6	250	7395805	1072893	6240861	2773527
7km	50%	20000	6	216	5223215	803879	4365255	1871946
7km	50%	20000	6	222	5475966	772261	4656424	2062425
7km	50%	20000	6	210	6247666	1038246	5143175	2127913
7km	50%	20000	6	288	5650721	882554	4708158	1958985
7km	50%	20000	6	243	4717014	732564	3921164	1846084
7km	50%	20000	6	307	6104882	903871	5158910	2534248
7km	50%	20000	6	240	5609796	801234	4749381	2005983
7km	50%	20000	6	277	6089373	859195	5178476	2316892
7km	50%	20000	6	325	7871218	1120145	6677381	3139412
7km	50%	20000	6	333	5387288	813656	4507144	2329455
7km	50%	20000	6	250	6604960	856720	5637264	2427895
7km	50%	20000	6	203	5154335	822982	4277627	2041786
7km	50%	20000	6	312	7267587	1009394	6195345	2481992
7km	50%	20000	6	274	6055955	991935	4993291	2737984
7km	50%	20000	6	240	5445424	802117	4588415	1888333
7km	50%	20000	6	210	5321655	725397	4521317	1973721
7km	50%	20000	6	254	5159808	820381	4254363	2267157
7km	50%	20000	6	232	7732320	1086640	6549527	2629875
7km	50%	20000	6	261	6391875	875776	5446056	2562709
7km	50%	20000	6	279	8149156	1114946	6937369	3004650
7km	50%	20000	6	302	5702947	866696	4760748	2117145
7km	50%	20000	6	263	5890546	898369	4919352	2008222
7km	50%	20000	6	350	6649788	896722	5694478	2635266
7km	50%	20000	6	353	6302415	984533	5204160	2342277
7km	50%	20000	6	265	5801372	874568	4837753	2491071
7km	50%	20000	6	224	6742790	1004250	5660556	2470790
7km	50%	20000	6	247	7494036	1102557	6310228	2616556
7km	50%	20000	6	346	6179426	809333	5293080	2058618
7km	50%	20000	6	275	5241904	778006	4412374	2130798
7km	50%	20000	6	276	5876376	891289	4915154	2031057
7km	50%	20000	6	292	7200482	977310	6139492	2383016
7km	50%	20000	6	303	5267620	672142	4547514	2238028
7km	50%	20000	6	333	5320806	824449	4404299	2180909
7km	50%	20000	6	282	5670707	887350	4707244	2374982
7km	50%	20000	6	289	5980227	892447	4989829	2161231
7km	50%	20000	6	293	6773993	904204	5795284	2747095
7km	50%	20000	6	407	7415410	1022389	6313940	2887768
7km	50%	20000	6	373	4790856	736939	4008862	1870621
7km	50%	20000	6	342	6638120	952361	5628784	2549728
7km	50%	20000	6	261	5224091	771007	4410795	2220827
7km	50%	20000	6	209	5403176	815062	4513645	1922214
7km	50%	20000	6	212	5060462	790286	4215389	1820963
7km	50%	20000	6	257	7474695	1028477	6401004	2471427
7km	50%	20000	6	263	6611505	864918	5656347	2121709
7km	50%	20000	6	227	6536163	955692	5485788	2383226
7km	50%	20000	6	264	6293595	838125	5386878	2333476
7km	50%	20000	6	295	6713940	890378	5746103	2241970
7km	50%	20000	6	233	6458276	994645	5380951	2318198
7km	50%	20000	6	309	8262465	1155815	6998527	2961107
7km	50%	20000	6	242	4476687	701160	3711870	1857096
7km	50%	20000	6	232	5171952	769246	4322333	1780785
7km	50%	20000	6	308	5756709	890983	4789881	2370211
7km	50%	20000	6	416	7658125	975081	6612825	2878906
7km	50%	20000	6	218	6547329	931161	5555983	2493395
7km	50%	20000	6	234	6968880	999422	5878659	2652748
7km	50%	20000	6	330	5381979	809486	4506135	2069434
7km	50%	20000	6	264	7187846	999163	6130259	2696409
7km	50%	20000	6	302	6458999	844988	5543469	2498418
7km	50%	20000	6	250	5245477	736277	4460797	2057190
7km	50%	20000	6	232	5762175	823953	4858745	2196045
7km	50%	20000	6	321	6510034	1004803	5432602	2358246
7km	50%	20000	6	307	6977974	929880	5984240	2322039
7km	50%	20000	6	260	5618952	821874	4728462	1988704
7km	50%	20000	6	335	7132752	958581	6104571	2814021
7km	50%	20000	6	375	7367400	1074595	6199337	2813962
7km	50%	20000	6	358	4626689	714472	3834545	2118355
7km	50%	20000	6	238	5577729	817751	4715131	2127461
7km	50%	20000	6	299	6287044	922012	5223019	2759239
7km	50%	20000	6	277	6203850	844460	5286747	2228853
7km	50%	20000	6	290	6288625	845142	5368893	2322892
7km	50%	20000	6	228	5170375	800772	4315132	2135173
7km	50%	20000	6	331	6319911	880837	5385466	2603634
7km	50%	20000	6	249	6480773	898595	5507608	2157449
7km	50%	20000	6	414	5633061	692252	4892985	2260541
7km	50%	20000	6	234	5180968	803417	4309881	2083805
7km	50%	20000	6	372	6362258	802276	5513520	2480922
7km	50%	20000	6	222	6170180	873078	5235746	2182447
7km	50%	20000	6	334	7069525	949839	6044190	2668897
7km	50%	20000	6	220	5168173	848331	4265102	2063186
7km	50%	20000	6	266	6605344	934473	5617695	2487853
7km	50%	20000	6	249	6442759	872569	5485557	2482824
7km	50%	20000	6	347	6362072	953770	5338756	2450212
7km	50%	20000	6	253	5462791	828679	4578445	2071827
7km	50%	20000	6	252	4708854	711986	3935862	2117812
7km	50%	20000	6	268	6030315	937338	5021324	2493280
7km	50%	20000	6	275	5793442	907868	4823063	2093028
7km	50%	20000	6	269	4110665	654465	3379507	1701096
7km	50%	20000	6	235	5446499	837309	4544802	2047182
7km	50%	20000	6	271	6071270	885491	5096054	2049785
7km	50%	20000	6	319	4490765	692424	3745416	1761870
7km	50%	20000	6	263	5564492	825683	4678628	1992470
7km	50%	20000	6	306	5540022	788278	4663631	2043056
7km	50%	20000	6	229	4445440	662325	3742830	1855653
7km	50%	20000	6	284	5286497	779110	4451779	2059800
7km	50%	20000	6	301	7377794	972616	6342949	2840024
7km	50%	20000	6	302	7234303	998296	6185208	2610155
7km	50%	20000	6	250	6338883	1015656	5240840	2075856
7km	50%	20000	6	276	6175606	1009851	5089264	2514885
7km	50%	20000	6	243	4357354	673448	3635489	1548590
7km	50%	20000	6	303	7488765	979700	6455496	2756665
7km	50%	20000	6	436	6432891	813514	5546546	2411748
7km	50%	20000	6	382	6949613	907670	5967514	2499032
7km	50%	20000	6	252	6227823	905054	5268608	2368843
7km	50%	20000	6	329	7763164	1064160	6624533	2955918
7km	50%	20000	6	282	4519536	693111	3763623	1597127
7km	50%	20000	6	203	5774243	894993	4834682	1847062
7km	50%	20000	6	256	5192323	784394	4371971	2281373
7km	50%	20000	6	402	5207102	764043	4385652	2274498
7km	50%	20000	6	276	6663495	962980	5625177	2402888
7km	50%	20000	6	236	5823075	814174	4945312	2050257
7km	50%	20000	6	314	5422987	819646	4522529	2397021
7km	50%	20000	6	304	7370599	1020268	6223773	3015741
7km	50%	20000	6	369	5819909	833446	4892555	2110477
7km	50%	20000	6	232	5709533	912036	4756838	1900578
7km	50%	20000	6	261	4670470	686523	3936758	1882067
7km	50%	20000	6	394	5672676	844755	4764758	2063845
7km	50%	20000	6	268	6040041	824946	5132195	2419682
7km	50%	20000	6	318	6746742	925490	5752148	2465772
7km	50%	20000	6	203	6440889	884166	5484199	2163414
7km	50%	20000	6	263	5780317	774356	4933680	2084403
7km	50%	20000	6	292	5795095	876476	4861344	2151614
7km	50%	20000	6	288	6740397	938574	5717850	2445273
7km	50%	20000	6	269	4957764	746023	4166773	1899948
7km	50%	20000	6	367	7657044	1003969	6551874	2614393
7km	50%	20000	6	243	7441290	1014735	6336083	2360275
7km	50%	20000	6	234	5963166	861786	5016037	2173771
7km	50%	20000	6	271	5899234	800569	5037791	2327666
7km	50%	20000	6	302	7379630	1068171	6238460	2730245
7km	50%	20000	6	244	4667894	698698	3900888	1832105
7km	50%	20000	6	291	6868605	960881	5829106	2563963
7km	50%	20000	6	260	7590951	1026872	6493667	2760278
7km	50%	20000	6	315	5300885	794500	4452349	2335185
7km	50%	20000	6	225	4896717	773603	4049834	2092051
7km	50%	20000	6	275	5124973	771577	4302249	1861974
7km	50%	20000	6	298	6282148	946933	5278174	2067204
7km	50%	20000	6	295	6375159	904757	5418680	2648792
7km	50%	20000	6	274	7306541	938290	6311012	2505044
7km	50%	20000	6	248	6968973	927002	5955924	2344438
7km	50%	20000	6	279	6060812	891248	5092824	2124600
7km	50%	20000	6	281	6218078	872313	5247796	2449867
7km	50%	20000	6	196	4224903	614793	3547292	1629297
7km	50%	20000	6	196	4646831	680007	3931254	1861140
7km	50%	20000	6	209	5319323	786656	4452916	1826160
7km	50%	20000	6	334	6164149	836386	5202866	2019078
7km	50%	20000	6	226	5433157	804539	4562136	1977879
7km	50%	20000	6	282	7479445	1038092	6369700	2933268
7km	50%	20000	6	292	6739704	1020597	5643888	2888761
7km	50%	20000	6	235	5812397	901468	4837114	2080582
7km	50%	20000	6	281	5587322	843333	4676631	2379773
7km	50%	20000	6	249	4933184	712180	4168723	1841449
7km	50%	20000	6	243	5386771	876024	4450488	1824971
7km	50%	20000	6	344	7060347	958263	6019817	2860082
7km	50%	20000	6	237	4303688	667518	3600472	1731210
7km	50%	20000	6	207	6606431	937209	5591910	2312981
7km	50%	20000	6	270	5038199	788950	4200310	1909008
7km	50%	20000	6	214	4458183	670589	3741865	1711636
7km	50%	20000	6	205	4292535	668557	3582481	1930133
7km	50%	20000	6	250	6186576	868505	5256212	2289031
7km	50%	20000	6	256	5349077	807363	4498099	1856199
7km	50%	20000	6	244	5711143	842227	4798395	2029148
7km	50%	20000	6	251	5085992	751998	4265701	1694056
7km	50%	20000	6	341	5034951	773292	4207544	2320812
7km	50%	20000	6	236	6178613	921056	5176646	2097973
7km	50%	20000	6	257	5552867	795938	4693010	2210156
7km	50%	20000	6	296	5774408	882077	4827660	2104118
7km	50%	20000	6	282	5340988	805376	4494758	1915155
7km	50%	20000	6	250	4922751	766665	4107755	1828774
7km	50%	20000	6	315	5440905	759041	4615459	2305984
7km	50%	20000	6	316	6272744	926254	5256468	2429880
7km	50%	20000	6	284	5551100	826236	4653177	1999738
7km	50%	20000	6	312	6032441	962790	4981301	2486727
7km	50%	20000	6	226	4658106	728170	3887584	1752937
7km	50%	20000	6	248	7162716	1021983	6046586	2803942
7km	50%	20000	6	241	5197047	796270	4339954	1775537
7km	50%	20000	6	353	6744568	895679	5778064	2509547
7km	50%	20000	6	395	5232433	793434	4395155	1964238
7km	50%	20000	6	311	5864984	794945	5028070	2095242
7km	50%	20000	6	346	5196294	756379	4390142	2356204
7km	50%	20000	6	244	5011455	707113	4246170	2167689
7km	50%	20000	6	257	5349818	815247	4478061	1975025
7km	50%	20000	6	243	6683732	968753	5646168	2440615
7km	50%	20000	6	257	5529454	877288	4574823	2337240
7km	50%	20000	6	280	5535848	849901	4618658	2038782
7km	50%	20000	6	222	5942039	928143	4961815	2089771
7km	50%	20000	6	255	6045887	908915	5079219	2092745
7km	50%	20000	6	292	5641061	809814	4779154	1897618
7km	50%	20000	6	273	4893117	726918	4104786	2064939
7km	50%	20000	6	236	5611341	798640	4752720	2132946
7km	50%	20000	6	263	5345856	803631	4457968	2241037
7km	50%	20000	6	208	6185679	908064	5193473	2382202
7km	50%	20000	6	304	6312000	978143	5266518	2204165
7km	50%	20000	6	255	5007936	740432	4195663	1713781
7km	50%	20000	6	238	5621499	792786	4747701	2029132
7km	50%	20000	6	286	5330766	820941	4446252	2381831
7km	50%	20000	6	279	6091345	1014163	5004908	2117664
7km	50%	20000	6	271	5583272	847467	4664441	2264780
7km	50%	20000	6	381	6261521	801858	5372651	2493021
7km	50%	20000	6	225	5116467	796890	4251651	2015529
7km	50%	20000	6	249	4928483	740997	4118911	1779218
7km	50%	20000	6	227	7088657	1052401	5967433	2418405
7km	50%	20000	6	260	6013556	913089	5039843	2170780
7km	50%	20000	6	236	4354494	643189	3651910	1633980
7km	50%	20000	6	250	5118244	798138	4258940	1960868
7km	50%	20000	6	258	6144950	915246	5151104	2458865
7km	50%	20000	6	200	5531340	858198	4612706	1860041
7km	50%	20000	6	255	6239432	910440	5234649	2447783
7km	50%	20000	6	364	5868622	868689	4939370	2451105
7km	50%	20000	6	264	4449840	628029	3753875	1805633
7km	50%	20000	6	362	6317035	799872	5408363	2316264
7km	50%	20000	6	241	6402628	1023479	5299878	2140180
7km	50%	20000	6	307	6567218	846335	5628624	2378077
7km	50%	20000	6	243	6317914	962731	5277187	2220793
7km	50%	20000	6	353	5542035	775680	4682696	2496581
7km	50%	20000	6	285	4663229	653918	3959166	2059272
7km	50%	20000	6	194	5720534	917491	4744071	2231954
7km	50%	20000	6	233	5074403	769944	4210239	2118884
7km	50%	20000	6	258	6173180	898118	5201870	2296526
7km	50%	20000	6	305	7368006	1013633	6269736	2445753
7km	50%	20000	6	293	5016781	788929	4167172	2361757
7km	50%	20000	6	359	5941373	837975	5043387	2219327
7km	50%	20000	6	240	6475108	878436	5534142	2101152
7km	50%	20000	6	410	6026958	869433	5078894	2342554
7km	50%	20000	6	365	5631410	755983	4812060	2266599
7km	50%	20000	6	305	6508118	884771	5547332	2495623
7km	50%	20000	6	342	6313013	829938	5416748	2282113
7km	50%	20000	6	269	6593766	884475	5646460	2154153
7km	50%	20000	6	330	4766882	670992	4027584	2168728
7km	50%	20000	6	308	6141351	862666	5213886	2615599
7km	50%	20000	6	253	5355039	828150	4443485	2161687
7km	50%	20000	6	207	4105648	661307	3395971	1440731
7km	50%	20000	6	235	5074013	726384	4300576	1672462
7km	50%	20000	6	237	5825669	908277	4862238	2033481
7km	50%	20000	6	299	5336033	785812	4473278	1968351
7km	50%	20000	6	277	5790928	829484	4903311	2267274
7km	50%	20000	6	322	6439310	859891	5479212	2390903
7km	50%	20000	6	299	5730529	924081	4693626	2138244
7km	50%	20000	6	247	6599742	947039	5575117	2299915
7km	50%	20000	6	272	5658627	875593	4720166	2074179
7km	50%	20000	6	282	7222178	1047129	6110424	2454656
7km	50%	20000	6	198	5221584	771599	4391465	1765365
7km	50%	20000	6	283	7440069	1006397	6374861	2611717
7km	50%	20000	6	253	7029304	1019675	5923889	2740196
7km	50%	20000	6	257	8372705	1162665	7109063	3014117
7km	50%	20000	6	219	5883322	928823	4858572	2012873
7km	50%	20000	6	263	5653630	853046	4729702	2257871
7km	50%	20000	6	221	5829467	903757	4873945	1926730
7km	50%	20000	6	222	6286334	1033596	5180438	2509680
7km	50%	20000	6	275	5400169	866550	4440827	2257867
7km	50%	20000	6	260	5214652	791237	4363737	1819245
7km	50%	20000	6	309	4949111	732739	4164278	1944900
7km	50%	20000	6	270	5834223	784073	4982307	1956874
7km	50%	20000	6	301	5714222	724967	4898378	2200237
7km	50%	20000	6	369	6234076	837139	5329931	2337767
7km	50%	20000	6	323	5221664	707302	4456288	2097803
7km	50%	20000	6	368	6730857	859622	5794749	2715117
7km	50%	20000	6	257	5839906	914582	4878518	2141168
7km	50%	20000	6	240	4265185	624442	3604696	1566855
7km	50%	20000	6	259	4713298	686138	3964126	1933594
7km	50%	20000	6	316	4828034	706046	4043541	1796729
7km	50%	20000	6	424	4182614	592305	3549077	1940390
7km	50%	20000	6	193	5163211	783454	4332295	2029739
7km	50%	20000	6	453	7515701	963720	6456047	2858781
7km	50%	20000	6	274	6748441	978457	5682076	2641328
7km	50%	20000	6	200	4786430	738683	3993944	1750617
7km	50%	20000	6	234	4185759	616422	3523157	1538759
7km	50%	20000	6	291	7613624	1061425	6441280	2614575
7km	50%	20000	6	309	5508308	737909	4699854	2183534
7km	50%	20000	6	298	5693047	863158	4755642	2035828
7km	50%	20000	6	227	5721084	844722	4810198	1780677
7km	50%	20000	6	314	6532332	963154	5504687	2337651
7km	50%	20000	6	232	5315898	761735	4480020	1839430
7km	50%	20000	6	275	6905648	968595	5855780	2463568
7km	50%	20000	6	261	6052945	794816	5208218	2473262
7km	50%	20000	6	241	5584746	783999	4753841	1823854
7km	50%	20000	6	204	5165934	746295	4305400	1831505
7km	50%	20000	6	229	5465632	838575	4559832	2017425
7km	50%	20000	6	355	6444302	984578	5386004	2593484
7km	50%	20000	6	226	4402123	644322	3719930	1687053
7km	50%	20000	6	304	7814507	1034813	6713476	2908791
7km	50%	20000	6	243	5590814	715215	4833282	2113419
7km	50%	20000	6	280	5460931	762128	4628068	2047734
7km	50%	20000	6	330	5053993	730073	4283303	1781215
7km	50%	20000	6	299	6421673	878076	5461270	2178453
7km	50%	20000	6	247	7745588	1117177	6545013	2548947
7km	50%	20000	6	247	5900821	887842	4958242	2217724
7km	50%	20000	6	254	4789327	699585	4035511	1627367
7km	50%	20000	6	298	5907350	881827	4966750	2286283
7km	50%	20000	6	365	7828315	982042	6778807	2735241
7km	50%	20000	6	201	4801148	700261	4053909	1711696
7km	50%	20000	6	213	5181987	698523	4419719	1942636
7km	50%	20000	6	378	7568775	986186	6514965	2954274
7km	50%	20000	6	310	7712035	1115206	6514964	2942562
7km	50%	20000	6	219	5656203	881180	4703501	2051068
7km	50%	20000	6	258	6458037	953377	5422179	2294142
7km	50%	20000	6	281	6144598	936480	5133684	2175825
7km	50%	20000	6	222	4239844	685201	3497055	1752585
7km	50%	20000	6	217	5475139	759328	4679135	1865477
7km	50%	20000	6	261	5256497	762651	4438931	1775863
7km	50%	20000	6	238	5671409	815943	4781913	2096978
7km	50%	20000	6	315	5895915	900462	4924325	2199786
7km	50%	20000	6	248	6436696	969852	5403345	2353617
7km	50%	20000	6	444	6915863	957519	5891220	2603768
7km	50%	20000	6	274	6029379	830381	5115885	2403240
7km	50%	20000	6	300	5342191	754224	4521905	1860302
7km	50%	20000	6	222	4692408	709744	3942894	1710737
7km	50%	20000	6	357	7858979	1077718	6682706	2742757
7km	50%	20000	6	309	5938073	732033	5158859	2267166
7km	50%	20000	6	288	7218435	991215	6151146	2635936
7km	50%	20000	6	240	6217659	815650	5302320	2079239
7km	50%	20000	6	279	5173559	811694	4319376	1983034
7km	50%	20000	6	228	7383000	1069063	6216133	2593087
7km	50%	20000	6	225	6866141	932296	5883243	2394854
7km	50%	20000	6	259	7412076	979986	6360654	2688672
7km	50%	20000	6	224	5713479	901682	4745149	2166575
7km	50%	20000	6	347	7190047	981797	6127039	2860308
7km	50%	20000	6	323	6948026	960870	5919867	2394887
7km	50%	20000	6	251	5782858	874301	4844470	1939474
7km	50%	20000	6	398	6282315	795210	5425656	2448035
7km	50%	20000	6	328	6174795	825436	5294429	2272517
7km	50%	20000	6	390	5244486	812719	4363964	1951992
7km	50%	20000	6	268	5532346	878075	4576749	2326708
7km	50%	20000	6	379	6819986	933910	5792077	2741499
7km	50%	20000	6	298	5004743	691653	4258508	2079442
7km	50%	20000	6	278	6339502	1035984	5229969	2464352
7km	50%	20000	6	297	6999025	972990	5966170	2378118
7km	50%	20000	6	304	5819102	819036	4945415	2116178
7km	50%	20000	6	260	4678314	752738	3874010	1881248
7km	50%	20000	6	275	5935556	992161	4862272	2134150
7km	50%	20000	6	365	7276277	1025752	6174323	2971477
7km	50%	20000	6	329	6266185	872531	5338007	2331305
7km	50%	20000	6	403	6045872	811771	5165941	2216265
7km	50%	20000	6	253	5281247	790201	4410969	2099196
7km	50%	20000	6	268	5765531	729897	4986339	2310688
7km	50%	20000	6	315	5407630	824849	4502147	2017536
7km	50%	20000	6	288	5179407	774113	4337463	1789452
7km	50%	20000	6	305	6282860	918184	5283051	2624041
7km	50%	20000	6	283	5584038	802229	4731602	2021454
7km	50%	20000	6	236	6037866	890747	5063468	1997066
7km	50%	20000	6	288	6103588	818771	5222464	2214310
7km	50%	20000	6	233	6236438	958711	5231012	2138936
7km	50%	20000	6	285	7030053	1028907	5929564	2406887
7km	50%	20000	6	249	6103065	969645	5062620	2261510
7km	50%	20000	6	238	6261081	962744	5202182	2357476
7km	50%	20000	6	209	5112883	795273	4270238	1729544
7km	50%	20000	6	295	6898501	952547	5843154	2767142
7km	50%	20000	6	319	6437205	823159	5574509	2133402
7km	50%	20000	6	331	6419014	863213	5486170	2473534
7km	50%	20000	6	319	6783445	915998	5804200	2433348
7km	50%	20000	6	237	5168539	775820	4311415	1769056
7km	50%	20000	6	311	6363853	819888	5483319	2357137
7km	50%	20000	6	237	4678288	674021	3937623	1688902
7km	50%	20000	6	334	7321557	1008779	6253725	2653018
7km	50%	20000	6	298	6026569	880214	5093594	2314993
7km	50%	20000	6	326	7581790	994577	6511230	2706828
7km	50%	20000	6	237	6078533	785007	5212188	2199404
7km	50%	20000	6	272	7437023	1094547	6234537	2769221
7km	50%	20000	6	299	5175011	813424	4287278	1791478
7km	50%	20000	6	241	6214264	896517	5245189	1902458
7km	50%	20000	6	256	5253734	827877	4372251	2123866
7km	50%	20000	6	238	6443534	928224	5409508	2026869
7km	50%	20000	6	245	6573166	909575	5593461	2467099
7km	50%	20000	6	287	6996639	1041515	5867662	2666192
7km	50%	20000	6	325	7976607	1119291	6762346	2833543
7km	50%	20000	6	352	6364808	871031	5439425	2537482
7km	50%	20000	6	284	6278116	972913	5242209	2111793
7km	50%	20000	6	173	5434353	865945	4514946	1740736
7km	50%	20000	6	349	3706827	561016	3095456	1556391
7km	50%	20000	6	291	4835865	710979	4092614	2063075
7km	50%	20000	6	254	4782533	727641	3999270	1893405
7km	50%	20000	6	304	6881607	1004293	5794753	3048263
7km	50%	20000	6	245	6905438	929285	5882894	2515593
7km	50%	20000	6	297	5260742	697677	4508384	2186457
7km	50%	20000	6	356	5893632	782900	5061478	2304917
7km	50%	20000	6	288	5923071	845503	4996304	2324012
7km	50%	20000	6	286	7057416	975425	5964680	2732814
7km	50%	20000	6	361	7103537	933076	6103377	2422124
7km	50%	20000	6	269	5204440	749144	4364811	2009571
7km	50%	20000	6	380	7115490	888827	6176020	2462598
7km	50%	20000	6	210	5094455	789814	4251566	1839618
7km	50%	20000	6	202	4329327	681122	3593429	1767654
7km	50%	20000	6	208	4448649	663311	3753282	1599273
7km	50%	20000	6	185	4843284	753148	4043745	1649474
7km	50%	20000	6	320	5359294	826884	4480883	1964407
7km	50%	20000	6	269	6734002	883387	5787750	2444264
7km	50%	20000	6	247	5950566	809689	5093756	2048530
7km	50%	20000	6	236	5581357	822418	4686736	1924429
7km	50%	20000	6	298	6819742	916197	5839788	2545392
7km	50%	20000	6	247	6337278	1050707	5208815	2524963
7km	50%	20000	6	263	5905895	943946	4900703	2086514
7km	50%	20000	6	335	5034132	711147	4249863	1845915
7km	50%	20000	6	315	6184630	952898	5148514	2209118
7km	50%	20000	6	315	8062829	1102661	6888632	3085533
7km	50%	20000	6	186	5375423	809315	4512913	1847826
7km	50%	20000	6	275	5846798	896327	4887236	2483517
7km	50%	20000	6	233	5739852	815410	4845524	2034105
7km	50%	20000	6	272	6062841	876820	5127429	2249616
7km	50%	20000	6	250	5426803	839025	4545451	2038304
7km	50%	20000	6	284	8565155	1132768	7334189	3011963
7km	50%	20000	6	265	5766948	879500	4822432	2089966
7km	50%	20000	6	208	6225488	903268	5244344	2109049
7km	50%	20000	6	276	8127065	1066896	6969253	3040111
7km	50%	20000	6	252	5203297	799636	4330851	1820408
7km	50%	20000	6	267	6123797	856168	5212041	2099508
7km	50%	20000	6	251	5870197	911617	4876961	2139231
7km	50%	20000	6	237	5749919	885095	4793632	2493243
7km	50%	20000	6	335	7037816	943944	6030758	2750329
7km	50%	20000	6	303	5800181	789397	4946638	2014917
7km	50%	20000	6	243	4469884	683608	3750237	1786484
7km	50%	20000	6	314	6487565	883682	5548582	2395395
7km	50%	20000	6	322	5805493	857169	4891246	2314083
7km	50%	20000	6	295	7362888	1193817	6064291	2883196
7km	50%	20000	6	212	5621317	843867	4711644	2025389
7km	50%	20000	6	261	5232160	796579	4399814	1984902
7km	50%	20000	6	237	5661363	808271	4799398	2162407
7km	50%	20000	6	303	7326624	997380	6266472	2701774
7km	50%	20000	6	290	5148729	758649	4344666	1903108
7km	50%	20000	6	268	7619043	976674	6563857	2578942
7km	50%	20000	6	236	5890606	889563	4931363	2700498
7km	50%	20000	6	270	4720195	665379	4018974	1772374
7km	50%	20000	6	222	4836276	711515	4054297	1689570
7km	50%	20000	6	195	5861293	888544	4923241	2036549
7km	50%	20000	6	252	8218431	1077201	7059012	2622806
7km	50%	20000	6	275	5149645	713896	4395727	1831101
7km	50%	20000	6	333	6328912	852808	5397392	2392101
7km	50%	20000	6	266	4834018	728573	4053861	1742516
7km	50%	20000	6	220	5241258	781437	4416920	1808255
7km	50%	20000	6	328	6993952	980745	5935239	2693606
7km	50%	20000	6	256	4514536	663101	3795690	1727368
7km	50%	20000	6	342	5388049	780379	4548999	2099880
7km	50%	20000	6	219	5785827	915147	4801356	2200243
7km	50%	20000	6	303	5734598	762458	4906577	2090757
7km	50%	20000	6	259	5363096	784703	4518595	2426418
7km	50%	20000	6	228	5363384	813740	4455867	2123376
7km	50%	20000	6	294	6647341	920120	5640993	2299504
7km	50%	20000	6	280	6428911	866807	5488242	2162050
7km	50%	20000	6	264	7268249	988880	6174065	2607683
7km	50%	20000	6	233	5959283	787768	5127489	1878487
7km	50%	20000	6	346	5375530	715426	4591646	2103875
7km	50%	20000	6	348	5838777	815672	4945884	2084983
7km	50%	20000	6	212	5819558	955875	4776952	2313164
7km	50%	20000	6	222	5737121	898124	4770211	2043387
7km	50%	20000	6	237	5841688	938232	4803829	2329248
7km	50%	20000	6	224	5046263	827859	4158387	1994169
7km	50%	20000	6	348	6608427	874123	5672034	2319344
7km	50%	20000	6	188	6023380	973582	4984580	2149763
7km	50%	20000	6	221	5176315	783194	4324515	1824162
7km	50%	20000	6	312	5359718	831145	4430633	1984060
7km	50%	20000	6	431	5841910	808585	4970777	2095380
7km	50%	20000	6	251	8294159	1121938	7071380	2918472
7km	50%	20000	6	236	5262440	788907	4424125	1836209
7km	50%	20000	6	234	5219180	742222	4421202	1970609
7km	50%	20000	6	272	6390816	911207	5407517	2133775
7km	50%	20000	6	243	5013117	790494	4162282	1807550
7km	50%	20000	6	264	6422462	897829	5449759	2049518
7km	50%	20000	6	256	5756879	813382	4889075	1990406
7km	50%	20000	6	223	6476524	1018031	5390782	2424817
7km	50%	20000	6	277	7209256	1006244	6133404	2330040
7km	50%	20000	6	296	6380097	884797	5424671	2280491
7km	50%	20000	6	297	5183410	802322	4298874	2024598
7km	50%	20000	6	349	4457472	674671	3701605	1885244
7km	50%	20000	6	225	6150582	1059335	5011876	2528030
7km	50%	20000	6	370	5812953	726425	5021495	2270793
7km	50%	20000	6	215	6426103	996291	5340110	2358806
7km	50%	20000	6	339	7287369	1040490	6145308	2736837
7km	50%	20000	6	304	6318345	901512	5343577	2318407
7km	50%	20000	6	334	4833724	765893	4004943	1808039
7km	50%	20000	6	404	6635854	933059	5650684	2462685
7km	50%	20000	6	244	7507195	1020168	6402173	2590686
7km	50%	20000	6	287	6244108	910346	5268749	2364520
7km	50%	20000	6	297	6149982	847325	5214507	2491742
7km	50%	20000	6	242	5410627	792284	4544565	1928384
7km	50%	20000	6	425	7207170	952956	6150932	2993646
7km	50%	20000	6	308	7340710	1059706	6207295	2699283
7km	50%	20000	6	254	5966605	816639	5083258	2411418
7km	50%	20000	6	398	4607889	683987	3868762	1785206
7km	50%	20000	6	218	5825913	915938	4780230	2139709
7km	50%	20000	6	221	5255034	784374	4396912	1827102
7km	50%	20000	6	235	5700016	688137	4940774	2347966
7km	50%	20000	6	308	6058332	921814	5064487	2210866
7km	50%	20000	6	356	6623281	900146	5638642	3121598
7km	50%	20000	6	293	6812389	938206	5784437	2699332
7km	50%	20000	6	325	7653047	1008866	6553302	2936579
7km	50%	20000	6	290	5121316	845700	4198670	2213032
7km	50%	20000	6	270	4756071	728868	3945380	2218139
7km	50%	20000	6	251	4762891	764338	3934225	1820960
7km	50%	20000	6	301	6418388	865324	5488512	2269262
7km	50%	20000	6	312	8137989	1143414	6905832	3022597
7km	50%	20000	6	266	6604880	895174	5651815	2353035
7km	50%	20000	6	296	6747594	894385	5777954	2375479
7km	50%	20000	6	438	7549095	976630	6483195	2953510
7km	50%	20000	6	297	6126310	985360	5050840	2245025
7km	50%	20000	6	232	5780211	877848	4839569	1866858
7km	50%	20000	6	289	6547468	1028772	5445360	2420464
7km	50%	20000	6	254	5464167	825576	4582232	1976398
7km	50%	20000	6	220	8036808	1109744	6861192	2617270
7km	50%	20000	6	370	6897980	940015	5896310	2445173
7km	50%	20000	6	295	5890437	923337	4922964	2197025
7km	50%	20000	6	325	6518930	865408	5539345	2420711
7km	50%	20000	6	206	4806316	739552	3978028	1640794
7km	50%	20000	6	367	6606836	972388	5561556	2860280
7km	50%	20000	6	319	5312823	805054	4442046	1826967
7km	50%	20000	6	278	6765461	986776	5694692	2618827
7km	50%	20000	6	317	6134018	801621	5277405	2189868
7km	50%	20000	6	270	6656182	972326	5617563	2459709
7km	50%	20000	6	325	5203528	732381	4421022	2072606
7km	50%	20000	6	231	5006453	767084	4174430	1784776
7km	50%	20000	6	305	7385589	980828	6350412	2492324
7km	50%	20000	6	324	7979741	1188326	6711808	2990990
7km	50%	20000	6	275	6387605	852335	5475059	2397959
7km	50%	20000	6	260	6404459	1024999	5292532	2409693
7km	50%	20000	6	259	5801689	875582	4856388	2205678
7km	50%	20000	6	239	5061906	811600	4187253	1975226
7km	50%	20000	6	342	5589873	872220	4642141	2182585
7km	50%	20000	6	234	6429047	929205	5460817	2334904
7km	50%	20000	6	414	8093207	1136723	6839996	3287675
7km	50%	20000	6	229	6110642	889268	5152170	2297985
7km	50%	20000	6	190	5839461	886934	4887170	1942134
7km	50%	20000	6	337	5654940	854687	4746437	2298568
7km	50%	20000	6	280	6434362	1013843	5349928	2068995
7km	50%	20000	6	315	5026640	748432	4202805	1908226
7km	50%	20000	6	257	5548700	813536	4677484	1827201
7km	50%	20000	6	254	4518895	665448	3812336	1688636
7km	50%	20000	6	262	5661010	858599	4743651	1989801
7km	50%	20000	6	261	4507900	704861	3751552	1959733
7km	50%	20000	6	331	5624882	840841	4678184	2336897
7km	50%	20000	6	288	4840246	730975	4059231	1718217
7km	50%	20000	6	215	5909567	930118	4905170	2237419
7km	50%	20000	6	318	5564201	826382	4650767	2032284
7km	50%	20000	6	320	5634516	813956	4728632	2138390
7km	50%	20000	6	216	6986914	935113	5986663	2322328
7km	50%	20000	6	244	4365665	689013	3644711	1472210
7km	50%	20000	6	301	6130137	874119	5194693	2540393
7km	50%	20000	6	272	6170469	794679	5317509	2453440
7km	50%	20000	6	259	6611385	970109	5572166	2038992
7km	50%	20000	6	296	5807843	841035	4910488	2140259
7km	50%	20000	6	559	7370724	998531	6298616	2830364
7km	50%	20000	6	242	5908725	877177	4981508	2000655
7km	50%	20000	6	202	5619482	853275	4690863	2013951
7km	50%	20000	6	237	5350144	828844	4470842	2298543
7km	50%	20000	6	272	4585616	719186	3820988	1898169
7km	50%	20000	6	245	5801257	852406	4910207	2149764
7km	50%	20000	6	248	6880404	968898	5845363	2418548
7km	50%	20000	6	268	3995374	632966	3330121	1852718
7km	50%	20000	6	310	5421139	825583	4507150	2125487
7km	50%	20000	6	320	6503802	820848	5614353	2293953
7km	50%	20000	6	294	5983906	790537	5149778	2254400
7km	50%	20000	6	233	6004135	922416	5016254	2241839
7km	50%	20000	6	247	5646699	808924	4767445	2121598
7km	50%	20000	6	354	5371498	738405	4562046	2371103
7km	50%	20000	6	220	6126584	867422	5200348	2209474
7km	50%	20000	6	385	6115165	862630	5182814	2261291
7km	50%	20000	6	338	6907219	923149	5910549	2489344
7km	50%	20000	6	244	6010582	949878	5003304	2252709
7km	50%	20000	6	285	6931209	952876	5900525	2155757
7km	50%	20000	6	242	5424501	761388	4567233	1943619
7km	50%	20000	6	302	5245480	744213	4438685	1861807
7km	50%	20000	6	250	6235908	888619	5274006	2440910
7km	50%	20000	6	266	6853871	978536	5797050	2708256
7km	50%	20000	6	250	6848675	938963	5831937	2483569
7km	50%	20000	6	309	5705579	728753	4915516	1944061
7km	50%	20000	6	283	6867060	1007506	5790097	2426733
7km	50%	20000	6	248	5577509	793259	4707096	1954915
7km	50%	20000	6	270	6800310	981510	5733483	2514733
7km	50%	20000	6	239	5763010	858792	4843716	2093398
7km	50%	20000	6	240	5666419	825823	4767160	1982786
7km	50%	20000	6	320	6333112	785383	5492605	2274160
7km	50%	20000	6	312	7056230	1027914	5947447	2750875
7km	50%	20000	6	250	4341382	642058	3639243	1565911
7km	50%	20000	6	300	6684436	978543	5607491	2926781
7km	50%	20000	6	248	5716324	845945	4808867	2022520
7km	50%	20000	6	219	4772573	790331	3913818	1907144
7km	50%	20000	6	302	7891796	1005013	6823664	2737059
7km	50%	20000	6	243	6018594	982386	4974526	2230095
7km	50%	20000	6	244	6604902	893334	5660066	2197668
7km	50%	20000	6	259	5635668	834853	4764287	1994218
7km	50%	20000	6	213	5211525	820778	4327182	2193415
7km	50%	20000	6	324	7199553	912497	6226278	2464376
7km	50%	20000	6	276	5313207	825485	4425052	1846371
7km	50%	20000	6	300	8161973	1107874	6926056	3068835
7km	50%	20000	6	397	5535013	761921	4704708	1926621
7km	50%	20000	6	334	7356082	1008235	6261777	3066833
7km	50%	20000	6	209	6722154	1024248	5633442	2327142
7km	50%	20000	6	309	6569143	1009761	5475930	2407837
7km	50%	20000	6	251	5883193	855399	4966470	2132421
7km	50%	20000	6	270	5064467	724528	4262857	1591769
7km	50%	20000	6	244	5125182	806230	4275657	1673668
7km	50%	20000	6	256	7909062	1139443	6696592	2696777
7km	50%	20000	6	350	5525899	812913	4658217	2254530
7km	50%	20000	6	211	4953927	728896	4170138	2011810
7km	50%	20000	6	315	5345716	712472	4558925	2535765
7km	50%	20000	6	275	6640567	978952	5566217	2174977
7km	50%	20000	6	227	5425827	804437	4574264	1878069
7km	50%	20000	6	237	6662871	926790	5668450	2421224
7km	50%	20000	6	269	5110429	781268	4257494	1819112
7km	50%	20000	6	312	5281445	697196	4541436	2232130
7km	50%	20000	6	295	6780700	999359	5701699	2697627
7km	50%	20000	6	245	6100541	871146	5137320	2273301
7km	50%	20000	6	215	5581862	903484	4603354	2236443
7km	50%	20000	6	246	5811208	947696	4787025	2137282
7km	50%	20000	6	254	4696759	785427	3850315	1925515
7km	50%	20000	6	331	6018080	888208	5047368	2547945
7km	50%	20000	6	295	5852249	933824	4846008	2345662
7km	50%	20000	6	291	6217142	856170	5282364	2636876
7km	50%	20000	6	270	6261549	842816	5364416	2327706
7km	50%	20000	6	363	6260873	818001	5364113	2536415
7km	50%	20000	6	281	7001055	957929	5956454	2709424
7km	50%	20000	6	268	6004519	915983	5015076	2078607
7km	50%	20000	6	181	6202067	971997	5149587	2126830
7km	50%	20000	6	357	6171888	832198	5276762	2253012
7km	50%	20000	6	244	6034182	911840	5013097	2108533
7km	50%	20000	6	212	5234445	821877	4347926	1906931
7km	50%	20000	6	316	5586721	843907	4654696	2249351
7km	50%	20000	6	198	5519197	788112	4665991	1899146
7km	50%	20000	6	279	6373742	905462	5407763	2525952
7km	50%	20000	6	229	5366533	766146	4543576	1937252
7km	50%	20000	6	366	6537895	949185	5484385	2437769
7km	50%	20000	6	247	4514951	723069	3703503	1795270
7km	50%	20000	6	315	5842079	833318	4943395	2430313
7km	50%	20000	6	265	5126964	737385	4348720	1703648
7km	50%	20000	6	366	7362942	937563	6348679	2381646
7km	50%	20000	6	228	5685036	837110	4785459	2305078
7km	50%	20000	6	261	7280746	1043367	6152434	2985923
7km	50%	20000	6	276	6257061	875441	5316683	2153790
7km	50%	20000	6	338	5750609	809289	4872942	2168853
7km	50%	20000	6	313	6664178	900472	5717361	2307580
7km	50%	20000	6	296	6493462	959830	5464720	2467721
7km	50%	20000	6	283	5273397	815728	4391363	1921558
7km	50%	20000	6	222	5678906	790610	4811410	2099961
7km	50%	20000	6	341	7737104	1142742	6496668	2966320
7km	50%	20000	6	338	7555749	984069	6462891	3044348
7km	50%	20000	6	326	5115536	824696	4208724	2169258
7km	50%	20000	6	265	5973893	883355	5019900	2434846
7km	50%	20000	6	230	5258663	789630	4411087	1923826
7km	50%	20000	6	431	6995512	992888	5921079	2848543
7km	50%	20000	6	256	6135429	913129	5144193	2267137
7km	50%	20000	6	228	5544713	881155	4601520	2029868
7km	50%	20000	6	325	7896628	1101758	6695824	2852700
7km	50%	20000	6	256	5414491	789208	4518321	1773370
7km	50%	20000	6	255	5214226	751872	4421627	2048902
7km	50%	20000	6	494	6631549	900590	5658486	2689793
7km	50%	20000	6	501	6133509	827272	5246862	2905842
7km	50%	20000	6	265	5525473	871905	4584323	2065372
7km	50%	20000	6	301	5477424	807871	4602533	1774546
7km	50%	20000	6	219	6332459	873163	5389811	2277181
7km	50%	20000	6	284	5943309	888913	4980655	2311244
7km	50%	20000	6	306	5498326	825765	4609506	1965379
7km	50%	20000	6	351	7274674	1003669	6178518	2807978
7km	50%	20000	6	322	5874300	873000	4921590	2352639
7km	50%	20000	6	243	5004425	765160	4157012	2046828
7km	50%	20000	6	377	6799618	931783	5793037	2562173
7km	50%	20000	6	344	7838578	1036713	6696705	2668945
7km	50%	20000	6	324	7008373	913296	5999630	2458016
7km	50%	20000	6	281	6555855	849300	5632971	2438092
7km	50%	20000	6	296	4776595	738529	3975239	2005288
7km	50%	20000	6	271	5460376	818604	4562073	1913033
7km	50%	20000	6	260	6333457	939107	5309944	2243213
7km	50%	20000	6	211	4761744	710558	3981379	1733894
7km	50%	20000	6	316	4702714	703389	3945112	1847406
7km	50%	20000	6	317	5724871	912733	4750905	2113259
7km	50%	20000	6	365	6887046	795621	6027515	2411001
7km	50%	20000	6	297	6297227	993910	5210937	2472347
7km	50%	20000	6	230	5720284	866817	4781951	2057685
7km	50%	20000	6	283	5680052	880504	4698357	2140720
7km	50%	20000	6	197	4756968	745994	3967741	1802711
7km	50%	20000	6	353	8024073	1139315	6823772	2997434
7km	50%	20000	6	288	6674381	909867	5684711	2629258
7km	50%	20000	6	322	7287303	1039811	6182635	2368239
7km	50%	20000	6	243	6414768	1001058	5345586	2157517
7km	50%	20000	6	350	9275112	1288627	7895213	3211421
7km	50%	20000	6	270	5186356	771727	4365015	1832876
7km	50%	20000	6	251	4753228	720918	3981143	1704295
7km	50%	20000	6	291	7405274	983497	6317804	2446267
7km	50%	20000	6	322	7109401	993998	6032217	2649934
7km	50%	20000	6	243	5434895	890319	4467116	2164737
7km	50%	20000	6	310	5029823	711818	4238844	2009118
7km	50%	20000	6	316	5128495	687194	4395203	2122086
7km	50%	20000	6	213	7111744	933734	6117566	2184708
7km	50%	20000	6	223	6133662	968701	5088895	2102578
7km	50%	20000	6	309	7392114	936574	6398089	2748227
7km	50%	20000	6	254	5222147	842661	4317973	1968441
7km	50%	20000	6	302	7269349	1041931	6170230	2763145
7km	50%	20000	6	406	5723967	794333	4858466	2298619
7km	50%	20000	6	366	7719774	1091344	6531810	3134390
7km	50%	20000	6	265	6261299	986820	5162230	2552809
7km	50%	20000	6	206	5092875	803658	4214262	2046506
7km	50%	20000	6	330	7086594	975778	6012258	2736741
7km	50%	20000	6	347	6649747	913239	5644777	2836823
7km	50%	20000	6	235	5957895	762849	5138541	2221342
7km	50%	20000	6	269	6035720	948957	5015952	2007430
7km	50%	20000	6	230	7014476	1024059	5907370	2708228
7km	50%	20000	6	319	5450357	821266	4562874	1995749
7km	50%	20000	6	329	5807089	866350	4886261	2251814
7km	50%	20000	6	237	4772859	740883	3968861	2018247
7km	50%	20000	6	219	5052749	744937	4246077	1708662
7km	50%	20000	6	270	5320002	813076	4452122	1902005
7km	50%	20000	6	222	6194517	893027	5239178	2202852
7km	50%	20000	6	269	5527591	736575	4741434	2045919
7km	50%	20000	6	220	6000233	842461	5102657	1948118
7km	50%	20000	6	201	4897581	765173	4085436	2030974
7km	50%	20000	6	290	7555423	1054566	6441867	2638184
7km	50%	20000	6	237	6167069	940525	5148097	2055046
7km	50%	20000	6	254	7374964	1043193	6247154	2770023
7km	50%	20000	6	271	6109950	858794	5192894	1991936
7km	50%	20000	6	288	6778399	958965	5734770	2616668
7km	50%	20000	6	315	6067602	882332	5131176	2386527
7km	50%	20000	6	286	6830190	961373	5784627	2234126
7km	50%	20000	6	320	6574466	1031113	5461140	2861434
7km	50%	20000	6	245	4962480	757734	4134388	2057991
7km	50%	20000	6	213	5981222	897176	4986347	1840755
7km	50%	20000	6	331	6064504	1009583	4951460	2243679
7km	50%	20000	6	349	6539562	863780	5585457	2406802
7km	50%	20000	6	205	5630196	822777	4732207	1850961
7km	50%	20000	6	235	6367988	967685	5330704	2276180
7km	50%	20000	6	279	5291759	738527	4484596	1947028
7km	50%	20000	6	309	6793887	1078438	5638804	2284887
7km	50%	20000	6	323	6435953	874273	5507988	2466994
7km	50%	20000	6	223	5453248	875870	4507446	1907108
7km	50%	20000	6	337	5976302	820107	5039943	2521913
7km	50%	20000	6	293	6282679	911534	5303966	2377494
7km	50%	20000	6	247	6610007	916088	5624091	2346883
7km	50%	20000	6	326	6399541	855790	5482975	2529060
7km	50%	20000	6	241	4689173	696379	3924827	1996338
7km	50%	20000	6	312	6335305	866915	5393859	2582746
7km	50%	20000	6	274	5505864	866141	4587413	2500304
7km	50%	20000	6	174	5425391	879317	4481324	1848192
7km	50%	20000	6	215	5486994	782392	4664320	1819819
7km	50%	20000	6	255	6556631	926171	5528293	2274610
7km	50%	20000	6	236	5242298	778445	4404750	1851176
7km	50%	20000	6	362	6359509	842439	5444803	2622085
7km	50%	20000	6	311	5878370	817553	4999835	1966235
7km	50%	20000	6	320	6777281	875412	5828623	2618000
7km	50%	20000	6	415	5946608	925814	4964348	2266535
7km	50%	20000	6	295	7483105	977475	6435673	2462712
7km	50%	20000	6	244	6860740	1057240	5698987	2847650
7km	50%	20000	6	272	5282397	782371	4451358	2032588
7km	50%	20000	6	295	5650792	905124	4683918	2506535
7km	50%	20000	6	258	4690692	736137	3892329	1978092
7km	50%	20000	6	258	4585078	701787	3831000	1846692
7km	50%	20000	6	323	5750540	872729	4809186	2635614
7km	50%	20000	6	365	7883627	1060765	6745112	3089819
7km	50%	20000	6	346	7061982	1012286	5953876	2787552
7km	50%	20000	6	270	6227019	919948	5234787	2074385
7km	50%	20000	6	236	5601009	795961	4742253	2077355
7km	50%	20000	6	310	5248111	712220	4493241	1978190
7km	50%	20000	6	314	4544718	602041	3883918	2052037
7km	50%	20000	6	276	4636524	639788	3946358	1968635
7km	50%	20000	6	302	6971931	916068	5973202	2394831
7km	50%	20000	6	333	6646010	985366	5570009	2214495
7km	50%	20000	6	237	5768837	862191	4829057	1848149
7km	50%	20000	6	243	6450010	991932	5361127	2398881
7km	50%	20000	6	305	5891442	792102	5028367	2024121
7km	50%	20000	6	300	5517022	832448	4617409	2337209
7km	50%	20000	6	300	6130189	948759	5115049	2341687
7km	50%	20000	6	254	5789686	821189	4921579	2112327
7km	50%	20000	6	258	4804435	691684	4047790	1760723
7km	50%	20000	6	313	7578296	1077140	6398671	2904319
7km	50%	20000	6	256	5086549	822908	4199891	2200968
7km	50%	20000	6	267	6238109	857175	5320978	2399204
7km	50%	20000	6	281	5432885	888413	4496252	1986121
7km	50%	20000	6	259	5768377	883657	4807809	2421044
7km	50%	20000	6	335	5870006	854046	4962766	2679248
7km	50%	20000	6	359	7526496	1032091	6437171	2651317
7km	50%	20000	6	253	5192944	780505	4355692	1863911
7km	50%	20000	6	227	4820017	740978	4036323	1644083
7km	50%	20000	6	297	4639419	695679	3888592	1717220
7km	50%	20000	6	241	5235022	784549	4387887	1819777
7km	50%	20000	6	230	4899352	792686	4069537	2085375
7km	50%	20000	6	255	5385838	784713	4554539	2003542
7km	50%	20000	6	387	5269429	786578	4419621	2146413
7km	50%	20000	6	319	5047430	735743	4258731	1633431
7km	50%	20000	6	319	7803330	1185624	6545727	2799021
7km	50%	20000	6	297	6428765	874349	5504301	2253221
7km	50%	20000	6	245	4981106	761030	4163928	1998566
7km	50%	20000	6	221	5616238	918441	4644114	1996486
7km	50%	20000	6	293	6238228	843310	5314433	2452534
7km	50%	20000	6	248	5797983	839390	4895886	2174320
7km	50%	20000	6	363	7430444	944417	6397111	2452687
7km	50%	20000	6	295	7971962	1116110	6786218	2797357
7km	50%	20000	6	267	4924775	746204	4102219	2112567
7km	50%	20000	6	205	6031906	902215	5049072	2071328
7km	50%	20000	6	331	6266242	834441	5377237	2699516
7km	50%	20000	6	319	6341315	985768	5276259	2532230
7km	50%	20000	6	204	5592670	812518	4723514	2108393
7km	50%	20000	6	357	6395086	1021039	5310887	2509140
7km	50%	20000	6	351	5652576	820881	4761642	2038988
7km	50%	20000	6	293	5147748	717234	4366354	1953972
7km	50%	20000	6	289	5676977	792029	4838019	2261722
7km	50%	20000	6	327	6224846	842313	5331894	2310805
7km	50%	20000	6	280	5777818	824373	4907145	2218943
7km	50%	20000	6	286	6334327	880383	5387838	2378468
7km	50%	20000	6	268	7076930	893016	6116348	2468230
7km	50%	20000	6	211	4883737	722349	4107565	1743151
7km	50%	20000	6	358	4711745	736455	3919943	2154841
7km	50%	20000	6	300	6111248	987152	5066039	2407298
7km	50%	20000	6	286	7708262	1076245	6547444	2612570
7km	50%	20000	6	286	7751796	1086760	6551851	2644317
7km	50%	20000	6	228	5536870	794431	4666121	1824352
7km	50%	20000	6	280	4783156	721949	4026671	2115838
7km	50%	20000	6	225	5796847	882733	4826244	1957272
7km	50%	20000	6	321	5512498	722245	4729583	2252417
7km	50%	20000	6	224	5158070	782774	4297356	1877509
7km	50%	20000	6	254	6746142	1009889	5660388	2598524
7km	50%	20000	6	302	5938480	863820	4984762	2307041
7km	50%	20000	6	372	7919641	1053207	6796806	2885494
7km	50%	20000	6	243	5473262	822730	4575001	2022810
7km	50%	20000	6	216	5135535	763335	4310301	1742215
7km	50%	20000	6	277	6540166	1008844	5457680	2271866
7km	50%	20000	6	386	5086365	680186	4352884	1796318
7km	50%	20000	6	259	6369102	846849	5472503	2153753
7km	50%	20000	6	407	6659444	934942	5676695	2424315
7km	50%	20000	6	240	4843212	759290	4020316	1730971
7km	50%	20000	6	212	5260860	800400	4414196	2091001
7km	50%	20000	6	252	5173349	774150	4329984	2107184
7km	50%	20000	6	212	4651088	725105	3895292	2057726
7km	50%	20000	6	330	6618474	927860	5607056	2754084
7km	50%	20000	6	265	5144850	779851	4309853	2169004
7km	50%	20000	6	268	6706841	931640	5686876	2373519
7km	50%	20000	6	262	5253591	757140	4426515	1925051
7km	50%	20000	6	402	6976702	875264	6026045	2427279
7km	50%	20000	6	279	4750207	695262	3996428	1788461
7km	50%	20000	6	333	6430264	953586	5400453	2396203
7km	50%	20000	6	220	5195792	746164	4402606	1587360
7km	50%	20000	6	303	7088304	1046260	5962129	2666372
7km	50%	20000	6	241	5812058	895883	4846593	2049992
7km	50%	20000	6	319	6253195	876499	5318109	2192005
7km	50%	20000	6	290	4717630	711011	3951432	1648485
7km	50%	20000	6	240	7623802	1122140	6419968	2799494
7km	50%	20000	6	232	4911997	751807	4116610	2006543
7km	50%	20000	6	260	5533751	830932	4620110	2241058
7km	50%	20000	6	245	5886971	828866	5015716	2133405
7km	50%	20000	6	309	5713628	779327	4879951	2037871
7km	50%	20000	6	308	5230816	749668	4404013	1987090
7km	50%	20000	6	250	8848582	1239861	7498966	3089611
7km	50%	20000	6	319	6788697	947424	5771188	2674307
7km	50%	20000	6	251	6733249	971837	5682416	2235578
7km	50%	20000	6	317	6757948	964185	5756887	2390323
7km	50%	20000	6	274	5959657	831444	4996343	2166568
7km	50%	20000	6	305	4546322	685498	3805381	1834052
7km	50%	20000	6	272	5432838	779800	4557879	1948237
7km	50%	20000	6	317	8024111	1067816	6859601	2856284
7km	50%	20000	6	279	6724970	839025	5828116	2613260
7km	50%	20000	6	249	5862450	921986	4824426	2117893
7km	50%	20000	6	282	5329779	805595	4462377	2021757
7km	50%	20000	6	314	5970138	916834	5002277	2272877
7km	50%	20000	6	230	5045085	756497	4222481	1702037
7km	50%	20000	6	245	7352531	1096791	6160664	2598294
7km	50%	20000	6	334	5933595	845696	5024851	2475564
7km	50%	20000	6	355	6413956	847519	5492528	2568635
7km	50%	20000	6	272	5616562	752751	4820070	1908303
7km	50%	20000	6	279	8398760	1209998	7089102	3261361
7km	50%	20000	6	374	6580785	896492	5596583	2349513
7km	50%	20000	6	229	6620073	914043	5634448	2383427
7km	50%	20000	6	267	6433826	989649	5333680	2409140
7km	50%	20000	6	300	6084818	803611	5202317	1902555
7km	50%	20000	6	277	5933777	923004	4932544	2057726
7km	50%	20000	6	222	4478269	704919	3723904	1783376
7km	50%	20000	6	270	6391605	845959	5467097	2389752
7km	50%	20000	6	214	4509862	669538	3783084	1569292
7km	50%	20000	6	241	7035797	962373	5988496	2294024
7km	50%	20000	6	320	6161234	954177	5137232	2250734
7km	50%	20000	6	219	5834413	953866	4813805	2087966
7km	50%	20000	6	252	5031049	673686	4301497	1793437
7km	50%	20000	6	231	5362532	799502	4496925	1832133
7km	50%	20000	6	246	7133016	986391	6094938	2493566
7km	50%	20000	6	299	5559329	788289	4731415	2080763
7km	50%	20000	6	234	5908607	872769	4972380	2326166
7km	50%	20000	6	260	7184417	973238	6106180	2792595
7km	50%	20000	6	213	5482832	788735	4611338	2022109
7km	50%	20000	6	256	6768725	1002695	5690152	2763264
7km	50%	20000	6	361	7341093	1006316	6258681	2697149
7km	50%	20000	6	277	6493545	879047	5514522	2252685
7km	50%	20000	6	244	6633990	917951	5641897	2539357
7km	50%	20000	6	322	5189089	839316	4289752	2047240
7km	50%	20000	6	231	4781956	681282	4041820	2047773
7km	50%	20000	6	209	5455148	809400	4591061	2042001
7km	50%	20000	6	213	5299877	823748	4391505	1966074
7km	50%	20000	6	256	7006569	932972	6008441	2442289
7km	50%	20000	6	225	4353102	663350	3645550	1812877
7km	50%	20000	6	420	5196325	829627	4290503	2265618
7km	50%	20000	6	317	7126319	987106	6051377	2395393
7km	50%	20000	6	223	6833955	987320	5738168	2375701
7km	50%	20000	6	266	5905962	946987	4880482	2174411
7km	50%	20000	6	335	7400858	962944	6336697	2474916
7km	50%	20000	6	279	8388997	1166495	7121674	2807346
7km	50%	20000	6	287	6403661	918955	5403358	2784390
7km	50%	20000	6	321	6651191	906427	5657993	2719450
7km	50%	20000	6	223	5943249	941812	4936165	2094575
7km	50%	20000	6	219	6196691	909723	5218026	2230907
7km	50%	20000	6	242	5581725	832802	4684992	1745466
7km	50%	20000	6	365	7078847	889503	6115870	2871362
7km	50%	20000	6	241	7699604	1153854	6431046	2860115
7km	50%	20000	6	291	5474534	875786	4522425	2051040
7km	50%	20000	6	264	7302105	1026188	6199311	2372907
7km	50%	20000	6	407	4814412	726557	4031766	1910123
7km	50%	20000	6	215	6193766	866662	5274310	2260491
7km	50%	20000	6	226	5219148	807509	4322996	2058755
7km	50%	20000	6	247	5502885	855529	4588675	2198572
7km	50%	20000	6	241	6151519	948762	5157046	2232751
7km	50%	20000	6	209	5292169	810591	4396521	1841571
7km	50%	20000	6	252	5953748	799264	5095554	2428943
7km	50%	20000	6	272	5319813	814063	4441988	2000111
7km	50%	20000	6	245	6959718	937177	5951987	2444638
7km	50%	20000	6	427	4639635	669041	3925715	2094158
7km	50%	20000	6	250	6534697	929459	5525855	2330522
7km	50%	20000	6	291	7915453	1033082	6817096	2600685
7km	50%	20000	6	261	6301274	900300	5316894	2420899
7km	50%	20000	6	273	5667501	882099	4718451	2178822
7km	50%	20000	6	258	6794170	914879	5820791	2366557
7km	50%	20000	6	344	5948382	764712	5128661	2487642
7km	50%	20000	6	267	5309691	839768	4411031	1886632
7km	50%	20000	6	360	6109312	901376	5158956	2202292
7km	50%	20000	6	250	6635221	840998	5721149	2566140
7km	50%	20000	6	226	5161378	794902	4308915	1986189
7km	50%	20000	6	323	7209108	1048063	6070963	2671520
7km	50%	20000	6	282	4370634	639260	3655586	1583925
7km	50%	20000	6	280	5811625	808493	4951757	2130799
7km	50%	20000	6	210	4536741	678813	3798697	1664224
7km	50%	20000	6	217	4980518	762165	4160115	2138663
7km	50%	20000	6	254	6343495	891258	5381115	2211092
7km	50%	20000	6	319	6316157	856094	5392128	2693514
7km	50%	20000	6	209	5702460	901391	4716948	2044723
7km	50%	20000	6	273	5989539	767315	5163859	2472281
7km	50%	20000	6	289	5526428	843534	4632731	2293279
7km	50%	20000	6	258	5420708	846849	4520582	2178179
7km	50%	20000	6	293	5580886	822893	4685986	2661689
7km	50%	20000	6	316	5773607	706115	5018972	2205560
7km	50%	20000	6	250	5931931	885537	4988883	1969112
7km	50%	20000	6	256	6614443	936332	5586687	2441042
7km	50%	20000	6	171	4792742	714833	4006895	1671955
7km	50%	20000	6	364	7624486	961566	6598052	2519148
7km	50%	20000	6	251	5092446	795470	4216539	2215812
7km	50%	20000	6	330	6347900	913197	5371993	2595943
7km	50%	20000	6	299	7370632	1009148	6307588	2427877
7km	50%	20000	6	204	6097662	971701	5053634	2283643
7km	50%	20000	6	263	7207759	1048576	6094538	2652825
7km	50%	20000	6	306	7063633	994757	5967855	2859229
7km	50%	20000	6	257	7556666	1110512	6375223	2804107
7km	50%	20000	6	301	6058554	858415	5134828	2399349
7km	50%	20000	6	245	6553254	883388	5600818	2338819
7km	50%	20000	6	245	5940554	879316	4995939	2204001
7km	50%	20000	6	241	5045142	731342	4268393	1781823
7km	50%	20000	6	223	6966922	957475	5934157	2352073
7km	50%	20000	6	305	6410920	916755	5351513	2661186
7km	50%	20000	6	238	5346039	772486	4512187	2062750
7km	50%	20000	6	216	6082301	803288	5232903	2311834
7km	50%	20000	6	283	6716960	1025139	5566024	2554066
7km	50%	20000	6	296	6226683	882990	5286029	2158381
7km	50%	20000	6	224	5029192	718843	4257867	1886419
7km	50%	20000	6	328	6156361	884253	5195762	2179819
7km	50%	20000	6	234	4567717	653874	3867960	1674934
7km	50%	20000	6	295	5527842	874468	4591762	2214919
7km	50%	20000	6	282	6915147	974603	5846299	2312531
7km	50%	20000	6	244	5671417	838745	4718414	1773454
7km	50%	20000	6	299	6659849	877518	5705922	2367677
7km	50%	20000	6	302	4895464	733015	4105908	2338706
7km	50%	20000	6	221	5420711	795326	4556555	1895911
7km	50%	20000	6	243	5793426	741227	4977920	2160376
7km	50%	20000	6	278	6131064	833180	5225498	2262210
7km	50%	20000	6	274	6591651	859097	5669020	2295828
7km	50%	20000	6	315	6410740	808201	5537897	2100193
7km	50%	20000	6	311	5708553	765586	4891647	1862881
7km	50%	20000	6	212	6081349	951654	5052306	2279746
7km	50%	20000	6	258	5178993	770062	4331625	1737154
7km	50%	20000	6	325	7575032	1047472	6424592	3151281
7km	50%	20000	6	253	7519015	1067731	6354043	2853411
7km	50%	20000	6	232	6139404	934201	5148275	2174599
7km	50%	20000	6	338	6718508	980179	5671501	2644530
7km	50%	20000	6	301	6600687	868206	5657584	2459067
7km	50%	20000	6	327	8286031	1237436	6942932	2810431
7km	50%	20000	6	231	5256805	744533	4465987	1744314
7km	50%	20000	6	279	5126118	708911	4369952	2073512
7km	50%	20000	6	266	7508855	947111	6474476	2617121
7km	50%	20000	6	221	5133072	728552	4368286	1892044
7km	50%	20000	6	204	5708276	893776	4766331	1902552
7km	50%	20000	6	364	6822876	840895	5894975	2615573
7km	50%	20000	6	257	5521197	886851	4584012	2204498
7km	50%	20000	6	282	5904966	826572	5032608	2207494
7km	50%	20000	6	255	7007229	952907	5954489	2556339
7km	50%	20000	6	216	4613183	773256	3774010	2006282
7km	50%	20000	6	353	5591665	689037	4835543	2161707
7km	50%	20000	6	286	4514128	648764	3814331	1862442
7km	50%	20000	6	315	6026378	909496	5063645	2358659
7km	50%	20000	6	226	6156432	931769	5140134	1985850
7km	50%	20000	6	273	5492131	733459	4671694	2152383
7km	50%	20000	6	254	6781699	982565	5721426	2613887
7km	50%	20000	6	264	6322836	1033965	5232659	2285913
7km	50%	20000	6	247	5612055	835344	4697677	2158413
7km	50%	20000	6	273	5846303	916602	4855437	2023851
7km	50%	20000	6	279	5699877	844450	4804822	2222815
7km	50%	20000	6	231	6549414	996087	5446259	2275179
7km	50%	20000	6	292	5089842	714161	4327706	1893554
7km	50%	20000	6	383	5095417	716428	4341813	1984307
7km	50%	20000	6	282	6549386	972500	5499411	2332360
7km	50%	20000	6	242	5652851	913017	4664066	2241765
7km	50%	20000	6	248	6238223	882730	5289622	1991604
7km	50%	20000	6	262	8024625	1162323	6752910	2951040
7km	50%	20000	6	322	4785488	757438	3970344	1933052
7km	50%	20000	6	238	5931016	878919	4983804	2155185
7km	50%	20000	6	237	5099115	755338	4289958	1905225
7km	50%	20000	6	223	6520167	966291	5466105	2225379
7km	50%	20000	6	311	5434111	791276	4572320	2268772
7km	50%	20000	6	233	4960843	756777	4160685	2050887
7km	50%	20000	6	245	6446431	931950	5428111	2108056
7km	50%	20000	6	350	6732327	914782	5740589	2542838
7km	50%	20000	6	200	6193252	912602	5202610	2129934
7km	50%	20000	6	375	6862082	936132	5846060	2658981
7km	50%	20000	6	279	7564997	1103938	6346471	2965285
7km	50%	20000	6	253	6976061	990986	5908430	2250120
7km	50%	20000	6	271	6665904	1050281	5530959	2674204
7km	50%	20000	6	240	5393492	776856	4569796	1961478
7km	50%	20000	6	342	5706921	849564	4802819	2494193
7km	50%	20000	6	287	4913226	729398	4129150	1736494
7km	50%	20000	6	243	6267376	925785	5278911	2049077
7km	50%	20000	6	249	5491645	756105	4670080	2085999
7km	50%	20000	6	286	6567997	982877	5522757	2380193
7km	50%	20000	6	250	4203173	606702	3537241	1530205
7km	50%	20000	6	231	6140928	1016239	5034382	2594059
7km	50%	20000	6	197	6049152	907697	5082310	2061941
7km	50%	20000	6	228	4997712	770259	4184998	1897297
7km	50%	20000	6	294	5254072	821908	4376762	2152446
7km	50%	20000	6	330	5376593	766097	4552929	2635702
7km	50%	20000	6	216	6954277	990705	5870879	2589505
7km	50%	20000	6	281	6973855	936871	5946216	2316740
7km	50%	20000	6	259	4924114	738340	4103626	1914163
7km	50%	20000	6	392	6170611	810135	5292803	2375058
7km	50%	20000	6	312	4662878	677061	3946221	1575858
7km	50%	20000	6	247	6144569	845587	5243362	2017446
7km	50%	20000	6	345	4391909	631347	3705697	2003298
7km	50%	20000	6	302	6654509	904373	5663840	2348533
7km	50%	20000	6	259	6070546	929217	5044523	2155146
7km	50%	20000	6	222	5013035	773898	4191616	1776852
7km	50%	20000	6	394	5889663	825251	4990535	2405192
7km	50%	20000	6	239	6834713	910016	5859841	2267450
7km	50%	20000	6	321	4788145	737645	4002600	1930640
7km	50%	20000	6	233	5281689	815998	4370454	2242122
7km	50%	20000	6	371	5125940	743282	4323056	1940264
7km	50%	20000	6	292	5519640	844044	4617860	2101803
7km	50%	20000	6	314	5609919	781120	4783335	2345483
7km	50%	20000	6	269	5237136	798032	4368524	1786401
7km	50%	20000	6	337	8306633	1191599	6998810	3140381
7km	50%	20000	6	275	4894825	721825	4113896	2009390
7km	50%	20000	6	379	5588235	880926	4641705	2195962
7km	50%	20000	6	245	4386058	668488	3657614	1752343
7km	50%	20000	6	486	7383197	921463	6401536	2780215
7km	50%	20000	6	241	5082664	759082	4242845	1824342
7km	50%	20000	6	240	5479336	891330	4510678	2117524
7km	50%	20000	6	207	6363917	910874	5394380	2384170
7km	50%	20000	6	288	5781841	825524	4854614	2358256
7km	50%	20000	6	293	4734986	722724	3949496	1718790
7km	50%	20000	6	282	5713407	815028	4831701	2205483
7km	50%	20000	6	273	6590567	970884	5548370	2620802
7km	50%	20000	6	209	4856129	734106	4073791	1827282
7km	50%	20000	6	188	6631729	1024468	5539714	2107288
7km	50%	20000	6	318	5538794	826162	4652942	2219651
7km	50%	20000	6	296	6528418	959102	5478565	2413030
7km	50%	20000	6	257	5827097	785009	4978864	1943151
7km	50%	20000	6	328	6146554	997933	5091328	2446705
7km	50%	20000	6	314	5177500	744529	4363684	2168857
7km	50%	20000	6	242	5531209	871724	4585054	2270259
7km	50%	20000	6	292	5617039	786112	4784734	2431022
7km	50%	20000	6	311	6460126	932976	5456079	2576988
7km	50%	20000	6	260	4778775	733182	3991619	1875869
7km	50%	20000	6	235	5101495	863524	4167905	2522618
7km	50%	20000	6	215	4318753	678233	3606786	1563310
7km	50%	20000	6	362	5569588	773843	4743771	2305161
7km	50%	20000	6	314	6981567	959165	5931011	2647677
7km	50%	20000	6	201	5800331	869290	4856260	1914906
7km	50%	20000	6	198	5794306	891454	4848588	1987234
7km	50%	20000	6	269	8833915	1138927	7601040	2811171
7km	50%	20000	6	232	5999375	880569	5053655	2174693
7km	50%	20000	6	345	6770297	825075	5870500	2607420
7km	50%	20000	6	236	7256254	919907	6247109	2330951
7km	50%	20000	6	298	5463603	859253	4548001	1879938
7km	50%	20000	6	269	4440419	662785	3703327	1699588
7km	50%	20000	6	242	5706240	813731	4841469	2101741
7km	50%	20000	6	240	6004438	977357	4941762	2036899
7km	50%	20000	6	215	5838250	885739	4872529	2024449
7km	50%	20000	6	249	5735122	792940	4870782	2163165
7km	50%	20000	6	236	4830937	733195	4051577	1821337
7km	50%	20000	6	235	5719184	879899	4789691	1840371
7km	50%	20000	6	388	5178334	808146	4325324	1723539
7km	50%	20000	6	345	7638191	983527	6572588	2609092
7km	50%	20000	6	280	5879332	866507	4943849	2058862
7km	50%	20000	6	328	7109647	918723	6090636	2804941
7km	50%	20000	6	309	4849550	755078	4045606	1927027
7km	50%	20000	6	401	7194349	959449	6157881	2717933
7km	50%	20000	6	286	5881198	785208	5011250	2264348
7km	50%	20000	6	486	6929520	907021	5932860	2462140
7km	50%	20000	6	422	7410992	1066619	6262591	2771066
7km	50%	20000	6	240	6324608	984599	5260286	2333586
7km	50%	20000	6	474	7473341	954031	6435177	2839754
7km	50%	20000	6	350	6706419	856449	5786265	2380590
7km	50%	20000	6	233	6092370	938895	5076480	2387499
7km	50%	20000	6	324	6227150	865211	5305865	2233388
7km	50%	20000	6	258	6574827	963991	5546530	2275977
7km	50%	20000	6	223	5639240	876222	4694738	2098766
7km	50%	20000	6	345	7763842	1027677	6649290	3101372
7km	50%	20000	6	243	5138785	813209	4263887	2402131
7km	50%	20000	6	265	7051782	964939	6011668	2468646
7km	50%	20000	6	295	5710572	836708	4786441	2291226
7km	50%	20000	6	222	5976948	871649	5053644	1900812
7km	50%	20000	6	371	5598175	807217	4715206	2447758
7km	50%	20000	6	344	7902113	1098044	6709125	3107823
7km	50%	20000	6	239	5805694	909577	4838502	2140577
7km	50%	20000	6	237	5086906	761006	4256276	1684348
7km	50%	20000	6	256	6242352	907429	5274740	2794177
7km	50%	20000	6	223	4767070	693812	3995890	2091323
7km	50%	20000	6	242	5653870	875598	4711633	2023716
7km	50%	20000	6	198	5280355	847542	4370170	1840000
7km	50%	20000	6	295	6800214	966870	5758356	2562388
7km	50%	20000	6	268	6112711	797394	5253416	2171976
7km	50%	20000	6	223	6350726	893730	5388216	2221542
7km	50%	20000	6	250	5580247	861588	4672251	2229765
7km	50%	20000	6	234	4987340	740137	4175559	1882934
7km	50%	20000	6	274	5217582	785897	4375044	1795932
7km	50%	20000	6	329	6806209	968066	5762467	2411834
7km	50%	20000	6	264	5528158	858273	4583281	2234174
7km	50%	20000	6	201	5625838	878184	4679355	2195089
7km	50%	20000	6	509	7488054	1010295	6402202	2447276
7km	50%	20000	6	313	5782238	846811	4865386	2196630
7km	50%	20000	6	312	6897304	891067	5906540	2336597
7km	50%	20000	6	257	5482748	861296	4534010	2044895
7km	50%	20000	6	252	6327672	878729	5385005	2245651
7km	50%	20000	6	266	5005405	753734	4196541	1947744
7km	50%	20000	6	278	5264490	797436	4403632	2311013
7km	50%	20000	6	284	4950947	753635	4133570	1683750
7km	50%	20000	6	303	5456459	829960	4567449	2158912
7km	50%	20000	6	755	7032964	912947	6067876	2647371
7km	50%	20000	6	265	5287329	807359	4414072	2088337
7km	50%	20000	6	293	4795734	720256	3991684	1984055
7km	50%	20000	6	261	5921913	931528	4891606	2019925
7km	50%	20000	6	289	4953340	735844	4157341	1784460
7km	50%	20000	6	246	6242255	848208	5351998	2392471
7km	50%	20000	6	229	5818348	858222	4889319	2158183
7km	50%	20000	6	350	6329133	905855	5343902	2241200
7km	50%	20000	6	468	4974232	736525	4185079	1870828
7km	50%	20000	6	287	7618907	1064033	6472189	2859885
7km	50%	20000	6	298	5135143	727897	4333870	1982342
7km	50%	20000	6	309	5298738	779113	4470708	1729588
7km	50%	20000	6	343	7444507	1023291	6341095	2606323
7km	50%	20000	6	355	5902578	888836	4949405	2294179
7km	50%	20000	6	257	5449390	754275	4630292	2023356
7km	50%	20000	6	238	5588259	847858	4659820	2176966
7km	50%	20000	6	197	4708033	734392	3894687	1658759
7km	50%	20000	6	263	5428236	807786	4557377	2081741
7km	50%	20000	6	196	6676925	949814	5625802	2416433
7km	50%	20000	6	265	5991968	861994	5067795	2120021
7km	50%	20000	6	259	5619995	818581	4748008	2002814
7km	50%	20000	6	320	6862348	933419	5850646	2566129
7km	50%	20000	6	277	5923407	893082	4954195	2211250
7km	50%	20000	6	285	4415116	680141	3674836	1790128
7km	50%	20000	6	289	6277315	933574	5242410	2434206
7km	50%	20000	6	223	5383187	771246	4556631	1954651
7km	50%	20000	6	207	6105275	864728	5163248	2184629
7km	50%	20000	6	263	6410792	903125	5439256	2390275
7km	50%	20000	6	202	5949406	914887	4986134	1991180
7km	50%	20000	6	260	5338148	784834	4483806	1953268
7km	50%	20000	6	267	5296057	853953	4367862	2207974
7km	50%	20000	6	284	7655364	1011614	6573317	2703428
7km	50%	20000	6	198	5767990	845776	4857192	2121864
7km	50%	20000	6	194	5029000	808998	4170566	1829467
7km	50%	20000	6	254	4738491	689344	3962526	1668709
7km	50%	20000	6	270	5933039	892690	4982551	2393843
7km	50%	20000	6	234	4759271	721094	4003897	1638616
7km	50%	20000	6	336	6608294	981852	5539158	2367984
7km	50%	20000	6	289	5354307	771199	4515403	1847311
7km	50%	20000	6	323	7042291	1018559	5943791	2402600
7km	50%	20000	6	242	6534043	879158	5601281	2374482
7km	50%	20000	6	258	5063745	716731	4256521	1797240
7km	50%	20000	6	262	5423059	720780	4652743	1839399
7km	50%	20000	6	341	6102922	866494	5172252	2553552
7km	50%	20000	6	242	5245637	809132	4366144	1720054
7km	50%	20000	6	217	5007834	799300	4147539	1630188
7km	50%	20000	6	279	5499778	828163	4622851	1967528
7km	50%	20000	6	203	5751851	952743	4717782	1944766
7km	50%	20000	6	227	6034085	967806	4984304	2225647
7km	50%	20000	6	347	6723773	891377	5720518	2744971
7km	50%	20000	6	288	5617658	884908	4654643	2389364
7km	50%	20000	6	320	5699854	834254	4796546	2320046
7km	50%	20000	6	360	6702231	959368	5653246	2841695
7km	50%	20000	6	395	5543153	794595	4670066	2212579
7km	50%	20000	6	300	7307501	995115	6215824	2503098
7km	50%	20000	6	336	4805195	761778	4011541	1896761
7km	50%	20000	6	334	6824536	814426	5948008	2421879
7km	50%	20000	6	238	6248006	908994	5288969	2261620
7km	50%	20000	6	263	5889849	913857	4887148	2085138
7km	50%	20000	6	336	7537947	946288	6521656	2795474
7km	50%	20000	6	276	5651410	896076	4675717	2245466
7km	50%	20000	6	342	6834162	912875	5850299	2578606
7km	50%	20000	6	265	5254122	705296	4486304	1918867
7km	50%	20000	6	332	6629296	884974	5681032	2483457
7km	50%	20000	6	293	5952734	879909	5001716	2528336
7km	50%	20000	6	294	7587948	1120233	6370283	2464374
7km	50%	20000	6	250	6452527	861382	5512446	2187224
7km	50%	20000	6	252	5656999	785181	4810853	1987291
7km	50%	20000	6	245	5584689	881932	4641858	2172938
7km	50%	20000	6	250	6967095	1014425	5878617	2577947
7km	50%	20000	6	320	7443777	971761	6387712	2805923
7km	50%	20000	6	436	7472918	1072740	6314652	2938686
7km	50%	20000	6	245	4930449	797470	4055131	1845301
7km	50%	20000	6	290	5061047	648062	4345748	1960961
7km	50%	20000	6	263	6344827	918983	5355088	2386806
7km	50%	20000	6	288	6072800	898183	5100115	2396241
7km	50%	20000	6	294	7714801	1128227	6484466	3022719
7km	50%	20000	6	290	5678510	815124	4818601	2292629
7km	50%	20000	6	276	6583167	942212	5593611	2230901
7km	50%	20000	6	435	5008176	738917	4202946	2118417
7km	50%	20000	6	238	5076327	770451	4256479	1973900
7km	50%	20000	6	273	5905498	741643	5081714	2228217
7km	50%	20000	6	303	5397987	783917	4559830	2057500
7km	50%	20000	6	259	6775208	931349	5786189	2574102
7km	50%	20000	6	416	7762750	1005664	6691748	3092481
7km	50%	20000	6	245	5406407	833488	4512595	2015675
7km	50%	20000	6	247	6615630	876193	5659174	2375536
7km	50%	20000	6	336	6591365	926380	5591018	2697730
7km	50%	20000	6	280	5117539	828709	4229801	2212314
7km	50%	20000	6	370	5803485	803887	4909227	2513719
7km	50%	20000	6	233	5271020	749666	4465929	1824204
7km	50%	20000	6	224	5019660	762738	4182736	1709191
7km	50%	20000	6	285	7350455	995164	6286901	2626250
7km	50%	20000	6	350	7434495	1080485	6283716	2642191
7km	50%	20000	6	235	6258450	826889	5368302	2166678
7km	50%	20000	6	258	4588706	695025	3798860	2095205
7km	50%	20000	6	287	4494081	673265	3780424	1759100
7km	50%	20000	6	293	6929763	984095	5870337	2300166
7km	50%	20000	6	244	7423979	953962	6399532	2680180
7km	50%	20000	6	260	5016700	763290	4207089	1901880
7km	50%	20000	6	253	5801056	925058	4795181	2138054
7km	50%	20000	6	255	5749073	902573	4763683	1983626
7km	50%	20000	6	254	5161561	783763	4326745	1740304
7km	50%	20000	6	255	5026124	773930	4189351	2053599
7km	50%	20000	6	240	4679614	718292	3906313	1688594
7km	50%	20000	6	303	5681079	875439	4726072	2011156
7km	50%	20000	6	350	6435930	983979	5374725	2725033
7km	50%	20000	6	253	5326913	855348	4428584	1941185
7km	50%	20000	6	253	5079376	817322	4189821	2227296
7km	50%	20000	6	215	5851084	866975	4939313	1923489
7km	50%	20000	6	249	7485898	1006955	6396675	2534805
7km	50%	20000	6	225	5189043	811261	4300408	1811452
7km	50%	20000	6	282	5468854	831835	4565834	1962234
7km	50%	20000	6	287	5719232	910859	4748016	2357576
7km	50%	20000	6	271	4778981	668511	4061856	1900591
7km	50%	20000	6	337	5712524	759345	4907766	2410887
7km	50%	20000	6	214	5420811	851775	4499320	1949700
7km	50%	20000	6	308	6865454	926911	5863589	2639752
7km	50%	20000	6	208	6174263	948669	5161416	1887716
7km	50%	20000	6	223	5830370	870380	4888822	2305064
7km	50%	20000	6	237	6083828	840730	5188135	2228535
7km	50%	20000	6	389	5224715	814239	4332745	1984943
7km	50%	20000	6	219	5096023	769202	4283285	1707273
7km	50%	20000	6	221	5911731	823386	5010478	1883000
7km	50%	20000	6	273	7111432	972719	6056009	2399564
7km	50%	20000	6	261	6006373	918148	5005527	2186227
7km	50%	20000	6	221	4566395	692827	3821708	1601800
7km	50%	20000	6	272	5123662	781737	4296952	1967272
7km	50%	20000	6	256	5318299	798261	4481017	2187083
7km	50%	20000	6	231	4598320	688282	3867752	1887582
7km	50%	20000	6	251	6373653	881284	5417326	2305562
7km	50%	20000	6	264	4837765	771772	4008710	2145500
7km	50%	20000	6	246	5569039	807865	4697985	2241740
7km	50%	20000	6	266	6221941	957376	5179784	2523543
7km	50%	20000	6	253	5583931	868566	4625559	2123824
7km	50%	20000	6	370	8436958	1155232	7182060	3105915
7km	50%	20000	6	264	5090809	706797	4343331	1878085
7km	50%	20000	6	304	5407631	795581	4554270	1919762
7km	50%	20000	6	223	6400485	926175	5391056	2330820
7km	50%	20000	6	233	5458738	795471	4595224	2242021
7km	50%	20000	6	310	7223258	948833	6145069	2367750
7km	50%	20000	6	299	5776418	819727	4867295	2119095
7km	50%	20000	6	257	5083792	720042	4303584	1664156
7km	50%	20000	6	299	8390824	1222013	7088712	3084908
7km	50%	20000	6	234	7496739	983164	6414457	2497025
7km	50%	20000	6	293	6868070	953504	5833061	2347063
7km	50%	20000	6	295	6723034	836882	5807409	2057521
7km	50%	20000	6	227	9083318	1339628	7621545	3174477
7km	50%	20000	6	283	5738847	836465	4843531	1815111
7km	50%	20000	6	264	6270606	873903	5307147	2347134
7km	50%	20000	6	238	5440950	824895	4539143	2010800
7km	50%	20000	6	302	7169762	1049241	6016600	2562316
7km	50%	20000	6	259	6359876	950669	5354567	2407750
7km	50%	20000	6	180	4783092	737032	3980385	1584079
7km	50%	20000	6	346	8368302	1161177	7129493	2509551
7km	50%	20000	6	235	5229713	804429	4395010	1885439
7km	50%	20000	6	271	4902595	709651	4143503	1676799
7km	50%	20000	6	298	6036625	816808	5155318	2307287
7km	50%	20000	6	289	6577267	845421	5670540	2358062
7km	50%	20000	6	265	9206747	1323469	7754440	3185082
7km	50%	20000	6	284	7197838	953882	6174771	2199266
7km	50%	20000	6	266	5212753	830525	4305574	2045541
7km	50%	20000	6	243	5131461	802299	4273282	1887293
7km	50%	20000	6	214	6320705	872912	5359130	1801912
7km	50%	20000	6	264	5141230	748646	4316471	1885626
7km	50%	20000	6	324	5188247	784002	4326325	2241885
7km	50%	20000	6	200	4997136	833989	4090410	1764983
7km	50%	20000	6	196	5029331	776342	4196744	1866420
7km	50%	20000	6	192	4982484	782621	4159554	1691039
7km	50%	20000	6	265	5271638	782559	4414621	2065253
7km	50%	20000	6	232	5537857	813050	4658995	1952218
7km	50%	20000	6	331	5805891	882012	4839733	2286611
7km	50%	20000	6	271	5828949	971791	4790493	2341989
7km	50%	20000	6	314	4808263	738181	3996011	1827484
7km	50%	20000	6	368	5747031	772129	4903961	2203977
7km	50%	20000	6	361	6586688	865705	5653038	2230181
7km	50%	20000	6	282	7127168	1003099	6073724	2523590
7km	50%	20000	6	261	4957002	803280	4098201	1911326
7km	50%	20000	6	336	7036365	860760	6065989	2369913
7km	50%	20000	6	331	5661088	828675	4754050	2317618
7km	50%	20000	6	244	7254681	991574	6162383	2601331
7km	50%	20000	6	278	5267897	762263	4458171	1887336
7km	50%	20000	6	308	6443139	908019	5459939	2486578
7km	50%	20000	6	286	7673139	1058871	6510338	2626682
7km	50%	20000	6	259	7049859	1055411	5894582	2392619
7km	50%	20000	6	247	5549114	900924	4568563	2374203
7km	50%	20000	6	218	6162179	997360	5109457	2302681
7km	50%	20000	6	247	5079360	789346	4237454	1850219
7km	50%	20000	6	248	5600524	778582	4749998	1987192
7km	50%	20000	6	246	5372703	831421	4474771	1964459
7km	50%	20000	6	313	5204143	734661	4390332	2113395
7km	50%	20000	6	321	8230652	1220771	6938540	3222810
7km	50%	20000	6	284	6778009	953382	5731015	2566332
7km	50%	20000	6	252	5378235	803130	4506193	1756226
7km	50%	20000	6	294	5303081	768952	4466445	1982475
7km	50%	20000	6	234	5227051	766448	4409498	1989464
7km	50%	20000	6	273	6822214	980411	5783770	2550758
7km	50%	20000	6	269	5815420	847924	4923754	2261687
7km	50%	20000	6	342	6439999	877922	5490727	2676762
7km	50%	20000	6	396	5774289	808942	4921291	2451912
7km	50%	20000	6	296	5575131	849106	4633381	2259133
7km	50%	20000	6	295	6290046	852243	5356070	2208552
7km	50%	20000	6	236	7391377	1122668	6181323	2684884
7km	50%	20000	6	316	5245270	812783	4366098	2152961
7km	50%	20000	6	317	5401806	816206	4537058	1951884
7km	50%	20000	6	201	5801059	885652	4860479	1965979
7km	50%	20000	6	223	5794383	901482	4812077	1963530
7km	50%	20000	6	405	5929366	850946	5011787	2154829
7km	50%	20000	6	309	7263707	968621	6227584	2650761
7km	50%	20000	6	211	5356649	854487	4444995	2008015
7km	50%	20000	6	272	5628160	709666	4878976	2053021
7km	50%	20000	6	236	4695828	696334	3899232	1870979
7km	50%	20000	6	322	6322503	834351	5449923	2247605
7km	50%	20000	6	293	6377538	1017424	5250770	2537650
7km	50%	20000	6	249	7068685	958110	6006462	2621311
7km	50%	20000	6	350	6940386	976842	5872267	2591758
7km	50%	20000	6	271	5223860	754728	4422959	1753313
7km	50%	20000	6	276	5325605	819482	4445090	2163863
7km	50%	20000	6	371	6919256	969351	5896519	2611626
7km	50%	20000	6	383	5720187	776802	4882844	2164533
7km	50%	20000	6	307	4828139	729469	4006444	1815616
7km	50%	20000	6	334	5818396	881310	4871327	2227033
7km	50%	20000	6	288	6083940	910176	5097241	2070584
7km	50%	20000	6	217	4855705	721350	4083637	1835257
7km	50%	20000	6	324	7351602	1107980	6175193	2689287
7km	50%	20000	6	211	5547705	843250	4603458	1929657
7km	50%	20000	6	243	7031614	987788	5967763	2305245
7km	50%	20000	6	340	6483651	903634	5507107	2455119
7km	50%	20000	6	321	5386923	837184	4457233	2222445
7km	50%	20000	6	249	5583724	778970	4738554	2110480
7km	50%	20000	6	224	6281357	950615	5250882	2157226
7km	50%	20000	6	290	7887917	1048347	6755824	2822397
7km	50%	20000	6	220	6100163	876854	5177094	2021120
7km	50%	20000	6	305	5813273	805234	4930357	2264425
7km	50%	20000	6	229	6044245	901026	5082965	2367686
7km	50%	20000	6	241	6485354	921573	5492575	2630079
7km	50%	20000	6	232	6298524	907449	5332818	2494878
7km	50%	20000	6	252	5106901	790921	4261721	1940805
7km	50%	20000	6	299	6643439	969080	5620974	2134506
7km	50%	20000	6	364	5216583	694214	4479563	2344869
7km	50%	20000	6	245	5184200	801084	4290663	2131229
7km	50%	20000	6	262	7783505	1116561	6597117	2746081
7km	50%	20000	6	269	5226621	758879	4399524	1685465
7km	50%	20000	6	291	5675450	757740	4850416	2169308
7km	50%	20000	6	295	6328449	880145	5348625	2397023
7km	50%	20000	6	276	5823624	881830	4852960	2054766
7km	50%	20000	6	274	5679430	847598	4764844	1824060
7km	50%	20000	6	263	4941861	723236	4167901	1708651
7km	50%	20000	6	302	5395754	826265	4489485	2015723
7km	50%	20000	6	455	6199472	812821	5334189	2296833
7km	50%	20000	6	326	6669873	858048	5751503	2364021
7km	50%	20000	6	254	5170350	780703	4304099	1839286
7km	50%	20000	6	212	7029483	937565	6030427	2375038
7km	50%	20000	6	182	5491030	840269	4582267	1868326
7km	50%	20000	6	258	5663278	749679	4872282	1926410
7km	50%	20000	6	260	6142780	895948	5169147	2267544
7km	50%	20000	6	268	5621824	772624	4789102	2194941
7km	50%	20000	6	228	6411965	898030	5459420	2029877
7km	50%	20000	6	318	7260051	1039037	6128430	2935309
7km	50%	20000	6	298	5798357	868134	4860247	2282142
7km	50%	20000	6	343	4820658	727120	4045143	1921605
7km	50%	20000	6	403	5385623	768730	4566359	2001409
7km	50%	20000	6	279	5862645	943697	4839473	2341049
7km	50%	20000	6	269	6281412	904519	5298074	2208217
7km	50%	20000	6	340	5541662	705745	4782195	2111995
7km	50%	20000	6	205	5104766	809738	4245608	1660993
7km	50%	20000	6	203	5711769	833496	4812333	1940849
7km	50%	20000	6	316	7331232	993544	6266678	2438212
7km	50%	20000	6	291	7494031	1022965	6388815	3101604
7km	50%	20000	6	270	6644860	898508	5684674	2390275
7km	50%	20000	6	231	4980665	807064	4116036	2197356
7km	50%	20000	6	274	5639340	807285	4707606	2019450
7km	50%	20000	6	262	5387967	803156	4528775	1962531
7km	50%	20000	6	371	7293164	1100987	6100104	2766119
7km	50%	20000	6	259	4771635	690564	4037295	1716906
7km	50%	20000	6	228	5049104	789852	4207301	1788035
7km	50%	20000	6	245	5824330	879424	4908146	2010124
7km	50%	20000	6	289	6007438	844075	5117683	2280147
7km	50%	20000	6	301	5120921	748192	4311630	2464608
7km	50%	20000	6	350	5070789	791878	4214506	1974163
7km	50%	20000	6	224	5929468	878798	4980131	2051403
7km	50%	20000	6	269	6898791	956289	5875629	2552352
7km	50%	20000	6	217	5146577	776095	4298504	1679661
7km	50%	20000	6	296	6828336	946459	5788271	2538159
7km	50%	20000	6	238	5429633	878277	4448566	2262656
7km	50%	20000	6	228	5394874	810658	4523831	1966249
7km	50%	20000	6	269	6444673	885472	5504085	2602615
7km	50%	20000	6	322	5429446	859002	4518017	2316920
7km	50%	20000	6	207	5715292	874731	4785545	2108945
7km	50%	20000	6	286	7068769	1022946	5978243	2396201
7km	50%	20000	6	329	5049297	731577	4252205	2162578
7km	50%	20000	6	337	7686704	1067388	6537629	2665864
7km	50%	20000	6	205	4968424	763306	4134989	1642925
7km	50%	20000	6	235	4475640	676090	3736749	1855331
7km	50%	20000	6	235	5451833	890310	4473783	1935840
7km	50%	20000	6	203	4788019	708324	4020065	1777812
7km	50%	20000	6	328	7811369	966813	6738853	2411863
7km	50%	20000	6	187	5083293	810586	4194488	1752063
7km	50%	20000	6	258	5611557	700698	4864400	2156372
7km	50%	20000	6	239	8199931	1181432	6933122	2836759
7km	50%	20000	6	214	5092750	775970	4272941	1892465
7km	50%	20000	6	274	5710158	902206	4727620	1961667
7km	50%	20000	6	274	5621709	885011	4666534	1976225
7km	50%	20000	6	224	5846450	902075	4875092	2362944
7km	50%	20000	6	285	5885247	866668	4924848	2176421
7km	50%	20000	6	338	5634177	756559	4816932	2105727
7km	50%	20000	6	191	4776895	751631	3976488	1803227
7km	50%	20000	6	305	6628086	793906	5756783	2223803
7km	50%	20000	6	246	4790796	694136	4043977	1696636
7km	50%	20000	6	310	5259921	760406	4452035	1950617
7km	50%	20000	6	259	6304178	880719	5364994	2394845
7km	50%	20000	6	226	4805591	702206	4054695	1860334
7km	50%	20000	6	289	6468786	874786	5527715	2469479
7km	50%	20000	6	305	5377578	833246	4465281	2076360
7km	50%	20000	6	415	6844719	895779	5888476	2678517
7km	50%	20000	6	244	4535722	656077	3821102	1698619
7km	50%	20000	6	284	5510541	793493	4672362	1893365
7km	50%	20000	6	203	5596173	873087	4636272	1979622
7km	50%	20000	6	327	5813501	750993	5035053	2172534
7km	50%	20000	6	300	4885538	747443	4083464	1885586
7km	50%	20000	6	226	5713786	891759	4780957	2157726
7km	50%	20000	6	248	5576344	894749	4617456	2233445
7km	50%	20000	6	249	5305063	786490	4471657	2032701
7km	50%	20000	6	341	6736048	941442	5694745	2464705
7km	50%	20000	6	285	5442323	836959	4544976	2149468
7km	50%	20000	6	311	4624801	646252	3899557	1990541
7km	50%	20000	6	286	6428231	835099	5532571	2349791
7km	50%	20000	6	291	6166223	780170	5344177	2296892
7km	50%	20000	6	278	6747247	906929	5792559	2470554
7km	50%	20000	6	201	5332109	827935	4437095	1924017
7km	50%	20000	6	269	5569860	835167	4666697	2030213
7km	50%	20000	6	321	6785722	986883	5706692	2590611
7km	50%	20000	6	215	4681029	739804	3898566	1820171
7km	50%	20000	6	359	6034660	783911	5184197	2482867
7km	50%	20000	6	235	7839350	1063526	6666338	2596512
7km	50%	20000	6	424	7873437	1053120	6749375	2758217
7km	50%	20000	6	272	6087446	812691	5221374	2290243
7km	50%	20000	6	209	6337823	951278	5306830	2010970
7km	50%	20000	6	299	4841053	730012	4036944	2143162
7km	50%	20000	6	336	4884065	710453	4108661	1697823
7km	50%	20000	6	215	5078901	766084	4216060	1620149
7km	50%	20000	6	211	4767135	741970	3968833	1800348
7km	50%	20000	6	227	5184832	780792	4353232	1860519
7km	50%	20000	6	215	5769995	892312	4809753	2107143
7km	50%	20000	6	345	6626483	870805	5693851	2435666
7km	50%	20000	6	245	5970522	911423	4984009	2269475
7km	50%	20000	6	270	5638761	889739	4663717	2157028
7km	50%	20000	6	271	7690990	1065934	6510989	3003554
7km	50%	20000	6	275	4886783	727405	4110900	1733629
7km	50%	20000	6	249	4402906	623849	3719408	1791405
7km	50%	20000	6	411	8177568	1144000	6926577	3541419
7km	50%	20000	6	223	5065902	756906	4232740	1964676
7km	50%	20000	6	239	7085467	1024641	5965634	2531882
7km	50%	20000	6	318	7608693	1007777	6523661	2996270
7km	50%	20000	6	233	5933447	853701	5024219	2259253
7km	50%	20000	6	215	5102994	806039	4252467	1734984
7km	50%	20000	6	337	7165167	980109	6092683	2788575
7km	50%	20000	6	310	5663600	871373	4705167	2194812
7km	50%	20000	6	277	6371305	884566	5411950	2331956
7km	50%	20000	6	446	7097677	950669	6071557	2581976
7km	50%	20000	6	199	4811851	768526	4008316	1866623
7km	50%	20000	6	252	7668255	1113823	6472162	2598870
7km	50%	20000	6	346	4452872	688945	3708505	1763738
7km	50%	20000	6	277	6777636	1094241	5595996	2755873
7km	50%	20000	6	299	5197541	806720	4335776	2156479
7km	50%	20000	6	198	5298007	808091	4409885	1949136
7km	50%	20000	6	426	5523510	671841	4800002	2154677
7km	50%	20000	6	275	5182727	769415	4352221	2071508
7km	50%	20000	6	239	5303082	783966	4458646	1881619
7km	50%	20000	6	307	5038480	804022	4195482	2060668
7km	50%	20000	6	375	5214910	822564	4331462	1972613
7km	50%	20000	6	302	7704670	982770	6627920	2763080
7km	50%	20000	6	262	6818056	915664	5830214	2482184
7km	50%	20000	6	239	5077292	751128	4265543	1720254
7km	50%	20000	6	208	5717339	923465	4744724	2007521
7km	50%	20000	6	339	6976211	939760	5941508	2475365
7km	50%	20000	6	275	5170959	760360	4372014	1999910
7km	50%	20000	6	204	5057732	803627	4202373	1883716
7km	50%	20000	6	227	5841953	889793	4885881	1998942
7km	50%	20000	6	258	4933484	744893	4134011	2140026
7km	50%	20000	6	347	6199038	774908	5375598	2469754
7km	50%	20000	6	260	4998225	735912	4199213	1917881
7km	50%	20000	6	221	6291097	907504	5308752	2256594
7km	50%	20000	6	350	6908381	1046777	5745862	2712732
7km	50%	20000	6	303	5755274	913967	4767688	2483660
7km	50%	20000	6	252	5498747	840861	4604253	2200177
7km	50%	20000	6	212	4400740	690619	3667326	1594476
7km	50%	20000	6	301	4613217	681516	3875638	2276367
7km	50%	20000	6	242	6008300	807856	5157915	2230136
7km	50%	20000	6	318	5191764	781790	4358858	2007114
7km	50%	20000	6	200	5766674	869430	4814974	1704279
7km	50%	20000	6	272	7482356	935983	6465770	2542050
7km	50%	20000	6	226	4863124	698447	4106726	1747219
7km	50%	20000	6	208	6640933	949938	5614483	2296705
7km	50%	20000	6	248	4616313	669934	3901795	1595417
7km	50%	20000	6	311	6372572	798205	5481195	2309887
7km	50%	20000	6	257	7997120	1211084	6692591	2943886
7km	50%	20000	6	276	7444837	1135230	6224318	2599577
7km	50%	20000	6	332	6675856	900904	5720064	2576806
7km	50%	20000	6	191	4903031	720378	4147537	1715114
7km	50%	20000	6	343	7028602	913725	6057173	2402701
7km	50%	20000	6	261	4481605	658719	3772681	1824744
7km	50%	20000	6	274	5844049	910722	4844255	2197524
7km	50%	20000	6	286	5961294	876344	5001854	2357769
7km	50%	20000	6	221	5782887	814795	4893299	2332473
7km	50%	20000	6	304	5213282	695481	4474088	2288017
7km	50%	20000	6	407	5909931	814911	5043349	2248656
7km	50%	20000	6	252	4469774	681797	3750339	1654374
7km	50%	20000	6	259	5740604	857956	4827287	1994178
7km	50%	20000	6	265	5398832	763589	4583191	2061619
7km	50%	20000	6	219	5475664	796756	4610935	1687087
7km	50%	20000	6	299	5777604	887690	4855107	2233782
7km	50%	20000	6	247	6780362	984442	5714796	2835756
7km	50%	20000	6	260	6117639	928552	5115534	2099058
7km	50%	20000	6	238	5726072	881812	4779691	2000479
7km	50%	20000	6	288	6338687	889966	5354511	2399338
7km	50%	20000	6	224	5275274	791561	4416366	2030188
7km	50%	20000	6	329	7490541	1015707	6404516	2676295
7km	50%	20000	6	243	4503330	761647	3680016	1876599
7km	50%	20000	6	311	5599494	820127	4706851	2099292
7km	50%	20000	6	405	5086940	770706	4253121	2101522
7km	50%	20000	6	263	8977905	1339765	7524718	3076666
7km	50%	20000	6	292	4720685	716043	3950069	1814240
7km	50%	20000	6	322	7745069	1046627	6595716	2794798
7km	50%	20000	6	345	6009035	812912	5130099	2232909
7km	50%	20000	6	266	6748597	908793	5749736	2336365
7km	50%	20000	6	226	6286295	910904	5287383	2156061
7km	50%	20000	6	231	5549752	844168	4638737	1983314
7km	50%	20000	6	221	5559643	861862	4587207	2136856
7km	50%	20000	6	175	4430955	702592	3682084	1620799
7km	50%	20000	6	233	4840945	779011	3997081	1641516
7km	50%	20000	6	227	5194072	836030	4281184	1778178
7km	50%	20000	6	268	7026090	1013908	5944176	2665819
7km	50%	20000	6	336	7419291	1080172	6249744	2787954
7km	50%	20000	6	378	5174868	760236	4334772	2088428
7km	50%	20000	6	264	5920612	882873	4958691	2509030
7km	50%	20000	6	279	5972854	769912	5158877	2086927
7km	50%	20000	6	271	7462200	1133853	6218709	2961111
7km	50%	20000	6	222	5328344	815381	4457712	1761023
7km	50%	20000	6	299	5864450	839165	4984601	2202217
7km	50%	20000	6	369	7390683	991895	6309967	2930306
7km	50%	20000	6	236	5678865	833227	4761990	2076480
7km	50%	20000	6	307	7564454	1045269	6434056	2851679
7km	50%	20000	6	346	5521284	833537	4630306	2070122
7km	50%	20000	6	180	4708470	758124	3889700	1892739
7km	50%	20000	6	189	6734602	978028	5673711	2330655
7km	50%	20000	6	269	7553454	994147	6460616	2686779
7km	50%	20000	6	256	6173524	926147	5180142	2141356
7km	50%	20000	6	316	6309454	837814	5396434	2688039
7km	50%	20000	6	353	5808251	842980	4911504	1989819
7km	50%	20000	6	324	6001849	966820	4944368	2388637
7km	50%	20000	6	249	6054745	917385	5064765	2242065
7km	50%	20000	6	246	5501817	830517	4610923	2034103
7km	50%	20000	6	294	4820597	675605	4084895	1694213
7km	50%	20000	6	286	5169942	768028	4347252	1893164
7km	50%	20000	6	349	6512685	972707	5448849	2823714
7km	50%	20000	6	345	7569624	1026645	6465840	2860308
7km	50%	20000	6	272	5692294	764206	4866778	1965464
7km	50%	20000	6	307	4942885	759558	4136357	1774442
7km	50%	20000	6	234	4540154	708993	3794720	1523389
7km	50%	20000	6	276	6415563	922151	5403488	2590070
7km	50%	20000	6	236	5260355	794918	4368315	2186039
7km	50%	20000	6	269	6044901	799580	5185246	2397819
7km	50%	20000	6	284	5494785	781568	4661153	1977749
7km	50%	20000	6	315	6181170	776898	5343864	2400465
7km	50%	20000	6	264	6031516	897637	5010410	2272633
7km	50%	20000	6	328	6263988	916619	5262141	2557783
7km	50%	20000	6	335	6906200	956967	5866520	2434312
7km	50%	20000	6	308	6432917	868661	5481772	2426804
7km	50%	20000	6	207	5013478	766366	4190994	1860430
7km	50%	20000	6	305	6548759	1058121	5386870	2639254
7km	50%	20000	6	304	5779598	761252	4942675	2208149
7km	50%	20000	6	330	4939237	750315	4126692	1788459
7km	50%	20000	6	314	5772670	915669	4770624	2289349
7km	50%	20000	6	279	7167081	956386	6138235	2325946
7km	50%	20000	6	313	5063480	737012	4278686	1879830
7km	50%	20000	6	280	7307318	1039365	6138624	2555543
7km	50%	20000	6	245	5079608	791161	4212096	1833230
7km	50%	20000	6	212	5279928	834072	4383317	1879512
7km	50%	20000	6	283	5437886	746352	4653576	1987818
7km	50%	20000	6	285	4877838	685735	4144745	1997607
7km	50%	20000	6	355	5547928	769840	4721855	2089996
7km	50%	20000	6	278	4568928	686828	3835188	1676660
7km	50%	20000	6	225	5251965	688133	4492520	2064779
7km	50%	20000	6	225	4700992	698958	3950662	1631851
7km	50%	20000	6	365	5397447	835164	4505484	2424207
7km	50%	20000	6	225	5297514	843015	4398990	1836233
7km	50%	20000	6	291	5619178	812228	4755861	2231766
7km	50%	20000	6	243	6834876	1069966	5694562	2582043
7km	50%	20000	6	320	6528960	944146	5509077	2230367
7km	50%	20000	6	259	5977426	907186	5003027	1991462
7km	50%	20000	6	238	5382190	842254	4450779	1943651
7km	50%	20000	6	236	5457773	844980	4532253	1899238
7km	50%	20000	6	298	7099937	1029269	6009553	2635341
7km	50%	20000	6	278	7094688	1104330	5867662	3110192
7km	50%	20000	6	252	5546833	751505	4704531	1900341
7km	50%	20000	6	319	7370087	1063523	6219185	2760650
7km	50%	20000	6	348	6313230	817364	5427287	2216983
7km	50%	20000	6	299	5315477	830692	4411850	2161537
7km	50%	20000	6	257	5218721	776769	4388843	1904980
7km	50%	20000	6	279	6898531	969447	5847995	2514776
7km	50%	20000	6	254	5579456	800605	4681329	2154262
7km	50%	20000	6	319	6409236	925557	5416646	2232432
7km	50%	20000	6	318	6088360	775723	5258569	2322937
7km	50%	20000	6	229	5403574	803306	4538997	1743291
7km	50%	20000	6	273	7327939	1016070	6224305	2756913
7km	50%	20000	6	266	5296136	763083	4483284	2037858
7km	50%	20000	6	265	5938656	896591	4949798	2156953
7km	50%	20000	6	269	5552186	746327	4753112	2202935
7km	50%	20000	6	307	5377202	714324	4611793	2251805
7km	50%	20000	6	350	6775508	865952	5826556	2692875
7km	50%	20000	6	237	4841544	703324	4027410	1607231
7km	50%	20000	6	522	7600718	1070159	6457012	2865373
7km	50%	20000	6	239	4907555	737451	4125721	1708733
7km	50%	20000	6	341	7541333	988199	6469785	2392574
7km	50%	20000	6	334	5630954	898070	4661474	1843183
7km	50%	20000	6	318	6383728	1019460	5284819	2216519
7km	50%	20000	6	300	7131963	989110	6092782	2635542
7km	50%	20000	6	278	4472701	648708	3733321	1769141
7km	50%	20000	6	314	4101997	574325	3489567	1713038
7km	50%	20000	6	286	7437311	1003057	6343047	2623646
7km	50%	20000	6	231	6054912	851269	5146639	2171369
7km	50%	20000	6	299	5468708	707596	4720421	2326053
7km	50%	20000	6	239	5336885	781476	4468940	1722041
7km	50%	20000	6	256	6631773	968460	5574989	2641084
7km	50%	20000	6	302	5463357	856594	4549748	2028648
7km	50%	20000	6	311	5939745	908871	4953293	2386362
7km	50%	20000	6	263	6526606	929976	5530031	2432943
7km	50%	20000	6	219	5174396	859371	4265298	1880698
7km	50%	20000	6	256	6182149	914657	5180714	2158545
7km	50%	20000	6	258	6616982	883161	5694338	2422885
7km	50%	20000	6	324	5170536	784166	4317766	1851103
7km	50%	20000	6	210	5437337	811530	4563517	1858739
7km	50%	20000	6	263	6461444	930157	5478971	2525452
7km	50%	20000	6	277	5249729	779668	4411160	1977894
7km	50%	20000	6	273	7305070	992917	6223340	2670431
7km	50%	20000	6	301	5978896	861196	5065176	2247328
7km	50%	20000	6	211	5072000	787081	4232030	1694670
7km	50%	20000	6	250	6715608	1024806	5616380	2527052
7km	50%	20000	6	262	4972253	802904	4116212	1924931
7km	50%	20000	6	223	6044109	931739	5036142	1892234
7km	50%	20000	6	247	7873340	1109069	6685650	2714664
7km	50%	20000	6	305	6446539	934331	5436683	2766443
7km	50%	20000	6	297	7280266	972085	6229206	2663704
7km	50%	20000	6	349	8549260	1122767	7339422	2864973
7km	50%	20000	6	254	6143109	1019828	5056698	2463607
7km	50%	20000	6	237	4926849	718371	4154078	2186071
7km	50%	20000	6	230	5812630	765004	4989390	2242158
7km	50%	20000	6	221	5531953	770073	4664466	2013455
7km	50%	20000	6	274	6880272	1079054	5703533	2527733
7km	50%	20000	6	279	4596448	647713	3882473	1871409
7km	50%	20000	6	233	5909150	865195	4988374	2191940
7km	50%	20000	6	309	6925549	921993	5955591	2473821
7km	50%	20000	6	245	5995371	911435	4999267	2223870
7km	50%	20000	6	331	7429240	1064768	6270890	2757867
7km	50%	20000	6	288	5322977	746390	4506001	1839614
7km	50%	20000	6	237	4653885	703731	3891836	1757531
7km	50%	20000	6	268	5278721	786926	4401208	2036279
7km	50%	20000	6	245	5702317	810406	4823896	2060209
7km	50%	20000	6	223	5374028	791657	4502975	1990902
7km	50%	20000	6	282	7118673	959209	6105712	2569029
7km	50%	20000	6	213	4602578	733116	3757144	2024958
7km	50%	20000	6	291	6458962	920458	5455941	2360572
7km	50%	20000	6	215	4630266	657621	3915616	1702491
7km	50%	20000	6	323	6312716	863222	5395451	2322184
7km	50%	20000	6	243	5616967	856259	4703611	2233482
7km	50%	20000	6	225	4111622	669548	3390446	1724025
7km	50%	20000	6	245	4373591	627284	3716762	1616797
7km	50%	20000	6	296	6094153	898077	5122236	2445236
7km	50%	20000	6	327	6166748	868547	5211094	2684814
7km	50%	20000	6	202	5382229	768745	4571869	1901433
7km	50%	20000	6	209	4672298	753142	3885337	1774451
7km	50%	20000	6	312	6249241	907498	5246118	2618356
7km	50%	20000	6	231	6530004	902051	5559805	2294472
7km	50%	20000	6	243	6059834	892907	5084689	2052367
7km	50%	20000	6	394	6085612	799578	5223364	2425072
7km	50%	20000	6	220	5388695	815968	4514794	1980860
7km	50%	20000	6	377	5797782	869138	4833688	2206039
7km	50%	20000	6	254	6381583	944197	5359240	2070116
7km	50%	20000	6	295	6926990	949125	5894270	2678625
7km	50%	20000	6	383	5149944	705183	4405823	2079275
7km	50%	20000	6	175	5074035	800720	4222802	1726416
7km	50%	20000	6	275	5800097	888813	4855875	2170637
7km	50%	20000	6	236	6046442	876388	5102877	1926131
7km	50%	20000	6	218	5419158	845527	4521784	2078389
7km	50%	20000	6	318	7186857	973035	6131295	3271628
7km	50%	20000	6	335	5100025	762902	4271341	1843555
7km	50%	20000	6	193	6028140	898986	5045383	2072795
7km	50%	20000	6	374	5224774	841120	4266360	1976084
7km	50%	20000	6	212	5080538	780972	4243015	1836034
7km	50%	20000	6	255	5582031	837226	4678845	2036150
7km	50%	20000	6	275	5339249	782924	4497084	2002962
7km	50%	20000	6	400	6795536	855647	5857352	2918533
7km	50%	20000	6	271	5441327	826475	4533192	2127366
7km	50%	20000	6	284	4754613	707917	4000204	1905925
7km	50%	20000	6	234	7473076	1154759	6209551	2715150
7km	50%	20000	6	278	4841367	700353	4098826	1665158
7km	50%	20000	6	276	7796656	1039938	6664105	2768171
7km	50%	20000	6	268	5394771	814356	4523892	1973977
7km	50%	20000	6	255	4878992	742294	4082149	1744937
7km	50%	20000	6	256	4872215	733504	4088218	1682525
7km	50%	20000	6	317	7841620	1058329	6702297	2769407
7km	50%	20000	6	311	6546010	843222	5617613	2379500
7km	50%	20000	6	330	6200587	790007	5343163	2381763
7km	50%	20000	6	321	7258226	969562	6205338	2546393
7km	50%	20000	6	388	8441360	1174019	7205414	2919376
7km	50%	20000	6	242	4981264	759896	4160958	1721070
7km	50%	20000	6	238	5556275	874956	4598182	2206159
7km	50%	20000	6	331	6805782	906967	5823488	2364154
7km	50%	20000	6	381	5822220	919321	4825734	2436722
7km	50%	20000	6	349	5387596	863272	4438028	2254420
7km	50%	20000	6	391	7923398	1093485	6747929	2921940
7km	50%	20000	6	332	7531805	979472	6491764	2688196
7km	50%	20000	6	343	5671719	827869	4770616	2209804
7km	50%	20000	6	254	7689179	1034592	6563269	2592833
7km	50%	20000	6	277	5704833	895449	4722616	2547316
7km	50%	20000	6	296	6522339	1039896	5416400	2490301
7km	50%	20000	6	290	6712196	890043	5723037	2329801
7km	50%	20000	6	257	5762787	841195	4870080	1907687
7km	50%	20000	6	270	7414470	1023349	6261452	2513395
7km	50%	20000	6	237	4758535	720066	3989716	1869821
7km	50%	20000	6	276	5498670	825045	4609209	1981194
7km	50%	20000	6	323	5183299	744310	4388436	2094520
7km	50%	20000	6	212	4673528	739273	3882021	1723063
7km	50%	20000	6	309	6418888	918177	5434548	2398514
7km	50%	20000	6	279	7336074	1016138	6221077	2731218
7km	50%	20000	6	221	5626336	894692	4659579	2024320
7km	50%	20000	6	274	6079927	782592	5233733	2087730
7km	50%	20000	6	306	4879124	689953	4148298	1841319
7km	50%	20000	6	243	5168644	726639	4372305	1735161
7km	50%	20000	6	370	6211157	896662	5211620	2563700
7km	50%	20000	6	327	6450173	889833	5494721	2521543
7km	50%	20000	6	347	5617699	854109	4691022	2139240
7km	50%	20000	6	286	4664625	629850	3982614	1822982
7km	50%	20000	6	288	5960927	908862	4987770	2283270
7km	50%	20000	6	249	4675863	743207	3863424	2221984
7km	50%	20000	6	290	7198688	969898	6147130	2579870
7km	50%	20000	6	299	6724423	954502	5701575	2540252
7km	50%	20000	6	358	5459412	799097	4605768	2140688
7km	50%	20000	6	263	5561742	817939	4689496	1881829
7km	50%	20000	6	291	5980437	839365	5085351	2161076
7km	50%	20000	6	266	6395732	864280	5465783	2488274
7km	50%	20000	6	327	5501687	802723	4624182	2123424
7km	50%	20000	6	348	5254109	807611	4402995	2065333
7km	50%	20000	6	293	4602145	715435	3840643	1738611
7km	50%	20000	6	234	5311347	807221	4439919	1885575
7km	50%	20000	6	216	4749191	744156	3982661	1840329
7km	50%	20000	6	285	7259257	1076451	6100832	2877815
7km	50%	20000	6	247	6747316	968090	5689738	2419122
7km	50%	20000	6	288	5051309	696564	4284712	2021263
7km	50%	20000	6	295	6113372	953751	5080832	2680691
7km	50%	20000	6	227	7086982	1071157	5904411	2479739
7km	50%	20000	6	238	5636024	867417	4716166	1724835
7km	50%	20000	6	253	6508663	928968	5515496	2354769
7km	50%	20000	6	199	5246461	839346	4315116	2005443
7km	50%	20000	6	280	7330917	1101558	6131425	2844439
7km	50%	20000	6	338	6521783	888728	5573931	2210394
7km	50%	20000	6	280	8080286	1067169	6958356	2521614
7km	50%	20000	6	321	7371118	927750	6365099	2906951
7km	50%	20000	6	281	4895459	728171	4129361	1874474
7km	50%	20000	6	202	4600313	735950	3805841	1707226
7km	50%	20000	6	287	5375562	884602	4424988	2280214
7km	50%	20000	6	222	5613431	886856	4658803	2190747
7km	50%	20000	6	263	7393279	956878	6377648	2588494
7km	50%	20000	6	215	4776016	711632	4000533	1895448
7km	50%	20000	6	292	7705397	1096496	6523351	3293612
7km	50%	20000	6	267	6535217	942745	5534660	2277493
7km	50%	20000	6	304	6418355	972580	5353701	2436197
7km	50%	20000	6	312	8089877	1092337	6900845	2757341
7km	50%	20000	6	245	5472256	855591	4563955	1987440
7km	50%	20000	6	210	4822979	709194	4041088	1625923
7km	50%	20000	6	264	5815174	840665	4904312	2331049
7km	50%	20000	6	319	4937697	751138	4122480	1816392
7km	50%	20000	6	346	7467482	1008604	6356181	2592150
7km	50%	20000	6	313	7743158	1024552	6637615	2878406
7km	50%	20000	6	192	5179412	747715	4374933	1795650
7km	50%	20000	6	252	5138377	767813	4308561	1801566
7km	50%	20000	6	283	5233565	748101	4425451	2317415
7km	50%	20000	6	314	4698055	717498	3926190	1611633
7km	50%	20000	6	334	6290780	884379	5314916	2362439
7km	50%	20000	6	259	5477921	822618	4589946	2092329
7km	50%	20000	6	264	6324150	838356	5423507	2354474
7km	50%	20000	6	270	6195476	836226	5305615	2512594
7km	50%	20000	6	293	5899472	836281	5000278	2437032
7km	50%	20000	6	245	4843793	745265	4058878	2010254
7km	50%	20000	6	197	5928682	934782	4924925	1953732
7km	50%	20000	6	229	5418793	830404	4531737	2128485
7km	50%	20000	6	276	7748689	1063073	6602575	2679820
7km	50%	20000	6	249	5625517	793116	4778123	2009693
7km	50%	20000	6	285	4686777	662645	3940812	1863127
7km	50%	20000	6	261	4895922	720531	4088618	1749262
7km	50%	20000	6	389	7522537	1014690	6429282	2772899
7km	50%	20000	6	221	6758390	1038913	5633891	2336766
7km	50%	20000	6	237	5110353	690821	4380236	1907891
7km	50%	20000	6	255	6929873	1069752	5789826	2486160
7km	50%	20000	6	264	5563322	765406	4753865	2074423
7km	50%	20000	6	204	5728471	850086	4804023	1882888
7km	50%	20000	6	226	6638122	969546	5609597	2234460
7km	50%	20000	6	366	6149911	758435	5340357	2369217
7km	50%	20000	6	300	5874238	806254	5006142	2219624
7km	50%	20000	6	284	6786564	1003135	5719780	2409088
7km	50%	20000	6	368	6286237	938955	5283216	2497761
7km	50%	20000	6	216	5864117	896515	4898747	2097555
7km	50%	20000	6	279	7038625	948076	5983397	2349854
7km	50%	20000	6	318	5632936	733401	4820620	2036208
7km	50%	20000	6	240	5784670	846095	4878461	2077196
7km	50%	20000	6	263	4700775	703556	3948017	1624194
7km	50%	20000	6	269	7317571	997469	6248297	2516193
7km	50%	20000	6	341	6191668	876155	5263194	2212687
7km	50%	20000	6	242	5350117	777283	4504732	1903776
7km	50%	20000	6	284	6232275	856194	5341284	2159673
7km	50%	20000	6	436	7121576	1064915	5975478	2477040
7km	50%	20000	6	343	6871177	947230	5844685	2432106
7km	50%	20000	6	329	5164242	761596	4338209	2277663
7km	50%	20000	6	249	5296510	777913	4471996	2169763
7km	50%	20000	6	247	6115533	761146	5273814	2343512
7km	50%	20000	6	351	6158183	827012	5254851	2140529
7km	50%	20000	6	229	5033255	723261	4262296	1894204
7km	50%	20000	6	334	6111988	886521	5158595	2182635
7km	50%	20000	6	222	5370895	851703	4458064	2014225
7km	50%	20000	6	259	6679440	993420	5615342	2304327
7km	50%	20000	6	207	5628226	860258	4680206	1995465
7km	50%	20000	6	306	6801985	884128	5854749	2261727
7km	50%	20000	6	306	5891288	820124	5007305	2423310
7km	50%	20000	6	291	6043680	943164	5001112	2161142
7km	50%	20000	6	264	5567425	825148	4642315	2046295
7km	50%	20000	6	353	7654836	1039562	6529070	2586474
7km	50%	20000	6	239	6825513	883455	5857283	2307915
7km	50%	20000	6	359	7152867	938373	6131933	2729927
7km	50%	20000	6	233	5317968	804023	4433620	1813565
7km	50%	20000	6	301	7336167	1041653	6206709	3008038
7km	50%	20000	6	253	5710559	851553	4817559	2138647
7km	50%	20000	6	313	7603911	1054749	6458814	2734927
7km	50%	20000	6	308	3980769	592795	3355780	1517717
7km	50%	20000	6	283	6583096	1017782	5486701	2338437
7km	50%	20000	6	247	5957835	837211	5044154	2252223
7km	50%	20000	6	256	5610822	885326	4671077	2490267
7km	50%	20000	6	351	5862141	805067	5017491	2254590
7km	50%	20000	6	262	5151349	835633	4250200	1942287
7km	50%	20000	6	285	5576462	867754	4648655	2277183
7km	50%	20000	6	284	7552786	1066514	6414796	2921881
7km	50%	20000	6	276	7739301	1035409	6629602	2409397
7km	50%	20000	6	267	8584713	1125656	7374763	2808310
7km	50%	20000	6	258	6774321	970247	5733801	2384214
7km	50%	20000	6	288	7555655	1042337	6429007	2935507
7km	50%	20000	6	304	5560515	805923	4697175	2226796
7km	50%	20000	6	241	4831876	763534	4012591	1801156
7km	50%	20000	6	262	5382418	816207	4522191	2171874
7km	50%	20000	6	276	4745073	694448	3996757	1922447
7km	50%	20000	6	258	5547946	891170	4610573	2245990
7km	50%	20000	6	232	6195668	1004679	5101762	2299582
7km	50%	20000	6	499	7061029	947608	6022645	2759501
7km	50%	20000	6	214	5174548	811526	4294588	1923320
7km	50%	20000	6	339	6978460	992408	5870587	2518382
7km	50%	20000	6	246	4608814	673223	3895949	1676116
7km	50%	20000	6	257	6053914	885310	5110171	2324302
7km	50%	20000	6	296	8534379	1190808	7261776	2872597
7km	50%	20000	6	250	4606906	674846	3873818	1691488
7km	50%	20000	6	253	6331489	881114	5373843	2306690
7km	50%	20000	6	328	6538263	882962	5615359	2253990
7km	50%	20000	6	198	4553302	732945	3761407	1665470
7km	50%	20000	6	192	4887712	753774	4093908	1734449
7km	50%	20000	6	238	5279467	774613	4432685	1818802
7km	50%	20000	6	473	7439987	939860	6440107	3011837
7km	50%	20000	6	282	6416876	852319	5496020	2327421
7km	50%	20000	6	304	6308145	966794	5245000	2251494
7km	50%	20000	6	229	5205332	778128	4346884	1845929
7km	50%	20000	6	232	5790260	793287	4920059	2157646
7km	50%	20000	6	387	6957618	969422	5922165	2399004
7km	50%	20000	6	251	6797043	990701	5738096	2573217
7km	50%	20000	6	326	6365730	878708	5415549	2545279
7km	50%	20000	6	338	4458309	692775	3703121	1594286
7km	50%	20000	6	271	7139469	987121	6075013	2395164
7km	50%	20000	6	198	4739417	686892	3972648	1921644
7km	50%	20000	6	178	4857660	766335	4050626	1749548
7km	50%	20000	6	251	6088710	987262	5039616	2341239
7km	50%	20000	6	209	5846579	933413	4835440	2355914
7km	50%	20000	6	226	5928711	892028	4979224	1999886
7km	50%	20000	6	355	7159840	920428	6170524	2576420
7km	50%	20000	6	320	7330274	1043145	6213576	2630827
7km	50%	20000	6	343	7341242	1030690	6191433	2778666
7km	50%	20000	6	254	5754409	858371	4803308	2189589
7km	50%	20000	6	229	5541517	764778	4694698	2219954
7km	50%	20000	6	213	5879510	803432	5009351	2312167
7km	50%	20000	6	283	6315999	858740	5398527	2054321
7km	50%	20000	6	331	5870539	917743	4880104	2464789
7km	50%	20000	6	338	6294776	940432	5284307	2414683
7km	50%	20000	6	317	5752852	767512	4928061	2568885
7km	50%	20000	6	249	6975370	987764	5908633	2384627
7km	50%	20000	6	203	5581312	837067	4704038	2123692
7km	50%	20000	6	336	6724382	945915	5696562	2604704
7km	50%	20000	6	288	5242127	819275	4341453	1755049
7km	50%	20000	6	385	7373409	987464	6317332	2907570
7km	50%	20000	6	251	6505889	966960	5479004	2566544
7km	50%	20000	6	289	5405605	770005	4548644	1945595
7km	50%	20000	6	236	5864957	964632	4818807	2291148
7km	50%	20000	6	237	6617504	1032819	5493319	2927484
7km	50%	20000	6	280	6505602	935806	5449979	2325181
7km	50%	20000	6	220	4873920	740721	4093235	1731038
7km	50%	20000	6	326	5068427	714785	4277608	1907950
7km	50%	20000	6	255	4397841	671920	3685335	1646581
7km	50%	20000	6	324	7283985	1095653	6111599	2579138
7km	50%	20000	6	342	6545037	968906	5532415	2472649
7km	50%	20000	6	217	4393777	664543	3667821	1702160
7km	50%	20000	6	311	6902105	963551	5873146	2768396
7km	50%	20000	6	345	6247069	849999	5334121	2167011
7km	50%	20000	6	360	6533095	962381	5510833	2807363
7km	50%	20000	6	304	6845247	944931	5833094	2381867
7km	50%	20000	6	406	7879211	1062179	6721192	2990785
7km	50%	20000	6	224	4466226	660129	3757826	1579218
7km	50%	20000	6	241	4765337	748138	3968502	1674503
7km	50%	20000	6	302	5777168	808999	4890039	2278049
7km	50%	20000	6	191	5704989	886018	4754719	1861571
7km	50%	20000	6	295	7956505	1034408	6867554	3046134
7km	50%	20000	6	243	5138242	728083	4354090	1941353
7km	50%	20000	6	236	5083514	773515	4230358	1783553
7km	50%	20000	6	302	6920485	1026104	5783722	2691875
7km	50%	20000	6	256	4950150	718390	4169111	1797447
7km	50%	20000	6	314	6264819	881456	5316675	2939816
7km	50%	20000	6	215	5678935	828315	4793529	2281566
7km	50%	20000	6	317	6010932	982932	4952582	2263253
7km	50%	20000	6	189	5191412	792791	4348681	1779324
7km	50%	20000	6	263	6583578	896491	5621545	2706718
7km	50%	20000	6	227	5808763	872369	4871337	2159495
7km	50%	20000	6	222	7042575	1020062	5969993	2282288
7km	50%	20000	6	358	7549107	1020819	6437563	2408722
[truncated: 1 more rows]
