# Supplementary material for: Quantifying the Value of Perfect Information in Emergency Vaccination Campaigns
Source: PLoS Comput Biol. 2017 Feb 16;13(2):e1005318. doi: 10.1371/journal.pcbi.1005318 (PMC5312803; doi:10.1371/journal.pcbi.1005318)
Supplement: S1 Data — (ZIP) [file pcbi.1005318.s013.zip › Data/7km vaccination/data4.txt]

vacc_radius	efficacy	capacity	delay	outbreak_duration	livestock_culled	cattle_culled	sheep_culled	vaccinations
7km	50%	35000	2	249	4805840	608886	4122110	2032715
7km	50%	35000	2	293	4565899	546329	3965668	2116104
7km	50%	35000	2	211	4975307	579060	4344803	2345884
7km	50%	35000	2	371	4351337	581573	3714769	2410380
7km	50%	35000	2	319	4323834	566532	3711676	2160701
7km	50%	35000	2	322	5945309	658707	5244098	2897588
7km	50%	35000	2	188	4364792	574498	3756863	2278276
7km	50%	35000	2	242	5161096	601991	4519457	2267477
7km	50%	35000	2	171	4304603	551655	3709436	2187608
7km	50%	35000	2	233	4692477	580061	4054677	2086667
7km	50%	35000	2	261	5720011	631121	5023758	2758013
7km	50%	35000	2	249	5750466	670890	5026267	2629883
7km	50%	35000	2	188	3782170	496107	3259258	1921924
7km	50%	35000	2	403	4217644	507652	3655325	1796675
7km	50%	35000	2	284	6012735	688529	5263976	2691560
7km	50%	35000	2	268	4693967	558304	4088112	2257024
7km	50%	35000	2	285	4911393	599052	4247985	2475215
7km	50%	35000	2	232	4769678	635366	4073904	2349277
7km	50%	35000	2	324	3806487	513134	3259885	2137991
7km	50%	35000	2	227	4655038	644370	3961128	2434876
7km	50%	35000	2	319	5038546	642521	4342300	2982036
7km	50%	35000	2	217	4979751	640978	4266177	2344094
7km	50%	35000	2	224	5519133	673688	4767802	2402435
7km	50%	35000	2	326	3757018	486538	3247301	2026638
7km	50%	35000	2	261	4805424	540969	4200565	2251548
7km	50%	35000	2	265	5452199	576636	4826358	2410684
7km	50%	35000	2	286	4015698	561341	3409628	2131121
7km	50%	35000	2	228	4908343	586267	4273561	2422568
7km	50%	35000	2	187	3900708	521653	3351679	1989760
7km	50%	35000	2	283	4485674	549340	3874447	2172382
7km	50%	35000	2	322	7052803	770862	6202686	3236503
7km	50%	35000	2	193	4560083	594673	3906030	2277638
7km	50%	35000	2	186	4208243	548003	3604593	1930150
7km	50%	35000	2	246	4632835	586416	3994264	2442285
7km	50%	35000	2	223	4613184	570323	4004307	1978426
7km	50%	35000	2	322	4518364	573367	3915283	2430684
7km	50%	35000	2	266	6229223	751081	5429342	3201683
7km	50%	35000	2	369	6505927	709142	5721874	3279410
7km	50%	35000	2	391	4851494	556827	4256348	2301228
7km	50%	35000	2	236	5015099	623698	4328327	2616587
7km	50%	35000	2	355	5225771	643013	4541186	2785908
7km	50%	35000	2	254	4909064	580830	4275119	2434482
7km	50%	35000	2	279	4750129	653065	4040426	2246125
7km	50%	35000	2	283	4928482	557375	4327572	2458061
7km	50%	35000	2	338	4583967	586961	3947651	2431662
7km	50%	35000	2	279	4412122	575010	3794958	2486558
7km	50%	35000	2	265	4399057	550886	3806654	2043072
7km	50%	35000	2	242	4788600	600513	4130534	2425994
7km	50%	35000	2	218	4302853	527242	3741463	1806173
7km	50%	35000	2	271	5386712	654652	4680684	2707537
7km	50%	35000	2	345	4064876	512922	3510901	2039071
7km	50%	35000	2	229	5899685	660388	5167200	2769027
7km	50%	35000	2	266	5046861	610842	4384586	2405291
7km	50%	35000	2	289	5314408	663946	4585751	2733671
7km	50%	35000	2	272	4491571	560706	3872526	2084873
7km	50%	35000	2	283	4587285	539622	4019033	2441219
7km	50%	35000	2	377	5472642	611686	4797581	2496889
7km	50%	35000	2	184	4644630	586822	4013536	2145603
7km	50%	35000	2	241	4006545	499875	3463551	1875471
7km	50%	35000	2	291	3604886	477925	3092476	2024453
7km	50%	35000	2	209	4680649	566670	4069855	2047334
7km	50%	35000	2	268	5620520	646240	4933133	2659030
7km	50%	35000	2	205	4328379	547261	3742312	2073098
7km	50%	35000	2	215	4806275	581551	4157550	2536396
7km	50%	35000	2	333	4500034	571304	3885595	2291352
7km	50%	35000	2	236	4684730	560557	4071918	2148921
7km	50%	35000	2	264	4685944	544077	4089185	2259696
7km	50%	35000	2	363	5403486	683939	4635312	2414102
7km	50%	35000	2	417	4141087	489759	3560706	2390539
7km	50%	35000	2	237	4402331	570402	3774097	2159887
7km	50%	35000	2	224	4237972	535986	3650519	1962649
7km	50%	35000	2	219	4429914	569053	3813289	2507185
7km	50%	35000	2	363	6256211	717869	5469792	2689276
7km	50%	35000	2	320	5405303	621374	4716924	2669844
7km	50%	35000	2	392	4804006	619561	4138583	2378897
7km	50%	35000	2	277	5253504	612916	4555477	2636710
7km	50%	35000	2	310	4043745	539719	3465507	2182716
7km	50%	35000	2	246	4243856	551777	3651694	1822456
7km	50%	35000	2	337	6059288	650926	5347803	2949829
7km	50%	35000	2	235	3789418	541504	3198871	2339591
7km	50%	35000	2	235	5145579	594776	4498130	2398906
7km	50%	35000	2	251	4802471	602474	4142041	2372826
7km	50%	35000	2	287	4932598	659518	4213112	2456750
7km	50%	35000	2	225	5181285	575799	4559500	2431672
7km	50%	35000	2	259	4731180	595051	4086555	2641268
7km	50%	35000	2	291	6213043	697467	5453703	2887233
7km	50%	35000	2	298	6110106	668687	5375463	2840202
7km	50%	35000	2	231	4741538	554168	4159553	2337353
7km	50%	35000	2	370	5388273	560516	4788973	2649127
7km	50%	35000	2	236	4217294	544039	3647236	2022982
7km	50%	35000	2	246	5229432	690053	4465646	2581325
7km	50%	35000	2	303	5623445	641390	4937707	2496667
7km	50%	35000	2	204	4199217	541313	3614521	2087975
7km	50%	35000	2	250	4544416	591257	3907664	2508220
7km	50%	35000	2	291	6486509	726932	5682986	3410792
7km	50%	35000	2	251	4533760	582444	3910940	2491587
7km	50%	35000	2	228	4824430	565019	4205918	2387007
7km	50%	35000	2	246	5488582	694061	4707716	2744393
7km	50%	35000	2	235	4410156	586765	3769491	2734567
7km	50%	35000	2	387	4366476	563764	3750854	2396130
7km	50%	35000	2	234	3911987	522813	3351063	2171454
7km	50%	35000	2	328	5655118	626210	4977423	2656781
7km	50%	35000	2	210	4274108	579768	3661282	2005660
7km	50%	35000	2	286	5637415	633334	4952436	2810637
7km	50%	35000	2	222	4431852	556902	3822729	2106624
7km	50%	35000	2	257	4510816	587804	3888945	2179583
7km	50%	35000	2	296	4021795	476643	3491100	1848945
7km	50%	35000	2	268	4651404	634879	3960123	2266385
7km	50%	35000	2	221	5094509	632877	4409811	2418706
7km	50%	35000	2	275	4820050	627566	4131978	2366522
7km	50%	35000	2	256	4747421	597311	4106764	2345010
7km	50%	35000	2	246	4478901	586160	3858298	2112828
7km	50%	35000	2	257	4247683	584527	3590538	2238431
7km	50%	35000	2	221	5633691	687260	4879878	2891834
7km	50%	35000	2	265	5674233	644138	4971108	2943421
7km	50%	35000	2	298	5014799	591165	4365787	2261447
7km	50%	35000	2	293	4869183	620449	4196977	2663168
7km	50%	35000	2	306	3546240	465132	3047874	1803880
7km	50%	35000	2	232	5416273	653329	4703015	2478507
7km	50%	35000	2	316	5353200	622372	4685691	2662468
7km	50%	35000	2	256	5672921	666994	4947542	2643140
7km	50%	35000	2	238	3906951	482710	3381208	1913715
7km	50%	35000	2	263	5155981	611598	4496852	2779294
7km	50%	35000	2	314	5583867	666002	4858186	2708788
7km	50%	35000	2	362	4688174	553864	4084019	2621448
7km	50%	35000	2	366	3895562	534279	3334336	2128728
7km	50%	35000	2	303	5108543	645167	4420495	2381411
7km	50%	35000	2	295	5439758	626393	4756098	2794873
7km	50%	35000	2	288	5404630	601112	4735533	2801706
7km	50%	35000	2	202	5430018	637910	4734262	2125335
7km	50%	35000	2	439	6024069	658126	5311775	3116592
7km	50%	35000	2	379	5745513	691587	4991849	2948136
7km	50%	35000	2	246	5000994	622063	4307368	2490811
7km	50%	35000	2	241	4369822	568776	3732089	2465650
7km	50%	35000	2	370	5315818	680782	4565650	2779729
7km	50%	35000	2	388	4180790	540586	3587711	2234354
7km	50%	35000	2	307	5028584	629189	4339623	2492132
7km	50%	35000	2	353	5534485	652359	4829306	2530331
7km	50%	35000	2	313	4929948	554451	4316212	2275201
7km	50%	35000	2	369	3851623	509343	3313576	1918353
7km	50%	35000	2	338	5062102	645137	4335265	2752675
7km	50%	35000	2	220	4664234	595574	3996870	2537044
7km	50%	35000	2	269	4221937	482957	3701167	1921457
7km	50%	35000	2	241	4428142	537981	3851827	2262616
7km	50%	35000	2	239	4878414	607437	4197726	2345402
7km	50%	35000	2	251	4719493	539058	4095676	2426923
7km	50%	35000	2	319	4909746	604391	4247394	2163595
7km	50%	35000	2	254	4280739	546476	3696191	2549471
7km	50%	35000	2	248	5065364	619869	4398319	2120138
7km	50%	35000	2	220	3759847	487712	3247306	1810790
7km	50%	35000	2	356	5320848	613367	4650234	2491658
7km	50%	35000	2	400	5960275	698988	5213723	3095222
7km	50%	35000	2	215	4399724	573003	3764456	2177275
7km	50%	35000	2	237	5488905	766022	4662869	2642769
7km	50%	35000	2	326	4546581	581903	3921857	2582952
7km	50%	35000	2	260	5124397	625641	4443185	2585483
7km	50%	35000	2	307	4721407	557302	4096381	2032207
7km	50%	35000	2	297	4243770	527433	3653996	2167017
7km	50%	35000	2	194	4849929	649026	4149166	2399180
7km	50%	35000	2	221	4137824	514508	3582511	1797770
7km	50%	35000	2	307	4408714	549792	3783731	2032822
7km	50%	35000	2	297	4232326	542976	3613182	1993074
7km	50%	35000	2	256	5392498	654237	4663424	2560292
7km	50%	35000	2	364	6121870	702401	5371070	3113424
7km	50%	35000	2	243	4879403	606514	4226391	2375746
7km	50%	35000	2	298	4213396	539631	3623043	1967816
7km	50%	35000	2	335	5958969	642555	5258900	2885134
7km	50%	35000	2	283	5816657	664432	5061832	2939755
7km	50%	35000	2	285	4468548	516027	3914065	2173486
7km	50%	35000	2	400	4994460	637064	4281840	2719305
7km	50%	35000	2	301	5792978	706244	5032194	2716690
7km	50%	35000	2	254	5308128	599256	4664685	2605219
7km	50%	35000	2	295	5694934	710055	4933356	2825978
7km	50%	35000	2	286	5612938	570165	5002716	2536013
7km	50%	35000	2	199	4712443	625327	4035479	2435924
7km	50%	35000	2	257	4567899	557686	3956852	2363129
7km	50%	35000	2	296	4875869	594286	4230166	2577141
7km	50%	35000	2	466	5429670	695206	4691859	3169808
7km	50%	35000	2	279	5552419	662812	4834460	2551072
7km	50%	35000	2	288	5485413	626164	4802326	2594113
7km	50%	35000	2	168	3791784	499705	3230843	1978640
7km	50%	35000	2	261	5430276	592055	4797438	2486271
7km	50%	35000	2	197	4661325	582759	4020503	2375916
7km	50%	35000	2	356	5300302	624377	4641142	2870940
7km	50%	35000	2	325	4343607	520357	3754614	2019637
7km	50%	35000	2	249	5076577	604940	4420424	2379290
7km	50%	35000	2	465	5867648	700666	5115449	2800628
7km	50%	35000	2	321	5466197	639519	4764131	2567545
7km	50%	35000	2	284	4723265	534255	4118371	2166023
7km	50%	35000	2	282	4471855	569752	3840622	2201081
7km	50%	35000	2	228	4715644	616578	4034891	2397313
7km	50%	35000	2	261	4199711	558825	3599160	2369137
7km	50%	35000	2	273	6250326	664122	5513788	2981819
7km	50%	35000	2	277	4780699	625332	4110178	2452831
7km	50%	35000	2	345	5131551	640919	4399411	2607366
7km	50%	35000	2	243	5224141	613712	4547023	2480831
7km	50%	35000	2	333	5105086	584419	4451214	2812087
7km	50%	35000	2	303	5558970	677152	4837271	2493876
7km	50%	35000	2	235	4091435	522074	3532741	2019250
7km	50%	35000	2	314	5836861	626636	5169274	2845021
7km	50%	35000	2	323	5801149	637311	5101696	2683372
7km	50%	35000	2	282	4779191	644325	4090719	2574184
7km	50%	35000	2	400	5874615	710650	5089430	3037567
7km	50%	35000	2	250	4179548	526930	3616566	2190028
7km	50%	35000	2	263	4387825	529340	3811181	2111076
7km	50%	35000	2	505	6022472	700623	5252396	2860651
7km	50%	35000	2	262	4380242	529711	3817636	2105733
7km	50%	35000	2	263	4353527	572340	3753573	2119353
7km	50%	35000	2	354	4400821	554162	3796020	2185150
7km	50%	35000	2	306	4700423	591575	4043410	2545500
7km	50%	35000	2	311	4920306	579860	4315629	2610050
7km	50%	35000	2	283	4914873	567265	4291706	2470501
7km	50%	35000	2	214	4729405	606453	4082163	2314337
7km	50%	35000	2	283	6018618	688693	5254508	2940444
7km	50%	35000	2	273	4947844	614763	4304697	2392952
7km	50%	35000	2	208	4371950	565389	3746611	1903596
7km	50%	35000	2	323	5979474	654022	5271369	2815091
7km	50%	35000	2	228	4133974	512135	3558322	2200372
7km	50%	35000	2	369	6720844	791994	5868708	3379659
7km	50%	35000	2	237	5319786	655750	4617797	2222710
7km	50%	35000	2	237	5364088	612115	4697889	2506725
7km	50%	35000	2	217	4667576	582092	4010708	2202514
7km	50%	35000	2	261	5182629	689430	4429840	2302289
7km	50%	35000	2	241	4179079	545574	3592248	2235807
7km	50%	35000	2	258	4598412	604288	3948191	2281993
7km	50%	35000	2	326	6362188	671530	5610659	2938267
7km	50%	35000	2	279	4749575	589011	4093039	2203213
7km	50%	35000	2	243	4342642	512695	3779105	1963772
7km	50%	35000	2	313	4332063	534265	3749659	2018268
7km	50%	35000	2	276	4337541	524809	3710607	2009611
7km	50%	35000	2	308	5107171	652014	4374014	2500174
7km	50%	35000	2	247	4901921	586323	4261278	2406406
7km	50%	35000	2	320	4799687	615776	4110492	2546343
7km	50%	35000	2	282	4883966	624889	4181824	2432129
7km	50%	35000	2	201	4564549	600915	3910397	2351097
7km	50%	35000	2	310	4768695	608145	4097353	2454611
7km	50%	35000	2	286	4273973	576985	3634338	2478875
7km	50%	35000	2	234	4200962	514250	3625341	2047810
7km	50%	35000	2	300	4729531	570894	4094542	2378728
7km	50%	35000	2	289	5265361	667795	4525152	2361046
7km	50%	35000	2	227	4117142	544228	3523954	2047421
7km	50%	35000	2	364	7167160	740189	6353798	3504693
7km	50%	35000	2	243	3462742	451324	2986746	1781476
7km	50%	35000	2	299	4697591	564194	4080172	2151044
7km	50%	35000	2	283	5731691	676034	4996618	2852605
7km	50%	35000	2	367	4975936	592777	4333160	2715495
7km	50%	35000	2	235	4579970	566418	3910756	2375434
7km	50%	35000	2	255	4585614	573373	3974161	2188130
7km	50%	35000	2	191	4265302	565394	3651607	1732393
7km	50%	35000	2	355	5824880	649685	5117012	2656270
7km	50%	35000	2	336	5460376	597157	4807913	2558362
7km	50%	35000	2	194	3954245	489635	3417857	1860733
7km	50%	35000	2	214	4451898	497005	3887913	2366052
7km	50%	35000	2	323	5623739	649749	4926308	2574236
7km	50%	35000	2	265	4465318	563520	3855482	2099255
7km	50%	35000	2	237	4655976	566254	4030574	2417021
7km	50%	35000	2	330	4975033	589896	4339998	2122240
7km	50%	35000	2	257	4583130	578614	3965849	2244358
7km	50%	35000	2	233	4527042	587470	3886180	1900442
7km	50%	35000	2	249	4328785	533391	3740411	2086821
7km	50%	35000	2	266	5890616	706832	5131778	3019182
7km	50%	35000	2	267	5634403	677486	4898561	2707708
7km	50%	35000	2	298	5607345	666260	4885490	2895429
7km	50%	35000	2	346	4388396	538245	3821915	2116439
7km	50%	35000	2	234	4282933	525988	3722954	1914244
7km	50%	35000	2	309	5769081	721116	4989638	3275313
7km	50%	35000	2	314	5755875	668908	5028303	2788006
7km	50%	35000	2	265	4236291	500200	3683987	2397492
7km	50%	35000	2	214	4833474	601519	4180215	2292435
7km	50%	35000	2	292	4250514	529387	3680654	2173880
7km	50%	35000	2	275	5048324	675310	4316690	2418199
7km	50%	35000	2	323	6196606	705950	5404570	3017333
7km	50%	35000	2	237	3524557	454876	3025677	1763304
7km	50%	35000	2	255	5532102	600947	4875127	2737996
7km	50%	35000	2	368	4326386	553991	3730562	2277071
7km	50%	35000	2	210	4443645	551542	3844109	2128590
7km	50%	35000	2	264	4281354	560798	3677049	2221697
7km	50%	35000	2	254	5809451	688684	5059795	2606640
7km	50%	35000	2	286	5595319	576004	4973563	2557936
7km	50%	35000	2	370	4884776	625644	4212408	2396853
7km	50%	35000	2	277	4371976	563144	3746367	2188000
7km	50%	35000	2	203	4274590	553568	3686380	2010444
7km	50%	35000	2	250	4657518	590544	4007516	2102125
7km	50%	35000	2	236	4610924	603899	3928622	2724590
7km	50%	35000	2	348	4946857	615156	4287664	2379127
7km	50%	35000	2	243	4105259	534054	3529072	2103459
7km	50%	35000	2	332	4414769	597563	3782296	2400929
7km	50%	35000	2	314	5400424	635016	4719589	2622768
7km	50%	35000	2	285	4544936	557420	3946434	2039082
7km	50%	35000	2	308	4544971	527066	3974781	2547008
7km	50%	35000	2	233	4816632	561033	4203734	2256093
7km	50%	35000	2	277	5281279	677875	4542023	2429216
7km	50%	35000	2	203	5007848	638315	4325138	2351447
7km	50%	35000	2	292	4911520	602230	4259719	2249521
7km	50%	35000	2	232	4174302	544719	3572602	2020945
7km	50%	35000	2	270	4371075	548050	3756622	2027625
7km	50%	35000	2	202	6165011	728486	5386803	2760817
7km	50%	35000	2	231	3936978	511820	3352986	2156175
7km	50%	35000	2	322	4176328	567006	3557578	2381383
7km	50%	35000	2	265	4399052	546120	3823240	2552027
7km	50%	35000	2	326	4733144	598462	4080764	2374712
7km	50%	35000	2	282	5454572	585938	4814661	2679779
7km	50%	35000	2	379	4847272	637388	4169395	2439054
7km	50%	35000	2	292	5254350	602398	4604299	2554695
7km	50%	35000	2	199	4102267	518658	3534164	1700512
7km	50%	35000	2	216	5150425	595534	4477368	2347583
7km	50%	35000	2	371	5868534	615864	5192170	2779680
7km	50%	35000	2	258	4559933	637411	3850838	2583869
7km	50%	35000	2	252	5074215	578159	4446754	2207438
7km	50%	35000	2	379	5453646	609938	4791061	2514185
7km	50%	35000	2	223	3928252	534505	3348208	2014381
7km	50%	35000	2	354	4610708	554214	4011811	2423492
7km	50%	35000	2	243	4525874	572223	3898370	2545102
7km	50%	35000	2	267	6550155	678227	5799902	2861734
7km	50%	35000	2	302	5394545	612149	4716827	2449872
7km	50%	35000	2	317	4099987	542106	3522350	2305671
7km	50%	35000	2	246	5760743	700222	4999136	2752616
7km	50%	35000	2	289	5136329	665084	4404779	3216461
7km	50%	35000	2	250	3691267	513273	3135849	1998217
7km	50%	35000	2	274	6129743	727095	5349262	2780050
7km	50%	35000	2	320	4151206	558187	3542552	2309613
7km	50%	35000	2	233	4078877	508907	3524247	1970784
7km	50%	35000	2	201	4537969	579396	3889166	2406932
7km	50%	35000	2	308	4882089	594089	4240027	2411927
7km	50%	35000	2	259	4353249	550842	3769657	2277646
7km	50%	35000	2	240	4654863	604507	4008602	2081381
7km	50%	35000	2	241	4587199	537977	4003336	2339014
7km	50%	35000	2	290	3801673	483695	3287816	1887749
7km	50%	35000	2	269	4638198	552186	4041775	2253980
7km	50%	35000	2	305	5422490	631331	4711066	2648974
7km	50%	35000	2	277	4126789	530868	3550205	2225415
7km	50%	35000	2	274	5319900	627162	4616861	2644762
7km	50%	35000	2	253	5540549	657155	4840956	2422144
7km	50%	35000	2	304	3867486	532852	3292921	1975880
7km	50%	35000	2	323	6328586	666702	5611981	2746182
7km	50%	35000	2	304	5761871	653128	5027138	2768091
7km	50%	35000	2	353	4156150	538865	3560912	2545033
7km	50%	35000	2	289	4309904	545056	3718667	2415986
7km	50%	35000	2	226	5317142	598514	4669748	2481329
7km	50%	35000	2	256	5255495	679444	4517978	2745369
7km	50%	35000	2	269	4257879	564027	3637806	2182266
7km	50%	35000	2	304	6355335	716960	5558024	2840712
7km	50%	35000	2	219	4888190	590613	4252986	2248168
7km	50%	35000	2	236	3924040	536941	3340150	2109392
7km	50%	35000	2	286	4571398	579610	3934063	2524105
7km	50%	35000	2	265	4501652	574918	3867018	2384514
7km	50%	35000	2	261	4129753	503235	3586879	1926895
7km	50%	35000	2	303	5430555	599532	4787528	2394234
7km	50%	35000	2	288	5697575	661805	4988879	2869555
7km	50%	35000	2	238	4561355	574321	3925890	1940901
7km	50%	35000	2	291	4753802	591735	4087173	2356280
7km	50%	35000	2	256	5662319	674523	4931771	2615666
7km	50%	35000	2	374	5917033	629624	5241286	2804578
7km	50%	35000	2	394	5805513	623654	5123555	2744923
7km	50%	35000	2	325	4567229	601558	3931268	2308273
7km	50%	35000	2	200	4350391	543760	3760992	2363054
7km	50%	35000	2	314	6019800	717662	5258960	2639089
7km	50%	35000	2	325	4123449	506521	3570628	2071230
7km	50%	35000	2	232	5262429	629885	4582702	2711646
7km	50%	35000	2	292	5006526	582493	4360689	2166993
7km	50%	35000	2	212	3972445	496526	3435651	1896404
7km	50%	35000	2	286	4588577	564127	3948086	2157520
7km	50%	35000	2	315	5164404	643615	4463115	2546205
7km	50%	35000	2	253	6242996	664636	5527350	2653041
7km	50%	35000	2	222	4606136	556208	4001538	2598135
7km	50%	35000	2	232	4093001	559869	3484629	2521217
7km	50%	35000	2	274	5005972	620862	4316334	2427151
7km	50%	35000	2	246	5022349	597864	4364295	2538156
7km	50%	35000	2	382	5366288	576506	4733230	2739701
7km	50%	35000	2	425	3765378	535413	3189022	1875981
7km	50%	35000	2	221	4788179	600094	4133604	2528145
7km	50%	35000	2	300	4049784	531713	3489561	2097527
7km	50%	35000	2	283	4794019	602666	4136612	2444928
7km	50%	35000	2	203	5096133	624973	4407490	2467594
7km	50%	35000	2	299	4069171	531383	3471003	2264273
7km	50%	35000	2	210	4510714	575099	3883043	2215196
7km	50%	35000	2	319	6073502	701584	5312342	2804205
7km	50%	35000	2	477	5207914	641380	4492076	2487533
7km	50%	35000	2	237	4735455	609652	4078286	2330256
7km	50%	35000	2	288	5147063	585416	4511433	2755644
7km	50%	35000	2	401	4777875	612956	4106486	2241734
7km	50%	35000	2	288	5597751	640058	4900614	2651769
7km	50%	35000	2	359	5560226	593183	4879501	3015439
7km	50%	35000	2	320	4623351	586443	3983472	2198355
7km	50%	35000	2	256	4511195	588032	3883082	2209831
7km	50%	35000	2	257	4059635	525304	3448719	1984834
7km	50%	35000	2	300	5369789	660636	4636585	2737925
7km	50%	35000	2	266	4467925	564155	3807698	2016091
7km	50%	35000	2	310	6465646	771782	5588993	3291032
7km	50%	35000	2	274	5038421	575618	4421353	2540177
7km	50%	35000	2	242	4804045	578247	4167790	2438000
7km	50%	35000	2	265	5033678	578866	4384903	2234198
7km	50%	35000	2	226	5557230	688056	4805265	2960419
7km	50%	35000	2	260	6073455	639960	5388679	2836084
7km	50%	35000	2	278	5329659	654611	4621909	2677919
7km	50%	35000	2	284	5624307	613410	4965042	2793414
7km	50%	35000	2	262	4756831	614784	4090869	2322616
7km	50%	35000	2	304	5725670	666036	5017951	2828538
7km	50%	35000	2	264	5758071	687319	5021555	2467505
7km	50%	35000	2	308	4107748	562824	3498308	2092966
7km	50%	35000	2	251	4229776	555542	3614881	2173241
7km	50%	35000	2	306	4989597	537920	4407967	2179325
7km	50%	35000	2	274	5274929	675352	4542920	2493821
7km	50%	35000	2	283	5471233	572790	4807183	2570853
7km	50%	35000	2	335	5082826	612914	4426432	2559778
7km	50%	35000	2	387	4614840	605880	3945693	2435733
7km	50%	35000	2	206	4223786	516118	3673722	2443274
7km	50%	35000	2	248	5008485	579140	4376092	2462370
7km	50%	35000	2	234	4910710	596567	4257324	2473846
7km	50%	35000	2	312	6108435	694666	5303818	2926109
7km	50%	35000	2	311	5612454	660725	4898732	2743304
7km	50%	35000	2	234	4963195	621482	4290778	2466280
7km	50%	35000	2	247	3923832	533949	3333302	1907322
7km	50%	35000	2	288	5278908	644687	4572184	2530533
7km	50%	35000	2	279	4024830	502110	3481579	2026244
7km	50%	35000	2	185	5268432	613765	4605662	2284573
7km	50%	35000	2	274	4686153	593061	4037171	2321647
7km	50%	35000	2	214	4424718	551491	3826753	1977565
7km	50%	35000	2	256	5291277	645065	4603819	2371924
7km	50%	35000	2	326	5927602	627884	5236930	2614115
7km	50%	35000	2	296	4293427	565346	3695195	1976314
7km	50%	35000	2	175	3712338	473510	3191417	1884484
7km	50%	35000	2	320	5165421	628098	4475305	2698373
7km	50%	35000	2	290	5452527	657826	4736352	2583962
7km	50%	35000	2	291	4639100	585163	3994245	2318954
7km	50%	35000	2	231	4249269	524972	3686867	1847990
7km	50%	35000	2	442	5645458	627261	4927452	3195679
7km	50%	35000	2	279	4483911	572964	3871700	2252811
7km	50%	35000	2	240	5242386	603645	4587500	2289299
7km	50%	35000	2	256	4283772	534198	3696637	2003930
7km	50%	35000	2	257	4110213	510714	3541024	2200904
7km	50%	35000	2	260	4787253	617959	4118094	2451117
7km	50%	35000	2	225	5289757	634248	4613487	2461939
7km	50%	35000	2	213	4745234	606107	4099947	2069896
7km	50%	35000	2	410	5489803	603417	4842611	2583489
7km	50%	35000	2	302	4450658	570544	3813711	2436267
7km	50%	35000	2	282	4699942	597735	4051232	2562318
7km	50%	35000	2	218	4432055	592215	3791865	2634105
7km	50%	35000	2	246	4486490	566456	3881049	2355825
7km	50%	35000	2	250	4664327	564941	4053536	2500947
7km	50%	35000	2	366	5657289	610344	4994396	2452422
7km	50%	35000	2	182	4588180	593235	3933036	2196772
7km	50%	35000	2	246	5154026	580205	4519202	2647144
7km	50%	35000	2	399	5611955	587619	4982068	2563120
7km	50%	35000	2	338	4975241	596884	4332182	2445323
7km	50%	35000	2	341	4582645	542259	3984474	2107106
7km	50%	35000	2	334	6291719	688893	5516110	3047203
7km	50%	35000	2	304	4555194	594758	3927188	2498024
7km	50%	35000	2	185	4012757	471243	3509376	1920404
7km	50%	35000	2	306	5463952	638413	4744399	2586464
7km	50%	35000	2	366	4259423	568388	3609605	2626758
7km	50%	35000	2	316	4759158	586222	4130027	2518663
7km	50%	35000	2	197	3759287	491957	3232814	1848690
7km	50%	35000	2	247	5039042	635447	4357035	2302320
7km	50%	35000	2	233	3981842	507005	3436923	1998060
7km	50%	35000	2	357	5111974	631882	4429616	2417866
7km	50%	35000	2	291	3853477	525434	3262736	1978378
7km	50%	35000	2	275	5696991	678213	4952662	2983307
7km	50%	35000	2	313	5063598	636635	4343881	2600474
7km	50%	35000	2	245	3953229	520682	3399233	2043216
7km	50%	35000	2	382	6824187	725752	6027766	3073277
7km	50%	35000	2	238	3839324	557891	3243094	2506962
7km	50%	35000	2	262	3969160	536493	3371298	1974182
7km	50%	35000	2	399	4799636	600404	4162729	2342464
7km	50%	35000	2	302	4970823	663352	4250057	2850775
7km	50%	35000	2	203	5385315	627724	4648241	2386850
7km	50%	35000	2	271	5234793	621234	4566036	2681394
7km	50%	35000	2	328	4759354	592467	4080968	2226969
7km	50%	35000	2	302	5107794	570479	4493298	2647085
7km	50%	35000	2	314	5507042	606668	4860197	2817158
7km	50%	35000	2	229	4477107	575717	3861646	2299700
7km	50%	35000	2	241	5268478	606695	4604532	2353115
7km	50%	35000	2	265	4385292	519800	3811223	2029217
7km	50%	35000	2	243	3632610	465520	3105707	1991632
7km	50%	35000	2	477	5637139	623286	4969807	2735904
7km	50%	35000	2	231	4098336	529969	3510191	2052510
7km	50%	35000	2	283	3676441	476965	3166769	1713670
7km	50%	35000	2	254	4738778	600263	4061025	2391823
7km	50%	35000	2	241	4814386	613043	4142336	2523555
7km	50%	35000	2	314	4020761	487820	3507163	2067403
7km	50%	35000	2	279	5401591	698390	4669454	2611665
7km	50%	35000	2	251	3432456	434659	2970955	1761809
7km	50%	35000	2	258	4878664	584254	4229771	2198260
7km	50%	35000	2	260	4500441	574014	3855491	2323820
7km	50%	35000	2	438	5976040	659206	5259600	2961930
7km	50%	35000	2	217	4949626	596515	4295884	2532721
7km	50%	35000	2	334	4353070	538094	3769176	2170018
7km	50%	35000	2	200	4625674	575478	3992653	2397227
7km	50%	35000	2	377	5978559	686990	5235141	2805875
7km	50%	35000	2	354	6193305	698485	5445609	3147659
7km	50%	35000	2	494	4473760	572961	3826619	2335986
7km	50%	35000	2	319	4314088	573310	3702511	2050149
7km	50%	35000	2	298	4223784	552537	3624508	2105917
7km	50%	35000	2	203	4550610	553285	3954193	1990848
7km	50%	35000	2	259	3147591	401256	2711714	1713877
7km	50%	35000	2	261	6179540	668265	5459441	2725518
7km	50%	35000	2	303	5132325	654947	4423451	2561115
7km	50%	35000	2	339	5614057	658204	4890626	2726853
7km	50%	35000	2	343	4501431	607061	3852081	2239332
7km	50%	35000	2	352	5165334	563364	4539892	2157989
7km	50%	35000	2	244	4473959	557714	3850927	2401587
7km	50%	35000	2	299	6229571	656683	5480912	2859395
7km	50%	35000	2	268	4609279	579155	3990385	2008440
7km	50%	35000	2	216	5387563	645151	4670793	2562174
7km	50%	35000	2	257	4820678	651374	4116502	2497369
7km	50%	35000	2	263	5849433	654705	5115197	2764821
7km	50%	35000	2	346	4979290	577588	4357423	2216410
7km	50%	35000	2	347	5706382	622589	5036318	2531284
7km	50%	35000	2	236	5835194	780258	4956421	3009517
7km	50%	35000	2	228	5326186	590929	4686979	2227752
7km	50%	35000	2	237	5352341	650302	4627347	2437414
7km	50%	35000	2	244	4739009	589849	4106276	2355653
7km	50%	35000	2	259	4542874	579827	3910206	2144004
7km	50%	35000	2	330	4653019	578621	4030290	2762289
7km	50%	35000	2	229	4923460	590444	4278749	2648738
7km	50%	35000	2	214	4600130	608770	3946050	2276351
7km	50%	35000	2	250	4865637	562361	4239954	2288933
7km	50%	35000	2	271	4458035	579085	3843970	2421200
7km	50%	35000	2	279	4640189	593022	3989501	2245482
7km	50%	35000	2	321	5569879	719812	4778996	3182566
7km	50%	35000	2	300	4438103	559419	3792475	2358132
7km	50%	35000	2	365	4013786	514699	3413214	1949584
7km	50%	35000	2	256	4473356	529916	3899797	2172924
7km	50%	35000	2	260	3898123	510953	3337186	1994048
7km	50%	35000	2	349	5001882	608309	4331134	2336648
7km	50%	35000	2	211	5702136	617168	5039167	2813247
7km	50%	35000	2	243	5309261	667659	4573778	2653280
7km	50%	35000	2	247	4538031	550417	3930075	1990088
7km	50%	35000	2	353	5753122	681693	5022389	2914282
7km	50%	35000	2	353	5094786	597862	4454282	2325280
7km	50%	35000	2	264	5499504	714029	4714240	3019191
7km	50%	35000	2	312	4340743	530349	3780625	1940767
7km	50%	35000	2	310	5598822	698469	4844307	2654294
7km	50%	35000	2	315	4501307	580585	3873159	2348788
7km	50%	35000	2	285	4891037	588897	4252065	2209610
7km	50%	35000	2	290	4533712	601058	3869984	2232207
7km	50%	35000	2	362	6465728	683303	5709786	3172709
7km	50%	35000	2	486	5341652	628881	4621666	2600050
7km	50%	35000	2	359	4154365	551390	3550552	2215107
7km	50%	35000	2	259	3967990	512142	3419405	2055855
7km	50%	35000	2	348	3746223	471361	3225896	2204637
7km	50%	35000	2	370	3870998	501956	3321163	2244001
7km	50%	35000	2	255	4092749	541144	3508764	1912209
7km	50%	35000	2	228	3745531	462007	3235978	1961295
7km	50%	35000	2	249	3770446	494131	3237161	1897397
7km	50%	35000	2	322	4294378	563982	3680166	2224238
7km	50%	35000	2	245	3906594	497481	3337233	1790184
7km	50%	35000	2	218	4732683	579758	4088744	2436006
7km	50%	35000	2	287	5357197	578016	4743250	2680966
7km	50%	35000	2	410	5387235	620702	4723742	2774385
7km	50%	35000	2	267	5264081	633113	4574452	2933674
7km	50%	35000	2	357	4073034	534062	3487165	1996633
7km	50%	35000	2	346	5453953	686801	4715600	2653217
7km	50%	35000	2	236	4601845	578732	3953863	2100503
7km	50%	35000	2	303	4159520	519784	3597779	2098587
7km	50%	35000	2	283	4786154	645052	4091063	2327101
7km	50%	35000	2	349	4518415	565909	3883570	2181051
7km	50%	35000	2	461	5460769	578237	4800628	2892490
7km	50%	35000	2	262	5747400	678969	4986414	2835680
7km	50%	35000	2	295	5694023	672908	4947845	2580031
7km	50%	35000	2	318	6245775	675556	5516974	3020180
7km	50%	35000	2	254	4029910	527820	3461376	2014892
7km	50%	35000	2	260	3921373	490811	3379606	1806964
7km	50%	35000	2	373	4340610	573194	3678317	2191290
7km	50%	35000	2	358	4943519	544522	4356688	2137197
7km	50%	35000	2	296	5014080	612327	4335978	2432261
7km	50%	35000	2	322	4970008	539379	4395211	2421179
7km	50%	35000	2	219	4285191	536901	3716955	2190145
7km	50%	35000	2	289	4877402	660352	4164556	2411425
7km	50%	35000	2	312	3759213	471162	3246308	2013718
7km	50%	35000	2	278	4328486	555933	3729639	2254174
7km	50%	35000	2	205	4004330	540465	3425418	1941201
7km	50%	35000	2	352	5998393	717349	5204186	2933031
7km	50%	35000	2	334	5113991	654736	4382828	2577621
7km	50%	35000	2	301	4089236	491868	3533105	2158438
7km	50%	35000	2	238	4641125	570969	4017499	2170126
7km	50%	35000	2	290	4781763	532491	4161151	2312152
7km	50%	35000	2	277	4199815	532464	3625324	1990308
7km	50%	35000	2	445	4894468	613510	4233429	2504633
7km	50%	35000	2	249	4406405	512960	3840521	2353068
7km	50%	35000	2	300	5009851	614690	4340166	2517414
7km	50%	35000	2	371	6871774	793070	6011652	3293292
7km	50%	35000	2	257	4941887	623192	4255533	2272717
7km	50%	35000	2	261	4891894	602417	4236251	2613123
7km	50%	35000	2	269	4669439	591647	4023715	2432530
7km	50%	35000	2	268	4847289	600846	4201933	2510685
7km	50%	35000	2	257	5869981	642223	5175658	2352554
7km	50%	35000	2	335	4564452	560868	3958971	2013998
7km	50%	35000	2	236	4149631	508171	3594808	1943223
7km	50%	35000	2	260	4476202	609866	3814761	2567944
7km	50%	35000	2	318	3931222	499962	3387658	2006992
7km	50%	35000	2	299	3997649	506282	3422016	1859299
7km	50%	35000	2	313	5439656	581427	4793200	2388008
7km	50%	35000	2	369	5503291	654000	4769920	3067406
7km	50%	35000	2	276	4744931	584129	4101393	2225479
7km	50%	35000	2	261	5341249	605407	4692919	2766350
7km	50%	35000	2	267	5246071	660963	4535030	2685785
7km	50%	35000	2	269	4263051	522318	3699191	2046086
7km	50%	35000	2	243	4250641	499767	3709800	1954026
7km	50%	35000	2	265	4814010	594065	4145406	2402117
7km	50%	35000	2	298	6265642	721704	5495164	3043072
7km	50%	35000	2	350	4966706	606745	4292486	2483270
7km	50%	35000	2	282	5378615	628570	4694480	3067311
7km	50%	35000	2	232	4697225	595476	4030901	2097094
7km	50%	35000	2	382	5247676	642508	4536417	2510299
7km	50%	35000	2	381	4988155	592164	4359038	2722878
7km	50%	35000	2	241	4543502	553278	3920700	2313830
7km	50%	35000	2	246	4789393	550238	4192443	2473070
7km	50%	35000	2	294	5824045	626780	5130292	2651200
7km	50%	35000	2	214	5037630	610207	4368651	2508115
7km	50%	35000	2	205	5307451	691677	4548532	2572367
7km	50%	35000	2	287	4459209	566162	3848399	2459732
7km	50%	35000	2	318	5001872	647858	4282208	2555833
7km	50%	35000	2	324	6663435	727541	5882300	3072687
7km	50%	35000	2	279	4850550	562859	4252995	2343159
7km	50%	35000	2	350	6071191	650596	5356197	2943500
7km	50%	35000	2	241	4946084	601133	4287902	2334489
7km	50%	35000	2	275	5936353	724345	5164163	3002950
7km	50%	35000	2	289	4312282	544763	3721118	2246314
7km	50%	35000	2	237	5304845	660745	4544383	2617117
7km	50%	35000	2	260	4024153	504956	3465535	2102042
7km	50%	35000	2	226	4091226	534304	3518093	2035428
7km	50%	35000	2	287	4297288	577306	3642117	2027067
7km	50%	35000	2	421	6032674	659564	5294034	2884498
7km	50%	35000	2	286	3639243	455111	3136530	1844994
7km	50%	35000	2	275	5274387	606179	4612608	2665288
7km	50%	35000	2	268	4261425	584502	3639095	1997749
7km	50%	35000	2	499	4934978	643505	4224669	2745026
7km	50%	35000	2	364	5400290	561167	4776864	2331010
7km	50%	35000	2	181	5322039	688698	4601244	2589690
7km	50%	35000	2	226	6552837	744979	5754240	2994100
7km	50%	35000	2	257	4972827	594909	4312312	2505007
7km	50%	35000	2	256	5710592	686298	4931488	2765223
7km	50%	35000	2	226	4801068	588763	4168330	2547385
7km	50%	35000	2	288	5855758	654729	5154974	2666663
7km	50%	35000	2	303	4669098	623698	3982768	2025856
7km	50%	35000	2	289	6535408	752981	5718226	2983229
7km	50%	35000	2	255	4215478	518244	3638414	2257784
7km	50%	35000	2	315	5460060	660503	4737491	2713483
7km	50%	35000	2	252	4676820	594507	4032697	2343468
7km	50%	35000	2	230	3942823	512726	3392929	2059581
7km	50%	35000	2	305	5960386	679139	5225524	2664083
7km	50%	35000	2	235	4614523	555290	4020622	2127817
7km	50%	35000	2	264	3974665	504446	3443026	1795263
7km	50%	35000	2	276	5859463	654581	5159960	2843061
7km	50%	35000	2	379	4986558	611553	4308967	2236786
7km	50%	35000	2	273	5070689	606479	4394606	2602261
7km	50%	35000	2	301	4136247	525306	3547189	2083212
7km	50%	35000	2	250	4294550	556434	3690078	2102420
7km	50%	35000	2	218	4628311	580410	3999219	2170408
7km	50%	35000	2	302	4838571	623915	4162184	2477000
7km	50%	35000	2	370	4275156	544864	3652330	2214081
7km	50%	35000	2	239	3835649	509056	3272298	1906265
7km	50%	35000	2	308	4468941	579133	3839059	2257625
7km	50%	35000	2	208	3834304	488928	3307617	2081641
7km	50%	35000	2	291	6084807	696138	5344641	2941198
7km	50%	35000	2	263	5714952	653713	5000510	2751757
7km	50%	35000	2	169	4321442	553181	3718646	1925258
7km	50%	35000	2	226	5041029	623619	4363136	2303258
7km	50%	35000	2	306	4186987	512808	3616109	2079676
7km	50%	35000	2	322	4406577	560602	3768945	2260658
7km	50%	35000	2	275	5459596	654830	4753533	2841674
7km	50%	35000	2	249	4570796	602250	3919715	1963982
7km	50%	35000	2	292	5074359	604143	4415544	2609541
7km	50%	35000	2	355	5079597	613609	4390028	2413684
7km	50%	35000	2	283	4825221	589914	4183929	2340340
7km	50%	35000	2	249	5722851	697304	4961302	2984749
7km	50%	35000	2	246	4732889	579912	4114451	2137586
7km	50%	35000	2	294	3969758	544800	3384354	2038467
7km	50%	35000	2	242	4566582	593081	3927231	2221126
7km	50%	35000	2	368	4541099	588809	3908715	2326022
7km	50%	35000	2	261	4719863	590971	4071631	2305656
7km	50%	35000	2	302	6694480	777616	5861096	3615692
7km	50%	35000	2	283	4450194	540844	3860387	1995694
7km	50%	35000	2	291	4548782	569111	3934045	2147314
7km	50%	35000	2	385	5481734	616461	4819357	2953200
7km	50%	35000	2	286	4626212	569265	4017094	2245071
7km	50%	35000	2	282	4298666	535305	3722027	2253950
7km	50%	35000	2	301	5224244	638943	4500227	2577169
7km	50%	35000	2	389	5801476	652748	5104044	2731093
7km	50%	35000	2	236	3903069	538778	3286198	1986574
7km	50%	35000	2	466	3868343	494039	3345816	1902508
7km	50%	35000	2	240	4393149	523910	3804056	2012329
7km	50%	35000	2	309	5532743	621066	4860134	2504659
7km	50%	35000	2	342	6236613	708366	5466122	3023190
7km	50%	35000	2	300	4594137	588784	3967220	2036166
7km	50%	35000	2	246	5034518	636208	4348171	2656512
7km	50%	35000	2	338	4764538	581842	4137498	2410968
7km	50%	35000	2	283	4918250	616158	4261757	2157981
7km	50%	35000	2	280	5467323	670166	4744764	2911839
7km	50%	35000	2	324	5272096	563908	4673300	2339962
7km	50%	35000	2	280	5196589	593495	4558892	2809039
7km	50%	35000	2	360	5815928	670178	5079044	2718845
7km	50%	35000	2	254	3783362	506904	3218911	2055730
7km	50%	35000	2	311	4393917	561041	3791569	2243310
7km	50%	35000	2	292	4707990	610115	4026550	2491993
7km	50%	35000	2	245	4799339	585547	4182778	2522951
7km	50%	35000	2	280	5440943	656086	4721521	2473562
7km	50%	35000	2	282	5025765	630087	4327649	2872220
7km	50%	35000	2	365	5910429	646908	5223579	2575395
7km	50%	35000	2	324	4679302	626757	3994274	2385037
7km	50%	35000	2	269	5076608	672278	4342389	2360097
7km	50%	35000	2	280	4997072	590334	4360319	2527806
7km	50%	35000	2	457	5924857	680841	5197870	2687101
7km	50%	35000	2	247	5283143	579545	4640333	2514424
7km	50%	35000	2	267	4268323	551764	3659803	2090962
7km	50%	35000	2	273	4462301	552751	3872769	2166086
7km	50%	35000	2	364	5038950	589904	4365318	2373458
7km	50%	35000	2	317	5115995	583057	4499292	2512267
7km	50%	35000	2	199	3751990	515484	3182441	1950533
7km	50%	35000	2	257	5226186	658729	4500538	2723908
7km	50%	35000	2	315	4767249	613470	4094219	2364747
7km	50%	35000	2	280	4214354	498152	3662990	2053346
7km	50%	35000	2	349	4722927	595454	4076471	2373990
7km	50%	35000	2	279	5769465	642954	5077533	2443235
7km	50%	35000	2	212	4080947	511509	3514538	2082653
7km	50%	35000	2	310	4248081	555666	3653843	2209860
7km	50%	35000	2	233	4631648	607032	3997573	2211612
7km	50%	35000	2	303	5540959	677469	4805086	3033891
7km	50%	35000	2	195	5179073	606405	4508327	2571954
7km	50%	35000	2	300	5241074	582731	4605292	2497192
7km	50%	35000	2	239	4315559	568463	3686901	2274457
7km	50%	35000	2	312	4530493	576106	3916480	2277311
7km	50%	35000	2	215	4195830	510524	3611967	2146511
7km	50%	35000	2	256	4647327	550862	4049331	2343781
7km	50%	35000	2	227	4896938	555811	4280916	2368279
7km	50%	35000	2	375	4851501	567199	4215472	2573165
7km	50%	35000	2	246	4912665	604097	4262510	2369564
7km	50%	35000	2	238	4332931	584288	3707410	2234670
7km	50%	35000	2	240	3680176	492625	3157819	1910171
7km	50%	35000	2	379	6286083	666776	5569932	2797360
7km	50%	35000	2	238	4871136	610869	4198923	2492462
7km	50%	35000	2	245	5021087	592014	4380330	2464922
7km	50%	35000	2	172	4221291	537402	3618316	2101208
7km	50%	35000	2	264	4413786	553870	3804492	2114030
7km	50%	35000	2	301	4344658	577268	3716939	2263978
7km	50%	35000	2	227	3876520	524654	3315211	2352602
7km	50%	35000	2	223	5189371	678471	4452148	2401665
7km	50%	35000	2	255	3912655	515472	3367320	2018441
7km	50%	35000	2	302	4712748	612081	4048786	2451271
7km	50%	35000	2	377	4720380	596277	4072745	2605376
7km	50%	35000	2	286	4086698	509308	3518001	1851446
7km	50%	35000	2	246	3767503	492483	3244230	1731639
7km	50%	35000	2	333	3859966	481423	3321073	1873000
7km	50%	35000	2	260	4845808	621638	4157725	2213709
7km	50%	35000	2	259	4920049	598693	4250813	2522111
7km	50%	35000	2	310	4315275	514070	3760506	2140339
7km	50%	35000	2	296	5607639	641692	4913494	2621442
7km	50%	35000	2	302	5995386	646493	5307109	2918902
7km	50%	35000	2	262	5335110	672118	4609784	2525046
7km	50%	35000	2	172	3515844	462467	3003066	1986581
7km	50%	35000	2	236	4831836	628035	4139570	2515528
7km	50%	35000	2	233	4477889	576103	3822409	2337339
7km	50%	35000	2	307	4814147	526376	4229148	2435734
7km	50%	35000	2	420	6191887	665844	5447164	2884207
7km	50%	35000	2	369	5075374	592129	4442328	2467598
7km	50%	35000	2	276	5078970	655738	4364601	2680697
7km	50%	35000	2	246	4875720	624423	4192004	2521860
7km	50%	35000	2	257	4598818	564014	3978280	2310855
7km	50%	35000	2	238	4320215	589872	3691462	2084069
7km	50%	35000	2	252	5747844	647238	5048176	2642355
7km	50%	35000	2	332	5790161	678539	5073763	2753518
7km	50%	35000	2	272	3649505	475126	3136174	1760796
7km	50%	35000	2	231	4669416	628691	4004198	2314613
7km	50%	35000	2	370	4151881	546203	3570725	1993344
7km	50%	35000	2	235	4880403	629622	4190741	2330581
7km	50%	35000	2	292	4673736	565898	4066954	2428832
7km	50%	35000	2	269	4807349	571748	4184431	1977336
7km	50%	35000	2	279	4357299	591022	3720187	2132073
7km	50%	35000	2	462	4747637	561195	4141521	2396117
7km	50%	35000	2	368	4267711	515314	3718825	1919950
7km	50%	35000	2	304	5674627	617962	5003468	2722277
7km	50%	35000	2	254	4814444	588366	4137728	2615129
7km	50%	35000	2	379	4486511	581442	3861178	2340572
7km	50%	35000	2	284	4454112	574978	3839716	2267571
7km	50%	35000	2	273	5555043	659528	4793744	2618653
7km	50%	35000	2	264	4839752	615584	4177726	2271133
7km	50%	35000	2	348	5092894	602107	4426742	2293403
7km	50%	35000	2	256	4587159	559139	3984650	1917596
7km	50%	35000	2	230	4229302	556181	3621866	2039843
7km	50%	35000	2	350	4991810	615329	4308608	2262432
7km	50%	35000	2	398	5266163	626879	4605870	2600898
7km	50%	35000	2	252	4754403	604968	4101991	2122737
7km	50%	35000	2	266	6075630	667185	5338077	2656632
7km	50%	35000	2	233	4866941	588220	4247356	2206399
7km	50%	35000	2	363	5436127	636604	4708171	2516026
7km	50%	35000	2	236	4908910	584334	4225818	2370525
7km	50%	35000	2	235	4449205	533229	3873695	2093024
7km	50%	35000	2	253	5577920	687048	4815168	2585341
7km	50%	35000	2	206	4924450	620263	4258039	2509901
7km	50%	35000	2	216	4639720	598832	3984022	2431918
7km	50%	35000	2	250	4608377	560500	4003409	2612869
7km	50%	35000	2	243	4361279	505357	3765051	2068085
7km	50%	35000	2	273	5124754	620971	4436762	2502927
7km	50%	35000	2	260	4286597	524079	3716808	2093758
7km	50%	35000	2	267	5051519	649019	4358696	2494035
7km	50%	35000	2	255	4932402	616294	4265770	2459365
7km	50%	35000	2	313	6738166	716403	5948227	3173972
7km	50%	35000	2	243	5079972	602672	4421489	2255362
7km	50%	35000	2	579	5060934	568926	4447995	2313949
7km	50%	35000	2	238	5343772	634215	4684706	2431794
7km	50%	35000	2	399	4426685	559736	3825165	2409808
7km	50%	35000	2	196	5831859	661372	5114567	2654925
7km	50%	35000	2	341	5605050	657540	4908721	3038942
7km	50%	35000	2	403	4225139	555144	3598238	2702256
7km	50%	35000	2	237	3953455	542282	3368469	2092457
7km	50%	35000	2	230	3865904	473082	3352297	1989641
7km	50%	35000	2	294	4630543	602479	3980617	2244425
7km	50%	35000	2	265	4679695	618196	4016544	2343935
7km	50%	35000	2	211	4077246	529120	3507423	2006152
7km	50%	35000	2	284	4150614	534588	3574415	2261603
7km	50%	35000	2	332	3951090	527626	3390845	1928661
7km	50%	35000	2	323	4610877	554446	3984836	2389251
7km	50%	35000	2	273	4558033	564646	3952971	2368896
7km	50%	35000	2	238	5433385	650132	4738773	2588556
7km	50%	35000	2	277	4063600	522921	3495885	2045799
7km	50%	35000	2	316	6168141	670695	5451868	3070310
7km	50%	35000	2	216	4059174	534367	3473196	2070986
7km	50%	35000	2	265	4191207	531977	3609748	2149908
7km	50%	35000	2	304	5643749	679651	4921119	2765145
7km	50%	35000	2	299	4738902	586252	4093202	2454658
7km	50%	35000	2	183	4302559	588226	3663504	2189136
7km	50%	35000	2	191	5002493	599638	4338845	2318079
7km	50%	35000	2	220	4048771	538272	3473965	2003293
7km	50%	35000	2	312	6676636	791441	5837287	3245842
7km	50%	35000	2	313	5391939	607608	4740601	2898015
7km	50%	35000	2	272	4639345	603227	3997835	2363187
7km	50%	35000	2	284	3968103	537527	3388479	2188473
7km	50%	35000	2	265	4259391	539445	3680852	2241633
7km	50%	35000	2	283	4105420	518720	3543550	2205653
7km	50%	35000	2	222	3429202	448074	2939363	1717372
7km	50%	35000	2	282	5944236	678941	5184277	2886196
7km	50%	35000	2	302	5014517	618714	4357592	2294426
7km	50%	35000	2	367	6455978	735532	5669036	3362931
7km	50%	35000	2	284	6352755	677482	5567947	2844481
7km	50%	35000	2	218	3988340	529745	3426599	2006558
7km	50%	35000	2	291	4778325	590528	4135730	2404235
7km	50%	35000	2	261	5632424	686844	4874165	2558983
7km	50%	35000	2	245	4883514	624565	4215668	2470392
7km	50%	35000	2	272	5736665	650599	4983392	3310888
7km	50%	35000	2	299	4927304	572616	4297638	2163376
7km	50%	35000	2	306	6654680	734132	5824863	3266557
7km	50%	35000	2	259	5333159	674820	4596878	2840550
7km	50%	35000	2	284	5003855	579060	4385432	2534290
7km	50%	35000	2	257	3521925	483606	2991752	1835816
7km	50%	35000	2	313	4264949	551535	3665136	2045499
7km	50%	35000	2	309	5156948	603165	4496975	2800824
7km	50%	35000	2	235	4271273	561379	3670971	2260525
7km	50%	35000	2	199	4282769	535155	3699591	2302646
7km	50%	35000	2	265	4385834	523008	3823111	2183256
7km	50%	35000	2	290	4047276	543697	3450273	2179687
7km	50%	35000	2	304	4845366	553575	4221986	2278026
7km	50%	35000	2	234	4995219	626331	4331431	2433299
7km	50%	35000	2	329	4627226	584930	3987814	2151144
7km	50%	35000	2	308	4873982	612302	4195190	2278836
7km	50%	35000	2	266	4982087	570260	4370762	2278488
7km	50%	35000	2	244	4977059	594205	4323697	2489808
7km	50%	35000	2	234	4466727	601474	3816637	2254849
7km	50%	35000	2	235	5104668	679724	4370863	2646622
7km	50%	35000	2	432	4454243	584645	3819036	2302754
7km	50%	35000	2	276	4988930	611424	4328013	2480211
7km	50%	35000	2	385	4341018	547042	3752989	2112949
7km	50%	35000	2	293	4756292	593866	4081803	2377920
7km	50%	35000	2	269	4618925	616058	3933340	2287141
7km	50%	35000	2	206	4375415	571821	3754290	2313826
7km	50%	35000	2	239	4488284	608800	3849781	2189312
7km	50%	35000	2	230	3590724	485552	3071828	1591002
7km	50%	35000	2	358	4026794	496166	3484784	2015721
7km	50%	35000	2	245	5473350	736581	4640534	2666169
7km	50%	35000	2	256	3903655	506578	3350642	2106229
7km	50%	35000	2	247	5863599	668461	5127653	2546269
7km	50%	35000	2	281	4047459	513304	3471662	2173021
7km	50%	35000	2	255	5440094	651496	4718814	2784234
7km	50%	35000	2	316	5545787	698215	4774106	2867237
7km	50%	35000	2	319	3900590	512673	3353066	2124758
7km	50%	35000	2	199	3970134	542931	3391095	2175086
7km	50%	35000	2	263	4269522	500943	3720132	2103269
7km	50%	35000	2	230	4688585	556753	4090021	2067392
7km	50%	35000	2	291	4559632	534668	3978543	2188759
7km	50%	35000	2	222	4541276	555461	3946270	1951781
7km	50%	35000	2	352	4326906	564785	3693948	2304374
7km	50%	35000	2	273	4163052	518829	3597574	1942232
7km	50%	35000	2	243	4972735	556992	4364122	2215185
7km	50%	35000	2	319	6045822	761623	5217046	3152677
7km	50%	35000	2	340	4573350	529825	3992348	2180204
7km	50%	35000	2	271	6150532	683532	5392452	2721833
7km	50%	35000	2	238	5202387	663948	4479238	2556691
7km	50%	35000	2	289	3823159	479175	3304669	1998871
7km	50%	35000	2	304	5830995	648877	5127906	2889235
7km	50%	35000	2	269	5357414	625531	4672345	2898943
7km	50%	35000	2	335	5907764	696845	5164698	2918045
7km	50%	35000	2	233	5168704	627532	4455438	2590005
7km	50%	35000	2	432	4864940	623307	4181602	2429758
7km	50%	35000	2	236	3906081	500196	3368627	2185891
7km	50%	35000	2	235	4818336	633971	4113314	2651006
7km	50%	35000	2	271	4672046	610849	3998374	2390135
7km	50%	35000	2	275	4103877	543984	3484322	2077450
7km	50%	35000	2	322	5179760	619737	4513511	2140467
7km	50%	35000	2	269	5552818	660692	4825755	2881537
7km	50%	35000	2	254	4505311	538148	3925462	2377257
7km	50%	35000	2	315	5041103	632208	4358032	2354009
7km	50%	35000	2	194	3867856	471563	3340419	2048922
7km	50%	35000	2	354	6652206	730143	5851721	3196262
7km	50%	35000	2	298	5186890	632479	4511550	2346332
7km	50%	35000	2	294	5529365	703095	4750015	3002667
7km	50%	35000	2	287	5293744	602806	4649090	2559848
7km	50%	35000	2	288	4705875	564388	4082737	2179545
7km	50%	35000	2	196	4606048	600650	3972183	2452613
7km	50%	35000	2	276	4961493	624190	4279212	2177071
7km	50%	35000	2	246	5706825	669632	4972656	2900683
7km	50%	35000	2	390	6397367	725769	5627472	2924811
7km	50%	35000	2	231	4417937	583674	3792184	2260147
7km	50%	35000	2	214	5166844	604312	4511911	2628189
7km	50%	35000	2	269	4649183	580374	4018401	2431692
7km	50%	35000	2	344	5705253	659583	4978676	2727318
7km	50%	35000	2	311	4601388	605817	3961559	2206981
7km	50%	35000	2	247	4462661	523044	3868560	2000258
7km	50%	35000	2	263	5058894	562003	4438091	2290243
7km	50%	35000	2	298	4503941	585723	3884891	2276873
7km	50%	35000	2	217	4162890	537601	3562749	1870303
7km	50%	35000	2	229	4382929	528900	3810405	2093025
7km	50%	35000	2	249	6163512	696273	5411813	2825534
7km	50%	35000	2	306	4980959	590057	4345920	2363957
7km	50%	35000	2	290	4853451	660158	4135069	2747358
7km	50%	35000	2	237	4638614	579606	4001449	2108474
7km	50%	35000	2	358	4758467	614335	4110066	2376012
7km	50%	35000	2	327	4545879	579927	3918433	2242009
7km	50%	35000	2	318	6017801	664325	5278761	2928287
7km	50%	35000	2	241	4463679	552004	3883948	1935867
7km	50%	35000	2	293	4868387	583502	4242853	2133534
7km	50%	35000	2	267	4154787	508158	3586745	2032464
7km	50%	35000	2	232	5038000	634719	4350417	2513336
7km	50%	35000	2	287	5054382	639629	4365098	2414390
7km	50%	35000	2	242	5051746	674059	4321813	2520446
7km	50%	35000	2	249	3539957	466714	3043163	1845354
7km	50%	35000	2	266	5080888	629839	4385220	2614939
7km	50%	35000	2	305	4509697	557231	3884152	2368755
7km	50%	35000	2	221	5883626	672884	5171165	2634495
7km	50%	35000	2	255	5190079	558266	4591540	2408884
7km	50%	35000	2	245	5969153	667920	5248941	2531555
7km	50%	35000	2	230	6252039	762550	5417538	3010783
7km	50%	35000	2	231	4348252	563447	3733899	2233460
7km	50%	35000	2	295	5849479	679463	5099839	2885529
7km	50%	35000	2	236	4321914	541999	3696851	1978449
7km	50%	35000	2	302	4029927	446345	3550833	2218780
7km	50%	35000	2	242	4633804	565354	4033331	2218147
7km	50%	35000	2	289	4744466	612780	4087347	2481287
7km	50%	35000	2	237	4525295	548661	3927344	2584909
7km	50%	35000	2	280	5366193	647376	4640120	2805514
7km	50%	35000	2	284	4958407	629549	4271750	2422267
7km	50%	35000	2	375	4680297	578370	4004382	2448308
7km	50%	35000	2	369	4848017	563528	4225848	2283148
7km	50%	35000	2	279	3997643	551630	3398895	2462606
7km	50%	35000	2	343	6532266	703367	5753432	3035696
7km	50%	35000	2	287	5408226	589806	4768998	2479209
7km	50%	35000	2	347	5814412	668774	5096781	2887396
7km	50%	35000	2	189	3808273	487891	3282106	1861306
7km	50%	35000	2	296	4495352	556358	3878028	2149339
7km	50%	35000	2	316	3433464	441457	2940463	1905285
7km	50%	35000	2	229	5304476	632664	4616172	2581602
7km	50%	35000	2	283	5623899	624353	4948959	2858499
7km	50%	35000	2	292	3860736	483749	3337844	2033748
7km	50%	35000	2	316	4198599	516108	3646932	2343794
7km	50%	35000	2	310	4282911	551319	3691877	2129947
7km	50%	35000	2	415	4934651	585286	4290084	2363834
7km	50%	35000	2	340	5390615	649396	4685694	2893360
7km	50%	35000	2	258	4058336	565626	3429006	2529614
7km	50%	35000	2	382	5594582	634912	4899529	2769781
7km	50%	35000	2	237	4287857	557362	3689106	2104766
7km	50%	35000	2	230	4193291	533540	3622552	1982393
7km	50%	35000	2	278	5443328	630745	4763298	2612857
7km	50%	35000	2	285	5298598	660317	4589794	2415475
7km	50%	35000	2	233	5049162	597999	4373570	2443563
7km	50%	35000	2	383	4707932	618561	4045813	2349537
7km	50%	35000	2	259	4719634	593260	4079671	2143498
7km	50%	35000	2	281	4498402	576898	3863394	2077604
7km	50%	35000	2	265	4257058	554635	3660424	2111733
7km	50%	35000	2	338	4904758	617416	4236207	2252324
7km	50%	35000	2	240	4056420	522882	3489471	2004681
7km	50%	35000	2	221	4754341	635305	4055193	2430939
7km	50%	35000	2	257	5129683	565935	4513264	2765392
7km	50%	35000	2	225	4491370	579583	3860467	2069982
7km	50%	35000	2	276	3962305	552071	3374576	2344786
7km	50%	35000	2	255	5916548	617103	5249065	2813631
7km	50%	35000	2	347	6322965	700647	5519421	3339463
7km	50%	35000	2	372	5381664	565884	4755064	2665974
7km	50%	35000	2	194	4077496	530070	3503855	2030338
7km	50%	35000	2	249	4892215	552999	4292719	2542812
7km	50%	35000	2	257	4839238	618020	4172420	2487608
7km	50%	35000	2	291	5136233	618067	4434075	2789690
7km	50%	35000	2	314	5133426	582635	4506220	2503544
7km	50%	35000	2	366	6703363	731921	5898731	3139473
7km	50%	35000	2	241	4801988	574188	4182979	2371777
7km	50%	35000	2	357	5216490	545857	4613499	2646701
7km	50%	35000	2	373	5209808	577952	4548779	2298364
7km	50%	35000	2	249	4633265	577357	3973067	2550769
7km	50%	35000	2	315	6584977	716106	5803301	2820267
7km	50%	35000	2	338	5745028	612260	5071998	2627434
7km	50%	35000	2	231	5375728	665038	4637621	2680055
7km	50%	35000	2	209	3368039	441523	2882774	1810798
7km	50%	35000	2	320	4280481	533149	3705083	2000015
7km	50%	35000	2	251	4718997	550710	4111784	2328004
7km	50%	35000	2	289	3952418	514342	3394573	2124310
7km	50%	35000	2	289	4668374	581360	4044509	2102886
7km	50%	35000	2	268	5803689	651877	5082401	2666900
7km	50%	35000	2	341	5017119	627514	4347183	2305288
7km	50%	35000	2	290	5910885	646521	5209214	2553834
7km	50%	35000	2	246	4856145	587514	4224340	2616928
7km	50%	35000	2	324	5031123	578628	4403285	2674792
7km	50%	35000	2	281	4692497	586910	4061496	2476730
7km	50%	35000	2	321	4439564	530503	3874272	2066115
7km	50%	35000	2	281	4772913	600876	4116010	2468243
7km	50%	35000	2	284	4712696	551004	4123039	2475114
7km	50%	35000	2	248	4979422	625557	4315982	2546133
7km	50%	35000	2	236	5727141	669182	5002843	2592320
7km	50%	35000	2	230	5287431	595607	4639891	2546791
7km	50%	35000	2	234	4776139	592126	4149913	2491643
7km	50%	35000	2	365	6620712	688784	5880183	2846111
7km	50%	35000	2	389	6445254	700056	5671755	3116596
7km	50%	35000	2	286	4091999	538215	3493497	2039776
7km	50%	35000	2	262	4764727	600585	4121067	2201800
7km	50%	35000	2	286	4641575	555228	4035291	2336578
7km	50%	35000	2	240	4502992	544915	3890207	2202844
7km	50%	35000	2	216	3844597	515049	3289321	2157669
7km	50%	35000	2	183	4700185	621308	4034374	2375521
7km	50%	35000	2	325	5589239	646056	4869169	3080835
7km	50%	35000	2	295	5093945	580137	4465221	2536817
7km	50%	35000	2	464	4634661	608327	3982738	2253072
7km	50%	35000	2	260	4115930	517014	3538492	2251478
7km	50%	35000	2	218	3964140	526777	3414164	1990672
7km	50%	35000	2	242	4998430	635847	4320140	2327183
7km	50%	35000	2	324	4339064	567055	3714385	2513908
7km	50%	35000	2	255	5218151	608436	4549994	2291071
7km	50%	35000	2	293	4009560	484369	3457353	2233908
7km	50%	35000	2	278	4071893	506786	3518367	2024570
7km	50%	35000	2	255	6005926	737475	5202983	2738382
7km	50%	35000	2	262	5066125	640569	4361753	2451541
7km	50%	35000	2	320	4910946	620829	4237242	2563185
7km	50%	35000	2	273	4576206	619815	3906299	2390748
7km	50%	35000	2	235	4327609	547357	3742672	1972932
7km	50%	35000	2	195	4249422	542510	3660984	2094667
7km	50%	35000	2	247	3998234	532436	3436123	1799025
7km	50%	35000	2	305	5711833	641769	5019975	3035285
7km	50%	35000	2	220	4273094	551090	3673092	2245255
7km	50%	35000	2	198	4279981	556393	3679650	2229833
7km	50%	35000	2	260	4851944	625894	4158041	2509675
7km	50%	35000	2	432	6357674	708376	5585038	2782125
7km	50%	35000	2	388	5520856	651033	4804031	2679977
7km	50%	35000	2	249	3446957	447184	2969555	1991930
7km	50%	35000	2	216	4487044	515773	3937924	1970900
7km	50%	35000	2	244	3804938	525251	3236772	2262421
7km	50%	35000	2	209	4747548	594233	4063697	2685523
7km	50%	35000	2	243	4996334	597883	4352378	2327986
7km	50%	35000	2	249	4456915	590860	3814849	2270719
7km	50%	35000	2	257	5777418	656774	5042341	2693892
7km	50%	35000	2	392	5261042	568951	4641007	2391401
7km	50%	35000	2	240	3883238	503985	3342523	1824180
7km	50%	35000	2	240	2957826	388944	2525618	1608323
7km	50%	35000	2	321	5264241	595004	4626698	2357868
7km	50%	35000	2	287	4969143	630233	4278114	2622594
7km	50%	35000	2	267	4422995	558963	3802453	2118911
7km	50%	35000	2	240	5150901	587156	4507442	2317337
7km	50%	35000	2	296	5041565	636482	4353121	2518808
7km	50%	35000	2	230	4602667	608205	3937901	2239764
7km	50%	35000	2	310	6479664	661758	5756496	2682239
7km	50%	35000	2	370	5871830	704348	5100636	2862499
7km	50%	35000	2	262	5797368	645028	5078228	2860901
7km	50%	35000	2	369	4425182	563334	3810526	2167884
7km	50%	35000	2	310	5237262	607991	4566265	2598682
7km	50%	35000	2	278	4629990	571704	4009989	2430626
7km	50%	35000	2	239	4780730	612745	4105028	2383439
7km	50%	35000	2	327	5556177	638371	4859153	2587101
7km	50%	35000	2	407	4562952	562673	3932363	2312343
7km	50%	35000	2	237	4152923	528634	3575571	1916564
7km	50%	35000	2	262	4252288	571334	3605667	2551241
7km	50%	35000	2	245	4769517	583800	4143636	2302099
7km	50%	35000	2	290	4436503	538094	3849561	2164139
7km	50%	35000	2	288	4133799	523187	3563242	1919074
7km	50%	35000	2	234	4986986	568633	4371183	2308298
7km	50%	35000	2	239	3892222	498329	3354195	1888725
7km	50%	35000	2	229	5187650	661983	4473088	2543244
7km	50%	35000	2	241	3739890	506053	3180885	1951829
7km	50%	35000	2	306	6118448	663990	5387677	2913514
7km	50%	35000	2	283	5273102	677270	4538633	2709058
7km	50%	35000	2	352	3992422	486252	3461245	2014261
7km	50%	35000	2	218	4574518	590576	3947837	2141519
7km	50%	35000	2	337	4402706	598058	3761237	2334525
7km	50%	35000	2	268	4659850	558154	4024951	2024805
7km	50%	35000	2	289	5044737	665692	4333462	2365515
7km	50%	35000	2	329	5384428	673398	4668995	2658847
7km	50%	35000	2	244	5214914	564341	4579913	2594558
7km	50%	35000	2	260	4563967	544794	3981183	2140110
7km	50%	35000	2	296	4304158	519099	3751313	2275069
7km	50%	35000	2	271	4951787	686147	4182503	2665719
7km	50%	35000	2	333	4830301	607040	4176518	2295466
7km	50%	35000	2	248	4652347	576226	4022854	2292921
7km	50%	35000	2	312	6025754	688677	5286169	2832649
7km	50%	35000	2	231	4367550	544843	3769000	2045882
7km	50%	35000	2	224	3905106	502584	3369149	2172511
7km	50%	35000	2	279	4573083	569615	3955336	1919596
7km	50%	35000	2	340	4000925	511680	3438151	2142837
7km	50%	35000	2	310	5280220	701734	4537715	2727781
7km	50%	35000	2	458	4518453	533851	3939154	2175309
7km	50%	35000	2	311	5516824	624293	4823983	2900699
7km	50%	35000	2	270	4284733	544906	3689312	2226926
7km	50%	35000	2	349	4643884	537359	4043742	2132067
7km	50%	35000	2	270	4357666	554992	3749402	2087379
7km	50%	35000	2	322	4249147	523560	3688792	2156387
7km	50%	35000	2	197	4282526	514908	3718420	2215851
7km	50%	35000	2	377	6686685	711994	5882669	3076050
7km	50%	35000	2	268	5245740	648567	4540683	2592397
7km	50%	35000	2	426	5771250	654004	5033560	3159171
7km	50%	35000	2	242	4947540	628112	4261828	2592633
7km	50%	35000	2	395	3805060	463819	3292089	1948363
7km	50%	35000	2	227	5377222	624926	4701817	2522156
7km	50%	35000	2	281	5174484	680916	4445871	2883993
7km	50%	35000	2	235	4922548	620417	4249509	2333944
7km	50%	35000	2	311	6365453	710050	5595028	2903355
7km	50%	35000	2	278	5999258	740729	5189985	2974211
7km	50%	35000	2	207	4017447	532684	3437794	1917917
7km	50%	35000	2	247	4378602	559133	3746035	2239603
7km	50%	35000	2	333	6370966	726821	5586493	3063630
7km	50%	35000	2	297	4823968	626293	4155283	2234379
7km	50%	35000	2	313	5219890	622623	4537728	2277907
7km	50%	35000	2	269	4236098	546513	3615731	2125110
7km	50%	35000	2	293	5472338	667823	4744170	3056630
7km	50%	35000	2	215	5868070	699937	5091861	2774712
7km	50%	35000	2	248	4094899	493589	3553260	1884444
7km	50%	35000	2	294	4813031	614646	4150499	2322745
7km	50%	35000	2	340	4859490	626849	4172576	2360916
7km	50%	35000	2	385	4949380	604443	4298951	2648172
7km	50%	35000	2	296	5983228	693008	5226621	2684009
7km	50%	35000	2	422	4812983	560721	4205370	2547390
7km	50%	35000	2	206	3985760	539181	3412377	1883343
7km	50%	35000	2	214	4727773	621853	4032338	2355866
7km	50%	35000	2	221	4901092	625140	4226528	2427202
7km	50%	35000	2	402	4862177	544965	4274892	2398095
7km	50%	35000	2	219	4680782	564240	4075638	1998690
7km	50%	35000	2	262	5335462	685121	4585608	2698668
7km	50%	35000	2	206	4654673	609533	3991565	2423303
7km	50%	35000	2	237	4835743	592232	4185029	2126984
7km	50%	35000	2	250	5011776	632686	4334280	2504034
7km	50%	35000	2	272	4269070	553464	3662681	2136831
7km	50%	35000	2	308	6153231	670167	5436122	2809489
7km	50%	35000	2	216	4485409	598989	3853832	1972478
7km	50%	35000	2	258	4489470	555129	3896261	2113052
7km	50%	35000	2	376	5953332	681396	5224704	2953736
7km	50%	35000	2	244	3519078	486279	3002917	1726661
7km	50%	35000	2	380	4370783	567966	3768036	2199274
7km	50%	35000	2	220	5141134	588903	4496734	2583695
7km	50%	35000	2	248	5483815	624066	4806143	2482132
7km	50%	35000	2	247	4684973	552333	4059668	2182409
7km	50%	35000	2	426	5359015	588195	4714418	2764603
7km	50%	35000	2	279	3830346	514013	3267439	2216405
7km	50%	35000	2	281	4591895	588480	3971148	2067021
7km	50%	35000	2	301	4126046	503460	3572451	2143029
7km	50%	35000	2	269	4902667	602332	4241499	2279138
7km	50%	35000	2	222	4866102	592706	4216836	2091979
7km	50%	35000	2	277	4836368	553865	4248013	2606903
7km	50%	35000	2	259	3961461	509652	3401011	2014907
7km	50%	35000	2	339	5783336	616299	5130067	2696050
7km	50%	35000	2	458	4306354	558740	3705932	2201333
7km	50%	35000	2	221	6879099	786706	6032194	3141592
7km	50%	35000	2	293	5866673	697712	5091298	2984562
7km	50%	35000	2	387	5878271	640321	5177903	2696716
7km	50%	35000	2	331	5929966	646999	5201331	3349363
7km	50%	35000	2	369	5720145	711385	4920757	3075034
7km	50%	35000	2	219	4416797	562960	3818013	2192715
7km	50%	35000	2	247	5622602	687024	4885023	2555749
7km	50%	35000	2	319	4608985	569099	3984763	2192282
7km	50%	35000	2	245	5848505	687886	5104568	2977185
7km	50%	35000	2	263	5231648	564237	4572432	2368705
7km	50%	35000	2	352	5540834	630567	4864011	2488847
7km	50%	35000	2	228	5808352	640740	5112280	2648021
7km	50%	35000	2	291	5268933	615800	4594587	2345884
7km	50%	35000	2	330	3983831	518672	3415241	2037486
7km	50%	35000	2	290	4735191	554384	4127204	2013177
7km	50%	35000	2	238	5327384	642819	4619509	2651986
7km	50%	35000	2	392	5074525	562582	4436775	2299665
7km	50%	35000	2	264	4407736	539939	3809309	2123659
7km	50%	35000	2	307	4994734	616428	4299349	2460884
7km	50%	35000	2	379	5396619	721051	4604286	2933594
7km	50%	35000	2	270	5266851	555393	4670997	2541222
7km	50%	35000	2	257	4184905	548760	3578915	2044818
7km	50%	35000	2	277	5233850	632395	4545235	2672873
7km	50%	35000	2	269	4234921	561813	3625654	2225156
7km	50%	35000	2	241	6976302	800315	6114172	3048729
7km	50%	35000	2	209	3896188	488710	3351623	1992537
7km	50%	35000	2	259	5585336	669267	4877478	2772158
7km	50%	35000	2	260	4508421	580877	3874519	2337192
7km	50%	35000	2	230	4070332	532361	3497483	2201568
7km	50%	35000	2	332	7082777	759561	6230459	3189412
7km	50%	35000	2	310	5241223	625227	4547543	3141647
7km	50%	35000	2	257	5473544	638336	4788502	2552496
7km	50%	35000	2	277	5256434	659296	4561734	2443517
7km	50%	35000	2	303	5528401	622302	4835879	2725232
7km	50%	35000	2	201	3693604	499990	3166860	2201273
7km	50%	35000	2	338	6300008	695049	5537011	3086315
7km	50%	35000	2	295	4857075	624952	4186049	2210687
7km	50%	35000	2	272	4418310	585725	3771414	2127282
7km	50%	35000	2	255	5286077	613326	4613855	2481562
7km	50%	35000	2	429	6450849	711253	5668197	3456131
7km	50%	35000	2	223	5172795	645337	4465704	2436929
7km	50%	35000	2	208	5285459	662753	4570637	2774923
7km	50%	35000	2	278	4313305	574653	3671739	2117747
7km	50%	35000	2	236	4410127	526896	3854112	1977247
7km	50%	35000	2	300	5665430	604940	5009149	2279928
7km	50%	35000	2	284	5849771	696148	5098626	2951317
7km	50%	35000	2	335	4887205	625749	4217081	2895625
7km	50%	35000	2	289	4313945	579479	3695008	2166777
7km	50%	35000	2	310	4465945	544962	3889517	2190498
7km	50%	35000	2	218	5256742	638548	4555612	2250096
7km	50%	35000	2	235	4270383	552116	3683618	2286697
7km	50%	35000	2	263	5073742	710637	4308226	2845358
7km	50%	35000	2	287	5497709	633750	4812282	2531934
7km	50%	35000	2	340	5848188	651459	5148919	2784367
7km	50%	35000	2	250	4699172	614988	4036267	2633288
7km	50%	35000	2	230	4518122	570797	3915395	2021707
7km	50%	35000	2	255	5488467	594991	4835207	2598450
7km	50%	35000	2	364	4712276	599804	4059897	2475357
7km	50%	35000	2	280	3703677	456686	3200719	1826887
7km	50%	35000	2	234	5137442	599081	4481843	2336613
7km	50%	35000	2	284	5995781	651010	5290424	2730087
7km	50%	35000	2	269	4103092	532382	3519834	1940925
7km	50%	35000	2	210	4712982	573523	4087447	2401847
7km	50%	35000	2	367	4777153	579569	4145704	2006432
7km	50%	35000	2	266	5988450	719907	5212398	2960795
7km	50%	35000	2	223	5370421	653623	4659103	2633510
7km	50%	35000	2	274	4535282	549449	3923469	2109688
7km	50%	35000	2	236	5324633	635280	4635523	2503827
7km	50%	35000	2	295	5102532	659227	4356800	2424039
7km	50%	35000	2	261	4771549	570285	4139281	2265655
7km	50%	35000	2	284	4341618	573107	3721536	2130393
7km	50%	35000	2	242	4276672	575280	3656125	2287805
7km	50%	35000	2	281	3678174	496163	3116962	1826479
7km	50%	35000	2	263	5000592	556281	4394128	2371679
7km	50%	35000	2	256	4634255	635322	3927370	2433564
7km	50%	35000	2	255	4648797	589717	4024585	2199377
7km	50%	35000	2	309	5449871	605061	4772756	2746397
7km	50%	35000	2	218	4297881	527459	3713431	1896608
7km	50%	35000	2	220	4654095	618000	3978590	2514999
7km	50%	35000	2	259	3505572	449658	2978124	1810729
7km	50%	35000	2	227	5441355	658833	4725879	2635975
7km	50%	35000	2	234	4779523	593611	4145651	2058995
7km	50%	35000	2	251	4286156	543506	3692627	2185776
7km	50%	35000	2	424	5822565	691607	5068659	2803837
7km	50%	35000	2	277	6073434	733894	5272761	3066669
7km	50%	35000	2	295	4749339	569747	4134444	2472243
7km	50%	35000	2	254	4148303	488616	3607441	1813124
7km	50%	35000	2	276	4288973	568897	3680314	2007396
7km	50%	35000	2	253	4198633	507703	3658927	2359509
7km	50%	35000	2	289	4668024	606220	3992594	2339777
7km	50%	35000	2	287	4874405	638985	4196011	2390689
7km	50%	35000	2	279	5018154	554920	4401133	2519858
7km	50%	35000	2	236	4753043	586517	4127087	2424248
7km	50%	35000	2	317	5660247	613696	5002581	2694062
7km	50%	35000	2	266	5326570	645074	4637128	2578976
7km	50%	35000	2	398	6354980	750755	5531606	2931142
7km	50%	35000	2	281	4830335	655268	4110326	2541581
7km	50%	35000	2	185	4739872	596966	4089684	2341898
7km	50%	35000	2	431	5620752	685195	4866512	3006513
7km	50%	35000	2	329	5024711	555642	4412790	2601004
7km	50%	35000	2	282	4912401	614969	4239068	2419103
7km	50%	35000	2	208	4420971	519895	3861927	1923261
7km	50%	35000	2	208	4699630	611249	4032266	2491856
7km	50%	35000	2	261	4562104	603592	3904307	2134757
7km	50%	35000	2	261	3884343	499087	3303574	2299062
7km	50%	35000	2	220	4535955	521159	3979730	2216950
7km	50%	35000	2	323	5888291	637671	5194130	2773859
7km	50%	35000	2	240	4932573	614434	4243185	2636535
7km	50%	35000	2	345	6058912	680595	5322134	2752492
7km	50%	35000	2	281	6358022	700013	5539857	2845999
7km	50%	35000	2	384	4834777	595154	4192896	2258227
7km	50%	35000	2	279	6275322	721443	5501508	2981277
7km	50%	35000	2	283	4562995	545111	3964864	2285303
7km	50%	35000	2	249	4962289	646685	4272854	2366393
7km	50%	35000	2	268	4689707	600260	4020467	2148520
7km	50%	35000	2	321	4449002	565957	3820558	2260882
7km	50%	35000	2	272	4854419	585486	4207245	2483440
7km	50%	35000	2	261	4076076	492670	3550181	1806437
7km	50%	35000	2	245	6163496	639793	5475365	2561809
7km	50%	35000	2	263	5685647	629606	4998162	2816269
7km	50%	35000	2	288	4553053	635498	3870134	2399214
7km	50%	35000	2	431	5362546	701526	4589298	2979513
7km	50%	35000	2	232	4795237	576641	4169338	2228147
7km	50%	35000	2	408	6143094	707467	5321086	2925084
7km	50%	35000	2	225	4047078	508718	3455946	1989358
7km	50%	35000	2	249	4979718	620366	4309781	2333322
7km	50%	35000	2	329	5117485	604240	4465061	2514055
7km	50%	35000	2	267	4782424	594110	4142489	2232396
7km	50%	35000	2	330	5178773	650769	4493607	2573938
7km	50%	35000	2	377	5423109	634811	4734261	2844558
7km	50%	35000	2	228	4062867	529858	3468620	2131459
7km	50%	35000	2	294	4295488	528284	3695187	2139446
7km	50%	35000	2	294	5026983	654881	4307801	2521238
7km	50%	35000	2	265	4878268	598934	4229119	2506756
7km	50%	35000	2	280	3923867	475878	3411376	1874005
7km	50%	35000	2	273	4615705	571985	3964315	2251565
7km	50%	35000	2	248	4606132	558530	4003127	2318215
7km	50%	35000	2	204	4107762	510319	3525489	2050885
7km	50%	35000	2	274	4709950	600308	4055942	2496573
7km	50%	35000	2	314	6774633	767393	5937861	3347360
7km	50%	35000	2	231	4109135	522981	3529221	1898999
7km	50%	35000	2	387	5811326	627441	5142135	2558037
7km	50%	35000	2	222	3898451	524242	3325144	1983411
7km	50%	35000	2	333	4513809	569268	3876246	2310445
7km	50%	35000	2	269	4679282	553971	4080442	2314138
7km	50%	35000	2	219	4560492	598789	3885326	2290512
7km	50%	35000	2	379	4424369	528439	3851171	2132752
7km	50%	35000	2	276	4933447	573732	4305284	2640874
7km	50%	35000	2	531	5140341	608214	4460331	2554954
7km	50%	35000	2	348	4201852	509431	3637818	1876211
7km	50%	35000	2	247	4994643	558778	4388933	2424883
7km	50%	35000	2	386	5968484	653402	5255185	3076110
7km	50%	35000	2	214	4660992	602691	4017046	2430981
7km	50%	35000	2	217	3993703	544478	3424069	2034828
7km	50%	35000	2	257	5557230	696902	4777860	2868536
7km	50%	35000	2	305	3955721	479834	3442513	2059414
7km	50%	35000	2	304	5052134	566537	4442469	2400602
7km	50%	35000	2	328	5390700	640548	4700194	2758773
7km	50%	35000	2	258	4884271	608906	4231849	2404616
7km	50%	35000	2	284	4716782	607007	4046381	2285734
7km	50%	35000	2	292	3927632	486201	3404394	1944785
7km	50%	35000	2	311	4720807	578523	4100778	2222915
7km	50%	35000	2	360	3796797	482599	3267885	2172316
7km	50%	35000	2	211	4135303	502929	3572410	1963907
7km	50%	35000	2	250	4583189	565126	3963294	2295483
7km	50%	35000	2	246	4651703	573478	4027846	2626793
7km	50%	35000	2	211	4491029	564562	3851064	2270851
7km	50%	35000	2	225	4705199	599078	4052588	2278729
7km	50%	35000	2	210	4160532	581618	3535403	2176642
7km	50%	35000	2	208	3691132	494171	3172703	1804354
7km	50%	35000	2	225	4796629	623301	4135329	2494398
7km	50%	35000	2	312	3506162	462360	3014771	2133540
7km	50%	35000	2	277	5622828	605274	4973051	2546077
7km	50%	35000	2	282	4702466	617872	4028654	2577490
7km	50%	35000	2	254	5478545	579417	4836664	2410949
7km	50%	35000	2	265	4563496	578354	3928661	2161629
7km	50%	35000	2	338	5055554	650353	4315255	2410174
7km	50%	35000	2	240	4184474	521414	3617185	1982517
7km	50%	35000	2	301	4966148	622845	4286678	2276194
7km	50%	35000	2	274	4586329	567982	3978443	2093396
7km	50%	35000	2	307	5485267	577970	4853757	2552692
7km	50%	35000	2	381	5220745	642156	4505154	2754673
7km	50%	35000	2	387	6361116	726129	5575998	3014638
7km	50%	35000	2	229	4400550	556810	3773817	2131958
7km	50%	35000	2	274	6173953	633227	5446508	2900831
7km	50%	35000	2	260	5636710	658255	4933122	2925214
7km	50%	35000	2	368	5387621	590087	4752328	2562262
7km	50%	35000	2	272	4532712	590893	3891901	2397184
7km	50%	35000	2	404	5106647	642147	4413731	2432624
7km	50%	35000	2	240	4665106	543069	4073090	2199715
7km	50%	35000	2	246	4055301	520395	3490205	1946854
7km	50%	35000	2	257	4561765	595810	3927585	2219121
7km	50%	35000	2	195	4038027	524129	3480792	2001462
7km	50%	35000	2	353	4497374	553775	3873849	2200874
7km	50%	35000	2	294	4652035	602325	4003678	2433413
7km	50%	35000	2	313	4737241	633844	4023251	2770659
7km	50%	35000	2	303	7275521	808925	6398980	3545377
7km	50%	35000	2	281	3965406	518968	3395648	1909881
7km	50%	35000	2	391	4083603	533344	3505873	2065582
7km	50%	35000	2	239	5341620	697664	4555224	2633548
7km	50%	35000	2	311	4387631	568297	3759254	2351546
7km	50%	35000	2	228	4565904	611736	3891925	2519042
7km	50%	35000	2	313	4939452	663425	4228127	2462136
7km	50%	35000	2	262	5245441	647397	4539356	2782003
7km	50%	35000	2	519	6896133	721073	6118874	3090633
7km	50%	35000	2	270	4730664	586434	4107794	2298787
7km	50%	35000	2	360	6026196	706430	5251021	2722339
7km	50%	35000	2	213	5423844	666199	4695073	2566753
7km	50%	35000	2	273	4170786	537249	3580648	2233777
7km	50%	35000	2	329	4811290	558584	4217616	2237817
7km	50%	35000	2	391	3840462	523293	3264088	2039411
7km	50%	35000	2	344	6721850	746978	5904560	3361157
7km	50%	35000	2	237	4572349	588025	3949300	2518243
7km	50%	35000	2	300	4157069	533572	3591475	1904866
7km	50%	35000	2	449	4807489	573171	4186822	2909868
7km	50%	35000	2	341	6100621	736453	5286065	3305770
7km	50%	35000	2	262	4254477	575015	3619943	2530527
7km	50%	35000	2	284	4377274	542510	3790782	2076820
7km	50%	35000	2	511	4504071	507026	3954382	2305472
7km	50%	35000	2	261	4796960	584747	4160549	2359021
7km	50%	35000	2	257	5512839	604815	4837992	2622397
7km	50%	35000	2	198	4311375	572320	3686152	2149186
7km	50%	35000	2	253	3905087	522017	3355189	1959002
7km	50%	35000	2	235	5623240	636709	4890125	2606592
7km	50%	35000	2	269	4383137	552039	3800587	2029691
7km	50%	35000	2	244	5041607	669892	4329194	2424525
7km	50%	35000	2	235	4424578	582931	3779399	2261337
7km	50%	35000	2	286	4828910	565534	4226043	2079007
7km	50%	35000	2	336	5936667	672909	5207716	2851123
7km	50%	35000	2	374	6043931	671900	5292003	2732846
7km	50%	35000	2	360	6118377	659703	5406575	2989913
7km	50%	35000	2	324	5255046	607317	4609629	2531660
7km	50%	35000	2	225	4000017	528482	3427268	2292384
7km	50%	35000	2	286	5569331	673657	4844735	2631463
7km	50%	35000	2	277	5161927	641913	4452817	2512360
7km	50%	35000	2	221	3791690	484327	3260201	1981359
7km	50%	35000	2	296	3686050	482499	3164652	1909018
7km	50%	35000	2	289	5901052	680097	5155340	3078318
7km	50%	35000	2	274	4388247	547593	3783381	1971776
7km	50%	35000	2	281	4009274	482291	3493438	1999827
7km	50%	35000	2	248	4008953	494485	3465173	2471417
7km	50%	35000	2	255	5469227	613149	4811299	2686147
7km	50%	35000	2	223	5824663	667151	5065414	3019976
7km	50%	35000	2	227	4751549	610482	4108778	2213342
7km	50%	35000	2	297	5109862	565380	4484532	2449091
7km	50%	35000	2	350	5290268	667260	4557696	2551450
7km	50%	35000	2	471	5577507	635866	4903278	2460969
7km	50%	35000	2	283	4930868	640732	4241774	2360738
7km	50%	35000	2	363	5661708	679288	4898465	2803683
7km	50%	35000	2	262	3888377	547999	3292319	2142138
7km	50%	35000	2	273	5923231	690075	5169574	2788112
7km	50%	35000	2	248	3630997	480771	3120590	1885428
7km	50%	35000	2	266	4232604	554780	3611609	2170870
7km	50%	35000	2	261	5964611	657514	5230160	2857564
7km	50%	35000	2	322	4046459	497860	3500331	2154578
7km	50%	35000	2	240	3765503	440322	3286605	1933436
7km	50%	35000	2	314	5780112	697911	5037249	2823948
7km	50%	35000	2	218	4388120	558716	3783925	2149109
7km	50%	35000	2	260	5832682	611953	5140252	2681394
7km	50%	35000	2	258	5068746	614408	4380282	2645485
7km	50%	35000	2	237	5809876	709452	5048171	2959712
7km	50%	35000	2	272	3940343	516725	3379847	2152782
7km	50%	35000	2	255	4398331	566957	3757743	2168529
7km	50%	35000	2	246	5466341	669363	4719995	2765593
7km	50%	35000	2	389	5299579	641137	4575436	2405447
7km	50%	35000	2	246	4409970	551712	3823792	1969586
7km	50%	35000	2	252	4511828	564259	3898501	2146489
7km	50%	35000	2	211	4480280	558589	3882794	2606775
7km	50%	35000	2	353	5383253	607171	4719772	2824064
7km	50%	35000	2	279	4754850	587124	4087207	2422712
7km	50%	35000	2	203	5472030	705804	4712036	2777642
7km	50%	35000	2	409	4642232	613280	3956553	2231067
7km	50%	35000	2	279	5530974	639339	4837822	2886549
7km	50%	35000	2	275	4417196	536338	3834696	2033334
7km	50%	35000	2	281	4688214	590068	4041803	2229828
7km	50%	35000	2	223	3874454	498070	3317779	1839704
7km	50%	35000	2	312	4478859	485425	3952472	2103739
7km	50%	35000	2	345	6091621	686073	5352848	2873826
7km	50%	35000	2	291	4024536	555765	3418045	2277237
7km	50%	35000	2	193	4224150	534146	3644221	2054717
7km	50%	35000	2	320	6361918	750370	5525932	3127821
7km	50%	35000	2	299	6226526	682949	5485232	2864496
7km	50%	35000	2	281	4872314	615197	4210302	2523255
7km	50%	35000	2	264	4307339	549385	3717500	1791084
7km	50%	35000	2	223	3827130	525943	3271051	1981183
7km	50%	35000	2	283	4221073	551235	3632399	2241718
7km	50%	35000	2	249	5009980	597344	4354101	2554781
7km	50%	35000	2	364	6255627	685139	5444988	3089731
7km	50%	35000	2	229	7176299	814691	6270095	3372470
7km	50%	35000	2	439	5749156	657625	5024764	2667997
7km	50%	35000	2	381	4382238	573497	3764346	2290687
7km	50%	35000	2	272	4528299	542056	3927202	1983288
7km	50%	35000	2	207	4044434	492869	3503059	1804725
7km	50%	35000	2	280	5051816	656540	4300529	2250162
7km	50%	35000	2	270	5420228	694848	4663031	2460316
7km	50%	35000	2	252	4001390	552133	3396957	2364575
7km	50%	35000	2	353	4963967	607356	4315195	2433005
7km	50%	35000	2	417	4421264	578716	3795072	2247442
7km	50%	35000	2	263	4715922	579236	4093193	2163755
7km	50%	35000	2	331	5316103	605506	4657159	2698029
7km	50%	35000	2	319	6101562	665870	5397682	3010939
7km	50%	35000	2	254	5941636	701541	5179856	2889606
7km	50%	35000	2	247	5212820	654833	4477217	3014911
7km	50%	35000	2	318	5905808	645699	5201361	2472507
7km	50%	35000	2	240	6445333	706173	5666588	2837699
7km	50%	35000	2	317	5482730	630334	4793284	2872131
7km	50%	35000	2	303	4276593	532233	3691130	2170494
7km	50%	35000	2	251	5051041	633589	4360100	2356363
7km	50%	35000	2	266	4484328	594024	3850724	2518860
7km	50%	35000	2	270	6308894	686172	5566246	3065353
7km	50%	35000	2	254	4786862	596184	4135140	2257045
7km	50%	35000	2	331	5218039	659213	4515368	2494016
7km	50%	35000	2	379	4658152	552054	4038745	2053214
7km	50%	35000	2	304	5364509	622778	4682638	2868065
7km	50%	35000	2	263	4734715	576143	4097622	2339457
7km	50%	35000	2	271	6421153	711657	5640770	3133852
7km	50%	35000	2	227	4321598	524024	3747143	2288812
7km	50%	35000	2	441	5098620	628654	4429895	2561761
7km	50%	35000	2	300	4424288	574925	3802079	2189204
7km	50%	35000	2	389	4338574	544401	3764501	2274986
7km	50%	35000	2	271	4203971	541651	3613888	2080921
7km	50%	35000	2	290	3729336	468516	3202109	1846765
7km	50%	35000	2	275	4836010	598128	4168649	2391691
7km	50%	35000	2	260	4624249	550992	4028156	2037257
7km	50%	35000	2	212	4678110	634352	3984545	2426909
7km	50%	35000	2	237	4862501	624164	4196095	2381873
7km	50%	35000	2	259	4022182	500864	3460193	2018142
7km	50%	35000	2	187	5968343	654750	5251209	2603378
7km	50%	35000	2	478	5428393	731963	4614468	2984619
7km	50%	35000	2	353	4418004	535500	3835599	2353517
7km	50%	35000	2	193	4574003	605451	3902957	2187758
7km	50%	35000	2	289	4953390	655271	4229732	2514660
7km	50%	35000	2	401	4956428	624315	4275491	2485005
7km	50%	35000	2	327	5921672	619769	5234523	2951095
7km	50%	35000	2	370	5390787	655774	4693276	2280162
7km	50%	35000	2	237	4200945	553220	3588428	2131192
7km	50%	35000	2	268	4699791	610241	4042437	2088685
7km	50%	35000	2	271	3960040	533767	3392974	2157452
7km	50%	35000	2	377	5701719	701624	4908503	3242181
7km	50%	35000	2	307	4613906	582307	3986287	2321836
7km	50%	35000	2	352	4812698	617540	4139113	2403207
7km	50%	35000	2	262	5425362	661315	4670580	2643134
7km	50%	35000	2	247	4314940	563696	3688199	2111951
7km	50%	35000	2	230	4552164	544962	3944315	2103945
7km	50%	35000	2	232	5925890	671442	5208606	2584233
7km	50%	35000	2	261	6447705	754065	5633395	3095323
7km	50%	35000	2	370	3962331	540929	3392490	2197027
7km	50%	35000	2	286	5995089	711237	5246310	2918331
7km	50%	35000	2	270	4438652	597254	3795967	2166449
7km	50%	35000	2	243	5164960	666947	4430147	2350212
7km	50%	35000	2	278	4602629	545722	3990606	2355835
7km	50%	35000	2	279	4327881	541278	3745445	2095639
7km	50%	35000	2	272	4765838	608717	4107622	2456297
7km	50%	35000	2	332	4977660	615191	4296602	2469410
7km	50%	35000	2	203	4009261	487245	3487974	1901452
7km	50%	35000	2	282	5845011	627753	5166919	2740905
7km	50%	35000	2	213	3960336	547130	3360008	2116340
7km	50%	35000	2	260	4336550	538710	3748638	1989967
7km	50%	35000	2	274	5565421	614691	4869310	2609850
7km	50%	35000	2	315	3702174	492617	3178703	1837037
7km	50%	35000	2	292	5393436	584626	4733284	2467412
7km	50%	35000	2	292	5080789	654434	4359382	2502905
7km	50%	35000	2	309	5006666	607904	4329449	2535813
7km	50%	35000	2	290	4723871	573335	4078836	2445212
7km	50%	35000	2	203	4350721	554365	3747283	2154284
7km	50%	35000	2	273	5062654	587888	4400305	2511891
7km	50%	35000	2	312	5531812	660972	4798202	2672210
7km	50%	35000	2	249	4658502	602274	4019435	2442066
7km	50%	35000	2	304	4553272	579687	3908097	2137952
7km	50%	35000	2	275	4648276	590922	3966840	2529397
7km	50%	35000	2	382	4513902	578312	3909122	2339643
7km	50%	35000	2	510	3845136	501163	3305584	2196590
7km	50%	35000	2	285	5813754	674995	5081204	2754410
7km	50%	35000	2	340	4498468	589501	3865029	2430192
7km	50%	35000	2	252	4985428	607633	4341755	2528546
7km	50%	35000	2	217	5478624	673317	4704406	2660966
7km	50%	35000	2	294	4688703	575837	4052336	2128550
7km	50%	35000	2	212	4775189	577577	4128444	2139747
7km	50%	35000	2	280	4534213	578177	3910597	2255712
7km	50%	35000	2	247	4917064	598177	4245635	2434118
7km	50%	35000	2	247	4570229	581993	3960932	2150507
7km	50%	35000	2	302	4484401	559834	3881772	2191351
7km	50%	35000	2	279	4345751	550423	3713736	2071699
7km	50%	35000	2	291	4373890	529113	3790101	2157506
7km	50%	35000	2	321	5649775	692938	4886930	3023895
7km	50%	35000	2	257	4613668	569351	3990527	2122197
7km	50%	35000	2	385	4908077	603586	4228733	2977853
7km	50%	35000	2	316	4696376	633063	4015715	2468582
7km	50%	35000	2	306	4998728	657576	4294502	2688138
7km	50%	35000	2	315	5172703	639760	4458886	3171483
7km	50%	35000	2	277	5351767	630146	4672214	2637228
7km	50%	35000	2	315	5147620	638866	4456498	2687876
7km	50%	35000	2	213	4486970	562977	3887001	2306110
7km	50%	35000	2	208	4807371	609328	4155671	2248664
7km	50%	35000	2	398	4653781	556864	4024438	2458040
7km	50%	35000	2	270	5147067	573859	4529329	2443180
7km	50%	35000	2	213	4569607	584304	3904217	2185343
7km	50%	35000	2	295	5022586	620629	4339810	2394818
7km	50%	35000	2	221	4539255	632229	3845975	2671721
7km	50%	35000	2	281	5889134	661418	5182896	2694028
7km	50%	35000	2	208	4406258	563597	3780211	2043113
7km	50%	35000	2	255	3990648	502371	3441939	1949993
7km	50%	35000	2	208	4308365	558437	3696207	2221242
7km	50%	35000	2	346	6309961	656967	5602054	2714150
7km	50%	35000	2	261	3990526	500869	3437931	2030406
7km	50%	35000	2	378	5736743	737909	4949536	2855970
7km	50%	35000	2	274	4990061	561711	4336946	2350801
7km	50%	35000	2	320	5006372	567429	4383229	2630802
7km	50%	35000	2	227	4775028	640304	4088302	2568031
7km	50%	35000	2	241	4195105	570917	3567952	2330916
7km	50%	35000	2	202	4662620	595298	4016716	2248073
7km	50%	35000	2	373	5743887	636702	5061285	2859641
7km	50%	35000	2	263	4828259	635749	4124160	2786049
7km	50%	35000	2	379	4740675	609274	4080790	2317754
7km	50%	35000	2	367	5283257	565931	4657384	2444663
7km	50%	35000	2	246	3950540	490877	3423209	2036502
7km	50%	35000	2	192	5130379	627848	4449456	2252831
7km	50%	35000	2	252	4303370	540273	3709930	2105271
7km	50%	35000	2	251	4226149	524080	3645689	2006103
7km	50%	35000	2	226	4633897	604823	3983177	2114699
7km	50%	35000	2	262	6620146	764760	5786996	3130311
7km	50%	35000	2	238	4495612	553338	3899513	2076335
7km	50%	35000	2	246	4845325	539001	4243426	2169706
7km	50%	35000	2	281	4285008	583564	3634749	2441671
7km	50%	35000	2	278	5029032	616838	4371283	2331346
7km	50%	35000	2	353	4867713	600365	4180495	2318741
7km	50%	35000	2	346	5148739	587883	4509826	2708928
7km	50%	35000	2	293	3813235	498986	3268959	2054641
7km	50%	35000	2	309	5065204	577213	4434430	2504543
7km	50%	35000	2	234	4699283	607287	4041874	2097634
7km	50%	35000	2	389	5353504	680597	4621888	2696629
7km	50%	35000	2	308	5117701	621705	4455705	2802246
7km	50%	35000	2	333	4782239	614357	4106511	2421152
7km	50%	35000	2	237	6096948	708691	5345331	2889148
7km	50%	35000	2	341	5307268	671743	4585243	2663987
7km	50%	35000	2	230	4200379	534622	3619274	2067831
7km	50%	35000	2	313	5895814	696977	5144255	2703262
7km	50%	35000	2	274	4723086	560922	4106765	2417127
7km	50%	35000	2	262	4415914	556877	3809733	2181395
7km	50%	35000	2	211	4706346	585289	4057216	2106641
7km	50%	35000	2	336	7333396	855684	6396744	3342677
7km	50%	35000	2	257	4567775	598549	3907835	2253843
7km	50%	35000	2	240	5538016	683787	4779458	2887852
7km	50%	35000	2	287	4805781	617456	4121046	2410523
7km	50%	35000	2	290	4407725	553150	3807155	2104449
7km	50%	35000	2	273	4776899	617242	4104512	2182748
7km	50%	35000	2	268	5485120	668172	4708704	2804307
7km	50%	35000	2	316	4390585	588863	3741231	2155784
7km	50%	35000	2	252	5185177	599986	4536066	2505238
7km	50%	35000	2	256	5836689	677678	5066165	2817307
7km	50%	35000	2	262	5064181	608404	4405864	2084026
7km	50%	35000	2	225	5539870	610298	4893893	2629570
7km	50%	35000	2	256	4659493	572622	4022920	2250203
7km	50%	35000	2	282	4765936	606191	4096116	2226140
7km	50%	35000	2	246	4584042	542237	3999581	2138111
7km	50%	35000	2	297	5373205	686201	4611009	2551767
7km	50%	35000	2	236	4269734	558938	3672710	2284978
7km	50%	35000	2	238	4508138	601325	3880692	2481901
7km	50%	35000	2	354	5899266	616365	5219865	2937452
7km	50%	35000	2	364	5351759	577205	4721360	2525227
7km	50%	35000	2	359	4488413	504548	3935699	2555371
7km	50%	35000	2	168	4803087	623210	4105300	2371933
7km	50%	35000	2	195	4673427	566747	4054009	2210997
7km	50%	35000	2	303	6770975	742243	5926673	3041714
7km	50%	35000	2	270	5076193	619190	4395771	2302234
7km	50%	35000	2	285	4352378	552113	3722752	2320163
7km	50%	35000	2	325	5870582	643687	5179874	2755281
7km	50%	35000	2	410	4060372	518984	3513320	2160640
7km	50%	35000	2	254	4453967	579195	3827678	2140426
7km	50%	35000	2	281	6348047	675191	5627395	2767015
7km	50%	35000	2	348	4440378	585349	3803280	2340786
7km	50%	35000	2	533	5182499	609176	4515589	2946599
7km	50%	35000	2	185	4214469	559521	3606266	2033963
7km	50%	35000	2	242	4269905	542279	3682734	1953882
7km	50%	35000	2	286	4507335	595284	3849817	2555375
7km	50%	35000	2	324	4974329	575293	4337920	2683172
7km	50%	35000	2	275	4185591	554249	3577588	2039357
7km	50%	35000	2	226	3868945	487972	3336196	1874599
7km	50%	35000	2	350	4533456	557408	3944529	2108486
7km	50%	35000	2	255	4988143	642832	4284974	2426757
7km	50%	35000	2	247	4288405	519533	3715709	2161715
7km	50%	35000	2	318	3752538	497772	3219138	2067778
7km	50%	35000	2	309	6511727	687682	5780844	3045591
7km	50%	35000	2	311	4315280	552604	3729152	2193939
7km	50%	35000	2	387	4460538	561263	3844097	2257745
7km	50%	35000	2	301	4880074	557011	4278163	2385249
7km	50%	35000	2	237	4995873	621268	4316739	2597228
7km	50%	35000	2	253	4129244	527739	3563372	2161895
7km	50%	35000	2	287	5077591	544103	4465126	2746068
7km	50%	35000	2	268	4101190	516947	3512215	1933026
7km	50%	35000	2	238	4530853	586795	3887353	2310847
7km	50%	35000	2	318	4107472	544723	3520128	2181837
7km	50%	35000	2	334	5772399	642084	5065813	2455234
7km	50%	35000	2	372	5458873	575043	4835251	2895082
7km	50%	35000	2	261	6321263	706752	5560932	2812359
7km	50%	35000	2	352	5935307	639236	5221252	3053529
7km	50%	35000	2	302	4627033	571942	3999031	2284714
7km	50%	35000	2	350	5788379	753058	4980323	2703877
7km	50%	35000	2	287	6101197	673855	5364471	2925751
7km	50%	35000	2	292	5847339	655316	5120258	2467993
7km	50%	35000	2	234	4126876	536679	3531606	2081692
7km	50%	35000	2	345	4538803	550790	3951240	2291271
7km	50%	35000	2	220	4542209	568160	3918423	2258205
7km	50%	35000	2	346	5451274	594037	4816246	2592927
7km	50%	35000	2	268	4930455	532266	4360980	2219607
7km	50%	35000	2	302	4472566	594084	3824226	2175849
7km	50%	35000	2	239	3762761	508742	3223677	1956186
7km	50%	35000	2	272	4790583	592986	4167810	2232241
7km	50%	35000	2	296	5061491	612613	4394668	2632391
7km	50%	35000	2	216	4582441	576857	3960248	2181783
7km	50%	35000	2	296	6452163	727851	5630644	3083385
7km	50%	35000	2	302	4346279	502158	3774233	2447015
7km	50%	35000	2	271	4861105	612622	4175115	2251852
7km	50%	35000	2	255	3876736	513327	3334047	1885780
7km	50%	35000	2	436	5709273	625831	5026038	2793446
7km	50%	35000	2	232	4585756	560586	3974580	2248057
7km	50%	35000	2	227	4362676	530657	3784378	2049042
7km	50%	35000	2	327	6572824	779617	5708809	3187077
7km	50%	35000	2	423	4874159	642102	4156738	2368772
7km	50%	35000	2	213	4831922	641398	4141512	2517289
7km	50%	35000	2	337	5127670	682169	4371687	2684301
7km	50%	35000	2	198	3685891	496035	3161933	2072246
7km	50%	35000	2	266	6207240	745451	5409871	2998882
7km	50%	35000	2	302	4881903	586244	4251395	2652375
7km	50%	35000	2	369	4246401	534313	3668642	1817232
7km	50%	35000	2	288	5518239	675697	4793506	3168609
7km	50%	35000	2	281	5406670	574570	4781760	2679504
7km	50%	35000	2	336	4577157	589660	3921356	2401933
7km	50%	35000	2	245	4682140	596098	4042984	2290238
7km	50%	35000	2	247	3891193	513438	3331172	1816219
7km	50%	35000	2	208	4553390	586504	3915619	2077576
7km	50%	35000	2	293	5471912	631949	4771822	2449068
7km	50%	35000	2	327	3953281	513172	3380074	1929925
7km	50%	35000	2	305	3664197	486366	3138588	2045040
7km	50%	35000	2	327	5586833	663723	4858727	2484119
7km	50%	35000	2	398	4113529	558751	3518621	2049168
7km	50%	35000	2	235	4983485	593521	4342661	2319572
7km	50%	35000	2	229	4742600	581844	4105714	2051969
7km	50%	35000	2	452	4355604	563193	3744707	2191709
7km	50%	35000	2	334	6114613	609287	5427795	2937251
7km	50%	35000	2	316	3856075	500963	3295820	1849407
7km	50%	35000	2	243	6345462	677007	5609979	3171232
7km	50%	35000	2	253	6607665	740975	5803196	3167659
7km	50%	35000	2	331	5740879	702386	4968558	2928849
7km	50%	35000	2	287	4649550	577137	4029560	1979172
7km	50%	35000	2	278	5360396	631104	4689083	2344968
7km	50%	35000	2	251	4321325	531984	3736081	1796495
7km	50%	35000	2	268	4458560	546455	3872647	2135307
7km	50%	35000	2	271	4178493	575630	3551311	2033177
7km	50%	35000	2	269	5788294	675157	5060805	3105501
7km	50%	35000	2	232	4255097	540591	3668442	2176054
7km	50%	35000	2	257	5767854	683964	5006942	3166841
7km	50%	35000	2	356	5260831	636001	4565580	2886229
7km	50%	35000	2	237	4604009	559097	3990816	2060538
7km	50%	35000	2	331	4671593	620996	3989071	2410536
7km	50%	35000	2	449	5027361	578976	4404785	2485367
7km	50%	35000	2	288	4845927	559303	4234443	2314983
7km	50%	35000	2	252	4702685	611107	4047194	2430623
7km	50%	35000	2	427	5156616	645361	4461860	2707529
7km	50%	35000	2	312	5515941	630460	4820570	3013318
7km	50%	35000	2	517	5834441	641385	5108154	2703098
7km	50%	35000	2	278	4090981	512611	3502561	2323434
7km	50%	35000	2	269	4456491	554203	3824999	2220929
7km	50%	35000	2	227	4571336	532011	3972562	2140372
7km	50%	35000	2	225	5334983	645363	4621743	2801823
7km	50%	35000	2	322	7013140	750784	6191044	3288790
7km	50%	35000	2	269	4245052	565788	3637426	2079287
7km	50%	35000	2	276	5381560	627575	4705032	2700344
7km	50%	35000	2	342	5964730	720935	5157652	3047571
7km	50%	35000	2	334	4000674	513481	3440318	2175311
7km	50%	35000	2	309	6342354	688078	5617662	2883102
7km	50%	35000	2	281	4522110	594251	3872144	2253627
7km	50%	35000	2	353	5980731	675711	5212295	3265219
7km	50%	35000	2	279	4001555	537693	3425257	2064492
7km	50%	35000	2	254	4614725	599717	3952930	2258972
7km	50%	35000	2	268	5684171	671950	4963868	2978045
7km	50%	35000	2	307	3905859	485177	3376234	1936330
7km	50%	35000	2	256	3718304	513686	3172902	2051463
7km	50%	35000	2	223	3808062	492748	3265504	1983955
7km	50%	35000	2	260	5200449	684031	4468211	2795416
7km	50%	35000	2	352	4129293	511436	3576988	1774902
7km	50%	35000	2	251	4078632	519917	3522075	2062997
7km	50%	35000	2	325	5756740	676992	5025493	2839087
7km	50%	35000	2	329	4776364	586907	4125806	2772010
7km	50%	35000	2	340	4819456	528594	4249042	2268743
7km	50%	35000	2	302	4519505	607764	3859560	2685063
7km	50%	35000	2	373	4981396	644537	4284167	2714495
7km	50%	35000	2	332	4185247	555845	3578449	2473411
7km	50%	35000	2	283	5469953	682595	4718987	2435242
7km	50%	35000	2	383	4894742	586730	4242454	2323164
7km	50%	35000	2	335	4974809	601257	4321888	2707651
7km	50%	35000	2	265	4327570	543421	3738450	1975757
7km	50%	35000	2	296	3709861	469295	3193463	2045641
7km	50%	35000	2	239	4956083	567251	4347403	2464365
7km	50%	35000	2	320	5568523	622301	4900420	2571228
7km	50%	35000	2	190	5014484	621340	4365285	2471667
7km	50%	35000	2	249	6284894	704253	5522764	2772359
7km	50%	35000	2	217	4298554	496867	3762938	2007309
7km	50%	35000	2	245	4525243	575321	3894426	2091718
7km	50%	35000	2	264	4808682	628815	4125247	2490868
7km	50%	35000	2	304	6177054	701908	5414525	2917686
7km	50%	35000	2	322	4385882	561510	3741448	2182515
7km	50%	35000	2	215	5474511	671310	4731671	2422799
7km	50%	35000	2	296	4382346	620127	3710099	2552106
7km	50%	35000	2	352	5125308	586766	4475847	2576851
7km	50%	35000	2	259	4301155	529226	3713300	2228691
7km	50%	35000	2	374	4975406	646267	4285862	2536896
7km	50%	35000	2	256	5172864	594759	4523123	2647965
7km	50%	35000	2	336	4417172	570185	3783932	2160287
7km	50%	35000	2	306	4255863	532629	3683667	2191220
7km	50%	35000	2	378	5743027	641483	5019124	2692113
7km	50%	35000	2	329	3715873	487202	3162975	2167819
7km	50%	35000	2	396	5440260	643747	4740737	2507544
7km	50%	35000	2	249	5152291	670104	4424610	2422864
7km	50%	35000	2	228	3945790	535226	3361622	2292605
7km	50%	35000	2	505	6254068	707478	5496356	2723472
7km	50%	35000	2	310	5175304	653140	4478689	2531686
7km	50%	35000	2	233	4705276	565214	4100417	2367758
7km	50%	35000	2	254	4732032	611120	4078875	2433123
7km	50%	35000	2	315	5743960	625136	5068349	2683361
7km	50%	35000	2	273	4351910	535697	3759743	2204006
7km	50%	35000	2	359	5309698	632737	4610710	2503352
7km	50%	35000	2	264	4010289	525530	3433031	2233318
7km	50%	35000	2	191	4650982	568262	4022831	1953452
7km	50%	35000	2	261	4985358	677562	4241220	2421222
7km	50%	35000	2	315	4009927	514860	3456084	1967255
7km	50%	35000	2	284	3985746	496825	3440574	1894068
7km	50%	35000	2	227	4514863	548384	3926868	2254866
7km	50%	35000	2	232	3914547	499894	3384420	2159014
7km	50%	35000	2	258	4871823	585321	4236456	2311788
7km	50%	35000	2	323	4460199	530346	3878638	2098995
7km	50%	35000	2	243	4368595	541249	3773726	2263047
7km	50%	35000	2	250	4956289	589716	4319947	2420848
7km	50%	35000	2	425	4923824	608577	4257681	2383148
7km	50%	35000	2	276	5561429	673054	4831208	2359391
7km	50%	35000	2	313	5123515	645247	4427723	2363641
7km	50%	35000	2	279	5190538	562640	4586845	2362236
7km	50%	35000	2	251	5904793	651625	5167086	2689335
7km	50%	35000	2	348	6577352	847695	5650813	3454402
7km	50%	35000	2	350	6456067	728857	5668397	3137282
7km	50%	35000	2	248	4228235	509043	3669633	2043660
7km	50%	35000	2	441	5880697	590064	5231575	2540031
7km	50%	35000	2	277	4520791	574628	3912294	2197446
7km	50%	35000	2	219	4441328	583689	3818085	2111458
7km	50%	35000	2	297	3941208	498400	3397351	1905698
7km	50%	35000	2	394	4541771	563589	3919126	2213988
7km	50%	35000	2	268	5534886	628086	4853213	2758655
7km	50%	35000	2	283	5147219	624393	4456436	2925975
7km	50%	35000	2	195	4459634	569878	3853572	2013102
7km	50%	35000	2	303	5306296	640498	4606960	2822364
7km	50%	35000	2	285	5033224	602789	4329144	2558159
7km	50%	35000	2	251	5662806	660748	4941635	2580447
7km	50%	35000	2	245	5580390	660252	4858423	2747245
7km	50%	35000	2	260	6260419	718722	5495561	2908556
7km	50%	35000	2	237	6056339	632089	5345621	2552782
7km	50%	35000	2	244	4396661	593309	3763586	2412368
7km	50%	35000	2	210	4940366	608159	4268357	2531707
7km	50%	35000	2	308	6238881	718346	5451203	3094771
7km	50%	35000	2	270	4718393	562426	4110480	2344665
7km	50%	35000	2	305	4930397	641176	4248785	2404808
7km	50%	35000	2	198	4765114	609703	4094422	2258326
7km	50%	35000	2	305	5756681	636493	5042408	2954627
7km	50%	35000	2	315	5236715	623894	4566929	2646877
7km	50%	35000	2	297	6259756	709865	5473912	2961361
7km	50%	35000	2	316	4569407	557710	3964006	2549979
7km	50%	35000	2	252	5888235	658283	5177093	2608619
7km	50%	35000	2	241	5023355	637354	4325787	2318925
7km	50%	35000	2	280	5998604	727371	5218701	3209230
7km	50%	35000	2	263	5176961	618733	4518614	2312249
7km	50%	35000	2	279	4423579	610767	3767828	2173730
7km	50%	35000	2	228	4191864	527198	3620811	2045294
7km	50%	35000	2	271	4245542	565338	3625474	1897505
7km	50%	35000	2	288	5232891	589859	4589022	2583175
7km	50%	35000	2	175	3953142	500420	3400259	1950998
7km	50%	35000	2	241	5005623	568311	4359917	2082146
7km	50%	35000	2	312	4696558	577440	4066607	2256124
7km	50%	35000	2	200	3555441	499204	3006619	1825026
7km	50%	35000	2	328	5072074	605821	4408186	2180647
7km	50%	35000	2	220	4448067	569241	3821016	2072227
7km	50%	35000	2	245	4751965	608393	4097958	2142572
7km	50%	35000	2	239	4743649	601037	4096860	2244045
7km	50%	35000	2	266	5222311	670876	4490728	2699286
7km	50%	35000	2	362	5212924	640713	4502708	2584337
7km	50%	35000	2	460	5678065	638467	4955628	3262125
7km	50%	35000	2	205	4255856	562321	3622037	2192668
7km	50%	35000	2	238	5287932	676366	4565478	2452119
7km	50%	35000	2	297	5445318	633673	4751948	2486291
7km	50%	35000	2	253	3949642	497779	3392609	1861722
7km	50%	35000	2	383	4968878	613781	4320455	2211097
7km	50%	35000	2	319	4160052	545796	3577944	2334836
7km	50%	35000	2	336	5972619	656438	5271870	2534668
7km	50%	35000	2	214	5532039	637456	4811434	2676501
7km	50%	35000	2	287	4021507	520768	3449787	1914699
7km	50%	35000	2	331	5056925	671167	4328446	2888489
7km	50%	35000	2	281	4879739	627386	4184201	2462161
7km	50%	35000	2	278	4302021	549951	3690745	2256591
7km	50%	35000	2	330	4647839	556267	4036582	2057726
7km	50%	35000	2	250	4721689	589396	4078065	2574777
7km	50%	35000	2	341	4725881	589115	4084308	2190836
7km	50%	35000	2	205	4368441	598805	3721253	2184011
7km	50%	35000	2	221	6045375	652945	5348805	2665344
7km	50%	35000	2	266	4720412	620546	4054226	2586319
7km	50%	35000	2	308	4358337	540769	3758611	1921250
7km	50%	35000	2	193	4443029	562607	3820666	2196135
7km	50%	35000	2	299	5353477	597613	4706881	2560696
7km	50%	35000	2	232	4699471	594173	4061470	2325329
7km	50%	35000	2	412	5518087	614855	4858843	2657035
7km	50%	35000	2	390	3878057	502819	3336508	1849007
7km	50%	35000	2	392	5289588	573302	4678329	2597335
7km	50%	35000	2	272	4829432	575374	4211211	2163117
7km	50%	35000	2	280	4488327	605584	3833246	2203194
7km	50%	35000	2	362	4274536	549232	3668734	2186183
7km	50%	35000	2	250	5051762	629218	4371037	2811830
7km	50%	35000	2	242	4200627	504947	3630218	2130551
7km	50%	35000	2	400	7090670	744950	6280423	3102204
7km	50%	35000	2	300	5396124	645963	4681416	2507928
7km	50%	35000	2	244	5136644	614609	4446044	2803027
7km	50%	35000	2	346	4530610	589803	3899428	2477058
7km	50%	35000	2	302	5006617	661923	4281928	2740809
7km	50%	35000	2	500	5989226	658807	5287506	2968325
7km	50%	35000	2	257	5305400	644844	4616850	2615063
7km	50%	35000	2	245	4818277	615329	4100508	2407796
7km	50%	35000	2	296	5300876	651111	4592416	2583919
7km	50%	35000	2	267	5632058	692304	4882772	2849652
7km	50%	35000	2	320	4757025	589192	4127497	2253523
7km	50%	35000	2	346	7234410	768528	6396044	3771870
7km	50%	35000	2	360	6193064	690258	5458596	2964216
7km	50%	35000	2	272	5074775	571280	4456262	2322805
7km	50%	35000	2	314	3915773	509836	3367567	1950681
7km	50%	35000	2	346	5419077	672032	4692480	2624400
7km	50%	35000	2	204	4629533	589981	3991819	2216062
7km	50%	35000	2	311	5192185	641060	4493407	2629614
7km	50%	35000	2	273	5823145	725133	5044507	2884329
7km	50%	35000	2	262	6491212	728803	5675311	2862676
7km	50%	35000	2	269	4371000	542231	3783079	2096560
7km	50%	35000	2	256	4383071	558715	3767647	2359582
7km	50%	35000	2	222	4227019	561413	3634709	1897080
7km	50%	35000	2	366	5429247	600315	4752399	2640467
7km	50%	35000	2	241	5333580	703483	4571587	3179671
7km	50%	35000	2	211	4724736	593036	4072499	2361032
7km	50%	35000	2	277	5808327	586969	5171126	2677992
7km	50%	35000	2	243	5135971	613795	4468334	2512917
7km	50%	35000	2	280	4537038	565253	3907607	2331071
7km	50%	35000	2	368	6145520	697226	5386414	2977540
7km	50%	35000	2	313	4624678	607173	3957831	2488679
7km	50%	35000	2	419	5139036	588569	4501748	2678374
7km	50%	35000	2	350	4648402	609922	3993339	2458435
7km	50%	35000	2	197	4545684	560353	3954765	2068819
7km	50%	35000	2	282	4087306	508001	3542261	2159899
7km	50%	35000	2	324	5499632	628521	4825267	2899202
7km	50%	35000	2	218	4412420	567379	3790676	2177776
7km	50%	35000	2	374	4768213	570311	4161136	2204560
7km	50%	35000	2	220	4720908	613432	4071097	2336497
7km	50%	35000	2	272	5200529	653011	4486578	2890081
7km	50%	35000	2	303	4088973	571593	3460102	2195222
7km	50%	35000	2	264	4488283	564543	3877589	2442277
7km	50%	35000	2	259	4866760	597876	4197421	2821493
7km	50%	35000	2	263	4165290	547197	3575413	2294175
7km	50%	35000	2	214	4935096	612667	4269727	2356898
7km	50%	35000	2	244	4338436	576372	3719930	2376363
7km	50%	35000	2	257	5012607	642195	4283120	2464713
7km	50%	35000	2	359	4766218	597817	4113971	2376713
7km	50%	35000	2	392	4889862	586051	4235670	2487636
7km	50%	35000	2	271	5655388	621197	4982397	2486813
7km	50%	35000	2	247	4394192	578909	3767235	2455260
7km	50%	35000	2	285	4707399	616979	4025143	2297146
7km	50%	35000	2	308	5557766	601537	4873404	2694823
7km	50%	35000	2	394	6075569	690583	5330403	2856259
7km	50%	35000	2	266	4557566	575971	3916593	2033320
7km	50%	35000	2	278	5011299	652601	4299991	2571258
7km	50%	35000	2	321	6088064	644312	5388881	2605879
7km	50%	35000	2	293	4073597	494978	3501148	1880527
7km	50%	35000	2	253	4553637	596232	3899269	2762743
7km	50%	35000	2	256	4627882	606173	3916175	2441474
7km	50%	35000	2	386	6158608	678036	5427751	2761253
7km	50%	35000	2	316	4576197	565409	3955449	2063587
7km	50%	35000	2	246	5306928	646422	4576627	2925424
7km	50%	35000	2	293	6020685	663266	5289681	3003316
7km	50%	35000	2	289	5444355	596694	4792221	2774486
7km	50%	35000	2	221	4599344	548635	3996748	2487075
7km	50%	35000	2	244	4168541	531945	3595035	2262810
7km	50%	35000	2	261	4642604	555429	4049433	2484152
7km	50%	35000	2	374	5574612	631142	4884526	2631041
7km	50%	35000	2	297	4628665	605684	3970353	2455142
7km	50%	35000	2	196	4477465	572902	3862016	2111089
7km	50%	35000	2	306	5444641	596745	4770431	2550645
7km	50%	35000	2	324	4502213	539885	3922087	2317989
7km	50%	35000	2	325	5127298	605750	4452207	2572412
7km	50%	35000	2	268	5128053	640309	4434785	2674560
7km	50%	35000	2	298	4643045	578887	4014540	2455456
7km	50%	35000	2	285	4174698	552098	3578261	2063461
7km	50%	35000	2	415	7120944	783092	6256429	3381628
7km	50%	35000	2	313	4560811	592927	3917382	2382791
7km	50%	35000	2	251	4987979	608637	4334704	2260585
7km	50%	35000	2	279	4027346	494003	3495619	1876645
7km	50%	35000	2	308	5202642	609228	4524444	2412540
7km	50%	35000	2	322	5781887	639530	5080759	2741394
7km	50%	35000	2	277	4461693	582843	3833359	2266917
7km	50%	35000	2	259	5722875	638411	5026769	2905861
7km	50%	35000	2	206	4278306	518845	3725460	2077968
7km	50%	35000	2	349	5093369	657783	4399271	2546964
7km	50%	35000	2	330	5287735	658477	4542087	2688156
7km	50%	35000	2	335	3535830	448164	3050382	1690195
7km	50%	35000	2	268	5283953	658020	4574308	2386876
7km	50%	35000	2	329	4697875	590958	4018611	2350716
7km	50%	35000	2	248	4316801	592591	3674416	2311582
7km	50%	35000	2	291	6112167	625367	5421568	2970869
7km	50%	35000	2	206	4567558	534120	3996840	2237379
7km	50%	35000	2	239	4255300	536610	3649496	2400183
7km	50%	35000	2	262	3992358	526730	3433058	2050696
7km	50%	35000	2	251	5439987	619061	4766315	2659290
7km	50%	35000	2	257	4501498	590276	3861642	2594139
7km	50%	35000	2	268	5732154	633834	5043281	2743972
7km	50%	35000	2	288	4761966	556539	4172407	2310587
7km	50%	35000	2	245	4412520	574148	3796245	2377854
7km	50%	35000	2	347	4981373	589420	4342853	2570899
7km	50%	35000	2	281	5243853	607950	4556286	2896518
7km	50%	35000	2	341	4330878	562594	3713926	2107603
7km	50%	35000	2	227	5124153	672565	4389674	2504068
7km	50%	35000	2	266	4591499	595496	3923655	2315007
7km	50%	35000	2	389	5376737	609250	4724692	2648161
7km	50%	35000	2	239	4673073	565265	4052370	2494507
7km	50%	35000	2	256	4875427	631302	4162961	2490064
7km	50%	35000	2	241	4501430	566690	3876812	2261779
7km	50%	35000	2	207	4858900	603411	4205836	2089230
7km	50%	35000	2	251	4907171	586479	4274359	2400106
7km	50%	35000	2	218	5412647	644952	4715348	2935671
7km	50%	35000	2	284	4278131	500446	3730612	2159203
7km	50%	35000	2	256	5325043	599133	4662831	2465148
7km	50%	35000	2	261	5372661	638890	4671969	2587806
7km	50%	35000	2	312	4653246	585017	4007012	2214784
7km	50%	35000	2	253	4054401	504081	3510690	1959702
7km	50%	35000	2	243	4908332	588991	4270166	2338044
7km	50%	35000	2	265	4530440	572348	3888598	2463718
7km	50%	35000	2	357	3905039	496017	3378391	2052974
7km	50%	35000	2	273	4539412	573560	3934280	2478594
7km	50%	35000	2	297	4510184	572896	3901582	2197132
[truncated: 1 more rows]
