# Supplementary material for: Quantifying the Value of Perfect Information in Emergency Vaccination Campaigns
Source: PLoS Comput Biol. 2017 Feb 16;13(2):e1005318. doi: 10.1371/journal.pcbi.1005318 (PMC5312803; doi:10.1371/journal.pcbi.1005318)
Supplement: S1 Data — (ZIP) [file pcbi.1005318.s013.zip › Data/7km vaccination/data5.txt]

vacc_radius	efficacy	capacity	delay	outbreak_duration	livestock_culled	cattle_culled	sheep_culled	vaccinations
7km	50%	35000	4	307	4379595	510054	3820227	1967507
7km	50%	35000	4	349	5216288	674658	4500069	2395412
7km	50%	35000	4	280	4888503	583565	4260534	2199162
7km	50%	35000	4	217	6193839	697495	5418993	2942411
7km	50%	35000	4	299	5181121	608072	4521381	2511323
7km	50%	35000	4	330	4406011	516457	3865770	2094074
7km	50%	35000	4	232	4788271	618679	4120314	2584733
7km	50%	35000	4	290	4209721	519929	3648948	1973195
7km	50%	35000	4	243	4338055	541467	3754833	2140056
7km	50%	35000	4	345	5054009	585114	4406387	2633876
7km	50%	35000	4	299	5946083	675982	5219202	3023490
7km	50%	35000	4	282	4884251	618657	4221405	2698747
7km	50%	35000	4	270	4816003	630790	4136229	2468313
7km	50%	35000	4	293	4199102	519768	3619982	2329255
7km	50%	35000	4	277	4270636	513360	3728855	2180748
7km	50%	35000	4	247	4296115	520016	3720576	2331116
7km	50%	35000	4	244	3968180	512357	3427065	2083318
7km	50%	35000	4	215	4405365	576385	3785923	1934521
7km	50%	35000	4	299	5011110	594215	4360267	2537714
7km	50%	35000	4	558	4254923	553115	3657870	2051599
7km	50%	35000	4	308	4074403	506094	3527903	2447380
7km	50%	35000	4	238	5496830	647078	4803494	2727647
7km	50%	35000	4	490	5636704	596032	5008276	2808301
7km	50%	35000	4	278	5802738	682989	5051158	2799021
7km	50%	35000	4	219	4836539	572153	4223639	2430372
7km	50%	35000	4	419	6168810	703082	5375628	2934245
7km	50%	35000	4	412	6201523	678447	5466309	2951543
7km	50%	35000	4	341	4792186	561110	4173632	2267158
7km	50%	35000	4	339	4780917	552918	4195046	2359470
7km	50%	35000	4	224	3813106	482025	3283625	2137859
7km	50%	35000	4	289	4517499	555365	3909507	2239775
7km	50%	35000	4	347	4455104	564326	3852359	2194544
7km	50%	35000	4	198	3821420	480146	3299725	2333727
7km	50%	35000	4	212	5395037	642331	4683279	2740525
7km	50%	35000	4	186	3857472	504024	3302501	1950781
7km	50%	35000	4	259	4543053	574916	3930134	2274197
7km	50%	35000	4	448	5767090	674118	5035747	2991311
7km	50%	35000	4	263	4671652	622985	4011874	2558925
7km	50%	35000	4	258	4633596	566941	4009830	2343390
7km	50%	35000	4	384	4602101	575524	3964193	2226331
7km	50%	35000	4	256	4341511	551888	3735034	2159827
7km	50%	35000	4	331	5057320	584628	4423895	2385263
7km	50%	35000	4	243	5013672	634990	4316379	2844184
7km	50%	35000	4	383	4369039	541262	3787516	2193630
7km	50%	35000	4	262	3824959	507733	3272428	2072488
7km	50%	35000	4	239	4330531	558582	3730936	2054931
7km	50%	35000	4	323	5350301	698900	4604759	2751657
7km	50%	35000	4	270	4501194	532228	3920027	2095444
7km	50%	35000	4	251	4764131	571132	4147691	2732556
7km	50%	35000	4	241	4761094	602169	4102314	2074095
7km	50%	35000	4	379	5560339	608181	4888855	2792341
7km	50%	35000	4	340	5548440	653795	4827245	2804882
7km	50%	35000	4	278	5616842	605582	4936265	2451817
7km	50%	35000	4	248	4959274	626333	4250574	2583070
7km	50%	35000	4	285	5436972	671290	4697658	2750462
7km	50%	35000	4	381	5026949	617305	4372554	2551498
7km	50%	35000	4	250	4447251	577860	3796020	2409088
7km	50%	35000	4	303	4568611	548786	3947642	2268444
7km	50%	35000	4	278	4428855	551127	3818771	2383090
7km	50%	35000	4	305	5212882	623929	4534681	3029673
7km	50%	35000	4	354	3952547	529319	3389097	2190755
7km	50%	35000	4	280	4004471	496098	3454978	1984091
7km	50%	35000	4	185	3093658	405326	2651055	1686605
7km	50%	35000	4	230	4812628	633894	4128846	2515411
7km	50%	35000	4	568	6302314	665620	5570529	2945359
7km	50%	35000	4	185	4507668	540856	3931765	2159271
7km	50%	35000	4	249	4133667	510545	3594175	1707595
7km	50%	35000	4	198	4486589	583186	3864894	2157794
7km	50%	35000	4	241	4702520	578051	4068876	2230503
7km	50%	35000	4	237	3792902	444661	3315666	2013104
7km	50%	35000	4	263	4030361	514155	3470229	1973440
7km	50%	35000	4	181	3946926	501355	3398463	2015277
7km	50%	35000	4	350	5241289	645601	4538172	2602821
7km	50%	35000	4	333	5544691	605827	4878423	2845390
7km	50%	35000	4	408	5487194	639500	4812209	2633229
7km	50%	35000	4	187	3146380	432748	2680746	1686558
7km	50%	35000	4	282	4832995	624731	4150200	2607208
7km	50%	35000	4	345	4607305	543585	4023810	2580896
7km	50%	35000	4	266	5111096	591037	4482007	2613425
7km	50%	35000	4	277	4064772	499848	3498635	2229003
7km	50%	35000	4	255	4309950	556377	3706188	2080504
7km	50%	35000	4	204	6033150	705979	5251306	2914967
7km	50%	35000	4	274	4921339	592582	4280418	2818911
7km	50%	35000	4	289	4478595	548161	3887394	2092963
7km	50%	35000	4	258	4550257	536825	3952168	2264487
7km	50%	35000	4	358	6120877	727582	5333030	2844152
7km	50%	35000	4	282	4783552	612737	4113958	2405977
7km	50%	35000	4	353	4737309	602417	4064519	2499220
7km	50%	35000	4	263	5148819	572750	4540133	2545007
7km	50%	35000	4	236	4497516	536872	3926478	2077774
7km	50%	35000	4	304	4048676	528852	3481881	1781095
7km	50%	35000	4	215	4157028	536247	3579763	1979098
7km	50%	35000	4	400	4180547	522398	3618807	2179482
7km	50%	35000	4	226	4711673	615464	4013321	2678708
7km	50%	35000	4	329	6189860	645679	5478701	2725298
7km	50%	35000	4	295	3805391	486018	3278313	1862914
7km	50%	35000	4	184	4179178	536032	3607860	2227079
7km	50%	35000	4	262	5050169	672754	4328188	2919808
7km	50%	35000	4	344	5503393	626714	4804181	2418273
7km	50%	35000	4	344	4842707	619873	4164138	2236903
7km	50%	35000	4	343	4776095	626388	4082183	2231877
7km	50%	35000	4	358	4487357	573959	3837044	2035716
7km	50%	35000	4	269	5493671	581037	4859518	2505138
7km	50%	35000	4	263	5519195	658219	4811692	2873786
7km	50%	35000	4	239	3769080	480831	3245721	1951581
7km	50%	35000	4	339	6067701	707966	5310125	3192991
7km	50%	35000	4	214	4547168	608831	3895200	2222138
7km	50%	35000	4	305	4736871	589242	4087513	2410432
7km	50%	35000	4	282	4459007	564738	3862637	2127700
7km	50%	35000	4	465	3969707	547067	3368989	2188204
7km	50%	35000	4	220	5773860	614965	5095671	2861979
7km	50%	35000	4	268	4177327	511453	3612450	2073506
7km	50%	35000	4	238	4531561	599940	3888471	2483149
7km	50%	35000	4	243	3890436	493478	3342927	2015609
7km	50%	35000	4	391	6174054	652982	5457092	2945899
7km	50%	35000	4	343	3917738	489323	3370216	2069353
7km	50%	35000	4	279	5766663	649333	5061703	2635925
7km	50%	35000	4	321	4913539	540760	4325301	2228794
7km	50%	35000	4	238	5154499	622193	4467816	2266455
7km	50%	35000	4	254	4998389	649786	4286077	2581783
7km	50%	35000	4	317	4816807	565655	4186517	2519540
7km	50%	35000	4	298	4699170	554397	4114384	2663009
7km	50%	35000	4	286	4293379	543758	3700345	2120740
7km	50%	35000	4	295	4250111	517113	3685448	1942860
7km	50%	35000	4	289	4566582	584714	3930564	2203548
7km	50%	35000	4	358	4355094	559648	3754221	2069788
7km	50%	35000	4	253	4281832	533345	3697126	2048968
7km	50%	35000	4	321	5495787	603717	4831760	2571626
7km	50%	35000	4	352	4230311	525068	3641467	2091811
7km	50%	35000	4	235	5397785	663213	4618493	2528998
7km	50%	35000	4	217	5466481	619584	4804019	2613883
7km	50%	35000	4	293	4845702	568752	4234164	2461329
7km	50%	35000	4	195	4917868	609841	4256263	2515265
7km	50%	35000	4	310	4531954	576597	3894217	2206744
7km	50%	35000	4	198	5815038	686352	5077834	3096689
7km	50%	35000	4	259	4346145	589329	3707671	2549692
7km	50%	35000	4	292	4795279	603467	4149378	2158029
7km	50%	35000	4	407	4518101	572317	3897197	2465600
7km	50%	35000	4	406	3959623	516136	3396633	2139713
7km	50%	35000	4	268	5195342	584125	4562285	2604132
7km	50%	35000	4	255	4189241	520547	3625803	2147525
7km	50%	35000	4	311	4735296	569133	4114195	2530042
7km	50%	35000	4	231	4950270	645473	4237345	2271459
7km	50%	35000	4	250	5314169	672182	4562973	2690654
7km	50%	35000	4	221	4230632	568447	3619100	2342314
7km	50%	35000	4	251	3222299	451744	2742488	1779186
7km	50%	35000	4	274	4964652	639269	4262323	2397672
7km	50%	35000	4	232	3867777	515575	3317747	2077143
7km	50%	35000	4	181	4419852	517372	3867789	2077549
7km	50%	35000	4	267	3607992	476177	3091848	1934659
7km	50%	35000	4	271	5557488	626151	4876016	2716062
7km	50%	35000	4	298	4964700	659624	4232487	2740335
7km	50%	35000	4	290	5606814	675592	4843767	3010821
7km	50%	35000	4	232	3887032	490406	3332125	1982836
7km	50%	35000	4	330	5266775	579761	4636183	2555634
7km	50%	35000	4	321	5065598	642030	4368800	3029512
7km	50%	35000	4	295	4720895	628686	4042537	2456777
7km	50%	35000	4	267	4454872	532642	3886857	2148863
7km	50%	35000	4	275	5038920	634307	4337408	2449690
7km	50%	35000	4	234	4685290	569645	4071270	2294395
7km	50%	35000	4	285	4131981	521495	3553624	2218823
7km	50%	35000	4	259	4634980	555473	3965351	2387495
7km	50%	35000	4	404	4354296	611805	3697854	2361368
7km	50%	35000	4	291	4558810	535885	3982652	2417223
7km	50%	35000	4	265	5231667	670139	4504689	2351470
7km	50%	35000	4	254	4188755	566786	3569130	2551923
7km	50%	35000	4	248	4622089	610898	3960517	2294913
7km	50%	35000	4	192	5092305	650176	4376184	2581021
7km	50%	35000	4	260	5441329	606060	4783965	2448105
7km	50%	35000	4	219	5219084	616957	4541543	2722594
7km	50%	35000	4	224	4553994	586001	3927104	2131761
7km	50%	35000	4	285	4478503	528499	3912627	1981133
7km	50%	35000	4	401	6385992	686848	5607463	3075237
7km	50%	35000	4	352	6065320	693384	5316934	3154866
7km	50%	35000	4	358	4131474	556182	3541370	2537288
7km	50%	35000	4	284	4092430	519475	3510366	2194453
7km	50%	35000	4	309	4809768	577558	4170529	2537696
7km	50%	35000	4	226	5182345	706241	4426322	2708137
7km	50%	35000	4	324	5129456	562373	4508010	2945766
7km	50%	35000	4	250	4549230	511862	4005032	2365292
7km	50%	35000	4	314	5721827	680735	4942023	2711637
7km	50%	35000	4	405	4713475	586205	4051855	2361508
7km	50%	35000	4	353	5496779	565838	4888142	2571508
7km	50%	35000	4	259	4801135	594763	4152537	2619438
7km	50%	35000	4	243	4571921	545126	3971380	2275082
7km	50%	35000	4	268	4431629	555134	3811613	2206262
7km	50%	35000	4	220	4583925	588612	3917364	2326788
7km	50%	35000	4	192	3773889	497765	3237768	1975060
7km	50%	35000	4	476	4837391	617809	4134061	2229803
7km	50%	35000	4	250	4917847	619196	4241543	2623976
7km	50%	35000	4	296	3877765	500283	3343344	1934796
7km	50%	35000	4	330	5926714	731374	5138673	3300890
7km	50%	35000	4	181	3194337	425992	2729459	1860454
7km	50%	35000	4	251	5045716	629400	4359736	2521627
7km	50%	35000	4	247	4702629	558200	4068812	2317499
7km	50%	35000	4	230	4504106	569232	3905534	2490020
7km	50%	35000	4	283	5086528	590064	4442244	2842880
7km	50%	35000	4	241	4152480	476458	3634611	2144042
7km	50%	35000	4	258	4706512	577978	4063730	2542555
7km	50%	35000	4	373	4365150	505731	3799556	2100861
7km	50%	35000	4	296	5867300	668680	5158411	2948701
7km	50%	35000	4	285	5103381	532362	4525056	2479817
7km	50%	35000	4	184	3912968	502545	3348200	2311832
7km	50%	35000	4	283	4536258	550205	3943801	2066684
7km	50%	35000	4	269	5210313	634689	4523144	2416297
7km	50%	35000	4	295	5382653	644853	4695168	2739464
7km	50%	35000	4	250	3556413	454466	3044794	1765254
7km	50%	35000	4	347	4440968	551163	3841136	2348153
7km	50%	35000	4	321	4738583	590178	4094852	2374698
7km	50%	35000	4	240	3935638	469431	3433060	1916716
7km	50%	35000	4	264	4569218	607365	3917625	1929691
7km	50%	35000	4	258	5615732	622381	4925295	2869577
7km	50%	35000	4	261	4456556	520385	3871045	2204145
7km	50%	35000	4	440	5210316	559560	4603690	2562125
7km	50%	35000	4	294	4713917	596639	4062047	2343417
7km	50%	35000	4	367	4242103	502419	3702922	1867174
7km	50%	35000	4	249	6399458	740915	5578327	3200147
7km	50%	35000	4	397	3618695	449727	3129468	2063261
7km	50%	35000	4	350	5500066	625030	4824846	2999236
7km	50%	35000	4	253	5072727	607785	4421222	2361000
7km	50%	35000	4	221	4857475	616729	4189275	2458115
7km	50%	35000	4	316	6250214	701411	5479326	3129499
7km	50%	35000	4	213	4748939	551830	4142823	2261720
7km	50%	35000	4	246	4369912	589077	3732102	2176533
7km	50%	35000	4	308	5041024	645554	4345343	2575873
7km	50%	35000	4	301	5275266	590769	4629148	2602366
7km	50%	35000	4	272	4131306	496851	3591983	2041642
7km	50%	35000	4	253	4050337	507114	3510281	2015328
7km	50%	35000	4	244	4295617	534392	3709478	2215894
7km	50%	35000	4	324	5126493	630246	4457167	2563946
7km	50%	35000	4	229	4017098	517563	3451934	2216857
7km	50%	35000	4	383	3795942	504029	3244560	2294286
7km	50%	35000	4	364	3548303	446030	3077832	1916680
7km	50%	35000	4	381	4065077	523926	3487400	2235509
7km	50%	35000	4	337	4074201	569895	3470734	2159137
7km	50%	35000	4	259	4994117	627876	4304312	2218903
7km	50%	35000	4	445	4439594	554421	3817733	2296784
7km	50%	35000	4	308	5211733	663687	4498555	2411788
7km	50%	35000	4	223	6020803	634882	5327129	2915484
7km	50%	35000	4	274	5191204	585139	4555545	2383687
7km	50%	35000	4	367	5002548	579192	4345790	2889608
7km	50%	35000	4	364	4294013	529129	3709520	2138039
7km	50%	35000	4	345	4498276	558497	3891306	2307934
7km	50%	35000	4	237	4264434	554571	3670918	2135255
7km	50%	35000	4	289	4181855	532378	3588872	2011943
7km	50%	35000	4	331	5157900	564589	4540230	2284890
7km	50%	35000	4	355	4109705	517270	3533004	2537441
7km	50%	35000	4	232	5323844	604941	4666095	2577433
7km	50%	35000	4	285	5420103	616731	4756425	2588389
7km	50%	35000	4	184	4579468	570520	3966924	2199917
7km	50%	35000	4	240	4910286	535558	4336910	2347721
7km	50%	35000	4	327	3863469	491976	3318017	2339592
7km	50%	35000	4	271	6687798	708686	5920372	3300996
7km	50%	35000	4	263	4110360	537482	3520648	2351255
7km	50%	35000	4	228	4437475	566169	3824669	2782814
7km	50%	35000	4	239	4536525	558744	3929988	2199766
7km	50%	35000	4	300	5545209	727765	4762208	2907286
7km	50%	35000	4	229	6797648	745002	5996519	2977532
7km	50%	35000	4	340	5159529	583224	4515920	2457066
7km	50%	35000	4	262	4111963	505269	3550706	2177125
7km	50%	35000	4	310	5084098	598123	4411606	2362336
7km	50%	35000	4	271	4300566	539164	3725107	2558989
7km	50%	35000	4	301	5030030	569585	4418216	2674887
7km	50%	35000	4	322	4550668	599521	3894123	2380236
7km	50%	35000	4	263	4926247	588932	4286029	2477811
7km	50%	35000	4	247	4906837	606984	4246569	2632924
7km	50%	35000	4	356	4883713	635683	4190868	2242904
7km	50%	35000	4	225	5585666	647826	4894262	2881568
7km	50%	35000	4	404	4518525	554820	3891335	2273281
7km	50%	35000	4	240	4703247	561670	4101527	2364942
7km	50%	35000	4	228	4459453	552797	3840857	2274799
7km	50%	35000	4	270	6120729	777537	5274741	2908360
7km	50%	35000	4	218	4133744	538302	3545097	2159656
7km	50%	35000	4	217	4540178	579695	3915493	2129714
7km	50%	35000	4	279	5068166	615357	4386816	2724948
7km	50%	35000	4	281	4436053	554859	3829886	2290760
7km	50%	35000	4	341	5523443	612172	4858436	2644880
7km	50%	35000	4	234	4886782	595662	4232449	2452845
7km	50%	35000	4	268	4424007	536350	3841987	2084849
7km	50%	35000	4	302	4354261	525488	3758974	2112701
7km	50%	35000	4	252	4427324	623513	3750388	2259403
7km	50%	35000	4	296	6246199	704204	5478035	2944273
7km	50%	35000	4	315	5890353	670915	5136250	2822069
7km	50%	35000	4	226	4224690	546250	3640843	2101794
7km	50%	35000	4	316	4752870	618131	4083997	2347932
7km	50%	35000	4	241	3796649	486805	3276359	2054517
7km	50%	35000	4	266	4771385	576753	4137931	2299118
7km	50%	35000	4	386	5101991	563553	4499807	2406643
7km	50%	35000	4	261	4639821	607952	3990110	2492230
7km	50%	35000	4	237	4852678	614214	4179417	2822788
7km	50%	35000	4	277	4386821	585962	3767483	2466185
7km	50%	35000	4	245	4686279	569187	4060591	2636328
7km	50%	35000	4	208	5220753	643683	4528924	2675234
7km	50%	35000	4	377	4539355	569339	3907265	2413764
7km	50%	35000	4	235	4944635	618252	4267870	2351571
7km	50%	35000	4	206	3615978	489935	3087974	2013046
7km	50%	35000	4	291	4864309	571743	4251413	2428139
7km	50%	35000	4	344	5164522	643345	4467177	2588298
7km	50%	35000	4	345	4538512	561825	3902693	2406926
7km	50%	35000	4	248	4471456	575316	3832186	2402453
7km	50%	35000	4	330	6409662	744804	5591571	3264319
7km	50%	35000	4	202	5268461	598578	4597350	2163099
7km	50%	35000	4	199	3543266	450538	3056998	1794497
7km	50%	35000	4	248	4559422	529254	3979305	2185305
7km	50%	35000	4	242	4450842	576124	3823650	2251688
7km	50%	35000	4	287	4626179	576882	4004972	2252198
7km	50%	35000	4	312	5150057	545682	4562668	2591662
7km	50%	35000	4	317	5202492	679753	4457628	2781925
7km	50%	35000	4	271	4752099	571320	4144505	2277690
7km	50%	35000	4	282	4507406	574671	3875782	2211691
7km	50%	35000	4	331	4982889	608932	4309387	2314295
7km	50%	35000	4	295	4479973	557195	3875323	2200800
7km	50%	35000	4	258	4432309	591195	3777227	2186677
7km	50%	35000	4	263	5208154	559812	4611919	2616629
7km	50%	35000	4	284	4679890	620252	4009490	2320023
7km	50%	35000	4	358	5938115	700658	5145734	2814095
7km	50%	35000	4	366	6363050	671556	5633089	2797910
7km	50%	35000	4	292	5273716	559948	4656055	2687920
7km	50%	35000	4	280	5829833	623463	5160115	2666481
7km	50%	35000	4	192	5249935	674500	4513246	2498419
7km	50%	35000	4	275	5226102	639804	4515956	2772260
7km	50%	35000	4	282	4764363	531667	4187875	2599670
7km	50%	35000	4	285	4488437	599219	3824573	2378345
7km	50%	35000	4	290	4452322	577352	3830812	2519028
7km	50%	35000	4	328	6609861	745885	5792473	2905404
7km	50%	35000	4	326	5062258	604462	4409209	2486341
7km	50%	35000	4	234	4349101	553035	3744020	2080885
7km	50%	35000	4	315	5187204	637561	4469603	2574651
7km	50%	35000	4	241	3930488	492204	3399525	2188351
7km	50%	35000	4	362	4567055	537776	3969674	2479027
7km	50%	35000	4	309	4396680	622884	3732242	2165168
7km	50%	35000	4	255	4877310	601184	4231196	2425209
7km	50%	35000	4	331	6079189	699301	5334897	3166176
7km	50%	35000	4	241	5088031	646715	4400383	2169935
7km	50%	35000	4	278	4466910	545823	3879815	2306460
7km	50%	35000	4	267	5285880	612755	4621310	2704555
7km	50%	35000	4	456	5615142	638970	4911966	2775482
7km	50%	35000	4	255	4989350	595678	4333418	2515805
7km	50%	35000	4	244	3924309	468736	3404140	1790161
7km	50%	35000	4	290	4952877	541478	4372751	2345662
7km	50%	35000	4	245	4523594	559721	3923267	2384236
7km	50%	35000	4	235	4943476	555748	4346680	2323444
7km	50%	35000	4	228	5054939	598847	4407582	2435944
7km	50%	35000	4	356	5226097	669598	4484675	2585176
7km	50%	35000	4	305	4115018	531207	3537436	2124808
7km	50%	35000	4	294	5542060	614149	4869575	2852456
7km	50%	35000	4	272	5119797	610131	4454730	2317426
7km	50%	35000	4	297	6787760	751873	5978906	3151488
7km	50%	35000	4	279	5222850	602778	4581184	2453876
7km	50%	35000	4	317	4958160	603701	4307343	2770523
7km	50%	35000	4	317	3934064	517495	3383402	2061397
7km	50%	35000	4	372	3863673	500612	3321158	2186063
7km	50%	35000	4	339	5483032	695629	4735297	2877753
7km	50%	35000	4	290	4493063	560654	3839063	2120190
7km	50%	35000	4	392	5500939	620154	4830236	3078827
7km	50%	35000	4	284	3741380	482137	3215929	2101963
7km	50%	35000	4	367	5372843	589347	4732314	2508325
7km	50%	35000	4	256	5299215	610198	4626857	2650049
7km	50%	35000	4	237	4518641	572623	3904650	2121785
7km	50%	35000	4	260	4020799	495421	3489057	2006568
7km	50%	35000	4	247	5115299	547285	4517975	2512911
7km	50%	35000	4	338	5138429	627999	4437488	2626736
7km	50%	35000	4	287	5425964	559547	4791757	2457631
7km	50%	35000	4	327	6498311	746703	5676260	3191715
7km	50%	35000	4	240	4960929	568298	4351337	2441227
7km	50%	35000	4	295	5352176	649746	4620199	2825161
7km	50%	35000	4	315	5732463	653454	5034538	3071735
7km	50%	35000	4	357	6411208	680420	5676710	2983567
7km	50%	35000	4	277	6074519	649896	5377256	2678771
7km	50%	35000	4	249	4485549	532640	3913009	2126359
7km	50%	35000	4	271	4551465	574159	3930237	2083814
7km	50%	35000	4	251	4175204	555844	3575666	1950957
7km	50%	35000	4	190	3974497	541731	3384066	2048532
7km	50%	35000	4	201	4448125	557553	3812665	1945225
7km	50%	35000	4	265	4399285	571941	3789043	2473570
7km	50%	35000	4	212	4578439	541053	3979923	2128255
7km	50%	35000	4	251	5152029	597206	4514560	2250681
7km	50%	35000	4	332	6424168	653199	5713029	2891945
7km	50%	35000	4	343	5434396	619201	4752757	2917842
7km	50%	35000	4	231	4982322	626523	4300368	2454138
7km	50%	35000	4	210	5141422	681900	4374985	2583638
7km	50%	35000	4	287	4528537	525585	3955823	2367355
7km	50%	35000	4	545	6748870	713759	5955886	3132574
7km	50%	35000	4	448	4934935	603657	4289983	2883156
7km	50%	35000	4	373	5480502	656799	4763745	2786448
7km	50%	35000	4	236	4141320	525723	3567427	2040647
7km	50%	35000	4	414	4624559	572380	4016666	2079063
7km	50%	35000	4	400	6098010	645350	5406336	2924730
7km	50%	35000	4	302	4669450	551499	4074955	2168452
7km	50%	35000	4	217	4069628	489197	3539376	2021212
7km	50%	35000	4	225	3907147	512819	3338370	2083585
7km	50%	35000	4	240	4328152	528911	3738474	2264219
7km	50%	35000	4	216	3614991	474454	3106667	1980032
7km	50%	35000	4	299	3445435	458341	2951683	2022342
7km	50%	35000	4	305	5276913	615267	4592364	2653589
7km	50%	35000	4	355	6163085	646409	5469199	3147216
7km	50%	35000	4	256	4247049	566630	3633768	1989958
7km	50%	35000	4	288	4580563	515628	4006209	2127388
7km	50%	35000	4	232	4590383	582823	3943980	2321291
7km	50%	35000	4	340	6418789	607707	5743590	2744963
7km	50%	35000	4	231	4416240	560021	3806931	2107630
7km	50%	35000	4	267	4594214	589037	3963154	2271668
7km	50%	35000	4	218	3885806	524064	3311801	1912980
7km	50%	35000	4	323	5122608	598564	4450770	2711413
7km	50%	35000	4	304	3989342	490522	3459307	1897605
7km	50%	35000	4	354	5509099	645073	4809878	2477029
7km	50%	35000	4	339	6105654	688151	5367787	3015357
7km	50%	35000	4	213	4697794	597897	4063142	2301369
7km	50%	35000	4	223	4132186	495508	3584903	1988730
7km	50%	35000	4	225	4314981	558130	3672581	2239806
7km	50%	35000	4	250	4913760	601912	4264604	2244354
7km	50%	35000	4	325	4487468	577862	3868022	2363318
7km	50%	35000	4	299	4534778	568798	3918833	1879242
7km	50%	35000	4	220	4766788	578125	4136249	2192999
7km	50%	35000	4	336	4898966	589677	4250850	2671503
7km	50%	35000	4	330	6500353	786117	5655202	3133989
7km	50%	35000	4	211	5314314	631300	4631686	2707835
7km	50%	35000	4	294	5051011	622279	4378533	2643397
7km	50%	35000	4	464	6373712	724680	5598421	3013371
7km	50%	35000	4	245	4145806	524518	3583630	2012692
7km	50%	35000	4	211	4263872	560650	3657459	2038150
7km	50%	35000	4	268	3900657	502465	3336799	2113091
7km	50%	35000	4	267	3448546	412450	2981727	1722162
7km	50%	35000	4	218	4314349	549210	3702750	2075731
7km	50%	35000	4	318	4349930	593898	3711255	2149332
7km	50%	35000	4	291	5190564	585544	4546075	2331750
7km	50%	35000	4	242	4774034	599185	4129802	2395161
7km	50%	35000	4	313	4305287	574080	3675728	2265224
7km	50%	35000	4	260	4762241	559694	4147798	2401443
7km	50%	35000	4	302	4994481	608834	4321644	2715478
7km	50%	35000	4	334	4882814	600398	4220074	2318702
7km	50%	35000	4	314	5039271	574444	4414885	2439723
7km	50%	35000	4	261	5826731	624639	5158068	2596424
7km	50%	35000	4	226	3785098	503989	3253660	2041696
7km	50%	35000	4	282	4642455	553864	4022931	2302519
7km	50%	35000	4	306	4391915	488487	3865356	2541173
7km	50%	35000	4	256	4607265	582719	3970289	2348558
7km	50%	35000	4	293	5191283	661667	4427532	2763727
7km	50%	35000	4	234	5115030	602624	4480566	2357426
7km	50%	35000	4	256	3956032	549578	3359993	2130986
7km	50%	35000	4	259	4106368	537826	3530991	2008410
7km	50%	35000	4	218	5075537	679921	4284609	2365654
7km	50%	35000	4	223	4767524	601721	4093438	2458863
7km	50%	35000	4	232	4896640	634970	4205559	2653394
7km	50%	35000	4	219	4912830	606864	4213429	2274280
7km	50%	35000	4	255	3623210	482035	3106582	1883931
7km	50%	35000	4	298	5367937	663673	4625248	2419724
7km	50%	35000	4	245	4395009	523144	3811244	1850239
7km	50%	35000	4	344	6112803	658377	5395490	3102489
7km	50%	35000	4	275	3580524	467380	3063689	2133658
7km	50%	35000	4	259	4442926	549157	3838235	1921019
7km	50%	35000	4	302	4688788	598448	4017352	2686123
7km	50%	35000	4	216	5728949	679592	4997555	2670389
7km	50%	35000	4	249	3781546	489650	3243263	1828834
7km	50%	35000	4	384	5144644	619589	4466374	2756740
7km	50%	35000	4	228	6008347	658371	5288305	2727823
7km	50%	35000	4	270	5515087	669540	4813272	3264906
7km	50%	35000	4	289	4549882	565911	3912657	2176475
7km	50%	35000	4	342	4870359	592724	4218532	2167206
7km	50%	35000	4	268	5342186	615609	4644212	2331281
7km	50%	35000	4	246	4193482	555577	3579787	2087338
7km	50%	35000	4	239	4964148	624585	4279353	2402652
7km	50%	35000	4	336	4384958	572367	3755865	2457993
7km	50%	35000	4	222	4606881	596340	3947215	2592553
7km	50%	35000	4	261	5354484	648720	4649571	2772010
7km	50%	35000	4	267	4708624	569551	4085878	2082804
7km	50%	35000	4	347	4336303	572944	3732985	2425577
7km	50%	35000	4	268	6033119	650612	5299149	2749552
7km	50%	35000	4	332	6154316	647193	5440560	3014203
7km	50%	35000	4	274	3926557	540277	3335523	1906434
7km	50%	35000	4	334	3936794	504025	3372627	1961076
7km	50%	35000	4	301	3583096	440395	3091315	2068856
7km	50%	35000	4	455	6520134	716597	5719108	2968631
7km	50%	35000	4	314	5081289	623306	4406660	2633277
7km	50%	35000	4	278	4878360	594587	4231918	2170981
7km	50%	35000	4	216	4667222	591555	4010206	2546074
7km	50%	35000	4	268	4681807	619345	3998695	2520524
7km	50%	35000	4	266	4910245	639350	4219591	2598625
7km	50%	35000	4	281	5055612	582998	4414936	2612216
7km	50%	35000	4	285	5541498	637670	4846344	2728524
7km	50%	35000	4	265	6365580	691511	5581429	3168480
7km	50%	35000	4	304	4517905	577140	3893166	2169721
7km	50%	35000	4	242	4780227	597462	4103429	2456751
7km	50%	35000	4	261	5602893	656467	4906918	2839383
7km	50%	35000	4	303	5354926	635440	4678962	2654586
7km	50%	35000	4	379	6129852	664119	5392756	2820251
7km	50%	35000	4	327	5741515	633703	5012812	2760428
7km	50%	35000	4	249	4268007	511177	3706434	2202590
7km	50%	35000	4	345	5811049	618152	5148425	2751195
7km	50%	35000	4	298	6300816	720654	5496315	2910085
7km	50%	35000	4	342	5184472	636882	4511985	2231524
7km	50%	35000	4	308	5824957	661307	5105729	3089094
7km	50%	35000	4	350	6263887	680163	5513401	2798080
7km	50%	35000	4	209	4740925	614859	4083899	2300346
7km	50%	35000	4	332	5262317	575985	4590595	2699414
7km	50%	35000	4	226	4235636	565287	3641784	2265258
7km	50%	35000	4	258	5036163	597837	4389857	2788533
7km	50%	35000	4	333	5650637	619561	4979256	2734080
7km	50%	35000	4	261	4834752	579875	4180380	2530830
7km	50%	35000	4	382	6199511	610431	5520854	3043224
7km	50%	35000	4	259	5500476	625847	4797039	2665306
7km	50%	35000	4	256	4574048	596695	3930032	2276905
7km	50%	35000	4	227	4466057	568575	3844254	2162657
7km	50%	35000	4	261	4546508	549609	3929134	2376378
7km	50%	35000	4	333	5454214	599276	4800670	2760365
7km	50%	35000	4	278	6587360	741420	5761907	3132703
7km	50%	35000	4	361	4350545	545041	3741493	2115094
7km	50%	35000	4	264	4277137	508974	3711841	2139280
7km	50%	35000	4	271	5013435	578581	4391784	2489662
7km	50%	35000	4	268	4219593	523222	3655459	2141604
7km	50%	35000	4	288	5207976	659681	4494690	2363309
7km	50%	35000	4	260	6271953	719234	5494478	3038401
7km	50%	35000	4	373	5499429	638063	4818239	2516165
7km	50%	35000	4	238	5229873	651643	4515435	2556455
7km	50%	35000	4	230	4038295	558410	3435229	2115684
7km	50%	35000	4	269	5120259	656484	4402127	2471209
7km	50%	35000	4	370	5974021	688583	5216908	2941116
7km	50%	35000	4	262	4219479	545098	3614657	2307474
7km	50%	35000	4	302	4423884	560633	3805331	2347183
7km	50%	35000	4	285	4705454	593215	4058995	2436173
7km	50%	35000	4	234	4377710	550546	3794268	2205279
7km	50%	35000	4	276	4955208	610691	4269782	2398157
7km	50%	35000	4	306	5000902	644148	4301494	2755944
7km	50%	35000	4	232	6002961	661361	5291292	2744763
7km	50%	35000	4	287	4335845	556257	3735756	2237617
7km	50%	35000	4	233	4782645	606692	4127739	2278719
7km	50%	35000	4	264	4528355	597823	3886020	2454469
7km	50%	35000	4	226	4802813	626277	4103250	2366244
7km	50%	35000	4	217	4738126	558460	4125751	2164085
7km	50%	35000	4	225	5026117	553069	4408481	2525609
7km	50%	35000	4	328	3929632	474145	3412566	1824340
7km	50%	35000	4	218	3331676	445395	2830791	1867838
7km	50%	35000	4	241	5245822	649518	4533583	2581415
7km	50%	35000	4	203	3244198	426501	2792275	1684673
7km	50%	35000	4	310	3920344	504402	3379671	2031256
7km	50%	35000	4	283	4857815	640234	4140351	2538328
7km	50%	35000	4	322	5359176	606556	4694310	2706996
7km	50%	35000	4	382	5819537	642903	5126585	2543632
7km	50%	35000	4	176	3816340	493508	3298025	1975181
7km	50%	35000	4	218	4755748	604364	4085006	2540447
7km	50%	35000	4	255	4757381	576361	4119728	2502579
7km	50%	35000	4	213	4143215	545481	3564398	2139330
7km	50%	35000	4	247	4894694	656491	4192714	2462058
7km	50%	35000	4	382	5018665	589117	4388309	2551551
7km	50%	35000	4	374	4074086	520626	3486273	2006984
7km	50%	35000	4	248	4489577	596455	3809005	2427098
7km	50%	35000	4	275	3913039	500517	3369376	1897947
7km	50%	35000	4	234	4067947	527936	3481996	2198790
7km	50%	35000	4	349	4885063	624213	4214498	2407531
7km	50%	35000	4	353	4616246	547677	4025261	2208988
7km	50%	35000	4	255	3989109	498652	3443204	1771935
7km	50%	35000	4	293	4125707	563885	3515766	2168428
7km	50%	35000	4	407	4889013	595135	4235848	2370456
7km	50%	35000	4	294	4524814	488401	3968844	2168728
7km	50%	35000	4	282	4348342	545923	3751977	2378523
7km	50%	35000	4	311	4176431	523426	3612329	2081971
7km	50%	35000	4	233	5080015	641794	4362916	2719610
7km	50%	35000	4	320	4311071	535076	3718707	2274690
7km	50%	35000	4	200	4170906	510363	3624816	2012684
7km	50%	35000	4	264	5569571	662516	4878425	2476791
7km	50%	35000	4	240	4829264	603719	4173034	2374950
7km	50%	35000	4	278	5349242	669259	4623119	2919156
7km	50%	35000	4	286	4816699	531080	4250045	2437652
7km	50%	35000	4	346	5338509	642101	4630861	2818152
7km	50%	35000	4	282	5728458	654052	5009137	2711778
7km	50%	35000	4	251	5027617	581796	4383100	2405382
7km	50%	35000	4	223	4569745	553978	3962830	2078244
7km	50%	35000	4	435	4334419	563625	3723718	2319201
7km	50%	35000	4	334	5499768	602133	4843913	2487868
7km	50%	35000	4	324	7304164	799332	6450636	3123232
7km	50%	35000	4	294	4278034	519843	3714250	1899217
7km	50%	35000	4	175	3437632	439918	2969471	1632667
7km	50%	35000	4	220	4462520	598823	3816705	2428945
7km	50%	35000	4	255	5132714	615592	4436085	2513847
7km	50%	35000	4	226	4494354	573677	3879126	2193271
7km	50%	35000	4	269	4758688	503409	4209559	2438328
7km	50%	35000	4	257	6253831	742503	5450878	3175899
7km	50%	35000	4	272	3834426	463023	3330279	1963373
7km	50%	35000	4	221	4839623	618519	4163762	2280899
7km	50%	35000	4	322	4631801	586701	3984181	2607187
7km	50%	35000	4	354	4895207	573370	4266635	2394755
7km	50%	35000	4	305	5080684	650481	4360754	2747402
7km	50%	35000	4	288	6136932	708785	5355907	2916672
7km	50%	35000	4	287	4537682	574987	3913959	2236476
7km	50%	35000	4	302	5688611	629267	5004187	2982526
7km	50%	35000	4	243	3952758	515695	3400510	2224233
7km	50%	35000	4	245	5211794	599335	4547738	2735509
7km	50%	35000	4	199	3684264	469382	3179715	1727408
7km	50%	35000	4	243	5685863	672536	4953064	2843932
7km	50%	35000	4	294	3742651	474569	3224564	1902527
7km	50%	35000	4	203	4300615	554406	3679260	2130201
7km	50%	35000	4	343	5126884	521283	4554568	2314815
7km	50%	35000	4	303	4138014	485686	3622308	2154555
7km	50%	35000	4	246	4697545	561851	4098207	2308170
7km	50%	35000	4	426	5438373	609141	4781715	2494696
7km	50%	35000	4	261	4648183	612942	3983296	2342036
7km	50%	35000	4	341	4621594	608781	3980225	2359140
7km	50%	35000	4	379	4972543	602908	4311851	2425673
7km	50%	35000	4	229	5591416	667591	4856234	2687229
7km	50%	35000	4	203	4912710	611334	4258299	2221145
7km	50%	35000	4	211	4165684	545162	3584742	2250036
7km	50%	35000	4	244	5889365	701820	5138901	3105144
7km	50%	35000	4	237	4332800	522605	3764983	2008036
7km	50%	35000	4	245	4192267	526644	3598317	2397922
7km	50%	35000	4	296	6847185	741721	6012283	2907165
7km	50%	35000	4	265	4592887	571238	3970639	2602280
7km	50%	35000	4	279	4570886	544987	3982373	2199916
7km	50%	35000	4	256	4067356	503773	3519402	2167652
7km	50%	35000	4	351	4704976	593832	4046361	2464955
7km	50%	35000	4	233	4906135	596006	4257933	2279526
7km	50%	35000	4	252	5099616	606565	4433616	2582576
7km	50%	35000	4	391	4895185	594676	4256402	2342901
7km	50%	35000	4	396	4821386	607052	4147673	2572769
7km	50%	35000	4	296	6337150	718669	5548547	3020904
7km	50%	35000	4	230	3943668	513335	3393663	2318061
7km	50%	35000	4	461	4215218	544682	3619367	2204982
7km	50%	35000	4	243	4047579	485309	3487614	2068303
7km	50%	35000	4	254	4737014	600062	4094173	2193864
7km	50%	35000	4	235	5046684	664949	4345615	2597660
7km	50%	35000	4	258	4695057	607955	4045851	2563558
7km	50%	35000	4	267	5114354	676754	4395343	2381868
7km	50%	35000	4	351	4678885	583624	4058728	2589543
7km	50%	35000	4	324	4146311	488276	3609712	2160798
7km	50%	35000	4	270	4594837	576106	3959446	2348271
7km	50%	35000	4	356	5678437	587045	5015507	2603329
7km	50%	35000	4	254	4986991	609168	4292497	2464286
7km	50%	35000	4	303	4499261	569115	3876952	2391092
7km	50%	35000	4	301	4771722	612457	4120146	2329336
7km	50%	35000	4	229	4138554	509863	3584109	2188748
7km	50%	35000	4	204	4553736	560199	3930634	1968826
7km	50%	35000	4	201	4466942	577433	3841067	2216014
7km	50%	35000	4	224	4664870	558923	4054758	2484473
7km	50%	35000	4	284	5503086	648179	4748281	2312098
7km	50%	35000	4	310	6341350	696923	5580519	2747562
7km	50%	35000	4	271	4705746	571315	4080988	2615734
7km	50%	35000	4	208	4324068	603746	3680854	2197466
7km	50%	35000	4	610	4681988	590446	4030292	2608737
7km	50%	35000	4	302	5120079	646878	4415891	2930849
7km	50%	35000	4	194	3580345	453460	3100371	1739473
7km	50%	35000	4	306	4394640	532638	3820564	2275347
7km	50%	35000	4	468	5191266	579759	4567807	2632286
7km	50%	35000	4	279	6194343	688068	5439309	3039308
7km	50%	35000	4	247	4480087	556728	3868305	2152956
7km	50%	35000	4	319	5236721	639031	4519547	2510052
7km	50%	35000	4	291	4216524	571314	3603252	2087339
7km	50%	35000	4	262	5397887	629934	4724773	2929091
7km	50%	35000	4	255	4319099	543812	3722615	2587786
7km	50%	35000	4	259	4501284	557985	3889826	2136849
7km	50%	35000	4	270	4637354	554525	4026955	2193623
7km	50%	35000	4	231	4122955	503626	3574359	2040094
7km	50%	35000	4	269	5063194	620033	4397727	2244638
7km	50%	35000	4	299	6031971	658945	5305833	2926710
7km	50%	35000	4	243	3523741	463486	3016338	2047911
7km	50%	35000	4	361	5600163	633923	4927398	2731963
7km	50%	35000	4	318	4148743	543834	3567801	2270437
7km	50%	35000	4	327	5904150	673531	5189236	2640727
7km	50%	35000	4	321	5023638	605064	4369920	2322829
7km	50%	35000	4	207	5132611	628775	4451685	2444439
7km	50%	35000	4	192	5191377	625607	4512351	2722545
7km	50%	35000	4	336	5622329	637419	4906256	2757626
7km	50%	35000	4	317	6513889	701410	5742033	3156416
7km	50%	35000	4	234	3740827	491235	3168635	2288665
7km	50%	35000	4	251	5491360	631847	4784124	2475237
7km	50%	35000	4	269	4510911	571048	3912218	2047322
7km	50%	35000	4	344	5631017	607910	4968770	2685448
7km	50%	35000	4	250	4301543	519401	3726479	2020258
7km	50%	35000	4	276	4672977	607314	4007050	2287682
7km	50%	35000	4	227	4378840	530988	3805901	1873266
7km	50%	35000	4	312	3583284	468834	3072372	2049428
7km	50%	35000	4	192	4307088	547298	3707420	2182875
7km	50%	35000	4	232	5097262	616030	4409225	2565539
7km	50%	35000	4	233	4885178	577283	4251284	2560796
7km	50%	35000	4	253	5369228	612801	4699280	2877701
7km	50%	35000	4	367	4979801	675964	4220258	2891784
7km	50%	35000	4	212	4552115	566897	3944767	2030235
7km	50%	35000	4	233	4289625	518726	3734445	2068932
7km	50%	35000	4	247	5039197	608717	4367725	2471082
7km	50%	35000	4	237	5393627	645553	4696826	2790015
7km	50%	35000	4	339	5143547	606889	4486449	2606472
7km	50%	35000	4	337	6174079	712253	5421986	3113921
7km	50%	35000	4	288	5200666	663707	4461376	2777513
7km	50%	35000	4	215	5232695	638680	4540580	2629917
7km	50%	35000	4	374	3946752	514476	3391232	2214194
7km	50%	35000	4	301	5353170	583504	4727314	2732969
7km	50%	35000	4	267	5333314	625721	4661370	2519575
7km	50%	35000	4	306	6239795	738903	5451708	3061611
7km	50%	35000	4	291	4645489	573531	4029110	2247978
7km	50%	35000	4	268	3987917	532856	3408547	2093690
7km	50%	35000	4	200	4376000	562773	3782948	2418005
7km	50%	35000	4	330	4782269	605584	4123457	2383563
7km	50%	35000	4	284	4225836	550243	3634536	2112434
7km	50%	35000	4	377	4633042	627877	3936054	2355299
7km	50%	35000	4	318	5618099	657603	4912165	2806124
7km	50%	35000	4	230	5238409	608439	4548983	2484488
7km	50%	35000	4	265	4118040	530573	3531372	2360478
7km	50%	35000	4	347	3840325	511404	3282199	2026750
7km	50%	35000	4	268	5039157	564127	4422587	2453775
7km	50%	35000	4	318	4634508	608727	3970870	2480417
7km	50%	35000	4	220	4779000	612700	4115709	2680919
7km	50%	35000	4	304	4234550	535523	3647154	2228223
7km	50%	35000	4	300	5916332	672737	5197477	2669506
7km	50%	35000	4	316	4276602	538956	3691453	2029007
7km	50%	35000	4	294	4141609	529443	3572151	2075178
7km	50%	35000	4	226	5269606	585761	4636021	2455859
7km	50%	35000	4	280	5201523	600579	4561300	2393594
7km	50%	35000	4	234	5036990	632053	4338746	2669629
7km	50%	35000	4	405	4706986	619598	4014448	3030001
7km	50%	35000	4	329	4934824	606280	4256069	2287274
7km	50%	35000	4	219	4970992	614173	4318941	2825922
7km	50%	35000	4	266	5274710	596956	4634233	2557046
7km	50%	35000	4	254	4280802	564346	3652881	2340750
7km	50%	35000	4	378	6143181	645858	5445106	2978488
7km	50%	35000	4	204	4619996	544518	4031884	2019962
7km	50%	35000	4	291	5508223	632306	4812857	2701832
7km	50%	35000	4	271	4400333	516831	3844997	2158336
7km	50%	35000	4	244	4804002	574747	4185356	2376399
7km	50%	35000	4	221	5055119	634614	4362746	2733357
7km	50%	35000	4	320	6257036	812545	5385258	3295700
7km	50%	35000	4	241	5368630	637159	4678869	2487828
7km	50%	35000	4	227	4530984	522220	3964185	2055952
7km	50%	35000	4	359	4987531	614464	4332303	2428849
7km	50%	35000	4	301	4104782	527998	3537806	2542996
7km	50%	35000	4	334	5130097	578043	4460646	2388723
7km	50%	35000	4	329	5164609	570061	4554427	2879193
7km	50%	35000	4	326	4117823	505687	3568098	2361860
7km	50%	35000	4	257	4266025	519759	3695143	2310063
7km	50%	35000	4	275	4727382	551862	4133406	2371346
7km	50%	35000	4	290	5063090	597912	4414182	2690191
7km	50%	35000	4	232	4078300	482047	3573800	2113222
7km	50%	35000	4	327	5208602	640735	4505167	2613460
7km	50%	35000	4	329	5321408	567459	4659716	2569153
7km	50%	35000	4	252	4988114	595535	4332959	2630496
7km	50%	35000	4	271	6154963	745531	5337475	2949217
7km	50%	35000	4	378	4193720	517986	3612460	2577028
7km	50%	35000	4	235	4262375	531829	3694607	2135742
7km	50%	35000	4	325	4725415	623112	4031429	2506237
7km	50%	35000	4	257	3943615	513768	3372732	2286057
7km	50%	35000	4	276	5075518	575233	4442635	2665878
7km	50%	35000	4	264	4284781	539834	3677327	1983021
7km	50%	35000	4	292	4937851	615416	4261354	2379331
7km	50%	35000	4	207	5125704	549866	4509950	1997092
7km	50%	35000	4	261	4263636	564198	3627627	2356069
7km	50%	35000	4	250	6419225	728199	5626862	2864436
7km	50%	35000	4	302	5251009	591687	4625968	2589554
7km	50%	35000	4	436	4742081	552879	4140027	2648861
7km	50%	35000	4	276	3964030	491593	3423228	2033822
7km	50%	35000	4	245	6107127	706405	5322883	2994068
7km	50%	35000	4	300	4601384	541284	4010172	2091108
7km	50%	35000	4	283	6145337	703659	5377400	2959284
7km	50%	35000	4	223	2952569	438776	2477831	1864829
7km	50%	35000	4	287	5297958	609424	4643164	2624254
7km	50%	35000	4	467	6091429	683779	5317747	2777897
7km	50%	35000	4	371	5665581	663784	4963224	2882275
7km	50%	35000	4	354	5237253	643982	4540334	2914612
7km	50%	35000	4	246	5001420	597587	4367113	2469419
7km	50%	35000	4	177	3715271	468521	3200679	1897499
7km	50%	35000	4	233	4342015	532596	3741114	1931172
7km	50%	35000	4	279	4507891	507035	3942260	2120765
7km	50%	35000	4	270	5199608	578173	4582745	2506288
7km	50%	35000	4	196	4258613	497104	3714749	2072995
7km	50%	35000	4	266	5420959	564099	4804461	2761110
7km	50%	35000	4	321	4638845	580356	4008084	2417872
7km	50%	35000	4	428	5255730	626444	4591220	2842115
7km	50%	35000	4	290	4882559	622923	4210473	2659642
7km	50%	35000	4	279	5944846	693456	5181232	3355345
7km	50%	35000	4	395	6205730	692698	5444499	3105923
7km	50%	35000	4	285	6175910	694999	5418015	2715766
7km	50%	35000	4	259	4825125	628765	4135814	2681421
7km	50%	35000	4	256	5361154	623797	4667480	2768039
7km	50%	35000	4	324	6519795	704654	5759749	2900716
7km	50%	35000	4	334	5943930	640409	5224632	3057773
7km	50%	35000	4	248	4653591	559023	4041596	2201144
7km	50%	35000	4	307	4547542	570956	3900528	2275575
7km	50%	35000	4	311	5083809	582613	4454059	2400225
7km	50%	35000	4	280	5635436	644559	4952499	2779063
7km	50%	35000	4	272	5653491	638509	4960555	2923071
7km	50%	35000	4	270	4915914	612743	4245352	2527142
7km	50%	35000	4	240	3875062	487653	3345375	2073287
7km	50%	35000	4	231	5622539	645556	4923173	2950046
7km	50%	35000	4	330	6215045	730755	5429112	2888317
7km	50%	35000	4	217	4646629	548484	4054244	2292357
7km	50%	35000	4	268	4567287	569636	3909684	2234333
7km	50%	35000	4	289	5575002	642252	4872359	2710734
7km	50%	35000	4	254	5063480	664947	4337111	2664221
7km	50%	35000	4	223	4310869	552567	3697632	2209082
7km	50%	35000	4	447	6164289	657776	5435786	2727694
7km	50%	35000	4	529	6346072	621858	5686215	3054255
7km	50%	35000	4	296	5141603	635757	4452810	2987130
7km	50%	35000	4	241	4754066	583000	4125910	2419908
7km	50%	35000	4	292	5218948	592197	4561758	2602004
7km	50%	35000	4	303	4918771	614442	4263532	2375486
7km	50%	35000	4	278	4148080	512239	3602040	2010087
7km	50%	35000	4	252	4104978	522296	3555267	2042760
7km	50%	35000	4	259	4984639	611748	4318375	2363357
7km	50%	35000	4	218	5022374	665627	4311665	2760660
7km	50%	35000	4	272	4812346	548723	4193042	2334130
7km	50%	35000	4	276	5556310	676067	4820183	2850014
7km	50%	35000	4	212	3773801	493784	3243101	1898898
7km	50%	35000	4	221	5047590	597400	4389325	2420786
7km	50%	35000	4	249	4673104	559625	4043797	2229531
7km	50%	35000	4	345	5174850	634864	4490689	2397311
7km	50%	35000	4	262	4335813	498570	3787130	2100253
7km	50%	35000	4	225	4858217	644870	4146149	2400074
7km	50%	35000	4	237	4766729	636403	4055473	2747363
7km	50%	35000	4	216	4180628	537303	3580102	2086418
7km	50%	35000	4	209	3433810	423751	2972880	1681340
7km	50%	35000	4	254	5214530	667691	4495979	2528308
7km	50%	35000	4	230	4765606	615670	4118008	2013938
7km	50%	35000	4	243	5130365	596126	4493184	2441479
7km	50%	35000	4	313	4767628	635412	4085551	2469861
7km	50%	35000	4	264	5110639	643821	4418377	2496594
7km	50%	35000	4	236	4730803	639250	4055231	2342576
7km	50%	35000	4	251	5219731	648681	4502188	2892794
7km	50%	35000	4	274	5818745	629101	5115210	2611656
7km	50%	35000	4	227	4632202	571663	4028268	2113960
7km	50%	35000	4	532	6568252	717477	5770264	3084218
7km	50%	35000	4	268	5078685	627541	4388762	2602344
7km	50%	35000	4	243	4061418	539191	3485122	2163985
7km	50%	35000	4	255	4583037	601632	3933252	2477861
7km	50%	35000	4	332	5441693	611907	4801622	2575098
7km	50%	35000	4	269	4762770	589671	4116168	2233503
7km	50%	35000	4	305	4431981	569630	3816760	2002860
7km	50%	35000	4	406	4241512	595079	3598089	2047301
7km	50%	35000	4	275	5280897	603338	4639368	2594406
7km	50%	35000	4	203	5245837	682990	4510348	2393653
7km	50%	35000	4	253	4553806	563391	3946439	2569769
7km	50%	35000	4	329	6233932	705472	5486664	2989251
7km	50%	35000	4	255	4578333	525379	3966573	2303865
7km	50%	35000	4	351	6721975	709178	5945281	2988870
7km	50%	35000	4	225	4580696	583218	3933961	2283646
7km	50%	35000	4	273	5008933	633991	4333359	2334139
7km	50%	35000	4	220	6076255	728871	5305517	2930827
7km	50%	35000	4	264	4929220	633423	4216690	2363843
7km	50%	35000	4	249	5350456	654982	4644903	2540874
7km	50%	35000	4	277	5220896	619863	4548537	2807765
7km	50%	35000	4	333	5492512	615541	4816449	2551891
7km	50%	35000	4	226	4911113	612342	4224796	2440249
7km	50%	35000	4	362	4900141	647627	4203927	2502352
7km	50%	35000	4	276	3934020	536202	3356820	1845857
7km	50%	35000	4	232	5113474	624940	4441749	2452878
7km	50%	35000	4	490	5772213	702475	5017905	3092600
7km	50%	35000	4	281	4543014	579457	3910984	2299612
7km	50%	35000	4	219	4201814	541493	3621849	2416462
7km	50%	35000	4	257	4285385	502296	3739620	2014488
7km	50%	35000	4	184	4072975	500143	3511635	2072538
7km	50%	35000	4	344	4576885	502405	4028008	2508480
7km	50%	35000	4	246	3845941	496937	3311739	1832390
7km	50%	35000	4	267	4855811	588432	4191189	2193704
7km	50%	35000	4	270	4016186	501649	3446215	1991380
7km	50%	35000	4	308	5746472	681237	4995684	2927147
7km	50%	35000	4	451	4608180	570165	3990215	2103821
7km	50%	35000	4	298	5043205	603421	4388846	2458242
7km	50%	35000	4	353	5731895	629240	5069762	2700024
7km	50%	35000	4	347	6005103	611056	5316817	2930291
7km	50%	35000	4	237	4884892	608332	4223679	2117031
7km	50%	35000	4	267	3632728	486314	3100432	2060566
7km	50%	35000	4	339	4853922	615201	4191487	2423070
7km	50%	35000	4	294	5251286	570980	4575498	2344499
7km	50%	35000	4	223	5352203	630529	4667211	2717801
7km	50%	35000	4	374	5876850	673453	5148134	3090467
7km	50%	35000	4	267	4384845	581794	3745216	2432575
7km	50%	35000	4	272	5116938	639998	4427750	2360835
7km	50%	35000	4	238	4909186	575655	4281661	2402520
7km	50%	35000	4	278	5300852	550423	4713025	2478881
7km	50%	35000	4	343	5323877	592828	4672458	2504017
7km	50%	35000	4	249	4002819	501016	3473126	1928898
7km	50%	35000	4	310	4731433	578754	4110754	2473111
7km	50%	35000	4	289	5807556	638710	5123167	2633561
7km	50%	35000	4	238	4842941	631642	4126337	2372389
7km	50%	35000	4	379	4449569	554282	3827028	2113611
7km	50%	35000	4	348	5172150	569752	4567877	2427379
7km	50%	35000	4	273	4350027	536573	3771786	2050306
7km	50%	35000	4	298	5470395	627224	4778507	2687851
7km	50%	35000	4	316	3894959	494783	3375043	2178184
7km	50%	35000	4	308	5289400	581983	4658498	2444626
7km	50%	35000	4	247	4501399	552996	3889400	2101624
7km	50%	35000	4	294	5161845	612824	4495965	2351487
7km	50%	35000	4	327	7233537	782403	6387531	3464553
7km	50%	35000	4	293	5049233	592969	4405013	2416462
7km	50%	35000	4	271	4898558	681906	4157825	2783254
7km	50%	35000	4	218	3981768	526047	3407403	2315528
7km	50%	35000	4	315	3940289	490681	3420113	2116885
7km	50%	35000	4	269	4315470	551842	3695047	2213928
7km	50%	35000	4	304	6273617	723413	5478201	3182006
7km	50%	35000	4	336	5620099	620320	4916766	2564735
7km	50%	35000	4	319	4414245	543239	3819456	1972323
7km	50%	35000	4	292	5050837	656429	4355211	2406289
7km	50%	35000	4	258	4436391	566240	3812979	2364107
7km	50%	35000	4	200	4409684	575242	3753988	2366202
7km	50%	35000	4	311	5730948	647123	5031309	3131965
7km	50%	35000	4	497	5674871	612041	4993288	2715592
7km	50%	35000	4	288	4799026	652856	4092631	2755447
7km	50%	35000	4	282	5178507	583326	4521153	2343427
7km	50%	35000	4	267	4527095	564839	3921177	2337572
7km	50%	35000	4	268	4575836	564479	3962591	2217647
7km	50%	35000	4	315	5676630	656651	4959677	3008415
7km	50%	35000	4	304	5913788	622866	5235586	2890247
7km	50%	35000	4	249	4067275	538071	3488139	2179162
7km	50%	35000	4	293	4467306	604044	3802651	2217616
7km	50%	35000	4	273	4491571	566432	3882004	2429567
7km	50%	35000	4	367	4747445	597094	4107640	2339231
7km	50%	35000	4	348	4510036	540048	3922129	2346386
7km	50%	35000	4	312	4838518	587624	4187441	2351416
7km	50%	35000	4	279	4849456	594558	4211535	2248293
7km	50%	35000	4	209	3828130	516460	3276960	2038396
7km	50%	35000	4	236	4347562	473952	3830691	2196972
7km	50%	35000	4	328	4412074	579292	3759843	2325150
7km	50%	35000	4	342	5283322	671881	4529277	2595752
7km	50%	35000	4	276	4661195	610741	3956624	2357386
7km	50%	35000	4	260	4285565	531212	3699657	2197201
7km	50%	35000	4	351	6521735	683465	5782999	3254916
7km	50%	35000	4	262	4571015	591986	3925119	2524212
7km	50%	35000	4	333	4087763	531041	3499763	2231478
7km	50%	35000	4	225	4942026	604517	4283787	2642365
7km	50%	35000	4	257	5067041	562359	4446622	2649908
7km	50%	35000	4	264	4594340	593513	3948401	2180512
7km	50%	35000	4	211	5037626	596903	4405890	2402862
7km	50%	35000	4	399	4751687	598402	4074914	2301534
7km	50%	35000	4	274	3882500	490777	3336510	1873193
7km	50%	35000	4	269	4799084	572062	4163929	2742423
7km	50%	35000	4	291	4671865	614746	4006946	2309172
7km	50%	35000	4	272	4881361	578344	4258726	2380623
7km	50%	35000	4	216	3824183	520709	3254271	2218327
7km	50%	35000	4	249	5177916	635034	4496142	2431836
7km	50%	35000	4	292	5107968	596265	4471230	2524129
7km	50%	35000	4	234	5241009	568576	4624763	2509201
7km	50%	35000	4	262	4258636	540799	3686337	2168786
7km	50%	35000	4	316	6121533	710381	5331097	3003934
7km	50%	35000	4	251	5389782	592427	4743083	2477499
7km	50%	35000	4	364	3315117	452393	2831483	2052901
7km	50%	35000	4	331	5028426	635441	4324716	3146360
7km	50%	35000	4	261	5383393	610975	4706005	2496117
7km	50%	35000	4	279	6164988	684950	5417517	2888862
7km	50%	35000	4	375	6592193	666123	5879521	2880375
7km	50%	35000	4	263	4396846	545446	3775794	2309285
7km	50%	35000	4	235	5126176	578534	4457531	2629627
7km	50%	35000	4	448	4284135	523324	3703613	2455088
7km	50%	35000	4	304	5483167	646093	4783719	2683822
7km	50%	35000	4	310	5346250	658468	4650610	2671668
7km	50%	35000	4	323	5723205	656467	5024954	3006833
7km	50%	35000	4	306	4385909	524497	3813570	2145294
7km	50%	35000	4	262	5734086	640766	5044784	2496493
7km	50%	35000	4	167	4120323	524528	3545659	1903581
7km	50%	35000	4	299	5990493	629903	5315912	2664189
7km	50%	35000	4	269	5253100	674844	4508491	2393154
7km	50%	35000	4	253	4522846	558190	3889469	2241461
7km	50%	35000	4	191	4475466	576364	3867718	2254708
7km	50%	35000	4	346	4168998	543030	3576980	2150441
7km	50%	35000	4	250	4765211	612078	4086999	2220607
7km	50%	35000	4	268	4430078	573335	3778126	2638430
7km	50%	35000	4	170	4707402	589279	4061081	2272912
7km	50%	35000	4	228	4426006	510211	3867345	2258324
7km	50%	35000	4	307	4310780	548460	3722485	2238583
7km	50%	35000	4	219	4348038	513551	3790392	1917035
7km	50%	35000	4	370	5821238	624607	5139086	2804353
7km	50%	35000	4	243	5320453	574637	4694735	2697526
7km	50%	35000	4	306	4299830	511118	3729374	2094440
7km	50%	35000	4	331	5305587	607567	4642831	2488626
7km	50%	35000	4	294	4651132	576758	4020913	2238027
7km	50%	35000	4	272	5758116	629686	5071318	2677242
7km	50%	35000	4	202	5379164	704611	4588937	2638420
7km	50%	35000	4	177	4181601	560122	3569463	2340344
7km	50%	35000	4	221	5886440	693534	5136531	2930518
7km	50%	35000	4	286	4769397	594480	4136020	2249639
7km	50%	35000	4	194	4474071	607802	3820660	2210650
7km	50%	35000	4	253	5868732	662344	5130287	3098832
7km	50%	35000	4	348	4492486	563790	3876343	2311550
7km	50%	35000	4	300	4809364	537771	4216995	2204734
7km	50%	35000	4	225	4972766	641709	4271491	2545392
7km	50%	35000	4	275	4527956	558230	3906092	2234490
7km	50%	35000	4	423	7560930	782232	6700567	3404245
7km	50%	35000	4	303	5667470	669683	4934013	3088335
7km	50%	35000	4	253	3790846	481098	3278691	2015501
7km	50%	35000	4	311	5584869	649078	4890930	2748895
7km	50%	35000	4	198	4613015	551055	4016423	2255259
7km	50%	35000	4	277	3240794	418465	2804847	1827086
7km	50%	35000	4	286	6038670	663672	5300161	2761992
7km	50%	35000	4	278	5949575	647308	5256670	2786214
7km	50%	35000	4	307	6381660	788021	5532523	3411834
7km	50%	35000	4	459	5364956	600403	4734696	2593543
7km	50%	35000	4	227	3645888	503183	3113594	2003835
7km	50%	35000	4	210	4074253	501497	3529095	2077926
7km	50%	35000	4	316	4922756	552462	4340149	2524502
7km	50%	35000	4	264	4351619	555943	3752780	2472393
7km	50%	35000	4	222	4391899	558104	3792985	2465483
7km	50%	35000	4	282	3872972	515499	3310610	2202121
7km	50%	35000	4	330	4569984	551076	3981773	2451227
7km	50%	35000	4	306	4832549	576256	4207177	2628765
7km	50%	35000	4	288	5087070	587207	4442071	2546317
7km	50%	35000	4	252	5023079	652078	4303934	2432930
7km	50%	35000	4	310	3792846	488238	3259494	1865588
7km	50%	35000	4	483	6015552	676359	5270372	2839839
7km	50%	35000	4	238	4069069	538435	3490232	2059037
7km	50%	35000	4	253	5374623	650823	4634280	2881198
7km	50%	35000	4	379	5477373	578276	4829199	2695163
7km	50%	35000	4	208	4260679	545321	3676150	2099705
7km	50%	35000	4	271	4366546	519444	3785901	2385713
7km	50%	35000	4	320	3964807	497279	3427905	2141924
7km	50%	35000	4	477	6111638	687279	5384677	2847067
7km	50%	35000	4	279	4414590	516255	3846816	2094482
7km	50%	35000	4	240	3951001	498406	3428448	1805245
7km	50%	35000	4	350	5202838	680869	4446272	2681812
7km	50%	35000	4	369	5000406	578632	4378830	2365447
7km	50%	35000	4	358	4962350	642270	4270840	2615848
7km	50%	35000	4	344	5846953	665635	5111581	2554389
7km	50%	35000	4	224	4633846	548234	4034614	2371781
7km	50%	35000	4	345	4376239	533595	3797162	2344656
7km	50%	35000	4	274	5575631	638978	4875602	2597823
7km	50%	35000	4	237	4820781	613960	4127767	2190427
7km	50%	35000	4	280	4769110	630322	4071572	2442793
7km	50%	35000	4	348	4717037	564480	4092074	2304331
7km	50%	35000	4	276	4030100	490637	3472962	2078710
7km	50%	35000	4	291	4106698	523258	3528771	2214176
7km	50%	35000	4	231	4029664	495949	3481754	2227324
7km	50%	35000	4	344	6340179	686970	5542779	3206454
7km	50%	35000	4	259	5302614	634463	4611076	2459138
7km	50%	35000	4	461	5593744	618522	4916657	2572005
7km	50%	35000	4	384	7163286	783475	6307970	3124861
7km	50%	35000	4	286	6557546	687044	5840466	2915028
7km	50%	35000	4	237	4987529	653725	4293328	2381615
7km	50%	35000	4	287	4604313	595688	3963848	2117883
7km	50%	35000	4	392	5428905	628540	4740420	2608641
7km	50%	35000	4	386	4766249	636068	4085785	2569788
7km	50%	35000	4	214	4692338	556407	4068086	2368184
7km	50%	35000	4	278	4769650	591633	4125545	2295078
7km	50%	35000	4	312	5228818	612054	4573279	2377383
7km	50%	35000	4	275	4121410	534698	3532905	1971843
7km	50%	35000	4	206	4345105	565101	3734905	2171407
7km	50%	35000	4	230	4301159	545387	3698329	2400459
7km	50%	35000	4	304	4334417	597724	3699391	2239793
7km	50%	35000	4	251	4844190	607412	4178799	2517446
7km	50%	35000	4	228	4287790	543218	3693594	2207929
7km	50%	35000	4	309	4845473	589909	4203122	2610123
7km	50%	35000	4	244	4496799	552622	3906542	2054888
7km	50%	35000	4	329	3830970	478858	3318164	2011828
7km	50%	35000	4	277	5986670	699067	5212080	2961376
7km	50%	35000	4	222	5570073	690253	4809885	2892101
7km	50%	35000	4	256	4269925	485811	3728642	2232151
7km	50%	35000	4	414	5214966	608474	4567217	2647468
7km	50%	35000	4	265	4170124	534229	3598946	2312375
7km	50%	35000	4	215	4207458	504235	3658575	2189680
7km	50%	35000	4	277	4425691	571004	3806439	2087243
7km	50%	35000	4	312	5691979	625369	5003500	2478748
7km	50%	35000	4	342	5538103	651513	4830867	2922527
7km	50%	35000	4	268	5013569	642505	4305954	2403553
7km	50%	35000	4	218	4032508	566378	3420722	2093595
7km	50%	35000	4	203	4240962	532609	3657667	2085843
7km	50%	35000	4	262	5153310	595699	4506197	2271188
7km	50%	35000	4	241	3903422	503109	3341485	2072955
7km	50%	35000	4	225	5222919	606366	4557547	2548563
7km	50%	35000	4	290	5146576	624006	4480396	2881118
7km	50%	35000	4	276	6700990	733618	5896156	3244030
7km	50%	35000	4	313	4738267	633488	4022987	2495540
7km	50%	35000	4	201	4583879	585632	3922664	2268240
7km	50%	35000	4	258	4049882	514124	3475860	1830995
7km	50%	35000	4	218	4746025	612104	4079471	2366823
7km	50%	35000	4	257	4179843	521095	3604139	2273637
7km	50%	35000	4	336	4270904	565009	3630710	2111455
7km	50%	35000	4	297	4852275	637927	4150310	2645670
7km	50%	35000	4	360	5630177	589199	4970909	2757868
7km	50%	35000	4	410	6136601	670180	5412534	2981180
7km	50%	35000	4	260	4126682	570732	3517398	2266209
7km	50%	35000	4	274	5462579	590165	4809881	2597478
7km	50%	35000	4	234	3805065	445535	3316240	1990397
7km	50%	35000	4	269	4214807	549522	3618977	2334148
7km	50%	35000	4	196	4113468	530737	3548447	2122178
7km	50%	35000	4	274	6064215	695766	5330866	2947888
7km	50%	35000	4	291	4441329	560490	3816632	2156702
7km	50%	35000	4	227	4334286	546918	3723616	2223926
7km	50%	35000	4	221	4168447	498459	3636324	1879599
7km	50%	35000	4	285	3772605	521307	3215616	1981773
7km	50%	35000	4	369	5257750	606076	4586672	2947619
7km	50%	35000	4	212	4247277	545564	3651329	2109173
7km	50%	35000	4	231	4270851	516194	3710935	2036928
7km	50%	35000	4	261	4688361	577958	4059469	2584609
7km	50%	35000	4	334	4362232	562888	3712143	2136231
7km	50%	35000	4	469	5489926	606477	4827783	2823387
7km	50%	35000	4	190	3882222	478249	3360094	2017293
7km	50%	35000	4	224	4404946	541545	3805071	2044624
7km	50%	35000	4	271	5318344	610915	4652441	2676150
7km	50%	35000	4	379	5404925	603448	4745811	2893312
7km	50%	35000	4	320	6376685	716206	5586399	3086650
7km	50%	35000	4	204	4175026	547766	3586719	2005532
7km	50%	35000	4	195	4223061	553313	3635819	2278807
7km	50%	35000	4	237	4562144	521337	4001285	2058252
7km	50%	35000	4	330	4621133	552760	3994686	2251898
7km	50%	35000	4	235	4888496	604707	4224815	2431648
7km	50%	35000	4	362	4176900	578884	3556545	2429188
7km	50%	35000	4	372	6003576	693346	5252234	3028130
7km	50%	35000	4	219	4504780	570066	3854682	2174596
7km	50%	35000	4	379	5778522	672637	5063232	2901488
7km	50%	35000	4	287	5024505	570606	4404201	2761406
7km	50%	35000	4	292	5530583	573749	4887996	2880326
7km	50%	35000	4	235	5290444	621872	4575220	2369035
7km	50%	35000	4	222	5246649	637299	4569477	2301396
7km	50%	35000	4	317	4826653	579643	4182724	2512189
7km	50%	35000	4	269	4394159	538583	3796426	2097899
7km	50%	35000	4	337	5348898	716093	4565077	2654307
7km	50%	35000	4	236	4441586	503626	3899963	2011928
7km	50%	35000	4	325	4675436	549470	4076883	2321664
7km	50%	35000	4	283	4460229	510854	3919579	2246189
7km	50%	35000	4	278	6518770	699096	5743409	2933042
7km	50%	35000	4	244	4307184	524888	3721792	1915205
7km	50%	35000	4	394	4535405	543036	3953033	1845808
7km	50%	35000	4	229	4104840	517680	3557114	2009785
7km	50%	35000	4	244	4612559	573839	3974185	2158904
7km	50%	35000	4	458	6646728	739015	5825698	3328182
7km	50%	35000	4	286	5447650	613446	4786665	2610809
7km	50%	35000	4	241	4134610	529366	3560139	2157631
7km	50%	35000	4	340	4653250	610412	4005526	2334282
7km	50%	35000	4	235	4229844	520894	3675174	2023612
7km	50%	35000	4	340	5005250	613500	4335119	2453240
7km	50%	35000	4	310	6846518	752698	6017841	3117585
7km	50%	35000	4	325	4891627	622507	4232157	2520699
7km	50%	35000	4	311	4660679	613331	3999531	2599156
7km	50%	35000	4	273	5548132	704970	4774448	2974413
7km	50%	35000	4	312	5514329	680425	4754437	2554722
7km	50%	35000	4	238	4325775	552271	3706575	2238135
7km	50%	35000	4	215	4878123	567640	4263296	2381174
7km	50%	35000	4	220	4582252	581296	3950680	2366314
7km	50%	35000	4	281	5522824	578260	4895222	2557407
7km	50%	35000	4	206	3801185	521461	3245844	2103807
7km	50%	35000	4	319	4121717	523946	3552576	2064536
7km	50%	35000	4	416	4661162	577283	4020116	2399158
7km	50%	35000	4	397	4133423	512945	3557552	2123862
7km	50%	35000	4	268	5217579	591420	4590552	2421665
7km	50%	35000	4	258	5379520	689315	4630815	2730294
7km	50%	35000	4	209	4380876	554813	3773462	2109112
7km	50%	35000	4	368	6314799	644640	5614793	2761796
7km	50%	35000	4	414	6150170	649496	5447530	3142506
7km	50%	35000	4	267	5779998	649688	5084197	2764841
7km	50%	35000	4	333	5195998	638362	4508202	2639289
7km	50%	35000	4	296	5585257	637403	4904673	2704045
7km	50%	35000	4	237	4449042	561259	3825336	2243343
7km	50%	35000	4	286	5109609	633010	4432221	2584391
7km	50%	35000	4	267	4674428	527812	4113376	2200070
7km	50%	35000	4	290	4568572	552589	3948239	2070415
7km	50%	35000	4	363	4864840	632328	4160066	2414717
7km	50%	35000	4	304	4641836	562054	4046319	2347454
7km	50%	35000	4	270	3773339	470610	3266698	1943678
7km	50%	35000	4	252	6017615	695179	5227632	2963160
7km	50%	35000	4	379	4925277	635780	4242562	2416167
7km	50%	35000	4	231	3806806	470101	3285504	2047144
7km	50%	35000	4	276	4628784	593310	4003293	2049454
7km	50%	35000	4	235	4257967	533097	3678494	2329774
7km	50%	35000	4	341	5179502	655803	4468758	2440787
7km	50%	35000	4	308	5801768	640991	5117851	2565593
7km	50%	35000	4	257	4387714	570949	3787847	2352848
7km	50%	35000	4	333	5400353	588219	4748814	2502120
7km	50%	35000	4	237	4968247	605167	4285517	2559179
7km	50%	35000	4	254	4515160	575774	3893747	2377349
7km	50%	35000	4	282	5200826	602280	4542883	2581056
7km	50%	35000	4	357	5369623	583859	4717582	2868764
7km	50%	35000	4	398	4261881	525134	3667730	2268917
7km	50%	35000	4	198	4109106	508214	3557204	1848096
7km	50%	35000	4	242	4479727	590110	3843202	2413372
7km	50%	35000	4	243	4277912	566524	3670560	2046678
7km	50%	35000	4	268	5991787	691412	5245685	2857696
7km	50%	35000	4	344	5550779	751982	4729622	2971125
7km	50%	35000	4	324	4668548	629543	3977110	2345444
7km	50%	35000	4	453	5250478	564654	4640330	2624339
7km	50%	35000	4	395	4795048	599346	4122079	2480175
7km	50%	35000	4	323	4789788	610194	4140908	2265363
7km	50%	35000	4	357	5613526	676689	4860570	2845722
7km	50%	35000	4	276	3713443	449047	3203736	1840349
7km	50%	35000	4	291	5979702	610775	5299909	2747479
7km	50%	35000	4	217	4983325	607378	4273305	2593963
7km	50%	35000	4	287	3848861	498900	3304168	1966796
7km	50%	35000	4	253	4366535	570206	3744521	2336955
7km	50%	35000	4	279	4119377	530799	3555848	2073425
7km	50%	35000	4	297	4746749	569777	4128987	2475798
7km	50%	35000	4	284	4600520	560768	4002323	2276984
7km	50%	35000	4	297	4360670	549954	3741334	2195525
7km	50%	35000	4	320	6141542	665834	5405829	3142864
7km	50%	35000	4	278	5104444	555190	4494867	2557059
7km	50%	35000	4	341	4331237	524904	3759167	2311485
7km	50%	35000	4	267	4760531	619180	4092457	2313930
7km	50%	35000	4	294	4187470	546337	3612028	2396525
7km	50%	35000	4	383	6173656	665890	5450828	2894149
7km	50%	35000	4	310	4366421	527116	3794014	2213998
7km	50%	35000	4	238	4412666	516951	3829441	2116034
7km	50%	35000	4	269	4594681	573775	3980545	2200901
7km	50%	35000	4	289	4585467	592642	3948483	2330822
7km	50%	35000	4	231	5156770	657649	4450379	2511913
7km	50%	35000	4	257	5319421	679985	4570144	2585641
7km	50%	35000	4	303	5433088	664704	4736974	2699143
7km	50%	35000	4	318	5115675	588949	4475473	2755517
7km	50%	35000	4	291	5389654	603948	4701063	3086089
7km	50%	35000	4	345	5988559	634660	5285004	2769487
7km	50%	35000	4	309	4484483	545967	3888776	2422999
7km	50%	35000	4	240	3964305	500997	3414450	2260293
7km	50%	35000	4	307	4829878	578564	4180195	2483425
7km	50%	35000	4	324	5900979	677005	5118442	2901746
7km	50%	35000	4	392	5865278	707216	5100599	2827695
7km	50%	35000	4	206	4863989	594689	4204716	2595581
7km	50%	35000	4	262	6072037	659786	5355345	3142400
7km	50%	35000	4	292	4090168	506019	3540264	1948543
7km	50%	35000	4	263	6136719	673153	5392177	3039162
7km	50%	35000	4	249	5306250	625676	4618032	2498465
7km	50%	35000	4	319	4509625	644436	3833535	2416677
7km	50%	35000	4	240	4895552	568456	4279925	2317596
7km	50%	35000	4	375	5569737	634012	4871547	2412460
7km	50%	35000	4	443	5244164	621018	4564466	2880480
7km	50%	35000	4	314	4051261	512905	3487467	2202617
7km	50%	35000	4	277	5496554	644499	4812660	2631370
7km	50%	35000	4	244	3814597	490728	3289740	1959885
7km	50%	35000	4	189	4621117	565243	3998314	2379196
7km	50%	35000	4	241	4438405	534299	3851795	1999943
7km	50%	35000	4	329	3675065	469704	3160221	1907410
7km	50%	35000	4	240	5155537	621719	4475680	2272683
7km	50%	35000	4	308	6216146	692516	5471957	2908526
7km	50%	35000	4	245	4590204	569865	3980853	2058374
7km	50%	35000	4	261	3822355	500432	3272382	2139779
7km	50%	35000	4	269	4607417	563837	4003246	2303649
7km	50%	35000	4	305	5728929	649031	5020673	2674057
7km	50%	35000	4	341	5794319	672493	5054350	2435334
7km	50%	35000	4	334	5300848	614913	4633313	2395541
7km	50%	35000	4	399	4457025	549636	3832772	2118282
7km	50%	35000	4	268	6623956	720664	5837003	3219254
7km	50%	35000	4	303	3927969	526313	3354887	2269081
7km	50%	35000	4	203	5355983	644997	4659485	2602743
7km	50%	35000	4	288	5751092	696359	4957440	2793635
7km	50%	35000	4	332	4756979	528051	4186256	2314536
7km	50%	35000	4	208	4358108	580693	3690022	2444332
7km	50%	35000	4	237	4218084	549483	3617332	2118381
7km	50%	35000	4	404	5768414	719279	4990543	2975742
7km	50%	35000	4	306	5510845	637513	4823536	2745976
7km	50%	35000	4	240	4768420	560451	4135775	2164006
7km	50%	35000	4	230	4906882	623039	4235149	2329294
7km	50%	35000	4	309	6326879	685218	5547311	3313143
7km	50%	35000	4	298	4773305	572933	4148556	2652038
7km	50%	35000	4	361	4421994	539650	3839955	2145340
7km	50%	35000	4	215	3979212	493632	3426621	2052920
7km	50%	35000	4	241	5817504	656629	5108911	2596442
7km	50%	35000	4	207	4300225	557133	3716796	2082745
7km	50%	35000	4	225	3403743	424292	2935139	1744435
7km	50%	35000	4	285	4562217	589780	3909625	2254021
7km	50%	35000	4	298	5112075	614736	4446500	2445609
7km	50%	35000	4	285	5479281	598378	4834218	2741063
7km	50%	35000	4	478	4374885	530824	3777513	2255336
7km	50%	35000	4	177	5294185	663338	4541073	2696304
7km	50%	35000	4	263	4065304	507641	3518236	1957747
7km	50%	35000	4	380	4838337	585540	4143401	2691739
7km	50%	35000	4	246	4687612	536117	4109154	2333135
7km	50%	35000	4	270	3721419	473404	3214673	1963671
7km	50%	35000	4	245	5563343	647645	4863938	2921249
7km	50%	35000	4	321	5509083	608398	4859371	2320536
7km	50%	35000	4	261	4478558	565637	3870208	2178694
7km	50%	35000	4	260	4599614	528971	4017126	2192976
7km	50%	35000	4	258	5910554	646077	5207634	2789055
7km	50%	35000	4	254	4872942	586164	4218087	2489576
7km	50%	35000	4	260	3709948	485827	3197323	1851123
7km	50%	35000	4	301	4559262	558492	3947372	2268706
7km	50%	35000	4	264	5720480	602302	5060275	2986039
7km	50%	35000	4	255	4332138	517519	3751382	2109189
7km	50%	35000	4	439	4841990	536807	4256719	2397205
7km	50%	35000	4	332	3895986	511463	3333368	2059415
7km	50%	35000	4	325	6222345	716065	5448720	2993004
7km	50%	35000	4	340	4243982	518839	3678491	2285555
7km	50%	35000	4	238	5541715	638066	4842447	3034397
7km	50%	35000	4	254	4272760	554960	3666692	2073023
7km	50%	35000	4	252	3969696	502453	3410685	2040276
7km	50%	35000	4	267	4161953	529703	3583436	2007450
7km	50%	35000	4	325	6462101	656298	5743967	2777704
7km	50%	35000	4	384	6172656	720000	5368744	3232405
7km	50%	35000	4	250	4069582	528019	3492554	2057725
7km	50%	35000	4	205	4249695	532328	3678982	2092535
7km	50%	35000	4	307	5859162	627856	5165969	2827961
7km	50%	35000	4	231	4552931	594895	3905762	2211807
7km	50%	35000	4	445	5435045	689797	4650258	3393120
7km	50%	35000	4	262	4412147	539498	3810569	2443961
7km	50%	35000	4	342	6076045	694146	5321551	2560078
7km	50%	35000	4	248	4879256	568311	4267386	2264978
7km	50%	35000	4	311	4167614	519204	3603429	2335859
7km	50%	35000	4	276	5187886	572258	4569158	2575578
7km	50%	35000	4	219	4671219	585480	4030311	2171531
7km	50%	35000	4	346	6034733	650319	5340244	2865921
7km	50%	35000	4	322	5707912	605182	5052212	2748493
7km	50%	35000	4	260	4289629	507461	3732790	2502433
7km	50%	35000	4	221	4750224	577837	4123945	2272763
7km	50%	35000	4	222	4624300	630078	3943108	2329804
7km	50%	35000	4	206	4845838	577577	4219348	2341965
7km	50%	35000	4	289	5038427	587437	4405819	2450643
7km	50%	35000	4	370	4872179	569800	4266309	2468199
7km	50%	35000	4	484	6421358	741703	5612976	3158101
7km	50%	35000	4	279	5519111	604014	4833269	2746087
7km	50%	35000	4	297	5062099	643311	4363637	2451832
7km	50%	35000	4	271	5064001	561572	4456291	2410854
7km	50%	35000	4	284	5567532	642991	4871667	2803533
7km	50%	35000	4	333	3728785	516258	3177498	2065234
7km	50%	35000	4	292	5484677	657674	4772781	2479755
7km	50%	35000	4	471	5249252	604574	4597958	2549229
7km	50%	35000	4	370	3961147	500265	3423257	2023147
7km	50%	35000	4	292	5874191	637635	5174509	2505030
7km	50%	35000	4	246	6137203	688014	5397711	3117813
7km	50%	35000	4	392	6402830	707085	5633857	3496207
7km	50%	35000	4	283	4949975	630750	4278117	2456282
7km	50%	35000	4	410	6063453	631841	5373256	2988946
7km	50%	35000	4	338	4841002	523626	4274864	2586591
7km	50%	35000	4	307	5571117	612099	4909923	2812913
7km	50%	35000	4	307	4428762	573037	3792432	2519838
7km	50%	35000	4	297	3628945	469812	3119232	1763334
7km	50%	35000	4	362	6637612	728505	5849066	3075096
7km	50%	35000	4	222	4384151	575701	3766315	2028279
7km	50%	35000	4	330	5181810	574019	4554559	2635979
7km	50%	35000	4	270	4662950	588114	4024475	2189529
7km	50%	35000	4	363	4447301	538536	3832885	2051823
7km	50%	35000	4	275	4714659	590945	4090873	2454086
7km	50%	35000	4	247	4763787	630866	4080102	2484558
7km	50%	35000	4	366	5223761	643019	4538877	2309260
7km	50%	35000	4	290	4086221	534537	3506459	2110744
7km	50%	35000	4	320	4144622	516271	3583692	2226291
7km	50%	35000	4	262	4998225	589880	4364343	2317608
7km	50%	35000	4	280	4880720	610456	4209755	2046371
7km	50%	35000	4	249	4322374	530509	3750433	2270742
7km	50%	35000	4	288	5412152	614957	4706647	2459733
7km	50%	35000	4	241	4107865	536113	3501187	2147020
7km	50%	35000	4	302	5444795	643882	4745869	2648776
7km	50%	35000	4	423	6664394	770466	5800340	3250072
7km	50%	35000	4	337	5367418	618059	4702744	2542149
7km	50%	35000	4	306	3585851	492499	3054915	1975912
7km	50%	35000	4	286	4827003	583856	4175320	2040594
7km	50%	35000	4	307	5058057	584253	4424097	2353060
7km	50%	35000	4	300	5258415	611547	4565265	2728326
7km	50%	35000	4	268	4799964	604523	4125918	2654029
7km	50%	35000	4	294	6047174	686185	5299539	3166465
7km	50%	35000	4	350	5093428	624796	4435982	2323132
7km	50%	35000	4	249	5969635	657343	5229719	2817221
7km	50%	35000	4	263	4343457	556405	3733756	2311902
7km	50%	35000	4	227	5981652	700145	5228433	2805507
7km	50%	35000	4	258	4254834	515252	3710515	2000785
7km	50%	35000	4	377	5165402	607591	4509888	2663208
7km	50%	35000	4	297	4214284	513211	3668566	2260423
7km	50%	35000	4	317	3919232	494096	3379632	2324003
7km	50%	35000	4	254	4569746	561043	3942473	2251950
7km	50%	35000	4	329	4634094	591113	4001025	2354190
7km	50%	35000	4	283	4414813	556633	3805096	2385562
7km	50%	35000	4	362	4466689	594272	3823223	2292542
7km	50%	35000	4	230	5463962	595843	4809796	2518336
7km	50%	35000	4	219	4882522	631453	4206265	2273935
7km	50%	35000	4	379	6425272	708421	5654713	3493658
7km	50%	35000	4	241	4748329	647915	4037978	2291496
7km	50%	35000	4	246	5096879	601199	4416461	2482420
7km	50%	35000	4	299	5925669	687356	5139878	2780484
7km	50%	35000	4	301	4388945	549921	3794761	2345179
7km	50%	35000	4	249	4670886	558999	4040352	2238635
7km	50%	35000	4	311	4827325	550519	4205591	2453005
7km	50%	35000	4	341	4812455	588154	4183634	2492672
7km	50%	35000	4	256	4886696	596520	4212965	2257055
7km	50%	35000	4	324	5688253	583651	5056104	2705284
7km	50%	35000	4	258	4604458	599521	3932682	2547815
7km	50%	35000	4	212	3832198	471482	3315264	2113727
7km	50%	35000	4	286	5814457	662711	5108273	2819843
7km	50%	35000	4	336	4578963	602993	3934372	2293736
7km	50%	35000	4	334	5211732	652627	4506871	2553994
7km	50%	35000	4	261	4454588	549395	3871337	2262732
7km	50%	35000	4	239	4637850	607346	3983329	2401865
7km	50%	35000	4	275	5856408	671346	5133751	2628303
7km	50%	35000	4	284	5068515	648493	4345613	2787612
7km	50%	35000	4	456	4126087	534053	3536498	2067373
7km	50%	35000	4	213	4523354	604878	3858816	2185412
7km	50%	35000	4	416	5584503	624941	4896749	2445630
7km	50%	35000	4	317	5321826	683163	4570927	2769712
7km	50%	35000	4	206	4597494	595812	3948192	2796808
7km	50%	35000	4	258	4213410	558200	3609977	2221728
7km	50%	35000	4	311	3515453	482199	2994584	2132586
7km	50%	35000	4	252	5077500	614516	4404524	2277180
7km	50%	35000	4	259	4672674	572461	4042200	2144122
7km	50%	35000	4	347	4508192	563016	3869476	2521743
7km	50%	35000	4	321	4440317	551305	3843066	2431156
7km	50%	35000	4	380	4786611	610788	4111583	2727457
7km	50%	35000	4	276	4187667	543145	3602638	2042702
7km	50%	35000	4	273	5105639	566421	4492973	2550505
7km	50%	35000	4	318	4681372	573465	4014714	2279312
7km	50%	35000	4	212	3956424	489507	3440744	2009075
7km	50%	35000	4	321	4432064	548644	3804762	2353796
7km	50%	35000	4	242	4448351	563589	3847363	2064940
7km	50%	35000	4	217	4457472	543969	3882201	2019333
7km	50%	35000	4	256	4024836	530126	3437213	2360147
7km	50%	35000	4	218	4245457	567332	3629547	2658863
7km	50%	35000	4	391	6100007	764589	5262975	2970508
7km	50%	35000	4	225	4768338	547550	4174338	2334272
7km	50%	35000	4	225	5399491	645541	4705523	2707569
7km	50%	35000	4	345	5112789	587775	4456461	2832311
7km	50%	35000	4	312	4756093	595309	4107539	2082451
7km	50%	35000	4	274	5315789	576277	4669870	2669884
7km	50%	35000	4	459	6420846	673418	5683415	3118977
7km	50%	35000	4	447	5250380	584008	4630119	2749540
7km	50%	35000	4	263	3896648	488457	3364364	2114650
7km	50%	35000	4	380	5599862	673431	4852044	2865431
7km	50%	35000	4	401	4640586	552367	4045377	2417078
7km	50%	35000	4	385	4664152	569236	4058994	2266923
7km	50%	35000	4	240	4824294	637069	4144713	2522131
7km	50%	35000	4	326	5491279	640272	4783969	2963940
7km	50%	35000	4	312	5817926	663076	5106880	3080333
7km	50%	35000	4	218	4029877	525339	3454699	2110786
7km	50%	35000	4	229	4220413	569583	3572218	2441670
7km	50%	35000	4	254	4878130	649539	4179142	2331621
7km	50%	35000	4	303	4598981	566199	3959137	2193667
7km	50%	35000	4	301	4363620	498140	3818228	2368705
7km	50%	35000	4	260	3856030	473539	3327896	1951128
7km	50%	35000	4	334	4429229	552035	3815025	2033969
7km	50%	35000	4	261	4646888	566558	4025445	2072903
7km	50%	35000	4	296	5121198	667798	4417585	2443573
7km	50%	35000	4	256	6655384	718253	5851577	3257937
7km	50%	35000	4	253	4241725	553835	3645561	2171007
7km	50%	35000	4	370	4553533	566651	3947591	2367652
7km	50%	35000	4	389	5373930	612169	4709333	2497479
7km	50%	35000	4	291	4183923	540095	3602175	2369332
7km	50%	35000	4	255	4766662	629018	4068163	2249967
7km	50%	35000	4	245	5549404	655442	4834273	2602800
7km	50%	35000	4	288	7156490	809916	6280979	3497407
7km	50%	35000	4	342	5180490	568109	4554357	2680269
7km	50%	35000	4	306	4703215	574665	4077835	2374124
7km	50%	35000	4	243	4179078	516430	3617413	1828273
7km	50%	35000	4	412	6427359	692701	5671747	2686964
7km	50%	35000	4	279	4519193	517994	3944042	2422672
7km	50%	35000	4	250	4037607	504114	3488211	1970857
7km	50%	35000	4	223	4720570	624845	4031369	2563069
7km	50%	35000	4	232	4693719	580379	4058794	2235608
7km	50%	35000	4	232	4351310	579588	3741823	2152547
7km	50%	35000	4	230	5122165	628007	4450061	2586635
7km	50%	35000	4	263	4133469	518502	3572108	2196342
7km	50%	35000	4	295	4544372	504717	4002923	2198127
7km	50%	35000	4	354	4938265	658228	4211272	2869521
7km	50%	35000	4	284	5184381	616122	4530375	2612303
7km	50%	35000	4	396	4952467	546238	4360581	2513218
7km	50%	35000	4	364	6212426	640085	5520438	2950316
7km	50%	35000	4	420	4980350	665238	4260424	2634441
7km	50%	35000	4	231	5297842	600644	4652459	2406538
7km	50%	35000	4	184	5695763	654165	4987312	2540288
7km	50%	35000	4	323	4779555	614307	4130325	2447846
7km	50%	35000	4	238	4726131	614269	4055978	2862637
7km	50%	35000	4	380	6137597	665175	5414520	2930117
7km	50%	35000	4	268	3938513	516358	3346183	2087703
7km	50%	35000	4	294	5300077	647429	4596530	2498135
7km	50%	35000	4	209	4216272	496592	3674518	2158165
7km	50%	35000	4	425	6093638	693969	5325096	3323290
7km	50%	35000	4	383	4309065	535459	3738643	1978884
7km	50%	35000	4	272	5808425	632694	5118961	2853265
7km	50%	35000	4	269	4177910	538040	3608893	2134995
7km	50%	35000	4	206	4788295	577778	4165646	2412123
7km	50%	35000	4	311	3931974	486212	3402919	2315505
7km	50%	35000	4	255	4665351	612917	4005257	2343848
7km	50%	35000	4	257	5757108	619529	5087798	2971684
7km	50%	35000	4	326	5502195	694483	4722317	2889875
7km	50%	35000	4	263	4890780	603641	4234699	2217995
7km	50%	35000	4	251	4285249	531319	3697708	1938903
7km	50%	35000	4	296	4320377	554451	3719860	2154388
7km	50%	35000	4	276	4291139	539907	3699143	2011119
7km	50%	35000	4	269	3812254	483187	3291996	1786525
7km	50%	35000	4	251	4243733	552676	3648354	2306213
7km	50%	35000	4	365	4441260	556214	3841285	2194135
7km	50%	35000	4	329	5157092	585870	4500811	2722254
7km	50%	35000	4	203	4378106	546288	3800024	2024319
7km	50%	35000	4	283	4619138	571856	3962590	2228104
7km	50%	35000	4	395	5975273	697379	5231371	2851118
7km	50%	35000	4	182	4498427	546894	3900531	2334349
7km	50%	35000	4	236	4223187	501137	3658381	2088997
7km	50%	35000	4	246	4264411	506215	3715569	2143709
7km	50%	35000	4	281	4487553	591954	3853496	2316298
7km	50%	35000	4	332	5188251	622584	4520574	2605285
7km	50%	35000	4	262	4036187	517209	3477959	1881360
7km	50%	35000	4	274	4939032	591786	4286919	2460506
7km	50%	35000	4	259	5191538	639043	4501886	2399071
7km	50%	35000	4	196	4105906	512572	3541444	1958847
7km	50%	35000	4	364	5748250	679691	5000411	2794403
7km	50%	35000	4	227	6254641	758193	5408611	3248243
7km	50%	35000	4	303	4525198	581129	3885416	2151353
7km	50%	35000	4	297	4923912	621233	4239071	2510754
7km	50%	35000	4	241	5096925	646489	4416699	2537018
7km	50%	35000	4	383	4540511	596866	3890287	2313546
7km	50%	35000	4	243	4353621	601136	3702588	2189697
7km	50%	35000	4	267	3957753	534032	3385329	2246708
7km	50%	35000	4	164	4250892	563072	3612121	1919476
7km	50%	35000	4	258	4063067	493968	3523409	2072028
7km	50%	35000	4	332	6233597	649618	5538259	3168831
7km	50%	35000	4	251	4989932	602863	4341383	2227784
7km	50%	35000	4	234	4498046	587642	3852947	2677374
7km	50%	35000	4	336	5449336	631508	4730185	2814698
7km	50%	35000	4	377	4891975	596178	4257065	2270094
7km	50%	35000	4	274	5324646	607021	4629071	2447376
7km	50%	35000	4	241	4891930	604548	4238799	2178334
7km	50%	35000	4	296	6208066	715841	5426363	3356376
7km	50%	35000	4	287	5796141	727261	4999913	2749561
7km	50%	35000	4	264	4095306	533125	3528535	2133797
7km	50%	35000	4	246	4675967	611520	4012323	2460057
7km	50%	35000	4	284	5584765	669934	4867981	2858640
7km	50%	35000	4	255	4212596	534760	3635890	2153510
7km	50%	35000	4	293	5826524	677003	5113915	2758325
7km	50%	35000	4	197	4087302	507616	3544414	1976892
7km	50%	35000	4	219	3562430	466302	3043206	1961403
7km	50%	35000	4	263	3890736	488855	3354475	2062498
7km	50%	35000	4	207	5007060	638938	4327353	2459270
7km	50%	35000	4	335	4011904	506049	3467681	2036199
7km	50%	35000	4	234	4389318	544918	3802488	1976552
7km	50%	35000	4	190	4615224	562080	4009906	2526942
7km	50%	35000	4	309	6117391	659582	5413425	3060520
7km	50%	35000	4	269	5056776	599873	4403112	2456539
7km	50%	35000	4	319	4607443	581058	3978122	2758456
7km	50%	35000	4	258	4370715	575812	3756455	2071421
7km	50%	35000	4	259	4585137	572935	3956743	2318189
7km	50%	35000	4	327	4084623	506906	3509216	2098998
7km	50%	35000	4	313	4559348	550098	3955608	2159632
7km	50%	35000	4	273	5612708	644301	4903178	2827048
7km	50%	35000	4	259	5923923	657668	5206551	2950381
7km	50%	35000	4	268	3631748	471390	3126353	1908378
7km	50%	35000	4	311	6571511	751461	5728254	3144926
7km	50%	35000	4	264	3947980	508885	3377303	2051593
7km	50%	35000	4	313	3801035	516132	3228676	2102717
7km	50%	35000	4	338	6323524	618690	5637930	2763007
7km	50%	35000	4	285	6366566	702755	5624056	3120266
7km	50%	35000	4	241	4424081	598160	3788757	2335657
7km	50%	35000	4	250	5605760	613118	4939024	2923509
7km	50%	35000	4	428	5135094	602872	4472923	2768560
7km	50%	35000	4	274	4227259	545648	3636293	2027011
7km	50%	35000	4	203	4206801	529686	3640379	2068325
7km	50%	35000	4	317	4233639	499667	3694398	2229748
7km	50%	35000	4	243	4770379	593480	4125649	2579329
7km	50%	35000	4	222	5231634	676940	4508874	2374470
7km	50%	35000	4	305	5063274	677171	4337411	2756806
7km	50%	35000	4	238	5202399	612316	4540392	2370535
7km	50%	35000	4	257	4524632	587654	3883646	2340697
7km	50%	35000	4	302	3851485	482266	3326373	2154053
7km	50%	35000	4	359	3989254	497519	3417701	1967977
7km	50%	35000	4	312	3946657	517715	3383410	2294877
7km	50%	35000	4	293	4853134	557618	4251886	2413213
7km	50%	35000	4	216	4238070	562128	3644391	2154409
7km	50%	35000	4	331	4757000	583957	4111814	2495076
7km	50%	35000	4	245	4455959	573338	3848286	2426351
7km	50%	35000	4	272	4302133	532788	3714019	2237000
7km	50%	35000	4	263	5047249	572883	4434036	2415373
7km	50%	35000	4	368	5332795	616454	4669623	2556728
7km	50%	35000	4	323	4590809	580651	3950828	2315114
7km	50%	35000	4	416	6784358	698664	6010905	3033611
7km	50%	35000	4	220	4101363	503284	3535775	2076244
7km	50%	35000	4	381	4797446	626927	4107751	2693171
7km	50%	35000	4	288	3980277	473887	3435737	2238142
7km	50%	35000	4	249	4500403	535819	3893361	2313732
7km	50%	35000	4	257	3916744	499766	3388164	1966740
7km	50%	35000	4	369	3842436	523351	3288863	2127644
7km	50%	35000	4	246	4092405	532136	3512556	2154864
7km	50%	35000	4	335	4785143	657401	4042760	2426147
7km	50%	35000	4	252	4097561	493303	3553794	2168470
7km	50%	35000	4	213	4680856	574207	4059117	2063352
7km	50%	35000	4	238	4659102	584884	4036113	2215624
7km	50%	35000	4	280	5705378	713158	4922554	3017365
7km	50%	35000	4	380	5001840	574168	4382601	2628590
7km	50%	35000	4	251	4354014	544262	3765208	2035924
7km	50%	35000	4	292	4881392	605331	4237940	2277339
7km	50%	35000	4	349	5661309	634499	4947287	2665434
7km	50%	35000	4	328	4270546	565808	3637168	2001115
7km	50%	35000	4	288	4374602	520059	3810718	2003485
7km	50%	35000	4	291	5346197	602018	4709277	2643056
7km	50%	35000	4	384	4862258	500352	4307045	2260584
7km	50%	35000	4	277	6338219	695942	5574022	3140764
7km	50%	35000	4	329	5535951	651794	4837813	2974959
7km	50%	35000	4	231	4598541	603146	3936194	2285209
7km	50%	35000	4	236	4883905	620261	4210798	2459199
7km	50%	35000	4	245	3984031	505599	3397819	2006696
7km	50%	35000	4	210	3759560	474155	3237161	1847949
7km	50%	35000	4	397	5389377	629151	4700069	2660667
7km	50%	35000	4	214	4045620	499006	3503743	2236355
7km	50%	35000	4	327	4740407	553012	4123767	2397553
7km	50%	35000	4	338	5151507	663901	4439057	2561505
7km	50%	35000	4	269	5491843	570611	4872649	2703175
7km	50%	35000	4	251	4505389	554739	3897552	2131463
7km	50%	35000	4	245	5072849	603552	4417348	2569302
7km	50%	35000	4	267	4327302	535943	3757507	2100692
7km	50%	35000	4	279	5356293	652608	4650119	2691141
7km	50%	35000	4	335	5142583	662800	4431053	2314955
7km	50%	35000	4	314	5258518	657815	4535342	2706634
7km	50%	35000	4	175	3314532	465809	2822520	2124428
7km	50%	35000	4	295	5895245	650619	5176353	2873560
7km	50%	35000	4	205	4247419	541664	3651416	2279729
7km	50%	35000	4	211	5589941	624454	4908796	2527272
7km	50%	35000	4	252	5352256	652058	4651962	2937983
7km	50%	35000	4	371	5973502	681688	5234719	2978142
7km	50%	35000	4	403	6408556	721497	5619571	2906081
7km	50%	35000	4	272	5316368	587707	4689630	2747262
7km	50%	35000	4	250	5148526	643050	4456477	2407799
7km	50%	35000	4	293	5559759	587777	4888917	2501030
7km	50%	35000	4	273	4378244	507548	3835955	1937717
7km	50%	35000	4	248	5187678	626064	4477438	2764524
7km	50%	35000	4	365	3956433	498953	3390509	2111319
7km	50%	35000	4	278	5692381	640937	4997543	2556254
7km	50%	35000	4	326	3984990	495507	3448640	2094388
7km	50%	35000	4	212	5656050	644573	4942015	2642565
7km	50%	35000	4	250	3923258	492659	3393049	1907230
7km	50%	35000	4	325	4520769	608565	3883087	2332384
7km	50%	35000	4	340	4674136	635198	3990085	2581542
7km	50%	35000	4	464	6034795	712042	5258716	3519012
7km	50%	35000	4	328	4716427	590534	4062213	2309118
7km	50%	35000	4	402	5633743	585895	4997108	2902808
7km	50%	35000	4	293	5378810	631236	4700621	2847866
7km	50%	35000	4	213	3729327	460681	3217822	1903234
7km	50%	35000	4	423	5958340	671569	5220733	3267774
7km	50%	35000	4	381	6766315	728495	5968993	2827946
7km	50%	35000	4	279	4405952	504945	3852848	2101900
7km	50%	35000	4	250	5030508	534491	4440006	2402258
7km	50%	35000	4	271	6653317	754274	5826348	3188898
7km	50%	35000	4	322	5200506	570092	4564361	2554578
7km	50%	35000	4	367	4512803	528915	3934264	2483198
7km	50%	35000	4	262	4492476	563854	3875650	2229146
7km	50%	35000	4	284	4474773	544319	3892143	2047623
7km	50%	35000	4	211	4125254	486102	3606676	2110186
7km	50%	35000	4	314	5251752	591487	4610866	2484616
7km	50%	35000	4	297	5269409	639856	4576241	2601469
7km	50%	35000	4	244	5525006	654805	4831610	2960056
7km	50%	35000	4	206	4981843	605510	4325171	2257370
7km	50%	35000	4	303	4960132	643237	4253383	2571167
7km	50%	35000	4	270	3973515	522747	3393255	2384308
7km	50%	35000	4	337	5017685	633398	4325019	2430796
7km	50%	35000	4	292	4795808	626179	4121275	2360176
7km	50%	35000	4	278	5280254	636417	4573688	2575125
7km	50%	35000	4	250	4494934	525715	3905407	2227596
7km	50%	35000	4	205	4153204	558802	3554367	2293853
7km	50%	35000	4	265	5064014	592620	4419075	2601697
7km	50%	35000	4	232	6201263	673575	5455845	2714429
7km	50%	35000	4	237	4819647	613283	4159508	2371492
7km	50%	35000	4	291	5503244	600625	4844775	2774644
7km	50%	35000	4	310	6615485	747874	5793892	2972599
7km	50%	35000	4	277	4885319	571139	4236808	2295282
7km	50%	35000	4	309	5021561	582256	4408993	2308259
7km	50%	35000	4	303	4360842	536672	3788858	2015554
7km	50%	35000	4	242	5122051	605849	4460363	2701171
7km	50%	35000	4	319	5420258	601548	4772130	2526685
7km	50%	35000	4	294	4613011	565722	3969137	2517536
7km	50%	35000	4	320	5358831	606874	4675706	2835519
7km	50%	35000	4	369	4384613	565935	3735069	2440495
7km	50%	35000	4	293	5975738	631226	5284797	2472677
7km	50%	35000	4	299	5149930	582869	4520802	2462144
7km	50%	35000	4	258	5344788	631221	4668709	2466111
7km	50%	35000	4	297	6295479	653322	5595549	2694893
7km	50%	35000	4	202	4678616	566293	4064994	2368361
7km	50%	35000	4	252	4383889	529194	3809581	2078984
7km	50%	35000	4	254	5050541	614326	4358124	2569084
7km	50%	35000	4	358	3958466	512467	3385328	2087362
7km	50%	35000	4	263	4728769	631146	4022583	2354412
7km	50%	35000	4	239	4126956	496894	3592751	2093965
7km	50%	35000	4	384	5316068	633066	4621805	2468974
7km	50%	35000	4	241	3187117	423064	2738833	1751569
7km	50%	35000	4	319	3886512	492482	3335299	2199343
7km	50%	35000	4	281	4468804	571674	3819606	2270496
7km	50%	35000	4	378	4473559	591053	3839843	2507499
7km	50%	35000	4	308	5709346	672100	4970755	2742589
7km	50%	35000	4	266	3847590	503689	3289504	2146188
7km	50%	35000	4	238	3913303	477127	3402650	1875491
7km	50%	35000	4	469	6306748	692851	5542722	3414098
7km	50%	35000	4	209	4737088	586804	4095896	2477046
7km	50%	35000	4	187	3852429	493573	3332998	1889290
7km	50%	35000	4	272	4107348	543347	3525791	1913445
7km	50%	35000	4	219	5033268	616745	4352927	2404428
7km	50%	35000	4	263	6502835	773240	5639049	3309810
7km	50%	35000	4	233	5667331	621804	4983621	2663466
7km	50%	35000	4	313	5988552	662799	5273006	2716887
7km	50%	35000	4	283	5846975	634687	5166265	2804542
7km	50%	35000	4	267	4991589	566064	4365824	3035240
7km	50%	35000	4	214	4268455	519461	3712202	2139293
7km	50%	35000	4	233	4862911	543037	4276121	2002886
7km	50%	35000	4	231	4550737	556063	3957677	2147177
7km	50%	35000	4	294	4087197	512236	3516554	2069730
7km	50%	35000	4	208	4454100	555136	3828263	2152563
7km	50%	35000	4	280	4532736	569681	3917464	2209633
7km	50%	35000	4	345	4458098	564542	3853064	2228333
7km	50%	35000	4	332	6079304	643064	5370793	2892384
7km	50%	35000	4	258	5188542	588474	4537393	2569624
7km	50%	35000	4	248	5359103	625037	4685467	2770541
7km	50%	35000	4	304	5588589	619696	4913757	2378251
7km	50%	35000	4	232	4593837	575657	3944219	2587911
7km	50%	35000	4	335	4673915	576051	4035434	2554075
7km	50%	35000	4	273	5217653	644706	4516628	2898824
7km	50%	35000	4	395	3733003	486880	3197432	2031221
7km	50%	35000	4	344	4730846	609097	4031903	2312976
7km	50%	35000	4	285	4129734	562249	3519498	1971035
7km	50%	35000	4	427	5373257	605846	4716847	2764405
7km	50%	35000	4	248	5242828	674779	4523984	2625604
7km	50%	35000	4	269	5000782	614276	4333252	2540990
7km	50%	35000	4	367	4175410	520298	3594357	2364147
7km	50%	35000	4	247	5581210	658229	4872943	2754203
7km	50%	35000	4	326	5046911	590948	4370401	2513411
7km	50%	35000	4	279	4086254	515736	3518237	1831600
7km	50%	35000	4	228	4628374	544977	4037223	2279035
7km	50%	35000	4	333	6198971	648744	5489293	2727899
7km	50%	35000	4	279	3616289	443965	3127790	1948696
7km	50%	35000	4	242	5455022	657289	4749054	2844340
7km	50%	35000	4	226	4408289	558566	3789896	2177783
7km	50%	35000	4	244	3911143	488498	3375130	1839765
7km	50%	35000	4	216	4969000	623503	4284910	2517306
7km	50%	35000	4	379	6170186	653919	5458712	2931941
7km	50%	35000	4	251	6803443	734508	6009826	3142399
7km	50%	35000	4	222	6857533	760549	6016458	2992893
7km	50%	35000	4	240	5192157	649117	4493752	2366981
7km	50%	35000	4	247	4309682	512863	3751335	2142983
7km	50%	35000	4	419	5433999	581019	4796017	2514692
7km	50%	35000	4	283	5663500	616156	4994759	2605915
7km	50%	35000	4	287	5206179	662157	4482815	2758608
7km	50%	35000	4	293	4595496	537219	3999665	2525464
7km	50%	35000	4	321	4225923	599336	3575901	2182294
7km	50%	35000	4	221	5164120	648210	4472937	2700322
7km	50%	35000	4	261	4653883	574185	4043531	2301330
7km	50%	35000	4	251	4669406	553063	4072205	2224837
7km	50%	35000	4	290	5337214	633375	4654435	2427460
7km	50%	35000	4	288	4369128	557213	3770252	2272649
7km	50%	35000	4	230	5083170	621238	4406556	2400840
7km	50%	35000	4	267	4715907	566499	4108727	2254052
7km	50%	35000	4	294	3831197	499107	3288205	1970201
7km	50%	35000	4	242	4431819	552758	3814050	2306611
7km	50%	35000	4	288	6180397	722494	5392872	2948432
7km	50%	35000	4	291	4322155	554206	3714971	2058076
7km	50%	35000	4	249	6135720	638567	5431199	2793309
7km	50%	35000	4	343	5639508	684338	4877307	3032673
7km	50%	35000	4	236	5261941	583655	4639506	2342848
7km	50%	35000	4	232	4467985	561498	3847377	2193895
7km	50%	35000	4	359	5947992	665357	5228391	2888484
7km	50%	35000	4	278	4880934	606364	4235876	2347484
7km	50%	35000	4	205	3984089	528345	3406211	2216663
7km	50%	35000	4	330	4862112	517796	4303818	2304284
7km	50%	35000	4	311	4293541	509720	3734989	1977206
7km	50%	35000	4	286	4951731	610053	4278581	2509834
7km	50%	35000	4	181	3895439	488573	3354696	1823977
7km	50%	35000	4	271	4464590	557812	3859593	1975137
7km	50%	35000	4	199	4423544	553881	3820752	2094992
7km	50%	35000	4	280	4522206	540892	3933600	2139218
7km	50%	35000	4	233	6490912	702581	5727927	2751546
7km	50%	35000	4	247	4949324	592610	4335552	2616888
7km	50%	35000	4	243	5139953	616621	4462344	2366005
7km	50%	35000	4	338	6674344	706569	5877254	3043460
7km	50%	35000	4	264	4183284	541969	3614329	2392052
7km	50%	35000	4	232	4577038	576784	3948322	2309043
7km	50%	35000	4	393	5457143	651419	4755798	2917009
7km	50%	35000	4	244	4608235	559435	4005730	2074151
7km	50%	35000	4	259	4138910	532641	3560369	2077925
7km	50%	35000	4	262	4817442	607593	4161148	2178545
7km	50%	35000	4	349	4563401	559481	3950123	2413987
7km	50%	35000	4	298	3974104	514021	3413201	1990457
7km	50%	35000	4	247	4887798	581674	4259605	2463108
7km	50%	35000	4	296	5154502	556321	4557396	2313975
7km	50%	35000	4	227	5371429	665981	4642039	2503495
7km	50%	35000	4	327	4137913	533821	3561901	2211893
7km	50%	35000	4	340	5897431	686377	5160840	3106514
7km	50%	35000	4	284	5140274	574753	4521264	2467989
7km	50%	35000	4	277	4151759	491039	3623380	2115566
7km	50%	35000	4	329	5153256	635447	4475645	2714799
7km	50%	35000	4	284	4880584	619153	4181667	2606515
7km	50%	35000	4	313	6219611	653446	5498550	2818446
7km	50%	35000	4	266	3895458	513007	3355102	2124457
7km	50%	35000	4	256	5727079	620878	5039810	2669833
7km	50%	35000	4	214	5274090	635462	4581400	2631498
7km	50%	35000	4	340	5111627	655767	4412843	2944902
7km	50%	35000	4	259	4807488	614048	4135156	2265633
7km	50%	35000	4	257	5699693	629572	5003130	2790972
7km	50%	35000	4	255	4667637	588376	4013017	2277891
7km	50%	35000	4	305	4946050	598076	4304071	2403373
7km	50%	35000	4	248	6283259	736544	5490185	3299994
7km	50%	35000	4	257	4801114	615050	4143918	2537603
7km	50%	35000	4	267	4973045	573958	4345160	2719531
7km	50%	35000	4	278	5642919	599452	5003495	2742625
7km	50%	35000	4	496	5285311	625074	4600372	3318739
7km	50%	35000	4	246	5459954	708668	4699396	2830130
7km	50%	35000	4	359	5809711	649743	5120114	2787152
7km	50%	35000	4	247	4358720	560332	3750085	2162069
7km	50%	35000	4	264	6434990	633926	5746710	2816727
7km	50%	35000	4	306	5133167	540570	4540463	2540402
7km	50%	35000	4	268	5157416	637358	4471093	2667112
7km	50%	35000	4	357	5569094	684266	4821563	2654016
7km	50%	35000	4	449	6207562	671977	5498829	2836367
7km	50%	35000	4	274	4295147	539977	3720984	2010784
7km	50%	35000	4	254	3916734	462298	3408999	2032222
7km	50%	35000	4	254	4871589	604692	4199175	2425769
7km	50%	35000	4	263	5686603	651118	4999553	2764083
7km	50%	35000	4	324	4830607	528648	4252641	2559149
7km	50%	35000	4	281	5617320	670806	4886405	2688609
7km	50%	35000	4	230	4742845	626809	4065403	2635676
7km	50%	35000	4	230	6162061	693506	5416600	2912495
7km	50%	35000	4	247	4758522	574680	4134410	2504025
7km	50%	35000	4	301	5600415	674304	4873737	2834489
7km	50%	35000	4	347	5456919	626783	4749171	2888651
7km	50%	35000	4	208	3927504	484976	3393595	1908998
7km	50%	35000	4	261	4395608	571346	3756646	2371132
7km	50%	35000	4	277	4358979	536907	3741371	2136640
7km	50%	35000	4	308	4840119	556490	4249373	2427437
7km	50%	35000	4	237	6902855	734177	6105835	3141237
7km	50%	35000	4	299	5026070	592155	4393748	2694226
7km	50%	35000	4	207	3878627	501776	3313182	2166702
7km	50%	35000	4	285	4269013	527031	3698862	2130313
7km	50%	35000	4	232	4013679	532661	3447255	2147158
7km	50%	35000	4	332	4275086	563321	3634442	2187219
7km	50%	35000	4	250	4219529	564889	3594888	2205819
7km	50%	35000	4	216	5131774	633978	4441915	2770591
7km	50%	35000	4	272	4379701	523288	3798848	2390232
7km	50%	35000	4	281	4402283	519134	3834157	2118767
7km	50%	35000	4	239	5170905	677723	4436828	2683911
7km	50%	35000	4	296	5313925	600328	4656642	2441092
7km	50%	35000	4	340	4394206	545067	3813568	2328921
7km	50%	35000	4	263	4526763	564946	3896760	2438197
7km	50%	35000	4	263	4723014	571733	4108837	2244686
7km	50%	35000	4	346	4714768	618417	4043866	2497810
7km	50%	35000	4	309	5070146	577674	4456023	2758028
7km	50%	35000	4	341	4632679	601101	3990065	2682283
7km	50%	35000	4	275	4376357	564029	3772346	2251703
7km	50%	35000	4	303	4322870	520698	3744906	2318871
7km	50%	35000	4	265	5210061	647894	4511404	2825336
7km	50%	35000	4	301	4743903	562136	4118164	2620822
7km	50%	35000	4	297	4207573	532261	3641016	1962296
7km	50%	35000	4	454	6470578	679493	5732950	3070619
7km	50%	35000	4	299	6815785	759442	5970800	3345785
7km	50%	35000	4	294	4241950	522683	3679999	1982548
7km	50%	35000	4	327	5253390	662903	4517359	2938264
7km	50%	35000	4	273	4352088	568140	3737151	2340742
7km	50%	35000	4	314	5272141	610650	4601032	2677015
7km	50%	35000	4	310	5435241	616709	4744249	2613421
7km	50%	35000	4	261	5362076	605836	4692998	2824124
7km	50%	35000	4	313	3817982	504249	3276113	1980403
7km	50%	35000	4	204	5542831	649295	4845909	2389295
7km	50%	35000	4	289	5014966	629137	4316276	2668014
7km	50%	35000	4	308	6912305	720130	6084804	3164702
7km	50%	35000	4	292	4647751	583852	4016287	2318254
7km	50%	35000	4	379	5775277	636519	5037653	2654822
7km	50%	35000	4	265	4278438	561164	3683899	2081109
7km	50%	35000	4	258	4040119	514373	3485062	1990951
7km	50%	35000	4	247	4589262	597738	3945917	2500897
7km	50%	35000	4	331	5041681	613010	4360995	2390099
7km	50%	35000	4	254	4472398	568730	3859026	2229730
7km	50%	35000	4	477	5437452	672917	4698987	2787400
7km	50%	35000	4	272	4579344	530295	4003799	2131266
7km	50%	35000	4	257	4321347	529930	3729441	1973569
7km	50%	35000	4	257	4280215	521953	3718497	2336201
7km	50%	35000	4	227	4087063	541012	3503823	1979828
7km	50%	35000	4	199	5599810	678209	4850465	2672707
7km	50%	35000	4	276	4685654	577864	4037262	2314283
7km	50%	35000	4	342	7135847	754720	6311112	3289316
7km	50%	35000	4	280	5187228	690022	4420075	2688849
7km	50%	35000	4	185	4492107	563831	3884226	2073568
7km	50%	35000	4	343	6293032	708287	5498681	3086663
7km	50%	35000	4	245	6118412	701358	5343828	2923161
7km	50%	35000	4	272	5048091	657359	4325902	3022638
7km	50%	35000	4	336	5776155	661422	5058742	2856871
7km	50%	35000	4	227	5831378	665410	5096433	2784088
7km	50%	35000	4	266	4170211	554257	3562483	2403945
7km	50%	35000	4	280	5314996	632156	4629890	2906570
7km	50%	35000	4	204	4128306	555715	3534576	2396523
7km	50%	35000	4	202	4875855	605242	4220386	2435521
7km	50%	35000	4	264	4428574	576100	3813300	2120014
7km	50%	35000	4	273	4785921	525900	4214982	2538315
7km	50%	35000	4	337	4425535	549727	3784133	2381832
7km	50%	35000	4	293	5314230	578627	4696847	2575127
7km	50%	35000	4	365	4052998	522243	3483317	2106774
7km	50%	35000	4	266	4683028	552489	4068363	2362278
7km	50%	35000	4	294	4875198	563678	4266772	2482944
7km	50%	35000	4	313	4827414	561196	4228325	2477785
7km	50%	35000	4	395	4427908	564903	3788059	2164665
7km	50%	35000	4	281	5133403	625327	4456649	2476586
7km	50%	35000	4	350	5220088	571720	4599475	2515226
7km	50%	35000	4	258	6507347	677757	5761382	2915183
7km	50%	35000	4	292	4416138	586181	3791391	2216884
7km	50%	35000	4	229	4658291	553869	4032005	2382727
7km	50%	35000	4	276	4189960	513391	3616430	1958913
7km	50%	35000	4	289	5173692	588104	4534652	2778716
7km	50%	35000	4	210	4413810	569991	3812222	2234040
7km	50%	35000	4	299	5707044	621058	5038578	2557505
7km	50%	35000	4	295	4406880	553874	3810722	2133746
7km	50%	35000	4	233	4130559	513076	3574347	2052103
7km	50%	35000	4	214	4111130	530085	3541448	2096567
7km	50%	35000	4	279	5561468	663499	4847980	2843202
7km	50%	35000	4	289	4830787	618904	4154344	2342624
7km	50%	35000	4	319	4022058	508188	3483831	2091841
7km	50%	35000	4	226	4736339	576474	4103227	2259186
7km	50%	35000	4	315	4499203	559300	3890922	2573678
7km	50%	35000	4	322	5188328	591248	4550829	2540241
7km	50%	35000	4	288	5035127	547887	4452295	2255148
7km	50%	35000	4	335	4997180	604403	4322825	2508000
7km	50%	35000	4	318	5047859	553565	4449472	2435916
7km	50%	35000	4	206	4035996	521485	3481829	2023175
7km	50%	35000	4	240	4425810	543024	3845473	2138383
7km	50%	35000	4	306	4381640	537436	3803645	2176335
7km	50%	35000	4	378	5529497	613198	4870855	2608967
7km	50%	35000	4	222	3688789	474302	3176151	1702682
7km	50%	35000	4	273	5281060	588329	4636375	2508770
7km	50%	35000	4	314	5592769	650058	4864642	2695594
7km	50%	35000	4	329	4550128	557607	3925515	2474294
7km	50%	35000	4	209	4416684	541417	3830148	2037050
7km	50%	35000	4	252	4689292	616820	4017290	2224298
7km	50%	35000	4	200	5948739	670849	5221445	2583727
7km	50%	35000	4	205	4549278	603888	3902689	2307197
7km	50%	35000	4	310	5803480	667674	5037384	2887154
7km	50%	35000	4	381	5562200	625081	4873275	2478735
7km	50%	35000	4	289	4733351	566343	4115948	2240700
7km	50%	35000	4	340	3929326	502669	3394461	2135735
7km	50%	35000	4	299	3861867	491611	3320268	1834994
7km	50%	35000	4	245	4491025	591080	3842599	2283567
7km	50%	35000	4	224	4881870	644673	4191598	2501443
7km	50%	35000	4	318	5074886	638454	4382954	2614514
7km	50%	35000	4	286	5888668	652609	5161797	2791429
7km	50%	35000	4	305	3851315	473099	3326826	1771779
7km	50%	35000	4	266	5633142	664502	4907944	3004389
7km	50%	35000	4	280	5107572	624034	4432765	2490408
7km	50%	35000	4	263	4528759	563111	3910144	2151049
7km	50%	35000	4	207	5138727	610515	4483278	2466729
7km	50%	35000	4	264	5339117	630579	4644345	2555478
7km	50%	35000	4	344	5009361	644425	4297306	2723271
7km	50%	35000	4	336	3986106	505965	3434633	2100584
7km	50%	35000	4	264	4732653	588085	4087299	2531921
7km	50%	35000	4	253	5704899	542431	5101339	2533586
7km	50%	35000	4	389	4821111	581364	4144192	2594591
7km	50%	35000	4	263	4123553	539889	3542690	1913110
7km	50%	35000	4	236	4218272	525197	3655068	2131674
7km	50%	35000	4	349	4240827	573706	3618208	2270535
7km	50%	35000	4	254	5532735	606890	4862115	2830260
7km	50%	35000	4	310	4240153	549690	3654227	2359240
7km	50%	35000	4	239	5105774	632513	4425245	2869611
7km	50%	35000	4	245	4696420	575849	4062638	2255698
7km	50%	35000	4	338	5609766	606823	4948030	2737669
7km	50%	35000	4	289	4099721	532435	3522295	2215425
7km	50%	35000	4	255	4856078	660493	4115307	2687037
7km	50%	35000	4	271	4724842	621151	4059128	2503549
7km	50%	35000	4	238	4901845	569262	4264985	2543812
7km	50%	35000	4	295	5474444	617620	4801650	2795638
7km	50%	35000	4	243	4753919	569861	4129707	2083833
7km	50%	35000	4	312	4195536	527201	3620270	2231040
7km	50%	35000	4	276	4701247	577913	4070711	2003184
7km	50%	35000	4	242	4731859	597297	4092759	2538838
7km	50%	35000	4	329	4190574	502306	3640605	2179078
7km	50%	35000	4	301	6252385	653513	5542968	2598246
7km	50%	35000	4	251	5789324	650218	5094656	2651665
7km	50%	35000	4	370	6617030	776658	5764498	3094074
7km	50%	35000	4	380	4338254	546276	3764063	2093215
7km	50%	35000	4	270	3951122	520946	3388557	2228980
7km	50%	35000	4	318	4715062	550819	4119382	2329029
7km	50%	35000	4	272	4907260	589947	4265462	2314899
7km	50%	35000	4	389	4377957	538709	3782004	2188971
7km	50%	35000	4	315	4967072	572685	4332302	2745126
7km	50%	35000	4	323	5314683	614993	4657627	2675995
7km	50%	35000	4	310	5173946	628429	4513412	2297731
7km	50%	35000	4	481	4429961	544013	3844539	2135261
7km	50%	35000	4	408	5695369	673729	4969726	2673279
7km	50%	35000	4	274	3654304	474874	3118256	2085997
7km	50%	35000	4	427	5731091	636876	5045780	2610445
7km	50%	35000	4	280	5592175	633850	4899632	2523215
7km	50%	35000	4	305	4460756	552797	3861307	2378102
7km	50%	35000	4	322	5175556	624047	4497114	2342823
7km	50%	35000	4	247	4787419	636119	4109614	2358758
7km	50%	35000	4	385	4407523	548263	3826215	2176130
7km	50%	35000	4	340	4228069	486008	3704131	2366372
7km	50%	35000	4	314	4357967	518759	3802099	1982839
7km	50%	35000	4	299	4417825	561224	3810496	2298734
7km	50%	35000	4	236	4368808	559743	3764661	2450131
7km	50%	35000	4	273	4367941	553513	3768326	2370161
7km	50%	35000	4	403	5428604	656881	4713117	2799133
7km	50%	35000	4	289	4731796	605625	4071945	2420626
7km	50%	35000	4	333	5145427	566402	4534426	2527218
7km	50%	35000	4	337	4539304	530068	3966805	2465354
7km	50%	35000	4	290	3631112	481510	3101283	1750326
7km	50%	35000	4	286	4352750	541303	3750732	2099822
7km	50%	35000	4	229	5049562	599600	4405544	2350751
7km	50%	35000	4	333	5575874	584060	4952133	2692129
7km	50%	35000	4	314	4712072	561255	4113658	2245897
7km	50%	35000	4	239	4743355	582762	4091616	2498423
7km	50%	35000	4	208	5648970	655299	4909693	2782607
7km	50%	35000	4	334	3951237	509034	3396806	2342903
7km	50%	35000	4	260	4611508	599723	3968560	2383004
7km	50%	35000	4	294	4812617	580669	4172783	2391177
7km	50%	35000	4	293	5018029	572986	4411721	2647618
7km	50%	35000	4	341	4765582	639500	4083938	2751059
7km	50%	35000	4	366	4247685	551701	3653097	2028863
7km	50%	35000	4	284	4545055	566805	3941468	1995742
7km	50%	35000	4	304	5783442	666354	5068854	2571662
7km	50%	35000	4	294	4636946	571507	4006946	2269313
7km	50%	35000	4	246	4898712	561639	4288269	2534295
7km	50%	35000	4	253	3857849	513582	3288937	2470827
7km	50%	35000	4	181	4071049	523762	3519932	1967461
7km	50%	35000	4	302	4198118	550206	3616820	2027886
7km	50%	35000	4	248	4537074	571613	3915922	2345818
7km	50%	35000	4	237	4178745	511841	3624888	2237647
7km	50%	35000	4	341	5679824	626041	5006370	3006832
7km	50%	35000	4	237	4585369	560564	3960996	2067846
7km	50%	35000	4	262	5709586	683816	4953137	3067031
7km	50%	35000	4	263	4131356	544853	3547845	2141974
7km	50%	35000	4	316	4386199	554978	3790255	1968233
7km	50%	35000	4	223	4284216	545650	3704011	2057981
7km	50%	35000	4	246	4487178	547105	3895450	2087531
7km	50%	35000	4	277	4141569	519805	3567190	2074447
7km	50%	35000	4	319	4734864	525881	4173213	2424736
7km	50%	35000	4	282	4847214	580227	4221182	2043015
7km	50%	35000	4	313	4764307	602740	4081122	2283908
7km	50%	35000	4	274	5122858	582473	4454752	2375699
7km	50%	35000	4	279	5939874	673629	5212578	2895926
7km	50%	35000	4	355	6239436	702210	5485538	2997224
7km	50%	35000	4	348	4307878	514246	3759488	2223838
7km	50%	35000	4	404	6665506	711679	5893419	3420995
7km	50%	35000	4	266	4740605	573105	4128214	2195502
7km	50%	35000	4	314	4382082	555278	3762459	2283294
7km	50%	35000	4	245	4508273	542807	3889322	2066132
7km	50%	35000	4	261	4424846	570867	3759179	2189284
7km	50%	35000	4	275	5235661	637389	4534886	2535073
7km	50%	35000	4	268	5404735	641158	4708074	2854335
7km	50%	35000	4	318	4615086	535348	4032753	2539651
7km	50%	35000	4	265	4818283	606256	4164313	2570767
7km	50%	35000	4	274	4483125	581618	3858675	2064191
[truncated: 1 more rows]
