# Supplementary material for: Quantifying the Value of Perfect Information in Emergency Vaccination Campaigns
Source: PLoS Comput Biol. 2017 Feb 16;13(2):e1005318. doi: 10.1371/journal.pcbi.1005318 (PMC5312803; doi:10.1371/journal.pcbi.1005318)
Supplement: S1 Data — (ZIP) [file pcbi.1005318.s013.zip › Data/7km vaccination/data6.txt]

vacc_radius	efficacy	capacity	delay	outbreak_duration	livestock_culled	cattle_culled	sheep_culled	vaccinations
7km	50%	35000	6	206	5151899	573414	4525195	2648276
7km	50%	35000	6	229	4588318	496062	4030209	2355908
7km	50%	35000	6	272	4263827	509471	3695713	2154372
7km	50%	35000	6	368	4190410	483520	3665862	2191988
7km	50%	35000	6	320	4285833	513819	3720783	2329743
7km	50%	35000	6	216	5061898	591818	4412037	2651757
7km	50%	35000	6	245	4966581	559665	4367908	3094471
7km	50%	35000	6	241	5555244	626242	4876736	2849925
7km	50%	35000	6	253	4303137	496884	3775266	2225224
7km	50%	35000	6	346	5682920	650707	4972141	3403955
7km	50%	35000	6	243	3631217	454655	3123540	2159213
7km	50%	35000	6	288	4344690	486309	3824627	2214661
7km	50%	35000	6	284	4338917	526139	3746167	2254323
7km	50%	35000	6	244	5518742	599580	4871979	2677328
7km	50%	35000	6	216	4652258	505977	4085524	2233761
7km	50%	35000	6	295	5066879	579819	4436418	2585496
7km	50%	35000	6	260	4349374	553490	3737167	2361746
7km	50%	35000	6	301	4107041	494953	3560992	2523370
7km	50%	35000	6	390	4914550	605197	4260705	2537124
7km	50%	35000	6	298	4454867	575803	3819552	2454524
7km	50%	35000	6	243	4725458	592166	4046359	2578857
7km	50%	35000	6	306	4996305	567931	4388437	2452288
7km	50%	35000	6	288	5759134	619811	5094234	3015957
7km	50%	35000	6	224	4426682	517231	3844979	2433968
7km	50%	35000	6	304	4447326	538771	3841179	2465689
7km	50%	35000	6	318	3991697	504225	3441712	2214090
7km	50%	35000	6	265	4508203	505378	3942844	2425369
7km	50%	35000	6	302	4574337	563970	3948283	2441027
7km	50%	35000	6	288	3963406	490159	3422874	2265753
7km	50%	35000	6	219	5272160	557439	4649138	2715012
7km	50%	35000	6	267	3879033	492934	3351151	2079826
7km	50%	35000	6	206	5091295	583329	4456687	2563309
7km	50%	35000	6	271	4927347	554742	4324352	2461508
7km	50%	35000	6	207	3528204	434255	3039095	2008774
7km	50%	35000	6	256	4965313	564321	4354156	2808685
7km	50%	35000	6	227	4574459	564843	3966164	2368723
7km	50%	35000	6	282	4961280	559069	4363659	2716850
7km	50%	35000	6	278	4209040	541011	3636254	2330851
7km	50%	35000	6	221	4052026	493341	3530277	1980301
7km	50%	35000	6	274	4887699	511442	4316841	2497936
7km	50%	35000	6	235	4516313	563397	3900077	2339429
7km	50%	35000	6	296	4747454	531929	4131605	2353211
7km	50%	35000	6	296	4468677	593851	3819071	2829349
7km	50%	35000	6	263	5950974	632028	5251277	3047818
7km	50%	35000	6	348	5056211	574923	4423777	2319676
7km	50%	35000	6	267	4302668	479271	3778721	2189108
7km	50%	35000	6	364	5787379	567746	5182463	2586976
7km	50%	35000	6	228	4787596	598207	4146098	2291343
7km	50%	35000	6	383	6158980	680507	5418208	3151587
7km	50%	35000	6	310	4761711	597386	4126476	2457804
7km	50%	35000	6	242	4551357	501975	4003643	2433944
7km	50%	35000	6	263	5750383	618981	5078067	2863231
7km	50%	35000	6	341	5031323	527714	4467239	2633485
7km	50%	35000	6	233	5191972	619346	4526706	2749014
7km	50%	35000	6	279	4443262	511601	3887644	2536130
7km	50%	35000	6	243	4378187	495530	3835818	2263043
7km	50%	35000	6	333	5302764	548195	4701173	2584832
7km	50%	35000	6	236	4815193	515580	4248149	2710185
7km	50%	35000	6	258	4261710	543486	3677301	2265331
7km	50%	35000	6	284	5036587	556064	4427176	2513690
7km	50%	35000	6	235	4135332	501448	3582513	2089188
7km	50%	35000	6	413	4091381	533750	3509484	2641291
7km	50%	35000	6	410	4895135	615762	4230813	3171738
7km	50%	35000	6	283	5751806	663200	4995008	3017559
7km	50%	35000	6	270	5014484	603729	4365778	2459230
7km	50%	35000	6	232	4135172	519275	3568412	2316100
7km	50%	35000	6	255	5748799	578043	5128642	2598821
7km	50%	35000	6	271	4720764	585851	4073698	2354991
7km	50%	35000	6	233	3768196	469484	3259977	2034774
7km	50%	35000	6	193	4373824	554586	3746756	2250262
7km	50%	35000	6	278	5482649	621511	4796060	2784541
7km	50%	35000	6	299	4695675	543133	4104663	2446172
7km	50%	35000	6	201	4151655	503017	3617483	2222012
7km	50%	35000	6	287	4770108	573504	4140116	2509208
7km	50%	35000	6	382	5874106	664426	5149710	2928649
7km	50%	35000	6	322	4677758	573862	3997576	2433387
7km	50%	35000	6	281	3899353	487021	3359440	2410013
7km	50%	35000	6	265	5191341	588956	4555759	2805030
7km	50%	35000	6	441	4703720	566691	4076948	2640763
7km	50%	35000	6	409	5397943	562269	4793189	2699953
7km	50%	35000	6	296	6063587	636359	5355694	2923316
7km	50%	35000	6	290	4824569	563134	4218432	2950000
7km	50%	35000	6	212	4565345	547736	3953717	2300880
7km	50%	35000	6	295	5441647	622418	4749895	3164378
7km	50%	35000	6	384	6072718	664312	5344405	2950322
7km	50%	35000	6	316	5263525	580756	4620449	2840019
7km	50%	35000	6	201	4444376	542756	3861198	2185885
7km	50%	35000	6	223	4005560	497706	3454450	2043386
7km	50%	35000	6	262	6225612	662797	5499157	2841517
7km	50%	35000	6	385	4351549	535847	3775454	2224722
7km	50%	35000	6	206	4256332	530839	3688909	2237043
7km	50%	35000	6	319	4836551	498078	4291076	2518900
7km	50%	35000	6	382	6468468	698074	5698614	3154391
7km	50%	35000	6	267	5613447	561762	5013371	2783453
7km	50%	35000	6	287	4833423	562693	4211715	2275247
7km	50%	35000	6	235	4937285	532539	4369954	2481258
7km	50%	35000	6	340	5035604	575712	4419724	2410283
7km	50%	35000	6	238	4456734	529086	3881444	2216442
7km	50%	35000	6	279	3672078	443622	3196243	1756210
7km	50%	35000	6	398	5720419	617078	5059722	3163232
7km	50%	35000	6	339	5055236	537368	4422615	2608271
7km	50%	35000	6	341	5536345	585256	4894686	2903348
7km	50%	35000	6	268	5088014	520455	4520424	2523909
7km	50%	35000	6	283	5862626	608441	5194582	2817415
7km	50%	35000	6	251	5167458	574752	4539871	2721093
7km	50%	35000	6	335	5132230	566785	4507322	2672182
7km	50%	35000	6	295	6489562	685195	5738946	3331921
7km	50%	35000	6	239	4404254	523287	3833732	1899013
7km	50%	35000	6	214	4302229	555878	3690679	2471274
7km	50%	35000	6	243	4796378	587990	4164094	2532195
7km	50%	35000	6	235	4179023	523774	3615868	2237930
7km	50%	35000	6	277	5382795	636688	4680319	2908108
7km	50%	35000	6	331	3967895	486252	3436647	1945514
7km	50%	35000	6	283	3622985	457994	3117049	1908351
7km	50%	35000	6	353	4670171	557530	4070464	2490559
7km	50%	35000	6	328	4754864	574564	4125379	2603288
7km	50%	35000	6	275	4371984	545628	3773331	2160913
7km	50%	35000	6	254	4922624	566753	4307612	2590439
7km	50%	35000	6	256	4334063	521601	3760875	2473230
7km	50%	35000	6	217	4711894	565684	4094228	2207905
7km	50%	35000	6	317	5552144	590651	4893403	2989484
7km	50%	35000	6	351	6281122	662633	5554816	2923817
7km	50%	35000	6	253	5783614	606636	5120194	2699035
7km	50%	35000	6	226	3326593	434581	2849705	2018156
7km	50%	35000	6	336	5652460	599077	4988677	2830537
7km	50%	35000	6	318	4824389	626141	4149533	2802295
7km	50%	35000	6	375	5423951	582388	4804046	2932587
7km	50%	35000	6	211	4659964	582905	4033015	2541604
7km	50%	35000	6	276	4095992	445274	3592837	2292861
7km	50%	35000	6	344	4993647	588656	4341418	2594961
7km	50%	35000	6	211	4597154	527898	4038171	2211502
7km	50%	35000	6	231	3953352	470675	3435620	2109107
7km	50%	35000	6	360	3914554	465645	3407031	1919114
7km	50%	35000	6	258	4229643	500207	3664994	1973983
7km	50%	35000	6	242	3926853	464919	3393436	2172740
7km	50%	35000	6	265	4765916	571520	4161068	2307753
7km	50%	35000	6	260	4405420	533914	3832703	2472054
7km	50%	35000	6	273	4779362	528094	4184413	2606406
7km	50%	35000	6	369	6636803	697857	5870590	3369433
7km	50%	35000	6	342	5908206	648938	5194748	2936769
7km	50%	35000	6	282	4586453	538724	3999795	2402946
7km	50%	35000	6	330	3882073	485284	3343552	2399558
7km	50%	35000	6	306	5277523	684202	4513575	2732229
7km	50%	35000	6	365	5242843	535598	4668167	2503796
7km	50%	35000	6	256	4083496	532103	3520711	2120637
7km	50%	35000	6	263	3513249	465748	3024295	1869976
7km	50%	35000	6	212	4195259	512435	3642952	2127020
7km	50%	35000	6	350	4146607	502799	3607068	2255449
7km	50%	35000	6	253	4482593	584799	3832353	2589161
7km	50%	35000	6	311	5853965	607312	5188963	2853840
7km	50%	35000	6	236	4958737	624937	4293720	2370486
7km	50%	35000	6	453	3973621	476617	3447238	2306901
7km	50%	35000	6	239	4271598	533446	3679853	2127492
7km	50%	35000	6	230	4782079	612793	4076694	2486978
7km	50%	35000	6	265	3569254	423038	3101577	2068157
7km	50%	35000	6	227	4606010	589777	3944093	2759969
7km	50%	35000	6	365	4506217	515406	3944390	2327662
7km	50%	35000	6	455	4409690	533310	3824480	2178289
7km	50%	35000	6	265	5218766	629317	4541263	2618234
7km	50%	35000	6	375	5543917	565862	4899995	3023397
7km	50%	35000	6	242	4524896	543441	3930936	2505625
7km	50%	35000	6	254	4271098	479031	3757773	2381235
7km	50%	35000	6	222	4162231	499457	3617915	2202257
7km	50%	35000	6	287	4547445	551854	3920786	2282946
7km	50%	35000	6	226	4168457	458731	3645807	2022018
7km	50%	35000	6	295	4002074	481719	3475216	2258370
7km	50%	35000	6	323	4534501	565884	3910366	2793080
7km	50%	35000	6	281	5336333	603251	4676209	2771833
7km	50%	35000	6	307	5172638	569683	4540577	2681999
7km	50%	35000	6	186	6310538	670559	5568931	2637816
7km	50%	35000	6	214	4457716	536115	3875644	2053440
7km	50%	35000	6	225	4205767	536599	3632945	2288055
7km	50%	35000	6	245	5177748	646740	4486425	3054395
7km	50%	35000	6	292	4706616	604550	4020431	2348278
7km	50%	35000	6	256	3748994	506834	3205477	2051866
7km	50%	35000	6	290	4109812	482709	3565329	2454930
7km	50%	35000	6	392	4250843	581484	3627494	2598875
7km	50%	35000	6	360	4281170	529288	3706560	2539421
7km	50%	35000	6	193	4666239	545401	4054336	2226893
7km	50%	35000	6	441	5943530	628498	5267024	2596242
7km	50%	35000	6	360	3642903	477116	3123801	2253151
7km	50%	35000	6	226	4642778	546932	4039054	2397724
7km	50%	35000	6	244	4272318	505945	3705428	2039424
7km	50%	35000	6	288	4566239	549094	3954394	2446401
7km	50%	35000	6	280	4389020	548055	3794505	2325874
7km	50%	35000	6	349	5965971	567891	5360538	2838397
7km	50%	35000	6	233	4326440	534807	3754431	2216607
7km	50%	35000	6	179	4153585	529220	3592721	2097935
7km	50%	35000	6	232	4392822	548233	3771259	2352861
7km	50%	35000	6	303	5790446	624081	5126811	2717253
7km	50%	35000	6	222	5537064	547164	4914898	2961489
7km	50%	35000	6	312	4530427	574686	3877434	2713024
7km	50%	35000	6	337	5712228	623056	5037428	2745111
7km	50%	35000	6	324	5382231	664183	4674950	2898183
7km	50%	35000	6	356	5049137	560253	4418011	2926847
7km	50%	35000	6	422	5745097	567934	5127771	2766920
7km	50%	35000	6	238	5328236	614792	4667735	2591633
7km	50%	35000	6	246	3845691	483025	3314642	2373083
7km	50%	35000	6	234	4261779	536004	3683073	2496462
7km	50%	35000	6	240	4903897	559172	4289002	2423999
7km	50%	35000	6	314	5525259	662368	4815324	2442442
7km	50%	35000	6	274	5564628	616384	4888808	2780521
7km	50%	35000	6	288	5749934	648319	5037387	3114370
7km	50%	35000	6	294	5580193	635856	4886096	2897723
7km	50%	35000	6	251	4927997	578205	4292968	2680408
7km	50%	35000	6	269	5014783	587761	4395534	2632407
7km	50%	35000	6	236	5110056	557882	4517115	2557229
7km	50%	35000	6	242	5079381	540793	4477789	2540905
7km	50%	35000	6	252	5568507	618837	4912049	2742932
7km	50%	35000	6	201	4198724	506722	3627468	2517673
7km	50%	35000	6	187	4586077	584765	3906617	2464098
7km	50%	35000	6	338	5152599	591172	4484438	2866941
7km	50%	35000	6	223	4958083	538899	4372434	2375862
7km	50%	35000	6	249	4729359	595734	4056293	2727768
7km	50%	35000	6	287	3797599	467148	3299645	1938801
7km	50%	35000	6	200	4955212	603880	4295987	2476273
7km	50%	35000	6	307	4759280	577638	4133272	2500294
7km	50%	35000	6	326	5270680	623507	4584497	2723937
7km	50%	35000	6	257	4000816	480120	3476337	2027480
7km	50%	35000	6	230	3882654	484959	3341243	2022722
7km	50%	35000	6	262	5788900	618024	5116783	3014485
7km	50%	35000	6	301	4832164	590347	4186592	2340287
7km	50%	35000	6	274	4454980	510162	3922249	2387320
7km	50%	35000	6	306	5205446	609560	4517766	2646756
7km	50%	35000	6	256	4337847	501656	3789149	2075991
7km	50%	35000	6	239	4820574	565297	4178866	2264545
7km	50%	35000	6	269	5912254	626311	5227004	3150863
7km	50%	35000	6	251	5172989	622060	4496863	2838139
7km	50%	35000	6	194	4368770	528244	3809127	2310301
7km	50%	35000	6	302	4745769	596445	4101882	2380424
7km	50%	35000	6	328	4510019	547644	3908011	2346626
7km	50%	35000	6	193	3678476	468507	3170586	1996195
7km	50%	35000	6	260	4978080	557225	4369815	2535565
7km	50%	35000	6	314	3883073	477020	3340541	2311578
7km	50%	35000	6	350	4089632	526462	3531283	2211046
7km	50%	35000	6	270	6811995	722268	5995688	3417718
7km	50%	35000	6	269	4947431	557007	4315122	2583178
7km	50%	35000	6	378	4424533	537422	3839473	2484793
7km	50%	35000	6	228	4033814	444984	3548755	1850051
7km	50%	35000	6	292	6287301	715907	5487741	3098889
7km	50%	35000	6	210	4770218	555060	4180608	2524241
7km	50%	35000	6	288	4345364	504217	3795320	2041755
7km	50%	35000	6	401	4974085	527831	4395444	2712043
7km	50%	35000	6	228	4398264	540092	3785479	2282996
7km	50%	35000	6	289	6292751	609015	5623954	3090544
7km	50%	35000	6	325	3949827	478557	3411241	2086802
7km	50%	35000	6	327	4842116	514357	4271477	2581501
7km	50%	35000	6	277	4481184	545114	3872247	2435129
7km	50%	35000	6	293	5533218	575297	4910343	2615342
7km	50%	35000	6	275	4836182	608179	4185509	2691839
7km	50%	35000	6	324	5390026	631406	4702587	2679617
7km	50%	35000	6	373	5279211	584354	4649085	2638497
7km	50%	35000	6	242	4832556	600910	4198209	2490913
7km	50%	35000	6	202	4663855	573051	4044535	2076798
7km	50%	35000	6	264	5324440	607011	4669799	2853294
7km	50%	35000	6	300	6255425	678979	5512807	3079383
7km	50%	35000	6	318	5164554	626715	4498004	2678909
7km	50%	35000	6	273	5287542	631944	4588967	2621145
7km	50%	35000	6	343	5340484	631819	4640447	2550003
7km	50%	35000	6	395	4402878	489595	3864156	2232795
7km	50%	35000	6	287	5682105	582808	5051766	2756445
7km	50%	35000	6	332	5820315	619555	5132481	2971911
7km	50%	35000	6	220	5209104	628461	4523576	3062279
7km	50%	35000	6	246	4577096	555212	3983835	2303003
7km	50%	35000	6	301	4471547	533159	3907649	2270223
7km	50%	35000	6	255	4138650	472756	3606912	2020299
7km	50%	35000	6	252	4927626	584507	4261307	2399934
7km	50%	35000	6	380	5236003	585087	4569844	3142280
7km	50%	35000	6	460	5363399	600672	4677744	2784919
7km	50%	35000	6	437	4427835	545113	3801705	2465851
7km	50%	35000	6	282	4239309	484784	3720243	2124046
7km	50%	35000	6	261	5179939	596127	4524762	2700270
7km	50%	35000	6	277	4673086	581179	4022503	2230277
7km	50%	35000	6	274	4503582	554174	3910544	2399370
7km	50%	35000	6	348	5640103	606694	4972073	2817203
7km	50%	35000	6	241	4285825	517823	3706817	2438596
7km	50%	35000	6	242	3778507	464060	3278838	2092707
7km	50%	35000	6	272	3757428	478556	3230608	2064226
7km	50%	35000	6	244	6224382	653293	5519399	3061413
7km	50%	35000	6	473	4074792	521425	3515739	2408535
7km	50%	35000	6	305	5775574	617414	5100988	3145950
7km	50%	35000	6	273	4425382	539178	3825119	2357935
7km	50%	35000	6	277	4535826	525173	3957651	2703962
7km	50%	35000	6	255	4601940	549638	4012610	2421034
7km	50%	35000	6	283	4116147	499704	3572317	1888387
7km	50%	35000	6	457	6697601	729428	5890958	2889118
7km	50%	35000	6	219	4392240	531217	3803627	2147953
7km	50%	35000	6	289	5076327	568734	4466675	2608738
7km	50%	35000	6	232	5905178	662591	5169185	3281791
7km	50%	35000	6	213	4302518	532589	3694071	2448621
7km	50%	35000	6	279	3845533	444779	3361829	2116937
7km	50%	35000	6	296	4359694	557322	3750586	2586286
7km	50%	35000	6	306	5599461	599509	4947700	2880686
7km	50%	35000	6	336	5219584	568579	4607834	2358797
7km	50%	35000	6	312	5705662	690709	4949219	2604721
7km	50%	35000	6	367	4355818	519641	3788268	2046131
7km	50%	35000	6	325	5054797	589341	4410000	2637465
7km	50%	35000	6	313	5477010	640693	4775476	3037040
7km	50%	35000	6	253	5290182	599251	4603154	2850881
7km	50%	35000	6	322	5848331	614191	5181224	2964627
7km	50%	35000	6	353	7506421	751411	6698331	3744485
7km	50%	35000	6	371	4265936	568449	3646719	2639188
7km	50%	35000	6	282	4847672	518242	4283171	2475846
7km	50%	35000	6	245	4869142	577433	4232703	2588203
7km	50%	35000	6	235	4472805	578873	3843681	2272280
7km	50%	35000	6	310	5478995	637027	4778919	2758773
7km	50%	35000	6	272	3390108	479388	2858435	2139020
7km	50%	35000	6	250	4433098	539711	3862845	2287721
7km	50%	35000	6	275	5929889	600333	5271820	2961866
7km	50%	35000	6	284	3808985	469300	3309571	2086653
7km	50%	35000	6	329	5765564	598137	5108545	2826882
7km	50%	35000	6	222	5595028	670990	4823605	2754020
7km	50%	35000	6	240	4740048	544349	4152005	2510771
7km	50%	35000	6	232	4667452	586928	3974387	2607389
7km	50%	35000	6	390	5828835	594292	5174879	2841773
7km	50%	35000	6	264	4798810	554531	4214440	2603561
7km	50%	35000	6	242	5655188	611010	4994478	2693762
7km	50%	35000	6	230	5131946	616921	4426758	2613690
7km	50%	35000	6	291	4827382	524916	4262588	2360780
7km	50%	35000	6	210	4213800	535842	3628613	2194803
7km	50%	35000	6	271	5330956	673469	4588906	3333057
7km	50%	35000	6	249	4442743	529595	3857443	2456716
7km	50%	35000	6	372	5305327	628434	4613028	2810575
7km	50%	35000	6	334	4926365	509224	4353742	2454062
7km	50%	35000	6	303	3825887	489946	3302205	1982718
7km	50%	35000	6	248	3538986	470651	3041088	2084139
7km	50%	35000	6	301	4904449	537305	4312486	2846611
7km	50%	35000	6	315	4576168	520894	4016214	2151346
7km	50%	35000	6	198	4317155	510298	3758426	2202169
7km	50%	35000	6	256	4009336	480034	3482572	2038521
7km	50%	35000	6	303	4422269	513924	3835606	2352769
7km	50%	35000	6	319	3793950	479758	3280840	1971281
7km	50%	35000	6	264	5280122	549996	4682038	2400521
7km	50%	35000	6	258	5592341	597595	4911348	2792094
7km	50%	35000	6	292	4115083	502304	3565282	2271150
7km	50%	35000	6	320	3956302	482323	3445015	2218460
7km	50%	35000	6	259	6516343	686520	5746991	3042443
7km	50%	35000	6	273	4776686	541945	4159272	2166652
7km	50%	35000	6	289	4471512	525414	3889799	2319625
7km	50%	35000	6	313	4935666	545770	4340967	2704674
7km	50%	35000	6	305	4651527	566912	4040917	2876914
7km	50%	35000	6	264	4405052	506696	3855140	2438962
7km	50%	35000	6	187	4890995	562747	4273774	2129231
7km	50%	35000	6	264	5141012	602666	4471906	2277883
7km	50%	35000	6	225	4765146	597692	4098063	2446375
7km	50%	35000	6	340	5366604	555181	4746141	2577115
7km	50%	35000	6	258	5798240	611924	5132304	2977628
7km	50%	35000	6	232	5264465	630618	4559777	2472065
7km	50%	35000	6	309	5824252	651853	5118328	3002574
7km	50%	35000	6	323	6027198	657903	5281911	3336169
7km	50%	35000	6	193	4265688	522123	3670408	2567103
7km	50%	35000	6	297	3421893	421572	2966538	2257105
7km	50%	35000	6	316	4989743	549037	4373623	2829296
7km	50%	35000	6	362	4062061	504925	3488138	2055192
7km	50%	35000	6	188	4858187	565352	4220330	2397046
7km	50%	35000	6	392	6424266	678873	5681489	3544735
7km	50%	35000	6	232	4714437	598862	4051640	2703005
7km	50%	35000	6	230	4585913	586822	3956445	2382765
7km	50%	35000	6	330	4681384	563461	4074150	2294790
7km	50%	35000	6	236	3908490	442565	3425620	2057246
7km	50%	35000	6	227	4366156	548863	3766789	2645102
7km	50%	35000	6	366	6655743	731960	5839466	3417306
7km	50%	35000	6	235	3307075	413217	2865050	1865216
7km	50%	35000	6	258	4678775	592470	4019932	2622377
7km	50%	35000	6	249	5076757	559815	4460348	2724543
7km	50%	35000	6	272	5064720	520737	4496986	2572314
7km	50%	35000	6	269	4791179	568381	4156740	2534271
7km	50%	35000	6	338	4806940	565379	4195821	2799778
7km	50%	35000	6	299	4808616	514099	4240333	2595450
7km	50%	35000	6	345	5251249	632452	4568945	2737867
7km	50%	35000	6	367	4212750	483490	3699522	1878122
7km	50%	35000	6	225	3832340	465542	3313969	2032636
7km	50%	35000	6	269	4719072	532898	4135440	2491421
7km	50%	35000	6	323	5493603	627721	4786002	3057109
7km	50%	35000	6	214	6342206	672337	5595910	3103799
7km	50%	35000	6	271	5298972	645275	4583610	3200096
7km	50%	35000	6	259	5909118	692774	5101795	3401891
7km	50%	35000	6	348	5024519	618215	4328538	2635873
7km	50%	35000	6	323	4096842	487660	3578424	2321311
7km	50%	35000	6	229	4392838	523286	3804664	2314773
7km	50%	35000	6	283	4906142	550975	4307181	2325872
7km	50%	35000	6	301	6600988	721444	5821837	3534270
7km	50%	35000	6	417	6453143	685166	5683830	3374765
7km	50%	35000	6	223	4832820	549128	4236517	2591162
7km	50%	35000	6	339	5891727	658112	5178358	2867417
7km	50%	35000	6	286	4259861	497681	3730111	2245329
7km	50%	35000	6	232	5535803	579655	4910574	2635140
7km	50%	35000	6	203	3926061	472333	3404866	2136094
7km	50%	35000	6	257	3671509	431240	3192221	1841811
7km	50%	35000	6	268	4907033	576926	4277187	2947308
7km	50%	35000	6	286	4277906	501195	3723781	2280287
7km	50%	35000	6	327	5835951	660934	5126767	3435276
7km	50%	35000	6	274	4215475	478656	3666977	2314157
7km	50%	35000	6	244	3484147	439602	3011328	2013268
7km	50%	35000	6	302	4142415	487677	3608807	2299504
7km	50%	35000	6	267	5154650	587828	4522546	2700937
7km	50%	35000	6	361	5837392	613103	5157358	2960176
7km	50%	35000	6	335	4806006	568486	4181412	2305312
7km	50%	35000	6	218	4483816	539772	3889133	2488401
7km	50%	35000	6	370	6785065	712420	6024065	3007883
7km	50%	35000	6	254	4329000	531850	3744195	2148269
7km	50%	35000	6	316	4531489	518324	3960840	2108417
7km	50%	35000	6	367	6782006	736620	5976644	3864866
7km	50%	35000	6	296	4253724	500098	3699565	1900197
7km	50%	35000	6	266	3832446	448376	3336304	2128185
7km	50%	35000	6	294	4118100	499245	3564847	2195783
7km	50%	35000	6	235	5327255	594436	4684760	2806420
7km	50%	35000	6	233	5336875	581397	4695123	2904554
7km	50%	35000	6	311	4777551	559689	4156149	2257077
7km	50%	35000	6	281	4681847	543096	4081480	2227810
7km	50%	35000	6	191	4098880	511128	3534984	2175597
7km	50%	35000	6	254	4569715	535927	3966904	2505410
7km	50%	35000	6	289	3858100	502956	3294908	2199546
7km	50%	35000	6	219	4574212	575587	3927589	2499543
7km	50%	35000	6	277	6366229	748741	5539902	3349249
7km	50%	35000	6	258	5389320	584235	4756861	2713063
7km	50%	35000	6	246	5127556	528516	4543360	2602232
7km	50%	35000	6	227	4332062	528865	3721124	2537495
7km	50%	35000	6	315	4513447	567957	3892312	2560825
7km	50%	35000	6	317	4798139	575751	4172404	2567772
7km	50%	35000	6	317	5282188	645565	4570086	2927568
7km	50%	35000	6	287	5151507	568492	4532455	2790748
7km	50%	35000	6	247	5114656	589306	4480514	2428611
7km	50%	35000	6	272	4791513	581642	4154844	2475034
7km	50%	35000	6	316	4837339	533731	4252023	2345293
7km	50%	35000	6	419	3936398	467987	3428195	2300180
7km	50%	35000	6	250	5980426	647545	5276034	2822154
7km	50%	35000	6	250	5237301	594492	4565816	2814126
7km	50%	35000	6	360	3885464	491466	3334494	2097365
7km	50%	35000	6	247	4118335	525485	3535833	2532538
7km	50%	35000	6	348	6040349	642632	5330741	3039822
7km	50%	35000	6	294	5472279	585073	4834113	2785172
7km	50%	35000	6	380	4543935	551600	3929843	2510815
7km	50%	35000	6	174	3971227	466899	3462208	1999245
7km	50%	35000	6	219	4836929	575315	4209129	2418820
7km	50%	35000	6	247	5465233	632380	4780526	2860557
7km	50%	35000	6	327	4688160	579220	4070400	2692910
7km	50%	35000	6	210	5144966	601411	4477486	2596562
7km	50%	35000	6	354	6400888	642963	5714825	3057881
7km	50%	35000	6	313	4551380	550323	3943882	2661240
7km	50%	35000	6	206	5269944	601474	4599866	2902503
7km	50%	35000	6	203	4156134	538046	3570644	2555542
7km	50%	35000	6	285	5355326	592016	4704667	2889210
7km	50%	35000	6	395	5821900	603192	5108688	2671618
7km	50%	35000	6	300	3777717	466537	3270617	1859129
7km	50%	35000	6	299	4672628	562005	4072265	2491863
7km	50%	35000	6	359	5660188	629823	4973080	2600836
7km	50%	35000	6	237	5097482	615382	4404894	2815739
7km	50%	35000	6	293	4611809	523360	4061485	2120369
7km	50%	35000	6	283	4825309	544811	4236324	2776174
7km	50%	35000	6	237	3213603	390576	2767138	1807916
7km	50%	35000	6	344	4730437	562881	4102223	2287542
7km	50%	35000	6	427	6156114	667405	5405808	3315233
7km	50%	35000	6	267	4273442	504940	3715715	2320119
7km	50%	35000	6	330	6365420	686892	5625975	3106234
7km	50%	35000	6	397	4175348	460651	3680493	2332139
7km	50%	35000	6	396	4302328	486320	3780538	2472976
7km	50%	35000	6	281	4750609	562048	4122941	2549872
7km	50%	35000	6	302	4624110	519831	4040551	2492866
7km	50%	35000	6	285	3675451	467814	3169538	2136221
7km	50%	35000	6	255	4484135	519922	3919502	2148758
7km	50%	35000	6	247	4842451	551500	4242256	2395127
7km	50%	35000	6	353	3697328	456585	3194389	1976775
7km	50%	35000	6	248	4480684	565845	3861010	2179873
7km	50%	35000	6	253	5240568	638280	4545740	3479906
7km	50%	35000	6	309	3908157	480396	3370788	2025523
7km	50%	35000	6	238	4322405	484148	3758390	2317267
7km	50%	35000	6	229	5957648	659423	5238144	2919880
7km	50%	35000	6	275	4262897	517232	3700644	2567221
7km	50%	35000	6	268	5611118	653936	4882705	2588283
7km	50%	35000	6	259	4592970	541810	4004995	2279059
7km	50%	35000	6	492	6147392	640226	5469479	2893145
7km	50%	35000	6	282	5363256	607800	4665334	2829493
7km	50%	35000	6	477	4698495	589968	4052527	2709182
7km	50%	35000	6	351	4648788	567508	4040915	2608577
7km	50%	35000	6	216	4570644	549134	3982454	2406977
7km	50%	35000	6	321	4397051	525177	3830144	2231339
7km	50%	35000	6	409	5852030	601368	5196255	2827467
7km	50%	35000	6	193	3572051	475786	3067359	2314013
7km	50%	35000	6	253	4703463	542135	4125604	2287104
7km	50%	35000	6	291	4439477	511780	3896301	2433690
7km	50%	35000	6	263	4686144	538859	4094032	2575309
7km	50%	35000	6	265	5282981	608991	4625374	2601025
7km	50%	35000	6	264	4917208	569786	4275480	2399018
7km	50%	35000	6	374	4631004	614684	3967200	2497940
7km	50%	35000	6	426	5043386	603740	4367303	2749416
7km	50%	35000	6	225	4620764	595670	3982692	2458901
7km	50%	35000	6	250	4549244	514630	3970547	1986812
7km	50%	35000	6	236	3937532	478693	3427192	2090903
7km	50%	35000	6	249	5047139	619784	4373010	2716326
7km	50%	35000	6	323	5310329	580892	4691641	2690489
7km	50%	35000	6	315	5075202	576330	4431026	2849018
7km	50%	35000	6	336	4624354	515582	4049345	2402951
7km	50%	35000	6	241	4830722	611582	4139830	2694905
7km	50%	35000	6	302	5485707	557953	4840710	2901689
7km	50%	35000	6	355	6467966	651513	5731345	3109170
7km	50%	35000	6	314	5538081	642535	4836724	2848026
7km	50%	35000	6	224	4549186	551904	3928612	2455281
7km	50%	35000	6	221	4760371	553883	4118262	2205697
7km	50%	35000	6	280	4312303	506095	3755979	2216762
7km	50%	35000	6	256	4405249	519915	3800343	2478637
7km	50%	35000	6	240	4114086	524409	3547054	2211555
7km	50%	35000	6	276	4165135	514611	3605857	2094962
7km	50%	35000	6	272	4794593	589098	4152891	2856605
7km	50%	35000	6	420	6142853	644389	5431719	2851322
7km	50%	35000	6	334	4509666	539552	3918914	2065089
7km	50%	35000	6	231	4310645	558108	3700612	2587238
7km	50%	35000	6	232	3745029	492465	3227923	1963173
7km	50%	35000	6	263	4893086	579738	4276025	2454028
7km	50%	35000	6	291	4851831	577550	4232855	2634915
7km	50%	35000	6	206	3776583	481166	3257795	2115051
7km	50%	35000	6	244	5866301	601621	5211628	2966298
7km	50%	35000	6	263	6220213	648651	5512717	2935506
7km	50%	35000	6	274	5056470	570454	4452922	2406364
7km	50%	35000	6	292	4562261	585065	3929843	2793444
7km	50%	35000	6	178	4523620	540718	3943809	2372646
7km	50%	35000	6	258	5645052	623745	4963225	2726152
7km	50%	35000	6	248	4847075	576118	4225710	2637301
7km	50%	35000	6	271	4602940	564588	3980578	2442106
7km	50%	35000	6	253	5660586	616003	4986128	2919768
7km	50%	35000	6	277	4670566	550773	4082720	2556595
7km	50%	35000	6	442	5526752	613883	4845875	3069725
7km	50%	35000	6	405	4350366	582199	3684883	2873301
7km	50%	35000	6	484	4116053	470371	3591201	2102828
7km	50%	35000	6	207	4449471	565790	3838814	2557559
7km	50%	35000	6	265	4953019	615963	4270802	2513864
7km	50%	35000	6	327	4320832	523958	3753341	2457254
7km	50%	35000	6	264	4494878	517546	3936450	2119696
7km	50%	35000	6	326	4457119	490885	3930314	2358430
7km	50%	35000	6	294	6027464	647005	5303410	2944529
7km	50%	35000	6	298	6659098	692332	5894220	2789211
7km	50%	35000	6	287	4806915	564688	4150324	2525624
7km	50%	35000	6	324	4625040	556804	4014075	2257968
7km	50%	35000	6	290	5437193	633774	4734104	3015541
7km	50%	35000	6	290	5791507	644983	5098553	2886770
7km	50%	35000	6	305	4129271	493627	3597822	2000923
7km	50%	35000	6	249	3715479	458177	3212305	1943919
7km	50%	35000	6	315	4276725	492352	3736300	2050514
7km	50%	35000	6	296	5558032	611443	4888687	2714904
7km	50%	35000	6	239	4395886	522362	3824418	2335681
7km	50%	35000	6	247	4221967	516390	3669027	2245335
7km	50%	35000	6	201	3951878	498563	3427374	2218236
7km	50%	35000	6	270	4753324	571165	4131175	2727567
7km	50%	35000	6	292	6250434	702899	5485931	3264155
7km	50%	35000	6	375	5158917	583713	4511583	2552674
7km	50%	35000	6	307	5628723	534289	5019832	2582754
7km	50%	35000	6	298	6130246	640372	5424676	2880267
7km	50%	35000	6	291	4838019	593258	4169819	2550563
7km	50%	35000	6	305	4454677	543573	3838554	2207637
7km	50%	35000	6	190	4093874	495949	3550314	2084358
7km	50%	35000	6	291	4425522	541810	3836985	2040218
7km	50%	35000	6	297	5897499	593611	5249449	2672666
7km	50%	35000	6	263	4780757	573047	4143361	2178937
7km	50%	35000	6	272	4404496	482666	3861419	2596483
7km	50%	35000	6	275	4550900	518141	3981944	2424696
7km	50%	35000	6	287	5973741	689309	5211464	3464717
7km	50%	35000	6	256	4290504	503340	3738910	2015305
7km	50%	35000	6	291	3863504	467848	3358066	1910983
7km	50%	35000	6	362	5826810	587278	5160465	2789424
7km	50%	35000	6	219	4264110	528154	3681716	2300905
7km	50%	35000	6	299	5439876	588585	4801436	2852751
7km	50%	35000	6	375	6186224	669106	5451453	3150499
7km	50%	35000	6	225	4290397	508306	3724795	2138537
7km	50%	35000	6	373	4892591	551547	4306061	2448186
7km	50%	35000	6	320	4342707	525439	3775463	2131266
7km	50%	35000	6	347	4393224	503638	3849592	2384793
7km	50%	35000	6	297	6779167	686583	6020962	3322505
7km	50%	35000	6	220	4156979	520290	3571629	2546275
7km	50%	35000	6	187	4006153	497381	3467215	2348077
7km	50%	35000	6	251	4537818	552095	3935571	2395565
7km	50%	35000	6	281	5949166	627881	5264310	2829943
7km	50%	35000	6	330	4315832	531759	3743803	2280928
7km	50%	35000	6	239	4217090	501317	3681890	2554617
7km	50%	35000	6	263	4512486	559788	3894691	2581513
7km	50%	35000	6	241	4494686	499382	3927331	2117648
7km	50%	35000	6	336	5708811	639622	5011516	3116410
7km	50%	35000	6	254	4384894	564500	3783770	2391344
7km	50%	35000	6	204	4869519	603891	4208407	2841997
7km	50%	35000	6	352	3714568	461458	3229645	2214638
7km	50%	35000	6	261	5618578	681526	4870834	2953456
7km	50%	35000	6	230	4221471	512411	3656036	2278524
7km	50%	35000	6	258	4995285	606530	4331087	2718994
7km	50%	35000	6	282	4502393	558468	3875675	2291737
7km	50%	35000	6	232	3813031	480139	3298320	2256683
7km	50%	35000	6	269	5263482	580350	4643687	2815387
7km	50%	35000	6	345	5990497	603822	5316077	2849304
7km	50%	35000	6	266	5643674	606791	4990804	2747841
7km	50%	35000	6	241	6577331	706846	5811427	3288150
7km	50%	35000	6	222	4001253	489943	3456608	1908910
7km	50%	35000	6	248	5104872	576872	4487851	2576565
7km	50%	35000	6	238	4491136	561822	3880542	2345148
7km	50%	35000	6	222	4410797	521848	3835084	2296727
7km	50%	35000	6	359	5076296	567738	4456972	2693969
7km	50%	35000	6	427	3773041	463264	3263758	2018940
7km	50%	35000	6	258	4098611	484784	3567480	2091604
7km	50%	35000	6	283	4349860	519334	3764410	2378309
7km	50%	35000	6	272	4818278	590296	4176475	2425286
7km	50%	35000	6	220	4166758	526014	3599540	2297136
7km	50%	35000	6	368	5577992	585063	4926641	2723056
7km	50%	35000	6	312	4584284	582181	3958960	2374443
7km	50%	35000	6	349	5258036	645112	4525126	2552868
7km	50%	35000	6	491	3749373	450041	3257369	1943768
7km	50%	35000	6	263	5639931	611246	4974042	2804247
7km	50%	35000	6	195	4123526	495008	3561002	2083861
7km	50%	35000	6	270	4838658	560360	4222675	2494658
7km	50%	35000	6	274	4653895	539179	4055934	2233490
7km	50%	35000	6	239	5504509	635851	4802246	2687174
7km	50%	35000	6	281	4715071	500384	4174559	2722178
7km	50%	35000	6	261	3660872	465570	3149759	2025135
7km	50%	35000	6	372	6278869	656232	5568811	2922560
7km	50%	35000	6	232	4506960	544362	3891679	2575194
7km	50%	35000	6	270	5570867	623500	4881917	3138888
7km	50%	35000	6	327	4911203	606701	4238912	2709418
7km	50%	35000	6	247	4671018	546505	4058356	2717815
7km	50%	35000	6	267	4593887	599540	3956304	2595308
7km	50%	35000	6	255	4784950	568467	4164159	2472861
7km	50%	35000	6	365	4970529	639179	4264545	2677607
7km	50%	35000	6	386	5444545	620182	4756797	3092640
7km	50%	35000	6	227	3869681	489602	3329625	2424163
7km	50%	35000	6	211	5096476	630572	4395303	2575861
7km	50%	35000	6	237	4829617	554600	4238171	2580033
7km	50%	35000	6	330	7101607	746169	6257686	3334876
7km	50%	35000	6	279	4305780	490220	3776866	2213534
7km	50%	35000	6	288	5637889	620949	4966178	2996786
7km	50%	35000	6	247	3705483	456814	3204575	2033736
7km	50%	35000	6	199	4161213	496702	3637230	2139670
7km	50%	35000	6	247	5042374	610191	4379521	2369695
7km	50%	35000	6	310	5731367	634593	5009041	3191069
7km	50%	35000	6	339	4476132	518115	3876019	2172177
7km	50%	35000	6	411	4029759	491913	3472712	2215529
7km	50%	35000	6	388	4952558	529248	4368514	2617308
7km	50%	35000	6	233	4776084	553104	4130092	2428882
7km	50%	35000	6	336	5866425	661354	5149081	3524358
7km	50%	35000	6	273	5820617	703375	5050379	3034855
7km	50%	35000	6	283	4988823	590037	4347374	2525892
7km	50%	35000	6	204	3479238	436822	3013369	1834220
7km	50%	35000	6	334	4268511	537210	3685964	2285351
7km	50%	35000	6	309	4860813	562420	4246032	2671315
7km	50%	35000	6	326	4808361	564618	4184562	2244130
7km	50%	35000	6	412	5085126	555795	4473038	2568070
7km	50%	35000	6	185	3950531	482798	3433705	1808357
7km	50%	35000	6	303	4630374	550237	4046933	2296192
7km	50%	35000	6	365	4175091	461264	3672800	2388393
7km	50%	35000	6	229	4099198	531700	3541144	2127818
7km	50%	35000	6	238	4539220	526056	3940368	2337422
7km	50%	35000	6	305	4980440	562010	4353723	2648269
7km	50%	35000	6	382	4543981	570479	3931654	2479945
7km	50%	35000	6	367	5184433	575654	4559468	2701149
7km	50%	35000	6	221	5130669	606773	4473000	2719909
7km	50%	35000	6	216	5096015	615518	4423584	2598550
7km	50%	35000	6	292	3331433	386280	2915257	1825497
7km	50%	35000	6	322	5165096	597903	4522226	2649882
7km	50%	35000	6	281	4262488	484054	3731353	2400270
7km	50%	35000	6	225	4536158	562551	3931777	2475877
7km	50%	35000	6	234	4696428	510956	4142008	2346308
7km	50%	35000	6	285	5738043	662370	5008965	2865204
7km	50%	35000	6	343	5342194	564153	4722969	2804012
7km	50%	35000	6	269	4862556	602479	4223270	2499629
7km	50%	35000	6	224	4270624	509931	3703769	2070164
7km	50%	35000	6	337	4633029	521211	4058247	2390711
7km	50%	35000	6	218	3991745	484838	3456936	1994005
7km	50%	35000	6	322	5578682	609620	4902363	3010897
7km	50%	35000	6	276	4218642	497776	3667656	2862885
7km	50%	35000	6	323	5575430	614968	4885630	2750279
7km	50%	35000	6	327	5056180	633469	4379664	2854884
7km	50%	35000	6	236	4557117	551544	3956708	2214185
7km	50%	35000	6	322	5967194	628170	5287611	3284915
7km	50%	35000	6	307	5939275	618660	5281668	2826230
7km	50%	35000	6	262	5172582	559772	4553526	2658254
7km	50%	35000	6	286	6103872	638283	5414723	3071056
7km	50%	35000	6	218	3839656	482818	3312843	2251564
7km	50%	35000	6	329	5706406	639888	4999002	3124950
7km	50%	35000	6	247	5009387	568771	4363834	2455237
7km	50%	35000	6	250	4310460	523012	3743090	2098508
7km	50%	35000	6	302	6324332	635524	5619917	2943644
7km	50%	35000	6	240	4215147	526241	3635378	2159208
7km	50%	35000	6	256	3759243	456442	3268329	2085153
7km	50%	35000	6	257	4430793	495583	3860525	2098341
7km	50%	35000	6	423	5892425	602344	5226782	2866922
7km	50%	35000	6	299	5232145	600738	4585615	2774572
7km	50%	35000	6	471	4655279	493192	4113028	2422054
7km	50%	35000	6	361	5161209	577077	4544629	2943201
7km	50%	35000	6	315	4812000	625891	4140275	2419429
7km	50%	35000	6	289	3787706	464945	3279413	2039315
7km	50%	35000	6	246	5461353	580522	4833517	2655937
7km	50%	35000	6	220	4506232	575962	3883094	2344005
7km	50%	35000	6	248	4554802	558300	3917974	2365930
7km	50%	35000	6	296	5206581	605320	4524791	2518353
7km	50%	35000	6	335	5528111	568262	4894919	2634901
7km	50%	35000	6	256	4742068	577327	4120022	2301801
7km	50%	35000	6	399	3708995	455276	3193963	2033514
7km	50%	35000	6	236	3996578	506127	3437434	2160037
7km	50%	35000	6	239	4079171	479523	3562772	1936462
7km	50%	35000	6	376	6275604	672988	5542233	3133624
7km	50%	35000	6	211	4904024	592471	4262196	2410419
7km	50%	35000	6	224	4689497	531347	4088237	2372836
7km	50%	35000	6	406	5850290	608690	5192423	2762553
7km	50%	35000	6	266	4682408	551869	4053817	2267799
7km	50%	35000	6	311	4611436	545511	4020497	2493376
7km	50%	35000	6	213	4754622	500265	4215170	2413985
7km	50%	35000	6	372	4661659	514854	4095202	2611373
7km	50%	35000	6	293	3982719	501113	3417301	2323218
7km	50%	35000	6	210	4139901	492706	3603360	2349028
7km	50%	35000	6	224	3802384	469455	3290733	2228161
7km	50%	35000	6	272	4653350	543127	4072943	2530198
7km	50%	35000	6	256	4524636	555441	3928746	2216461
7km	50%	35000	6	380	4231135	517696	3674833	2328389
7km	50%	35000	6	229	4385826	508868	3839583	2141492
7km	50%	35000	6	253	4377775	516335	3796950	2465922
7km	50%	35000	6	248	4412422	555267	3819109	2185126
7km	50%	35000	6	317	5803316	661407	5101658	3059766
7km	50%	35000	6	314	4507707	542153	3934710	2349402
7km	50%	35000	6	289	5458700	578118	4848819	2737957
7km	50%	35000	6	268	4154661	482524	3649846	2099445
7km	50%	35000	6	295	4648651	541316	4071027	2358716
7km	50%	35000	6	338	4380077	540183	3778481	2343354
7km	50%	35000	6	241	4526858	557909	3918986	2548734
7km	50%	35000	6	324	4628943	539953	4048114	2749864
7km	50%	35000	6	220	5282999	621051	4604659	2819263
7km	50%	35000	6	263	4600442	540168	4016149	1991848
7km	50%	35000	6	245	5005939	559155	4395287	2520312
7km	50%	35000	6	244	5504316	615853	4816170	3143792
7km	50%	35000	6	228	5808638	604768	5177421	2841838
7km	50%	35000	6	265	3783979	475117	3269722	2014299
7km	50%	35000	6	428	3573108	457707	3083434	2425629
7km	50%	35000	6	295	4813021	581909	4186500	2461566
7km	50%	35000	6	238	3965362	499157	3423207	2071831
7km	50%	35000	6	299	5194369	582677	4572043	2963864
7km	50%	35000	6	332	5857132	648543	5164225	2860375
7km	50%	35000	6	327	4442935	519421	3885046	2240573
7km	50%	35000	6	295	4886027	584928	4257705	2463091
7km	50%	35000	6	341	5272975	628779	4587301	2738594
7km	50%	35000	6	308	6099268	674503	5370159	3418688
7km	50%	35000	6	304	4905158	516637	4353964	2510689
7km	50%	35000	6	369	4307316	568066	3702164	2498299
7km	50%	35000	6	238	3749825	481935	3231078	1842486
7km	50%	35000	6	245	3937319	449949	3446545	2074143
7km	50%	35000	6	272	3909091	481271	3388321	2263095
7km	50%	35000	6	230	3866732	457007	3377781	1935797
7km	50%	35000	6	320	4616806	559852	4015978	2704024
7km	50%	35000	6	253	4643656	540102	4069030	2231394
7km	50%	35000	6	267	5532740	634462	4839244	2932493
7km	50%	35000	6	306	5102888	569808	4473704	2785082
7km	50%	35000	6	310	4244422	489066	3707282	2056467
7km	50%	35000	6	242	4348417	526378	3772495	2105249
7km	50%	35000	6	380	5620572	615464	4944293	2733445
7km	50%	35000	6	254	3948277	521674	3386619	2227403
7km	50%	35000	6	207	4407556	541656	3805361	2427824
7km	50%	35000	6	241	3979381	499657	3444357	2192431
7km	50%	35000	6	258	5302218	614167	4622136	2568204
7km	50%	35000	6	287	4801353	599214	4151365	2531944
7km	50%	35000	6	247	3659847	435732	3190712	2020987
7km	50%	35000	6	276	4829960	556445	4230337	2559104
7km	50%	35000	6	292	3738819	453163	3237257	2112117
7km	50%	35000	6	209	4691978	580775	4063302	2490329
7km	50%	35000	6	220	4092170	515410	3530970	2030585
7km	50%	35000	6	257	4712083	568009	4104545	2497933
7km	50%	35000	6	226	4902714	580918	4279921	2469875
7km	50%	35000	6	356	4802292	515471	4245387	2156730
7km	50%	35000	6	256	4901051	550529	4305122	2525988
7km	50%	35000	6	264	5032666	594760	4386637	2831287
7km	50%	35000	6	331	6286867	664181	5567184	3196884
7km	50%	35000	6	350	4427948	557045	3810347	2601509
7km	50%	35000	6	241	3536002	426339	3060915	1970661
7km	50%	35000	6	239	4559922	500920	4012245	2317619
7km	50%	35000	6	325	4043345	457190	3540593	2189130
7km	50%	35000	6	360	3987965	473281	3475362	2248290
7km	50%	35000	6	230	5150632	597555	4485156	2577820
7km	50%	35000	6	267	4439261	534504	3837604	2329352
7km	50%	35000	6	319	5214128	616209	4552605	2377212
7km	50%	35000	6	399	6802443	724719	6019307	3425151
7km	50%	35000	6	228	4427382	561485	3808811	2420727
7km	50%	35000	6	350	5745523	588259	5089611	2744456
7km	50%	35000	6	232	4057860	483015	3546499	2288483
7km	50%	35000	6	189	4337490	528893	3750949	2252977
7km	50%	35000	6	288	4598286	549207	4013726	2574559
7km	50%	35000	6	390	5014425	580799	4371547	2394092
7km	50%	35000	6	218	4293687	524818	3735372	2517195
7km	50%	35000	6	217	5548999	578219	4914691	2753457
7km	50%	35000	6	296	4390013	528220	3823013	2318800
7km	50%	35000	6	315	5512453	647261	4798967	2825829
7km	50%	35000	6	322	4259192	548836	3640342	2733392
7km	50%	35000	6	274	5558056	636523	4852537	2753041
7km	50%	35000	6	284	3517969	429579	3043918	2345960
7km	50%	35000	6	340	5091507	598493	4437547	2557587
7km	50%	35000	6	319	4942877	532610	4358326	2735823
7km	50%	35000	6	186	3917909	486225	3385642	2182094
7km	50%	35000	6	254	5407363	618290	4726386	2677791
7km	50%	35000	6	316	5165320	594462	4522151	2718080
7km	50%	35000	6	386	3654181	442043	3161855	2055989
7km	50%	35000	6	189	4002825	489522	3477761	2130256
7km	50%	35000	6	199	4483507	573042	3846436	2554606
7km	50%	35000	6	257	4768367	547587	4173619	2386540
7km	50%	35000	6	235	3921619	497959	3379892	2205174
7km	50%	35000	6	191	4094916	515562	3502502	2327952
7km	50%	35000	6	345	5136145	521619	4560328	2663422
7km	50%	35000	6	248	4221809	539311	3635354	2476016
7km	50%	35000	6	387	5570956	559299	4970775	2656181
7km	50%	35000	6	270	4434743	539262	3841481	2385146
7km	50%	35000	6	307	4891938	604683	4243667	2321666
7km	50%	35000	6	368	4004093	479570	3488729	2119522
7km	50%	35000	6	252	4456039	528785	3881974	2011789
7km	50%	35000	6	250	5083837	581083	4448664	2665519
7km	50%	35000	6	277	4338780	550470	3728787	2693678
7km	50%	35000	6	228	4326669	538192	3725211	2443170
7km	50%	35000	6	275	5502062	589187	4874040	2783720
7km	50%	35000	6	255	4485321	531213	3896080	2400691
7km	50%	35000	6	371	4657075	555849	4048524	2483745
7km	50%	35000	6	257	4125996	496049	3576824	2380360
7km	50%	35000	6	375	5191025	609727	4537499	2748602
7km	50%	35000	6	278	4699705	553178	4104545	2487514
7km	50%	35000	6	322	5118297	635789	4403397	2677286
7km	50%	35000	6	232	4111832	508648	3566627	2020562
7km	50%	35000	6	239	5248997	530888	4664816	2625576
7km	50%	35000	6	511	5618693	591275	4990616	3155149
7km	50%	35000	6	330	5637740	578728	4997578	2991084
7km	50%	35000	6	348	4319587	526682	3725100	2566591
7km	50%	35000	6	224	5143275	569122	4534896	2717746
7km	50%	35000	6	376	5496739	604799	4843727	2671203
7km	50%	35000	6	256	4132078	501835	3589104	2151102
7km	50%	35000	6	250	4205488	506055	3665280	2281401
7km	50%	35000	6	228	5892389	626497	5204543	3207742
7km	50%	35000	6	315	4714188	543288	4132951	2337104
7km	50%	35000	6	205	4785875	579097	4157259	2411010
7km	50%	35000	6	281	6171886	647864	5459303	3055246
7km	50%	35000	6	271	4734088	516373	4174190	2696739
7km	50%	35000	6	253	3999232	511390	3452359	2189236
7km	50%	35000	6	337	6323283	688321	5569969	3451131
7km	50%	35000	6	389	5093162	593641	4444426	2495999
7km	50%	35000	6	329	4783937	579396	4125668	2205319
7km	50%	35000	6	547	6244044	650984	5526890	3121908
7km	50%	35000	6	262	4929504	583393	4296997	2721885
7km	50%	35000	6	326	6101746	719661	5318880	3340345
7km	50%	35000	6	320	6197653	706440	5443558	3323514
7km	50%	35000	6	295	4357281	493069	3786164	2113074
7km	50%	35000	6	227	4491785	517435	3905014	2268755
7km	50%	35000	6	233	4574892	530719	3983057	2617873
7km	50%	35000	6	223	3577561	458284	3091395	1888782
7km	50%	35000	6	286	4043648	478911	3517665	2251550
7km	50%	35000	6	282	4340422	554954	3740743	2343833
7km	50%	35000	6	282	5136402	615564	4469206	2532597
7km	50%	35000	6	329	4079565	491539	3544154	2092459
7km	50%	35000	6	321	5733659	667820	5023800	3094931
7km	50%	35000	6	259	4626677	501004	4096169	2410840
7km	50%	35000	6	373	4061242	505828	3511636	2248061
7km	50%	35000	6	259	4157141	498632	3632342	1953405
7km	50%	35000	6	321	5491407	612854	4828135	2811844
7km	50%	35000	6	188	4043517	501487	3486955	2012511
7km	50%	35000	6	294	4292555	521846	3719380	2273572
7km	50%	35000	6	258	4322923	547117	3729648	2621735
7km	50%	35000	6	272	3829590	475091	3316765	2311086
7km	50%	35000	6	300	6052700	663390	5334245	3007633
7km	50%	35000	6	252	5304795	616333	4637076	2779731
7km	50%	35000	6	338	4672513	582688	4054996	2188700
7km	50%	35000	6	240	4390431	539684	3792778	2167382
7km	50%	35000	6	244	3845008	478666	3306664	2194391
7km	50%	35000	6	197	5727454	673116	4996222	3029247
7km	50%	35000	6	283	4691501	525896	4121652	2308486
7km	50%	35000	6	222	4218848	512014	3640293	2013240
7km	50%	35000	6	268	5105471	621004	4422602	2661235
7km	50%	35000	6	410	4601474	540785	4003698	2255105
7km	50%	35000	6	210	4615950	547815	4026616	2263618
7km	50%	35000	6	264	4361102	514408	3786320	2276128
7km	50%	35000	6	222	4388843	538188	3799468	2658270
7km	50%	35000	6	290	6026311	630464	5346872	2945272
7km	50%	35000	6	245	4536162	506543	3989117	2393633
7km	50%	35000	6	280	4707573	548143	4109501	2559512
7km	50%	35000	6	289	4887697	585680	4259028	2427152
7km	50%	35000	6	201	4546065	564427	3927324	2460442
7km	50%	35000	6	256	4854836	502619	4288782	2608023
7km	50%	35000	6	209	3673272	465994	3175513	2220628
7km	50%	35000	6	262	4725952	510469	4158185	2222328
7km	50%	35000	6	292	4397439	549865	3793747	2366376
7km	50%	35000	6	249	4173375	503803	3641223	2197935
7km	50%	35000	6	179	4833914	539917	4216819	2359320
7km	50%	35000	6	289	5398128	570691	4798400	2678137
7km	50%	35000	6	368	5487589	609541	4835427	2837713
7km	50%	35000	6	253	3900129	476835	3354008	2060028
7km	50%	35000	6	400	4468328	532574	3886725	2223555
7km	50%	35000	6	365	4967836	605427	4288593	2366981
7km	50%	35000	6	233	4842783	598414	4193403	2322901
7km	50%	35000	6	222	4641331	569025	4017097	2697620
7km	50%	35000	6	260	4395134	544734	3787967	2400149
7km	50%	35000	6	273	4565085	553266	3929433	2214208
7km	50%	35000	6	333	5967844	660667	5240061	3199196
7km	50%	35000	6	338	5859930	681682	5123198	3043194
7km	50%	35000	6	210	3829177	479157	3311355	2081250
7km	50%	35000	6	369	4546196	528508	3968208	2372702
7km	50%	35000	6	306	4653269	572879	4038387	2459405
7km	50%	35000	6	521	5802353	589037	5152909	3284703
7km	50%	35000	6	251	4589506	557439	3982134	2330131
7km	50%	35000	6	269	4090578	530120	3519784	2547002
7km	50%	35000	6	276	4097383	544384	3482482	2947755
7km	50%	35000	6	256	4787323	533809	4216328	2302483
7km	50%	35000	6	278	4772087	530971	4183636	2524402
7km	50%	35000	6	259	5597072	589170	4954708	2955646
7km	50%	35000	6	285	4191876	465311	3651957	2181398
7km	50%	35000	6	286	3617914	492053	3085917	2430441
7km	50%	35000	6	438	6790180	718400	5979258	3597345
7km	50%	35000	6	291	5099145	520146	4528605	2658521
7km	50%	35000	6	474	3941035	477935	3410543	2191725
7km	50%	35000	6	310	4925949	584620	4273518	2616846
7km	50%	35000	6	297	5490081	645067	4781487	3260424
7km	50%	35000	6	329	4866123	585799	4223524	2552400
7km	50%	35000	6	239	5833101	659211	5109927	2751487
7km	50%	35000	6	412	4025821	511097	3483820	2330234
7km	50%	35000	6	313	4310561	547307	3721075	2264907
7km	50%	35000	6	375	4940685	601884	4274255	2459918
7km	50%	35000	6	284	5478740	673985	4744633	2644367
7km	50%	35000	6	311	4812186	544329	4198004	2642974
7km	50%	35000	6	320	5301446	574503	4679753	2712430
7km	50%	35000	6	373	5268816	585917	4615318	2819568
7km	50%	35000	6	301	4408601	532585	3832595	2351394
7km	50%	35000	6	253	5620316	602691	4950723	2723855
7km	50%	35000	6	193	3965621	497252	3422684	2210036
7km	50%	35000	6	314	5161555	548948	4553365	2519128
7km	50%	35000	6	245	4245158	525739	3663965	2275801
7km	50%	35000	6	379	6081792	605911	5436185	2915054
7km	50%	35000	6	258	3970323	476908	3430302	2196805
7km	50%	35000	6	284	4898680	560196	4269362	2705990
7km	50%	35000	6	236	4639615	542573	4061952	2235419
7km	50%	35000	6	283	5403145	595092	4763960	2843708
7km	50%	35000	6	323	5326037	646916	4608805	2754159
7km	50%	35000	6	234	6005461	615734	5308901	3007066
7km	50%	35000	6	319	4542112	561969	3920450	2582925
7km	50%	35000	6	241	4987106	597567	4343220	2702693
7km	50%	35000	6	268	4209645	508061	3654103	2273661
7km	50%	35000	6	290	4221906	552051	3615208	2354400
7km	50%	35000	6	205	3773842	477937	3256568	2197208
7km	50%	35000	6	285	5240859	544529	4636529	2525309
7km	50%	35000	6	316	3791749	479657	3270377	1908921
7km	50%	35000	6	248	4923150	556537	4318510	2685332
7km	50%	35000	6	283	5494230	599931	4838547	2885374
7km	50%	35000	6	210	4209607	512437	3654864	2125416
7km	50%	35000	6	439	4392288	562175	3773236	2304457
7km	50%	35000	6	211	4020871	537354	3437433	2229927
7km	50%	35000	6	319	4264454	506260	3709690	2147626
7km	50%	35000	6	222	4227267	456618	3720100	2061174
7km	50%	35000	6	330	5630193	545816	5050544	2911319
7km	50%	35000	6	223	4745893	568760	4111669	2411403
7km	50%	35000	6	423	5850566	588574	5192856	2900908
7km	50%	35000	6	365	5243961	603502	4588805	2704576
7km	50%	35000	6	300	5405036	637667	4701124	2690711
7km	50%	35000	6	390	5588525	647414	4879751	2941407
7km	50%	35000	6	417	5493306	531634	4912854	2545258
7km	50%	35000	6	296	4353203	535502	3775478	2310768
7km	50%	35000	6	285	4070215	482240	3544545	2078993
7km	50%	35000	6	248	5235789	579191	4597662	2827385
7km	50%	35000	6	271	5474172	581482	4836009	2835240
7km	50%	35000	6	295	5419937	601708	4761290	2677286
7km	50%	35000	6	218	4038003	478392	3520253	2273832
7km	50%	35000	6	310	5546795	576862	4908010	2949671
7km	50%	35000	6	269	6073124	623727	5380630	2705522
7km	50%	35000	6	223	4912264	579509	4295080	2308422
7km	50%	35000	6	431	5374099	592856	4740819	2726952
7km	50%	35000	6	353	5544279	561140	4944534	2786702
7km	50%	35000	6	232	5072686	623561	4344023	2600871
7km	50%	35000	6	273	4343695	530997	3756209	2445271
7km	50%	35000	6	313	4561068	616731	3897839	2888436
7km	50%	35000	6	230	4221449	540857	3647861	2459890
7km	50%	35000	6	214	5288605	652739	4586227	2577701
7km	50%	35000	6	263	4771391	578231	4128723	2706060
7km	50%	35000	6	220	4635916	548945	4051253	2501695
7km	50%	35000	6	308	4270292	538449	3690486	2156632
7km	50%	35000	6	223	4235376	508640	3685169	2345788
7km	50%	35000	6	280	5590417	616495	4929504	2585387
7km	50%	35000	6	271	4462037	561688	3845685	2564678
7km	50%	35000	6	263	4572138	591437	3923805	2683375
7km	50%	35000	6	205	3797821	435476	3329014	1992679
7km	50%	35000	6	251	3995750	468648	3481548	1974100
7km	50%	35000	6	301	5764946	662280	5032877	3098119
7km	50%	35000	6	318	3465213	423145	2976901	2278804
7km	50%	35000	6	265	4814951	489808	4291399	2526752
7km	50%	35000	6	274	4935179	611632	4268394	2687902
7km	50%	35000	6	315	4018156	488959	3486906	2172375
7km	50%	35000	6	273	5249560	585903	4592110	2485316
7km	50%	35000	6	262	3755374	493820	3217670	2371852
7km	50%	35000	6	214	4361053	502200	3808554	2258465
7km	50%	35000	6	316	4959891	538874	4385782	2595125
7km	50%	35000	6	287	5309118	547946	4707934	2770309
7km	50%	35000	6	232	4221299	527937	3640002	2531089
7km	50%	35000	6	281	3241032	411489	2790318	1932493
7km	50%	35000	6	379	4440674	534700	3862097	2350289
7km	50%	35000	6	282	3535677	517007	2976152	2226561
7km	50%	35000	6	263	4733354	533936	4136379	2477713
7km	50%	35000	6	316	4488463	506814	3937655	2448243
7km	50%	35000	6	474	5528282	567104	4917214	2881693
7km	50%	35000	6	312	3953389	537287	3378404	2255739
7km	50%	35000	6	250	4991059	575304	4344962	2794607
7km	50%	35000	6	340	5105990	543242	4492833	2463482
7km	50%	35000	6	298	5044195	550306	4440379	2753709
7km	50%	35000	6	311	5218177	596748	4557991	2592811
7km	50%	35000	6	311	4652274	572243	4024692	2336635
7km	50%	35000	6	346	6123749	672456	5387106	3121015
7km	50%	35000	6	260	4520411	540677	3916024	2177066
7km	50%	35000	6	275	4590680	575801	3977240	2410217
7km	50%	35000	6	257	5195782	582263	4568907	2643652
7km	50%	35000	6	235	3510036	429263	3032618	1820141
7km	50%	35000	6	260	4999914	626777	4307249	2790326
7km	50%	35000	6	348	4928439	623265	4265045	2412850
7km	50%	35000	6	249	4779601	570102	4162537	2327287
7km	50%	35000	6	223	4643472	522218	4075592	2135364
7km	50%	35000	6	239	4006369	504090	3444863	2476581
7km	50%	35000	6	266	4271859	490120	3736222	2119385
7km	50%	35000	6	283	5477276	610620	4832331	3020290
7km	50%	35000	6	297	4086223	533433	3491490	2354065
7km	50%	35000	6	188	4264835	526363	3678365	2465780
7km	50%	35000	6	336	4272890	539904	3702772	2385731
7km	50%	35000	6	317	5299403	620311	4609460	3069167
7km	50%	35000	6	247	4814292	576728	4209999	2444637
7km	50%	35000	6	307	3490693	412291	3047822	2066798
7km	50%	35000	6	331	5948079	610834	5286533	3125220
7km	50%	35000	6	235	5498605	635014	4805244	2586767
7km	50%	35000	6	275	4975824	601477	4276552	2804473
7km	50%	35000	6	264	5117481	626905	4405934	2937689
7km	50%	35000	6	268	4952261	541825	4359459	2474485
7km	50%	35000	6	196	4590792	574615	3944142	2251369
7km	50%	35000	6	267	3719285	453767	3232453	1953793
7km	50%	35000	6	326	5780917	610163	5121779	2868999
7km	50%	35000	6	265	6400027	731821	5610154	3314804
7km	50%	35000	6	249	4089697	534372	3502938	2202571
7km	50%	35000	6	293	3634347	464305	3131619	2055341
7km	50%	35000	6	305	5083523	620850	4409678	2458998
7km	50%	35000	6	192	3861323	456241	3367250	2086249
7km	50%	35000	6	222	5441455	641826	4728408	2800900
7km	50%	35000	6	273	4843086	571835	4204810	2646715
7km	50%	35000	6	282	4761929	514604	4198097	2315870
7km	50%	35000	6	270	4804944	530519	4203104	2439210
7km	50%	35000	6	286	4456245	533244	3867397	2124678
7km	50%	35000	6	266	4706007	569370	4075663	2360136
7km	50%	35000	6	376	3925751	458997	3425750	2215755
7km	50%	35000	6	235	5041816	600099	4407559	2528414
7km	50%	35000	6	286	6030419	659770	5316443	2992691
7km	50%	35000	6	284	4706131	577364	4077899	2328755
7km	50%	35000	6	287	4342280	529338	3743594	2534361
7km	50%	35000	6	225	4600645	558039	3990367	2245886
7km	50%	35000	6	282	4483414	557221	3885148	2445407
7km	50%	35000	6	299	5490788	606506	4829127	3053934
7km	50%	35000	6	233	4938214	598170	4299312	2468923
7km	50%	35000	6	229	4244029	570574	3637621	2368797
7km	50%	35000	6	256	5138837	558099	4550204	2600086
7km	50%	35000	6	239	4857517	565755	4243535	2946543
7km	50%	35000	6	249	4120856	487769	3577177	2242862
7km	50%	35000	6	251	4121253	505310	3577166	2351020
7km	50%	35000	6	272	4990241	621545	4323800	2490808
7km	50%	35000	6	237	5702123	629982	5012780	2942680
7km	50%	35000	6	251	3731317	474791	3231308	1860441
7km	50%	35000	6	250	5080178	626359	4379555	2692058
7km	50%	35000	6	250	4848085	583545	4216514	2543825
7km	50%	35000	6	273	4100262	519306	3542385	2250595
7km	50%	35000	6	234	4799590	564206	4197656	2391980
7km	50%	35000	6	329	4225246	498347	3696338	2219947
7km	50%	35000	6	483	5594904	568175	4980328	2846526
7km	50%	35000	6	294	5136342	563917	4528691	3001205
7km	50%	35000	6	276	4754578	546611	4126099	2548668
7km	50%	35000	6	240	5675770	657947	4961904	2792418
7km	50%	35000	6	284	5202133	614244	4541401	2682433
7km	50%	35000	6	353	3697813	471508	3190809	2274258
7km	50%	35000	6	248	5128119	643871	4433096	3067513
7km	50%	35000	6	270	4310846	524236	3730609	2492359
7km	50%	35000	6	263	5009390	555729	4404259	2630907
7km	50%	35000	6	308	6589404	667281	5824162	3160408
7km	50%	35000	6	320	4167401	537852	3598704	2229339
7km	50%	35000	6	257	5178350	570119	4568398	2743583
7km	50%	35000	6	378	6106354	654160	5404835	2810375
7km	50%	35000	6	398	4995935	613286	4345472	2621642
7km	50%	35000	6	267	5178931	604921	4508156	2383410
7km	50%	35000	6	215	4025623	539034	3432668	2598094
7km	50%	35000	6	295	4269340	541201	3680570	2401669
7km	50%	35000	6	255	4848036	610064	4185785	2581061
7km	50%	35000	6	446	5993403	608258	5321980	2951379
7km	50%	35000	6	220	4050885	491371	3496400	1947206
7km	50%	35000	6	276	4206027	533885	3626762	2552519
7km	50%	35000	6	266	4775878	569293	4153196	2264051
7km	50%	35000	6	219	5615161	589426	4959321	2797210
7km	50%	35000	6	269	4520731	546924	3917046	2457832
7km	50%	35000	6	218	5055775	549915	4454031	2631901
7km	50%	35000	6	266	5144225	575962	4527029	2655650
7km	50%	35000	6	257	5372863	615939	4705410	2898564
7km	50%	35000	6	296	5951593	634575	5204719	3067712
7km	50%	35000	6	351	7313940	731446	6497479	3687253
7km	50%	35000	6	297	5060461	602253	4426304	2674418
7km	50%	35000	6	291	4687562	521281	4110790	2797029
7km	50%	35000	6	363	4358386	466341	3848574	2402009
7km	50%	35000	6	284	6155283	638541	5460072	2972754
7km	50%	35000	6	487	5971595	654445	5224032	3136633
7km	50%	35000	6	278	4469038	550403	3872243	2359487
7km	50%	35000	6	244	4918661	607528	4263667	2431710
7km	50%	35000	6	350	5008283	542412	4422498	2393345
7km	50%	35000	6	360	4785931	601644	4148023	2414713
7km	50%	35000	6	272	4091822	495142	3568788	2043700
7km	50%	35000	6	224	3704353	452878	3207981	1816891
7km	50%	35000	6	449	4942073	537240	4339211	2874337
7km	50%	35000	6	247	6264206	682427	5527912	3218065
7km	50%	35000	6	250	5483698	574263	4852641	2707130
7km	50%	35000	6	183	4537926	548116	3930359	2142287
7km	50%	35000	6	317	5530056	677509	4786596	2938272
7km	50%	35000	6	282	5274560	585898	4612643	2679666
7km	50%	35000	6	296	5821963	598959	5170047	2575144
7km	50%	35000	6	233	5236617	564292	4616783	2458919
7km	50%	35000	6	263	4776236	564378	4134806	2505573
7km	50%	35000	6	279	5173730	626119	4503579	2856780
7km	50%	35000	6	351	5009714	619524	4317607	2601695
7km	50%	35000	6	285	5114629	571284	4507338	2496834
7km	50%	35000	6	214	5400904	664852	4658572	2978554
7km	50%	35000	6	258	5647117	648267	4947156	2906734
7km	50%	35000	6	272	5054476	553154	4455200	2782299
7km	50%	35000	6	330	4827137	536737	4197904	2471947
7km	50%	35000	6	353	4865413	597486	4219514	2462178
7km	50%	35000	6	330	4797583	520029	4234344	2516319
7km	50%	35000	6	351	4617964	578413	3975931	2702614
7km	50%	35000	6	280	4869295	561795	4253698	2346921
7km	50%	35000	6	317	3808818	464300	3310677	1931306
7km	50%	35000	6	210	4169072	514670	3593466	2217469
7km	50%	35000	6	300	4161946	529876	3590497	2176081
7km	50%	35000	6	410	5012779	553504	4401548	2520648
7km	50%	35000	6	258	4622489	537425	4036735	2657902
7km	50%	35000	6	305	4322234	519423	3749916	2019795
7km	50%	35000	6	254	4959018	606320	4305876	2935327
7km	50%	35000	6	340	4999854	612961	4328937	2614972
7km	50%	35000	6	251	4466721	521455	3893785	2300877
7km	50%	35000	6	292	4975244	540539	4387658	2390438
7km	50%	35000	6	260	4809094	568722	4180785	2518302
7km	50%	35000	6	278	5284836	617819	4598067	2569103
7km	50%	35000	6	435	4266875	544544	3672975	2354439
7km	50%	35000	6	238	4577477	546594	3966888	2829381
7km	50%	35000	6	306	5612718	608375	4928650	2876991
7km	50%	35000	6	272	4142462	530269	3576835	2181923
7km	50%	35000	6	308	5354925	589615	4697053	2845801
7km	50%	35000	6	273	4412740	530890	3840712	2025969
7km	50%	35000	6	237	4099935	501454	3556746	2469043
7km	50%	35000	6	336	4199469	529879	3630032	2322507
7km	50%	35000	6	242	4996287	550128	4361604	2827305
7km	50%	35000	6	402	5081766	528093	4500062	2664511
7km	50%	35000	6	253	5677861	589794	5040346	2777285
7km	50%	35000	6	196	3894343	492460	3372565	2247150
7km	50%	35000	6	277	4584092	564365	3965918	2370337
7km	50%	35000	6	245	3833272	467570	3342819	2004576
7km	50%	35000	6	547	5926362	655055	5219286	3114493
7km	50%	35000	6	265	4781607	612153	4100091	2394594
7km	50%	35000	6	280	5132640	569467	4503675	2981338
7km	50%	35000	6	332	6157327	620015	5458461	2737708
7km	50%	35000	6	274	4466237	571800	3806043	2438497
7km	50%	35000	6	276	5220219	574592	4583154	2812876
7km	50%	35000	6	289	4223114	491278	3688839	2514797
7km	50%	35000	6	227	4718849	544801	4124593	2241212
7km	50%	35000	6	336	5547530	551513	4942942	2783107
7km	50%	35000	6	357	4926548	506291	4380062	2505316
7km	50%	35000	6	265	4297383	497123	3723148	2448787
7km	50%	35000	6	256	4695676	536219	4129200	2232387
7km	50%	35000	6	239	3924841	462076	3409433	1841032
7km	50%	35000	6	195	4414017	481283	3865844	2097219
7km	50%	35000	6	256	4118382	525606	3516275	2618488
7km	50%	35000	6	221	4516473	589604	3867862	2242401
7km	50%	35000	6	283	4705244	552811	4101206	2518614
7km	50%	35000	6	301	4943422	554372	4301991	2932111
7km	50%	35000	6	309	3817994	472281	3311383	2084496
7km	50%	35000	6	216	4276074	485653	3760602	2037346
7km	50%	35000	6	361	4317394	503961	3769407	2274342
7km	50%	35000	6	388	6307285	662978	5595256	3112403
7km	50%	35000	6	279	3853051	468301	3338345	2188296
7km	50%	35000	6	260	4908072	532721	4330811	2347317
7km	50%	35000	6	249	4586053	565047	3979814	2286492
7km	50%	35000	6	346	4363780	542213	3784637	2447794
7km	50%	35000	6	269	5313857	586563	4689686	2809721
7km	50%	35000	6	306	5802624	568438	5186061	2763632
7km	50%	35000	6	274	5604157	580523	4985906	2720233
7km	50%	35000	6	215	4795141	560911	4190129	2592518
7km	50%	35000	6	242	4311361	555359	3694779	2430326
7km	50%	35000	6	279	4671497	519362	4103728	2253406
7km	50%	35000	6	252	3450021	437129	2935290	1876952
7km	50%	35000	6	360	7083088	683936	6316717	3329220
7km	50%	35000	6	290	5425654	575368	4801566	2863802
7km	50%	35000	6	312	5246442	633675	4570321	2750451
7km	50%	35000	6	294	5115892	524588	4531744	2666409
7km	50%	35000	6	286	4640149	581574	4007655	2556387
7km	50%	35000	6	201	5330278	568838	4713946	2410719
7km	50%	35000	6	310	3980040	479886	3467040	2407935
7km	50%	35000	6	328	6747994	712348	5974507	3099515
7km	50%	35000	6	219	3618011	464756	3080245	2081414
7km	50%	35000	6	342	3967173	502143	3438616	2173594
7km	50%	35000	6	279	6064132	656818	5339516	3248674
7km	50%	35000	6	221	4835754	559968	4231692	2486194
7km	50%	35000	6	332	4208290	510713	3644155	2344914
7km	50%	35000	6	421	6171063	629205	5477577	3011536
7km	50%	35000	6	348	4792052	527164	4190639	2700181
7km	50%	35000	6	236	4864959	617993	4197319	2502899
7km	50%	35000	6	344	5431292	575509	4797038	2814482
7km	50%	35000	6	251	4285560	487045	3761549	2317661
7km	50%	35000	6	362	4413790	554227	3808412	2739492
7km	50%	35000	6	367	3660719	444949	3173767	1984636
7km	50%	35000	6	328	3441273	428641	2995889	2149534
7km	50%	35000	6	268	5425599	588375	4782359	2695019
7km	50%	35000	6	281	3902498	499574	3369408	2043208
7km	50%	35000	6	256	4470838	540332	3900220	2283968
7km	50%	35000	6	246	4567131	529182	3979621	2544413
7km	50%	35000	6	317	5308629	568688	4682709	2940491
7km	50%	35000	6	293	5111126	534488	4543617	2591455
7km	50%	35000	6	316	4917297	545086	4309189	2475044
7km	50%	35000	6	316	4640359	522152	4062209	2726680
7km	50%	35000	6	373	5218789	559610	4598240	2703605
7km	50%	35000	6	232	3913191	492718	3375446	2204415
7km	50%	35000	6	316	4341082	515980	3777568	2643994
7km	50%	35000	6	219	4269649	474188	3732823	2282717
7km	50%	35000	6	209	5052556	604649	4416276	2670354
7km	50%	35000	6	332	5944413	595728	5277476	2797239
7km	50%	35000	6	349	4653226	522645	4078718	2474006
7km	50%	35000	6	193	4497027	543816	3913240	2311373
7km	50%	35000	6	274	4933483	629899	4248093	3054808
7km	50%	35000	6	349	5380632	633056	4663253	3012045
7km	50%	35000	6	362	5440383	625041	4771866	2744833
7km	50%	35000	6	234	4360730	541060	3782788	2493304
7km	50%	35000	6	373	5585980	580589	4966337	2965406
7km	50%	35000	6	173	3846684	482794	3302210	2004401
7km	50%	35000	6	235	5099642	590065	4468892	3008403
7km	50%	35000	6	343	5076434	546854	4482294	2546193
7km	50%	35000	6	236	5067828	526292	4475972	2800694
7km	50%	35000	6	242	3854007	477097	3345854	1918403
7km	50%	35000	6	339	4552943	578965	3910723	2485502
7km	50%	35000	6	465	3206464	455492	2722068	1955077
7km	50%	35000	6	322	5591874	618379	4855131	2997867
7km	50%	35000	6	238	4496253	544734	3909328	2475367
7km	50%	35000	6	186	3572936	447023	3096139	1983665
7km	50%	35000	6	277	4854325	523751	4275260	2601149
7km	50%	35000	6	237	3931399	462916	3414401	2227839
7km	50%	35000	6	295	4418251	588084	3774352	2612590
7km	50%	35000	6	209	5142366	555266	4501764	2645385
7km	50%	35000	6	277	4853061	562988	4228187	2784878
7km	50%	35000	6	398	4653125	488142	4126505	2395082
7km	50%	35000	6	349	5284445	645215	4581600	2524369
7km	50%	35000	6	297	5195919	577509	4552679	2667251
7km	50%	35000	6	284	4370921	517803	3796719	2419500
7km	50%	35000	6	362	4122584	495710	3563319	2062609
7km	50%	35000	6	259	4307535	514794	3758415	2218883
7km	50%	35000	6	239	4934476	592336	4295676	2665794
7km	50%	35000	6	239	4133452	480337	3612220	2188210
7km	50%	35000	6	214	3067850	380623	2666940	1709068
7km	50%	35000	6	333	5681206	561372	5070302	2700174
7km	50%	35000	6	326	4847067	552713	4250334	2596569
7km	50%	35000	6	391	3995868	484637	3457522	2431333
7km	50%	35000	6	282	4722383	481958	4194257	2550332
7km	50%	35000	6	324	4666561	582075	4044687	2609366
7km	50%	35000	6	274	3911676	489973	3376134	2226977
7km	50%	35000	6	232	3854456	505739	3296346	1987111
7km	50%	35000	6	389	6195979	628636	5502394	3385115
7km	50%	35000	6	248	5223945	590080	4575740	2846218
7km	50%	35000	6	254	4274155	517533	3721216	2396691
7km	50%	35000	6	306	3895439	525319	3304588	2360005
7km	50%	35000	6	231	3947776	471477	3445848	2040311
7km	50%	35000	6	317	5963448	617862	5248685	2960040
7km	50%	35000	6	236	4228676	533888	3637947	2163735
7km	50%	35000	6	359	3883506	507240	3345191	2586257
7km	50%	35000	6	299	5035993	566015	4401787	2678602
7km	50%	35000	6	271	4760565	586693	4125763	2504762
7km	50%	35000	6	263	3398005	412784	2943718	1800752
7km	50%	35000	6	321	4065870	514597	3511116	2295539
7km	50%	35000	6	207	3886996	465833	3366751	1789521
7km	50%	35000	6	250	3898907	462105	3379417	2239534
7km	50%	35000	6	256	5050154	552765	4451722	2497114
7km	50%	35000	6	287	5085428	541659	4468654	2526209
7km	50%	35000	6	256	3993016	490386	3464625	2446657
7km	50%	35000	6	333	5534478	608009	4872747	3012305
7km	50%	35000	6	281	3986583	502400	3434531	2305984
7km	50%	35000	6	258	4771375	556058	4167357	2650702
7km	50%	35000	6	206	4815369	571113	4194464	2499763
7km	50%	35000	6	281	4371326	541207	3781086	2096450
7km	50%	35000	6	391	5294926	595499	4655241	2758579
7km	50%	35000	6	176	4327992	539094	3740715	2165977
7km	50%	35000	6	294	4445260	516444	3863210	2379145
7km	50%	35000	6	324	6091380	684699	5339109	3292624
7km	50%	35000	6	312	4852532	546389	4261743	2374035
7km	50%	35000	6	272	4090233	489194	3554352	2012152
7km	50%	35000	6	423	5630267	623389	4939545	2890396
7km	50%	35000	6	310	4582042	567919	3957573	2363516
7km	50%	35000	6	373	4383694	482872	3848105	2435561
7km	50%	35000	6	274	4506050	556666	3895007	2339401
7km	50%	35000	6	357	6043881	655855	5325960	3203654
7km	50%	35000	6	369	5450808	646729	4752680	3011852
7km	50%	35000	6	274	4334222	521591	3764485	2607609
7km	50%	35000	6	276	4695651	627434	3991514	2726035
7km	50%	35000	6	223	4574066	539899	3981177	2327291
7km	50%	35000	6	203	4604101	520038	4016283	2156422
7km	50%	35000	6	263	4575143	491894	4019874	2276500
7km	50%	35000	6	255	5809967	622174	5147875	2826489
7km	50%	35000	6	319	4818215	512784	4225328	2356963
7km	50%	35000	6	287	3405473	422962	2934477	1875700
7km	50%	35000	6	233	4015189	488578	3485617	2512921
7km	50%	35000	6	254	6092914	660547	5352278	2873429
7km	50%	35000	6	230	4127208	505540	3564881	2239113
7km	50%	35000	6	291	4603659	567095	3977343	2563184
7km	50%	35000	6	347	4816825	571705	4204087	2541468
7km	50%	35000	6	336	4389613	527521	3819768	2171617
7km	50%	35000	6	240	4337883	560886	3734571	2552475
7km	50%	35000	6	346	5471309	612017	4824562	2646645
7km	50%	35000	6	294	4807012	550617	4199475	2594650
7km	50%	35000	6	246	4110462	540918	3531999	2294790
7km	50%	35000	6	275	3706512	474411	3187957	2104086
7km	50%	35000	6	321	4219384	528505	3640087	2710915
7km	50%	35000	6	317	4002730	532568	3433222	2140688
7km	50%	35000	6	249	5229289	532251	4641908	2570548
7km	50%	35000	6	247	5410314	643701	4686913	2876579
7km	50%	35000	6	280	4050073	535265	3465685	2416930
7km	50%	35000	6	321	4610979	508783	4047531	2330923
7km	50%	35000	6	304	4560834	547787	3965245	2308574
7km	50%	35000	6	233	4918409	558194	4307816	2542371
7km	50%	35000	6	238	3840723	470737	3320429	2122539
7km	50%	35000	6	282	4350193	538717	3766542	2200433
7km	50%	35000	6	277	4575299	512517	3986624	2494403
7km	50%	35000	6	404	5405289	593750	4740715	2755244
7km	50%	35000	6	276	5383053	567037	4785855	2676276
7km	50%	35000	6	277	4522106	527727	3951259	2168390
7km	50%	35000	6	358	4786174	544814	4166451	2565573
7km	50%	35000	6	299	4730411	592695	4079586	2621436
7km	50%	35000	6	295	5680900	676737	4951295	3011710
7km	50%	35000	6	285	5468866	629051	4793536	2626645
7km	50%	35000	6	256	4741437	494648	4168165	2202376
7km	50%	35000	6	313	3622562	442659	3145797	2376589
7km	50%	35000	6	269	5778693	630109	5108510	2765424
7km	50%	35000	6	329	5560131	573097	4927179	2711215
7km	50%	35000	6	227	4262125	500393	3724186	2448460
7km	50%	35000	6	211	3548378	460296	3058181	2035432
7km	50%	35000	6	255	4177374	510820	3596474	2306782
7km	50%	35000	6	344	5997865	652225	5300103	2927352
7km	50%	35000	6	275	4333141	541470	3711411	2261802
7km	50%	35000	6	222	4600543	565752	3993769	2465718
7km	50%	35000	6	216	4565205	576872	3932115	2312456
7km	50%	35000	6	303	4873077	557763	4273036	2782283
7km	50%	35000	6	276	3847100	460590	3346769	2062760
7km	50%	35000	6	236	4289990	537431	3717502	2182321
7km	50%	35000	6	262	5127019	543184	4538708	2602170
7km	50%	35000	6	277	5101504	584972	4466619	3009164
7km	50%	35000	6	369	6226304	707960	5446420	3374174
7km	50%	35000	6	315	4743916	601707	4089814	2500824
7km	50%	35000	6	198	4200227	510409	3642543	2100080
7km	50%	35000	6	296	4436861	548400	3830253	2288801
7km	50%	35000	6	249	4834704	617837	4179852	2704692
7km	50%	35000	6	416	5190689	551264	4588066	2674645
7km	50%	35000	6	305	5578820	606007	4935801	3106813
7km	50%	35000	6	340	5466498	585370	4842676	2610662
7km	50%	35000	6	218	3986464	474077	3462224	2083545
7km	50%	35000	6	231	5012424	574984	4390154	2305371
7km	50%	35000	6	224	4480931	471837	3962536	2357143
7km	50%	35000	6	333	5506691	660456	4760653	3152265
7km	50%	35000	6	226	4362782	494309	3824975	2174406
7km	50%	35000	6	281	4031056	485571	3466847	2545340
7km	50%	35000	6	260	4433400	524105	3858105	2286834
7km	50%	35000	6	185	4713822	592762	4073215	2375001
7km	50%	35000	6	249	4401559	526617	3837577	2595670
7km	50%	35000	6	434	4389615	477875	3869125	2169760
7km	50%	35000	6	436	4258259	525000	3685752	2260454
7km	50%	35000	6	553	3778117	489968	3248701	2188071
7km	50%	35000	6	343	5162911	593290	4509326	2780134
7km	50%	35000	6	346	4021293	495378	3503035	2028994
7km	50%	35000	6	158	3260769	410744	2822224	1647047
7km	50%	35000	6	234	4841615	539528	4257345	2274968
7km	50%	35000	6	272	4569800	550588	3969440	2347623
7km	50%	35000	6	230	4506256	520584	3944476	2383151
7km	50%	35000	6	366	5839916	644719	5148295	2791858
7km	50%	35000	6	326	4150691	539536	3581027	2403063
7km	50%	35000	6	244	5597481	646251	4868422	3180592
7km	50%	35000	6	268	5293560	568394	4664751	2837384
7km	50%	35000	6	254	3856437	484116	3335861	1896326
7km	50%	35000	6	262	4360076	526653	3788225	2355086
7km	50%	35000	6	274	5702735	609699	5013297	3098373
7km	50%	35000	6	221	3812488	461098	3309839	2217908
7km	50%	35000	6	215	5164570	627797	4497994	2593355
7km	50%	35000	6	283	4442401	506450	3884973	2233131
7km	50%	35000	6	328	5327707	589760	4704163	2782036
7km	50%	35000	6	254	6461771	685774	5719816	3056070
7km	50%	35000	6	233	4815129	597146	4173447	2405259
7km	50%	35000	6	242	4276876	518698	3724354	2142044
7km	50%	35000	6	308	4076481	509270	3513154	2221988
7km	50%	35000	6	331	4716670	599904	4082794	2625954
7km	50%	35000	6	194	4406704	532174	3818128	2408275
7km	50%	35000	6	346	5593378	622224	4912435	2992859
7km	50%	35000	6	197	3788064	490972	3257857	2157799
7km	50%	35000	6	370	6074800	627677	5406474	3089866
7km	50%	35000	6	256	4083146	519851	3532415	2223337
7km	50%	35000	6	380	4681006	503324	4092263	2219096
7km	50%	35000	6	358	4516050	569431	3908447	2569881
7km	50%	35000	6	254	5174255	611933	4506234	2645089
7km	50%	35000	6	239	3892449	481872	3371921	2099520
7km	50%	35000	6	248	4538355	530766	3940893	2439761
7km	50%	35000	6	226	4038074	455971	3530748	1989546
7km	50%	35000	6	264	3883638	502377	3343277	1977629
7km	50%	35000	6	382	5534238	590853	4885199	2888731
7km	50%	35000	6	413	4016952	500672	3475431	2042368
7km	50%	35000	6	283	6061419	694408	5321355	3073673
7km	50%	35000	6	186	3716118	443630	3243867	1951948
7km	50%	35000	6	262	4515573	459565	3998091	2592108
7km	50%	35000	6	239	4542644	544305	3944306	2330915
7km	50%	35000	6	253	4239788	487945	3692730	2244711
7km	50%	35000	6	343	4839839	555669	4230474	2564273
7km	50%	35000	6	276	4457245	547728	3854939	2322531
7km	50%	35000	6	264	4834139	614529	4178032	2467118
7km	50%	35000	6	273	5276951	595752	4648665	2862647
7km	50%	35000	6	217	4815633	561907	4203400	2278374
7km	50%	35000	6	233	4106495	501618	3554672	2447624
7km	50%	35000	6	268	5292367	559259	4691961	2657818
7km	50%	35000	6	251	4017339	514750	3462306	2159795
7km	50%	35000	6	256	4176662	469415	3641846	2410801
7km	50%	35000	6	298	4970176	554741	4382021	2431327
7km	50%	35000	6	309	4723627	564707	4068592	2609507
7km	50%	35000	6	319	4529478	566650	3922393	2388830
7km	50%	35000	6	352	4608877	559852	3984089	2458720
7km	50%	35000	6	266	4750672	603055	4084712	2804665
7km	50%	35000	6	416	5734267	622777	5049168	2901085
7km	50%	35000	6	293	5373298	581298	4725578	2826176
7km	50%	35000	6	346	5745675	603373	5076271	2577635
7km	50%	35000	6	251	4275252	508276	3709832	2382414
7km	50%	35000	6	281	3921194	476174	3400565	1954843
7km	50%	35000	6	186	3945052	518453	3402367	2087655
7km	50%	35000	6	298	4473236	526438	3891825	2182675
7km	50%	35000	6	337	5400553	600879	4733631	2743385
7km	50%	35000	6	281	4028735	498939	3476138	2257441
7km	50%	35000	6	180	4168948	518328	3609683	2137275
7km	50%	35000	6	228	4345697	576145	3716391	2491041
7km	50%	35000	6	245	4879643	606535	4236265	2447490
7km	50%	35000	6	198	4757677	550967	4147441	2322570
7km	50%	35000	6	362	6122249	589577	5465387	2861952
7km	50%	35000	6	248	4387681	541985	3802824	2372977
7km	50%	35000	6	261	6476766	643716	5771900	3112254
7km	50%	35000	6	311	5147315	575261	4506124	2623920
7km	50%	35000	6	181	3928290	490817	3364623	1874276
7km	50%	35000	6	304	5064575	566838	4452569	2630242
7km	50%	35000	6	288	3880807	437084	3400041	2082807
7km	50%	35000	6	212	4298085	520376	3702108	2154206
7km	50%	35000	6	257	4979513	572057	4343387	2577990
7km	50%	35000	6	229	3844436	489826	3318027	2064640
7km	50%	35000	6	361	5918320	646947	5197312	3112687
7km	50%	35000	6	319	5746437	640503	5062127	3081840
7km	50%	35000	6	419	4436842	536893	3832588	2530710
7km	50%	35000	6	312	5619933	635574	4936737	3011155
7km	50%	35000	6	270	5620928	591719	4972307	3024951
7km	50%	35000	6	306	4087217	488793	3548986	1976663
7km	50%	35000	6	278	4028785	465317	3514903	2237405
7km	50%	35000	6	326	4625303	553505	4012695	2606306
7km	50%	35000	6	279	4765944	550953	4172164	2778477
7km	50%	35000	6	312	4616461	542528	4013132	2265994
7km	50%	35000	6	320	5560179	602095	4919819	2900730
7km	50%	35000	6	245	3814023	479470	3277034	2304245
7km	50%	35000	6	217	4001597	490690	3471006	1859921
7km	50%	35000	6	249	5060122	551806	4464038	2614597
7km	50%	35000	6	304	4937226	627541	4252034	2682308
7km	50%	35000	6	323	5593755	633478	4904952	2628351
7km	50%	35000	6	258	3898205	512505	3353589	2069720
7km	50%	35000	6	311	5368849	671497	4619190	2574330
7km	50%	35000	6	231	4258751	520809	3652797	2361318
7km	50%	35000	6	278	4673580	546555	4076636	2301084
7km	50%	35000	6	170	4705543	534519	4136303	2507355
7km	50%	35000	6	424	4797667	536475	4207179	2821770
7km	50%	35000	6	365	3809001	492013	3288791	2070303
7km	50%	35000	6	185	4722261	560842	4091058	2398404
7km	50%	35000	6	252	5630653	586720	4994876	2800690
7km	50%	35000	6	197	4116860	464164	3616991	2085266
7km	50%	35000	6	277	5702328	607292	5050390	2872860
7km	50%	35000	6	223	4737402	570083	4093026	2238163
7km	50%	35000	6	248	4190970	521580	3630568	2211597
7km	50%	35000	6	209	4374947	495372	3844498	2084064
7km	50%	35000	6	311	5324145	646940	4619866	2740273
7km	50%	35000	6	301	4258297	546336	3638037	2504970
7km	50%	35000	6	218	4580812	553920	3974908	2219501
7km	50%	35000	6	264	4601184	512905	4042872	2285941
7km	50%	35000	6	415	4477205	492442	3912137	2539778
7km	50%	35000	6	431	4701419	603423	4021988	2568777
7km	50%	35000	6	345	5342499	573265	4699984	2810286
7km	50%	35000	6	352	5090810	545908	4483426	2772809
7km	50%	35000	6	286	4929992	545757	4334036	2578251
7km	50%	35000	6	332	3879429	494653	3319415	2201113
7km	50%	35000	6	471	7075616	758415	6255928	3593242
7km	50%	35000	6	288	6834382	707652	6024460	3488473
7km	50%	35000	6	278	4457486	532010	3869339	2462341
7km	50%	35000	6	229	4662292	562659	4058336	2268337
7km	50%	35000	6	237	4337815	498121	3794902	2214868
7km	50%	35000	6	290	5355911	606682	4715046	2852487
7km	50%	35000	6	209	3688467	451088	3184833	1881035
7km	50%	35000	6	231	5101115	624793	4425107	2550069
7km	50%	35000	6	461	6027904	639303	5295481	2849289
7km	50%	35000	6	261	4751594	536698	4140832	2142657
7km	50%	35000	6	262	5166515	631910	4480357	2472267
7km	50%	35000	6	225	4776112	579709	4166225	2456311
7km	50%	35000	6	304	5195800	582126	4552920	2556371
7km	50%	35000	6	215	3230668	377966	2828007	1737273
7km	50%	35000	6	216	4486556	536432	3908802	2235555
7km	50%	35000	6	250	4966480	591896	4316602	2652416
7km	50%	35000	6	437	6017427	672939	5286881	3189028
7km	50%	35000	6	245	4813250	530573	4233375	2481817
7km	50%	35000	6	201	4730676	585739	4098344	2339632
7km	50%	35000	6	278	5087907	594765	4413468	2359924
7km	50%	35000	6	358	5748710	624313	5067896	2946513
7km	50%	35000	6	258	4327177	495481	3798665	2516684
7km	50%	35000	6	452	4108803	494839	3566150	2130574
7km	50%	35000	6	385	6089806	644498	5371243	3414869
7km	50%	35000	6	300	5897938	611395	5199103	2678646
7km	50%	35000	6	229	4144249	484477	3607171	2088185
7km	50%	35000	6	202	4047367	505485	3510045	2132874
7km	50%	35000	6	270	4367054	502770	3838316	2083892
7km	50%	35000	6	236	3959453	455235	3445291	1999086
7km	50%	35000	6	266	4263676	505138	3717641	2205924
7km	50%	35000	6	307	6376334	672766	5626860	3338958
7km	50%	35000	6	370	4429994	546814	3851518	2652745
7km	50%	35000	6	205	4290412	533827	3713141	2085621
7km	50%	35000	6	205	3930981	456069	3433207	1917916
7km	50%	35000	6	288	5779372	693374	5034369	3016285
7km	50%	35000	6	268	4968795	532230	4398780	2655465
7km	50%	35000	6	327	5615421	612582	4961626	3049946
7km	50%	35000	6	314	4383779	525462	3805162	2246940
7km	50%	35000	6	192	4391150	519888	3811362	2473693
7km	50%	35000	6	298	4608698	527206	4056363	2395856
7km	50%	35000	6	280	4564256	568130	3946793	2281419
7km	50%	35000	6	189	5155508	611673	4475420	2662039
7km	50%	35000	6	250	4286469	555524	3657529	2400525
7km	50%	35000	6	279	5217718	555611	4610333	2854116
7km	50%	35000	6	280	4560004	574580	3935437	2233774
7km	50%	35000	6	324	4074981	532003	3494955	2556582
7km	50%	35000	6	254	3826898	484591	3290561	2236879
7km	50%	35000	6	244	4666933	589563	4036186	2508157
7km	50%	35000	6	258	4831367	581645	4207011	2504905
7km	50%	35000	6	300	3866032	484592	3343777	2071495
7km	50%	35000	6	344	4988093	561046	4371542	2734388
7km	50%	35000	6	333	4000545	522948	3422689	2228502
7km	50%	35000	6	177	3589656	451675	3117009	1826730
7km	50%	35000	6	370	5138860	584495	4494239	2369951
7km	50%	35000	6	330	4609638	518800	4028398	2719090
7km	50%	35000	6	385	5628517	653237	4934843	3104649
7km	50%	35000	6	267	3992669	479383	3479029	2057681
7km	50%	35000	6	295	4388211	533109	3763543	2542454
7km	50%	35000	6	330	5010646	573895	4366886	2806500
7km	50%	35000	6	301	4506231	527937	3909129	2089752
7km	50%	35000	6	252	4539587	566782	3920887	2457134
7km	50%	35000	6	287	4335525	522446	3757459	2246595
7km	50%	35000	6	259	4206642	501651	3652101	1851527
7km	50%	35000	6	195	4937170	611604	4267699	2576426
7km	50%	35000	6	241	5081828	629671	4404248	2656422
7km	50%	35000	6	282	4212583	515054	3659225	2387703
7km	50%	35000	6	240	4274148	540306	3694847	2324299
7km	50%	35000	6	279	6884653	761433	6070470	3413711
7km	50%	35000	6	255	4046317	493970	3494209	2143950
7km	50%	35000	6	319	5070573	510708	4526702	2470126
7km	50%	35000	6	270	5187629	600045	4536915	2919088
7km	50%	35000	6	251	4644195	555263	4020049	2455409
7km	50%	35000	6	226	4838616	598907	4191156	2415091
7km	50%	35000	6	299	3748000	479268	3233916	1998774
7km	50%	35000	6	194	4580022	537460	3958914	2326953
7km	50%	35000	6	278	5393511	641452	4683757	2930231
7km	50%	35000	6	267	3811845	451563	3317091	2150298
7km	50%	35000	6	247	4802427	609754	4135911	2695781
7km	50%	35000	6	253	4071096	515840	3530083	2067010
7km	50%	35000	6	299	5146362	572530	4531424	2637123
7km	50%	35000	6	267	3870620	465832	3360354	2024029
7km	50%	35000	6	418	4483203	566893	3876714	2347929
7km	50%	35000	6	279	5398567	545886	4797017	2612855
7km	50%	35000	6	239	4101605	492115	3545609	2133263
7km	50%	35000	6	358	4118992	512046	3550633	2133705
7km	50%	35000	6	251	3951305	474999	3445695	1886617
7km	50%	35000	6	276	5516457	571613	4852917	2577450
7km	50%	35000	6	235	4527077	577569	3905805	2530209
7km	50%	35000	6	336	5744325	597829	5109951	2779516
7km	50%	35000	6	291	5227213	625033	4530390	2683598
7km	50%	35000	6	307	4426549	525218	3844519	2447010
7km	50%	35000	6	204	4144729	493820	3601860	2087459
7km	50%	35000	6	254	5611798	643657	4884064	2959414
7km	50%	35000	6	252	4630147	551894	4028608	2870086
7km	50%	35000	6	227	4076082	523883	3523174	2145571
7km	50%	35000	6	392	4130838	476961	3605938	2096536
7km	50%	35000	6	246	5860774	608955	5192248	2876568
7km	50%	35000	6	306	3436508	442568	2944432	2033331
7km	50%	35000	6	338	4652583	550359	4067768	2617630
7km	50%	35000	6	324	4763956	602457	4107514	2428601
7km	50%	35000	6	243	4921311	599766	4267800	2596163
7km	50%	35000	6	234	4265239	507276	3711943	2104014
7km	50%	35000	6	278	4907053	569063	4265540	2411154
7km	50%	35000	6	262	3784331	488951	3251556	1967597
7km	50%	35000	6	222	4440016	564023	3834788	2421808
7km	50%	35000	6	268	6165062	662570	5463309	3040516
7km	50%	35000	6	405	5445842	616402	4754798	2969513
7km	50%	35000	6	322	4994141	523170	4426155	2581217
7km	50%	35000	6	234	4025668	445167	3558623	2390527
7km	50%	35000	6	521	7075976	708072	6287206	3292301
7km	50%	35000	6	301	4769158	555572	4142330	2356405
7km	50%	35000	6	207	4096051	471216	3556342	2001038
7km	50%	35000	6	273	6291736	660553	5544383	3207374
7km	50%	35000	6	238	3723263	459448	3221470	2096280
7km	50%	35000	6	323	5682276	625522	5014870	2793951
7km	50%	35000	6	212	4463492	522588	3904139	2249156
7km	50%	35000	6	314	4925260	543720	4336251	2559198
7km	50%	35000	6	228	5448436	582442	4798442	2604178
7km	50%	35000	6	417	5572647	589617	4940468	2844756
7km	50%	35000	6	364	4923433	586797	4254577	2453300
7km	50%	35000	6	309	5764506	626990	5079525	2965507
7km	50%	35000	6	253	4819538	547548	4227593	2530501
7km	50%	35000	6	279	4528896	540921	3951329	2466522
7km	50%	35000	6	300	5181204	606513	4511512	2679873
7km	50%	35000	6	265	4258165	542987	3656200	2230788
7km	50%	35000	6	218	4289425	518749	3742689	2254889
7km	50%	35000	6	320	5199035	544518	4619231	2779114
7km	50%	35000	6	365	4902567	566143	4295837	2551302
7km	50%	35000	6	377	4714308	571176	4077681	2427163
7km	50%	35000	6	228	4381786	509273	3834461	2211682
7km	50%	35000	6	259	5300184	549834	4702337	2792518
7km	50%	35000	6	284	5180258	593906	4547470	2755050
7km	50%	35000	6	260	5242672	570594	4629695	2616175
7km	50%	35000	6	297	4934100	555341	4340715	2611433
7km	50%	35000	6	264	5429627	630447	4747658	2428673
7km	50%	35000	6	273	5179811	576635	4516900	2757511
7km	50%	35000	6	263	5468978	600752	4794876	2754613
7km	50%	35000	6	255	4632413	563933	4009426	2437004
7km	50%	35000	6	302	5324995	577290	4688464	2353464
7km	50%	35000	6	462	4874631	564718	4228617	2477202
7km	50%	35000	6	273	5467081	552161	4868064	2495168
7km	50%	35000	6	291	4713381	547935	4121633	2529354
7km	50%	35000	6	278	5750322	596896	5095544	2777434
7km	50%	35000	6	204	4484759	557891	3837802	2633801
7km	50%	35000	6	372	4801695	576290	4174569	2437696
7km	50%	35000	6	345	5685459	614392	5007847	3077241
7km	50%	35000	6	311	4303418	539529	3710637	2202249
7km	50%	35000	6	214	4106068	508690	3554877	2107901
7km	50%	35000	6	236	4120486	530809	3542148	2177753
7km	50%	35000	6	367	4467499	551705	3872715	2172048
7km	50%	35000	6	437	5200029	614971	4532538	2702827
7km	50%	35000	6	329	4054185	478453	3510347	2286909
7km	50%	35000	6	348	5885814	585322	5254204	2672316
7km	50%	35000	6	219	4268902	510118	3677182	2238643
7km	50%	35000	6	243	3961002	491066	3411708	2268635
7km	50%	35000	6	239	4711923	549410	4113947	2344632
7km	50%	35000	6	264	3605236	446193	3117475	2297807
7km	50%	35000	6	252	4468752	559799	3855254	2362756
7km	50%	35000	6	498	5161416	541561	4552111	2507369
7km	50%	35000	6	337	4900490	565289	4276662	2451514
7km	50%	35000	6	289	3860906	498620	3301170	2283044
7km	50%	35000	6	224	4388403	556497	3771003	2325109
7km	50%	35000	6	273	3825440	451425	3323237	2123278
7km	50%	35000	6	289	4517477	536195	3938205	2192248
7km	50%	35000	6	348	5899616	622694	5206884	2969661
7km	50%	35000	6	308	5774242	620217	5095595	2856311
7km	50%	35000	6	260	4046971	502872	3506808	2322529
7km	50%	35000	6	275	5162061	526354	4582846	2477475
7km	50%	35000	6	300	5159974	595971	4516525	2487995
7km	50%	35000	6	316	4390208	530796	3816393	2175223
7km	50%	35000	6	268	4536945	542264	3925712	2383811
7km	50%	35000	6	311	4846093	533988	4288490	2622883
7km	50%	35000	6	253	4372977	555665	3748292	2402626
7km	50%	35000	6	294	5161746	581292	4516630	2704725
7km	50%	35000	6	295	4811713	548844	4201005	2180269
7km	50%	35000	6	262	4172536	496657	3640698	2315426
7km	50%	35000	6	196	4534539	510045	3974231	2324044
7km	50%	35000	6	229	4726522	530658	4141899	2482122
7km	50%	35000	6	315	4360590	551357	3763834	2611978
7km	50%	35000	6	231	4831629	550101	4229324	2562398
7km	50%	35000	6	269	4795748	557812	4162048	2530921
7km	50%	35000	6	288	4764161	591554	4118682	2408069
7km	50%	35000	6	232	4426674	567331	3825342	2406849
7km	50%	35000	6	303	4577710	526614	3998761	2347886
7km	50%	35000	6	309	5559235	582092	4920161	3048963
7km	50%	35000	6	279	4888659	572253	4272936	2600869
7km	50%	35000	6	320	5602845	594062	4962933	2673242
7km	50%	35000	6	221	3956723	486547	3409557	2176415
7km	50%	35000	6	263	4389346	561033	3781513	2043409
7km	50%	35000	6	220	5105300	586607	4464439	2624101
7km	50%	35000	6	404	4760050	547600	4162637	2312782
7km	50%	35000	6	234	5001607	584458	4361178	2533416
7km	50%	35000	6	349	5900978	620626	5245365	2753600
7km	50%	35000	6	257	5801223	651847	5075820	2711736
7km	50%	35000	6	293	4394949	566451	3782542	2452463
7km	50%	35000	6	231	4050438	472428	3530276	2214079
7km	50%	35000	6	327	6320002	641278	5614927	3158610
7km	50%	35000	6	281	4118478	532538	3562095	1989646
7km	50%	35000	6	318	4219835	514523	3666260	2354369
7km	50%	35000	6	614	5207428	561505	4582275	3053937
7km	50%	35000	6	239	4744054	560382	4136465	2296969
7km	50%	35000	6	331	5098457	604308	4400993	2544456
7km	50%	35000	6	254	3794942	487569	3260195	2133052
7km	50%	35000	6	240	3834639	419116	3377855	1948981
7km	50%	35000	6	270	4893604	569513	4264905	2168986
7km	50%	35000	6	220	4260049	523833	3682570	2215315
7km	50%	35000	6	461	5235607	567252	4627203	2801764
7km	50%	35000	6	246	4524626	560839	3899500	2374769
7km	50%	35000	6	288	4880795	553831	4264039	2470406
7km	50%	35000	6	242	5897544	663801	5167953	3027333
7km	50%	35000	6	257	5667303	646916	4984358	2970560
7km	50%	35000	6	230	5600459	652630	4891371	2810658
7km	50%	35000	6	354	5746517	584108	5099941	2860660
7km	50%	35000	6	271	3797852	479571	3245436	2126903
7km	50%	35000	6	427	5285196	627808	4572510	2903283
7km	50%	35000	6	300	4712281	586861	4071468	2221269
7km	50%	35000	6	336	5365381	604392	4699885	2631131
7km	50%	35000	6	297	5423070	579359	4782285	2665510
7km	50%	35000	6	395	4213586	508633	3662957	2327057
7km	50%	35000	6	275	4313308	498105	3741313	2262491
7km	50%	35000	6	328	5039650	646944	4351716	2631104
7km	50%	35000	6	257	5727274	572026	5081108	2693848
7km	50%	35000	6	322	5429492	601343	4775758	2535563
7km	50%	35000	6	302	5690552	665753	4963452	3191629
7km	50%	35000	6	235	4204040	529388	3605734	2577471
7km	50%	35000	6	273	5598989	584869	4966026	2714289
7km	50%	35000	6	307	4591033	566082	3946858	2680768
7km	50%	35000	6	248	4115237	501197	3582849	2358602
7km	50%	35000	6	187	3885289	474532	3369275	1904333
7km	50%	35000	6	282	5708006	636696	5007629	2909253
7km	50%	35000	6	246	4812991	566279	4203405	2308186
7km	50%	35000	6	323	5276508	642038	4577930	3107102
7km	50%	35000	6	250	4866224	605143	4196851	2621118
7km	50%	35000	6	263	5247906	615390	4572267	2727541
7km	50%	35000	6	411	3963063	494357	3421031	2282928
7km	50%	35000	6	227	4435848	512437	3877503	2534481
7km	50%	35000	6	251	4587282	530162	4008369	2203534
7km	50%	35000	6	173	4214112	494529	3661323	2040867
7km	50%	35000	6	217	4245274	513595	3691084	2075587
7km	50%	35000	6	232	3431028	435282	2964073	2181218
7km	50%	35000	6	307	4346966	547791	3735714	2311645
7km	50%	35000	6	252	3365593	391392	2944257	2140814
7km	50%	35000	6	308	4673368	537172	4066749	2751013
7km	50%	35000	6	222	5362922	608153	4702005	2536893
7km	50%	35000	6	287	5842985	663159	5122119	3289761
7km	50%	35000	6	230	4200882	546215	3601833	2357912
7km	50%	35000	6	361	5072418	610747	4423295	2751394
7km	50%	35000	6	342	5007107	629058	4319288	2994273
7km	50%	35000	6	327	5165604	561205	4545562	2464918
7km	50%	35000	6	277	3712025	472996	3194189	2079564
7km	50%	35000	6	281	4055303	505163	3506200	2318578
7km	50%	35000	6	328	5899420	627614	5211357	3122263
7km	50%	35000	6	279	5414125	648476	4705824	2785921
7km	50%	35000	6	318	5361571	621993	4694016	2907414
7km	50%	35000	6	274	4344816	519375	3764639	2295907
7km	50%	35000	6	243	5007419	617759	4312192	2708594
7km	50%	35000	6	271	4426577	502737	3867855	2412012
7km	50%	35000	6	230	3702745	448612	3211326	1999393
7km	50%	35000	6	265	4532303	517911	3979755	2401309
7km	50%	35000	6	382	5484752	588211	4853292	3139908
7km	50%	35000	6	216	5082019	517860	4522419	2118828
7km	50%	35000	6	360	5669572	634705	4947971	2866460
7km	50%	35000	6	234	5268712	600168	4602473	2350368
7km	50%	35000	6	224	3804591	486026	3270690	2359276
7km	50%	35000	6	409	4425660	546362	3833460	2326671
7km	50%	35000	6	215	4023288	518095	3448635	2457281
7km	50%	35000	6	247	5944693	675570	5219187	2840066
7km	50%	35000	6	365	5475936	581514	4833435	2709381
7km	50%	35000	6	324	4757185	565490	4148723	2281819
7km	50%	35000	6	249	4705353	548120	4126197	2353397
7km	50%	35000	6	271	4321358	509934	3782688	2433720
7km	50%	35000	6	201	4281996	520712	3705977	2178126
7km	50%	35000	6	198	4151718	512748	3602266	2002455
7km	50%	35000	6	384	5570749	606399	4910695	3062354
7km	50%	35000	6	325	5165157	563912	4550850	2674045
7km	50%	35000	6	349	6164556	637707	5465816	2834266
7km	50%	35000	6	299	4645724	522430	4054582	2629170
7km	50%	35000	6	348	5708395	574537	5052883	2935620
7km	50%	35000	6	235	5352622	604161	4677413	2639761
7km	50%	35000	6	265	5090782	571060	4440219	2461447
7km	50%	35000	6	282	4601908	582802	3974156	2397690
7km	50%	35000	6	242	4421766	538850	3824241	2437443
7km	50%	35000	6	276	6084966	693413	5314008	2909168
7km	50%	35000	6	284	4500126	549576	3893154	2211109
7km	50%	35000	6	221	3797723	507320	3261116	2084496
7km	50%	35000	6	231	6238162	690456	5476457	3335057
7km	50%	35000	6	294	4407059	546682	3826021	2324517
7km	50%	35000	6	371	4194230	479443	3652042	2097181
7km	50%	35000	6	385	5306860	602193	4639303	2942704
7km	50%	35000	6	283	4666389	597404	4032943	2541483
7km	50%	35000	6	284	5257178	622000	4590896	2643183
7km	50%	35000	6	257	4276329	559543	3672072	2254539
7km	50%	35000	6	291	4905708	555364	4314674	2580125
7km	50%	35000	6	360	5580650	587824	4924383	3095461
7km	50%	35000	6	224	5733981	562356	5115991	2729849
7km	50%	35000	6	273	5113438	578411	4470859	2777153
7km	50%	35000	6	309	4702657	519606	4138836	2476783
7km	50%	35000	6	292	5072570	563534	4446870	2653301
7km	50%	35000	6	228	5321996	593818	4689556	2759572
7km	50%	35000	6	350	6247955	682806	5497473	3313668
7km	50%	35000	6	311	5341629	577311	4723296	2748836
7km	50%	35000	6	365	6073147	658226	5350454	3007665
7km	50%	35000	6	274	4855037	601504	4213597	2803723
7km	50%	35000	6	285	4670792	563827	4061630	2247201
7km	50%	35000	6	216	4618297	560816	3995889	2256010
7km	50%	35000	6	336	6097854	651790	5373599	3008386
7km	50%	35000	6	193	3974300	474302	3469178	2093924
7km	50%	35000	6	247	4324593	542536	3738072	2568575
7km	50%	35000	6	290	5916213	603153	5250529	2798554
7km	50%	35000	6	279	5423483	624255	4744232	2804461
7km	50%	35000	6	316	5863518	657765	5137944	2898110
7km	50%	35000	6	212	3693562	484664	3185387	2003257
7km	50%	35000	6	230	4470594	513476	3925282	2320451
7km	50%	35000	6	333	6032594	637467	5315981	3108240
7km	50%	35000	6	279	5039881	555520	4461477	2454381
7km	50%	35000	6	229	3708814	480627	3178422	1915404
7km	50%	35000	6	276	4575006	489966	4043975	2329361
7km	50%	35000	6	333	4517508	529483	3939493	2252308
7km	50%	35000	6	279	4568124	554671	3965733	2261287
7km	50%	35000	6	225	4721780	596985	4084055	2696476
7km	50%	35000	6	219	3789439	454888	3245031	2188931
7km	50%	35000	6	315	5845465	624803	5172552	2965888
7km	50%	35000	6	333	4724298	567520	4107204	2367167
7km	50%	35000	6	299	4948371	501416	4389869	2544823
7km	50%	35000	6	287	5275414	604644	4614114	2858674
7km	50%	35000	6	362	4704860	591855	4067840	2748664
7km	50%	35000	6	264	4574569	571987	3950256	2366490
7km	50%	35000	6	297	5833482	681126	5089195	2833085
7km	50%	35000	6	251	5119799	528964	4555809	2553443
7km	50%	35000	6	302	4383140	516613	3815996	2413892
7km	50%	35000	6	252	4308932	511540	3776686	2268604
7km	50%	35000	6	383	5277977	641876	4593884	2680106
7km	50%	35000	6	179	4826709	553200	4223297	2744737
7km	50%	35000	6	245	5376136	640444	4667976	3011511
7km	50%	35000	6	237	4784500	585127	4132789	2439294
7km	50%	35000	6	235	4192466	522373	3623714	2298330
7km	50%	35000	6	255	4969477	572495	4339529	2262752
7km	50%	35000	6	395	4907446	534467	4328946	2596749
7km	50%	35000	6	225	4505463	558524	3894074	2487309
7km	50%	35000	6	363	5480647	611199	4811290	2977245
7km	50%	35000	6	284	3718956	459322	3213850	1976620
7km	50%	35000	6	266	3611092	436251	3132968	1828723
7km	50%	35000	6	279	4697497	589225	4067438	2339949
7km	50%	35000	6	205	4797447	536643	4208648	2359999
7km	50%	35000	6	293	4884637	563755	4266058	2377757
7km	50%	35000	6	268	4616625	563686	4008573	2690569
7km	50%	35000	6	266	4329311	528135	3760867	2425489
7km	50%	35000	6	196	3547448	437028	3083166	1940489
7km	50%	35000	6	256	5197665	661831	4484760	2943793
7km	50%	35000	6	287	4039080	531789	3438953	2319140
7km	50%	35000	6	260	3824410	472465	3279207	2200401
7km	50%	35000	6	284	5585215	622932	4921447	2607137
7km	50%	35000	6	313	5223477	622049	4538011	3049703
7km	50%	35000	6	288	5395992	563885	4778243	2644220
7km	50%	35000	6	279	4853557	536743	4268598	2354439
7km	50%	35000	6	245	3995927	505734	3452545	2318263
7km	50%	35000	6	341	4748306	554717	4143698	2735012
7km	50%	35000	6	272	4772005	579867	4113763	2798373
7km	50%	35000	6	285	4722488	543383	4129697	2064593
7km	50%	35000	6	235	4179679	501545	3630302	2274939
7km	50%	35000	6	245	5186903	617304	4498160	2881312
7km	50%	35000	6	286	4500649	544400	3901080	2568572
7km	50%	35000	6	308	3962272	473421	3445114	1917063
7km	50%	35000	6	302	6025474	639066	5322377	2920950
7km	50%	35000	6	263	5176155	590850	4535328	2920304
7km	50%	35000	6	270	4321159	559633	3685808	2400354
7km	50%	35000	6	269	5207553	592514	4561995	2469884
7km	50%	35000	6	441	4261262	533831	3669387	2455763
7km	50%	35000	6	358	4756070	544170	4157917	2300174
7km	50%	35000	6	244	5548409	592175	4894089	3137644
7km	50%	35000	6	316	4110099	527871	3553686	2278682
7km	50%	35000	6	401	5881773	644005	5186423	3063097
7km	50%	35000	6	194	4411774	500523	3854217	2407912
7km	50%	35000	6	222	4114622	497922	3560682	1959144
7km	50%	35000	6	238	4561771	552588	3954299	2322399
7km	50%	35000	6	271	5042550	579248	4411175	2618268
7km	50%	35000	6	335	5291974	658745	4576258	2713189
7km	50%	35000	6	245	4431012	503597	3885557	2570335
7km	50%	35000	6	291	4636990	552607	4045570	2422387
7km	50%	35000	6	218	4715368	555557	4102513	2692207
7km	50%	35000	6	245	4396740	528416	3819936	2210991
7km	50%	35000	6	253	5182864	552188	4597838	2525220
7km	50%	35000	6	319	4396628	525504	3818901	2147846
7km	50%	35000	6	262	4856721	577565	4201907	2685043
7km	50%	35000	6	282	5077734	619582	4384996	2715498
7km	50%	35000	6	297	4217430	542681	3614467	2365951
7km	50%	35000	6	301	4140952	491746	3613654	1880704
7km	50%	35000	6	281	5225953	588307	4578398	2735295
7km	50%	35000	6	311	4581708	520475	4013413	2684358
7km	50%	35000	6	295	6061617	651177	5349501	3043707
7km	50%	35000	6	300	4146224	463321	3636080	2286776
7km	50%	35000	6	270	4271482	515410	3696836	2221665
7km	50%	35000	6	220	4145876	570223	3514092	2741053
7km	50%	35000	6	340	6855352	701731	6080588	3366579
7km	50%	35000	6	317	3931660	512131	3369499	2350799
7km	50%	35000	6	261	4284973	495653	3726896	2278177
7km	50%	35000	6	217	5504395	594100	4840926	2947221
7km	50%	35000	6	261	4380081	528656	3759130	2253598
7km	50%	35000	6	279	5626466	553428	5040629	2843495
7km	50%	35000	6	374	4010277	471181	3483622	2006841
7km	50%	35000	6	257	5193775	593529	4526857	2672161
7km	50%	35000	6	281	5583274	631262	4853655	2988317
7km	50%	35000	6	374	6459415	668143	5701134	3233631
7km	50%	35000	6	368	5363995	600027	4706507	2940315
7km	50%	35000	6	279	3907993	508967	3353786	2211703
7km	50%	35000	6	308	5537795	647601	4827871	3233568
7km	50%	35000	6	239	4246643	499606	3705926	2395150
7km	50%	35000	6	227	4903296	608048	4241207	2501537
7km	50%	35000	6	325	4012980	501286	3458491	2309870
7km	50%	35000	6	289	5165937	618054	4484766	2462792
7km	50%	35000	6	221	3997612	494882	3467833	2191565
7km	50%	35000	6	291	5148837	618306	4464038	2491645
7km	50%	35000	6	281	4383901	526960	3801286	2114375
7km	50%	35000	6	239	4371732	498555	3830344	2327667
7km	50%	35000	6	410	4676689	582882	4029167	2660292
7km	50%	35000	6	260	5682171	594525	5025944	2641283
7km	50%	35000	6	300	5814242	605200	5157297	2868109
7km	50%	35000	6	242	4680727	574829	4056484	2468616
7km	50%	35000	6	231	3821950	462019	3326896	2253506
7km	50%	35000	6	319	5434952	644264	4753852	2448339
7km	50%	35000	6	215	5242679	649930	4525294	2664935
7km	50%	35000	6	361	5414426	666375	4671231	2508830
7km	50%	35000	6	379	5471825	593997	4793617	2560685
7km	50%	35000	6	333	4210889	497247	3669385	2091225
7km	50%	35000	6	280	5638262	566637	5009944	2810252
7km	50%	35000	6	261	5149189	552799	4528683	2472395
7km	50%	35000	6	237	4408180	536759	3815558	2075663
7km	50%	35000	6	241	4587206	555822	3992086	2529272
7km	50%	35000	6	349	4781136	612021	4104934	2852517
7km	50%	35000	6	287	4762937	566688	4156948	2627212
7km	50%	35000	6	229	4738470	519555	4172520	2153432
7km	50%	35000	6	287	4232247	534861	3623567	2557027
7km	50%	35000	6	265	5073644	598572	4422652	2716774
7km	50%	35000	6	252	4166893	509036	3606740	2092114
7km	50%	35000	6	259	4062210	472578	3536586	1985938
7km	50%	35000	6	313	5479775	596365	4816475	2790355
7km	50%	35000	6	449	5558825	607751	4895248	2876174
7km	50%	35000	6	254	4179275	516892	3613034	2205680
7km	50%	35000	6	266	3134869	409507	2699275	1778342
7km	50%	35000	6	271	4135567	529272	3570345	2367012
7km	50%	35000	6	244	4760698	622447	4089741	2608348
7km	50%	35000	6	193	4344951	492066	3798552	1995888
7km	50%	35000	6	236	3722917	447052	3247895	2015415
7km	50%	35000	6	277	6171497	663403	5453531	3234463
7km	50%	35000	6	241	4987287	564751	4353376	2769918
7km	50%	35000	6	227	4671895	578641	4053963	2425699
7km	50%	35000	6	246	4506716	558074	3898169	2251051
7km	50%	35000	6	229	4276167	559814	3681017	2301404
7km	50%	35000	6	335	5718656	615440	5022168	2795159
7km	50%	35000	6	200	5008250	622743	4327866	2425208
7km	50%	35000	6	271	4292019	473079	3773792	2268427
7km	50%	35000	6	271	5352736	604654	4698595	2620461
7km	50%	35000	6	208	4238056	533561	3656578	2357329
7km	50%	35000	6	189	4912194	612499	4253896	2743911
7km	50%	35000	6	336	4514665	535246	3914600	2281271
7km	50%	35000	6	271	4651686	545068	4053273	2492827
7km	50%	35000	6	308	5573954	588177	4922058	2781789
7km	50%	35000	6	297	5087734	557920	4474919	3132845
7km	50%	35000	6	267	4689281	534743	4106771	2332817
7km	50%	35000	6	232	4051914	502634	3510599	2013432
7km	50%	35000	6	373	3429382	428914	2958842	2226206
7km	50%	35000	6	285	3868208	498799	3336545	2129312
7km	50%	35000	6	260	5039734	579370	4391595	2891671
7km	50%	35000	6	268	5053225	532252	4477295	2709709
7km	50%	35000	6	288	5278307	588947	4646442	2705981
7km	50%	35000	6	353	5396337	590204	4724412	2706284
7km	50%	35000	6	318	4491086	560012	3872085	2242155
7km	50%	35000	6	347	5345361	618060	4648443	2982353
7km	50%	35000	6	305	4398452	510650	3856992	2236196
7km	50%	35000	6	324	4270034	555308	3681311	2390258
7km	50%	35000	6	359	5966986	636638	5280474	2927354
7km	50%	35000	6	271	4324983	509306	3775372	2528320
7km	50%	35000	6	301	4018776	497587	3490011	2087845
7km	50%	35000	6	321	4005350	468815	3481270	2377927
7km	50%	35000	6	325	4243328	514033	3692939	2234391
7km	50%	35000	6	312	4700430	587869	4023036	2518956
7km	50%	35000	6	270	4874968	594650	4215339	2414758
7km	50%	35000	6	314	4338342	556455	3747561	2221922
7km	50%	35000	6	233	5073721	563650	4453231	2336594
7km	50%	35000	6	192	3857581	491259	3319911	2097198
7km	50%	35000	6	289	4120909	474384	3583503	2027605
7km	50%	35000	6	312	5029697	572173	4374159	2731006
7km	50%	35000	6	201	3826978	478803	3295433	2162921
7km	50%	35000	6	271	5967505	616991	5307774	2965670
7km	50%	35000	6	403	5877798	626121	5184618	3028201
7km	50%	35000	6	389	4758891	604413	4106493	2519384
7km	50%	35000	6	376	5299505	593723	4663614	2684196
7km	50%	35000	6	279	5879418	667742	5151781	2576690
7km	50%	35000	6	411	4605607	531953	4027904	2594376
7km	50%	35000	6	307	3810727	518641	3251189	2270430
7km	50%	35000	6	213	4920875	633084	4227201	2696656
7km	50%	35000	6	240	4611778	535207	3998685	2561413
7km	50%	35000	6	268	4532317	537614	3904590	2296483
7km	50%	35000	6	349	4639061	552147	4037708	2336849
7km	50%	35000	6	242	4523550	518946	3952959	2558762
7km	50%	35000	6	261	4472192	479241	3946962	2486546
7km	50%	35000	6	324	4881276	569167	4226584	2414276
7km	50%	35000	6	267	4393407	545704	3793277	2356028
7km	50%	35000	6	315	4303589	531373	3725341	2330948
7km	50%	35000	6	280	4877632	600319	4208925	3035981
7km	50%	35000	6	263	5347585	602200	4699869	2444856
7km	50%	35000	6	255	4590650	519396	4016793	2323638
7km	50%	35000	6	320	4640025	523406	4052572	2449683
7km	50%	35000	6	280	4054569	474678	3531706	1954303
7km	50%	35000	6	288	5885663	673229	5164014	2997265
7km	50%	35000	6	210	5220897	569257	4607299	2516209
7km	50%	35000	6	259	4967004	552185	4357235	2425372
7km	50%	35000	6	341	3958404	454271	3466152	2159946
7km	50%	35000	6	228	4362825	538353	3768737	2339518
7km	50%	35000	6	313	5053163	549269	4431960	2713645
7km	50%	35000	6	393	6275753	658537	5568283	3092834
7km	50%	35000	6	255	4988359	555307	4390481	2634147
7km	50%	35000	6	356	5108225	579830	4482698	2345000
7km	50%	35000	6	259	4091709	496735	3553629	1912080
7km	50%	35000	6	282	5063540	646412	4346762	2926680
7km	50%	35000	6	263	4196685	513930	3607542	2278071
7km	50%	35000	6	217	4503614	531040	3902457	2251650
7km	50%	35000	6	247	6023018	653529	5289417	3338442
7km	50%	35000	6	314	5134453	608108	4456064	2696888
7km	50%	35000	6	311	5658656	611177	4997327	2882914
7km	50%	35000	6	267	5288488	625292	4618330	2515897
7km	50%	35000	6	240	6046160	627529	5360616	2722023
7km	50%	35000	6	342	5378819	650612	4685532	2778473
7km	50%	35000	6	259	3981814	457986	3480721	2231690
7km	50%	35000	6	286	5365867	579591	4726917	2631471
7km	50%	35000	6	333	4759673	581102	4151365	2536145
7km	50%	35000	6	340	5297677	629844	4606634	2790849
7km	50%	35000	6	338	4137930	508231	3567768	2319852
7km	50%	35000	6	273	5004098	573859	4353967	2471304
7km	50%	35000	6	211	6141227	632499	5460722	2779755
[truncated: 1 more rows]
