# Supplementary material for: Quantifying the Value of Perfect Information in Emergency Vaccination Campaigns
Source: PLoS Comput Biol. 2017 Feb 16;13(2):e1005318. doi: 10.1371/journal.pcbi.1005318 (PMC5312803; doi:10.1371/journal.pcbi.1005318)
Supplement: S1 Data — (ZIP) [file pcbi.1005318.s013.zip › Data/7km vaccination/data7.txt]

vacc_radius	efficacy	capacity	delay	outbreak_duration	livestock_culled	cattle_culled	sheep_culled	vaccinations
7km	50%	50000	2	211	3944814	479017	3413433	2148489
7km	50%	50000	2	253	5773353	648194	5046336	2908327
7km	50%	50000	2	433	4422068	579498	3796332	2750849
7km	50%	50000	2	244	3732551	469195	3218427	2169167
7km	50%	50000	2	375	5288572	560112	4656397	2484099
7km	50%	50000	2	286	4572182	547061	3968822	2385936
7km	50%	50000	2	266	4811803	563418	4180266	2618707
7km	50%	50000	2	302	4664166	530843	4082163	2731564
7km	50%	50000	2	279	4604941	522761	4032851	2480627
7km	50%	50000	2	263	5059372	570029	4419548	2686110
7km	50%	50000	2	335	4207727	560935	3602173	3021388
7km	50%	50000	2	281	4588218	575551	3974835	2378852
7km	50%	50000	2	224	5376032	598331	4739984	2771494
7km	50%	50000	2	294	5126977	614189	4448274	2506672
7km	50%	50000	2	197	4705736	539701	4126802	2158380
7km	50%	50000	2	337	4405909	491875	3868171	2441761
7km	50%	50000	2	238	4665575	585614	4030857	2363529
7km	50%	50000	2	335	5559401	555120	4944044	2724738
7km	50%	50000	2	317	5428417	610134	4769679	2755827
7km	50%	50000	2	309	4543816	528198	3960591	2609073
7km	50%	50000	2	248	4532942	541974	3931437	2507265
7km	50%	50000	2	246	5884732	604762	5216422	2806520
7km	50%	50000	2	294	5486388	605904	4822951	3009713
7km	50%	50000	2	257	4915655	584913	4270535	2680295
7km	50%	50000	2	224	4455779	547386	3863143	2612388
7km	50%	50000	2	426	3825757	427230	3360016	2141025
7km	50%	50000	2	241	5727452	672798	4999699	3388486
7km	50%	50000	2	363	5483068	626274	4811245	3268660
7km	50%	50000	2	207	3625625	469928	3112542	2010525
7km	50%	50000	2	370	3649651	457131	3138063	2411233
7km	50%	50000	2	323	6112373	613595	5436892	2950730
7km	50%	50000	2	313	4374824	549904	3752548	2176548
7km	50%	50000	2	283	5167629	628227	4481913	2761695
7km	50%	50000	2	337	4551594	564076	3948945	2353520
7km	50%	50000	2	251	3890280	463597	3383733	2091822
7km	50%	50000	2	313	5038623	599848	4345604	2567570
7km	50%	50000	2	268	3861932	460161	3353537	1960503
7km	50%	50000	2	333	3740197	485532	3221152	2049972
7km	50%	50000	2	192	3934902	470252	3416344	2270000
7km	50%	50000	2	300	6044656	658933	5339859	3036973
7km	50%	50000	2	209	4638059	565568	4016376	2279463
7km	50%	50000	2	300	5069105	551966	4453774	2894621
7km	50%	50000	2	440	4976680	550109	4375861	2748669
7km	50%	50000	2	311	6023464	664021	5288060	3231560
7km	50%	50000	2	317	4781879	560596	4162838	2482081
7km	50%	50000	2	366	5988243	683109	5234335	3241431
7km	50%	50000	2	240	4723827	564641	4113622	2892709
7km	50%	50000	2	270	5327826	566839	4704664	2625256
7km	50%	50000	2	271	5098564	589449	4460418	2897099
7km	50%	50000	2	252	4371834	548951	3752873	2208079
7km	50%	50000	2	240	3790921	490873	3264931	2084083
7km	50%	50000	2	316	5283258	541078	4706170	2878349
7km	50%	50000	2	395	5265374	547716	4632634	2633490
7km	50%	50000	2	235	4002377	488333	3474775	2206606
7km	50%	50000	2	320	4844534	529415	4266662	2550812
7km	50%	50000	2	205	5515377	626641	4837438	2524049
7km	50%	50000	2	334	5956745	609308	5293906	3312844
7km	50%	50000	2	327	3872940	500858	3301896	2361589
7km	50%	50000	2	259	4300554	523169	3703205	2347527
7km	50%	50000	2	430	4954220	546974	4358894	2812909
7km	50%	50000	2	383	5845716	619543	5176691	3304211
7km	50%	50000	2	290	5997999	670802	5270625	3530368
7km	50%	50000	2	233	3872487	470392	3359375	2045475
7km	50%	50000	2	349	4089869	469737	3576925	2077851
7km	50%	50000	2	256	6630995	674886	5874855	3076198
7km	50%	50000	2	224	4636833	544098	4045334	2379558
7km	50%	50000	2	263	4765226	593611	4106955	2544561
7km	50%	50000	2	215	4390839	533385	3806722	2518074
7km	50%	50000	2	232	5036839	607410	4371911	2582773
7km	50%	50000	2	268	4233209	490877	3705529	2202661
7km	50%	50000	2	281	5416980	606827	4739167	3096696
7km	50%	50000	2	297	5926321	653291	5206325	3307206
7km	50%	50000	2	309	4971590	560622	4359048	2838644
7km	50%	50000	2	244	4694284	592899	4053702	2268696
7km	50%	50000	2	272	3842785	485346	3316856	2225866
7km	50%	50000	2	283	4446395	544273	3853860	2614727
7km	50%	50000	2	285	5454030	613225	4767109	2582370
7km	50%	50000	2	225	4960832	593312	4318422	2288071
7km	50%	50000	2	273	4669633	576990	4054174	2759889
7km	50%	50000	2	335	4894939	615160	4235991	2633530
7km	50%	50000	2	320	4161652	537186	3562232	2361051
7km	50%	50000	2	256	3786775	534944	3207439	2412456
7km	50%	50000	2	400	4905743	593258	4245458	2763399
7km	50%	50000	2	331	5028343	551478	4402414	2652105
7km	50%	50000	2	217	4505122	493012	3941025	2203047
7km	50%	50000	2	297	6256310	662163	5516349	3244836
7km	50%	50000	2	206	5024626	637003	4334063	2809550
7km	50%	50000	2	210	4631023	524314	4048318	2443172
7km	50%	50000	2	255	3715225	449173	3219980	2361143
7km	50%	50000	2	295	5525843	584047	4860729	3031231
7km	50%	50000	2	220	3504114	420333	3049451	1966264
7km	50%	50000	2	260	4783444	563313	4171002	2381190
7km	50%	50000	2	282	4809711	559137	4209779	2770769
7km	50%	50000	2	269	3620390	466106	3122554	2086705
7km	50%	50000	2	307	4350926	547886	3743719	2465577
7km	50%	50000	2	237	4603889	568613	4000473	2436326
7km	50%	50000	2	357	5899036	633267	5195712	3153055
7km	50%	50000	2	226	4244278	517831	3662351	2226562
7km	50%	50000	2	293	5330518	582450	4709112	3064599
7km	50%	50000	2	300	5361815	640682	4653581	2779563
7km	50%	50000	2	297	5143485	549674	4538536	2372593
7km	50%	50000	2	235	6159936	663516	5430619	2817324
7km	50%	50000	2	346	4316468	505803	3749442	2063966
7km	50%	50000	2	297	4302473	542119	3704675	2576768
7km	50%	50000	2	250	4361596	523458	3798619	2299390
7km	50%	50000	2	357	4207476	486246	3661123	2058287
7km	50%	50000	2	248	5431178	607083	4697546	2711754
7km	50%	50000	2	284	4298888	501792	3719203	2129061
7km	50%	50000	2	279	3846913	480747	3327525	1875070
7km	50%	50000	2	347	5507728	597517	4826727	2779608
7km	50%	50000	2	329	4428043	519081	3851160	2348755
7km	50%	50000	2	369	3993001	504775	3443504	2188676
7km	50%	50000	2	251	3643001	447593	3155744	1932745
7km	50%	50000	2	293	5205101	574899	4582325	3006731
7km	50%	50000	2	220	4778212	586828	4148109	2698524
7km	50%	50000	2	276	4114973	491329	3575537	2369011
7km	50%	50000	2	268	5115349	607675	4407534	2434970
7km	50%	50000	2	300	4243669	494526	3689741	2253387
7km	50%	50000	2	223	5030246	600635	4373565	2595872
7km	50%	50000	2	304	4882250	572972	4205240	2258879
7km	50%	50000	2	380	4176871	504009	3603787	2249110
7km	50%	50000	2	362	4041878	502288	3460794	2224184
7km	50%	50000	2	269	4479549	534958	3882830	2201515
7km	50%	50000	2	284	4515311	510997	3951005	2408459
7km	50%	50000	2	273	4024402	493856	3495740	2121055
7km	50%	50000	2	210	4499958	568493	3875237	2355305
7km	50%	50000	2	334	5117538	510220	4558978	2431178
7km	50%	50000	2	275	4212472	499166	3666943	2312140
7km	50%	50000	2	385	5795289	593396	5157775	2838346
7km	50%	50000	2	282	4458618	548841	3851287	2549665
7km	50%	50000	2	245	4404577	532482	3822664	2264064
7km	50%	50000	2	297	5058554	586875	4416644	2628142
7km	50%	50000	2	239	3878380	454130	3351559	2299486
7km	50%	50000	2	219	3942802	487411	3418932	2096288
7km	50%	50000	2	246	5631162	707887	4865294	2928407
7km	50%	50000	2	375	4834938	572464	4177451	2734147
7km	50%	50000	2	343	3706687	472843	3188763	2434392
7km	50%	50000	2	288	4108990	508866	3520045	2194657
7km	50%	50000	2	238	4341065	534240	3754446	2436959
7km	50%	50000	2	313	4606920	522978	4032925	2520437
7km	50%	50000	2	295	4486966	534284	3892137	2293077
7km	50%	50000	2	198	3903811	484502	3379781	2207889
7km	50%	50000	2	228	4746640	543549	4160784	2623079
7km	50%	50000	2	309	4230270	500232	3688105	2152064
7km	50%	50000	2	266	4954595	538276	4357301	2486582
7km	50%	50000	2	310	4870402	591931	4189883	2621580
7km	50%	50000	2	276	4718789	594666	4065985	2583569
7km	50%	50000	2	277	3627115	441347	3156417	1872713
7km	50%	50000	2	274	4306144	556079	3700214	2346250
7km	50%	50000	2	376	6319709	607196	5633488	2864342
7km	50%	50000	2	254	4864050	573928	4209039	2487085
7km	50%	50000	2	321	4218733	519154	3634956	2314459
7km	50%	50000	2	281	6275305	651792	5546587	3597905
7km	50%	50000	2	278	4568329	527157	3961243	2161511
7km	50%	50000	2	310	5469043	556824	4860815	2598928
7km	50%	50000	2	241	5834927	608947	5149252	2912036
7km	50%	50000	2	302	5786819	661496	5067672	3025736
7km	50%	50000	2	299	5151364	568058	4541597	2730192
7km	50%	50000	2	199	4435593	552086	3857087	2395902
7km	50%	50000	2	287	5966902	633092	5284225	3078493
7km	50%	50000	2	226	3566696	439088	3096305	1807761
7km	50%	50000	2	299	4599529	537415	4012441	2689177
7km	50%	50000	2	331	5415160	581237	4729143	2548362
7km	50%	50000	2	382	3917063	466405	3404951	1810553
7km	50%	50000	2	317	5815551	611514	5151875	3033879
7km	50%	50000	2	337	5289637	633015	4574093	2883043
7km	50%	50000	2	308	3632625	470405	3124524	2043824
7km	50%	50000	2	305	4449977	537167	3874531	2701302
7km	50%	50000	2	250	4525200	552948	3931469	2153015
7km	50%	50000	2	297	3547959	442646	3070696	2165370
7km	50%	50000	2	257	4090601	513926	3547114	2412285
7km	50%	50000	2	222	5576076	589404	4932111	2784432
7km	50%	50000	2	366	5907103	643908	5213877	3004113
7km	50%	50000	2	248	4774527	550103	4162667	2258419
7km	50%	50000	2	268	4671979	549844	4063269	2216510
7km	50%	50000	2	277	4780894	585169	4129862	2145698
7km	50%	50000	2	202	4128974	520432	3551982	2162550
7km	50%	50000	2	293	4852734	563326	4233859	2639899
7km	50%	50000	2	264	4428462	513797	3870966	2091865
7km	50%	50000	2	327	4710827	564534	4090913	2559881
7km	50%	50000	2	271	5168378	620572	4490330	2974773
7km	50%	50000	2	296	3606936	463278	3110838	2007845
7km	50%	50000	2	286	4639840	477582	4125577	2170047
7km	50%	50000	2	389	5389190	586398	4773778	2626677
7km	50%	50000	2	327	4231681	519870	3657092	2085120
7km	50%	50000	2	292	4026760	484358	3495436	2333219
7km	50%	50000	2	291	5982957	644063	5279026	3000044
7km	50%	50000	2	259	4561357	555029	3943568	2461466
7km	50%	50000	2	297	5054978	520150	4463883	2639317
7km	50%	50000	2	221	4562067	561369	3947967	2748196
7km	50%	50000	2	373	5802529	606385	5146509	2879520
7km	50%	50000	2	288	5353604	640381	4649530	2663078
7km	50%	50000	2	322	4187555	513795	3614449	2337898
7km	50%	50000	2	232	4364650	521877	3795684	2384191
7km	50%	50000	2	342	5423866	578740	4806071	2962009
7km	50%	50000	2	285	4815168	566276	4192102	2293191
7km	50%	50000	2	246	5952201	631509	5258039	3007445
7km	50%	50000	2	265	4615609	545440	4013282	2466776
7km	50%	50000	2	412	5165587	607030	4525484	2700774
7km	50%	50000	2	228	5099811	609701	4444717	2653877
7km	50%	50000	2	277	4728283	553511	4112639	2386920
7km	50%	50000	2	331	6216104	603404	5573426	2805941
7km	50%	50000	2	390	5813829	634958	5138873	2807584
7km	50%	50000	2	270	3741239	454507	3247874	2006937
7km	50%	50000	2	276	6169495	692377	5400949	3191199
7km	50%	50000	2	243	3847292	497826	3312497	2221190
7km	50%	50000	2	232	4253411	502050	3704987	2350017
7km	50%	50000	2	301	5738066	594010	5103424	2674011
7km	50%	50000	2	220	4737055	560010	4112202	2556337
7km	50%	50000	2	349	5544253	603974	4884051	2833221
7km	50%	50000	2	243	4688186	546783	4090630	2525302
7km	50%	50000	2	247	3934035	468693	3428404	2180775
7km	50%	50000	2	227	4518847	557012	3902808	2866336
7km	50%	50000	2	282	4459553	553056	3871780	2324039
7km	50%	50000	2	389	4696310	557978	4074950	2474394
7km	50%	50000	2	262	5632248	636606	4932612	3060065
7km	50%	50000	2	313	4726661	508113	4183195	2467093
7km	50%	50000	2	202	3787874	472402	3277760	2072416
7km	50%	50000	2	350	5179358	551171	4565071	2526362
7km	50%	50000	2	323	5067562	584901	4442344	2229240
7km	50%	50000	2	260	4561352	567970	3937940	2393002
7km	50%	50000	2	193	3775810	479973	3239513	1938187
7km	50%	50000	2	244	4351351	494810	3806055	2029067
7km	50%	50000	2	327	5047374	627182	4360843	2651537
7km	50%	50000	2	316	5063393	614424	4378249	2565146
7km	50%	50000	2	238	5011944	548983	4414604	2176651
7km	50%	50000	2	243	4938730	581804	4283742	2647869
7km	50%	50000	2	269	4543973	548328	3932359	2604024
7km	50%	50000	2	319	5686457	601525	5046972	2905209
7km	50%	50000	2	325	5624335	585573	4995006	3146687
7km	50%	50000	2	375	5147998	557017	4532401	2805029
7km	50%	50000	2	255	4043251	528092	3472079	2178396
7km	50%	50000	2	263	4406080	544883	3814645	2411119
7km	50%	50000	2	274	4908943	560136	4309247	2634503
7km	50%	50000	2	234	4292161	504720	3734265	2165988
7km	50%	50000	2	263	4436564	550704	3846804	2508190
7km	50%	50000	2	194	3654379	419796	3202189	1966239
7km	50%	50000	2	230	4732133	578189	4080850	2759553
7km	50%	50000	2	283	4458315	536377	3883858	1998610
7km	50%	50000	2	287	4932057	569365	4316115	2701068
7km	50%	50000	2	251	5824053	624487	5147379	2849041
7km	50%	50000	2	356	4168402	526693	3602046	2262518
7km	50%	50000	2	302	4026515	496390	3474989	1897128
7km	50%	50000	2	307	5626339	650642	4906827	3193354
7km	50%	50000	2	298	4486670	547343	3884263	2755972
7km	50%	50000	2	270	4330456	515591	3771264	2711191
7km	50%	50000	2	329	6204189	688960	5455861	3285194
7km	50%	50000	2	214	4443133	550960	3831745	2754266
7km	50%	50000	2	197	4408590	537527	3818567	2253440
7km	50%	50000	2	251	4119454	506812	3558805	2034854
7km	50%	50000	2	309	4992519	574748	4353376	2787115
7km	50%	50000	2	226	4264312	504851	3724937	2213177
7km	50%	50000	2	264	6993456	730580	6201026	3446642
7km	50%	50000	2	189	4156947	517434	3596018	2076681
7km	50%	50000	2	322	5195405	536457	4632094	2460906
7km	50%	50000	2	210	4325757	531094	3747115	2323818
7km	50%	50000	2	396	4707797	563297	4088754	2563954
7km	50%	50000	2	293	4747866	559464	4144312	2402255
7km	50%	50000	2	297	5128359	569169	4509543	2668644
7km	50%	50000	2	271	4784995	554338	4163658	2648844
7km	50%	50000	2	212	4076760	480070	3546890	2131203
7km	50%	50000	2	220	4212887	493871	3688189	2031863
7km	50%	50000	2	357	4459380	533649	3871725	2482640
7km	50%	50000	2	217	4085445	493615	3520286	2158498
7km	50%	50000	2	297	4544629	541348	3956176	2222387
7km	50%	50000	2	264	5419550	599229	4769545	2726368
7km	50%	50000	2	348	6438294	673924	5691984	3402746
7km	50%	50000	2	223	5687922	728112	4893597	2994509
7km	50%	50000	2	332	5252324	565343	4645007	2655301
7km	50%	50000	2	201	4267558	551695	3680431	2248471
7km	50%	50000	2	234	4935075	573490	4301914	2257333
7km	50%	50000	2	207	4325372	503545	3757397	2370445
7km	50%	50000	2	296	5119555	587761	4437921	2971290
7km	50%	50000	2	216	4929425	554137	4294931	2500753
7km	50%	50000	2	290	4614215	582249	3975606	2113030
7km	50%	50000	2	344	5191537	635679	4501152	2522932
7km	50%	50000	2	286	5258140	611018	4597539	2508166
7km	50%	50000	2	268	4627784	524802	4053925	2281086
7km	50%	50000	2	304	5873116	638441	5176428	3009798
7km	50%	50000	2	253	4752276	515954	4175833	2546790
7km	50%	50000	2	242	4455990	523825	3889340	2297642
7km	50%	50000	2	322	4110872	551907	3524109	2523524
7km	50%	50000	2	224	3584111	394931	3146790	2036338
7km	50%	50000	2	323	5116807	585357	4464897	2720070
7km	50%	50000	2	285	3975470	508366	3422657	2286000
7km	50%	50000	2	300	4706844	545718	4101972	2399828
7km	50%	50000	2	318	6122701	662994	5396175	3313597
7km	50%	50000	2	230	4469460	564383	3851941	2454262
7km	50%	50000	2	313	6208486	637620	5504903	2762974
7km	50%	50000	2	321	4605007	545488	4009901	2341102
7km	50%	50000	2	300	4236118	501541	3685414	2203344
7km	50%	50000	2	311	5803826	587379	5163090	3158598
7km	50%	50000	2	327	5015971	576906	4402775	2675487
7km	50%	50000	2	219	3970146	449944	3471557	2111077
7km	50%	50000	2	322	4274776	561210	3679558	2207695
7km	50%	50000	2	220	3854778	487194	3312666	2197366
7km	50%	50000	2	250	4438196	556698	3831037	2308876
7km	50%	50000	2	374	5818893	623687	5124869	3221936
7km	50%	50000	2	271	3732185	442110	3253360	2063941
7km	50%	50000	2	266	5898471	581252	5242274	3147501
7km	50%	50000	2	301	3991559	492773	3459180	2367288
7km	50%	50000	2	292	4530887	548668	3926956	2376687
7km	50%	50000	2	406	6393120	645717	5685487	3105451
7km	50%	50000	2	318	3467950	461311	2966892	2065566
7km	50%	50000	2	258	4704946	524349	4131055	2408364
7km	50%	50000	2	368	4912815	491691	4385033	2440267
7km	50%	50000	2	221	4317722	508492	3755540	2298102
7km	50%	50000	2	333	4004425	487203	3472065	2277775
7km	50%	50000	2	244	4322788	492902	3776159	2414928
7km	50%	50000	2	258	3854698	515606	3297435	2254394
7km	50%	50000	2	251	5458920	626209	4785886	2672046
7km	50%	50000	2	227	4540144	550833	3938041	2369501
7km	50%	50000	2	280	4158416	513801	3586370	1957934
7km	50%	50000	2	398	5371095	564109	4740748	2769610
7km	50%	50000	2	232	4907361	579912	4271340	2641627
7km	50%	50000	2	249	5035769	614769	4365845	2891285
7km	50%	50000	2	277	5455843	652229	4758209	3001831
7km	50%	50000	2	332	5808944	649663	5097102	3183886
7km	50%	50000	2	275	4427612	533738	3864546	2273290
7km	50%	50000	2	235	4724466	595225	4066592	2625391
7km	50%	50000	2	285	5335664	570563	4727377	2446622
7km	50%	50000	2	314	4238374	522425	3681748	2388025
7km	50%	50000	2	304	3667547	473821	3146519	2045949
7km	50%	50000	2	249	4657033	535866	4078487	2596299
7km	50%	50000	2	275	4078561	507815	3520355	2275979
7km	50%	50000	2	295	5589282	609178	4919633	3001472
7km	50%	50000	2	329	5032334	607741	4379873	2561638
7km	50%	50000	2	311	4785722	560888	4155881	2605938
7km	50%	50000	2	256	4847565	636907	4166709	2421354
7km	50%	50000	2	326	4528619	534545	3942921	2277372
7km	50%	50000	2	299	4153324	543150	3554756	2480000
7km	50%	50000	2	283	5502790	604878	4845298	2766328
7km	50%	50000	2	216	4930006	574267	4303033	2483358
7km	50%	50000	2	242	4697508	537177	4129339	2481247
7km	50%	50000	2	247	4279374	496234	3724409	2363179
7km	50%	50000	2	280	5975570	651295	5263607	3001570
7km	50%	50000	2	221	3726886	455294	3235169	2262616
7km	50%	50000	2	333	5551825	632849	4817724	3213047
7km	50%	50000	2	273	5028198	558215	4428507	2915322
7km	50%	50000	2	197	4087440	476454	3572528	2069474
7km	50%	50000	2	274	5006255	589476	4364364	2633328
7km	50%	50000	2	286	4682763	518308	4115562	2662563
7km	50%	50000	2	321	5049445	598050	4410909	2483590
7km	50%	50000	2	259	6016079	631507	5338337	3218271
7km	50%	50000	2	266	4541814	525691	3960985	2413151
7km	50%	50000	2	326	5231629	549664	4636814	2534756
7km	50%	50000	2	311	5213714	580051	4592836	2579575
7km	50%	50000	2	429	4717250	602544	4065607	2400132
7km	50%	50000	2	228	4599360	552395	4010066	2312328
7km	50%	50000	2	445	6042602	647625	5349567	3284469
7km	50%	50000	2	192	4069364	476446	3521227	2161695
7km	50%	50000	2	292	5300290	628665	4604816	2506728
7km	50%	50000	2	266	3991032	482674	3475142	2017716
7km	50%	50000	2	242	4179728	488394	3642671	2125453
7km	50%	50000	2	278	5479682	620422	4806125	3022618
7km	50%	50000	2	381	4394994	560882	3784584	2304665
7km	50%	50000	2	252	4614263	578373	3978883	2591449
7km	50%	50000	2	260	4934748	543479	4357021	2434274
7km	50%	50000	2	316	5542899	618356	4864177	2958897
7km	50%	50000	2	428	6565339	674713	5800480	3464534
7km	50%	50000	2	253	4367464	528125	3810376	2031144
7km	50%	50000	2	283	4274600	528912	3687531	2482932
7km	50%	50000	2	420	4574610	522510	4011289	2405898
7km	50%	50000	2	319	4204570	532842	3638273	2316756
7km	50%	50000	2	380	4964943	554320	4343909	2984288
7km	50%	50000	2	388	6078145	598985	5418789	2822342
7km	50%	50000	2	396	5250086	592197	4595684	2774814
7km	50%	50000	2	222	4316638	541497	3727784	2304232
7km	50%	50000	2	268	4867745	549142	4271466	2237361
7km	50%	50000	2	264	4708624	548590	4117911	2282985
7km	50%	50000	2	255	4915721	549880	4316424	2655259
7km	50%	50000	2	312	4330273	559171	3729441	2767442
7km	50%	50000	2	380	5755278	604554	5112044	2827525
7km	50%	50000	2	285	4820209	567801	4175749	2463116
7km	50%	50000	2	222	4735231	593237	4062517	2783225
7km	50%	50000	2	267	4400208	522318	3827385	2042747
7km	50%	50000	2	314	4572482	556331	3945423	2567132
7km	50%	50000	2	281	5308367	560176	4702129	2591592
7km	50%	50000	2	311	5023231	531443	4445296	2798524
7km	50%	50000	2	320	4461383	537379	3880346	2700709
7km	50%	50000	2	238	5400996	591960	4760540	2844500
7km	50%	50000	2	315	4564409	533430	3979094	2353047
7km	50%	50000	2	448	5053254	630377	4390725	2479257
7km	50%	50000	2	276	5955590	619813	5277205	2714194
7km	50%	50000	2	324	5444742	620641	4770780	3060303
7km	50%	50000	2	240	3991513	495340	3449954	2031301
7km	50%	50000	2	362	4979096	553191	4366343	2842836
7km	50%	50000	2	288	5625860	606862	4952435	2705952
7km	50%	50000	2	282	4393134	558966	3776062	2486377
7km	50%	50000	2	250	4253206	505774	3698609	2486499
7km	50%	50000	2	236	4371190	529201	3790780	2469285
7km	50%	50000	2	328	6439975	685184	5678456	3030518
7km	50%	50000	2	314	5433452	618168	4744034	3107486
7km	50%	50000	2	221	5251733	568313	4640943	2477420
7km	50%	50000	2	216	4522678	526310	3926941	2011017
7km	50%	50000	2	290	4714702	569385	4084939	2518859
7km	50%	50000	2	371	4768486	560736	4172879	2884121
7km	50%	50000	2	321	5461483	521076	4882108	2848668
7km	50%	50000	2	284	5059940	617200	4388845	2605227
7km	50%	50000	2	269	4909991	546768	4324933	2610116
7km	50%	50000	2	319	4201549	509463	3646550	2249598
7km	50%	50000	2	420	6523900	680273	5782691	3458570
7km	50%	50000	2	268	4769374	511932	4167836	2389531
7km	50%	50000	2	207	4347459	510621	3793459	2003706
7km	50%	50000	2	311	4344198	508841	3772050	2119822
7km	50%	50000	2	269	3519912	468165	2990862	2196609
7km	50%	50000	2	324	3638719	466773	3116559	2010250
7km	50%	50000	2	350	5487961	587771	4853975	2882829
7km	50%	50000	2	267	4841589	585694	4206298	2524628
7km	50%	50000	2	396	4938052	506448	4357106	2515038
7km	50%	50000	2	306	6162276	663453	5434207	3264050
7km	50%	50000	2	246	4719865	582664	4087763	2794654
7km	50%	50000	2	205	4327452	499439	3791188	2495052
7km	50%	50000	2	298	4180901	481638	3643954	2201911
7km	50%	50000	2	270	4172995	491061	3651072	2379567
7km	50%	50000	2	252	4334798	542206	3741734	2349629
7km	50%	50000	2	309	5655179	608769	4989558	2849346
7km	50%	50000	2	299	5481959	626460	4807863	2917527
7km	50%	50000	2	224	4674089	573677	4053354	2493966
7km	50%	50000	2	297	6247351	710537	5488153	3582195
7km	50%	50000	2	296	4380027	513724	3829463	2497390
7km	50%	50000	2	336	5320377	588276	4678365	2817753
7km	50%	50000	2	178	3676792	435040	3203911	2104376
7km	50%	50000	2	199	3365404	428673	2885206	2056874
7km	50%	50000	2	287	4252694	533089	3672847	2414669
7km	50%	50000	2	287	4518604	547722	3932180	2345767
7km	50%	50000	2	205	4394866	527442	3811089	2171998
7km	50%	50000	2	313	4391462	517891	3836118	2040842
7km	50%	50000	2	238	4517647	562140	3918291	2298684
7km	50%	50000	2	253	4268095	547598	3692577	2324402
7km	50%	50000	2	343	5775309	654998	5049669	2830804
7km	50%	50000	2	265	4693956	578591	4046324	2901007
7km	50%	50000	2	290	4469469	503029	3931710	2206415
7km	50%	50000	2	251	4594775	509836	4026208	2436281
7km	50%	50000	2	282	5337624	611466	4654353	2954754
7km	50%	50000	2	225	4098923	510788	3538086	2229945
7km	50%	50000	2	564	5624852	581981	5006008	2808045
7km	50%	50000	2	251	4044396	480395	3525798	2040539
7km	50%	50000	2	275	4018921	482033	3481929	2108861
7km	50%	50000	2	324	6179203	704103	5412569	3359149
7km	50%	50000	2	327	4672650	564153	4049281	2458949
7km	50%	50000	2	341	4178636	488197	3653685	2052718
7km	50%	50000	2	353	5518672	567900	4916888	2797419
7km	50%	50000	2	265	4789475	577569	4154831	2390722
7km	50%	50000	2	307	4216230	575711	3601981	2467262
7km	50%	50000	2	354	4892701	554264	4265215	2441410
7km	50%	50000	2	229	3563040	446882	3080378	1856356
7km	50%	50000	2	459	4268136	468918	3745556	2164631
7km	50%	50000	2	269	5199240	604069	4533616	2740081
7km	50%	50000	2	246	4339484	541101	3747418	2390212
7km	50%	50000	2	331	4769774	561047	4115407	2469971
7km	50%	50000	2	412	4757905	536687	4176568	2476241
7km	50%	50000	2	360	4153024	510446	3585669	2169763
7km	50%	50000	2	322	4469206	508159	3916530	2573599
7km	50%	50000	2	278	4737818	525263	4171964	2656007
7km	50%	50000	2	236	5701166	659072	5003953	3062122
7km	50%	50000	2	294	6037226	653974	5324022	3080284
7km	50%	50000	2	227	3865184	437952	3380715	2100911
7km	50%	50000	2	215	4645945	561287	4034405	2414356
7km	50%	50000	2	279	4129878	507417	3578442	2436747
7km	50%	50000	2	260	5101921	578338	4483252	2681480
7km	50%	50000	2	255	4470543	567790	3811057	2680403
7km	50%	50000	2	387	5002663	538205	4401120	2386512
7km	50%	50000	2	279	5172621	634760	4495206	2907118
7km	50%	50000	2	290	4911353	588901	4255472	2620354
7km	50%	50000	2	244	4465062	521754	3907685	2148989
7km	50%	50000	2	234	4802524	636830	4112919	2687577
7km	50%	50000	2	275	3945703	480465	3411698	2319422
7km	50%	50000	2	247	5343589	587413	4702707	2530567
7km	50%	50000	2	355	3516803	435172	3047622	1917638
7km	50%	50000	2	395	6481794	682599	5757753	3030189
7km	50%	50000	2	205	4414196	529259	3840595	2315852
7km	50%	50000	2	223	5350874	546143	4753455	2741029
7km	50%	50000	2	304	4964967	565552	4336626	2538701
7km	50%	50000	2	236	3600194	439310	3140980	2010983
7km	50%	50000	2	269	3952176	485248	3424048	2020567
7km	50%	50000	2	256	5263960	595897	4634752	2912302
7km	50%	50000	2	252	4836561	560906	4215917	2280443
7km	50%	50000	2	234	4183159	513059	3633861	1949116
7km	50%	50000	2	271	4185067	499183	3653327	2252266
7km	50%	50000	2	211	4028518	530260	3442303	2269244
7km	50%	50000	2	301	4564730	517511	3994782	2293490
7km	50%	50000	2	312	4853840	574191	4229112	2446786
7km	50%	50000	2	293	4010044	495533	3464631	2297784
7km	50%	50000	2	285	4633846	560513	4024450	2786115
7km	50%	50000	2	295	3992268	497549	3438734	2139028
7km	50%	50000	2	260	4739078	543157	4152411	2697286
7km	50%	50000	2	282	5004904	607352	4342550	2733664
7km	50%	50000	2	240	4442072	522394	3870008	2349846
7km	50%	50000	2	208	4802285	567658	4172137	2399293
7km	50%	50000	2	201	4857981	623484	4187465	2665169
7km	50%	50000	2	202	4581511	577454	3927774	2327743
7km	50%	50000	2	210	5089425	555981	4504126	2482193
7km	50%	50000	2	415	7856340	784842	6993235	3682747
7km	50%	50000	2	285	5465150	608614	4818239	2713444
7km	50%	50000	2	324	4990748	542204	4392520	2643648
7km	50%	50000	2	348	4843676	532675	4261756	2527713
7km	50%	50000	2	277	5535564	687623	4771091	3008514
7km	50%	50000	2	349	4327717	540795	3720549	2490772
7km	50%	50000	2	221	3798759	462680	3293188	2173097
7km	50%	50000	2	256	4718063	564161	4089338	2453901
7km	50%	50000	2	371	6090185	640868	5397978	2982867
7km	50%	50000	2	312	4821070	613895	4149437	2549660
7km	50%	50000	2	265	5954888	653627	5215954	3236328
7km	50%	50000	2	269	5309572	585771	4679003	2718703
7km	50%	50000	2	296	3994318	481745	3469239	1933750
7km	50%	50000	2	328	3933636	477944	3390914	1980411
7km	50%	50000	2	321	3865395	459870	3360749	2138337
7km	50%	50000	2	418	4695377	585698	4056062	2442657
7km	50%	50000	2	334	3937911	525764	3368275	2554800
7km	50%	50000	2	283	4252106	512599	3693948	2167104
7km	50%	50000	2	419	5210620	563464	4593180	2976514
7km	50%	50000	2	318	4819589	592254	4199249	2571596
7km	50%	50000	2	233	5698638	653280	5000839	3302937
7km	50%	50000	2	295	4526808	528580	3954435	2227730
7km	50%	50000	2	417	5891737	628230	5209278	3266862
7km	50%	50000	2	317	5078000	588783	4430371	2866210
7km	50%	50000	2	256	4696327	571588	4079302	2636678
7km	50%	50000	2	256	6394706	725475	5599880	3352147
7km	50%	50000	2	273	4606640	577408	3994032	2365131
7km	50%	50000	2	327	5137563	568840	4522481	2651849
7km	50%	50000	2	233	3762999	434599	3297008	1924928
7km	50%	50000	2	361	5912286	626137	5231574	2716485
7km	50%	50000	2	362	4366352	541583	3773871	2535248
7km	50%	50000	2	281	4771097	509089	4218482	2488269
7km	50%	50000	2	251	3867217	456065	3369790	1998143
7km	50%	50000	2	234	3658461	482572	3126543	2229833
7km	50%	50000	2	346	4630954	613486	3971463	2633092
7km	50%	50000	2	262	4482335	548807	3887778	2765120
7km	50%	50000	2	318	4919391	598456	4253145	2489209
7km	50%	50000	2	442	5914426	603984	5259491	2948422
7km	50%	50000	2	301	5091259	651344	4380303	3266769
7km	50%	50000	2	209	4089873	497935	3552637	2309428
7km	50%	50000	2	285	4874351	547930	4281424	2527060
7km	50%	50000	2	335	4027150	497532	3486099	2208993
7km	50%	50000	2	268	4975799	582349	4349550	2357017
7km	50%	50000	2	243	4853220	576064	4231840	2564727
7km	50%	50000	2	269	5583174	590854	4937410	2661018
7km	50%	50000	2	402	4640582	544275	4052841	2422490
7km	50%	50000	2	260	4909999	572854	4296012	2675913
7km	50%	50000	2	343	5377211	626596	4658318	2974675
7km	50%	50000	2	205	4251062	523079	3687810	2219059
7km	50%	50000	2	293	4932129	560221	4332794	2670045
7km	50%	50000	2	220	4486215	494179	3941726	2258267
7km	50%	50000	2	284	5007568	545595	4421002	2749816
7km	50%	50000	2	369	5042933	537540	4459976	2771179
7km	50%	50000	2	289	4240887	500968	3676422	1959233
7km	50%	50000	2	232	5069838	570493	4452360	2501879
7km	50%	50000	2	392	3990172	486530	3434816	2245416
7km	50%	50000	2	280	4893177	568291	4273294	2738208
7km	50%	50000	2	399	4244595	534931	3666764	2162008
7km	50%	50000	2	292	5277667	638485	4578825	2473989
7km	50%	50000	2	335	6129781	687830	5351221	3199050
7km	50%	50000	2	260	4680865	582999	4040933	2559236
7km	50%	50000	2	308	5206345	531872	4606973	2579059
7km	50%	50000	2	239	3844632	471432	3320872	2184252
7km	50%	50000	2	305	5573044	570357	4951221	3019633
7km	50%	50000	2	229	4436827	518931	3867903	2468084
7km	50%	50000	2	311	5119504	597546	4474287	2742663
7km	50%	50000	2	304	4371590	552082	3791267	2223554
7km	50%	50000	2	240	5835475	666135	5103102	3481738
7km	50%	50000	2	275	4833983	527459	4249176	2347233
7km	50%	50000	2	245	4893281	550286	4297914	2568188
7km	50%	50000	2	269	4599609	605892	3949421	2713709
7km	50%	50000	2	213	5040327	587470	4395503	2400529
7km	50%	50000	2	245	5566603	619121	4883156	2795871
7km	50%	50000	2	255	5412249	576652	4773706	2549691
7km	50%	50000	2	288	4097038	517552	3528814	2249347
7km	50%	50000	2	341	5304955	653447	4610846	3250955
7km	50%	50000	2	372	6250800	624399	5556722	3296613
7km	50%	50000	2	268	4634793	574403	3996946	2543877
7km	50%	50000	2	260	3816913	443154	3324433	1804103
7km	50%	50000	2	281	4679590	517910	4113298	2156514
7km	50%	50000	2	261	4250045	515678	3686806	2328669
7km	50%	50000	2	265	5228676	575090	4611572	3132952
7km	50%	50000	2	369	5119370	525928	4562997	2649010
7km	50%	50000	2	294	6016774	680568	5269639	3256065
7km	50%	50000	2	269	3827472	490037	3295369	2328704
7km	50%	50000	2	282	4856474	552624	4265892	2503992
7km	50%	50000	2	246	3547054	428728	3065183	1966320
7km	50%	50000	2	250	4534435	576316	3865092	2601611
7km	50%	50000	2	280	3938950	465230	3438674	2166773
7km	50%	50000	2	346	5015466	525421	4428164	2346926
7km	50%	50000	2	437	6237102	706063	5454666	3496368
7km	50%	50000	2	281	6150389	708092	5393151	3391973
7km	50%	50000	2	292	4131182	496410	3592308	2213643
7km	50%	50000	2	234	4999510	583841	4369475	2665250
7km	50%	50000	2	273	4057692	485084	3511792	2117877
7km	50%	50000	2	360	5089153	535390	4491691	2343988
7km	50%	50000	2	192	3955872	492017	3424428	2202730
7km	50%	50000	2	262	6357745	652801	5634578	2992110
7km	50%	50000	2	275	4150154	516928	3588727	2205379
7km	50%	50000	2	234	4323678	526538	3749448	2482957
7km	50%	50000	2	344	5040143	596944	4383414	2523935
7km	50%	50000	2	224	4673048	539912	4084705	2512693
7km	50%	50000	2	282	4038848	501818	3490831	2130198
7km	50%	50000	2	228	5257267	617960	4576023	2748225
7km	50%	50000	2	247	4611501	562171	3974329	2534114
7km	50%	50000	2	223	5860763	651824	5163148	2686039
7km	50%	50000	2	396	5136948	582574	4522987	2903207
7km	50%	50000	2	291	5094654	566950	4461159	2712056
7km	50%	50000	2	284	3892810	485162	3360307	2497068
7km	50%	50000	2	222	4338133	558101	3725551	2547352
7km	50%	50000	2	269	3834538	504819	3304157	2189072
7km	50%	50000	2	318	5238512	569917	4600228	3377654
7km	50%	50000	2	197	4663760	557875	4051594	2313242
7km	50%	50000	2	304	5784335	586014	5126430	3116448
7km	50%	50000	2	239	4708147	548628	4094514	2389767
7km	50%	50000	2	288	5871523	667042	5151412	3178391
7km	50%	50000	2	335	4723038	516247	4150098	2868920
7km	50%	50000	2	241	3410614	412178	2959055	2210849
7km	50%	50000	2	371	5649177	648766	4930255	3076319
7km	50%	50000	2	266	4350840	540642	3765768	2364371
7km	50%	50000	2	239	3977154	480107	3459824	2124314
7km	50%	50000	2	286	4993132	603513	4352277	2516397
7km	50%	50000	2	219	4937355	541513	4341359	2338431
7km	50%	50000	2	272	4942362	573146	4312022	2309364
7km	50%	50000	2	227	4283573	498837	3743404	2083895
7km	50%	50000	2	278	4849736	548566	4217743	2194077
7km	50%	50000	2	296	4563279	563895	3952246	2344937
7km	50%	50000	2	300	4808155	586535	4163978	2636984
7km	50%	50000	2	305	4501301	516089	3957660	2278739
7km	50%	50000	2	280	5383261	587639	4741353	2909423
7km	50%	50000	2	294	5572326	565491	4947679	2683266
7km	50%	50000	2	211	5052434	611678	4389433	2517172
7km	50%	50000	2	370	4556172	541623	3953410	2305826
7km	50%	50000	2	316	5800125	609818	5128827	2930257
7km	50%	50000	2	207	5326975	569753	4686050	2818737
7km	50%	50000	2	211	4383094	531382	3802242	2298982
7km	50%	50000	2	294	4481702	525268	3910450	2224526
7km	50%	50000	2	250	5745419	633075	5049435	3170074
7km	50%	50000	2	281	5745008	632700	5055567	2911578
7km	50%	50000	2	244	5313590	616534	4658014	2760895
7km	50%	50000	2	359	5101472	546731	4484957	2464802
7km	50%	50000	2	300	4965168	534739	4378582	2458803
7km	50%	50000	2	193	3936454	511624	3391108	2593637
7km	50%	50000	2	395	4517296	576921	3902213	2571602
7km	50%	50000	2	256	4933004	588211	4291390	2925203
7km	50%	50000	2	294	5240570	541593	4639294	2738759
7km	50%	50000	2	327	5246125	584118	4605559	2742750
7km	50%	50000	2	315	5817762	627218	5125843	2724613
7km	50%	50000	2	304	4267322	492121	3723716	2169315
7km	50%	50000	2	223	3959361	517636	3393515	2096257
7km	50%	50000	2	301	5499599	628928	4813034	2896910
7km	50%	50000	2	283	5106626	542582	4496464	2477362
7km	50%	50000	2	186	3410987	424104	2940588	1951814
7km	50%	50000	2	430	5741834	579157	5103838	2854511
7km	50%	50000	2	297	5472547	602385	4799195	3151216
7km	50%	50000	2	194	3897778	454651	3401893	1922758
7km	50%	50000	2	236	3930021	448913	3446030	2082432
7km	50%	50000	2	273	4257243	575806	3630553	2611540
7km	50%	50000	2	212	5081319	607847	4433717	2285342
7km	50%	50000	2	270	5890442	613796	5219913	2751509
7km	50%	50000	2	207	4050650	471727	3527675	2051270
7km	50%	50000	2	266	3915425	484855	3397507	1981323
7km	50%	50000	2	282	4327352	461296	3831213	2227436
7km	50%	50000	2	369	5773827	618769	5080131	3014741
7km	50%	50000	2	223	4025339	502895	3459638	2452854
7km	50%	50000	2	249	5257418	638767	4532621	2878490
7km	50%	50000	2	258	4925476	573481	4245594	2517195
7km	50%	50000	2	307	4454157	539635	3869368	2021728
7km	50%	50000	2	380	5899672	628674	5207077	3012794
7km	50%	50000	2	303	4578036	586742	3910728	2511926
7km	50%	50000	2	217	4343571	498591	3800621	2326259
7km	50%	50000	2	252	3966294	463990	3463392	2143138
7km	50%	50000	2	294	4649534	501603	4081652	2505946
7km	50%	50000	2	231	4547100	545035	3936563	2383724
7km	50%	50000	2	226	4169200	504521	3630428	2242635
7km	50%	50000	2	302	6548953	708412	5767011	3083118
7km	50%	50000	2	274	4880390	608484	4209503	2583103
7km	50%	50000	2	236	3399881	397020	2959562	1909728
7km	50%	50000	2	198	3977143	480446	3449170	2114608
7km	50%	50000	2	283	6292051	612848	5634970	2822477
7km	50%	50000	2	269	3969516	496329	3436133	2187156
7km	50%	50000	2	333	4498779	541747	3923141	2377024
7km	50%	50000	2	237	5013578	584506	4370585	2638542
7km	50%	50000	2	234	4108191	501226	3540228	2164806
7km	50%	50000	2	325	5596715	567965	4965837	2646336
7km	50%	50000	2	219	4909518	507505	4359507	2557477
7km	50%	50000	2	234	4038856	493854	3491206	2153577
7km	50%	50000	2	321	4282748	520008	3717767	2319577
7km	50%	50000	2	364	3369066	412081	2907829	1828975
7km	50%	50000	2	200	4721140	544010	4127049	2741969
7km	50%	50000	2	262	3935929	495622	3404861	2344307
7km	50%	50000	2	340	6092839	626453	5420826	3467312
7km	50%	50000	2	275	4674342	572148	4054388	2667151
7km	50%	50000	2	337	4231603	481671	3700971	1944685
7km	50%	50000	2	320	4396916	539487	3782262	2428630
7km	50%	50000	2	223	4414293	525633	3844000	2247157
7km	50%	50000	2	279	4660534	532558	4070810	2209756
7km	50%	50000	2	307	4379815	522804	3813409	2324314
7km	50%	50000	2	237	4626871	548506	4011660	2208142
7km	50%	50000	2	315	5204633	612312	4522782	2442947
7km	50%	50000	2	466	6238194	721995	5430474	3518494
7km	50%	50000	2	293	5576728	562829	4968153	2972083
7km	50%	50000	2	276	5671351	657777	4930512	3103076
7km	50%	50000	2	349	5869425	618047	5222095	2845164
7km	50%	50000	2	378	4514291	561475	3909798	2547621
7km	50%	50000	2	185	3996847	508666	3449539	2128211
7km	50%	50000	2	223	4452166	513178	3899245	2387878
7km	50%	50000	2	275	4702335	516002	4142250	2485261
7km	50%	50000	2	289	4663577	494545	4118024	2658877
7km	50%	50000	2	246	4463099	526584	3889103	2420476
7km	50%	50000	2	214	4633733	535255	4036519	2319782
7km	50%	50000	2	299	4439067	550032	3828931	2306815
7km	50%	50000	2	322	5456032	600509	4815483	2829629
7km	50%	50000	2	283	5152626	549670	4541663	2484508
7km	50%	50000	2	215	3992743	496372	3441998	2264961
7km	50%	50000	2	280	4460127	529895	3874145	2414103
7km	50%	50000	2	188	5158595	585251	4512360	2785719
7km	50%	50000	2	208	4867898	601082	4218708	2765866
7km	50%	50000	2	324	5250139	613907	4585560	2757509
7km	50%	50000	2	233	4822258	526263	4221986	2267922
7km	50%	50000	2	248	4744676	542655	4156834	2306519
7km	50%	50000	2	222	4105169	491130	3558152	2165590
7km	50%	50000	2	212	4016307	501428	3471664	2189472
7km	50%	50000	2	231	4826378	555308	4224339	2448097
7km	50%	50000	2	496	6560021	685786	5812258	2995207
7km	50%	50000	2	362	3568374	443720	3084536	1919608
7km	50%	50000	2	338	5490504	535571	4914158	2632724
7km	50%	50000	2	221	4436242	546800	3829610	2231741
7km	50%	50000	2	333	4596563	556032	4000274	2687395
7km	50%	50000	2	232	4072664	482795	3547144	2141764
7km	50%	50000	2	263	4845038	497510	4296757	2325812
7km	50%	50000	2	218	5016677	562855	4404810	2635664
7km	50%	50000	2	335	4026974	477592	3515080	2073548
7km	50%	50000	2	442	3895603	474017	3334314	1992476
7km	50%	50000	2	275	4814815	563874	4206454	2304349
7km	50%	50000	2	284	3313876	423753	2850827	1862237
7km	50%	50000	2	252	3913361	485558	3378812	2302077
7km	50%	50000	2	341	5365927	536784	4785763	2811218
7km	50%	50000	2	308	5634247	608101	4978302	2742604
7km	50%	50000	2	232	4051865	525801	3487807	2550511
7km	50%	50000	2	338	6280919	671379	5555843	3035613
7km	50%	50000	2	253	4431546	534375	3841552	2277649
7km	50%	50000	2	266	4947848	548917	4337061	2467758
7km	50%	50000	2	328	5992973	570001	5352280	3177309
7km	50%	50000	2	237	4387641	557105	3794624	2368467
7km	50%	50000	2	298	5580560	596472	4929554	3000052
7km	50%	50000	2	233	4737949	567988	4112872	2686642
7km	50%	50000	2	261	4366740	552991	3772048	2574369
7km	50%	50000	2	363	5501251	568046	4869512	2788138
7km	50%	50000	2	261	3529837	421541	3056086	1890582
7km	50%	50000	2	361	4822078	593672	4146903	2760801
7km	50%	50000	2	262	3959098	497210	3422288	2142142
7km	50%	50000	2	345	4173995	480258	3648821	2194528
7km	50%	50000	2	248	5066754	598587	4397553	2720583
7km	50%	50000	2	256	4062568	508524	3510219	2066489
7km	50%	50000	2	323	5824992	614451	5162248	2823344
7km	50%	50000	2	276	5385115	585898	4749070	2695608
7km	50%	50000	2	232	4688599	520472	4119169	2569433
7km	50%	50000	2	326	4954835	534514	4380613	2651631
7km	50%	50000	2	336	4835452	631082	4134533	2687628
7km	50%	50000	2	278	4193553	501658	3632321	2275181
7km	50%	50000	2	238	4030525	517913	3478943	2068633
7km	50%	50000	2	322	4574779	551410	3986767	2245294
7km	50%	50000	2	222	4299756	511960	3740019	2339063
7km	50%	50000	2	353	5342209	661989	4628511	2830272
7km	50%	50000	2	262	3843396	470527	3314314	2174699
7km	50%	50000	2	230	4735485	575488	4098849	2436869
7km	50%	50000	2	296	5003342	554235	4409456	2733303
7km	50%	50000	2	230	4176252	515471	3607325	2513568
7km	50%	50000	2	304	3663400	461133	3140444	2158202
7km	50%	50000	2	408	4269134	486196	3729494	2359200
7km	50%	50000	2	307	4862674	594730	4213804	2879578
7km	50%	50000	2	323	5473735	582249	4826013	2848690
7km	50%	50000	2	272	5273358	529631	4708490	2432484
7km	50%	50000	2	230	4280465	551168	3678582	2510485
7km	50%	50000	2	215	4401780	517142	3848003	2315234
7km	50%	50000	2	321	5525981	574497	4898760	2747925
7km	50%	50000	2	312	4590257	549900	3995850	2437851
7km	50%	50000	2	240	4777576	512330	4222096	2101501
7km	50%	50000	2	311	4352815	513696	3783931	2135867
7km	50%	50000	2	218	4455924	527679	3897762	2283687
7km	50%	50000	2	283	4985237	567234	4339390	2852749
7km	50%	50000	2	250	5180013	548603	4582845	2787816
7km	50%	50000	2	260	4547147	548876	3957216	2460147
7km	50%	50000	2	311	5176560	581804	4539429	2482264
7km	50%	50000	2	238	4641986	555307	4030994	2369853
7km	50%	50000	2	257	5181408	584709	4538075	2379120
7km	50%	50000	2	251	4752836	510899	4196419	2498049
7km	50%	50000	2	309	5078953	613493	4417183	2659067
7km	50%	50000	2	248	5551120	612482	4875071	2833874
7km	50%	50000	2	281	4146639	516209	3580975	2138438
7km	50%	50000	2	233	5940778	636111	5245649	2966003
7km	50%	50000	2	298	5300658	576764	4644071	3082065
7km	50%	50000	2	312	5832243	607700	5159131	3218173
7km	50%	50000	2	337	5126682	551240	4531020	2851131
7km	50%	50000	2	241	4665311	541255	4025044	2767975
7km	50%	50000	2	282	4468834	568810	3858658	2582390
7km	50%	50000	2	268	4662495	564551	4055366	2386369
7km	50%	50000	2	225	4296426	530102	3730948	2286806
7km	50%	50000	2	269	4412605	550936	3830678	2551614
7km	50%	50000	2	315	5330764	545668	4729500	2700288
7km	50%	50000	2	244	4296756	514824	3725204	2445306
7km	50%	50000	2	323	5102167	554875	4480444	2780034
7km	50%	50000	2	313	5826946	629868	5137182	3137810
7km	50%	50000	2	288	5383913	586982	4733272	2627079
7km	50%	50000	2	460	4060611	485486	3519995	2422852
7km	50%	50000	2	225	4515663	496710	3991924	2537580
7km	50%	50000	2	235	4097434	496378	3563872	2289001
7km	50%	50000	2	333	4700327	566119	4088531	2264618
7km	50%	50000	2	275	5313746	593885	4663152	2947700
7km	50%	50000	2	240	5413693	646948	4694399	2618955
7km	50%	50000	2	289	4672226	587813	4037538	2783746
7km	50%	50000	2	295	4870332	566537	4249556	2319624
7km	50%	50000	2	270	4268498	528819	3697458	2366515
7km	50%	50000	2	279	5377022	568021	4763038	2758683
7km	50%	50000	2	306	5281898	536317	4705039	2614521
7km	50%	50000	2	341	5126323	581801	4495459	2742569
7km	50%	50000	2	254	4906271	605039	4234123	2478369
7km	50%	50000	2	271	4353990	527372	3769882	1978753
7km	50%	50000	2	338	4222717	538379	3633749	2509438
7km	50%	50000	2	218	4603507	551949	4011380	2079503
7km	50%	50000	2	226	4052841	483709	3512340	2169611
7km	50%	50000	2	350	5348726	620287	4691303	2821611
7km	50%	50000	2	217	4508970	519913	3946384	2312676
7km	50%	50000	2	358	4065085	517221	3489905	2206871
7km	50%	50000	2	223	4776374	581295	4131811	2412323
7km	50%	50000	2	591	6443983	645887	5724803	3205336
7km	50%	50000	2	290	4643100	575745	4003888	2413568
7km	50%	50000	2	349	4979723	606590	4318757	2677980
7km	50%	50000	2	275	4325212	518926	3752990	2049226
7km	50%	50000	2	362	4444354	508246	3892241	2904559
7km	50%	50000	2	309	4483203	559611	3889072	2172869
7km	50%	50000	2	292	4427844	518704	3880410	2064582
7km	50%	50000	2	273	4879427	560323	4233054	2564595
7km	50%	50000	2	248	4404054	497664	3857204	2625447
7km	50%	50000	2	349	6230611	684142	5474690	3414602
7km	50%	50000	2	296	4643917	548886	4045945	2603937
7km	50%	50000	2	334	5735183	629431	5051491	3003659
7km	50%	50000	2	299	4166346	486374	3643047	2375756
7km	50%	50000	2	301	5315845	570032	4679972	2646078
7km	50%	50000	2	239	4943289	588905	4301091	2313194
7km	50%	50000	2	389	4296933	496701	3768670	2270813
7km	50%	50000	2	266	4532896	546201	3936299	2247166
7km	50%	50000	2	232	4026567	492759	3472532	2247206
7km	50%	50000	2	255	4789330	583179	4142809	2432134
7km	50%	50000	2	237	4151820	527244	3580895	2325130
7km	50%	50000	2	225	4320261	471864	3793901	2525527
7km	50%	50000	2	242	4114868	535737	3544130	2476455
7km	50%	50000	2	291	4798290	616466	4118976	3041670
7km	50%	50000	2	282	5289357	583938	4673790	2538145
7km	50%	50000	2	239	5019398	531791	4442600	2369541
7km	50%	50000	2	194	3984178	462072	3465052	1918676
7km	50%	50000	2	312	3952116	520485	3401209	2445404
7km	50%	50000	2	227	5332736	630666	4629909	3115792
7km	50%	50000	2	255	4778237	534687	4205779	2555409
7km	50%	50000	2	247	4125235	503924	3566742	2139807
7km	50%	50000	2	344	4235297	514506	3683630	2331915
7km	50%	50000	2	326	6324661	671882	5560262	3014803
7km	50%	50000	2	209	4540712	504787	3994281	2097279
7km	50%	50000	2	292	6287700	660798	5552304	3234978
7km	50%	50000	2	336	4564481	545111	3962645	2318678
7km	50%	50000	2	278	5558557	672630	4818269	3008788
7km	50%	50000	2	296	4714465	548020	4097739	2473971
7km	50%	50000	2	270	4272928	488896	3747177	2335826
7km	50%	50000	2	196	4267791	492308	3736228	1940139
7km	50%	50000	2	430	5781826	585360	5145910	2928147
7km	50%	50000	2	252	3805374	469400	3289239	2314243
7km	50%	50000	2	187	3273532	420341	2819454	1821680
7km	50%	50000	2	278	6732723	667779	5984206	3081327
7km	50%	50000	2	307	5582305	597325	4943473	3117753
7km	50%	50000	2	245	4824947	532583	4226861	2417318
7km	50%	50000	2	309	5008607	524136	4430617	2592339
7km	50%	50000	2	252	4541094	531453	3953576	2289793
7km	50%	50000	2	387	4755574	567042	4152171	2281375
7km	50%	50000	2	291	5340251	604622	4685405	2876776
7km	50%	50000	2	503	4070721	502881	3522072	2292454
7km	50%	50000	2	293	5780399	566237	5153756	2743155
7km	50%	50000	2	256	4622587	541997	4032053	2645805
7km	50%	50000	2	288	4925476	590237	4286247	2968177
7km	50%	50000	2	281	4133845	503638	3596254	1991222
7km	50%	50000	2	278	3870699	477799	3351926	2121307
7km	50%	50000	2	365	5505911	682920	4752391	3218367
7km	50%	50000	2	296	4876030	608426	4208493	2541218
7km	50%	50000	2	250	3941506	454734	3436088	2335728
7km	50%	50000	2	286	4872970	539731	4280643	2842303
7km	50%	50000	2	218	4521365	525486	3938530	2392051
7km	50%	50000	2	263	4831976	544229	4224609	2576733
7km	50%	50000	2	349	5998128	617260	5346972	2932061
7km	50%	50000	2	327	5196276	576652	4576816	2543130
7km	50%	50000	2	336	5582808	614116	4910962	2840354
7km	50%	50000	2	167	3497964	461976	2995026	2288447
7km	50%	50000	2	287	3920984	487487	3376466	2064696
7km	50%	50000	2	219	5125939	582312	4479925	2646348
7km	50%	50000	2	280	5097331	589051	4428006	2576005
7km	50%	50000	2	244	4140828	490214	3610768	2451316
7km	50%	50000	2	305	4691728	584074	4046970	2454264
7km	50%	50000	2	258	5040447	558092	4438672	2696346
7km	50%	50000	2	198	4347145	517638	3788825	2431084
7km	50%	50000	2	208	4490980	565553	3876161	2270828
7km	50%	50000	2	346	5512937	584366	4873001	2943778
7km	50%	50000	2	229	4437616	519302	3871052	2479609
7km	50%	50000	2	298	5445439	622747	4783123	3023718
7km	50%	50000	2	399	6122865	647494	5429811	3355130
7km	50%	50000	2	296	5686370	633945	5003796	2797768
7km	50%	50000	2	252	4397148	549228	3787518	2310858
7km	50%	50000	2	238	4771046	536445	4194975	2402310
7km	50%	50000	2	321	4115742	528302	3529400	2405931
7km	50%	50000	2	297	5221659	647310	4511670	3213131
7km	50%	50000	2	265	5011623	564732	4394002	2558925
7km	50%	50000	2	256	5260918	549688	4658230	2805898
7km	50%	50000	2	281	5218438	596745	4569360	2726705
7km	50%	50000	2	349	4785778	572823	4164900	2412035
7km	50%	50000	2	312	4828687	505134	4278112	2392693
7km	50%	50000	2	397	6221490	650555	5505801	3233008
7km	50%	50000	2	213	4289060	480677	3764111	2252029
7km	50%	50000	2	399	4515170	528279	3928567	2394699
7km	50%	50000	2	501	5322459	538673	4719004	2622573
7km	50%	50000	2	383	4437580	573687	3825457	2402021
7km	50%	50000	2	288	5351096	620604	4688707	3125936
7km	50%	50000	2	299	5358851	584875	4728163	2673207
7km	50%	50000	2	242	4921643	551446	4305078	2342449
7km	50%	50000	2	260	4846444	594582	4208733	2642388
7km	50%	50000	2	232	6302132	615163	5593303	2996006
7km	50%	50000	2	266	3874210	470052	3352960	2332476
7km	50%	50000	2	245	5180689	582988	4556804	2631325
7km	50%	50000	2	323	6118526	616821	5421680	2858100
7km	50%	50000	2	327	5761321	607654	5088870	2721092
7km	50%	50000	2	233	5242671	585498	4598996	2603989
7km	50%	50000	2	282	4897411	593255	4203168	2420287
7km	50%	50000	2	344	4867137	600880	4186713	2889468
7km	50%	50000	2	321	4147749	501351	3588526	2209642
7km	50%	50000	2	257	4636299	550536	4034853	2244177
7km	50%	50000	2	242	4200115	501623	3642340	2579499
7km	50%	50000	2	290	5464932	639468	4777117	2775468
7km	50%	50000	2	355	4304411	525289	3721453	2220982
7km	50%	50000	2	270	4430603	534603	3860893	2433521
7km	50%	50000	2	289	4767227	597521	4123638	2364777
7km	50%	50000	2	328	5292462	604476	4589135	2847739
7km	50%	50000	2	304	4630981	547596	4050571	2473842
7km	50%	50000	2	241	4298509	552559	3713409	2392484
7km	50%	50000	2	246	3856294	468994	3338585	2344100
7km	50%	50000	2	267	5365461	633290	4672872	2686929
7km	50%	50000	2	200	5045776	594973	4404801	2448617
7km	50%	50000	2	306	5899084	641636	5193919	3036195
7km	50%	50000	2	334	4912564	562283	4309131	2636664
7km	50%	50000	2	307	4249630	478760	3722535	2532101
7km	50%	50000	2	226	3942298	477975	3429211	2264657
7km	50%	50000	2	340	4972233	534521	4393099	2687558
7km	50%	50000	2	201	5110850	655263	4399428	2712034
7km	50%	50000	2	275	5116181	553739	4532476	2470608
7km	50%	50000	2	290	4860336	553421	4285700	2656263
7km	50%	50000	2	339	3806844	454476	3316741	1990798
7km	50%	50000	2	342	4292000	560030	3674731	2338479
7km	50%	50000	2	241	4516825	547628	3943332	2335029
7km	50%	50000	2	275	4025762	492741	3492063	2277178
7km	50%	50000	2	237	5054262	594978	4414961	2743948
7km	50%	50000	2	222	4342040	520440	3777494	2165667
7km	50%	50000	2	261	4402938	554234	3797961	2564928
7km	50%	50000	2	484	4126459	528815	3523002	2426768
7km	50%	50000	2	237	4299910	504800	3744219	2030246
7km	50%	50000	2	357	5663845	604416	4977013	2900538
7km	50%	50000	2	286	4740651	580405	4109741	2525344
7km	50%	50000	2	349	4552268	550853	3932828	2169358
7km	50%	50000	2	270	5097370	634917	4408315	3072693
7km	50%	50000	2	254	3916549	484479	3399637	2043671
7km	50%	50000	2	229	3821052	477568	3284489	1936256
7km	50%	50000	2	303	5354599	618876	4682208	2621257
7km	50%	50000	2	245	4591855	545008	3992852	2143408
7km	50%	50000	2	239	5270557	589324	4621969	2854248
7km	50%	50000	2	404	5900865	599261	5197518	3230592
7km	50%	50000	2	263	5211602	635771	4512097	2591860
7km	50%	50000	2	332	4594260	565266	3992495	2161811
7km	50%	50000	2	265	4187494	507026	3620875	2302135
7km	50%	50000	2	278	5020805	625144	4342307	2742667
7km	50%	50000	2	312	4467636	509768	3897663	2407140
7km	50%	50000	2	212	4482279	503161	3913082	2210362
7km	50%	50000	2	234	5423871	578446	4809464	2589733
7km	50%	50000	2	348	5319519	585959	4690737	2807509
7km	50%	50000	2	280	6014043	644157	5301630	2934074
7km	50%	50000	2	246	5139900	534371	4568901	2632820
7km	50%	50000	2	276	4090148	510009	3522276	2114201
7km	50%	50000	2	315	4317967	557842	3711334	2792153
7km	50%	50000	2	354	5685617	635343	4987374	2875547
7km	50%	50000	2	330	5359397	595634	4685108	2839608
7km	50%	50000	2	270	3543272	438640	3063604	1878176
7km	50%	50000	2	383	4031035	502733	3500157	2193977
7km	50%	50000	2	366	5285659	586530	4650202	2455003
7km	50%	50000	2	310	4355876	524350	3786300	2135125
7km	50%	50000	2	334	5384419	589911	4754730	2829093
7km	50%	50000	2	253	4937283	548539	4345449	2525557
7km	50%	50000	2	244	3751035	456676	3244865	1917665
7km	50%	50000	2	396	4707797	563297	4088754	2563954
7km	50%	50000	2	293	4747866	559464	4144312	2402255
7km	50%	50000	2	297	5128359	569169	4509543	2668644
7km	50%	50000	2	271	4784995	554338	4163658	2648844
7km	50%	50000	2	212	4076760	480070	3546890	2131203
7km	50%	50000	2	220	4212887	493871	3688189	2031863
7km	50%	50000	2	357	4459380	533649	3871725	2482640
7km	50%	50000	2	217	4085445	493615	3520286	2158498
7km	50%	50000	2	297	4544629	541348	3956176	2222387
7km	50%	50000	2	264	5419550	599229	4769545	2726368
7km	50%	50000	2	348	6438294	673924	5691984	3402746
7km	50%	50000	2	223	5687922	728112	4893597	2994509
7km	50%	50000	2	332	5252324	565343	4645007	2655301
7km	50%	50000	2	201	4267558	551695	3680431	2248471
7km	50%	50000	2	234	4935075	573490	4301914	2257333
7km	50%	50000	2	207	4325372	503545	3757397	2370445
7km	50%	50000	2	296	5119555	587761	4437921	2971290
7km	50%	50000	2	216	4929425	554137	4294931	2500753
7km	50%	50000	2	290	4614215	582249	3975606	2113030
7km	50%	50000	2	344	5191537	635679	4501152	2522932
7km	50%	50000	2	286	5258140	611018	4597539	2508166
7km	50%	50000	2	268	4627784	524802	4053925	2281086
7km	50%	50000	2	304	5873116	638441	5176428	3009798
7km	50%	50000	2	253	4752276	515954	4175833	2546790
7km	50%	50000	2	242	4455990	523825	3889340	2297642
7km	50%	50000	2	322	4110872	551907	3524109	2523524
7km	50%	50000	2	224	3584111	394931	3146790	2036338
7km	50%	50000	2	323	5116807	585357	4464897	2720070
7km	50%	50000	2	285	3975470	508366	3422657	2286000
7km	50%	50000	2	300	4706844	545718	4101972	2399828
7km	50%	50000	2	318	6122701	662994	5396175	3313597
7km	50%	50000	2	230	4469460	564383	3851941	2454262
7km	50%	50000	2	313	6208486	637620	5504903	2762974
7km	50%	50000	2	321	4605007	545488	4009901	2341102
7km	50%	50000	2	300	4236118	501541	3685414	2203344
7km	50%	50000	2	311	5803826	587379	5163090	3158598
7km	50%	50000	2	327	5015971	576906	4402775	2675487
7km	50%	50000	2	219	3970146	449944	3471557	2111077
7km	50%	50000	2	322	4274776	561210	3679558	2207695
7km	50%	50000	2	220	3854778	487194	3312666	2197366
7km	50%	50000	2	250	4438196	556698	3831037	2308876
7km	50%	50000	2	374	5818893	623687	5124869	3221936
7km	50%	50000	2	271	3732185	442110	3253360	2063941
7km	50%	50000	2	266	5898471	581252	5242274	3147501
7km	50%	50000	2	301	3991559	492773	3459180	2367288
7km	50%	50000	2	292	4530887	548668	3926956	2376687
7km	50%	50000	2	406	6393120	645717	5685487	3105451
7km	50%	50000	2	318	3467950	461311	2966892	2065566
7km	50%	50000	2	258	4704946	524349	4131055	2408364
7km	50%	50000	2	368	4912815	491691	4385033	2440267
7km	50%	50000	2	221	4317722	508492	3755540	2298102
7km	50%	50000	2	333	4004425	487203	3472065	2277775
7km	50%	50000	2	244	4322788	492902	3776159	2414928
7km	50%	50000	2	258	3854698	515606	3297435	2254394
7km	50%	50000	2	251	5458920	626209	4785886	2672046
7km	50%	50000	2	227	4540144	550833	3938041	2369501
7km	50%	50000	2	280	4158416	513801	3586370	1957934
7km	50%	50000	2	398	5371095	564109	4740748	2769610
7km	50%	50000	2	232	4907361	579912	4271340	2641627
7km	50%	50000	2	249	5035769	614769	4365845	2891285
7km	50%	50000	2	277	5455843	652229	4758209	3001831
7km	50%	50000	2	332	5808944	649663	5097102	3183886
7km	50%	50000	2	275	4427612	533738	3864546	2273290
7km	50%	50000	2	235	4724466	595225	4066592	2625391
7km	50%	50000	2	285	5335664	570563	4727377	2446622
7km	50%	50000	2	314	4238374	522425	3681748	2388025
7km	50%	50000	2	304	3667547	473821	3146519	2045949
7km	50%	50000	2	249	4657033	535866	4078487	2596299
7km	50%	50000	2	275	4078561	507815	3520355	2275979
7km	50%	50000	2	295	5589282	609178	4919633	3001472
7km	50%	50000	2	329	5032334	607741	4379873	2561638
7km	50%	50000	2	311	4785722	560888	4155881	2605938
7km	50%	50000	2	256	4847565	636907	4166709	2421354
7km	50%	50000	2	326	4528619	534545	3942921	2277372
7km	50%	50000	2	299	4153324	543150	3554756	2480000
7km	50%	50000	2	283	5502790	604878	4845298	2766328
7km	50%	50000	2	216	4930006	574267	4303033	2483358
7km	50%	50000	2	242	4697508	537177	4129339	2481247
7km	50%	50000	2	247	4279374	496234	3724409	2363179
7km	50%	50000	2	280	5975570	651295	5263607	3001570
7km	50%	50000	2	221	3726886	455294	3235169	2262616
7km	50%	50000	2	333	5551825	632849	4817724	3213047
7km	50%	50000	2	273	5028198	558215	4428507	2915322
7km	50%	50000	2	197	4087440	476454	3572528	2069474
7km	50%	50000	2	274	5006255	589476	4364364	2633328
7km	50%	50000	2	286	4682763	518308	4115562	2662563
7km	50%	50000	2	321	5049445	598050	4410909	2483590
7km	50%	50000	2	259	6016079	631507	5338337	3218271
7km	50%	50000	2	266	4541814	525691	3960985	2413151
7km	50%	50000	2	326	5231629	549664	4636814	2534756
7km	50%	50000	2	311	5213714	580051	4592836	2579575
7km	50%	50000	2	429	4717250	602544	4065607	2400132
7km	50%	50000	2	228	4599360	552395	4010066	2312328
7km	50%	50000	2	445	6042602	647625	5349567	3284469
7km	50%	50000	2	192	4069364	476446	3521227	2161695
7km	50%	50000	2	292	5300290	628665	4604816	2506728
7km	50%	50000	2	266	3991032	482674	3475142	2017716
7km	50%	50000	2	242	4179728	488394	3642671	2125453
7km	50%	50000	2	278	5479682	620422	4806125	3022618
7km	50%	50000	2	381	4394994	560882	3784584	2304665
7km	50%	50000	2	252	4614263	578373	3978883	2591449
7km	50%	50000	2	260	4934748	543479	4357021	2434274
7km	50%	50000	2	316	5542899	618356	4864177	2958897
7km	50%	50000	2	428	6565339	674713	5800480	3464534
7km	50%	50000	2	253	4367464	528125	3810376	2031144
7km	50%	50000	2	283	4274600	528912	3687531	2482932
7km	50%	50000	2	420	4574610	522510	4011289	2405898
7km	50%	50000	2	319	4204570	532842	3638273	2316756
7km	50%	50000	2	380	4964943	554320	4343909	2984288
7km	50%	50000	2	388	6078145	598985	5418789	2822342
7km	50%	50000	2	396	5250086	592197	4595684	2774814
7km	50%	50000	2	222	4316638	541497	3727784	2304232
7km	50%	50000	2	268	4867745	549142	4271466	2237361
7km	50%	50000	2	264	4708624	548590	4117911	2282985
7km	50%	50000	2	255	4915721	549880	4316424	2655259
7km	50%	50000	2	312	4330273	559171	3729441	2767442
7km	50%	50000	2	380	5755278	604554	5112044	2827525
7km	50%	50000	2	285	4820209	567801	4175749	2463116
7km	50%	50000	2	222	4735231	593237	4062517	2783225
7km	50%	50000	2	267	4400208	522318	3827385	2042747
7km	50%	50000	2	314	4572482	556331	3945423	2567132
7km	50%	50000	2	281	5308367	560176	4702129	2591592
7km	50%	50000	2	311	5023231	531443	4445296	2798524
7km	50%	50000	2	320	4461383	537379	3880346	2700709
7km	50%	50000	2	238	5400996	591960	4760540	2844500
7km	50%	50000	2	315	4564409	533430	3979094	2353047
7km	50%	50000	2	448	5053254	630377	4390725	2479257
7km	50%	50000	2	276	5955590	619813	5277205	2714194
7km	50%	50000	2	324	5444742	620641	4770780	3060303
7km	50%	50000	2	240	3991513	495340	3449954	2031301
7km	50%	50000	2	362	4979096	553191	4366343	2842836
7km	50%	50000	2	288	5625860	606862	4952435	2705952
7km	50%	50000	2	282	4393134	558966	3776062	2486377
7km	50%	50000	2	250	4253206	505774	3698609	2486499
7km	50%	50000	2	236	4371190	529201	3790780	2469285
7km	50%	50000	2	328	6439975	685184	5678456	3030518
7km	50%	50000	2	314	5433452	618168	4744034	3107486
7km	50%	50000	2	221	5251733	568313	4640943	2477420
7km	50%	50000	2	216	4522678	526310	3926941	2011017
7km	50%	50000	2	290	4714702	569385	4084939	2518859
7km	50%	50000	2	371	4768486	560736	4172879	2884121
7km	50%	50000	2	321	5461483	521076	4882108	2848668
7km	50%	50000	2	284	5059940	617200	4388845	2605227
7km	50%	50000	2	269	4909991	546768	4324933	2610116
7km	50%	50000	2	319	4201549	509463	3646550	2249598
7km	50%	50000	2	420	6523900	680273	5782691	3458570
7km	50%	50000	2	268	4769374	511932	4167836	2389531
7km	50%	50000	2	207	4347459	510621	3793459	2003706
7km	50%	50000	2	311	4344198	508841	3772050	2119822
7km	50%	50000	2	269	3519912	468165	2990862	2196609
7km	50%	50000	2	324	3638719	466773	3116559	2010250
7km	50%	50000	2	350	5487961	587771	4853975	2882829
7km	50%	50000	2	267	4841589	585694	4206298	2524628
7km	50%	50000	2	396	4938052	506448	4357106	2515038
7km	50%	50000	2	306	6162276	663453	5434207	3264050
7km	50%	50000	2	246	4719865	582664	4087763	2794654
7km	50%	50000	2	205	4327452	499439	3791188	2495052
7km	50%	50000	2	298	4180901	481638	3643954	2201911
7km	50%	50000	2	270	4172995	491061	3651072	2379567
7km	50%	50000	2	252	4334798	542206	3741734	2349629
7km	50%	50000	2	309	5655179	608769	4989558	2849346
7km	50%	50000	2	299	5481959	626460	4807863	2917527
7km	50%	50000	2	224	4674089	573677	4053354	2493966
7km	50%	50000	2	297	6247351	710537	5488153	3582195
7km	50%	50000	2	296	4380027	513724	3829463	2497390
7km	50%	50000	2	336	5320377	588276	4678365	2817753
7km	50%	50000	2	178	3676792	435040	3203911	2104376
7km	50%	50000	2	199	3365404	428673	2885206	2056874
7km	50%	50000	2	287	4252694	533089	3672847	2414669
7km	50%	50000	2	287	4518604	547722	3932180	2345767
7km	50%	50000	2	205	4394866	527442	3811089	2171998
7km	50%	50000	2	313	4391462	517891	3836118	2040842
7km	50%	50000	2	238	4517647	562140	3918291	2298684
7km	50%	50000	2	253	4268095	547598	3692577	2324402
7km	50%	50000	2	343	5775309	654998	5049669	2830804
7km	50%	50000	2	265	4693956	578591	4046324	2901007
7km	50%	50000	2	290	4469469	503029	3931710	2206415
7km	50%	50000	2	251	4594775	509836	4026208	2436281
7km	50%	50000	2	282	5337624	611466	4654353	2954754
7km	50%	50000	2	225	4098923	510788	3538086	2229945
7km	50%	50000	2	564	5624852	581981	5006008	2808045
7km	50%	50000	2	251	4044396	480395	3525798	2040539
7km	50%	50000	2	275	4018921	482033	3481929	2108861
7km	50%	50000	2	324	6179203	704103	5412569	3359149
7km	50%	50000	2	327	4672650	564153	4049281	2458949
7km	50%	50000	2	341	4178636	488197	3653685	2052718
7km	50%	50000	2	353	5518672	567900	4916888	2797419
7km	50%	50000	2	265	4789475	577569	4154831	2390722
7km	50%	50000	2	307	4216230	575711	3601981	2467262
7km	50%	50000	2	354	4892701	554264	4265215	2441410
7km	50%	50000	2	229	3563040	446882	3080378	1856356
7km	50%	50000	2	459	4268136	468918	3745556	2164631
7km	50%	50000	2	269	5199240	604069	4533616	2740081
7km	50%	50000	2	246	4339484	541101	3747418	2390212
7km	50%	50000	2	331	4769774	561047	4115407	2469971
7km	50%	50000	2	412	4757905	536687	4176568	2476241
7km	50%	50000	2	360	4153024	510446	3585669	2169763
7km	50%	50000	2	322	4469206	508159	3916530	2573599
7km	50%	50000	2	278	4737818	525263	4171964	2656007
7km	50%	50000	2	236	5701166	659072	5003953	3062122
7km	50%	50000	2	294	6037226	653974	5324022	3080284
7km	50%	50000	2	227	3865184	437952	3380715	2100911
7km	50%	50000	2	215	4645945	561287	4034405	2414356
7km	50%	50000	2	279	4129878	507417	3578442	2436747
7km	50%	50000	2	260	5101921	578338	4483252	2681480
7km	50%	50000	2	255	4470543	567790	3811057	2680403
7km	50%	50000	2	387	5002663	538205	4401120	2386512
7km	50%	50000	2	279	5172621	634760	4495206	2907118
7km	50%	50000	2	290	4911353	588901	4255472	2620354
7km	50%	50000	2	244	4465062	521754	3907685	2148989
7km	50%	50000	2	234	4802524	636830	4112919	2687577
7km	50%	50000	2	275	3945703	480465	3411698	2319422
7km	50%	50000	2	247	5343589	587413	4702707	2530567
7km	50%	50000	2	355	3516803	435172	3047622	1917638
7km	50%	50000	2	395	6481794	682599	5757753	3030189
7km	50%	50000	2	205	4414196	529259	3840595	2315852
7km	50%	50000	2	223	5350874	546143	4753455	2741029
7km	50%	50000	2	304	4964967	565552	4336626	2538701
7km	50%	50000	2	236	3600194	439310	3140980	2010983
7km	50%	50000	2	269	3952176	485248	3424048	2020567
7km	50%	50000	2	256	5263960	595897	4634752	2912302
7km	50%	50000	2	252	4836561	560906	4215917	2280443
7km	50%	50000	2	234	4183159	513059	3633861	1949116
7km	50%	50000	2	271	4185067	499183	3653327	2252266
7km	50%	50000	2	211	4028518	530260	3442303	2269244
7km	50%	50000	2	301	4564730	517511	3994782	2293490
7km	50%	50000	2	312	4853840	574191	4229112	2446786
7km	50%	50000	2	293	4010044	495533	3464631	2297784
7km	50%	50000	2	285	4633846	560513	4024450	2786115
7km	50%	50000	2	295	3992268	497549	3438734	2139028
7km	50%	50000	2	260	4739078	543157	4152411	2697286
7km	50%	50000	2	282	5004904	607352	4342550	2733664
7km	50%	50000	2	240	4442072	522394	3870008	2349846
7km	50%	50000	2	208	4802285	567658	4172137	2399293
7km	50%	50000	2	201	4857981	623484	4187465	2665169
7km	50%	50000	2	202	4581511	577454	3927774	2327743
7km	50%	50000	2	210	5089425	555981	4504126	2482193
7km	50%	50000	2	415	7856340	784842	6993235	3682747
7km	50%	50000	2	285	5465150	608614	4818239	2713444
7km	50%	50000	2	324	4990748	542204	4392520	2643648
7km	50%	50000	2	348	4843676	532675	4261756	2527713
7km	50%	50000	2	277	5535564	687623	4771091	3008514
7km	50%	50000	2	349	4327717	540795	3720549	2490772
7km	50%	50000	2	221	3798759	462680	3293188	2173097
7km	50%	50000	2	256	4718063	564161	4089338	2453901
7km	50%	50000	2	371	6090185	640868	5397978	2982867
7km	50%	50000	2	312	4821070	613895	4149437	2549660
7km	50%	50000	2	265	5954888	653627	5215954	3236328
7km	50%	50000	2	269	5309572	585771	4679003	2718703
7km	50%	50000	2	296	3994318	481745	3469239	1933750
7km	50%	50000	2	328	3933636	477944	3390914	1980411
7km	50%	50000	2	321	3865395	459870	3360749	2138337
7km	50%	50000	2	418	4695377	585698	4056062	2442657
7km	50%	50000	2	334	3937911	525764	3368275	2554800
7km	50%	50000	2	283	4252106	512599	3693948	2167104
7km	50%	50000	2	419	5210620	563464	4593180	2976514
7km	50%	50000	2	318	4819589	592254	4199249	2571596
7km	50%	50000	2	233	5698638	653280	5000839	3302937
7km	50%	50000	2	295	4526808	528580	3954435	2227730
7km	50%	50000	2	417	5891737	628230	5209278	3266862
7km	50%	50000	2	317	5078000	588783	4430371	2866210
7km	50%	50000	2	256	4696327	571588	4079302	2636678
7km	50%	50000	2	256	6394706	725475	5599880	3352147
7km	50%	50000	2	273	4606640	577408	3994032	2365131
7km	50%	50000	2	327	5137563	568840	4522481	2651849
7km	50%	50000	2	233	3762999	434599	3297008	1924928
7km	50%	50000	2	361	5912286	626137	5231574	2716485
7km	50%	50000	2	362	4366352	541583	3773871	2535248
7km	50%	50000	2	281	4771097	509089	4218482	2488269
7km	50%	50000	2	251	3867217	456065	3369790	1998143
7km	50%	50000	2	234	3658461	482572	3126543	2229833
7km	50%	50000	2	346	4630954	613486	3971463	2633092
7km	50%	50000	2	262	4482335	548807	3887778	2765120
7km	50%	50000	2	318	4919391	598456	4253145	2489209
7km	50%	50000	2	442	5914426	603984	5259491	2948422
7km	50%	50000	2	301	5091259	651344	4380303	3266769
7km	50%	50000	2	209	4089873	497935	3552637	2309428
7km	50%	50000	2	285	4874351	547930	4281424	2527060
7km	50%	50000	2	335	4027150	497532	3486099	2208993
7km	50%	50000	2	268	4975799	582349	4349550	2357017
7km	50%	50000	2	243	4853220	576064	4231840	2564727
7km	50%	50000	2	269	5583174	590854	4937410	2661018
7km	50%	50000	2	402	4640582	544275	4052841	2422490
7km	50%	50000	2	260	4909999	572854	4296012	2675913
7km	50%	50000	2	343	5377211	626596	4658318	2974675
7km	50%	50000	2	205	4251062	523079	3687810	2219059
7km	50%	50000	2	293	4932129	560221	4332794	2670045
7km	50%	50000	2	220	4486215	494179	3941726	2258267
7km	50%	50000	2	284	5007568	545595	4421002	2749816
7km	50%	50000	2	369	5042933	537540	4459976	2771179
7km	50%	50000	2	289	4240887	500968	3676422	1959233
7km	50%	50000	2	232	5069838	570493	4452360	2501879
7km	50%	50000	2	392	3990172	486530	3434816	2245416
7km	50%	50000	2	280	4893177	568291	4273294	2738208
7km	50%	50000	2	399	4244595	534931	3666764	2162008
7km	50%	50000	2	292	5277667	638485	4578825	2473989
7km	50%	50000	2	335	6129781	687830	5351221	3199050
7km	50%	50000	2	260	4680865	582999	4040933	2559236
7km	50%	50000	2	308	5206345	531872	4606973	2579059
7km	50%	50000	2	239	3844632	471432	3320872	2184252
7km	50%	50000	2	305	5573044	570357	4951221	3019633
7km	50%	50000	2	229	4436827	518931	3867903	2468084
7km	50%	50000	2	311	5119504	597546	4474287	2742663
7km	50%	50000	2	304	4371590	552082	3791267	2223554
7km	50%	50000	2	240	5835475	666135	5103102	3481738
7km	50%	50000	2	275	4833983	527459	4249176	2347233
7km	50%	50000	2	245	4893281	550286	4297914	2568188
7km	50%	50000	2	269	4599609	605892	3949421	2713709
7km	50%	50000	2	213	5040327	587470	4395503	2400529
7km	50%	50000	2	245	5566603	619121	4883156	2795871
7km	50%	50000	2	255	5412249	576652	4773706	2549691
7km	50%	50000	2	288	4097038	517552	3528814	2249347
7km	50%	50000	2	341	5304955	653447	4610846	3250955
7km	50%	50000	2	372	6250800	624399	5556722	3296613
7km	50%	50000	2	268	4634793	574403	3996946	2543877
7km	50%	50000	2	260	3816913	443154	3324433	1804103
7km	50%	50000	2	281	4679590	517910	4113298	2156514
7km	50%	50000	2	261	4250045	515678	3686806	2328669
7km	50%	50000	2	265	5228676	575090	4611572	3132952
7km	50%	50000	2	369	5119370	525928	4562997	2649010
7km	50%	50000	2	294	6016774	680568	5269639	3256065
7km	50%	50000	2	269	3827472	490037	3295369	2328704
7km	50%	50000	2	282	4856474	552624	4265892	2503992
7km	50%	50000	2	246	3547054	428728	3065183	1966320
7km	50%	50000	2	250	4534435	576316	3865092	2601611
7km	50%	50000	2	280	3938950	465230	3438674	2166773
7km	50%	50000	2	346	5015466	525421	4428164	2346926
7km	50%	50000	2	437	6237102	706063	5454666	3496368
7km	50%	50000	2	281	6150389	708092	5393151	3391973
7km	50%	50000	2	292	4131182	496410	3592308	2213643
7km	50%	50000	2	234	4999510	583841	4369475	2665250
7km	50%	50000	2	273	4057692	485084	3511792	2117877
7km	50%	50000	2	360	5089153	535390	4491691	2343988
7km	50%	50000	2	192	3955872	492017	3424428	2202730
7km	50%	50000	2	262	6357745	652801	5634578	2992110
7km	50%	50000	2	275	4150154	516928	3588727	2205379
7km	50%	50000	2	234	4323678	526538	3749448	2482957
7km	50%	50000	2	344	5040143	596944	4383414	2523935
7km	50%	50000	2	224	4673048	539912	4084705	2512693
7km	50%	50000	2	282	4038848	501818	3490831	2130198
7km	50%	50000	2	228	5257267	617960	4576023	2748225
7km	50%	50000	2	247	4611501	562171	3974329	2534114
7km	50%	50000	2	223	5860763	651824	5163148	2686039
7km	50%	50000	2	396	5136948	582574	4522987	2903207
7km	50%	50000	2	291	5094654	566950	4461159	2712056
7km	50%	50000	2	284	3892810	485162	3360307	2497068
7km	50%	50000	2	222	4338133	558101	3725551	2547352
7km	50%	50000	2	269	3834538	504819	3304157	2189072
7km	50%	50000	2	318	5238512	569917	4600228	3377654
7km	50%	50000	2	197	4663760	557875	4051594	2313242
7km	50%	50000	2	304	5784335	586014	5126430	3116448
7km	50%	50000	2	239	4708147	548628	4094514	2389767
7km	50%	50000	2	288	5871523	667042	5151412	3178391
7km	50%	50000	2	335	4723038	516247	4150098	2868920
7km	50%	50000	2	241	3410614	412178	2959055	2210849
7km	50%	50000	2	371	5649177	648766	4930255	3076319
7km	50%	50000	2	266	4350840	540642	3765768	2364371
7km	50%	50000	2	239	3977154	480107	3459824	2124314
7km	50%	50000	2	286	4993132	603513	4352277	2516397
7km	50%	50000	2	219	4937355	541513	4341359	2338431
7km	50%	50000	2	272	4942362	573146	4312022	2309364
7km	50%	50000	2	227	4283573	498837	3743404	2083895
7km	50%	50000	2	278	4849736	548566	4217743	2194077
7km	50%	50000	2	296	4563279	563895	3952246	2344937
7km	50%	50000	2	300	4808155	586535	4163978	2636984
7km	50%	50000	2	305	4501301	516089	3957660	2278739
7km	50%	50000	2	280	5383261	587639	4741353	2909423
7km	50%	50000	2	294	5572326	565491	4947679	2683266
7km	50%	50000	2	211	5052434	611678	4389433	2517172
7km	50%	50000	2	370	4556172	541623	3953410	2305826
7km	50%	50000	2	316	5800125	609818	5128827	2930257
7km	50%	50000	2	207	5326975	569753	4686050	2818737
7km	50%	50000	2	211	4383094	531382	3802242	2298982
7km	50%	50000	2	294	4481702	525268	3910450	2224526
7km	50%	50000	2	250	5745419	633075	5049435	3170074
7km	50%	50000	2	281	5745008	632700	5055567	2911578
7km	50%	50000	2	244	5313590	616534	4658014	2760895
7km	50%	50000	2	359	5101472	546731	4484957	2464802
7km	50%	50000	2	300	4965168	534739	4378582	2458803
7km	50%	50000	2	193	3936454	511624	3391108	2593637
7km	50%	50000	2	395	4517296	576921	3902213	2571602
7km	50%	50000	2	256	4933004	588211	4291390	2925203
7km	50%	50000	2	294	5240570	541593	4639294	2738759
7km	50%	50000	2	327	5246125	584118	4605559	2742750
7km	50%	50000	2	315	5817762	627218	5125843	2724613
7km	50%	50000	2	304	4267322	492121	3723716	2169315
7km	50%	50000	2	223	3959361	517636	3393515	2096257
7km	50%	50000	2	301	5499599	628928	4813034	2896910
7km	50%	50000	2	283	5106626	542582	4496464	2477362
7km	50%	50000	2	186	3410987	424104	2940588	1951814
7km	50%	50000	2	430	5741834	579157	5103838	2854511
7km	50%	50000	2	297	5472547	602385	4799195	3151216
7km	50%	50000	2	194	3897778	454651	3401893	1922758
7km	50%	50000	2	236	3930021	448913	3446030	2082432
7km	50%	50000	2	273	4257243	575806	3630553	2611540
7km	50%	50000	2	212	5081319	607847	4433717	2285342
7km	50%	50000	2	270	5890442	613796	5219913	2751509
7km	50%	50000	2	207	4050650	471727	3527675	2051270
7km	50%	50000	2	266	3915425	484855	3397507	1981323
7km	50%	50000	2	282	4327352	461296	3831213	2227436
7km	50%	50000	2	369	5773827	618769	5080131	3014741
7km	50%	50000	2	223	4025339	502895	3459638	2452854
7km	50%	50000	2	249	5257418	638767	4532621	2878490
7km	50%	50000	2	258	4925476	573481	4245594	2517195
7km	50%	50000	2	307	4454157	539635	3869368	2021728
7km	50%	50000	2	380	5899672	628674	5207077	3012794
7km	50%	50000	2	303	4578036	586742	3910728	2511926
7km	50%	50000	2	217	4343571	498591	3800621	2326259
7km	50%	50000	2	252	3966294	463990	3463392	2143138
7km	50%	50000	2	294	4649534	501603	4081652	2505946
7km	50%	50000	2	231	4547100	545035	3936563	2383724
7km	50%	50000	2	226	4169200	504521	3630428	2242635
7km	50%	50000	2	302	6548953	708412	5767011	3083118
7km	50%	50000	2	274	4880390	608484	4209503	2583103
7km	50%	50000	2	236	3399881	397020	2959562	1909728
7km	50%	50000	2	198	3977143	480446	3449170	2114608
7km	50%	50000	2	283	6292051	612848	5634970	2822477
7km	50%	50000	2	269	3969516	496329	3436133	2187156
7km	50%	50000	2	333	4498779	541747	3923141	2377024
7km	50%	50000	2	237	5013578	584506	4370585	2638542
7km	50%	50000	2	234	4108191	501226	3540228	2164806
7km	50%	50000	2	325	5596715	567965	4965837	2646336
7km	50%	50000	2	219	4909518	507505	4359507	2557477
7km	50%	50000	2	234	4038856	493854	3491206	2153577
7km	50%	50000	2	321	4282748	520008	3717767	2319577
7km	50%	50000	2	364	3369066	412081	2907829	1828975
7km	50%	50000	2	200	4721140	544010	4127049	2741969
7km	50%	50000	2	262	3935929	495622	3404861	2344307
7km	50%	50000	2	340	6092839	626453	5420826	3467312
7km	50%	50000	2	275	4674342	572148	4054388	2667151
7km	50%	50000	2	337	4231603	481671	3700971	1944685
7km	50%	50000	2	320	4396916	539487	3782262	2428630
7km	50%	50000	2	223	4414293	525633	3844000	2247157
7km	50%	50000	2	279	4660534	532558	4070810	2209756
7km	50%	50000	2	307	4379815	522804	3813409	2324314
7km	50%	50000	2	237	4626871	548506	4011660	2208142
7km	50%	50000	2	315	5204633	612312	4522782	2442947
7km	50%	50000	2	466	6238194	721995	5430474	3518494
7km	50%	50000	2	293	5576728	562829	4968153	2972083
7km	50%	50000	2	276	5671351	657777	4930512	3103076
7km	50%	50000	2	349	5869425	618047	5222095	2845164
7km	50%	50000	2	378	4514291	561475	3909798	2547621
7km	50%	50000	2	185	3996847	508666	3449539	2128211
7km	50%	50000	2	223	4452166	513178	3899245	2387878
7km	50%	50000	2	275	4702335	516002	4142250	2485261
7km	50%	50000	2	289	4663577	494545	4118024	2658877
7km	50%	50000	2	246	4463099	526584	3889103	2420476
7km	50%	50000	2	214	4633733	535255	4036519	2319782
7km	50%	50000	2	299	4439067	550032	3828931	2306815
7km	50%	50000	2	322	5456032	600509	4815483	2829629
7km	50%	50000	2	283	5152626	549670	4541663	2484508
7km	50%	50000	2	215	3992743	496372	3441998	2264961
7km	50%	50000	2	280	4460127	529895	3874145	2414103
7km	50%	50000	2	188	5158595	585251	4512360	2785719
7km	50%	50000	2	208	4867898	601082	4218708	2765866
7km	50%	50000	2	324	5250139	613907	4585560	2757509
7km	50%	50000	2	233	4822258	526263	4221986	2267922
7km	50%	50000	2	248	4744676	542655	4156834	2306519
7km	50%	50000	2	222	4105169	491130	3558152	2165590
7km	50%	50000	2	212	4016307	501428	3471664	2189472
7km	50%	50000	2	231	4826378	555308	4224339	2448097
7km	50%	50000	2	496	6560021	685786	5812258	2995207
7km	50%	50000	2	362	3568374	443720	3084536	1919608
7km	50%	50000	2	338	5490504	535571	4914158	2632724
7km	50%	50000	2	221	4436242	546800	3829610	2231741
7km	50%	50000	2	333	4596563	556032	4000274	2687395
7km	50%	50000	2	232	4072664	482795	3547144	2141764
7km	50%	50000	2	263	4845038	497510	4296757	2325812
7km	50%	50000	2	218	5016677	562855	4404810	2635664
7km	50%	50000	2	335	4026974	477592	3515080	2073548
7km	50%	50000	2	442	3895603	474017	3334314	1992476
7km	50%	50000	2	275	4814815	563874	4206454	2304349
7km	50%	50000	2	284	3313876	423753	2850827	1862237
7km	50%	50000	2	252	3913361	485558	3378812	2302077
7km	50%	50000	2	341	5365927	536784	4785763	2811218
7km	50%	50000	2	308	5634247	608101	4978302	2742604
7km	50%	50000	2	232	4051865	525801	3487807	2550511
7km	50%	50000	2	338	6280919	671379	5555843	3035613
7km	50%	50000	2	253	4431546	534375	3841552	2277649
7km	50%	50000	2	266	4947848	548917	4337061	2467758
7km	50%	50000	2	328	5992973	570001	5352280	3177309
7km	50%	50000	2	237	4387641	557105	3794624	2368467
7km	50%	50000	2	298	5580560	596472	4929554	3000052
7km	50%	50000	2	233	4737949	567988	4112872	2686642
7km	50%	50000	2	261	4366740	552991	3772048	2574369
7km	50%	50000	2	363	5501251	568046	4869512	2788138
7km	50%	50000	2	261	3529837	421541	3056086	1890582
7km	50%	50000	2	361	4822078	593672	4146903	2760801
7km	50%	50000	2	262	3959098	497210	3422288	2142142
7km	50%	50000	2	345	4173995	480258	3648821	2194528
7km	50%	50000	2	248	5066754	598587	4397553	2720583
7km	50%	50000	2	256	4062568	508524	3510219	2066489
7km	50%	50000	2	323	5824992	614451	5162248	2823344
7km	50%	50000	2	276	5385115	585898	4749070	2695608
7km	50%	50000	2	232	4688599	520472	4119169	2569433
7km	50%	50000	2	326	4954835	534514	4380613	2651631
7km	50%	50000	2	336	4835452	631082	4134533	2687628
7km	50%	50000	2	278	4193553	501658	3632321	2275181
7km	50%	50000	2	238	4030525	517913	3478943	2068633
7km	50%	50000	2	322	4574779	551410	3986767	2245294
7km	50%	50000	2	222	4299756	511960	3740019	2339063
7km	50%	50000	2	353	5342209	661989	4628511	2830272
7km	50%	50000	2	262	3843396	470527	3314314	2174699
7km	50%	50000	2	230	4735485	575488	4098849	2436869
7km	50%	50000	2	296	5003342	554235	4409456	2733303
7km	50%	50000	2	230	4176252	515471	3607325	2513568
7km	50%	50000	2	304	3663400	461133	3140444	2158202
7km	50%	50000	2	408	4269134	486196	3729494	2359200
7km	50%	50000	2	307	4862674	594730	4213804	2879578
7km	50%	50000	2	323	5473735	582249	4826013	2848690
7km	50%	50000	2	272	5273358	529631	4708490	2432484
7km	50%	50000	2	230	4280465	551168	3678582	2510485
7km	50%	50000	2	215	4401780	517142	3848003	2315234
7km	50%	50000	2	321	5525981	574497	4898760	2747925
7km	50%	50000	2	312	4590257	549900	3995850	2437851
7km	50%	50000	2	240	4777576	512330	4222096	2101501
7km	50%	50000	2	311	4352815	513696	3783931	2135867
7km	50%	50000	2	218	4455924	527679	3897762	2283687
7km	50%	50000	2	283	4985237	567234	4339390	2852749
7km	50%	50000	2	250	5180013	548603	4582845	2787816
7km	50%	50000	2	260	4547147	548876	3957216	2460147
7km	50%	50000	2	311	5176560	581804	4539429	2482264
7km	50%	50000	2	238	4641986	555307	4030994	2369853
7km	50%	50000	2	257	5181408	584709	4538075	2379120
7km	50%	50000	2	251	4752836	510899	4196419	2498049
7km	50%	50000	2	309	5078953	613493	4417183	2659067
7km	50%	50000	2	248	5551120	612482	4875071	2833874
7km	50%	50000	2	281	4146639	516209	3580975	2138438
7km	50%	50000	2	233	5940778	636111	5245649	2966003
7km	50%	50000	2	298	5300658	576764	4644071	3082065
7km	50%	50000	2	312	5832243	607700	5159131	3218173
7km	50%	50000	2	337	5126682	551240	4531020	2851131
7km	50%	50000	2	241	4665311	541255	4025044	2767975
7km	50%	50000	2	282	4468834	568810	3858658	2582390
7km	50%	50000	2	268	4662495	564551	4055366	2386369
7km	50%	50000	2	225	4296426	530102	3730948	2286806
7km	50%	50000	2	269	4412605	550936	3830678	2551614
7km	50%	50000	2	315	5330764	545668	4729500	2700288
7km	50%	50000	2	244	4296756	514824	3725204	2445306
7km	50%	50000	2	323	5102167	554875	4480444	2780034
7km	50%	50000	2	313	5826946	629868	5137182	3137810
7km	50%	50000	2	288	5383913	586982	4733272	2627079
7km	50%	50000	2	460	4060611	485486	3519995	2422852
7km	50%	50000	2	225	4515663	496710	3991924	2537580
7km	50%	50000	2	235	4097434	496378	3563872	2289001
7km	50%	50000	2	333	4700327	566119	4088531	2264618
7km	50%	50000	2	275	5313746	593885	4663152	2947700
7km	50%	50000	2	240	5413693	646948	4694399	2618955
7km	50%	50000	2	289	4672226	587813	4037538	2783746
7km	50%	50000	2	295	4870332	566537	4249556	2319624
7km	50%	50000	2	270	4268498	528819	3697458	2366515
7km	50%	50000	2	279	5377022	568021	4763038	2758683
7km	50%	50000	2	306	5281898	536317	4705039	2614521
7km	50%	50000	2	341	5126323	581801	4495459	2742569
7km	50%	50000	2	254	4906271	605039	4234123	2478369
7km	50%	50000	2	271	4353990	527372	3769882	1978753
7km	50%	50000	2	338	4222717	538379	3633749	2509438
7km	50%	50000	2	218	4603507	551949	4011380	2079503
7km	50%	50000	2	226	4052841	483709	3512340	2169611
7km	50%	50000	2	350	5348726	620287	4691303	2821611
7km	50%	50000	2	217	4508970	519913	3946384	2312676
7km	50%	50000	2	358	4065085	517221	3489905	2206871
7km	50%	50000	2	223	4776374	581295	4131811	2412323
7km	50%	50000	2	591	6443983	645887	5724803	3205336
7km	50%	50000	2	290	4643100	575745	4003888	2413568
7km	50%	50000	2	349	4979723	606590	4318757	2677980
7km	50%	50000	2	275	4325212	518926	3752990	2049226
7km	50%	50000	2	362	4444354	508246	3892241	2904559
7km	50%	50000	2	309	4483203	559611	3889072	2172869
7km	50%	50000	2	292	4427844	518704	3880410	2064582
7km	50%	50000	2	273	4879427	560323	4233054	2564595
7km	50%	50000	2	248	4404054	497664	3857204	2625447
7km	50%	50000	2	349	6230611	684142	5474690	3414602
7km	50%	50000	2	296	4643917	548886	4045945	2603937
7km	50%	50000	2	334	5735183	629431	5051491	3003659
7km	50%	50000	2	299	4166346	486374	3643047	2375756
7km	50%	50000	2	301	5315845	570032	4679972	2646078
7km	50%	50000	2	239	4943289	588905	4301091	2313194
7km	50%	50000	2	389	4296933	496701	3768670	2270813
7km	50%	50000	2	266	4532896	546201	3936299	2247166
7km	50%	50000	2	232	4026567	492759	3472532	2247206
7km	50%	50000	2	255	4789330	583179	4142809	2432134
7km	50%	50000	2	237	4151820	527244	3580895	2325130
7km	50%	50000	2	225	4320261	471864	3793901	2525527
7km	50%	50000	2	242	4114868	535737	3544130	2476455
7km	50%	50000	2	291	4798290	616466	4118976	3041670
7km	50%	50000	2	282	5289357	583938	4673790	2538145
7km	50%	50000	2	239	5019398	531791	4442600	2369541
7km	50%	50000	2	194	3984178	462072	3465052	1918676
7km	50%	50000	2	312	3952116	520485	3401209	2445404
7km	50%	50000	2	227	5332736	630666	4629909	3115792
7km	50%	50000	2	255	4778237	534687	4205779	2555409
7km	50%	50000	2	247	4125235	503924	3566742	2139807
7km	50%	50000	2	344	4235297	514506	3683630	2331915
7km	50%	50000	2	326	6324661	671882	5560262	3014803
7km	50%	50000	2	209	4540712	504787	3994281	2097279
7km	50%	50000	2	292	6287700	660798	5552304	3234978
7km	50%	50000	2	336	4564481	545111	3962645	2318678
7km	50%	50000	2	278	5558557	672630	4818269	3008788
7km	50%	50000	2	296	4714465	548020	4097739	2473971
7km	50%	50000	2	270	4272928	488896	3747177	2335826
7km	50%	50000	2	196	4267791	492308	3736228	1940139
7km	50%	50000	2	430	5781826	585360	5145910	2928147
7km	50%	50000	2	252	3805374	469400	3289239	2314243
7km	50%	50000	2	187	3273532	420341	2819454	1821680
7km	50%	50000	2	278	6732723	667779	5984206	3081327
7km	50%	50000	2	307	5582305	597325	4943473	3117753
7km	50%	50000	2	245	4824947	532583	4226861	2417318
7km	50%	50000	2	309	5008607	524136	4430617	2592339
7km	50%	50000	2	252	4541094	531453	3953576	2289793
7km	50%	50000	2	387	4755574	567042	4152171	2281375
7km	50%	50000	2	291	5340251	604622	4685405	2876776
7km	50%	50000	2	503	4070721	502881	3522072	2292454
7km	50%	50000	2	293	5780399	566237	5153756	2743155
7km	50%	50000	2	256	4622587	541997	4032053	2645805
7km	50%	50000	2	288	4925476	590237	4286247	2968177
7km	50%	50000	2	281	4133845	503638	3596254	1991222
7km	50%	50000	2	278	3870699	477799	3351926	2121307
7km	50%	50000	2	365	5505911	682920	4752391	3218367
7km	50%	50000	2	296	4876030	608426	4208493	2541218
7km	50%	50000	2	250	3941506	454734	3436088	2335728
7km	50%	50000	2	286	4872970	539731	4280643	2842303
7km	50%	50000	2	218	4521365	525486	3938530	2392051
7km	50%	50000	2	263	4831976	544229	4224609	2576733
7km	50%	50000	2	349	5998128	617260	5346972	2932061
7km	50%	50000	2	327	5196276	576652	4576816	2543130
7km	50%	50000	2	336	5582808	614116	4910962	2840354
7km	50%	50000	2	167	3497964	461976	2995026	2288447
7km	50%	50000	2	287	3920984	487487	3376466	2064696
7km	50%	50000	2	219	5125939	582312	4479925	2646348
7km	50%	50000	2	280	5097331	589051	4428006	2576005
7km	50%	50000	2	244	4140828	490214	3610768	2451316
7km	50%	50000	2	305	4691728	584074	4046970	2454264
7km	50%	50000	2	258	5040447	558092	4438672	2696346
7km	50%	50000	2	198	4347145	517638	3788825	2431084
7km	50%	50000	2	208	4490980	565553	3876161	2270828
7km	50%	50000	2	346	5512937	584366	4873001	2943778
7km	50%	50000	2	229	4437616	519302	3871052	2479609
7km	50%	50000	2	298	5445439	622747	4783123	3023718
7km	50%	50000	2	399	6122865	647494	5429811	3355130
7km	50%	50000	2	296	5686370	633945	5003796	2797768
7km	50%	50000	2	252	4397148	549228	3787518	2310858
7km	50%	50000	2	238	4771046	536445	4194975	2402310
7km	50%	50000	2	321	4115742	528302	3529400	2405931
7km	50%	50000	2	297	5221659	647310	4511670	3213131
7km	50%	50000	2	265	5011623	564732	4394002	2558925
7km	50%	50000	2	256	5260918	549688	4658230	2805898
7km	50%	50000	2	281	5218438	596745	4569360	2726705
7km	50%	50000	2	349	4785778	572823	4164900	2412035
7km	50%	50000	2	312	4828687	505134	4278112	2392693
7km	50%	50000	2	397	6221490	650555	5505801	3233008
7km	50%	50000	2	213	4289060	480677	3764111	2252029
7km	50%	50000	2	399	4515170	528279	3928567	2394699
7km	50%	50000	2	501	5322459	538673	4719004	2622573
7km	50%	50000	2	383	4437580	573687	3825457	2402021
7km	50%	50000	2	288	5351096	620604	4688707	3125936
7km	50%	50000	2	299	5358851	584875	4728163	2673207
7km	50%	50000	2	242	4921643	551446	4305078	2342449
7km	50%	50000	2	260	4846444	594582	4208733	2642388
7km	50%	50000	2	232	6302132	615163	5593303	2996006
7km	50%	50000	2	266	3874210	470052	3352960	2332476
7km	50%	50000	2	245	5180689	582988	4556804	2631325
7km	50%	50000	2	323	6118526	616821	5421680	2858100
7km	50%	50000	2	327	5761321	607654	5088870	2721092
7km	50%	50000	2	233	5242671	585498	4598996	2603989
7km	50%	50000	2	282	4897411	593255	4203168	2420287
7km	50%	50000	2	344	4867137	600880	4186713	2889468
7km	50%	50000	2	321	4147749	501351	3588526	2209642
7km	50%	50000	2	257	4636299	550536	4034853	2244177
7km	50%	50000	2	242	4200115	501623	3642340	2579499
7km	50%	50000	2	290	5464932	639468	4777117	2775468
7km	50%	50000	2	355	4304411	525289	3721453	2220982
7km	50%	50000	2	270	4430603	534603	3860893	2433521
7km	50%	50000	2	289	4767227	597521	4123638	2364777
7km	50%	50000	2	328	5292462	604476	4589135	2847739
7km	50%	50000	2	304	4630981	547596	4050571	2473842
7km	50%	50000	2	241	4298509	552559	3713409	2392484
7km	50%	50000	2	246	3856294	468994	3338585	2344100
7km	50%	50000	2	267	5365461	633290	4672872	2686929
7km	50%	50000	2	200	5045776	594973	4404801	2448617
7km	50%	50000	2	306	5899084	641636	5193919	3036195
7km	50%	50000	2	334	4912564	562283	4309131	2636664
7km	50%	50000	2	307	4249630	478760	3722535	2532101
7km	50%	50000	2	226	3942298	477975	3429211	2264657
7km	50%	50000	2	340	4972233	534521	4393099	2687558
7km	50%	50000	2	201	5110850	655263	4399428	2712034
7km	50%	50000	2	275	5116181	553739	4532476	2470608
7km	50%	50000	2	290	4860336	553421	4285700	2656263
7km	50%	50000	2	339	3806844	454476	3316741	1990798
7km	50%	50000	2	342	4292000	560030	3674731	2338479
7km	50%	50000	2	241	4516825	547628	3943332	2335029
7km	50%	50000	2	275	4025762	492741	3492063	2277178
7km	50%	50000	2	237	5054262	594978	4414961	2743948
7km	50%	50000	2	222	4342040	520440	3777494	2165667
7km	50%	50000	2	261	4402938	554234	3797961	2564928
7km	50%	50000	2	484	4126459	528815	3523002	2426768
7km	50%	50000	2	237	4299910	504800	3744219	2030246
7km	50%	50000	2	357	5663845	604416	4977013	2900538
7km	50%	50000	2	286	4740651	580405	4109741	2525344
7km	50%	50000	2	349	4552268	550853	3932828	2169358
7km	50%	50000	2	270	5097370	634917	4408315	3072693
7km	50%	50000	2	254	3916549	484479	3399637	2043671
7km	50%	50000	2	229	3821052	477568	3284489	1936256
7km	50%	50000	2	303	5354599	618876	4682208	2621257
7km	50%	50000	2	245	4591855	545008	3992852	2143408
7km	50%	50000	2	239	5270557	589324	4621969	2854248
7km	50%	50000	2	404	5900865	599261	5197518	3230592
7km	50%	50000	2	263	5211602	635771	4512097	2591860
7km	50%	50000	2	332	4594260	565266	3992495	2161811
7km	50%	50000	2	265	4187494	507026	3620875	2302135
7km	50%	50000	2	278	5020805	625144	4342307	2742667
7km	50%	50000	2	312	4467636	509768	3897663	2407140
7km	50%	50000	2	212	4482279	503161	3913082	2210362
7km	50%	50000	2	234	5423871	578446	4809464	2589733
7km	50%	50000	2	348	5319519	585959	4690737	2807509
7km	50%	50000	2	280	6014043	644157	5301630	2934074
7km	50%	50000	2	246	5139900	534371	4568901	2632820
7km	50%	50000	2	276	4090148	510009	3522276	2114201
7km	50%	50000	2	315	4317967	557842	3711334	2792153
7km	50%	50000	2	354	5685617	635343	4987374	2875547
7km	50%	50000	2	330	5359397	595634	4685108	2839608
7km	50%	50000	2	270	3543272	438640	3063604	1878176
7km	50%	50000	2	383	4031035	502733	3500157	2193977
7km	50%	50000	2	366	5285659	586530	4650202	2455003
7km	50%	50000	2	310	4355876	524350	3786300	2135125
7km	50%	50000	2	334	5384419	589911	4754730	2829093
7km	50%	50000	2	253	4937283	548539	4345449	2525557
7km	50%	50000	2	244	3751035	456676	3244865	1917665
7km	50%	50000	2	396	4707797	563297	4088754	2563954
7km	50%	50000	2	293	4747866	559464	4144312	2402255
7km	50%	50000	2	297	5128359	569169	4509543	2668644
7km	50%	50000	2	271	4784995	554338	4163658	2648844
7km	50%	50000	2	212	4076760	480070	3546890	2131203
7km	50%	50000	2	220	4212887	493871	3688189	2031863
7km	50%	50000	2	357	4459380	533649	3871725	2482640
7km	50%	50000	2	217	4085445	493615	3520286	2158498
7km	50%	50000	2	297	4544629	541348	3956176	2222387
7km	50%	50000	2	264	5419550	599229	4769545	2726368
7km	50%	50000	2	348	6438294	673924	5691984	3402746
7km	50%	50000	2	223	5687922	728112	4893597	2994509
7km	50%	50000	2	332	5252324	565343	4645007	2655301
7km	50%	50000	2	201	4267558	551695	3680431	2248471
7km	50%	50000	2	234	4935075	573490	4301914	2257333
7km	50%	50000	2	207	4325372	503545	3757397	2370445
7km	50%	50000	2	296	5119555	587761	4437921	2971290
7km	50%	50000	2	216	4929425	554137	4294931	2500753
7km	50%	50000	2	290	4614215	582249	3975606	2113030
7km	50%	50000	2	344	5191537	635679	4501152	2522932
7km	50%	50000	2	286	5258140	611018	4597539	2508166
7km	50%	50000	2	268	4627784	524802	4053925	2281086
7km	50%	50000	2	304	5873116	638441	5176428	3009798
7km	50%	50000	2	253	4752276	515954	4175833	2546790
7km	50%	50000	2	242	4455990	523825	3889340	2297642
7km	50%	50000	2	322	4110872	551907	3524109	2523524
7km	50%	50000	2	224	3584111	394931	3146790	2036338
7km	50%	50000	2	323	5116807	585357	4464897	2720070
7km	50%	50000	2	285	3975470	508366	3422657	2286000
7km	50%	50000	2	300	4706844	545718	4101972	2399828
7km	50%	50000	2	318	6122701	662994	5396175	3313597
7km	50%	50000	2	230	4469460	564383	3851941	2454262
7km	50%	50000	2	313	6208486	637620	5504903	2762974
7km	50%	50000	2	321	4605007	545488	4009901	2341102
7km	50%	50000	2	300	4236118	501541	3685414	2203344
7km	50%	50000	2	311	5803826	587379	5163090	3158598
7km	50%	50000	2	327	5015971	576906	4402775	2675487
7km	50%	50000	2	219	3970146	449944	3471557	2111077
7km	50%	50000	2	322	4274776	561210	3679558	2207695
7km	50%	50000	2	220	3854778	487194	3312666	2197366
7km	50%	50000	2	250	4438196	556698	3831037	2308876
7km	50%	50000	2	374	5818893	623687	5124869	3221936
7km	50%	50000	2	271	3732185	442110	3253360	2063941
7km	50%	50000	2	266	5898471	581252	5242274	3147501
7km	50%	50000	2	301	3991559	492773	3459180	2367288
7km	50%	50000	2	292	4530887	548668	3926956	2376687
7km	50%	50000	2	406	6393120	645717	5685487	3105451
7km	50%	50000	2	318	3467950	461311	2966892	2065566
7km	50%	50000	2	258	4704946	524349	4131055	2408364
7km	50%	50000	2	368	4912815	491691	4385033	2440267
7km	50%	50000	2	221	4317722	508492	3755540	2298102
7km	50%	50000	2	333	4004425	487203	3472065	2277775
7km	50%	50000	2	244	4322788	492902	3776159	2414928
7km	50%	50000	2	258	3854698	515606	3297435	2254394
7km	50%	50000	2	251	5458920	626209	4785886	2672046
7km	50%	50000	2	227	4540144	550833	3938041	2369501
7km	50%	50000	2	280	4158416	513801	3586370	1957934
7km	50%	50000	2	398	5371095	564109	4740748	2769610
7km	50%	50000	2	232	4907361	579912	4271340	2641627
7km	50%	50000	2	249	5035769	614769	4365845	2891285
7km	50%	50000	2	277	5455843	652229	4758209	3001831
7km	50%	50000	2	332	5808944	649663	5097102	3183886
7km	50%	50000	2	275	4427612	533738	3864546	2273290
7km	50%	50000	2	235	4724466	595225	4066592	2625391
7km	50%	50000	2	285	5335664	570563	4727377	2446622
7km	50%	50000	2	314	4238374	522425	3681748	2388025
7km	50%	50000	2	304	3667547	473821	3146519	2045949
7km	50%	50000	2	249	4657033	535866	4078487	2596299
7km	50%	50000	2	275	4078561	507815	3520355	2275979
7km	50%	50000	2	295	5589282	609178	4919633	3001472
7km	50%	50000	2	329	5032334	607741	4379873	2561638
7km	50%	50000	2	311	4785722	560888	4155881	2605938
7km	50%	50000	2	256	4847565	636907	4166709	2421354
7km	50%	50000	2	326	4528619	534545	3942921	2277372
7km	50%	50000	2	299	4153324	543150	3554756	2480000
7km	50%	50000	2	283	5502790	604878	4845298	2766328
7km	50%	50000	2	216	4930006	574267	4303033	2483358
7km	50%	50000	2	242	4697508	537177	4129339	2481247
7km	50%	50000	2	247	4279374	496234	3724409	2363179
7km	50%	50000	2	280	5975570	651295	5263607	3001570
7km	50%	50000	2	221	3726886	455294	3235169	2262616
7km	50%	50000	2	333	5551825	632849	4817724	3213047
7km	50%	50000	2	273	5028198	558215	4428507	2915322
7km	50%	50000	2	197	4087440	476454	3572528	2069474
7km	50%	50000	2	274	5006255	589476	4364364	2633328
7km	50%	50000	2	286	4682763	518308	4115562	2662563
7km	50%	50000	2	321	5049445	598050	4410909	2483590
7km	50%	50000	2	259	6016079	631507	5338337	3218271
7km	50%	50000	2	266	4541814	525691	3960985	2413151
7km	50%	50000	2	326	5231629	549664	4636814	2534756
7km	50%	50000	2	311	5213714	580051	4592836	2579575
7km	50%	50000	2	429	4717250	602544	4065607	2400132
7km	50%	50000	2	228	4599360	552395	4010066	2312328
7km	50%	50000	2	445	6042602	647625	5349567	3284469
7km	50%	50000	2	192	4069364	476446	3521227	2161695
7km	50%	50000	2	292	5300290	628665	4604816	2506728
7km	50%	50000	2	266	3991032	482674	3475142	2017716
7km	50%	50000	2	242	4179728	488394	3642671	2125453
7km	50%	50000	2	278	5479682	620422	4806125	3022618
7km	50%	50000	2	381	4394994	560882	3784584	2304665
7km	50%	50000	2	252	4614263	578373	3978883	2591449
7km	50%	50000	2	260	4934748	543479	4357021	2434274
7km	50%	50000	2	316	5542899	618356	4864177	2958897
7km	50%	50000	2	428	6565339	674713	5800480	3464534
7km	50%	50000	2	253	4367464	528125	3810376	2031144
7km	50%	50000	2	283	4274600	528912	3687531	2482932
7km	50%	50000	2	420	4574610	522510	4011289	2405898
7km	50%	50000	2	319	4204570	532842	3638273	2316756
7km	50%	50000	2	380	4964943	554320	4343909	2984288
7km	50%	50000	2	388	6078145	598985	5418789	2822342
7km	50%	50000	2	396	5250086	592197	4595684	2774814
7km	50%	50000	2	222	4316638	541497	3727784	2304232
7km	50%	50000	2	268	4867745	549142	4271466	2237361
7km	50%	50000	2	264	4708624	548590	4117911	2282985
7km	50%	50000	2	255	4915721	549880	4316424	2655259
7km	50%	50000	2	312	4330273	559171	3729441	2767442
7km	50%	50000	2	380	5755278	604554	5112044	2827525
7km	50%	50000	2	285	4820209	567801	4175749	2463116
7km	50%	50000	2	222	4735231	593237	4062517	2783225
7km	50%	50000	2	267	4400208	522318	3827385	2042747
7km	50%	50000	2	314	4572482	556331	3945423	2567132
7km	50%	50000	2	281	5308367	560176	4702129	2591592
7km	50%	50000	2	311	5023231	531443	4445296	2798524
7km	50%	50000	2	320	4461383	537379	3880346	2700709
7km	50%	50000	2	238	5400996	591960	4760540	2844500
7km	50%	50000	2	315	4564409	533430	3979094	2353047
7km	50%	50000	2	448	5053254	630377	4390725	2479257
7km	50%	50000	2	276	5955590	619813	5277205	2714194
7km	50%	50000	2	324	5444742	620641	4770780	3060303
7km	50%	50000	2	240	3991513	495340	3449954	2031301
7km	50%	50000	2	362	4979096	553191	4366343	2842836
7km	50%	50000	2	288	5625860	606862	4952435	2705952
7km	50%	50000	2	282	4393134	558966	3776062	2486377
7km	50%	50000	2	250	4253206	505774	3698609	2486499
7km	50%	50000	2	236	4371190	529201	3790780	2469285
7km	50%	50000	2	328	6439975	685184	5678456	3030518
7km	50%	50000	2	314	5433452	618168	4744034	3107486
7km	50%	50000	2	221	5251733	568313	4640943	2477420
7km	50%	50000	2	216	4522678	526310	3926941	2011017
7km	50%	50000	2	290	4714702	569385	4084939	2518859
7km	50%	50000	2	371	4768486	560736	4172879	2884121
7km	50%	50000	2	321	5461483	521076	4882108	2848668
7km	50%	50000	2	284	5059940	617200	4388845	2605227
7km	50%	50000	2	269	4909991	546768	4324933	2610116
7km	50%	50000	2	319	4201549	509463	3646550	2249598
7km	50%	50000	2	420	6523900	680273	5782691	3458570
7km	50%	50000	2	268	4769374	511932	4167836	2389531
7km	50%	50000	2	207	4347459	510621	3793459	2003706
7km	50%	50000	2	311	4344198	508841	3772050	2119822
7km	50%	50000	2	269	3519912	468165	2990862	2196609
7km	50%	50000	2	324	3638719	466773	3116559	2010250
7km	50%	50000	2	350	5487961	587771	4853975	2882829
7km	50%	50000	2	267	4841589	585694	4206298	2524628
7km	50%	50000	2	396	4938052	506448	4357106	2515038
7km	50%	50000	2	306	6162276	663453	5434207	3264050
7km	50%	50000	2	246	4719865	582664	4087763	2794654
7km	50%	50000	2	205	4327452	499439	3791188	2495052
7km	50%	50000	2	298	4180901	481638	3643954	2201911
7km	50%	50000	2	270	4172995	491061	3651072	2379567
7km	50%	50000	2	252	4334798	542206	3741734	2349629
7km	50%	50000	2	309	5655179	608769	4989558	2849346
7km	50%	50000	2	299	5481959	626460	4807863	2917527
7km	50%	50000	2	224	4674089	573677	4053354	2493966
7km	50%	50000	2	297	6247351	710537	5488153	3582195
7km	50%	50000	2	296	4380027	513724	3829463	2497390
7km	50%	50000	2	336	5320377	588276	4678365	2817753
7km	50%	50000	2	178	3676792	435040	3203911	2104376
7km	50%	50000	2	199	3365404	428673	2885206	2056874
7km	50%	50000	2	287	4252694	533089	3672847	2414669
7km	50%	50000	2	287	4518604	547722	3932180	2345767
7km	50%	50000	2	205	4394866	527442	3811089	2171998
7km	50%	50000	2	313	4391462	517891	3836118	2040842
7km	50%	50000	2	238	4517647	562140	3918291	2298684
7km	50%	50000	2	253	4268095	547598	3692577	2324402
7km	50%	50000	2	343	5775309	654998	5049669	2830804
7km	50%	50000	2	265	4693956	578591	4046324	2901007
7km	50%	50000	2	290	4469469	503029	3931710	2206415
7km	50%	50000	2	251	4594775	509836	4026208	2436281
7km	50%	50000	2	282	5337624	611466	4654353	2954754
7km	50%	50000	2	225	4098923	510788	3538086	2229945
7km	50%	50000	2	564	5624852	581981	5006008	2808045
7km	50%	50000	2	251	4044396	480395	3525798	2040539
7km	50%	50000	2	275	4018921	482033	3481929	2108861
7km	50%	50000	2	324	6179203	704103	5412569	3359149
7km	50%	50000	2	327	4672650	564153	4049281	2458949
7km	50%	50000	2	341	4178636	488197	3653685	2052718
7km	50%	50000	2	353	5518672	567900	4916888	2797419
7km	50%	50000	2	265	4789475	577569	4154831	2390722
7km	50%	50000	2	307	4216230	575711	3601981	2467262
7km	50%	50000	2	354	4892701	554264	4265215	2441410
7km	50%	50000	2	229	3563040	446882	3080378	1856356
7km	50%	50000	2	459	4268136	468918	3745556	2164631
7km	50%	50000	2	269	5199240	604069	4533616	2740081
7km	50%	50000	2	246	4339484	541101	3747418	2390212
7km	50%	50000	2	331	4769774	561047	4115407	2469971
7km	50%	50000	2	412	4757905	536687	4176568	2476241
7km	50%	50000	2	360	4153024	510446	3585669	2169763
7km	50%	50000	2	322	4469206	508159	3916530	2573599
7km	50%	50000	2	278	4737818	525263	4171964	2656007
7km	50%	50000	2	236	5701166	659072	5003953	3062122
7km	50%	50000	2	294	6037226	653974	5324022	3080284
7km	50%	50000	2	227	3865184	437952	3380715	2100911
7km	50%	50000	2	215	4645945	561287	4034405	2414356
7km	50%	50000	2	279	4129878	507417	3578442	2436747
7km	50%	50000	2	260	5101921	578338	4483252	2681480
7km	50%	50000	2	255	4470543	567790	3811057	2680403
7km	50%	50000	2	387	5002663	538205	4401120	2386512
7km	50%	50000	2	279	5172621	634760	4495206	2907118
7km	50%	50000	2	290	4911353	588901	4255472	2620354
7km	50%	50000	2	244	4465062	521754	3907685	2148989
7km	50%	50000	2	234	4802524	636830	4112919	2687577
7km	50%	50000	2	275	3945703	480465	3411698	2319422
7km	50%	50000	2	247	5343589	587413	4702707	2530567
7km	50%	50000	2	355	3516803	435172	3047622	1917638
7km	50%	50000	2	395	6481794	682599	5757753	3030189
7km	50%	50000	2	205	4414196	529259	3840595	2315852
7km	50%	50000	2	223	5350874	546143	4753455	2741029
7km	50%	50000	2	304	4964967	565552	4336626	2538701
7km	50%	50000	2	236	3600194	439310	3140980	2010983
7km	50%	50000	2	269	3952176	485248	3424048	2020567
7km	50%	50000	2	256	5263960	595897	4634752	2912302
7km	50%	50000	2	252	4836561	560906	4215917	2280443
7km	50%	50000	2	234	4183159	513059	3633861	1949116
7km	50%	50000	2	271	4185067	499183	3653327	2252266
7km	50%	50000	2	211	4028518	530260	3442303	2269244
7km	50%	50000	2	301	4564730	517511	3994782	2293490
7km	50%	50000	2	312	4853840	574191	4229112	2446786
7km	50%	50000	2	293	4010044	495533	3464631	2297784
7km	50%	50000	2	285	4633846	560513	4024450	2786115
7km	50%	50000	2	295	3992268	497549	3438734	2139028
7km	50%	50000	2	260	4739078	543157	4152411	2697286
7km	50%	50000	2	282	5004904	607352	4342550	2733664
7km	50%	50000	2	240	4442072	522394	3870008	2349846
7km	50%	50000	2	208	4802285	567658	4172137	2399293
7km	50%	50000	2	201	4857981	623484	4187465	2665169
7km	50%	50000	2	202	4581511	577454	3927774	2327743
7km	50%	50000	2	210	5089425	555981	4504126	2482193
7km	50%	50000	2	415	7856340	784842	6993235	3682747
7km	50%	50000	2	285	5465150	608614	4818239	2713444
7km	50%	50000	2	324	4990748	542204	4392520	2643648
7km	50%	50000	2	348	4843676	532675	4261756	2527713
7km	50%	50000	2	277	5535564	687623	4771091	3008514
7km	50%	50000	2	349	4327717	540795	3720549	2490772
7km	50%	50000	2	221	3798759	462680	3293188	2173097
7km	50%	50000	2	256	4718063	564161	4089338	2453901
7km	50%	50000	2	371	6090185	640868	5397978	2982867
7km	50%	50000	2	312	4821070	613895	4149437	2549660
7km	50%	50000	2	265	5954888	653627	5215954	3236328
7km	50%	50000	2	269	5309572	585771	4679003	2718703
7km	50%	50000	2	296	3994318	481745	3469239	1933750
7km	50%	50000	2	328	3933636	477944	3390914	1980411
7km	50%	50000	2	321	3865395	459870	3360749	2138337
7km	50%	50000	2	418	4695377	585698	4056062	2442657
7km	50%	50000	2	334	3937911	525764	3368275	2554800
7km	50%	50000	2	283	4252106	512599	3693948	2167104
7km	50%	50000	2	419	5210620	563464	4593180	2976514
7km	50%	50000	2	318	4819589	592254	4199249	2571596
7km	50%	50000	2	233	5698638	653280	5000839	3302937
7km	50%	50000	2	295	4526808	528580	3954435	2227730
7km	50%	50000	2	417	5891737	628230	5209278	3266862
7km	50%	50000	2	317	5078000	588783	4430371	2866210
7km	50%	50000	2	256	4696327	571588	4079302	2636678
7km	50%	50000	2	256	6394706	725475	5599880	3352147
7km	50%	50000	2	273	4606640	577408	3994032	2365131
7km	50%	50000	2	327	5137563	568840	4522481	2651849
7km	50%	50000	2	233	3762999	434599	3297008	1924928
7km	50%	50000	2	361	5912286	626137	5231574	2716485
7km	50%	50000	2	362	4366352	541583	3773871	2535248
7km	50%	50000	2	281	4771097	509089	4218482	2488269
7km	50%	50000	2	251	3867217	456065	3369790	1998143
7km	50%	50000	2	234	3658461	482572	3126543	2229833
7km	50%	50000	2	346	4630954	613486	3971463	2633092
7km	50%	50000	2	262	4482335	548807	3887778	2765120
7km	50%	50000	2	318	4919391	598456	4253145	2489209
7km	50%	50000	2	442	5914426	603984	5259491	2948422
7km	50%	50000	2	301	5091259	651344	4380303	3266769
7km	50%	50000	2	209	4089873	497935	3552637	2309428
7km	50%	50000	2	285	4874351	547930	4281424	2527060
7km	50%	50000	2	335	4027150	497532	3486099	2208993
7km	50%	50000	2	268	4975799	582349	4349550	2357017
7km	50%	50000	2	243	4853220	576064	4231840	2564727
7km	50%	50000	2	269	5583174	590854	4937410	2661018
7km	50%	50000	2	402	4640582	544275	4052841	2422490
7km	50%	50000	2	260	4909999	572854	4296012	2675913
7km	50%	50000	2	343	5377211	626596	4658318	2974675
7km	50%	50000	2	205	4251062	523079	3687810	2219059
7km	50%	50000	2	293	4932129	560221	4332794	2670045
[truncated: 1 more rows]
