# Supplementary material for: Quantifying the Value of Perfect Information in Emergency Vaccination Campaigns
Source: PLoS Comput Biol. 2017 Feb 16;13(2):e1005318. doi: 10.1371/journal.pcbi.1005318 (PMC5312803; doi:10.1371/journal.pcbi.1005318)
Supplement: S1 Data — (ZIP) [file pcbi.1005318.s013.zip › Data/7km vaccination/data8.txt]

vacc_radius	efficacy	capacity	delay	outbreak_duration	livestock_culled	cattle_culled	sheep_culled	vaccinations
7km	50%	50000	4	252	4039444	534161	3463545	2430386
7km	50%	50000	4	230	5070670	531924	4473676	2572705
7km	50%	50000	4	257	5278059	564623	4665333	2493391
7km	50%	50000	4	246	5485909	541990	4893957	2502350
7km	50%	50000	4	270	4217540	500569	3676429	2047038
7km	50%	50000	4	427	4360557	564704	3769880	2284921
7km	50%	50000	4	279	3974009	516602	3387056	2375364
7km	50%	50000	4	209	4303378	516166	3738431	2120309
7km	50%	50000	4	253	4942905	594393	4285049	2747214
7km	50%	50000	4	334	4347759	567346	3729328	2556643
7km	50%	50000	4	336	4111862	497299	3580925	2185318
7km	50%	50000	4	248	5189335	628007	4491356	2837695
7km	50%	50000	4	228	4612592	560890	4013353	2205719
7km	50%	50000	4	325	5929720	632603	5241295	2896945
7km	50%	50000	4	247	4909987	548147	4325197	2503190
7km	50%	50000	4	252	3829560	467901	3323293	2240212
7km	50%	50000	4	271	3999601	484148	3464803	2113631
7km	50%	50000	4	318	4769607	553141	4167618	2550318
7km	50%	50000	4	255	4490942	535246	3919238	2382598
7km	50%	50000	4	240	5794326	639358	5102195	2850932
7km	50%	50000	4	341	4114451	486609	3574911	2092835
7km	50%	50000	4	260	4555585	552287	3935600	2539054
7km	50%	50000	4	324	4750819	523030	4171475	2525996
7km	50%	50000	4	260	5127111	658387	4390083	2720584
7km	50%	50000	4	297	4175875	510405	3617447	2317905
7km	50%	50000	4	246	4007955	489794	3467388	2404091
7km	50%	50000	4	288	5299138	590562	4626219	2987081
7km	50%	50000	4	290	3799829	454951	3272444	2121057
7km	50%	50000	4	458	5020390	557576	4409078	2700798
7km	50%	50000	4	397	5787114	635947	5092295	2996330
7km	50%	50000	4	394	4172962	503276	3614566	2104218
7km	50%	50000	4	268	4680806	532705	4097861	2522965
7km	50%	50000	4	245	3310118	424061	2850975	1918328
7km	50%	50000	4	362	6370653	674026	5600661	3083682
7km	50%	50000	4	221	4111731	514969	3559934	2411001
7km	50%	50000	4	232	4656149	534571	4064567	2187533
7km	50%	50000	4	303	3753647	455320	3226391	2240055
7km	50%	50000	4	217	4703211	542429	4091157	2445707
7km	50%	50000	4	325	3690845	441925	3206597	2084267
7km	50%	50000	4	229	3964620	442861	3479734	2214052
7km	50%	50000	4	260	3974793	500026	3435564	2205916
7km	50%	50000	4	306	3977085	449488	3466673	2170963
7km	50%	50000	4	238	4392841	543084	3800296	2283989
7km	50%	50000	4	279	6195709	686302	5447312	2960455
7km	50%	50000	4	325	4355689	556897	3751533	2365962
7km	50%	50000	4	287	5052356	574242	4417266	2570513
7km	50%	50000	4	240	5055833	605560	4375748	2545296
7km	50%	50000	4	226	4369294	515120	3798141	2317342
7km	50%	50000	4	296	4242230	508003	3675797	1984032
7km	50%	50000	4	320	4249047	504027	3712691	2020183
7km	50%	50000	4	250	4359653	521848	3798316	2149789
7km	50%	50000	4	299	4376876	537808	3781986	2306544
7km	50%	50000	4	298	4447881	505784	3898020	2674723
7km	50%	50000	4	238	3781898	493096	3245356	1920345
7km	50%	50000	4	293	4240691	518742	3676386	2144489
7km	50%	50000	4	317	4514105	542857	3910762	2878422
7km	50%	50000	4	402	4555756	501183	4018136	2691279
7km	50%	50000	4	391	4609574	549179	4029415	2267394
7km	50%	50000	4	213	4332979	520730	3764198	2567136
7km	50%	50000	4	409	4529884	565604	3899087	2712411
7km	50%	50000	4	302	4330400	516610	3767931	2045044
7km	50%	50000	4	304	4559848	551053	3958854	2616729
7km	50%	50000	4	380	4552490	477332	4046988	2215362
7km	50%	50000	4	244	4604008	567926	3986941	2212144
7km	50%	50000	4	243	5264156	625800	4594056	2934693
7km	50%	50000	4	255	4343428	523172	3772491	2456837
7km	50%	50000	4	398	4176337	478320	3658826	2241804
7km	50%	50000	4	311	4423557	552686	3808676	2710967
7km	50%	50000	4	330	4578972	540531	3985043	2325220
7km	50%	50000	4	255	4026335	469318	3515808	2152508
7km	50%	50000	4	319	4618642	565887	4012380	2465994
7km	50%	50000	4	238	4752008	572519	4126976	2565633
7km	50%	50000	4	303	5070048	587188	4436069	2592274
7km	50%	50000	4	302	4532426	554443	3888607	2347283
7km	50%	50000	4	345	6464145	717008	5668884	3398123
7km	50%	50000	4	427	4715371	575953	4065303	2526191
7km	50%	50000	4	317	6552564	714172	5743939	3061758
7km	50%	50000	4	219	4286971	505215	3728147	2171751
7km	50%	50000	4	257	3969849	506343	3409136	2381776
7km	50%	50000	4	321	3963048	495204	3411648	2478039
7km	50%	50000	4	232	4592329	558004	3988514	2328721
7km	50%	50000	4	198	4335031	523549	3747500	2263408
7km	50%	50000	4	290	4497196	500370	3952512	2502854
7km	50%	50000	4	295	4966106	630504	4305011	2522444
7km	50%	50000	4	331	4438469	514095	3859115	2468944
7km	50%	50000	4	281	5166541	573335	4540150	2447598
7km	50%	50000	4	295	3766140	450850	3271502	1926426
7km	50%	50000	4	258	4502462	575339	3864753	2362699
7km	50%	50000	4	304	4615894	546752	4000100	2419648
7km	50%	50000	4	288	3660270	444322	3155531	2142593
7km	50%	50000	4	246	4988872	567823	4353199	2820044
7km	50%	50000	4	221	4780227	576665	4155201	2709147
7km	50%	50000	4	251	4469083	565679	3850185	2486841
7km	50%	50000	4	313	4368610	523027	3792376	2206720
7km	50%	50000	4	282	5108119	562015	4484110	2576977
7km	50%	50000	4	479	5193306	556425	4594808	2518018
7km	50%	50000	4	228	4169205	528316	3613354	2297588
7km	50%	50000	4	217	4054503	469747	3540626	2006446
7km	50%	50000	4	262	3323312	418278	2862385	1786089
7km	50%	50000	4	301	4673896	574781	4053944	2133362
7km	50%	50000	4	256	3938615	470904	3427389	2386960
7km	50%	50000	4	281	4138754	523760	3582064	2066072
7km	50%	50000	4	283	4390143	522256	3802576	2291793
7km	50%	50000	4	314	5117796	588025	4478621	2624647
7km	50%	50000	4	332	4502851	496017	3955826	2454302
7km	50%	50000	4	275	5150176	590073	4499315	2754592
7km	50%	50000	4	316	5987091	647245	5251143	3290484
7km	50%	50000	4	353	5112172	585215	4491269	2556333
7km	50%	50000	4	273	4637830	509287	4075044	2625285
7km	50%	50000	4	240	4985811	554917	4375436	2463830
7km	50%	50000	4	195	4105487	537993	3521315	2328386
7km	50%	50000	4	247	4350244	510199	3802476	2104936
7km	50%	50000	4	269	6142835	668456	5433004	2802324
7km	50%	50000	4	260	5530498	655001	4822997	2415854
7km	50%	50000	4	232	4280727	510916	3725103	2165673
7km	50%	50000	4	227	4275956	508646	3724579	2235345
7km	50%	50000	4	265	5949851	687020	5215814	2896474
7km	50%	50000	4	366	5905523	656118	5189580	3304722
7km	50%	50000	4	270	3886324	477937	3380901	1917543
7km	50%	50000	4	246	4559638	524876	4002124	2230360
7km	50%	50000	4	211	4156015	488538	3607608	2243179
7km	50%	50000	4	348	6471493	698200	5725590	3182529
7km	50%	50000	4	304	5370849	559102	4771595	2767170
7km	50%	50000	4	287	5346944	581530	4710712	2736480
7km	50%	50000	4	310	3869485	486013	3347933	2262900
7km	50%	50000	4	203	3964792	477650	3434873	2019748
7km	50%	50000	4	210	4335934	550927	3744271	2588224
7km	50%	50000	4	238	5082230	554505	4472384	2402360
7km	50%	50000	4	213	4148630	523234	3579431	2394441
7km	50%	50000	4	326	6247847	614165	5576759	3057590
7km	50%	50000	4	341	4859173	501868	4306592	2548157
7km	50%	50000	4	309	5318830	560484	4703411	2519547
7km	50%	50000	4	395	5572134	602956	4921309	3195964
7km	50%	50000	4	283	5067840	612102	4392100	2451747
7km	50%	50000	4	313	4607169	545168	4004061	2633730
7km	50%	50000	4	251	3871084	505050	3325190	2251575
7km	50%	50000	4	236	4674133	582256	4056525	2354736
7km	50%	50000	4	229	4454631	523403	3896206	2320834
7km	50%	50000	4	283	4846694	547055	4246914	2326259
7km	50%	50000	4	328	4900118	564982	4285723	2559824
7km	50%	50000	4	228	4415375	540128	3817861	2173259
7km	50%	50000	4	239	5266222	663549	4551627	2478763
7km	50%	50000	4	286	5532917	640511	4839315	3108253
7km	50%	50000	4	265	5257580	660571	4532003	2908088
7km	50%	50000	4	298	5420931	594586	4752076	2652605
7km	50%	50000	4	316	4076433	514954	3507961	2201502
7km	50%	50000	4	343	4789660	575649	4169859	2964134
7km	50%	50000	4	284	4175596	494262	3615179	2257541
7km	50%	50000	4	348	5636116	597537	4986717	2871076
7km	50%	50000	4	316	4325704	486065	3796545	2236191
7km	50%	50000	4	201	3827071	473878	3311027	2029751
7km	50%	50000	4	324	5974959	640198	5273400	3009320
7km	50%	50000	4	240	3989327	486082	3457198	2244056
7km	50%	50000	4	243	4492504	547819	3896427	2501235
7km	50%	50000	4	322	4321947	513721	3766422	1986560
7km	50%	50000	4	231	5041507	523205	4464675	2545040
7km	50%	50000	4	349	4305728	498421	3760248	2240272
7km	50%	50000	4	280	5439862	567798	4817498	2616300
7km	50%	50000	4	266	4243223	552026	3645811	2564486
7km	50%	50000	4	286	4513496	559086	3903832	2427766
7km	50%	50000	4	178	4137077	508191	3577761	2112078
7km	50%	50000	4	282	4453355	532320	3861503	2579396
7km	50%	50000	4	242	4067189	488872	3531301	2378012
7km	50%	50000	4	293	4463524	522604	3895441	2629273
7km	50%	50000	4	285	4467632	508503	3880632	2352657
7km	50%	50000	4	491	4906326	535952	4329091	2740670
7km	50%	50000	4	190	3879481	494330	3349463	1926400
7km	50%	50000	4	355	4078614	492797	3538583	1965754
7km	50%	50000	4	188	3938616	508082	3370410	1995850
7km	50%	50000	4	266	4639706	578203	4009612	2568106
7km	50%	50000	4	246	4190549	466812	3669722	2192846
7km	50%	50000	4	251	3814797	466875	3284199	2002420
7km	50%	50000	4	299	4213020	507362	3651025	2136575
7km	50%	50000	4	272	4048856	495435	3517233	2353550
7km	50%	50000	4	245	4427523	456439	3930348	2098088
7km	50%	50000	4	350	5099879	555129	4493087	2543274
7km	50%	50000	4	211	3500134	446711	3027951	1794280
7km	50%	50000	4	339	4168489	505832	3631513	2038802
7km	50%	50000	4	377	4635291	568775	4015592	2553767
7km	50%	50000	4	267	4419652	517870	3850167	2289020
7km	50%	50000	4	245	5319252	647652	4589604	2718288
7km	50%	50000	4	295	5678641	604768	5021982	3035846
7km	50%	50000	4	255	4367399	482907	3841655	2065151
7km	50%	50000	4	578	6640709	712416	5871044	3376758
7km	50%	50000	4	273	4452058	530953	3858739	2053272
7km	50%	50000	4	269	3964450	485862	3419651	2125130
7km	50%	50000	4	242	4565023	535205	3987821	2411038
7km	50%	50000	4	325	4585116	561376	3962732	2669602
7km	50%	50000	4	307	6828075	753847	5992832	3468655
7km	50%	50000	4	263	4482987	550526	3870493	2244328
7km	50%	50000	4	329	4657236	501598	4107027	2328291
7km	50%	50000	4	269	3814131	492610	3274785	1924157
7km	50%	50000	4	229	3948955	498012	3419588	2031024
7km	50%	50000	4	285	3646008	476310	3132186	2206229
7km	50%	50000	4	268	4289418	531376	3713385	2336955
7km	50%	50000	4	260	5783876	617368	5103634	2888023
7km	50%	50000	4	282	4473852	551613	3862206	2343968
7km	50%	50000	4	253	4584060	563386	3939618	2440794
7km	50%	50000	4	210	4942274	599463	4278791	2327539
7km	50%	50000	4	289	5303160	570319	4635141	2834124
7km	50%	50000	4	280	4429299	541309	3867819	2233851
7km	50%	50000	4	337	4492870	536077	3897384	2256607
7km	50%	50000	4	235	4938918	595391	4262254	2604073
7km	50%	50000	4	249	5091862	590633	4449819	2765351
7km	50%	50000	4	296	4631723	543530	4034856	2323170
7km	50%	50000	4	288	4889064	568972	4255917	2708860
7km	50%	50000	4	295	4802609	582689	4161421	2944502
7km	50%	50000	4	228	4209473	510045	3636326	2399362
7km	50%	50000	4	313	5419360	648297	4716839	2565098
7km	50%	50000	4	265	5423096	625260	4727634	2948064
7km	50%	50000	4	296	5072434	601128	4409005	2897088
7km	50%	50000	4	242	4542203	502367	3995852	2378961
7km	50%	50000	4	319	4446627	524325	3860018	2574476
7km	50%	50000	4	388	5892642	592827	5236993	2734654
7km	50%	50000	4	248	4423229	538472	3847227	2426855
7km	50%	50000	4	422	4545094	543778	3938497	2321945
7km	50%	50000	4	227	4883723	580499	4253121	2575762
7km	50%	50000	4	319	4713742	569776	4104170	2390671
7km	50%	50000	4	267	4353954	551242	3757331	2413734
7km	50%	50000	4	232	4370605	539981	3777313	2232236
7km	50%	50000	4	212	5816057	608248	5144576	2883276
7km	50%	50000	4	276	4233782	530961	3669724	2472506
7km	50%	50000	4	338	6374961	628677	5677633	2824268
7km	50%	50000	4	297	5358943	588451	4726598	2600642
7km	50%	50000	4	208	4315751	478599	3798912	2285469
7km	50%	50000	4	314	4273042	513546	3711601	2410428
7km	50%	50000	4	291	5143684	535275	4563357	2700517
7km	50%	50000	4	388	4903135	581265	4274512	2449442
7km	50%	50000	4	274	4807736	550993	4188370	2415401
7km	50%	50000	4	271	4627600	522364	4056880	2507641
7km	50%	50000	4	510	4560843	568545	3939831	2463565
7km	50%	50000	4	264	4161599	511891	3601867	2409614
7km	50%	50000	4	279	4705824	517780	4147172	2520961
7km	50%	50000	4	228	3738014	501082	3193011	1910118
7km	50%	50000	4	330	4525936	559914	3921514	2236462
7km	50%	50000	4	250	4164970	501395	3626885	2342919
7km	50%	50000	4	394	5290500	562013	4686785	2872825
7km	50%	50000	4	519	3890335	471383	3373724	2140891
7km	50%	50000	4	310	5419532	603956	4742898	3125541
7km	50%	50000	4	239	4109012	493265	3573420	2096270
7km	50%	50000	4	324	6071592	628628	5379531	3180435
7km	50%	50000	4	317	5147875	584971	4515088	2549649
7km	50%	50000	4	601	5313797	552117	4680207	2899092
7km	50%	50000	4	258	5034911	533736	4442680	2607007
7km	50%	50000	4	296	4896859	542790	4279725	2329662
7km	50%	50000	4	262	5139763	556585	4523585	2409931
7km	50%	50000	4	245	4078348	460403	3564770	2089551
7km	50%	50000	4	239	4835254	574012	4214086	2709828
7km	50%	50000	4	295	4301431	520740	3720220	2219881
7km	50%	50000	4	356	4343129	496742	3799102	2321392
7km	50%	50000	4	299	4266527	484035	3734684	2424194
7km	50%	50000	4	261	4640063	609845	3980765	2548096
7km	50%	50000	4	270	4487931	540426	3896477	2453316
7km	50%	50000	4	200	3728297	459305	3229881	1885812
7km	50%	50000	4	308	4577986	563697	3975559	2307862
7km	50%	50000	4	255	4204709	516341	3656977	2328107
7km	50%	50000	4	267	4266902	511198	3707479	2136952
7km	50%	50000	4	244	4371280	505094	3833070	2434865
7km	50%	50000	4	262	4921229	573067	4278217	2332504
7km	50%	50000	4	323	3966215	470739	3422053	2088891
7km	50%	50000	4	208	3603969	454102	3133120	2216682
7km	50%	50000	4	371	5816426	564079	5208530	2690201
7km	50%	50000	4	352	6169986	696067	5409443	3232455
7km	50%	50000	4	287	4949793	552253	4328618	2749315
7km	50%	50000	4	292	5500498	603849	4810237	2551026
7km	50%	50000	4	345	4031005	506318	3453401	2316837
7km	50%	50000	4	237	4050475	487090	3525171	2137049
7km	50%	50000	4	240	4167443	551029	3581777	2408640
7km	50%	50000	4	191	4201459	495808	3651202	2097330
7km	50%	50000	4	289	4208545	505832	3658869	2396634
7km	50%	50000	4	333	5729199	662758	5008489	3159009
7km	50%	50000	4	253	4232107	493584	3693873	2091876
7km	50%	50000	4	304	6438692	634754	5745758	3224458
7km	50%	50000	4	320	5422093	627896	4748226	3099255
7km	50%	50000	4	278	4744205	529514	4157899	2705329
7km	50%	50000	4	317	4618244	565711	3998288	2447855
7km	50%	50000	4	228	3644974	458850	3152152	1890776
7km	50%	50000	4	334	5351014	582195	4698402	2654403
7km	50%	50000	4	177	4144690	524384	3587943	2304544
7km	50%	50000	4	225	5242161	538685	4655025	2619463
7km	50%	50000	4	246	4032470	529010	3440237	2455224
7km	50%	50000	4	189	4712359	572533	4089771	2454463
7km	50%	50000	4	324	5126886	614783	4429549	2861620
7km	50%	50000	4	260	4973233	531719	4395507	2709789
7km	50%	50000	4	270	4190130	532490	3626025	2511739
7km	50%	50000	4	229	4690181	532451	4103451	2642295
7km	50%	50000	4	263	4479030	513815	3916105	2448765
7km	50%	50000	4	279	4027569	452450	3535765	2341053
7km	50%	50000	4	320	5385710	644277	4670836	3316140
7km	50%	50000	4	307	5991029	652668	5284265	3293582
7km	50%	50000	4	321	4754409	540375	4168229	2583302
7km	50%	50000	4	347	3986647	473748	3456270	2022048
7km	50%	50000	4	219	5567840	622626	4909303	2725997
7km	50%	50000	4	368	5899371	736685	5096266	3342658
7km	50%	50000	4	322	3986465	491202	3434627	2150238
7km	50%	50000	4	276	4415252	521852	3811975	2425112
7km	50%	50000	4	330	5790918	625343	5111520	3060887
7km	50%	50000	4	304	4848988	561754	4226956	2582935
7km	50%	50000	4	284	5209700	595108	4560352	2798633
7km	50%	50000	4	360	4940061	614857	4242878	2911009
7km	50%	50000	4	230	4208096	497418	3657336	2179338
7km	50%	50000	4	266	5406631	570128	4781900	2889225
7km	50%	50000	4	218	3411827	433685	2919587	2040215
7km	50%	50000	4	248	5590493	622225	4913670	2989932
7km	50%	50000	4	221	4382264	534332	3791649	2229664
7km	50%	50000	4	399	5288663	569786	4669469	2500660
7km	50%	50000	4	284	4867906	516495	4276753	2345052
7km	50%	50000	4	311	3919312	450173	3420884	2024242
7km	50%	50000	4	372	5077186	530591	4476677	2490426
7km	50%	50000	4	279	4747367	574020	4124241	2707761
7km	50%	50000	4	303	3165494	376810	2760097	1838853
7km	50%	50000	4	282	6296831	679824	5557839	2969855
7km	50%	50000	4	316	5112537	616962	4447229	2525671
7km	50%	50000	4	310	3716243	471415	3203359	1931028
7km	50%	50000	4	233	4211326	532486	3631848	2416679
7km	50%	50000	4	263	4246798	509409	3701445	2329778
7km	50%	50000	4	282	4022024	498774	3477652	2504552
7km	50%	50000	4	252	4249178	475922	3699248	2254922
7km	50%	50000	4	257	4979158	578696	4363685	2842938
7km	50%	50000	4	316	4334817	580487	3707134	2422776
7km	50%	50000	4	375	5043135	592932	4415675	2578317
7km	50%	50000	4	251	4607863	578738	3972638	2355424
7km	50%	50000	4	284	4302119	485731	3769507	2388032
7km	50%	50000	4	318	5956538	636667	5252600	3096218
7km	50%	50000	4	288	4512598	564914	3910044	2484356
7km	50%	50000	4	309	4659869	515930	4104367	2688563
7km	50%	50000	4	239	4331306	532635	3754222	2205414
7km	50%	50000	4	225	4040261	501254	3494739	2114082
7km	50%	50000	4	274	5023043	565541	4350064	2878966
7km	50%	50000	4	211	5187697	676737	4441143	2808098
7km	50%	50000	4	284	4568209	582755	3931517	2733641
7km	50%	50000	4	183	4244658	510332	3688269	2077670
7km	50%	50000	4	380	5321375	584615	4672275	2793790
7km	50%	50000	4	289	4219116	499855	3673293	2365147
7km	50%	50000	4	282	4250971	543660	3678659	2364464
7km	50%	50000	4	308	5026888	581848	4400294	2308876
7km	50%	50000	4	413	4768052	539313	4150346	2418967
7km	50%	50000	4	242	4353581	507845	3797072	2456906
7km	50%	50000	4	463	5475919	625250	4802355	2701790
7km	50%	50000	4	234	4807433	603463	4154202	2616393
7km	50%	50000	4	313	4625881	592693	3978888	2839118
7km	50%	50000	4	210	4088005	500808	3558789	2041782
7km	50%	50000	4	270	4590962	570795	3979812	2412359
7km	50%	50000	4	321	4412547	490483	3887443	2295172
7km	50%	50000	4	408	5671418	581270	5045465	2772081
7km	50%	50000	4	309	6126463	716898	5361584	3437058
7km	50%	50000	4	243	4050326	486049	3509403	2248425
7km	50%	50000	4	381	4612294	541342	4011650	2461836
7km	50%	50000	4	413	4668860	531468	4077102	2366279
7km	50%	50000	4	301	4576034	574652	3950648	2450286
7km	50%	50000	4	315	4580507	566410	3981802	2554614
7km	50%	50000	4	303	4592517	518207	3993720	2397886
7km	50%	50000	4	309	5932324	629584	5225830	2897001
7km	50%	50000	4	265	4838961	609445	4175852	2667472
7km	50%	50000	4	284	4863709	533841	4278448	2533234
7km	50%	50000	4	249	4088527	478906	3542554	1986538
7km	50%	50000	4	236	4559286	551306	3958505	2609684
7km	50%	50000	4	311	4127957	491474	3579795	2152193
7km	50%	50000	4	330	3886852	480966	3364437	2314371
7km	50%	50000	4	442	6039848	638475	5347743	3233968
7km	50%	50000	4	273	3978148	471675	3453836	2333870
7km	50%	50000	4	269	4618338	590046	3961387	2454533
7km	50%	50000	4	297	4387313	522970	3817145	2072336
7km	50%	50000	4	278	5724218	639028	5022966	3086265
7km	50%	50000	4	253	4490596	523921	3902372	2492567
7km	50%	50000	4	370	4505028	545803	3901543	2512582
7km	50%	50000	4	293	5520131	576609	4859663	2851063
7km	50%	50000	4	391	4229825	525849	3643389	2519921
7km	50%	50000	4	213	4001962	496469	3466836	2224894
7km	50%	50000	4	253	4158619	520563	3598331	1928143
7km	50%	50000	4	281	5105701	587546	4465029	2874070
7km	50%	50000	4	369	5207447	562483	4569365	2639133
7km	50%	50000	4	239	4402084	551878	3791871	2410683
7km	50%	50000	4	291	4051919	499412	3473510	2356737
7km	50%	50000	4	201	3876812	476749	3357826	1748294
7km	50%	50000	4	230	4826207	569311	4217931	2345830
7km	50%	50000	4	241	4284158	499373	3749412	2063200
7km	50%	50000	4	278	5229982	641573	4517521	2440883
7km	50%	50000	4	316	3549762	442158	3047850	2053505
7km	50%	50000	4	282	5509694	598475	4873842	2560066
7km	50%	50000	4	283	5015778	614777	4354608	3038101
7km	50%	50000	4	247	4363366	532695	3772985	2437311
7km	50%	50000	4	318	5639167	613359	4963870	2665028
7km	50%	50000	4	286	4283991	554289	3684360	2425282
7km	50%	50000	4	228	5230629	636680	4535188	3056530
7km	50%	50000	4	275	3863199	485871	3296650	2341359
7km	50%	50000	4	241	3921916	482870	3383391	1983315
7km	50%	50000	4	295	4927307	529120	4313344	2786862
7km	50%	50000	4	325	4560373	551919	3955794	2387296
7km	50%	50000	4	346	6174776	654744	5457334	3325852
7km	50%	50000	4	313	4992250	579596	4374210	2394371
7km	50%	50000	4	279	4563203	516460	3991698	2288346
7km	50%	50000	4	276	4145560	489892	3617378	2065913
7km	50%	50000	4	294	3790337	486531	3260075	1964002
7km	50%	50000	4	260	4685332	552489	4082355	2170762
7km	50%	50000	4	340	4255709	520435	3677509	2655296
7km	50%	50000	4	325	4832489	510460	4281921	2368755
7km	50%	50000	4	444	5425298	623052	4743148	3249252
7km	50%	50000	4	259	5235491	533216	4649963	2413301
7km	50%	50000	4	452	5827516	622957	5163530	2995051
7km	50%	50000	4	412	5145273	593320	4491950	2674482
7km	50%	50000	4	230	4167022	512270	3594828	2180554
7km	50%	50000	4	351	5057778	556031	4461899	2653701
7km	50%	50000	4	296	5748818	588481	5096034	2826562
7km	50%	50000	4	350	5200637	542964	4608702	2515604
7km	50%	50000	4	270	4815210	538746	4213749	2536878
7km	50%	50000	4	222	4735640	498865	4197900	2385204
7km	50%	50000	4	299	3974184	456727	3472265	1998069
7km	50%	50000	4	252	5175858	612236	4512990	2725836
7km	50%	50000	4	483	4390673	540266	3817971	2204799
7km	50%	50000	4	216	4266636	508806	3698159	2235328
7km	50%	50000	4	330	5238435	571819	4623085	2927348
7km	50%	50000	4	325	5584809	556809	4986024	2963932
7km	50%	50000	4	245	5022294	603077	4351435	2553100
7km	50%	50000	4	237	4141360	529054	3568763	2065474
7km	50%	50000	4	338	5516100	580455	4890199	2628103
7km	50%	50000	4	273	5038964	610257	4373208	3021230
7km	50%	50000	4	301	4916454	568200	4273210	2384290
7km	50%	50000	4	317	4574197	536408	3981260	2053552
7km	50%	50000	4	200	4403745	507171	3847038	2046278
7km	50%	50000	4	235	5721447	636552	5019140	3046056
7km	50%	50000	4	283	4636944	557237	4023825	2558832
7km	50%	50000	4	277	5599336	617956	4914117	3096924
7km	50%	50000	4	334	4297350	537205	3700030	2277922
7km	50%	50000	4	263	4809159	580262	4171603	2435559
7km	50%	50000	4	304	5262559	663207	4555442	2728785
7km	50%	50000	4	283	5596456	628392	4920740	3059073
7km	50%	50000	4	244	5750960	631395	5071096	2845044
7km	50%	50000	4	353	4829817	531683	4251795	2264028
7km	50%	50000	4	376	4190775	513143	3645341	2358389
7km	50%	50000	4	361	5321875	616800	4648793	3179169
7km	50%	50000	4	384	6077132	693151	5329266	3228854
7km	50%	50000	4	258	4511026	520417	3951810	2589184
7km	50%	50000	4	235	4546688	529110	3978413	2392721
7km	50%	50000	4	243	3930567	479921	3399021	1971422
7km	50%	50000	4	259	5499158	561373	4883237	2870152
7km	50%	50000	4	221	5019098	578516	4389184	2566721
7km	50%	50000	4	250	3828890	469549	3319886	2025091
7km	50%	50000	4	351	4909175	563094	4281821	2370052
7km	50%	50000	4	275	4937730	607451	4271667	2376890
7km	50%	50000	4	214	4414724	513071	3846657	2109090
7km	50%	50000	4	265	4032714	495112	3482443	2217313
7km	50%	50000	4	335	5898425	678596	5156762	3225525
7km	50%	50000	4	310	3438138	436269	2948131	2012625
7km	50%	50000	4	196	3767309	448366	3285739	2048008
7km	50%	50000	4	265	5424347	606360	4758438	2830622
7km	50%	50000	4	275	4995919	585176	4372591	2429825
7km	50%	50000	4	276	3615328	435520	3143924	2050655
7km	50%	50000	4	374	4143395	516860	3553887	2297085
7km	50%	50000	4	248	6041882	641775	5356834	2924902
7km	50%	50000	4	262	4824997	511269	4265426	2331160
7km	50%	50000	4	275	4708951	583822	4088814	2489003
7km	50%	50000	4	313	6540671	696942	5781119	3136717
7km	50%	50000	4	300	6365440	650662	5673766	2893073
7km	50%	50000	4	338	4098687	487997	3580034	2143345
7km	50%	50000	4	219	3916190	490028	3375418	2008558
7km	50%	50000	4	279	4393147	554768	3794179	2279266
7km	50%	50000	4	503	5740206	689934	4995840	2945038
7km	50%	50000	4	214	4510842	531767	3940257	2193707
7km	50%	50000	4	331	5565699	595859	4902182	2938196
7km	50%	50000	4	289	4329407	508154	3782091	2263068
7km	50%	50000	4	389	4618281	570142	3998815	2498548
7km	50%	50000	4	447	4935740	573702	4294723	2639536
7km	50%	50000	4	299	5134337	642623	4432264	2927638
7km	50%	50000	4	250	4751911	560300	4121810	2455364
7km	50%	50000	4	349	4098501	508968	3523043	2530935
7km	50%	50000	4	305	4204108	525135	3622666	2390299
7km	50%	50000	4	237	4516891	552632	3897651	2388165
7km	50%	50000	4	328	4138597	472036	3634168	2142448
7km	50%	50000	4	259	4663396	528479	4097444	2093116
7km	50%	50000	4	232	3837633	469471	3332184	2123791
7km	50%	50000	4	298	4814355	565407	4203795	2448848
7km	50%	50000	4	210	3306881	428086	2851391	2043918
7km	50%	50000	4	324	4357566	491071	3813985	2114712
7km	50%	50000	4	410	4725506	561448	4121100	2438226
7km	50%	50000	4	240	4113115	472802	3599942	2130157
7km	50%	50000	4	286	4724459	591763	4088248	2902594
7km	50%	50000	4	245	4834242	522602	4276177	2453042
7km	50%	50000	4	224	4189019	527072	3601134	2366404
7km	50%	50000	4	320	5387188	598186	4710631	2870774
7km	50%	50000	4	340	5185891	519129	4627552	2547301
7km	50%	50000	4	225	4528818	587265	3892582	2326592
7km	50%	50000	4	279	4941413	560618	4284814	2606607
7km	50%	50000	4	279	5277125	654268	4572391	2669017
7km	50%	50000	4	245	5494656	616729	4831865	2787423
7km	50%	50000	4	220	3405738	458289	2905172	2013797
7km	50%	50000	4	327	5977033	604259	5325047	2808899
7km	50%	50000	4	299	4593932	507052	4044659	2322481
7km	50%	50000	4	235	3946544	475767	3399698	2051419
7km	50%	50000	4	264	5672864	672024	4938069	3430086
7km	50%	50000	4	197	3570934	444532	3078811	1806926
7km	50%	50000	4	262	4169349	484122	3636559	2280972
7km	50%	50000	4	229	5618520	647511	4904198	3282125
7km	50%	50000	4	268	3794598	486399	3278784	2145227
7km	50%	50000	4	204	4191052	478489	3666164	1993044
7km	50%	50000	4	200	3835547	469213	3332627	1955404
7km	50%	50000	4	313	4277543	509252	3721810	2135095
7km	50%	50000	4	255	5012303	618964	4332276	2523011
7km	50%	50000	4	245	4992431	552620	4393688	2735124
7km	50%	50000	4	315	5841434	639488	5144624	2775796
7km	50%	50000	4	243	4584368	544738	3965793	2305547
7km	50%	50000	4	293	4744992	528876	4173674	2301119
7km	50%	50000	4	300	4564055	567162	3955262	2373136
7km	50%	50000	4	301	5415058	600948	4765531	2569085
7km	50%	50000	4	254	4163917	476454	3639846	2129242
7km	50%	50000	4	332	5476584	626224	4753425	3220151
7km	50%	50000	4	352	4826943	511093	4261641	2387898
7km	50%	50000	4	191	3966624	486958	3429134	2349753
7km	50%	50000	4	226	4778019	568074	4155166	2355959
7km	50%	50000	4	217	4654909	566923	4033427	2532601
7km	50%	50000	4	169	3256550	434469	2793515	1978025
7km	50%	50000	4	280	5246203	579071	4614974	2788744
7km	50%	50000	4	275	5948102	659117	5231267	2866557
7km	50%	50000	4	262	4346759	555310	3754219	2470519
7km	50%	50000	4	203	4307870	527962	3722292	2239376
7km	50%	50000	4	311	4651227	575522	4030460	2706905
7km	50%	50000	4	331	4038949	504427	3485901	2235168
7km	50%	50000	4	258	4019383	470649	3515739	2101188
7km	50%	50000	4	421	4498421	511933	3939746	2457164
7km	50%	50000	4	394	4757927	539580	4174271	2689335
7km	50%	50000	4	174	2830488	386472	2422334	1760842
7km	50%	50000	4	341	4194307	500888	3637488	2389946
7km	50%	50000	4	262	4287720	540297	3699680	2214630
7km	50%	50000	4	253	4057836	493891	3515842	2204215
7km	50%	50000	4	229	3956728	468384	3443383	2183202
7km	50%	50000	4	376	5785394	588716	5145167	2733705
7km	50%	50000	4	220	4534449	503131	3966183	2397598
7km	50%	50000	4	388	5579980	569877	4961571	2686803
7km	50%	50000	4	313	4886784	610667	4200656	2713291
7km	50%	50000	4	333	4486126	543576	3895482	2319826
7km	50%	50000	4	293	4361681	537026	3778966	2204257
7km	50%	50000	4	213	4802701	543269	4206653	2057614
7km	50%	50000	4	206	4419030	507978	3853636	2472949
7km	50%	50000	4	376	5958910	650347	5233887	2937402
7km	50%	50000	4	264	4130337	499273	3581633	2058368
7km	50%	50000	4	272	6205355	660443	5485275	2594846
7km	50%	50000	4	214	4697043	511372	4137330	2623575
7km	50%	50000	4	270	4342394	520905	3790221	2329036
7km	50%	50000	4	201	4464755	519325	3898495	2270553
7km	50%	50000	4	258	6837835	754143	6017990	3244632
7km	50%	50000	4	303	5663947	577596	5039709	2532597
7km	50%	50000	4	338	4679025	557349	4072364	2453141
7km	50%	50000	4	241	4524079	518122	3939439	2385815
7km	50%	50000	4	197	3754301	480012	3242569	1973580
7km	50%	50000	4	368	5779305	585084	5141157	2780546
7km	50%	50000	4	295	5879788	631955	5190080	2903211
7km	50%	50000	4	259	5063842	579645	4436617	2719325
7km	50%	50000	4	263	6002161	671600	5289992	3195914
7km	50%	50000	4	287	4345160	541362	3751506	2677142
7km	50%	50000	4	420	6053046	627110	5362499	3218397
7km	50%	50000	4	349	3888351	468479	3378913	2256558
7km	50%	50000	4	404	4756065	609278	4089735	2812533
7km	50%	50000	4	359	4937190	604924	4261786	2468832
7km	50%	50000	4	194	4958850	531902	4366054	2675111
7km	50%	50000	4	266	5610396	599701	4951001	3025211
7km	50%	50000	4	254	4972373	554916	4358529	2644298
7km	50%	50000	4	240	4744314	569503	4102344	2535794
7km	50%	50000	4	189	4291380	505742	3728606	2197277
7km	50%	50000	4	295	5251530	557911	4649512	2567493
7km	50%	50000	4	204	4639792	534244	4066220	2267093
7km	50%	50000	4	412	6017513	663294	5304660	3198878
7km	50%	50000	4	273	4763348	555703	4170433	2532481
7km	50%	50000	4	230	4502518	559122	3904201	2387136
7km	50%	50000	4	273	3464371	435887	3000189	1951398
7km	50%	50000	4	245	4488399	539756	3900838	2782342
7km	50%	50000	4	168	3419284	440251	2928725	2025335
7km	50%	50000	4	335	5247419	546443	4655165	2361030
7km	50%	50000	4	263	4852465	531566	4281484	2543661
7km	50%	50000	4	237	4964050	587771	4331153	2874751
7km	50%	50000	4	435	5475018	555002	4871412	2705177
7km	50%	50000	4	274	4148487	497160	3608202	2114372
7km	50%	50000	4	346	3854891	468168	3347420	1998059
7km	50%	50000	4	290	5346157	559706	4745143	2442339
7km	50%	50000	4	327	5792908	636704	5094897	3215235
7km	50%	50000	4	369	4950746	622551	4274492	2398135
7km	50%	50000	4	230	4506227	535865	3925040	2031506
7km	50%	50000	4	232	4204521	526760	3640058	2178838
7km	50%	50000	4	269	4891388	579361	4251367	2734556
7km	50%	50000	4	286	4375344	560146	3759031	2486932
7km	50%	50000	4	264	6063360	679782	5325450	2990618
7km	50%	50000	4	201	5388867	588061	4756670	2587488
7km	50%	50000	4	188	3999543	498300	3457132	2052386
7km	50%	50000	4	293	4543903	539728	3959029	2345767
7km	50%	50000	4	370	3979865	489645	3445968	1927887
7km	50%	50000	4	284	3987910	518667	3422875	2074833
7km	50%	50000	4	291	4853941	592363	4221071	2608225
7km	50%	50000	4	424	5542510	618601	4835580	3078073
7km	50%	50000	4	366	4785337	605013	4128180	2520097
7km	50%	50000	4	206	4685607	561151	4055876	2345416
7km	50%	50000	4	219	4541264	510241	3981331	2066836
7km	50%	50000	4	285	5370054	582849	4733018	2666356
7km	50%	50000	4	372	3617930	436787	3135713	1934800
7km	50%	50000	4	299	4845217	565297	4225822	2477353
7km	50%	50000	4	350	4946038	596848	4287252	2842920
7km	50%	50000	4	340	5898994	670677	5158215	3124869
7km	50%	50000	4	306	4708538	591028	4067445	2614967
7km	50%	50000	4	197	3623228	459557	3133842	1839295
7km	50%	50000	4	306	4774750	562840	4169918	2264421
7km	50%	50000	4	238	4578307	561931	3972587	2294073
7km	50%	50000	4	375	4346763	483702	3823891	2409941
7km	50%	50000	4	225	3797184	452026	3298922	1933631
7km	50%	50000	4	250	4319499	509635	3765402	1963937
7km	50%	50000	4	235	5569853	599007	4908174	2888148
7km	50%	50000	4	207	4352695	520525	3784809	2171500
7km	50%	50000	4	386	4934341	592919	4288985	2446271
7km	50%	50000	4	439	5534705	635554	4859722	3141093
7km	50%	50000	4	263	6418997	701988	5646045	3420841
7km	50%	50000	4	235	5004141	553947	4397054	2532371
7km	50%	50000	4	334	5396142	624080	4726330	2647732
7km	50%	50000	4	279	5246484	616961	4568285	3019161
7km	50%	50000	4	285	4356284	544314	3769163	2531281
7km	50%	50000	4	222	3884874	475665	3379680	1937150
7km	50%	50000	4	339	4384343	524169	3808266	2175360
7km	50%	50000	4	346	4963209	551705	4363724	3062136
7km	50%	50000	4	312	4359510	521771	3793936	2585141
7km	50%	50000	4	300	5417264	619761	4725579	3052459
7km	50%	50000	4	227	4715518	587863	4070232	2861477
7km	50%	50000	4	316	4650962	574732	4032635	2430398
7km	50%	50000	4	255	4762546	570228	4144404	2593398
7km	50%	50000	4	261	4241917	544755	3631006	2624883
7km	50%	50000	4	341	4388539	515809	3818749	2175133
7km	50%	50000	4	323	4597070	545686	4010622	2398693
7km	50%	50000	4	270	6566598	702391	5800385	3138384
7km	50%	50000	4	281	4303082	472361	3787477	2036804
7km	50%	50000	4	250	5017863	560189	4413220	2610986
7km	50%	50000	4	238	4356646	489497	3805004	2247495
7km	50%	50000	4	303	4133091	506688	3577680	2349796
7km	50%	50000	4	237	4447226	540801	3855532	2302662
7km	50%	50000	4	253	4486052	536618	3877703	2332982
7km	50%	50000	4	308	4217507	500982	3678670	2090802
7km	50%	50000	4	208	3919941	460349	3413740	1986587
7km	50%	50000	4	341	4335142	522138	3761033	2123847
7km	50%	50000	4	329	5687804	583266	5047793	2992772
7km	50%	50000	4	348	4817850	555697	4209065	2678285
7km	50%	50000	4	377	4937930	565487	4314517	2749743
7km	50%	50000	4	279	4724872	561842	4102463	2503646
7km	50%	50000	4	266	4832373	535429	4253152	2496157
7km	50%	50000	4	297	5778398	655436	5059741	3605966
7km	50%	50000	4	234	4651893	551523	4020450	2337039
7km	50%	50000	4	339	4499455	525071	3930572	2277919
7km	50%	50000	4	325	3875686	516840	3322240	2403847
7km	50%	50000	4	286	4548248	583296	3903654	2784617
7km	50%	50000	4	201	4517212	544171	3922710	2274664
7km	50%	50000	4	357	5183750	572998	4570152	2533115
7km	50%	50000	4	270	4085950	502936	3545751	2112572
7km	50%	50000	4	415	5008868	551295	4406334	3077109
7km	50%	50000	4	261	3851254	475147	3332865	2148175
7km	50%	50000	4	292	4453547	542045	3865378	2445743
7km	50%	50000	4	270	4560656	555935	3932568	2784376
7km	50%	50000	4	238	4470442	521917	3882221	2386300
7km	50%	50000	4	265	4281118	511504	3700783	2171989
7km	50%	50000	4	370	3859180	466345	3352882	2398355
7km	50%	50000	4	258	4022447	510471	3468276	2428524
7km	50%	50000	4	248	4374745	519627	3808139	2164063
7km	50%	50000	4	233	4755579	588392	4116229	2626933
7km	50%	50000	4	311	4859316	552468	4237324	2466974
7km	50%	50000	4	281	3647791	450341	3163475	2018168
7km	50%	50000	4	280	5203315	609022	4536863	2547880
7km	50%	50000	4	234	3934303	455404	3433065	1847974
7km	50%	50000	4	292	3763195	497642	3203588	2068112
7km	50%	50000	4	267	5218605	625307	4517475	2765630
7km	50%	50000	4	380	4226421	480081	3675691	2437119
7km	50%	50000	4	231	4330916	513659	3782854	2360508
7km	50%	50000	4	323	5414481	596102	4768792	2894076
7km	50%	50000	4	409	5107430	539438	4505847	2676172
7km	50%	50000	4	247	4003682	510355	3452621	2365710
7km	50%	50000	4	257	3864046	476685	3341788	2127861
7km	50%	50000	4	299	4296553	492313	3767722	2447512
7km	50%	50000	4	338	4122461	503238	3556148	2103116
7km	50%	50000	4	247	3722427	443558	3227855	1949921
7km	50%	50000	4	397	4320352	531087	3727115	2750080
7km	50%	50000	4	273	5239361	657660	4509470	2725395
7km	50%	50000	4	346	4394926	540386	3799864	2468024
7km	50%	50000	4	272	4579492	586449	3935835	2512134
7km	50%	50000	4	329	4548336	496732	4012869	2408643
7km	50%	50000	4	251	5621648	596050	4949505	2786814
7km	50%	50000	4	270	4775262	589953	4137095	2740337
7km	50%	50000	4	240	4393754	508682	3856866	2527336
7km	50%	50000	4	203	4076976	477874	3555028	2013648
7km	50%	50000	4	355	4124630	514009	3566179	2328904
7km	50%	50000	4	261	4705107	555658	4103796	2492778
7km	50%	50000	4	244	4514027	517016	3958712	2521772
7km	50%	50000	4	243	3705812	456440	3196553	1919628
7km	50%	50000	4	225	3878952	461280	3356843	2156802
7km	50%	50000	4	256	4559554	503286	4015907	2394171
7km	50%	50000	4	247	4233604	486952	3705584	2308145
7km	50%	50000	4	273	4215194	552262	3624919	2633047
7km	50%	50000	4	306	4467846	575382	3853687	2520453
7km	50%	50000	4	196	4516168	568376	3910127	2459680
7km	50%	50000	4	255	4930072	571126	4293647	2671328
7km	50%	50000	4	254	4623991	560168	4013849	2453629
7km	50%	50000	4	223	3762803	486925	3258275	2425894
7km	50%	50000	4	448	5808345	601048	5139616	2985601
7km	50%	50000	4	331	4102083	448640	3573724	2111660
7km	50%	50000	4	187	4722668	548330	4096342	2220845
7km	50%	50000	4	312	5216681	569930	4602788	3006275
7km	50%	50000	4	235	4283500	491001	3748275	2214292
7km	50%	50000	4	326	4479038	543248	3875033	2140602
7km	50%	50000	4	335	5237034	611956	4581145	2752478
7km	50%	50000	4	343	5041317	555765	4447819	2475033
7km	50%	50000	4	242	4437573	524032	3838428	2186122
7km	50%	50000	4	415	5809045	595064	5159734	3328143
7km	50%	50000	4	268	4905900	591282	4231359	2785262
7km	50%	50000	4	252	3563570	433204	3095831	2151134
7km	50%	50000	4	348	4676237	521699	4086740	2189315
7km	50%	50000	4	297	4977334	551170	4366275	2632564
7km	50%	50000	4	262	4704583	560264	4104212	2577285
7km	50%	50000	4	306	4655515	533926	4072729	2223708
7km	50%	50000	4	225	5162344	602796	4485847	2607560
7km	50%	50000	4	235	4121397	506001	3574911	2242852
7km	50%	50000	4	238	4193817	491656	3658762	2260701
7km	50%	50000	4	230	4399223	562043	3790646	2370141
7km	50%	50000	4	347	4862562	562658	4231831	2782268
7km	50%	50000	4	363	5575471	585330	4921234	2582051
7km	50%	50000	4	310	6009231	615119	5357523	2920293
7km	50%	50000	4	384	5117143	615701	4458977	2967173
7km	50%	50000	4	321	5723029	595614	5067976	2839183
7km	50%	50000	4	237	4381599	537538	3809715	2141164
7km	50%	50000	4	307	4507861	515744	3954184	2732018
7km	50%	50000	4	260	3644059	460412	3148972	2108727
7km	50%	50000	4	263	5087905	572599	4455325	2627910
7km	50%	50000	4	294	6004570	701977	5222490	3388879
7km	50%	50000	4	312	4161038	483278	3639371	2230114
7km	50%	50000	4	345	4718245	525420	4128650	2514506
7km	50%	50000	4	268	4379662	536104	3791866	2095829
7km	50%	50000	4	251	4715237	518124	4167049	2329912
7km	50%	50000	4	242	3336386	406848	2895522	1731901
7km	50%	50000	4	240	4663031	530082	4094517	2293078
7km	50%	50000	4	256	4332877	541906	3741863	2217247
7km	50%	50000	4	344	4491420	551287	3897371	2299712
7km	50%	50000	4	283	5311786	538173	4721725	2763644
7km	50%	50000	4	335	4968229	489987	4439989	2465787
7km	50%	50000	4	276	3442151	450414	2961334	2138802
7km	50%	50000	4	333	5099161	533961	4526340	2398940
7km	50%	50000	4	230	4170901	523191	3601915	2424952
7km	50%	50000	4	237	4305982	524090	3722867	2271362
7km	50%	50000	4	210	4596178	574967	3977558	2446521
7km	50%	50000	4	248	5656896	622124	4929472	2674588
7km	50%	50000	4	237	4111396	480057	3557158	2530470
7km	50%	50000	4	233	4206342	508295	3669369	2175428
7km	50%	50000	4	223	4205120	535102	3610496	2317630
7km	50%	50000	4	242	4653760	566778	4028317	2272152
7km	50%	50000	4	288	4421228	507303	3861694	2687183
7km	50%	50000	4	334	4538804	576526	3899868	2315841
7km	50%	50000	4	281	4795538	528182	4232649	2573951
7km	50%	50000	4	256	5169911	597319	4518431	2376878
7km	50%	50000	4	197	4548200	536452	3975382	2464862
7km	50%	50000	4	235	4158159	478551	3599140	2068826
7km	50%	50000	4	271	4273583	471868	3768007	2175352
7km	50%	50000	4	229	5054860	536163	4444693	2580143
7km	50%	50000	4	325	4019739	489434	3481320	2149841
7km	50%	50000	4	260	4898866	588067	4282794	2476762
7km	50%	50000	4	236	3955420	475544	3432148	2266288
7km	50%	50000	4	239	4917307	606068	4271599	2335129
7km	50%	50000	4	243	3779762	457549	3275877	2237605
7km	50%	50000	4	234	4982382	525606	4405299	2302517
7km	50%	50000	4	229	4520812	555342	3922978	2512968
7km	50%	50000	4	296	4526941	524892	3966548	2433220
7km	50%	50000	4	285	5684307	594499	5013396	2921400
7km	50%	50000	4	268	5973010	667626	5223757	2940605
7km	50%	50000	4	336	4547730	557713	3943567	2305955
7km	50%	50000	4	211	4417278	503384	3881534	2190214
7km	50%	50000	4	286	4420711	526804	3840297	2634725
7km	50%	50000	4	392	4490437	498992	3937212	2343789
7km	50%	50000	4	238	4394822	537480	3812918	2271381
7km	50%	50000	4	295	5836487	610257	5156872	2788976
7km	50%	50000	4	321	4520964	520260	3963310	2067898
7km	50%	50000	4	334	4886240	570193	4257567	2541869
7km	50%	50000	4	246	4212899	564579	3576498	2523219
7km	50%	50000	4	379	3911534	455141	3417654	2061971
7km	50%	50000	4	265	4642953	573881	4018033	2369685
7km	50%	50000	4	308	5783141	698661	5046872	3125602
7km	50%	50000	4	279	4221691	498854	3670450	2311795
7km	50%	50000	4	374	5214518	577110	4593040	2820612
7km	50%	50000	4	333	6051051	611907	5375235	2808328
7km	50%	50000	4	414	4757831	561449	4137360	2531255
7km	50%	50000	4	257	4488621	548562	3884198	2324125
7km	50%	50000	4	272	4469528	502711	3916296	2308328
7km	50%	50000	4	365	4073385	509506	3517673	2313388
7km	50%	50000	4	239	4088052	492550	3551783	2384237
7km	50%	50000	4	274	4835610	619689	4169109	2691300
7km	50%	50000	4	300	4570974	569346	3945143	2386487
7km	50%	50000	4	303	4833621	559139	4214698	2473821
7km	50%	50000	4	288	4042831	495424	3491742	2314046
7km	50%	50000	4	353	6479487	696999	5710045	3549381
7km	50%	50000	4	271	4215482	546149	3589648	2416760
7km	50%	50000	4	317	4326553	556284	3697002	2795074
7km	50%	50000	4	276	4468049	551143	3875665	2444872
7km	50%	50000	4	240	4073983	501733	3515743	2387327
7km	50%	50000	4	326	3572769	450617	3077150	2011638
7km	50%	50000	4	186	5104606	598230	4444216	2563875
7km	50%	50000	4	265	6102951	640095	5405929	3299460
7km	50%	50000	4	290	4570832	533456	4008511	2215626
7km	50%	50000	4	266	4350648	548068	3736197	2702168
7km	50%	50000	4	306	4326746	556583	3730173	2290234
7km	50%	50000	4	310	5641946	641472	4927961	3158438
7km	50%	50000	4	334	4274688	528256	3682907	2156115
7km	50%	50000	4	256	4577154	521235	4016904	2371209
7km	50%	50000	4	257	6685293	734720	5870397	3511558
7km	50%	50000	4	277	4761519	544189	4138633	2360918
7km	50%	50000	4	276	4683252	547078	4079730	2555113
7km	50%	50000	4	431	3244271	422034	2789580	1905746
7km	50%	50000	4	284	4955473	565240	4327525	2596828
7km	50%	50000	4	210	4869952	574425	4252262	2435339
7km	50%	50000	4	394	3650665	426831	3169162	1963657
7km	50%	50000	4	246	5913038	614101	5209309	3157299
7km	50%	50000	4	300	6032967	651242	5315844	2970639
7km	50%	50000	4	266	4992817	607192	4321747	2513635
7km	50%	50000	4	319	4301915	527177	3717867	2206727
7km	50%	50000	4	346	5107242	606029	4455598	2494482
7km	50%	50000	4	246	4358437	510129	3792702	2326117
7km	50%	50000	4	233	4179794	513486	3614448	2527722
7km	50%	50000	4	248	4011406	518729	3447582	2312870
7km	50%	50000	4	294	4613978	539785	4017794	2312627
7km	50%	50000	4	285	4624757	552389	4014330	2348958
7km	50%	50000	4	246	5047427	566704	4438923	2590633
7km	50%	50000	4	320	4504616	550581	3915643	2634205
7km	50%	50000	4	397	5196777	566288	4575803	2639037
7km	50%	50000	4	287	4926429	601257	4264407	2360292
7km	50%	50000	4	225	4911947	587199	4272292	2810172
7km	50%	50000	4	295	4141451	525633	3558138	2331938
7km	50%	50000	4	246	5399832	560755	4775326	2555394
7km	50%	50000	4	250	4567752	524896	3992494	2236365
7km	50%	50000	4	266	4966395	600045	4312660	2437487
7km	50%	50000	4	239	5260545	638997	4573934	2984646
7km	50%	50000	4	226	4331374	519612	3747189	2419520
7km	50%	50000	4	235	4126318	515409	3543492	2155357
7km	50%	50000	4	411	6123552	630259	5434286	2887627
7km	50%	50000	4	220	4225782	527826	3635305	2277028
7km	50%	50000	4	267	5533687	647019	4825263	3098580
7km	50%	50000	4	276	5277577	577330	4630552	2966821
7km	50%	50000	4	408	3789145	487904	3252948	2339249
7km	50%	50000	4	254	4368442	531651	3793334	2090899
7km	50%	50000	4	235	4791292	568030	4166397	2475706
7km	50%	50000	4	243	4575231	507230	4018881	2379004
7km	50%	50000	4	303	4645111	585498	4016515	2296071
7km	50%	50000	4	193	4274156	507287	3720430	2222948
7km	50%	50000	4	384	4545932	525108	3985024	2088823
7km	50%	50000	4	320	4694587	558419	4067588	2465598
7km	50%	50000	4	317	4734093	561617	4121577	2553135
7km	50%	50000	4	221	3708470	465445	3192780	1855965
7km	50%	50000	4	289	4137149	493137	3599044	2313756
7km	50%	50000	4	279	3478374	431174	3023715	1858901
7km	50%	50000	4	254	5115657	603631	4467305	2661178
7km	50%	50000	4	274	4760152	598699	4110423	3087593
7km	50%	50000	4	191	3853832	469976	3326621	2026130
7km	50%	50000	4	457	6365443	655865	5637337	3057512
7km	50%	50000	4	228	5518663	602075	4858067	2723077
7km	50%	50000	4	250	5313751	648662	4601131	3125494
7km	50%	50000	4	216	3766342	458202	3252348	2049542
7km	50%	50000	4	343	5782967	624627	5088724	2932409
7km	50%	50000	4	246	5316418	585176	4695700	2868100
7km	50%	50000	4	189	3853793	464721	3355444	2076592
7km	50%	50000	4	250	4409778	535871	3806581	2257784
7km	50%	50000	4	256	4833692	511664	4285944	2597957
7km	50%	50000	4	262	5321541	625697	4609718	2882252
7km	50%	50000	4	332	4152476	509301	3593472	2497534
7km	50%	50000	4	193	3213910	439279	2712414	2017607
7km	50%	50000	4	278	4277888	497844	3737016	2013602
7km	50%	50000	4	318	4442898	536607	3862732	2171870
7km	50%	50000	4	251	4138411	498446	3608612	1886987
7km	50%	50000	4	271	4925374	577227	4286130	2432133
7km	50%	50000	4	220	4598452	514977	4041291	2661529
7km	50%	50000	4	184	4711773	563107	4085957	2379852
7km	50%	50000	4	283	5655746	648195	4952054	3254074
7km	50%	50000	4	204	4107282	519954	3547207	2173829
7km	50%	50000	4	308	4105374	516821	3548329	1925986
7km	50%	50000	4	266	4467586	505343	3887610	2224929
7km	50%	50000	4	338	4345165	517377	3784827	2141607
7km	50%	50000	4	288	3888435	455525	3390666	2080389
7km	50%	50000	4	314	4384703	536787	3778253	2104366
7km	50%	50000	4	312	5311209	600935	4665152	2655109
7km	50%	50000	4	242	3348130	392622	2931030	2060576
7km	50%	50000	4	300	5183654	623675	4489032	2832443
7km	50%	50000	4	211	4144177	492928	3620514	1904210
7km	50%	50000	4	290	5912402	630854	5216819	2997176
7km	50%	50000	4	243	5443521	602032	4790730	2691833
7km	50%	50000	4	226	3667536	430577	3202986	1980768
7km	50%	50000	4	267	4467451	556023	3865842	2407739
7km	50%	50000	4	230	4691186	601229	4021942	2654261
7km	50%	50000	4	329	4513115	543340	3919286	2412760
7km	50%	50000	4	254	5036971	609297	4374676	2881397
7km	50%	50000	4	211	4011332	486308	3453196	2322907
7km	50%	50000	4	278	4622829	505728	4057633	2379342
7km	50%	50000	4	225	4548944	578330	3904779	2665593
7km	50%	50000	4	279	4372051	498853	3826920	2205266
7km	50%	50000	4	233	4443943	498473	3907535	2077659
7km	50%	50000	4	356	5961979	618469	5290254	3024328
7km	50%	50000	4	294	6024739	666716	5291127	3143090
7km	50%	50000	4	174	3457412	431749	2954442	1944363
7km	50%	50000	4	265	4610833	555182	4011448	2446598
7km	50%	50000	4	348	6657440	683639	5911870	3325221
7km	50%	50000	4	251	4329017	519190	3767264	2109159
7km	50%	50000	4	284	3820793	517335	3272560	2094925
7km	50%	50000	4	339	3471928	421726	3000727	2081384
7km	50%	50000	4	247	3908123	471622	3385745	1993063
7km	50%	50000	4	268	4055714	449462	3553558	2235933
7km	50%	50000	4	274	5588335	646651	4865969	2633600
7km	50%	50000	4	323	5110340	581077	4482796	3087026
7km	50%	50000	4	334	5095140	607599	4429525	3238068
7km	50%	50000	4	390	4118734	485186	3583068	2100975
7km	50%	50000	4	238	4407744	505432	3860916	2375861
7km	50%	50000	4	249	5595016	639584	4911159	2962365
7km	50%	50000	4	303	4097089	493683	3556338	2089940
7km	50%	50000	4	246	4759915	569006	4134100	2587589
7km	50%	50000	4	289	5571071	633783	4883150	2898628
7km	50%	50000	4	300	5515111	574087	4905033	2930385
7km	50%	50000	4	251	4258046	493176	3710711	2057438
7km	50%	50000	4	266	4286695	517496	3692879	2229461
7km	50%	50000	4	224	4252349	507834	3662694	2335731
7km	50%	50000	4	274	4903283	580846	4276434	2544262
7km	50%	50000	4	287	5196232	527353	4625435	2661856
7km	50%	50000	4	263	4783833	557584	4184485	2299864
7km	50%	50000	4	293	4098474	480179	3552755	2220283
7km	50%	50000	4	308	4128670	487081	3554160	2194884
7km	50%	50000	4	293	5357263	668202	4638375	2860683
7km	50%	50000	4	260	4508075	533618	3905231	2161129
7km	50%	50000	4	255	4636915	522071	4078263	2453242
7km	50%	50000	4	395	6206986	652615	5479759	3247684
7km	50%	50000	4	344	5687399	576493	5044503	2738502
7km	50%	50000	4	243	3930528	496733	3398146	2022129
7km	50%	50000	4	279	4208277	464870	3672304	2293419
7km	50%	50000	4	227	5056386	547858	4471527	2428459
7km	50%	50000	4	273	4291450	502595	3760849	2271166
7km	50%	50000	4	264	3657606	454071	3148940	2109093
7km	50%	50000	4	320	5741820	580803	5103909	2699259
7km	50%	50000	4	329	3876068	494731	3332814	2065783
7km	50%	50000	4	264	4074333	494452	3539174	2188252
7km	50%	50000	4	348	4512420	552849	3923053	2295336
7km	50%	50000	4	417	6837237	740683	5999107	3562090
7km	50%	50000	4	244	6086168	611417	5390940	3013083
7km	50%	50000	4	271	5822205	618755	5162762	2714643
7km	50%	50000	4	303	5188358	597543	4527946	2932507
7km	50%	50000	4	221	4140082	514307	3596923	2215834
7km	50%	50000	4	287	5649230	619815	4955564	3024601
7km	50%	50000	4	412	6120926	625839	5436553	3080753
7km	50%	50000	4	274	3707702	455806	3227633	1900271
7km	50%	50000	4	208	4067891	487034	3521588	2021082
7km	50%	50000	4	210	4808128	592678	4159403	2382994
7km	50%	50000	4	294	4061410	498916	3506512	2032560
7km	50%	50000	4	319	4935602	591865	4281905	2424263
7km	50%	50000	4	321	4853866	607421	4179596	2867342
7km	50%	50000	4	398	4914212	568861	4282583	2736367
7km	50%	50000	4	269	4425718	527521	3839482	2277133
7km	50%	50000	4	217	4638619	580687	4011543	2470675
7km	50%	50000	4	290	5740817	675863	5000434	3091562
7km	50%	50000	4	292	4316912	507269	3770916	2375139
7km	50%	50000	4	382	5729321	609293	5038141	3090667
7km	50%	50000	4	289	4979983	573488	4361376	2776448
7km	50%	50000	4	234	4305735	493090	3768707	2259466
7km	50%	50000	4	278	5389303	539990	4765338	2605946
7km	50%	50000	4	266	3703461	477793	3186261	2232633
7km	50%	50000	4	294	7061250	725775	6267924	3460450
7km	50%	50000	4	201	4939639	550401	4336075	2422516
7km	50%	50000	4	260	4321463	502126	3781474	2231544
7km	50%	50000	4	302	5154509	569908	4546244	2849555
7km	50%	50000	4	214	4692227	551446	4076054	2454153
7km	50%	50000	4	298	3388788	436245	2928965	1833996
7km	50%	50000	4	327	4086063	503790	3536083	2334665
7km	50%	50000	4	239	3629078	450164	3136254	2176232
7km	50%	50000	4	378	5561525	573394	4926948	2828568
7km	50%	50000	4	312	4755876	589850	4130619	2593053
7km	50%	50000	4	304	4515717	539236	3907996	2268514
7km	50%	50000	4	261	4570960	575932	3935580	2886314
7km	50%	50000	4	280	4215925	487374	3657293	2149893
7km	50%	50000	4	249	4452503	555789	3843900	2385835
7km	50%	50000	4	252	4179509	472693	3647250	2469585
7km	50%	50000	4	344	4954081	557558	4357573	2617217
7km	50%	50000	4	203	4608771	540616	3957452	2189552
7km	50%	50000	4	203	4850384	574695	4237454	2536469
7km	50%	50000	4	296	4555713	547449	3951164	2460690
7km	50%	50000	4	367	4554383	521680	3958968	2263802
7km	50%	50000	4	271	6266408	638501	5573607	3051212
7km	50%	50000	4	357	4089942	480352	3537324	2142656
7km	50%	50000	4	359	4372050	529235	3802306	2362305
7km	50%	50000	4	252	3956700	505023	3403611	2472542
7km	50%	50000	4	395	4975979	610763	4309683	2463622
7km	50%	50000	4	249	4165512	496796	3616425	2025911
7km	50%	50000	4	210	3219450	406930	2778336	1991143
7km	50%	50000	4	319	5310783	670731	4570963	3277683
7km	50%	50000	4	211	4801288	593965	4157111	2547785
7km	50%	50000	4	296	5112608	567732	4492999	2960164
7km	50%	50000	4	275	4329672	509212	3774367	2110325
7km	50%	50000	4	239	4141956	528143	3577310	2099917
7km	50%	50000	4	233	4069040	515194	3502959	2313813
7km	50%	50000	4	337	5508929	610711	4843853	2999940
7km	50%	50000	4	221	3528559	440580	3031716	1864302
7km	50%	50000	4	275	3915311	497492	3381790	2360318
7km	50%	50000	4	242	4336045	482705	3808462	2276375
7km	50%	50000	4	317	3794724	466456	3284780	1816186
7km	50%	50000	4	308	4335313	492597	3789409	2679836
7km	50%	50000	4	363	5248421	636258	4565230	2819833
7km	50%	50000	4	400	4461712	532308	3879939	2694976
7km	50%	50000	4	289	4567699	564623	3948859	2551301
7km	50%	50000	4	355	5074654	593909	4443280	2855312
7km	50%	50000	4	316	4800497	527266	4224130	2735425
7km	50%	50000	4	306	4667503	569847	4061991	2378016
7km	50%	50000	4	286	3877904	480053	3350633	2195964
7km	50%	50000	4	286	5382772	592463	4711129	3104978
7km	50%	50000	4	301	5242948	653393	4513307	2906744
7km	50%	50000	4	267	6608673	652843	5892987	3097744
7km	50%	50000	4	321	5066445	604119	4381932	2672682
7km	50%	50000	4	270	5847613	635383	5154205	3192002
7km	50%	50000	4	416	5174038	616091	4485149	2850878
7km	50%	50000	4	283	5238035	567482	4606353	2782706
7km	50%	50000	4	211	4154724	448358	3660973	2095040
7km	50%	50000	4	266	4053050	482068	3526887	2114537
7km	50%	50000	4	320	4766203	499147	4219898	2693860
7km	50%	50000	4	364	3900877	477867	3380153	2384535
7km	50%	50000	4	486	5504716	540287	4911842	2636301
7km	50%	50000	4	345	5224386	549799	4623372	2585144
7km	50%	50000	4	211	5773881	613626	5099655	2837641
7km	50%	50000	4	269	4112951	503567	3561362	2204605
7km	50%	50000	4	377	5606688	643952	4920319	2754837
7km	50%	50000	4	287	4532187	534831	3945129	2724454
7km	50%	50000	4	278	5270906	618984	4598611	2721622
7km	50%	50000	4	289	4094711	499563	3528077	2295415
7km	50%	50000	4	185	3694065	422097	3243582	1946782
7km	50%	50000	4	249	4737078	572060	4108017	2741020
7km	50%	50000	4	276	3724320	456569	3226027	1958488
7km	50%	50000	4	340	4741482	608273	4086347	2505278
7km	50%	50000	4	252	4064719	510534	3509448	2182924
7km	50%	50000	4	353	4764097	544661	4183845	2793206
7km	50%	50000	4	317	5348739	653056	4628620	2918863
7km	50%	50000	4	264	5645604	594754	5003282	2710073
7km	50%	50000	4	365	6303496	705084	5548671	3473575
7km	50%	50000	4	276	5508494	635122	4823213	2715355
7km	50%	50000	4	359	6225703	660861	5507323	3109087
7km	50%	50000	4	210	4555736	554862	3956551	2208462
7km	50%	50000	4	295	5916530	650540	5213057	3141157
7km	50%	50000	4	239	4675970	537089	4095039	2194631
7km	50%	50000	4	232	4093100	516084	3523315	2232199
7km	50%	50000	4	291	5076312	563477	4464112	2478570
7km	50%	50000	4	297	4689644	521267	4124681	2596457
7km	50%	50000	4	295	3318525	415518	2871794	2105540
7km	50%	50000	4	327	4965469	649941	4283362	2662508
7km	50%	50000	4	237	4933782	575539	4264454	2619269
7km	50%	50000	4	246	5024495	565270	4415291	2523792
7km	50%	50000	4	235	5508640	598381	4871458	2508881
7km	50%	50000	4	217	4563505	552110	3959842	2302040
7km	50%	50000	4	233	4092291	493200	3551096	2313966
7km	50%	50000	4	342	4582813	543869	3967820	2806813
7km	50%	50000	4	231	4818831	545073	4228875	2373041
7km	50%	50000	4	247	4557077	487422	4026031	2589557
7km	50%	50000	4	387	5860259	594618	5207620	3095331
7km	50%	50000	4	322	5447519	589689	4797909	2500294
7km	50%	50000	4	318	6072518	638234	5366009	3220709
7km	50%	50000	4	280	4931926	535821	4350166	2465388
7km	50%	50000	4	269	3712068	449438	3219565	2026110
7km	50%	50000	4	230	4982741	585755	4320572	2652578
7km	50%	50000	4	236	4008983	466567	3482651	2039781
7km	50%	50000	4	254	4951332	566199	4337547	2767612
7km	50%	50000	4	309	4220942	483106	3683116	2187333
7km	50%	50000	4	311	4785042	509853	4198523	2599080
7km	50%	50000	4	237	4439738	535124	3851884	2243871
7km	50%	50000	4	279	5101548	595082	4467030	2676203
7km	50%	50000	4	362	3777984	481454	3254760	2336985
7km	50%	50000	4	373	4320965	469263	3802845	2538599
7km	50%	50000	4	412	5919072	620810	5244120	2900292
7km	50%	50000	4	217	3579293	458869	3094766	1946022
7km	50%	50000	4	250	4529718	554961	3925915	2476653
7km	50%	50000	4	336	5424583	629247	4708021	3128846
7km	50%	50000	4	280	4179467	477499	3658164	2205254
7km	50%	50000	4	281	4510947	565727	3888916	2402174
7km	50%	50000	4	354	3756147	449542	3267685	2367041
7km	50%	50000	4	172	4435328	497761	3857365	2155255
7km	50%	50000	4	271	4112565	527363	3510909	2698718
7km	50%	50000	4	296	4716796	548507	4111028	2828381
7km	50%	50000	4	411	6051154	592406	5404158	2690569
7km	50%	50000	4	259	4875582	573066	4273204	2860647
7km	50%	50000	4	315	5072539	634727	4383494	2884289
7km	50%	50000	4	210	4703987	508105	4145424	2230377
7km	50%	50000	4	337	5092192	653165	4359861	2729935
7km	50%	50000	4	478	5914791	674611	5155595	3072524
7km	50%	50000	4	344	4209185	501561	3665739	2173350
7km	50%	50000	4	343	4858116	542878	4247374	2393120
7km	50%	50000	4	425	5290351	648598	4562152	2893496
7km	50%	50000	4	297	4104788	484886	3578077	2178218
7km	50%	50000	4	260	5175573	540421	4581192	2847476
7km	50%	50000	4	265	5723245	656807	5013864	2718423
7km	50%	50000	4	202	4497210	532105	3898369	2487466
7km	50%	50000	4	241	4134208	502851	3592233	2244636
7km	50%	50000	4	345	5297028	682460	4566736	2808204
7km	50%	50000	4	195	5174726	623885	4512505	2590444
7km	50%	50000	4	249	5237830	634274	4540381	2980124
7km	50%	50000	4	258	5736825	631197	5068737	2739873
7km	50%	50000	4	311	6563355	677366	5806350	3006437
7km	50%	50000	4	216	3507253	457963	3024899	2298765
7km	50%	50000	4	237	4592786	524343	4025485	2468277
7km	50%	50000	4	374	4589370	548186	4008130	2647401
7km	50%	50000	4	334	4607019	589207	3970980	2726333
7km	50%	50000	4	294	4198156	519843	3650550	2328930
7km	50%	50000	4	201	4054338	505952	3504289	2161724
7km	50%	50000	4	217	4345159	547122	3761115	2196930
7km	50%	50000	4	253	6324841	677292	5576069	3039958
7km	50%	50000	4	278	5343435	622612	4666362	2905827
7km	50%	50000	4	242	3839102	471471	3309070	2236993
7km	50%	50000	4	257	4930786	534158	4355690	2503264
7km	50%	50000	4	283	4559619	541653	3974931	2382668
7km	50%	50000	4	335	5044661	557327	4439168	2441584
7km	50%	50000	4	293	5370981	589331	4695797	2672589
7km	50%	50000	4	272	4575188	509682	4026778	2365584
7km	50%	50000	4	302	4825380	548186	4241941	2505838
7km	50%	50000	4	254	6045428	653042	5341086	3142616
7km	50%	50000	4	278	6066163	607540	5429414	2995948
7km	50%	50000	4	243	4893647	579794	4214506	2550884
7km	50%	50000	4	455	4899491	617112	4241586	2770785
7km	50%	50000	4	268	5127270	619687	4455477	2647449
7km	50%	50000	4	366	5087588	623434	4404737	2659889
7km	50%	50000	4	241	3853124	442766	3372149	1804349
7km	50%	50000	4	243	4902686	582451	4272679	2391168
7km	50%	50000	4	207	3629309	462365	3119844	2301406
7km	50%	50000	4	286	5587834	655647	4874263	3473254
7km	50%	50000	4	470	6801019	689142	6051661	3316775
7km	50%	50000	4	255	5188788	583462	4548628	2877068
7km	50%	50000	4	408	6083058	604783	5422089	3031140
7km	50%	50000	4	269	5235935	612945	4570646	2925567
7km	50%	50000	4	315	4078647	520575	3530326	2283518
7km	50%	50000	4	369	5438658	571941	4819245	2894738
7km	50%	50000	4	249	5996954	650576	5288571	3086670
7km	50%	50000	4	352	4726326	546134	4135302	2325165
7km	50%	50000	4	275	4489775	535295	3897413	2492187
7km	50%	50000	4	207	3823791	534944	3247107	2308624
7km	50%	50000	4	279	3898970	467920	3382113	2018189
7km	50%	50000	4	244	3970326	524343	3410157	2121083
7km	50%	50000	4	308	4567081	528215	3986613	2479094
7km	50%	50000	4	280	4205265	496559	3651827	2193588
7km	50%	50000	4	228	4487422	520510	3932573	2117999
7km	50%	50000	4	233	4003197	491694	3465850	2076081
7km	50%	50000	4	234	4491382	558554	3883638	2380248
7km	50%	50000	4	295	4593619	532892	4014481	2200055
7km	50%	50000	4	340	5065837	571315	4442645	2905148
7km	50%	50000	4	251	3712683	426816	3235017	2051277
7km	50%	50000	4	234	3843322	479751	3302658	1998161
7km	50%	50000	4	384	5819407	567775	5191004	2995354
7km	50%	50000	4	360	6199646	628278	5498754	3081421
7km	50%	50000	4	319	5026782	608604	4369046	2561942
7km	50%	50000	4	304	4480384	555264	3833870	2513266
7km	50%	50000	4	259	4570437	513489	4026800	2571842
7km	50%	50000	4	299	6044090	647267	5308120	3311784
7km	50%	50000	4	266	4383555	553121	3792082	2319091
7km	50%	50000	4	269	4842242	558378	4239244	2463439
7km	50%	50000	4	288	4486491	556244	3896584	2373256
7km	50%	50000	4	351	5364264	645100	4630678	3147201
7km	50%	50000	4	310	3986415	514052	3432124	2214985
7km	50%	50000	4	323	4983294	639590	4282193	2837116
7km	50%	50000	4	266	3911177	488543	3367150	2065084
7km	50%	50000	4	300	4748370	547788	4128853	2275014
7km	50%	50000	4	281	4775708	592068	4144708	2364763
7km	50%	50000	4	267	4608469	542070	4033963	2580366
7km	50%	50000	4	323	5015931	531377	4420620	2612786
7km	50%	50000	4	270	4851410	586026	4202188	2638585
7km	50%	50000	4	256	5216947	583096	4550403	2595743
7km	50%	50000	4	224	4542791	568168	3934278	2364000
7km	50%	50000	4	243	4745529	535924	4148082	2302228
7km	50%	50000	4	573	5899227	632528	5214726	3183125
7km	50%	50000	4	369	5673285	571395	5035341	2934117
7km	50%	50000	4	233	3923329	479685	3378820	1986947
7km	50%	50000	4	315	4890951	568337	4284123	2515418
7km	50%	50000	4	278	4281463	471758	3766189	2318604
7km	50%	50000	4	247	4247575	537754	3657196	2585165
7km	50%	50000	4	288	4891734	592643	4227754	2521472
7km	50%	50000	4	207	4847887	534372	4238516	2467618
7km	50%	50000	4	435	5605791	603875	4947628	2916861
7km	50%	50000	4	458	4121296	512276	3557186	2643752
7km	50%	50000	4	250	5875200	718190	5106442	2892879
7km	50%	50000	4	263	3711191	480054	3185657	1942588
7km	50%	50000	4	318	3526686	439611	3047660	1935826
7km	50%	50000	4	237	4944709	585273	4327365	2421172
7km	50%	50000	4	393	4947312	602174	4276776	2860645
7km	50%	50000	4	391	6045101	598972	5407887	3016294
7km	50%	50000	4	259	3795505	489553	3269315	2226194
7km	50%	50000	4	291	3987164	495892	3451048	2044110
7km	50%	50000	4	309	4082146	498797	3546419	2121116
7km	50%	50000	4	280	4135277	496851	3591277	2272890
7km	50%	50000	4	208	4154915	495022	3638110	2274306
7km	50%	50000	4	288	4100540	479228	3562291	2280667
7km	50%	50000	4	268	4320132	549551	3713847	2387622
7km	50%	50000	4	315	5573460	563759	4970182	2599280
7km	50%	50000	4	288	5375892	575897	4750367	2549331
7km	50%	50000	4	334	5192957	625791	4526377	2545813
7km	50%	50000	4	221	4494940	548819	3903027	2399397
7km	50%	50000	4	362	5758189	625948	5074811	3083016
7km	50%	50000	4	303	5088028	550517	4490307	2764486
7km	50%	50000	4	279	4934494	594952	4290122	2616026
7km	50%	50000	4	273	4694284	591702	4054598	2306449
7km	50%	50000	4	215	4335401	521011	3775045	2294212
7km	50%	50000	4	274	4334876	528163	3744613	2414324
7km	50%	50000	4	215	5164856	565298	4548354	2612329
7km	50%	50000	4	351	5109411	552706	4515250	2617114
7km	50%	50000	4	411	3846182	444057	3366504	2194764
7km	50%	50000	4	274	4975160	636697	4296895	2663822
7km	50%	50000	4	269	4437478	493330	3896029	2537420
7km	50%	50000	4	231	4115770	519284	3548925	2124065
7km	50%	50000	4	284	5322697	617192	4653444	2636728
7km	50%	50000	4	352	4789010	539855	4207971	2392457
7km	50%	50000	4	239	5267445	561037	4641607	2684745
7km	50%	50000	4	223	3565715	434330	3065596	2092338
7km	50%	50000	4	343	6209521	647505	5500878	2981969
7km	50%	50000	4	205	4883781	548301	4283842	2211528
7km	50%	50000	4	336	5200314	597648	4550647	2783853
7km	50%	50000	4	366	4529017	554206	3933423	2484699
7km	50%	50000	4	310	5627959	626855	4947911	3017623
7km	50%	50000	4	215	4951948	617405	4291083	2226856
7km	50%	50000	4	260	5321255	611754	4637556	2858269
7km	50%	50000	4	275	4415182	530615	3825680	2528030
7km	50%	50000	4	303	3495161	444858	3029912	2002512
7km	50%	50000	4	284	5085192	555901	4470813	2803783
7km	50%	50000	4	485	5857064	652986	5144206	3166925
7km	50%	50000	4	226	3614184	442957	3123705	1973012
7km	50%	50000	4	212	5128229	600941	4491749	2501270
7km	50%	50000	4	247	4552279	541364	3964498	2844416
7km	50%	50000	4	250	4127645	497457	3589709	2125308
7km	50%	50000	4	348	4903083	589996	4271133	2740845
7km	50%	50000	4	260	4940113	599766	4264419	2620200
7km	50%	50000	4	229	4696645	563461	4093177	2632472
7km	50%	50000	4	270	4924800	552244	4318085	2777068
7km	50%	50000	4	303	5207927	578530	4584303	2618156
7km	50%	50000	4	380	5280712	640072	4548675	3177815
7km	50%	50000	4	229	4295629	512779	3719424	2352728
7km	50%	50000	4	245	4545106	535251	3960948	2332546
7km	50%	50000	4	328	5307799	602835	4638168	2427130
7km	50%	50000	4	360	6103754	667298	5368821	2927485
7km	50%	50000	4	366	4036753	499962	3492237	2272132
7km	50%	50000	4	291	4550333	535827	3972512	2071540
7km	50%	50000	4	281	4832103	550471	4221808	2643297
7km	50%	50000	4	314	5547816	671416	4826833	2810037
7km	50%	50000	4	262	4894823	546769	4294459	2560624
7km	50%	50000	4	201	4822524	548157	4232332	2215781
7km	50%	50000	4	255	4542099	525243	3948873	2906412
7km	50%	50000	4	219	3879378	497318	3336789	1952465
7km	50%	50000	4	227	4564445	572267	3935307	2155330
7km	50%	50000	4	274	4817629	567170	4203876	2480108
7km	50%	50000	4	331	5819355	627288	5138157	3288664
7km	50%	50000	4	264	4997293	549320	4409305	2623940
7km	50%	50000	4	352	4646127	547542	4053767	2651763
7km	50%	50000	4	377	6112181	690390	5360353	3155586
7km	50%	50000	4	445	5413854	622602	4734177	2979185
7km	50%	50000	4	291	4711188	565093	4097014	2298470
7km	50%	50000	4	303	5031821	610326	4363442	2547416
7km	50%	50000	4	331	5201452	539715	4577649	2470994
7km	50%	50000	4	251	4560890	544537	3977642	2102510
7km	50%	50000	4	239	5977231	633158	5290805	2986861
7km	50%	50000	4	271	3673077	453901	3168987	1986395
7km	50%	50000	4	306	4360117	577347	3735450	2387748
7km	50%	50000	4	353	4971923	566797	4350187	2455367
7km	50%	50000	4	242	5099450	552796	4480937	2758514
7km	50%	50000	4	274	4844656	497064	4294208	2373853
7km	50%	50000	4	317	5809312	628775	5134256	3032899
7km	50%	50000	4	267	4820232	569242	4197142	2536277
7km	50%	50000	4	284	4482629	535054	3898561	2268418
7km	50%	50000	4	238	3990847	463640	3482750	2142449
7km	50%	50000	4	246	4822196	520232	4260637	2572573
7km	50%	50000	4	256	4339376	512017	3773232	2130818
7km	50%	50000	4	373	5363359	629293	4683575	2983026
7km	50%	50000	4	227	4199457	494960	3659464	2229859
7km	50%	50000	4	229	4243178	494275	3692029	2297336
7km	50%	50000	4	297	5555168	610820	4895327	2685995
7km	50%	50000	4	346	5606898	625923	4902229	2961234
7km	50%	50000	4	255	4422912	563576	3818471	2745556
7km	50%	50000	4	205	4429944	516810	3860890	2273689
7km	50%	50000	4	237	4619882	600791	3972599	2588108
7km	50%	50000	4	224	3875331	484029	3373491	2211538
7km	50%	50000	4	242	5197622	541163	4618137	2622023
7km	50%	50000	4	209	4735845	593588	4071098	2479173
7km	50%	50000	4	243	4811434	539503	4231677	2532538
7km	50%	50000	4	270	4521453	546990	3926763	2212882
7km	50%	50000	4	268	3983155	460021	3490998	2235362
7km	50%	50000	4	254	5113000	593260	4464386	2733788
7km	50%	50000	4	307	4860159	554429	4233212	2366920
7km	50%	50000	4	258	4012337	508020	3476680	2336597
7km	50%	50000	4	255	4253361	491533	3696148	2219683
7km	50%	50000	4	451	6207107	641738	5504565	3148266
7km	50%	50000	4	300	4687202	523938	4107209	2304868
7km	50%	50000	4	302	4205549	493879	3664913	2078332
7km	50%	50000	4	232	5168980	601341	4522146	2612518
7km	50%	50000	4	279	4440631	543706	3841670	2381970
7km	50%	50000	4	423	5438376	625502	4757237	3073313
7km	50%	50000	4	206	4553911	527683	3966289	2236991
7km	50%	50000	4	364	4733886	591209	4100376	2480625
7km	50%	50000	4	294	5074572	590516	4440017	2722508
7km	50%	50000	4	423	5750777	587939	5123574	2909963
7km	50%	50000	4	282	4147739	506389	3597280	2085288
7km	50%	50000	4	293	4025731	489247	3499253	2427060
7km	50%	50000	4	231	3564861	449186	3086089	1837787
7km	50%	50000	4	306	4535063	555732	3933583	2468084
7km	50%	50000	4	404	5827313	613329	5153745	2807840
7km	50%	50000	4	306	5044298	556461	4408091	2708292
7km	50%	50000	4	302	4839977	560463	4209732	2441003
7km	50%	50000	4	378	4448219	522465	3877272	2273229
7km	50%	50000	4	386	5705989	622059	5030298	2792563
7km	50%	50000	4	265	4631901	510436	4077248	2431576
7km	50%	50000	4	303	4645219	504694	4104454	2255017
7km	50%	50000	4	233	4863170	578752	4248168	2402944
7km	50%	50000	4	192	3660901	485028	3144171	1981499
7km	50%	50000	4	227	4230341	518245	3636232	2485661
7km	50%	50000	4	258	4187070	531060	3617058	2469125
7km	50%	50000	4	183	3311475	417780	2859367	1764297
7km	50%	50000	4	223	4659063	550507	4053953	2651340
7km	50%	50000	4	259	4096276	525011	3537184	2303852
7km	50%	50000	4	390	4362944	507421	3790405	2212160
7km	50%	50000	4	376	6418030	703637	5669344	3406295
7km	50%	50000	4	218	4262220	522090	3700666	2090011
7km	50%	50000	4	242	4059117	477950	3518705	2584230
7km	50%	50000	4	214	4494501	522981	3938500	2269136
7km	50%	50000	4	205	4960479	542808	4376589	2809326
7km	50%	50000	4	415	4920605	548832	4331529	2558803
7km	50%	50000	4	236	4465264	499442	3919246	2095817
7km	50%	50000	4	257	4121255	497495	3545183	1970702
7km	50%	50000	4	204	4047123	493295	3484144	2185281
7km	50%	50000	4	299	5178538	571561	4557419	2556188
7km	50%	50000	4	327	5880742	641322	5162301	2973033
7km	50%	50000	4	349	5228084	618614	4572479	3126339
7km	50%	50000	4	298	4281447	494585	3734025	2193676
7km	50%	50000	4	294	5765634	631417	5055654	2799647
7km	50%	50000	4	314	5812064	630247	5093056	3326096
7km	50%	50000	4	395	5563816	587471	4925864	2870271
7km	50%	50000	4	228	4270399	495436	3738195	2617827
7km	50%	50000	4	209	4268649	586060	3621127	2636355
7km	50%	50000	4	224	4230922	479920	3702393	2250309
7km	50%	50000	4	219	3718126	439761	3241814	2042358
7km	50%	50000	4	500	4365455	536803	3767755	2362547
7km	50%	50000	4	245	5414232	639875	4731989	2507225
7km	50%	50000	4	287	5265607	667139	4544976	2927540
7km	50%	50000	4	254	4183153	520610	3611770	2186254
7km	50%	50000	4	242	4962787	589095	4307873	2713842
7km	50%	50000	4	241	5327803	582075	4704239	2876478
7km	50%	50000	4	277	4524956	545596	3922303	2164518
7km	50%	50000	4	347	4205399	492719	3675040	2093655
7km	50%	50000	4	339	6218628	679821	5483015	3043285
7km	50%	50000	4	285	4219464	524410	3641297	2436629
7km	50%	50000	4	293	5022253	581753	4395564	2519397
7km	50%	50000	4	291	5748684	646210	5056774	3376180
7km	50%	50000	4	352	6354097	629197	5682727	3280660
7km	50%	50000	4	231	4862824	560627	4271325	2291307
7km	50%	50000	4	243	4802439	550972	4200171	2203328
7km	50%	50000	4	269	4382540	532365	3793356	2222301
7km	50%	50000	4	255	3766072	467758	3264212	2053875
7km	50%	50000	4	395	4116396	509765	3572933	2468206
7km	50%	50000	4	480	5523897	557791	4923275	2741639
7km	50%	50000	4	307	4633548	502030	4086902	2201921
7km	50%	50000	4	247	5491167	615337	4813499	2709169
7km	50%	50000	4	299	5060509	561289	4439274	2698672
7km	50%	50000	4	275	4676224	574830	4029093	2478961
7km	50%	50000	4	330	4687728	529837	4121763	2493906
7km	50%	50000	4	396	4901562	597425	4256919	2559906
7km	50%	50000	4	368	5200790	520115	4622915	2468829
7km	50%	50000	4	250	4078090	471409	3560417	2047162
7km	50%	50000	4	419	5237745	534199	4638756	2705825
7km	50%	50000	4	216	5090198	568918	4465279	2807905
7km	50%	50000	4	299	3903098	470523	3394918	2104359
7km	50%	50000	4	177	4749644	551654	4147267	2381493
7km	50%	50000	4	268	4562429	580064	3937344	2352110
7km	50%	50000	4	450	5351787	582332	4730853	2700067
7km	50%	50000	4	350	4647628	540072	4062254	2653144
7km	50%	50000	4	260	4418237	551212	3828448	2274861
7km	50%	50000	4	233	4341318	533591	3758552	2367419
7km	50%	50000	4	302	4658538	580686	4029838	2174480
7km	50%	50000	4	463	5891255	604288	5237901	2999778
7km	50%	50000	4	310	5532745	631267	4846703	3257148
7km	50%	50000	4	262	4546701	553977	3950198	2214921
7km	50%	50000	4	211	4303424	502344	3755709	2207250
7km	50%	50000	4	280	4074520	480399	3533649	2045918
7km	50%	50000	4	216	4700180	576384	4055114	2207726
7km	50%	50000	4	261	4390556	551757	3799915	2353339
7km	50%	50000	4	428	4697070	556350	4078306	2408387
7km	50%	50000	4	325	6477607	637821	5764424	2845286
7km	50%	50000	4	347	6504657	661532	5793280	3314056
7km	50%	50000	4	305	5113261	607832	4446623	2760132
7km	50%	50000	4	276	5222783	574807	4608214	2578790
7km	50%	50000	4	384	4792797	589036	4156109	2620674
7km	50%	50000	4	265	3297778	427058	2842699	1919152
7km	50%	50000	4	357	4804780	544878	4196905	2279855
7km	50%	50000	4	225	4986045	602023	4336603	2649767
7km	50%	50000	4	381	4735406	559219	4129604	2541832
7km	50%	50000	4	276	5186973	615931	4490921	3074690
7km	50%	50000	4	214	4679647	549146	4082246	2464256
7km	50%	50000	4	468	6213043	645945	5511452	2956750
7km	50%	50000	4	272	5308453	541678	4720478	2598089
7km	50%	50000	4	243	5089792	581814	4439310	2523721
7km	50%	50000	4	325	5994057	633062	5315643	2964016
7km	50%	50000	4	261	5319283	606216	4647950	2530854
7km	50%	50000	4	280	4830395	532208	4258458	2347727
7km	50%	50000	4	209	4370899	508504	3817906	2306588
7km	50%	50000	4	472	4013821	473207	3501809	1941959
7km	50%	50000	4	308	4976621	525740	4376084	2937316
7km	50%	50000	4	273	4112050	489566	3591720	2262358
7km	50%	50000	4	493	4757663	541671	4130609	2517112
7km	50%	50000	4	365	4034267	526525	3462810	2249330
7km	50%	50000	4	304	4886858	586656	4240966	2385321
7km	50%	50000	4	286	6008349	682567	5264241	3301062
7km	50%	50000	4	337	4406575	521368	3851368	2316917
7km	50%	50000	4	316	4515597	469805	3977852	2387013
7km	50%	50000	4	323	4679482	572341	4065117	2598237
7km	50%	50000	4	363	4929596	526873	4350059	2731576
7km	50%	50000	4	246	4468604	532025	3895687	2277662
7km	50%	50000	4	330	5391866	626389	4692235	2788504
7km	50%	50000	4	252	3973008	491817	3416776	2161126
7km	50%	50000	4	322	4468683	560416	3856227	2380993
7km	50%	50000	4	201	4814021	538959	4235018	2194881
7km	50%	50000	4	234	4656348	540695	4052590	2403242
7km	50%	50000	4	261	3901042	472331	3386910	2077567
7km	50%	50000	4	277	4680286	585594	4056840	2578067
7km	50%	50000	4	231	4145651	507005	3615529	2155859
7km	50%	50000	4	363	5443307	621813	4767690	2986765
7km	50%	50000	4	554	5133472	572143	4491318	2762835
7km	50%	50000	4	202	4539269	513422	3975479	2624910
7km	50%	50000	4	267	6115409	700756	5347160	3528218
7km	50%	50000	4	232	4258803	508808	3708742	2158199
7km	50%	50000	4	377	3731969	457608	3248657	1900497
7km	50%	50000	4	314	5138938	630891	4457229	2519172
7km	50%	50000	4	238	4678415	514178	4118145	2489984
7km	50%	50000	4	211	3998394	456799	3500298	2093500
7km	50%	50000	4	395	5140219	603095	4485354	2803140
7km	50%	50000	4	210	4056265	520759	3496113	2461714
7km	50%	50000	4	307	4628761	582180	4002172	2302835
7km	50%	50000	4	231	4575134	571668	3938718	2797847
7km	50%	50000	4	280	3959042	468366	3446075	2334727
7km	50%	50000	4	345	4967465	563537	4348245	2540197
7km	50%	50000	4	337	5009497	614425	4342105	2461340
7km	50%	50000	4	231	4931832	549344	4325209	2376247
7km	50%	50000	4	227	4426879	585271	3783190	2599177
7km	50%	50000	4	289	4137838	502099	3583291	2235115
7km	50%	50000	4	247	4286758	520906	3705020	2278903
7km	50%	50000	4	271	5720392	596797	5063905	2844864
7km	50%	50000	4	247	4718209	570348	4102568	2547670
7km	50%	50000	4	223	5524050	619084	4863380	2675508
7km	50%	50000	4	273	4084063	511356	3521467	2274085
7km	50%	50000	4	265	4376519	535266	3802179	2566298
7km	50%	50000	4	197	4563126	548149	3951635	2233256
7km	50%	50000	4	226	4420232	532319	3850585	2118060
7km	50%	50000	4	319	5544771	582253	4907168	3099983
7km	50%	50000	4	277	4158113	505780	3604758	2297079
7km	50%	50000	4	224	4600285	537966	4032313	2454505
7km	50%	50000	4	325	6280501	658146	5556940	3464504
7km	50%	50000	4	298	4709859	574726	4074086	2701798
7km	50%	50000	4	332	5169593	598728	4510922	2637657
7km	50%	50000	4	365	4447494	476141	3937320	2189224
7km	50%	50000	4	427	6116938	656410	5366415	3235864
7km	50%	50000	4	287	4846815	543378	4260524	2588199
7km	50%	50000	4	259	5213221	588807	4578988	2575044
7km	50%	50000	4	426	4350661	528452	3768417	2323402
7km	50%	50000	4	244	5994597	614567	5324722	2793236
7km	50%	50000	4	276	4240610	532638	3637720	2431711
7km	50%	50000	4	314	5174763	596716	4504737	2522892
7km	50%	50000	4	242	4243045	538794	3637021	2271622
7km	50%	50000	4	228	5309448	583036	4680257	2518443
7km	50%	50000	4	350	5448827	587851	4810447	3136355
7km	50%	50000	4	248	5363659	592346	4719223	2729394
7km	50%	50000	4	207	4281542	527151	3707318	2122903
7km	50%	50000	4	304	4468568	508516	3896474	2517071
7km	50%	50000	4	384	5679698	607161	5029677	3111139
7km	50%	50000	4	306	4379042	547659	3770796	2259293
7km	50%	50000	4	272	5380128	582032	4753395	2629924
7km	50%	50000	4	287	4091383	494669	3559742	2330748
7km	50%	50000	4	337	5009688	596915	4372908	2389954
7km	50%	50000	4	272	4482308	571046	3848784	2485160
7km	50%	50000	4	255	4519871	490756	3991331	2455060
7km	50%	50000	4	237	4260313	519489	3696215	2593604
7km	50%	50000	4	287	4347825	535067	3770412	2094204
7km	50%	50000	4	284	4274261	506989	3727431	2233974
7km	50%	50000	4	319	4980800	563679	4370795	2846275
7km	50%	50000	4	324	3968256	465482	3475994	2088660
7km	50%	50000	4	248	4569784	565780	3944307	2615427
7km	50%	50000	4	348	4942104	621970	4259587	2828085
7km	50%	50000	4	316	4870863	601510	4232267	2429592
7km	50%	50000	4	487	4193519	516751	3634798	2098846
7km	50%	50000	4	413	4183250	504368	3629376	2239853
7km	50%	50000	4	249	4349127	545428	3749315	2448431
7km	50%	50000	4	332	5827380	588377	5165807	2779937
7km	50%	50000	4	321	5489632	599564	4848308	2808435
7km	50%	50000	4	305	5218647	636879	4523037	2535103
7km	50%	50000	4	298	5482764	593051	4811024	2961984
7km	50%	50000	4	255	3880495	469209	3375089	2086570
7km	50%	50000	4	394	4482047	569586	3862977	2743764
7km	50%	50000	4	321	3587475	470922	3096178	2012561
7km	50%	50000	4	213	3676096	438132	3194892	1988596
7km	50%	50000	4	259	5393056	554339	4775351	2570303
7km	50%	50000	4	256	4992523	556433	4372842	2503043
7km	50%	50000	4	311	4681517	504872	4124511	2337927
7km	50%	50000	4	211	4758272	557520	4153937	2186113
7km	50%	50000	4	283	4717199	563435	4105824	2353556
7km	50%	50000	4	311	5199556	560545	4582809	3084758
7km	50%	50000	4	257	4441350	507873	3867287	2196046
7km	50%	50000	4	221	5059212	616448	4381633	2519714
7km	50%	50000	4	412	4217272	526191	3657574	2234722
7km	50%	50000	4	217	4591294	585067	3960676	2270412
7km	50%	50000	4	295	4589517	532764	3993738	2414064
7km	50%	50000	4	221	3801001	478967	3230752	2152256
7km	50%	50000	4	329	4369263	497520	3824542	2233129
7km	50%	50000	4	274	4383847	542786	3798560	2343247
7km	50%	50000	4	275	4197164	541224	3610820	2429734
7km	50%	50000	4	237	5013972	596737	4369429	2680271
7km	50%	50000	4	331	4450403	551004	3841505	2183598
7km	50%	50000	4	298	4459960	553604	3826712	2293248
7km	50%	50000	4	269	4321823	553636	3722877	2378109
7km	50%	50000	4	176	4132222	499646	3595636	1980064
7km	50%	50000	4	272	4647669	518794	4090240	2385002
7km	50%	50000	4	268	4203124	468858	3699335	2220234
7km	50%	50000	4	243	4337386	493152	3777077	2107210
7km	50%	50000	4	245	4305126	521367	3730331	2146827
7km	50%	50000	4	258	4689056	576012	4047512	2455830
7km	50%	50000	4	250	5050004	549834	4425376	2462252
7km	50%	50000	4	256	5135056	645477	4431730	2684215
7km	50%	50000	4	208	3904514	478005	3383190	2057298
7km	50%	50000	4	396	6073685	625625	5386243	3251866
7km	50%	50000	4	262	3864705	473702	3357216	2051533
7km	50%	50000	4	286	4142080	506937	3597999	2449086
7km	50%	50000	4	294	5040458	551834	4437437	2659757
7km	50%	50000	4	232	4151225	506917	3602813	2392102
7km	50%	50000	4	362	5429287	582955	4796599	2723529
7km	50%	50000	4	230	4195139	527989	3613135	2201805
7km	50%	50000	4	241	5682529	587251	5040718	2775747
7km	50%	50000	4	427	4703041	478477	4167228	2376823
7km	50%	50000	4	297	5582746	574692	4958629	2571414
7km	50%	50000	4	231	4132402	522816	3529968	2008162
7km	50%	50000	4	256	5491614	561799	4893281	2712790
7km	50%	50000	4	318	5241621	576080	4616615	2831878
7km	50%	50000	4	265	4050933	498027	3500385	2279380
7km	50%	50000	4	293	5372464	603923	4721994	2711017
7km	50%	50000	4	286	4626397	573016	4011501	2490484
7km	50%	50000	4	218	4771523	527997	4197960	2525468
7km	50%	50000	4	330	4296541	520108	3711121	2241034
7km	50%	50000	4	454	5551590	593546	4911436	2892743
7km	50%	50000	4	229	4631819	522475	4073014	2504018
7km	50%	50000	4	261	4222373	502784	3640499	2324405
7km	50%	50000	4	300	3725833	447518	3227089	1999033
7km	50%	50000	4	270	4412636	519852	3825599	2316299
7km	50%	50000	4	413	5648989	619640	4987798	2975670
7km	50%	50000	4	328	4703943	556673	4049301	2667394
7km	50%	50000	4	283	4636913	545613	4042192	2355033
7km	50%	50000	4	298	5727331	621787	5050867	3163046
7km	50%	50000	4	227	4637377	561226	4025646	2652699
7km	50%	50000	4	285	5090611	601397	4413891	2719788
7km	50%	50000	4	241	4276666	533792	3680369	2844378
7km	50%	50000	4	311	6594924	719187	5822413	3038799
7km	50%	50000	4	334	4584318	565587	3979325	2186923
7km	50%	50000	4	326	5201236	556971	4591278	2806974
7km	50%	50000	4	285	3778915	451376	3292538	2228564
7km	50%	50000	4	298	4125657	492791	3581558	2192077
7km	50%	50000	4	263	4517102	549820	3913905	2239223
7km	50%	50000	4	269	5303489	616229	4632861	2692327
7km	50%	50000	4	277	4175663	532766	3600938	2310887
7km	50%	50000	4	268	5756955	637792	5041917	2918825
7km	50%	50000	4	404	4288775	515678	3735581	2313895
7km	50%	50000	4	288	4239186	491217	3702593	2173593
7km	50%	50000	4	262	5629669	569107	5017040	2568901
7km	50%	50000	4	304	6409176	722508	5639256	3222180
7km	50%	50000	4	310	5190563	563078	4555776	2741196
7km	50%	50000	4	263	4690993	538765	4084110	2545689
7km	50%	50000	4	277	5188794	565583	4560576	2577545
7km	50%	50000	4	211	4663940	540559	4077763	2418159
7km	50%	50000	4	183	3922692	477415	3415004	2218270
7km	50%	50000	4	187	4508299	569136	3899486	2581900
7km	50%	50000	4	200	4574092	509473	4003278	2259048
7km	50%	50000	4	232	3504974	443738	3034721	1988289
7km	50%	50000	4	304	4982804	575728	4337682	2742049
7km	50%	50000	4	237	4661510	525241	4084517	2830805
7km	50%	50000	4	321	5223825	619424	4539091	2648094
7km	50%	50000	4	368	4328476	522707	3747482	2193010
7km	50%	50000	4	213	4844365	595986	4185273	2765103
7km	50%	50000	4	228	5441969	598270	4763487	3059010
7km	50%	50000	4	218	4253311	476068	3747283	2016916
7km	50%	50000	4	353	4119340	486804	3575888	2250076
7km	50%	50000	4	199	3237762	414670	2792457	1816481
7km	50%	50000	4	298	5218831	537700	4605558	2801634
7km	50%	50000	4	345	5388697	567522	4762781	2618092
7km	50%	50000	4	353	5161167	571269	4516361	2541239
7km	50%	50000	4	221	4616557	563919	4004411	2433998
7km	50%	50000	4	309	4303828	500811	3758438	2187973
7km	50%	50000	4	336	4818788	545730	4232137	2493647
7km	50%	50000	4	241	5010590	585328	4374974	2650425
7km	50%	50000	4	219	5120430	609573	4459852	3089043
7km	50%	50000	4	369	5428088	607852	4769222	2962654
7km	50%	50000	4	259	6192553	646466	5492445	2945973
7km	50%	50000	4	194	4232312	500461	3679100	2188180
7km	50%	50000	4	278	4373992	523887	3786480	2382954
7km	50%	50000	4	249	5293019	572031	4659888	2440322
7km	50%	50000	4	254	4889711	566099	4267433	2588114
7km	50%	50000	4	228	4009658	473612	3464654	2130411
7km	50%	50000	4	204	4408169	548718	3812470	2297491
7km	50%	50000	4	195	3234845	428682	2789517	1763715
7km	50%	50000	4	335	5505839	616006	4843301	2882627
7km	50%	50000	4	259	4713239	556028	4097234	2232436
7km	50%	50000	4	272	5389217	589378	4759918	2845253
7km	50%	50000	4	331	4056779	508782	3500471	2295295
7km	50%	50000	4	279	5041213	640462	4342865	2940536
7km	50%	50000	4	230	4442135	523730	3876151	2235524
7km	50%	50000	4	332	6367359	675780	5632199	3191095
7km	50%	50000	4	413	6071792	672355	5343282	3342023
7km	50%	50000	4	337	4854300	579127	4207395	2367945
7km	50%	50000	4	290	3841617	460030	3345137	1909869
7km	50%	50000	4	322	5062330	627966	4387745	2969523
7km	50%	50000	4	478	4697624	591504	4049370	2305970
7km	50%	50000	4	262	6242739	657451	5531532	3004759
7km	50%	50000	4	192	4320864	505130	3758523	2292319
7km	50%	50000	4	275	4286094	519694	3710363	2240122
7km	50%	50000	4	337	5739849	606823	5097363	2653308
7km	50%	50000	4	358	5392909	586673	4757185	2924436
7km	50%	50000	4	285	4935356	568128	4321823	2730640
7km	50%	50000	4	224	4132042	514850	3575654	2266635
7km	50%	50000	4	273	6852951	711754	6087282	3142462
7km	50%	50000	4	267	4530951	566108	3912241	2383138
7km	50%	50000	4	257	5477010	564645	4833961	2531274
7km	50%	50000	4	283	4640705	599543	3977768	2545737
7km	50%	50000	4	341	6119421	614826	5455058	3044760
7km	50%	50000	4	345	4584071	560265	3974419	2302485
7km	50%	50000	4	266	5734139	571979	5081748	3056715
7km	50%	50000	4	255	4362658	521024	3807543	2383446
7km	50%	50000	4	314	5334295	560780	4727385	2698702
7km	50%	50000	4	283	5662972	582724	5036662	2748275
7km	50%	50000	4	276	4435269	522425	3870987	2433568
7km	50%	50000	4	323	5891084	638243	5182787	2983635
7km	50%	50000	4	316	5121442	573637	4492568	2802572
7km	50%	50000	4	239	4603740	555704	3968209	2455306
7km	50%	50000	4	335	4094590	525941	3531617	2147565
7km	50%	50000	4	269	4890506	566301	4276922	2683811
7km	50%	50000	4	499	5203340	579674	4565054	2798912
7km	50%	50000	4	245	4291137	520004	3724081	2340819
7km	50%	50000	4	296	3887996	498103	3340730	2479509
7km	50%	50000	4	256	4851093	588618	4232159	2857956
7km	50%	50000	4	220	4153693	504568	3615989	2098366
7km	50%	50000	4	348	5624904	578010	4998931	2716624
7km	50%	50000	4	387	4256940	508683	3712261	2305862
7km	50%	50000	4	341	6043732	625237	5346111	2894885
7km	50%	50000	4	328	4623910	585421	3993447	2620877
7km	50%	50000	4	262	5041380	515047	4475878	2689841
7km	50%	50000	4	305	5503974	647979	4801975	3031093
7km	50%	50000	4	246	4355689	529736	3776374	2455071
7km	50%	50000	4	430	5143691	602684	4486050	2688463
7km	50%	50000	4	276	5495931	593252	4835301	2998869
7km	50%	50000	4	363	4486250	541617	3883762	2265140
7km	50%	50000	4	295	4828678	569924	4214025	2442987
7km	50%	50000	4	297	5454167	558428	4825115	2577143
7km	50%	50000	4	207	4351840	483504	3798405	2291015
7km	50%	50000	4	330	4840684	581879	4182432	2685888
7km	50%	50000	4	209	3826153	472049	3309084	2006198
7km	50%	50000	4	339	4567012	544844	3965067	2138061
7km	50%	50000	4	380	4702101	568565	4065204	2570730
7km	50%	50000	4	242	4219804	536795	3633030	2456211
7km	50%	50000	4	303	4411580	564458	3794173	2258585
7km	50%	50000	4	214	4633819	526482	4062571	2489356
7km	50%	50000	4	276	4571518	550042	3954408	2338166
7km	50%	50000	4	232	3869756	482663	3365196	1964462
7km	50%	50000	4	235	4113059	487887	3578752	2058139
7km	50%	50000	4	263	3835626	456303	3329673	2122620
7km	50%	50000	4	281	4272819	478594	3743417	2250965
7km	50%	50000	4	170	4149277	496269	3590808	2075668
7km	50%	50000	4	269	4898006	572854	4218452	3151360
7km	50%	50000	4	240	3516067	438403	3038290	1886428
7km	50%	50000	4	312	4866307	581332	4214822	2621806
7km	50%	50000	4	278	5319844	603207	4659886	2827696
7km	50%	50000	4	443	5867133	626029	5203142	2923269
7km	50%	50000	4	357	6347545	653632	5621302	3325314
7km	50%	50000	4	420	4379110	549581	3782578	2196295
7km	50%	50000	4	528	5925790	638849	5216540	3240005
7km	50%	50000	4	225	5282180	570441	4664632	3014174
7km	50%	50000	4	359	4170242	527645	3598790	2245534
7km	50%	50000	4	217	4035098	478487	3516631	2140062
7km	50%	50000	4	259	4697700	551736	4082138	2542851
7km	50%	50000	4	436	4629750	556259	4037486	2497909
7km	50%	50000	4	280	4169801	523327	3588812	2295238
7km	50%	50000	4	276	5435225	595014	4788703	2819901
7km	50%	50000	4	221	4558439	537080	3975439	2102182
7km	50%	50000	4	298	6046434	632967	5348693	2724587
7km	50%	50000	4	253	5667150	622633	4991187	3058731
7km	50%	50000	4	282	4221744	489582	3690912	2007625
7km	50%	50000	4	321	4629262	526080	4057877	2344485
7km	50%	50000	4	233	5564797	608090	4903798	2893666
7km	50%	50000	4	245	4672656	516669	4093623	2436397
7km	50%	50000	4	240	4125090	498696	3576840	2346680
7km	50%	50000	4	268	4956488	597750	4271723	2697780
7km	50%	50000	4	296	3735410	469218	3231483	2142689
7km	50%	50000	4	338	5901992	597693	5246769	2887531
7km	50%	50000	4	336	3678554	455089	3176851	1762326
7km	50%	50000	4	304	4847092	565328	4236652	2568348
7km	50%	50000	4	233	4820585	573333	4199185	2174040
7km	50%	50000	4	246	4045886	497880	3515715	2107633
7km	50%	50000	4	294	4021004	482470	3501495	1989740
7km	50%	50000	4	388	5549201	567744	4900012	2734277
7km	50%	50000	4	350	4131776	478507	3606048	2289603
7km	50%	50000	4	274	5119655	596049	4470791	2870401
7km	50%	50000	4	276	5657338	646531	4908281	3080808
7km	50%	50000	4	260	4598849	541441	3990460	2546812
7km	50%	50000	4	408	6165390	668499	5440450	3212805
7km	50%	50000	4	319	4888677	584734	4272529	2457747
7km	50%	50000	4	377	4573429	574828	3954064	2470106
7km	50%	50000	4	211	4270732	559203	3655496	2645696
7km	50%	50000	4	260	4687694	549155	4092427	2442561
7km	50%	50000	4	310	4262203	508081	3699535	2293815
7km	50%	50000	4	235	4999909	580755	4346816	2668257
7km	50%	50000	4	265	4596639	539992	4021309	2127795
7km	50%	50000	4	437	5556318	618139	4892951	2965337
7km	50%	50000	4	238	5575793	629006	4884470	3034735
7km	50%	50000	4	239	3561839	437748	3085971	1899534
7km	50%	50000	4	231	4944119	555446	4336257	2536226
7km	50%	50000	4	254	4993672	560155	4381813	2249325
7km	50%	50000	4	210	4768639	532910	4193584	2379652
7km	50%	50000	4	237	5378844	563331	4771185	2570249
7km	50%	50000	4	246	4810448	579578	4193992	2268686
7km	50%	50000	4	282	4636370	517396	4062845	2295799
7km	50%	50000	4	260	3399163	453239	2921880	1977747
7km	50%	50000	4	273	3546513	436264	3070786	1917454
7km	50%	50000	4	292	5107049	565941	4469715	2481471
7km	50%	50000	4	313	6002317	677757	5209554	3522702
7km	50%	50000	4	279	4930950	567282	4311040	2682310
7km	50%	50000	4	269	4260113	536914	3669044	2430241
7km	50%	50000	4	326	4953491	593116	4316747	2456237
7km	50%	50000	4	451	5860263	598955	5207652	3027538
7km	50%	50000	4	300	4916060	619223	4225518	2873123
7km	50%	50000	4	240	5752721	589339	5099139	2632571
7km	50%	50000	4	213	4101352	483527	3556391	2179484
7km	50%	50000	4	268	4208385	502427	3638442	2278401
7km	50%	50000	4	335	5417203	617676	4724959	2914456
7km	50%	50000	4	268	6086850	653600	5370453	3170254
7km	50%	50000	4	376	4671686	554517	4062119	2743843
7km	50%	50000	4	250	5317791	583266	4656717	2773301
7km	50%	50000	4	311	3803551	448225	3276863	2135317
7km	50%	50000	4	438	4724503	564499	4109638	2680728
7km	50%	50000	4	285	4382347	483796	3860105	2177717
7km	50%	50000	4	300	4336659	513930	3751537	2162818
7km	50%	50000	4	241	4708182	488205	4166335	2385678
7km	50%	50000	4	263	5458647	609246	4744028	3052754
7km	50%	50000	4	305	4930343	512283	4369603	2462906
7km	50%	50000	4	283	6063016	677467	5323474	3078186
7km	50%	50000	4	278	4313580	528869	3733974	2195889
7km	50%	50000	4	276	4137501	496181	3590542	2315124
7km	50%	50000	4	376	4731419	526245	4149638	2896718
7km	50%	50000	4	345	5196320	578971	4547372	2845978
7km	50%	50000	4	274	5122612	597673	4456902	2590161
7km	50%	50000	4	373	5359132	611921	4705213	2809685
7km	50%	50000	4	314	3504025	421238	3048853	2022337
7km	50%	50000	4	388	3919017	459136	3416033	2015926
7km	50%	50000	4	233	5097086	542580	4520247	2628716
7km	50%	50000	4	286	4013880	492331	3487918	2071442
7km	50%	50000	4	255	4014346	468306	3480615	2186702
7km	50%	50000	4	337	5467541	605660	4808451	2842662
7km	50%	50000	4	317	4393091	524916	3819599	2403141
7km	50%	50000	4	302	4967647	554649	4355876	2688052
7km	50%	50000	4	256	5006570	612381	4351083	2682008
7km	50%	50000	4	206	4255528	534319	3666422	2514544
7km	50%	50000	4	301	4520167	575610	3908539	2562257
7km	50%	50000	4	347	5433179	625157	4762461	2925754
7km	50%	50000	4	196	4480957	561098	3885234	2432717
7km	50%	50000	4	227	4160680	530183	3581240	2166065
7km	50%	50000	4	349	4826175	545941	4215189	2608851
7km	50%	50000	4	235	4367675	521968	3799147	2352782
7km	50%	50000	4	457	4183618	472431	3672791	2217796
7km	50%	50000	4	340	4671921	514786	4100866	2771896
7km	50%	50000	4	242	3774587	467904	3259869	2094566
7km	50%	50000	4	239	4936241	545988	4348591	2471421
7km	50%	50000	4	318	4519371	525660	3955678	2401033
7km	50%	50000	4	262	4622864	484260	4085637	2422282
7km	50%	50000	4	244	4013112	464601	3521079	1863228
7km	50%	50000	4	268	4705317	561165	4108301	2307960
7km	50%	50000	4	269	4144380	495153	3605683	2087848
7km	50%	50000	4	387	5696329	603783	5039588	2878643
7km	50%	50000	4	286	3533096	452831	3041109	2241050
7km	50%	50000	4	336	4915693	594046	4258810	2884853
7km	50%	50000	4	300	4556006	535487	3929787	2768629
7km	50%	50000	4	317	4444780	478727	3939449	2350704
7km	50%	50000	4	293	6272010	683121	5528810	3159963
7km	50%	50000	4	204	5818265	637403	5119330	3216596
7km	50%	50000	4	351	4524844	539286	3919728	2499996
7km	50%	50000	4	241	3839560	465107	3329063	2051208
7km	50%	50000	4	249	5795692	634855	5091856	3406646
7km	50%	50000	4	276	4078840	499427	3528678	2481854
7km	50%	50000	4	261	6159693	685297	5414923	3018034
7km	50%	50000	4	258	5072424	600858	4416610	2591925
7km	50%	50000	4	346	5766031	676296	5019307	3136927
7km	50%	50000	4	355	5030036	580016	4395442	2387796
7km	50%	50000	4	187	4352858	515223	3782683	2197075
7km	50%	50000	4	212	3889413	467391	3378196	1971970
7km	50%	50000	4	267	4340196	510461	3756102	2213435
7km	50%	50000	4	302	4022376	466610	3508042	2082388
7km	50%	50000	4	206	4695318	518504	4127359	2443416
7km	50%	50000	4	261	4341102	528235	3753965	2243718
7km	50%	50000	4	368	5528403	568635	4919426	2797200
7km	50%	50000	4	276	4197242	482032	3672438	2105939
7km	50%	50000	4	257	6131521	610899	5458786	2975498
7km	50%	50000	4	268	4803006	584962	4166900	2844856
7km	50%	50000	4	275	3701162	457231	3182823	1966511
7km	50%	50000	4	343	4504620	561784	3891290	2647176
7km	50%	50000	4	237	4728199	586941	4108664	2742860
7km	50%	50000	4	343	5166307	565443	4548175	2664396
7km	50%	50000	4	246	4192448	507064	3632170	2427318
7km	50%	50000	4	314	4709650	576029	4083688	2410675
7km	50%	50000	4	408	4451250	553137	3854122	2531133
7km	50%	50000	4	293	5158619	567681	4548256	2892328
7km	50%	50000	4	462	6664521	714554	5877380	3313995
7km	50%	50000	4	323	3749570	486456	3211308	2333293
7km	50%	50000	4	301	4440783	527354	3873869	2275803
7km	50%	50000	4	369	5140681	554726	4550166	2817470
7km	50%	50000	4	364	5301592	619193	4619117	3055042
7km	50%	50000	4	366	4235726	469132	3704402	2348509
7km	50%	50000	4	260	4465623	513792	3891758	2066793
7km	50%	50000	4	265	4192760	504362	3632244	2502600
7km	50%	50000	4	316	6232062	632723	5526262	2935678
7km	50%	50000	4	376	5798978	638750	5091716	3294575
7km	50%	50000	4	338	4315410	549512	3724028	2128511
7km	50%	50000	4	262	5190748	629162	4487126	2987478
7km	50%	50000	4	201	4570582	587280	3935110	2518715
7km	50%	50000	4	293	5090963	560521	4472670	2706760
7km	50%	50000	4	277	5634100	598761	4962780	2926780
7km	50%	50000	4	314	5065334	539008	4465016	2777812
7km	50%	50000	4	308	3914946	457334	3415206	2397495
7km	50%	50000	4	248	4383218	541408	3800374	2301244
7km	50%	50000	4	243	5401192	641104	4700423	2853834
7km	50%	50000	4	220	3851152	459974	3346149	1963318
7km	50%	50000	4	247	5306268	623992	4617401	3055199
7km	50%	50000	4	262	5105868	532074	4517407	2918136
7km	50%	50000	4	394	5294702	553221	4682712	2828471
7km	50%	50000	4	302	4263720	478691	3733477	2187292
7km	50%	50000	4	216	4186744	479097	3654511	2098871
7km	50%	50000	4	241	4959942	564003	4337263	2664918
7km	50%	50000	4	267	5843252	673944	5112091	3447019
7km	50%	50000	4	286	4288303	546261	3703178	2363116
7km	50%	50000	4	278	4776236	545726	4193083	2589409
7km	50%	50000	4	231	4938177	591879	4293486	2525219
7km	50%	50000	4	227	5228551	620172	4546439	2635512
7km	50%	50000	4	456	5258242	624629	4563000	2959811
7km	50%	50000	4	288	5030823	593706	4398802	2251693
7km	50%	50000	4	269	5611454	589774	4972146	3070866
7km	50%	50000	4	246	3764318	482154	3225079	1965613
7km	50%	50000	4	268	5306734	616770	4643722	3115548
7km	50%	50000	4	304	4404862	524201	3801154	2616580
7km	50%	50000	4	368	6992159	774826	6150178	3697481
7km	50%	50000	4	282	5096939	559795	4494871	2664794
7km	50%	50000	4	317	4770804	593327	4099253	2672620
7km	50%	50000	4	276	6930627	731546	6130948	3268734
7km	50%	50000	4	329	4753406	594296	4107371	2407383
7km	50%	50000	4	279	4690853	558656	4086698	2292423
7km	50%	50000	4	301	4693528	541626	4110002	2292068
7km	50%	50000	4	230	4550302	531475	3970206	2523205
7km	50%	50000	4	306	4495320	504046	3927938	2169930
7km	50%	50000	4	359	5167824	620751	4490503	2805687
7km	50%	50000	4	343	4822139	503233	4276060	2359559
7km	50%	50000	4	291	4644071	573525	4024019	2541923
7km	50%	50000	4	223	4435213	513527	3867717	2296244
7km	50%	50000	4	245	4481174	523058	3910787	2381076
7km	50%	50000	4	240	4697611	525246	4117441	2677287
7km	50%	50000	4	274	4861818	626203	4181458	2661196
7km	50%	50000	4	328	4506230	538732	3921066	2586825
7km	50%	50000	4	274	4622011	545716	4004902	2615994
7km	50%	50000	4	405	5714080	608852	5046492	2925904
7km	50%	50000	4	470	4606670	554639	3997893	2237172
7km	50%	50000	4	309	5455493	676985	4701106	2794811
7km	50%	50000	4	296	5495407	608299	4823310	2963941
7km	50%	50000	4	254	4552359	547423	3946545	2248462
7km	50%	50000	4	244	4697353	571668	4064785	2283056
7km	50%	50000	4	237	4368680	519746	3807256	2247698
7km	50%	50000	4	299	4162196	496134	3591523	2119690
7km	50%	50000	4	261	4837870	618123	4159256	2668056
7km	50%	50000	4	306	5301351	680129	4555221	2996560
7km	50%	50000	4	226	4475668	541862	3856988	2379366
7km	50%	50000	4	206	4124205	501827	3580634	2209186
7km	50%	50000	4	311	4164561	497014	3622541	2352507
7km	50%	50000	4	413	6441240	678573	5698239	3504826
7km	50%	50000	4	301	4631434	606796	3982802	2687515
7km	50%	50000	4	246	4133780	505306	3572458	2609157
7km	50%	50000	4	312	5912726	648015	5210469	2936199
7km	50%	50000	4	258	4722217	585720	4093218	2530439
7km	50%	50000	4	371	4738886	546532	4156107	2429182
7km	50%	50000	4	435	4113817	552399	3504917	2697517
7km	50%	50000	4	286	4476510	587483	3838689	2345597
7km	50%	50000	4	219	3872621	463275	3375135	2071605
7km	50%	50000	4	255	4844362	601228	4179596	2432862
7km	50%	50000	4	231	4552303	569542	3938555	2596737
7km	50%	50000	4	227	4694312	563265	4075310	2529293
7km	50%	50000	4	291	4099335	466383	3593934	2458832
7km	50%	50000	4	265	4375344	464471	3854184	2185001
7km	50%	50000	4	259	5411831	632186	4736192	2550990
7km	50%	50000	4	254	5350615	558780	4713920	3056737
7km	50%	50000	4	362	4695587	567170	4072726	2929568
7km	50%	50000	4	283	3361510	430598	2901946	1985170
7km	50%	50000	4	214	4855645	578092	4229758	2304384
7km	50%	50000	4	216	4281095	537116	3706623	2379334
7km	50%	50000	4	298	4773257	594159	4124912	2689842
7km	50%	50000	4	248	4523074	539472	3949709	2194062
7km	50%	50000	4	314	5888314	660559	5179136	3164620
7km	50%	50000	4	273	4637772	590557	3983156	2435746
7km	50%	50000	4	315	6139447	647819	5412645	2924019
7km	50%	50000	4	291	5895321	668120	5191979	2858181
7km	50%	50000	4	271	4944057	644789	4242300	2751085
7km	50%	50000	4	221	5630547	619707	4959075	2852425
7km	50%	50000	4	274	4236314	503620	3683157	2098555
7km	50%	50000	4	344	5665605	627737	4966309	2950279
7km	50%	50000	4	263	4050946	494064	3492415	2287341
7km	50%	50000	4	241	4491765	528155	3917062	2316523
7km	50%	50000	4	239	3964307	489927	3415554	2005823
7km	50%	50000	4	367	4812532	522169	4226834	2484234
7km	50%	50000	4	282	4032389	494940	3495245	2042394
7km	50%	50000	4	275	5513641	564057	4883768	2747976
7km	50%	50000	4	287	6316600	665057	5574728	2980094
7km	50%	50000	4	238	5231210	619563	4529491	2919578
7km	50%	50000	4	209	4115071	464380	3604149	2409548
7km	50%	50000	4	358	5980887	605226	5306444	3063039
7km	50%	50000	4	267	3921463	486389	3364553	2226223
7km	50%	50000	4	248	4191880	528236	3619767	2285479
7km	50%	50000	4	317	5265289	633933	4570170	3048514
7km	50%	50000	4	395	6467578	689333	5714703	3214669
7km	50%	50000	4	251	4358146	523528	3784736	2206093
7km	50%	50000	4	326	4076396	518514	3508588	2237784
7km	50%	50000	4	203	4671977	558393	4071551	2364990
7km	50%	50000	4	251	4299014	502016	3744465	2291277
7km	50%	50000	4	329	5845847	628446	5160295	2914051
7km	50%	50000	4	232	4449897	532019	3871876	2352673
7km	50%	50000	4	387	4864853	584443	4221994	2367099
7km	50%	50000	4	287	4141891	502255	3598810	2471033
7km	50%	50000	4	375	3730967	446143	3250076	2030880
7km	50%	50000	4	289	4710413	570389	4060703	2404862
7km	50%	50000	4	337	4829307	538821	4227592	2749041
7km	50%	50000	4	232	3748781	449533	3248426	1927027
7km	50%	50000	4	358	3804573	495329	3268574	2600172
7km	50%	50000	4	269	4242026	474705	3731525	2351024
7km	50%	50000	4	222	5739936	595571	5072453	2829080
7km	50%	50000	4	281	4039929	499110	3470429	2192667
7km	50%	50000	4	246	5149148	584631	4520855	2551523
7km	50%	50000	4	192	3883545	473182	3362303	1882139
7km	50%	50000	4	345	5293091	550743	4685060	2808287
7km	50%	50000	4	228	4384737	533006	3801026	2374010
7km	50%	50000	4	335	6087499	619604	5410795	2952779
7km	50%	50000	4	298	4883281	585502	4249063	2577248
7km	50%	50000	4	350	4763236	529945	4186325	2292816
7km	50%	50000	4	245	4579262	533735	3997543	2735992
7km	50%	50000	4	230	4372502	505015	3805731	2323012
7km	50%	50000	4	282	5166953	627292	4451340	2795615
7km	50%	50000	4	287	3944575	480449	3410690	2111625
7km	50%	50000	4	443	4653974	581532	4027601	2462320
7km	50%	50000	4	287	4703148	539176	4122941	2431328
7km	50%	50000	4	256	4942969	570345	4328893	3024736
7km	50%	50000	4	295	6257169	669794	5530527	3115385
7km	50%	50000	4	299	4549024	566923	3947631	2225942
7km	50%	50000	4	248	4777895	604621	4106849	2585074
7km	50%	50000	4	308	3810836	471962	3288716	2000849
7km	50%	50000	4	233	4851368	609754	4195487	2593074
7km	50%	50000	4	268	4371769	533880	3796882	2377087
7km	50%	50000	4	291	5461994	567044	4835025	2536163
7km	50%	50000	4	441	5906405	604589	5237559	3126115
7km	50%	50000	4	265	5572283	617119	4901279	2966386
7km	50%	50000	4	391	5793222	688492	5038248	3163937
7km	50%	50000	4	273	5111646	624056	4417497	2641660
7km	50%	50000	4	272	4571681	545139	3970179	2185807
7km	50%	50000	4	323	5196416	609757	4534762	2676339
7km	50%	50000	4	223	4851984	575276	4236263	2939972
7km	50%	50000	4	221	4036795	477884	3518349	1964851
7km	50%	50000	4	364	4935397	583902	4312159	2367252
7km	50%	50000	4	277	4808995	561470	4157375	2673537
7km	50%	50000	4	284	6106573	673836	5368366	3357682
7km	50%	50000	4	239	4853327	501029	4310226	2351431
7km	50%	50000	4	349	3973242	513611	3425250	2023497
7km	50%	50000	4	314	4036790	485203	3504646	2457469
7km	50%	50000	4	239	4237794	521536	3681336	2225497
7km	50%	50000	4	286	4917012	578584	4291280	2854411
7km	50%	50000	4	359	5789881	654513	5067044	3008168
7km	50%	50000	4	353	3850980	495537	3315131	2110514
7km	50%	50000	4	266	4841667	574495	4230303	2637331
7km	50%	50000	4	342	5983468	660832	5262865	2879677
7km	50%	50000	4	336	4103133	491187	3573903	2163140
7km	50%	50000	4	259	5460911	633276	4773987	2818372
7km	50%	50000	4	312	4784289	537631	4184753	2782724
7km	50%	50000	4	219	5243385	611519	4583575	2483878
7km	50%	50000	4	267	4247437	542401	3668013	2228742
7km	50%	50000	4	378	4643133	544690	4060151	2413950
7km	50%	50000	4	236	4370153	532450	3782828	2426409
7km	50%	50000	4	272	4665546	571703	4042461	2176153
7km	50%	50000	4	363	5240986	651590	4555525	2931336
7km	50%	50000	4	315	6174595	635775	5475307	3227471
7km	50%	50000	4	329	4216108	531158	3638841	2233736
7km	50%	50000	4	324	5043339	598894	4375627	2595095
7km	50%	50000	4	265	4195576	494973	3656400	2438250
7km	50%	50000	4	280	4513027	510001	3962382	2453357
7km	50%	50000	4	277	5122277	624080	4432332	2691540
7km	50%	50000	4	307	5232078	646419	4528692	3294843
7km	50%	50000	4	272	6167207	660111	5450102	3400874
7km	50%	50000	4	253	3921041	458978	3426632	2044280
7km	50%	50000	4	213	3260436	416196	2804096	1993240
7km	50%	50000	4	391	3962127	470771	3435441	2489685
7km	50%	50000	4	273	4113272	487105	3578737	2208127
7km	50%	50000	4	234	5237787	656005	4519631	2539972
7km	50%	50000	4	281	3925995	472013	3381809	2397712
7km	50%	50000	4	241	5104464	574138	4487618	2596555
7km	50%	50000	4	248	4188982	523531	3635812	2081583
7km	50%	50000	4	331	4593737	572789	3972510	2587147
7km	50%	50000	4	221	3847773	495417	3304815	2120034
7km	50%	50000	4	315	4809198	563663	4172379	2528061
7km	50%	50000	4	203	5077059	575763	4464994	2748764
7km	50%	50000	4	379	4566713	586299	3899215	2461078
7km	50%	50000	4	343	5708722	652396	5000600	2890358
7km	50%	50000	4	242	4430641	539419	3845297	2226270
7km	50%	50000	4	347	5045566	562887	4431161	2585812
7km	50%	50000	4	251	4187314	520702	3625884	2265594
7km	50%	50000	4	216	4035494	509079	3472589	2190745
7km	50%	50000	4	204	3981877	528677	3399386	2360094
7km	50%	50000	4	209	4228778	481777	3723334	2460858
7km	50%	50000	4	298	4533838	586939	3894671	2427799
7km	50%	50000	4	348	5637044	609268	4976382	2891521
7km	50%	50000	4	202	4050684	503411	3489547	2211399
7km	50%	50000	4	342	4909794	610650	4260723	2629461
[truncated: 1 more rows]
