# Supplementary material for: Quantifying the Value of Perfect Information in Emergency Vaccination Campaigns
Source: PLoS Comput Biol. 2017 Feb 16;13(2):e1005318. doi: 10.1371/journal.pcbi.1005318 (PMC5312803; doi:10.1371/journal.pcbi.1005318)
Supplement: S1 Data — (ZIP) [file pcbi.1005318.s013.zip › Data/7km vaccination/data9.txt]

vacc_radius	efficacy	capacity	delay	outbreak_duration	livestock_culled	cattle_culled	sheep_culled	vaccinations
7km	50%	50000	6	315	4893060	580116	4262034	2316951
7km	50%	50000	6	222	4332974	474271	3824639	2277529
7km	50%	50000	6	355	4813215	596672	4161693	2450867
7km	50%	50000	6	271	6077123	637240	5388288	3257750
7km	50%	50000	6	259	4689675	566531	4062488	2527310
7km	50%	50000	6	250	5480535	630484	4794617	2890019
7km	50%	50000	6	282	4472572	543379	3872000	2376002
7km	50%	50000	6	291	3907889	486984	3379969	2141287
7km	50%	50000	6	299	5034966	629828	4355874	2791212
7km	50%	50000	6	280	4385828	488140	3856993	2577340
7km	50%	50000	6	351	5827308	635346	5122207	2788085
7km	50%	50000	6	257	4833458	587098	4195361	2489744
7km	50%	50000	6	269	4276780	527183	3658252	2264152
7km	50%	50000	6	238	4841350	551534	4231861	3061367
7km	50%	50000	6	378	5777159	662648	5068954	3263568
7km	50%	50000	6	353	5119712	652988	4384711	2727885
7km	50%	50000	6	291	3721795	417819	3266101	2150818
7km	50%	50000	6	229	4878931	531297	4293698	2568515
7km	50%	50000	6	284	5068172	532582	4474898	2830711
7km	50%	50000	6	321	4105443	519703	3528877	2147012
7km	50%	50000	6	288	5406856	592247	4764254	2849702
7km	50%	50000	6	300	4527824	573023	3915713	2517703
7km	50%	50000	6	228	5151280	542390	4542580	2689596
7km	50%	50000	6	292	4351769	512716	3791128	2223070
7km	50%	50000	6	245	3810569	465555	3296905	1938475
7km	50%	50000	6	242	5010063	593722	4344368	2384859
7km	50%	50000	6	286	4636517	570608	4016056	2775577
7km	50%	50000	6	228	4370324	517484	3810331	2143528
7km	50%	50000	6	304	4516518	533958	3935588	2396179
7km	50%	50000	6	284	4922424	620033	4242930	2814228
7km	50%	50000	6	304	4289000	543039	3691896	2312264
7km	50%	50000	6	273	4845359	556455	4256156	2408082
7km	50%	50000	6	367	5452783	595359	4804771	2979199
7km	50%	50000	6	423	3942632	488547	3392956	2481081
7km	50%	50000	6	285	5040465	629971	4338684	2682491
7km	50%	50000	6	244	3739948	458865	3244705	2202443
7km	50%	50000	6	272	4727974	545797	4123485	2717209
7km	50%	50000	6	229	4449015	522494	3864975	2441604
7km	50%	50000	6	316	4488929	568921	3866230	2337735
7km	50%	50000	6	258	4696041	553372	4085746	2516601
7km	50%	50000	6	315	5816617	626951	5108183	2993765
7km	50%	50000	6	292	4165368	513195	3611088	2575235
7km	50%	50000	6	242	3473230	432997	3001690	1989135
7km	50%	50000	6	372	6114291	635977	5394782	3288837
7km	50%	50000	6	216	3912708	492441	3388613	2030899
7km	50%	50000	6	289	4688172	585226	4069732	2445193
7km	50%	50000	6	254	5186591	569455	4573559	2472489
7km	50%	50000	6	298	4174625	513106	3620564	2188626
7km	50%	50000	6	276	4381122	544146	3800464	2555276
7km	50%	50000	6	280	5737260	601396	5087552	2924246
7km	50%	50000	6	199	4786474	529322	4214344	2438104
7km	50%	50000	6	191	3368923	416880	2915672	1898924
7km	50%	50000	6	299	5004434	556575	4404176	2724935
7km	50%	50000	6	261	4868194	547079	4276730	2783139
7km	50%	50000	6	252	5415847	608118	4751204	3041243
7km	50%	50000	6	278	4352235	512761	3774372	2253317
7km	50%	50000	6	266	4182357	508950	3630695	2195973
7km	50%	50000	6	322	4855171	524593	4282627	2522983
7km	50%	50000	6	317	5183987	543337	4581506	2916257
7km	50%	50000	6	199	4711743	560746	4103465	2503443
7km	50%	50000	6	331	4934965	588965	4289931	2768402
7km	50%	50000	6	274	4975832	575981	4343812	2529570
7km	50%	50000	6	380	4774484	547082	4175744	2084331
7km	50%	50000	6	436	6456707	683156	5714062	3348195
7km	50%	50000	6	212	4582508	498456	4039520	2391128
7km	50%	50000	6	213	4837949	541521	4255535	2373831
7km	50%	50000	6	234	4810415	620672	4104773	2279687
7km	50%	50000	6	258	3883568	473715	3379625	2088046
7km	50%	50000	6	245	4429454	573532	3814572	2661796
7km	50%	50000	6	235	4789074	550766	4157917	2319466
7km	50%	50000	6	310	4890616	621660	4238069	2504988
7km	50%	50000	6	274	3656732	440499	3158023	2302467
7km	50%	50000	6	268	3948617	481968	3420867	2320527
7km	50%	50000	6	298	4225404	491477	3694153	2088371
7km	50%	50000	6	274	4917991	579749	4283586	2560334
7km	50%	50000	6	251	4491081	542528	3880507	2506426
7km	50%	50000	6	253	5108881	615787	4454885	2450056
7km	50%	50000	6	285	5036805	539433	4442434	2810813
7km	50%	50000	6	230	5514510	610960	4859270	2739296
7km	50%	50000	6	294	3774525	472098	3244138	2249613
7km	50%	50000	6	231	4516271	495835	3975603	2617468
7km	50%	50000	6	285	5854718	617049	5183772	3387936
7km	50%	50000	6	339	5173301	658955	4462011	2966459
7km	50%	50000	6	256	4410193	547990	3814179	2725519
7km	50%	50000	6	218	4516326	546087	3903487	2198068
7km	50%	50000	6	240	6842023	743999	6037877	3560577
7km	50%	50000	6	298	6354548	709445	5592500	3329459
7km	50%	50000	6	254	3941435	477721	3423953	2017441
7km	50%	50000	6	302	5439934	609092	4764268	2818043
7km	50%	50000	6	295	4677258	526331	4082190	2421416
7km	50%	50000	6	300	5244607	617962	4570957	2661971
7km	50%	50000	6	227	4940125	595878	4283389	2715041
7km	50%	50000	6	235	4624054	531320	4043054	2167318
7km	50%	50000	6	222	4801716	581203	4141370	2534111
7km	50%	50000	6	291	3789232	481191	3272436	2146466
7km	50%	50000	6	302	6409696	679333	5660880	3251520
7km	50%	50000	6	224	5119389	552530	4531415	2591553
7km	50%	50000	6	241	4138778	491754	3580937	2072296
7km	50%	50000	6	249	4371483	503984	3820201	2374220
7km	50%	50000	6	308	5392822	579368	4744798	2757323
7km	50%	50000	6	291	4937059	611327	4265586	2650706
7km	50%	50000	6	270	4519677	555491	3914295	2438435
7km	50%	50000	6	238	3982556	505058	3432470	1995589
7km	50%	50000	6	313	4178922	487453	3642326	2302875
7km	50%	50000	6	213	4229940	512890	3677044	2324482
7km	50%	50000	6	231	4872419	576965	4234882	2585045
7km	50%	50000	6	425	5733581	589211	5054545	2990954
7km	50%	50000	6	293	4870699	564237	4268166	2568184
7km	50%	50000	6	343	4759644	535984	4152446	2594458
7km	50%	50000	6	210	4495578	540777	3905277	2131527
7km	50%	50000	6	273	4184545	522081	3606019	2166894
7km	50%	50000	6	240	4820031	580271	4187612	2117911
7km	50%	50000	6	357	4525335	575972	3893381	2615015
7km	50%	50000	6	291	5087149	583622	4447751	2636045
7km	50%	50000	6	307	5411878	616603	4720262	2717440
7km	50%	50000	6	249	4772632	540022	4150907	2369080
7km	50%	50000	6	266	4804130	604003	4162489	2720054
7km	50%	50000	6	260	4156512	472752	3648126	2356035
7km	50%	50000	6	288	4513002	558778	3922499	2519076
7km	50%	50000	6	326	6029844	666796	5265132	3471716
7km	50%	50000	6	345	3723527	472664	3186925	2044181
7km	50%	50000	6	307	5684653	610667	4987866	3358667
7km	50%	50000	6	249	4279539	553505	3678557	2458921
7km	50%	50000	6	323	5150082	557894	4551734	2862462
7km	50%	50000	6	361	5270114	497392	4725787	2435152
7km	50%	50000	6	392	5177714	581238	4545131	2747698
7km	50%	50000	6	282	5821699	634053	5128117	2854666
7km	50%	50000	6	227	3902691	469379	3387411	1891966
7km	50%	50000	6	277	6081804	685446	5339558	3338709
7km	50%	50000	6	292	4098656	501841	3552623	2224020
7km	50%	50000	6	217	4477803	528546	3912327	2197133
7km	50%	50000	6	217	3260031	396508	2829544	1743749
7km	50%	50000	6	246	4748414	562665	4153220	2351040
7km	50%	50000	6	290	4257708	512527	3694648	2410390
7km	50%	50000	6	258	4006029	466521	3505658	2380631
7km	50%	50000	6	287	4903844	532670	4315809	2776406
7km	50%	50000	6	241	4539748	514590	3980914	2344255
7km	50%	50000	6	277	3848387	461347	3318380	2046567
7km	50%	50000	6	240	4475444	528290	3911850	2244268
7km	50%	50000	6	304	4771956	606535	4122471	2609142
7km	50%	50000	6	287	4953267	558470	4343335	2757062
7km	50%	50000	6	367	5583596	593914	4952278	2955067
7km	50%	50000	6	231	4845262	554433	4229377	2331693
7km	50%	50000	6	233	5103932	603730	4422955	2621568
7km	50%	50000	6	335	4358988	531350	3790940	2288539
7km	50%	50000	6	246	4531618	507471	3977693	2408651
7km	50%	50000	6	311	6057321	604403	5388655	3014702
7km	50%	50000	6	314	5647840	578995	4988551	2867118
7km	50%	50000	6	279	5456691	651913	4743516	3029225
7km	50%	50000	6	182	4483792	546905	3859037	2256018
7km	50%	50000	6	289	6342038	643023	5619366	3168772
7km	50%	50000	6	279	5609353	611820	4923747	2384231
7km	50%	50000	6	302	4560163	558042	3957696	2392845
7km	50%	50000	6	216	3910129	484445	3380624	2033180
7km	50%	50000	6	206	4070629	490630	3527403	2281499
7km	50%	50000	6	243	4533749	589646	3898395	2546008
7km	50%	50000	6	199	5025849	561933	4402898	2442744
7km	50%	50000	6	294	4397640	539575	3791868	2286465
7km	50%	50000	6	231	5167693	535903	4589162	2459296
7km	50%	50000	6	299	4949253	579413	4321509	2331655
7km	50%	50000	6	326	5153706	670173	4406911	3220609
7km	50%	50000	6	305	5856370	694557	5087689	3060974
7km	50%	50000	6	189	4963490	609781	4296687	2751032
7km	50%	50000	6	293	6086545	649195	5362790	2864350
7km	50%	50000	6	228	4679430	548579	4085209	2252955
7km	50%	50000	6	207	4196145	470942	3669364	1962579
7km	50%	50000	6	345	6035499	593206	5346558	2979851
7km	50%	50000	6	208	4509582	562629	3874218	2404188
7km	50%	50000	6	261	5311771	625867	4645016	3140189
7km	50%	50000	6	337	6455259	641907	5775449	3110589
7km	50%	50000	6	338	4496098	572563	3867104	2443880
7km	50%	50000	6	228	4098935	511226	3540979	2433305
7km	50%	50000	6	217	4149740	521593	3566382	2544610
7km	50%	50000	6	215	3870248	490388	3340805	2205602
7km	50%	50000	6	317	4421014	538115	3836845	2388037
7km	50%	50000	6	278	4644438	549834	4039743	2589339
7km	50%	50000	6	260	4195626	499254	3632931	2146291
7km	50%	50000	6	242	4509012	552745	3905281	2428136
7km	50%	50000	6	347	4692145	549672	4094025	2263521
7km	50%	50000	6	218	4699730	532416	4130810	2531209
7km	50%	50000	6	342	4442878	526516	3868966	2488782
7km	50%	50000	6	238	4048472	449565	3553166	2518409
7km	50%	50000	6	271	3689923	499962	3155742	2323399
7km	50%	50000	6	439	5251057	541558	4661017	2791303
7km	50%	50000	6	217	3625188	493314	3102670	2115581
7km	50%	50000	6	212	4228808	523309	3654884	2428018
7km	50%	50000	6	241	4080181	496610	3529960	2420820
7km	50%	50000	6	257	4694957	587715	4038793	2505010
7km	50%	50000	6	322	4604128	544567	4014715	2425487
7km	50%	50000	6	263	4562268	589138	3927812	2686338
7km	50%	50000	6	192	4695869	580331	4068691	2501561
7km	50%	50000	6	314	4363441	517108	3791022	2222417
7km	50%	50000	6	274	4244150	550423	3626655	2401063
7km	50%	50000	6	261	5399804	622755	4708308	2661523
7km	50%	50000	6	332	5195256	581111	4570108	2685455
7km	50%	50000	6	262	5943481	627656	5226574	2865597
7km	50%	50000	6	304	5010184	536268	4397303	2607855
7km	50%	50000	6	308	3990687	505099	3442455	2199967
7km	50%	50000	6	495	4948426	598582	4264234	2727021
7km	50%	50000	6	248	3645902	480598	3120344	2196977
7km	50%	50000	6	453	6058326	619681	5337172	2949473
7km	50%	50000	6	359	6461090	685086	5702866	3422982
7km	50%	50000	6	319	5283526	606875	4616005	2611886
7km	50%	50000	6	293	5119586	579133	4459368	2492504
7km	50%	50000	6	219	3677824	440328	3202888	2087328
7km	50%	50000	6	294	5298267	558738	4694029	2674822
7km	50%	50000	6	424	6550212	692942	5749836	3030841
7km	50%	50000	6	207	4033413	476506	3510235	2032440
7km	50%	50000	6	317	4620186	534778	4041462	2578511
7km	50%	50000	6	323	6047135	651855	5336101	3028447
7km	50%	50000	6	426	5646845	595189	4967762	2823876
7km	50%	50000	6	262	5359670	631335	4675887	2821276
7km	50%	50000	6	236	4548677	572411	3925791	2551380
7km	50%	50000	6	251	4670252	536709	4084153	2396230
7km	50%	50000	6	275	4302764	512255	3746257	2158216
7km	50%	50000	6	374	5265393	528909	4695058	2457261
7km	50%	50000	6	435	6628588	687845	5843176	3062411
7km	50%	50000	6	345	5690295	597665	5036509	3089939
7km	50%	50000	6	218	4091479	498135	3543023	2289244
7km	50%	50000	6	267	4415990	570688	3794281	2430012
7km	50%	50000	6	229	4190640	444230	3701733	2001136
7km	50%	50000	6	184	4709711	563370	4078769	2236653
7km	50%	50000	6	269	4352254	501091	3794169	2457797
7km	50%	50000	6	208	3790116	467347	3282871	2027213
7km	50%	50000	6	241	4399901	530576	3815813	2425906
7km	50%	50000	6	322	4905322	555862	4283070	2606627
7km	50%	50000	6	277	5889680	614922	5187971	3057657
7km	50%	50000	6	265	5216631	589942	4570747	2689694
7km	50%	50000	6	244	4188714	502229	3641216	2244840
7km	50%	50000	6	279	3812781	500255	3284634	2346645
7km	50%	50000	6	297	6199093	624440	5495691	3162826
7km	50%	50000	6	255	5407846	598146	4698613	3006458
7km	50%	50000	6	284	4557952	549565	3954367	2353746
7km	50%	50000	6	308	4327199	512518	3769240	2224083
7km	50%	50000	6	191	4024144	479428	3496307	2272376
7km	50%	50000	6	305	5321226	569658	4708522	2406846
7km	50%	50000	6	275	4961761	575508	4320638	2566388
7km	50%	50000	6	256	4500029	518113	3927695	2462854
7km	50%	50000	6	262	4820048	543043	4232719	2756314
7km	50%	50000	6	341	3695910	442118	3211873	1967434
7km	50%	50000	6	313	6065477	632747	5361826	3110898
7km	50%	50000	6	229	5120129	548384	4531929	2794284
7km	50%	50000	6	355	4834094	538610	4251099	2683444
7km	50%	50000	6	340	4620574	517346	4055493	2568357
7km	50%	50000	6	209	5243812	571698	4620929	2676110
7km	50%	50000	6	249	4253593	521677	3672637	2467771
7km	50%	50000	6	334	4517630	533795	3930309	2467926
7km	50%	50000	6	311	3938677	498216	3385875	2036277
7km	50%	50000	6	277	4360090	500548	3788953	2198575
7km	50%	50000	6	280	5029345	598338	4369691	2389692
7km	50%	50000	6	311	4415281	523547	3849524	2247030
7km	50%	50000	6	294	3773197	459124	3244949	2111926
7km	50%	50000	6	226	4350828	543086	3769151	2432878
7km	50%	50000	6	208	3927626	482658	3388765	1976124
7km	50%	50000	6	302	4597759	574611	3934344	2202518
7km	50%	50000	6	294	4477947	549097	3877577	2280611
7km	50%	50000	6	231	5473322	626970	4802532	2623693
7km	50%	50000	6	277	3920500	505104	3379419	2289172
7km	50%	50000	6	308	4411203	531978	3818920	2519281
7km	50%	50000	6	236	5407558	643598	4705737	2989870
7km	50%	50000	6	207	3847440	478280	3297048	2124354
7km	50%	50000	6	319	4529904	539723	3944379	2328671
7km	50%	50000	6	379	4686655	570236	4048012	2521964
7km	50%	50000	6	253	4407167	550701	3786499	2153699
7km	50%	50000	6	291	4132039	521600	3548033	2360208
7km	50%	50000	6	235	4525943	537385	3952368	2338880
7km	50%	50000	6	255	4154105	493059	3630708	2100179
7km	50%	50000	6	255	4345117	536299	3776552	2122862
7km	50%	50000	6	314	5091631	610556	4425024	2972523
7km	50%	50000	6	214	4918590	597726	4263309	2341833
7km	50%	50000	6	270	5246701	553583	4642506	2558330
7km	50%	50000	6	291	4230552	483208	3710189	2592083
7km	50%	50000	6	272	5142160	594026	4496092	3140863
7km	50%	50000	6	192	5040622	589263	4389895	2495545
7km	50%	50000	6	280	4424979	549277	3802944	2723290
7km	50%	50000	6	230	4123903	515364	3564717	2194071
7km	50%	50000	6	387	5562565	608955	4910499	3070723
7km	50%	50000	6	215	4107390	497024	3565789	2213645
7km	50%	50000	6	234	4695404	563035	4073683	2498110
7km	50%	50000	6	319	4110161	463600	3611711	2047009
7km	50%	50000	6	278	3589998	413466	3126975	1934417
7km	50%	50000	6	161	3038154	383340	2625531	1631935
7km	50%	50000	6	315	4881262	495246	4350875	2630103
7km	50%	50000	6	172	4016679	491537	3453208	2160336
7km	50%	50000	6	239	4925359	555034	4337786	2458328
7km	50%	50000	6	293	5313961	559165	4679969	2944458
7km	50%	50000	6	311	5608663	583099	4977081	2937459
7km	50%	50000	6	246	4764899	522116	4173495	2345314
7km	50%	50000	6	254	4283081	489195	3727685	2146283
7km	50%	50000	6	221	3783062	463744	3255907	2063703
7km	50%	50000	6	294	4772466	544931	4176733	2653116
7km	50%	50000	6	280	4749778	555996	4138379	2303427
7km	50%	50000	6	211	4688882	540352	4075029	2385095
7km	50%	50000	6	306	4818775	579022	4185945	2546394
7km	50%	50000	6	335	4741932	591780	4099680	2554943
7km	50%	50000	6	199	5445125	578413	4809352	2941297
7km	50%	50000	6	153	3786582	488179	3260374	1983887
7km	50%	50000	6	216	4630689	522474	4064243	2417876
7km	50%	50000	6	293	5528171	538494	4934862	2853254
7km	50%	50000	6	283	5843269	580614	5199505	2765288
7km	50%	50000	6	339	4525189	513172	3980144	2486547
7km	50%	50000	6	357	5524902	638595	4834985	2963295
7km	50%	50000	6	251	4443187	525277	3878461	2268949
7km	50%	50000	6	289	5785920	641493	5093843	2896836
7km	50%	50000	6	282	4550685	585351	3895875	2431997
7km	50%	50000	6	244	5113945	625900	4420641	2579585
7km	50%	50000	6	305	5156829	589771	4513192	2831835
7km	50%	50000	6	368	3763679	471128	3259951	1951578
7km	50%	50000	6	255	4468596	551673	3878612	2445520
7km	50%	50000	6	272	4610369	549248	4010612	2325888
7km	50%	50000	6	326	4519238	528495	3940299	2407207
7km	50%	50000	6	219	4438306	542129	3849486	2510901
7km	50%	50000	6	276	4564296	566730	3948059	2375309
7km	50%	50000	6	300	5081937	518490	4515486	2720549
7km	50%	50000	6	296	5703373	661105	4949569	3155399
7km	50%	50000	6	257	4884226	525075	4313498	2587164
7km	50%	50000	6	221	5015559	621555	4325620	2695879
7km	50%	50000	6	320	5678731	597931	5040038	2835686
7km	50%	50000	6	297	5142683	542184	4549797	2663192
7km	50%	50000	6	235	5721204	622154	5005039	2974307
7km	50%	50000	6	380	5293728	582042	4661910	2854734
7km	50%	50000	6	312	6277856	635700	5602772	2985921
7km	50%	50000	6	337	4898770	610735	4246202	2411236
7km	50%	50000	6	350	6111883	657247	5392909	2957543
7km	50%	50000	6	265	4896789	537479	4309894	2533776
7km	50%	50000	6	265	4560603	544785	3937684	2422634
7km	50%	50000	6	186	3923550	492459	3396745	1924696
7km	50%	50000	6	303	5945959	660696	5228727	2971192
7km	50%	50000	6	190	4524000	539289	3937917	2445586
7km	50%	50000	6	507	5464227	585344	4810712	2700285
7km	50%	50000	6	248	5039961	605152	4375648	2315467
7km	50%	50000	6	234	4036804	487035	3519601	2254513
7km	50%	50000	6	182	4414952	528241	3831767	2560300
7km	50%	50000	6	249	3923654	468207	3397633	2108181
7km	50%	50000	6	251	4122131	520911	3565487	2237911
7km	50%	50000	6	394	5897840	637539	5191013	2895428
7km	50%	50000	6	354	5273871	593088	4622015	2801074
7km	50%	50000	6	288	4696138	532736	4098455	2579311
7km	50%	50000	6	192	4960954	587612	4329052	2302469
7km	50%	50000	6	294	4988842	599442	4346977	2868436
7km	50%	50000	6	326	4762868	572413	4136876	2813207
7km	50%	50000	6	272	4340111	532334	3762758	2399768
7km	50%	50000	6	217	4702670	543470	4120614	2801281
7km	50%	50000	6	236	4918961	552159	4309068	2593895
7km	50%	50000	6	337	5662978	642171	4973636	2920395
7km	50%	50000	6	360	4343165	503754	3766589	2341899
7km	50%	50000	6	202	3367926	420618	2909108	2148126
7km	50%	50000	6	278	5312599	571376	4701966	2792489
7km	50%	50000	6	311	5700247	587568	5055217	3149840
7km	50%	50000	6	272	3905711	456954	3406126	2027997
7km	50%	50000	6	259	5715843	612087	5042544	3096710
7km	50%	50000	6	254	4142663	475120	3622862	2442712
7km	50%	50000	6	184	4286787	527344	3715247	2170553
7km	50%	50000	6	352	4778413	569524	4155488	2485473
7km	50%	50000	6	255	4945833	572397	4294893	2441954
7km	50%	50000	6	326	5779711	622174	5098068	3206448
7km	50%	50000	6	233	4537159	522162	3962915	2425090
7km	50%	50000	6	286	5694921	666863	4966134	2964556
7km	50%	50000	6	399	5880777	629610	5196076	3115618
7km	50%	50000	6	217	4203448	497160	3666048	2074982
7km	50%	50000	6	314	4481754	507399	3922819	2457548
7km	50%	50000	6	357	5872175	657668	5143395	3485164
7km	50%	50000	6	408	5164482	620045	4475928	3337308
7km	50%	50000	6	353	4598767	543044	4004805	2525935
7km	50%	50000	6	238	3664143	488622	3139661	2056394
7km	50%	50000	6	315	4682248	585837	4019044	2799317
7km	50%	50000	6	246	3860705	484623	3331547	2074302
7km	50%	50000	6	223	4324491	539546	3739008	2337463
7km	50%	50000	6	268	5240095	574513	4620063	2656788
7km	50%	50000	6	294	4871985	560047	4260313	2603649
7km	50%	50000	6	416	4009885	455343	3498649	2048057
7km	50%	50000	6	276	6179702	671310	5456451	3329173
7km	50%	50000	6	352	3680485	450713	3192639	2178098
7km	50%	50000	6	316	5135249	553412	4526536	2843829
7km	50%	50000	6	227	4709535	556649	4107162	2233659
7km	50%	50000	6	239	4463490	507203	3903850	2228088
7km	50%	50000	6	234	5806233	653340	5089562	3004361
7km	50%	50000	6	299	4783319	553453	4186321	2392196
7km	50%	50000	6	347	3633246	436146	3173848	2400489
7km	50%	50000	6	201	3999784	505398	3435768	2323452
7km	50%	50000	6	435	5121718	626942	4454710	2707427
7km	50%	50000	6	376	5969636	657265	5245621	2852854
7km	50%	50000	6	234	5431695	558326	4825484	2597638
7km	50%	50000	6	231	5120368	546740	4522218	2737902
7km	50%	50000	6	332	4918112	518707	4356521	2724081
7km	50%	50000	6	267	3875085	473118	3357977	2081987
7km	50%	50000	6	365	5374336	599352	4726778	2924240
7km	50%	50000	6	336	4707569	539214	4127955	2158109
7km	50%	50000	6	190	5399930	558185	4785492	2498231
7km	50%	50000	6	289	4260289	484166	3724793	2575279
7km	50%	50000	6	343	4822940	577551	4204924	3145697
7km	50%	50000	6	290	6028259	702332	5279514	2884681
7km	50%	50000	6	303	4412366	558818	3794710	2823779
7km	50%	50000	6	340	4224205	475901	3683962	2400609
7km	50%	50000	6	288	3948211	478262	3424873	2152748
7km	50%	50000	6	274	4728065	563176	4114536	2372219
7km	50%	50000	6	228	4041384	491080	3512790	2184399
7km	50%	50000	6	240	4463805	515064	3891940	2286886
7km	50%	50000	6	240	6051321	685651	5308311	3349457
7km	50%	50000	6	257	4641485	548540	4020466	2132090
7km	50%	50000	6	243	5527301	588022	4879860	2817594
7km	50%	50000	6	330	5335722	612626	4666295	2984496
7km	50%	50000	6	308	4410896	514429	3859572	2373809
7km	50%	50000	6	398	5418478	651286	4693985	3224548
7km	50%	50000	6	285	4851065	523822	4286828	2476567
7km	50%	50000	6	267	6154030	621880	5486561	3107612
7km	50%	50000	6	311	4660993	547021	4054879	2349600
7km	50%	50000	6	232	3570702	436240	3080057	1820825
7km	50%	50000	6	278	4527063	578719	3889612	2605096
7km	50%	50000	6	258	4913651	555421	4300268	2767836
7km	50%	50000	6	220	4379556	544086	3788114	2178009
7km	50%	50000	6	310	3504672	404835	3041255	1978384
7km	50%	50000	6	357	5840456	611150	5173985	3040986
7km	50%	50000	6	260	4876144	550333	4244602	2475014
7km	50%	50000	6	273	4319970	510147	3775517	2235441
7km	50%	50000	6	270	5693737	621927	5014200	2949745
7km	50%	50000	6	253	4264069	516406	3700395	2245241
7km	50%	50000	6	210	4262314	515515	3692414	2226941
7km	50%	50000	6	296	4839859	535042	4249718	2580169
7km	50%	50000	6	200	5124886	604974	4443869	2356044
7km	50%	50000	6	229	4428892	516485	3840504	2189391
7km	50%	50000	6	241	5985635	683266	5236649	3302915
7km	50%	50000	6	292	4768458	530434	4169618	2720822
7km	50%	50000	6	295	4595760	572451	3938203	2439600
7km	50%	50000	6	281	5591419	588963	4944168	2921361
7km	50%	50000	6	406	4573420	566782	3941259	2328521
7km	50%	50000	6	342	5754495	640398	5046418	3086707
7km	50%	50000	6	230	4985172	597430	4331206	2811781
7km	50%	50000	6	282	5631420	609312	4959859	2817472
7km	50%	50000	6	230	4798002	563646	4168792	2223656
7km	50%	50000	6	248	4780496	577223	4136710	2589218
7km	50%	50000	6	308	4559946	489972	4043362	2373610
7km	50%	50000	6	391	4811121	527799	4231986	2142802
7km	50%	50000	6	302	5178073	651777	4464112	2888472
7km	50%	50000	6	276	5386251	622761	4695646	3016862
7km	50%	50000	6	208	4357375	501569	3805693	2589420
7km	50%	50000	6	257	4352849	513674	3804294	2341434
7km	50%	50000	6	229	4406709	522836	3855196	2300101
7km	50%	50000	6	305	4695117	569378	4070088	2479921
7km	50%	50000	6	256	5124626	575185	4492750	2646565
7km	50%	50000	6	303	4421334	475137	3884113	2156132
7km	50%	50000	6	268	5479750	611454	4829503	2893541
7km	50%	50000	6	234	3961809	494296	3425149	2212707
7km	50%	50000	6	251	4010455	466567	3506556	2168411
7km	50%	50000	6	376	4215646	550056	3612834	2413499
7km	50%	50000	6	251	5352723	657225	4625149	2586881
7km	50%	50000	6	284	4633581	552835	4008534	2626842
7km	50%	50000	6	376	4498279	511067	3904648	2805582
7km	50%	50000	6	231	4735563	535266	4121590	2510047
7km	50%	50000	6	256	5795579	636725	5074412	2925054
7km	50%	50000	6	335	4696747	561886	4093419	2213435
7km	50%	50000	6	313	5209989	556015	4609649	2901500
7km	50%	50000	6	233	4400025	500247	3819361	1972776
7km	50%	50000	6	376	5129629	552643	4501516	2777231
7km	50%	50000	6	200	4831527	586619	4195134	2591418
7km	50%	50000	6	280	4269746	513855	3705087	2172837
7km	50%	50000	6	335	5088034	556492	4490046	3017878
7km	50%	50000	6	257	4153291	520668	3574187	2435396
7km	50%	50000	6	224	4280849	535244	3703009	2329751
7km	50%	50000	6	282	4793156	557270	4180570	2515628
7km	50%	50000	6	300	5275789	582714	4616465	2739957
7km	50%	50000	6	374	4224548	516915	3621374	2184837
7km	50%	50000	6	244	4071236	506095	3518452	2101057
7km	50%	50000	6	216	4255864	536626	3682878	2322384
7km	50%	50000	6	216	5272555	657863	4569901	2646525
7km	50%	50000	6	468	5994659	647245	5279747	3014725
7km	50%	50000	6	328	4619521	543600	4008651	2499179
7km	50%	50000	6	295	5496012	619341	4820714	2925393
7km	50%	50000	6	281	4407068	533760	3787173	2222418
7km	50%	50000	6	265	4769396	528798	4196448	2553343
7km	50%	50000	6	302	6369421	655406	5655826	3127927
7km	50%	50000	6	195	3425610	394217	2984766	2021146
7km	50%	50000	6	318	4089967	485610	3568491	2162540
7km	50%	50000	6	309	5471713	616892	4801629	2930491
7km	50%	50000	6	238	4329292	522804	3772007	2206571
7km	50%	50000	6	320	5062691	611183	4386467	2695883
7km	50%	50000	6	297	5174509	609497	4510360	2558262
7km	50%	50000	6	247	4601082	553846	3977951	2358655
7km	50%	50000	6	241	5024557	538784	4442789	2468251
7km	50%	50000	6	313	5263869	587346	4630580	2781069
7km	50%	50000	6	327	5702160	585722	5062117	2986149
7km	50%	50000	6	314	4346515	521511	3765084	2103761
7km	50%	50000	6	261	4332707	500022	3783059	2369825
7km	50%	50000	6	218	4454049	534822	3864282	2253809
7km	50%	50000	6	256	5271984	634725	4591406	2750697
7km	50%	50000	6	281	3864110	474113	3322664	1983185
7km	50%	50000	6	243	4026361	507976	3478084	2125843
7km	50%	50000	6	281	4225558	480308	3695009	2107960
7km	50%	50000	6	230	4637093	549310	4042793	2465314
7km	50%	50000	6	243	4159224	506612	3613072	2330497
7km	50%	50000	6	332	6438105	661834	5716644	2950221
7km	50%	50000	6	208	4471381	523592	3902359	2084331
7km	50%	50000	6	210	5017021	563000	4412039	2609342
7km	50%	50000	6	197	4311929	531810	3720413	2263274
7km	50%	50000	6	327	4989058	540204	4389422	2423614
7km	50%	50000	6	216	3782233	462422	3272726	2147283
7km	50%	50000	6	235	4623930	527326	4059632	2229415
7km	50%	50000	6	224	4107646	479905	3580125	2352915
7km	50%	50000	6	417	5159638	544890	4575738	2702132
7km	50%	50000	6	330	6712664	667548	5963890	3370953
7km	50%	50000	6	214	3617762	418623	3154671	1837727
7km	50%	50000	6	174	3354383	424914	2896297	2038327
7km	50%	50000	6	296	4358085	522298	3777007	2263102
7km	50%	50000	6	255	4400258	519136	3804313	2286592
7km	50%	50000	6	319	5529713	708270	4763254	2917832
7km	50%	50000	6	258	4214473	505362	3665283	2126292
7km	50%	50000	6	353	4783027	584810	4128701	2685394
7km	50%	50000	6	245	5449436	607860	4788638	3011609
7km	50%	50000	6	296	4687285	517931	4121332	2487121
7km	50%	50000	6	284	3881866	475926	3361141	2083790
7km	50%	50000	6	319	4070849	468704	3565616	2240127
7km	50%	50000	6	206	3842543	443360	3350181	2082875
7km	50%	50000	6	236	4749306	550166	4137429	2229012
7km	50%	50000	6	256	3692010	444176	3209955	2059320
7km	50%	50000	6	239	4394740	526045	3813209	2377627
7km	50%	50000	6	208	4107173	494057	3573466	2043426
7km	50%	50000	6	287	4790440	558989	4180253	2660194
7km	50%	50000	6	224	5444496	659300	4732007	2858787
7km	50%	50000	6	241	4087295	510046	3525879	2300100
7km	50%	50000	6	235	5224280	576200	4547980	2800566
7km	50%	50000	6	286	5534673	627664	4860766	2880120
7km	50%	50000	6	208	4546077	497689	4003044	2597757
7km	50%	50000	6	293	4419402	577144	3748061	2465756
7km	50%	50000	6	332	5829219	605065	5159460	2919863
7km	50%	50000	6	331	4844228	569997	4213360	2547274
7km	50%	50000	6	276	4820854	563714	4203837	2360678
7km	50%	50000	6	210	4267405	512452	3699867	2074826
7km	50%	50000	6	372	4186982	534662	3603461	2333354
7km	50%	50000	6	244	5360281	571136	4739691	2679759
7km	50%	50000	6	321	4145613	504993	3585855	1990122
7km	50%	50000	6	335	4851769	616828	4175392	2950373
7km	50%	50000	6	508	4618652	536325	4027701	2562073
7km	50%	50000	6	285	4777081	573508	4166383	2275729
7km	50%	50000	6	225	3936178	476962	3423053	1944531
7km	50%	50000	6	210	5630503	629210	4952119	2824918
7km	50%	50000	6	308	5218357	579832	4583858	2839675
7km	50%	50000	6	346	4742287	539732	4167820	2552630
7km	50%	50000	6	472	4448982	529319	3868358	2386942
7km	50%	50000	6	245	4702482	555606	4087880	2179669
7km	50%	50000	6	329	4731273	578362	4101770	2533123
7km	50%	50000	6	333	4505826	529134	3925399	2160829
7km	50%	50000	6	245	4292988	500847	3750077	2181950
7km	50%	50000	6	325	6052711	647072	5348552	3022193
7km	50%	50000	6	239	4314022	498274	3775134	2275995
7km	50%	50000	6	252	4520662	573898	3898842	2349267
7km	50%	50000	6	258	4983085	572712	4370064	2956975
7km	50%	50000	6	313	6305157	683570	5586642	3073399
7km	50%	50000	6	285	4398947	526468	3797235	2464228
7km	50%	50000	6	304	4259700	530731	3699129	2252512
7km	50%	50000	6	389	4250925	513695	3683469	2147835
7km	50%	50000	6	193	4396581	501902	3835570	2138559
7km	50%	50000	6	283	3742129	463550	3188261	2083968
7km	50%	50000	6	285	4914499	584878	4275708	2613453
7km	50%	50000	6	329	3832678	494379	3306049	2226685
7km	50%	50000	6	457	4570983	565021	3936872	2836897
7km	50%	50000	6	239	4882684	557079	4279249	2519524
7km	50%	50000	6	463	4974436	555060	4374545	2629827
7km	50%	50000	6	415	4948427	562952	4328643	2800536
7km	50%	50000	6	356	4858619	587684	4235173	2409754
7km	50%	50000	6	220	4228322	514186	3669472	2288807
7km	50%	50000	6	255	4730082	531259	4146483	2330976
7km	50%	50000	6	193	3924301	472865	3404305	2278992
7km	50%	50000	6	250	4605279	567330	3988593	2311284
7km	50%	50000	6	271	4292041	475000	3784303	2122577
7km	50%	50000	6	292	4338269	529873	3776326	2387628
7km	50%	50000	6	357	4107744	525624	3553799	2262889
7km	50%	50000	6	224	4339004	525732	3741526	2658799
7km	50%	50000	6	340	5753803	611891	5070752	2781865
7km	50%	50000	6	215	4175048	495460	3647056	1998945
7km	50%	50000	6	308	5352677	625101	4665753	3052849
7km	50%	50000	6	429	4195603	503965	3647510	2214094
7km	50%	50000	6	434	6478970	662014	5765299	3410834
7km	50%	50000	6	234	4597911	579837	3975294	2485779
7km	50%	50000	6	337	4295608	567481	3690186	2609242
7km	50%	50000	6	318	4900869	584598	4260762	2508219
7km	50%	50000	6	223	6156622	676496	5390976	3269063
7km	50%	50000	6	420	4211164	500069	3664239	2320020
7km	50%	50000	6	278	4116500	480081	3575913	2163982
7km	50%	50000	6	259	4142939	513297	3590184	2043528
7km	50%	50000	6	271	4891931	565646	4231819	2692046
7km	50%	50000	6	252	4631738	571684	4013929	2400540
7km	50%	50000	6	248	4868922	574120	4225651	2480797
7km	50%	50000	6	259	4141484	475016	3631928	2053011
7km	50%	50000	6	221	3920821	474808	3380677	2092973
7km	50%	50000	6	227	4414417	501264	3872564	2346526
7km	50%	50000	6	267	5297331	619010	4624881	2976160
7km	50%	50000	6	418	3771301	468738	3263954	1958906
7km	50%	50000	6	251	4635047	553324	4035555	2522052
7km	50%	50000	6	240	4131366	509225	3566424	2254017
7km	50%	50000	6	296	3886095	477818	3369543	1998440
7km	50%	50000	6	293	4612366	500559	4060878	2357191
7km	50%	50000	6	271	3891277	481570	3356257	1988551
7km	50%	50000	6	284	5121183	605960	4448173	2564676
7km	50%	50000	6	205	5598094	659625	4883152	2599782
7km	50%	50000	6	232	4156637	553175	3556203	2447817
7km	50%	50000	6	224	4818634	604221	4184005	2759447
7km	50%	50000	6	337	5369956	594408	4710960	2974031
7km	50%	50000	6	234	3789383	466588	3284001	2009285
7km	50%	50000	6	261	4657083	533544	4076351	2530945
7km	50%	50000	6	299	4016813	498678	3468799	2037437
7km	50%	50000	6	351	4342603	528080	3731115	2247948
7km	50%	50000	6	418	4315720	536105	3721354	2242155
7km	50%	50000	6	207	5476126	612699	4796441	2781235
7km	50%	50000	6	251	4514210	533837	3908981	2408419
7km	50%	50000	6	215	4377738	540001	3760479	2467430
7km	50%	50000	6	438	5742451	613994	5061595	2964131
7km	50%	50000	6	227	4954220	609287	4314616	2381511
7km	50%	50000	6	221	3620361	453090	3121891	2166634
7km	50%	50000	6	396	5045357	569338	4439053	2695624
7km	50%	50000	6	269	4481056	528328	3895150	2567434
7km	50%	50000	6	431	6774110	728675	5965555	3536047
7km	50%	50000	6	192	4143025	509809	3594624	2289786
7km	50%	50000	6	228	5228447	594776	4564613	2536338
7km	50%	50000	6	322	4839622	576718	4223217	2378477
7km	50%	50000	6	277	5826893	555597	5206345	2769094
7km	50%	50000	6	247	5366218	671230	4629178	2822141
7km	50%	50000	6	266	4763204	567472	4127799	2574621
7km	50%	50000	6	345	5945541	665687	5210377	2842443
7km	50%	50000	6	244	4085926	503019	3546641	2342757
7km	50%	50000	6	273	3945170	466394	3446659	2401090
7km	50%	50000	6	394	4700466	542610	4103130	2730227
7km	50%	50000	6	319	4579051	507899	4020811	2137590
7km	50%	50000	6	226	4310848	541898	3732993	2042350
7km	50%	50000	6	315	4491704	540406	3868669	2691639
7km	50%	50000	6	312	4649485	570023	4037267	2771006
7km	50%	50000	6	363	5235633	660458	4508904	2654850
7km	50%	50000	6	245	4670393	559025	4068786	2377243
7km	50%	50000	6	183	3699224	447342	3210298	2138545
7km	50%	50000	6	250	3552636	447177	3074888	2290540
7km	50%	50000	6	326	5967848	686369	5235413	3204095
7km	50%	50000	6	216	3703196	444449	3228024	2211776
7km	50%	50000	6	329	3646659	467866	3124972	2042518
7km	50%	50000	6	221	4963462	564877	4345104	2809660
7km	50%	50000	6	307	6109920	695641	5356704	3053518
7km	50%	50000	6	327	5359213	564121	4725030	2558188
7km	50%	50000	6	357	4745039	552205	4114330	2334398
7km	50%	50000	6	283	4653046	544532	4077721	2629037
7km	50%	50000	6	289	4953386	560694	4350692	2552924
7km	50%	50000	6	330	5438171	568627	4811168	2885860
7km	50%	50000	6	273	4409966	528965	3815571	2447545
7km	50%	50000	6	319	4621248	555693	4019384	2499758
7km	50%	50000	6	341	5892080	637671	5196454	2857663
7km	50%	50000	6	270	5729525	624788	5027312	2850252
7km	50%	50000	6	353	4039024	466066	3535657	2049281
7km	50%	50000	6	301	5592550	576362	4966502	2690589
7km	50%	50000	6	278	4162903	477149	3651025	2309674
7km	50%	50000	6	350	4205371	494547	3664361	2060888
7km	50%	50000	6	378	6635767	714738	5871473	3579673
7km	50%	50000	6	352	4737177	535310	4151587	2584575
7km	50%	50000	6	286	4354063	546189	3775042	2208935
7km	50%	50000	6	263	4710565	556082	4077416	2648816
7km	50%	50000	6	418	4167360	484289	3623189	2221057
7km	50%	50000	6	220	4039321	482879	3522245	2087242
7km	50%	50000	6	249	5315290	602576	4637120	2816933
7km	50%	50000	6	272	4690711	521310	4118911	2524701
7km	50%	50000	6	220	4476624	524090	3894192	2135733
7km	50%	50000	6	311	5389213	596884	4726160	2746578
7km	50%	50000	6	269	4745515	519788	4180833	2440517
7km	50%	50000	6	246	5749222	650508	5041612	2714405
7km	50%	50000	6	388	6020916	697849	5266879	3264246
7km	50%	50000	6	323	5888293	584453	5251706	2976960
7km	50%	50000	6	282	4959214	616066	4264457	2763015
7km	50%	50000	6	278	5439423	622380	4748603	2736463
7km	50%	50000	6	219	3688624	465988	3190984	1851717
7km	50%	50000	6	273	4918007	568267	4307249	2523768
7km	50%	50000	6	300	5306798	609877	4655177	2857025
7km	50%	50000	6	187	4651194	581097	4022503	2376547
7km	50%	50000	6	268	3674673	426638	3217231	1987295
7km	50%	50000	6	364	5030313	605782	4376986	2464853
7km	50%	50000	6	288	5062952	610967	4344874	2527042
7km	50%	50000	6	219	4557332	488884	4026328	2369578
7km	50%	50000	6	277	4801236	539059	4224412	2594714
7km	50%	50000	6	274	4537470	559931	3934341	2529065
7km	50%	50000	6	218	3788873	480083	3285682	1815050
7km	50%	50000	6	318	4719604	535606	4129017	2577762
7km	50%	50000	6	249	5834627	597419	5191954	2951897
7km	50%	50000	6	385	7025866	699742	6237939	3296561
7km	50%	50000	6	361	4697623	516221	4140879	2734345
7km	50%	50000	6	271	3972126	470495	3479343	2110114
7km	50%	50000	6	276	4089160	463761	3586308	2088155
7km	50%	50000	6	386	5531656	593824	4890244	2753989
7km	50%	50000	6	338	4678796	598151	4041483	2395434
7km	50%	50000	6	293	4486811	566673	3851633	2372780
7km	50%	50000	6	244	5200014	600238	4525502	2624596
7km	50%	50000	6	364	3954033	534238	3378752	2517121
7km	50%	50000	6	244	4499246	556803	3887092	2584031
7km	50%	50000	6	272	5732741	627669	5055846	3271667
7km	50%	50000	6	368	5137850	594951	4499540	3049960
7km	50%	50000	6	245	4265921	517282	3684585	2103069
7km	50%	50000	6	317	5008742	561986	4403678	2488382
7km	50%	50000	6	334	3948611	460899	3428025	2064113
7km	50%	50000	6	323	4822356	569825	4195704	2491509
7km	50%	50000	6	346	4427736	495849	3872946	1999050
7km	50%	50000	6	301	5354447	593032	4717910	2632599
7km	50%	50000	6	428	4541883	490962	3974767	2443430
7km	50%	50000	6	207	4762724	545625	4155525	2490497
7km	50%	50000	6	256	4253947	486065	3710845	2549387
7km	50%	50000	6	325	5241631	568920	4628016	2677990
7km	50%	50000	6	332	4254290	520228	3670117	2438764
7km	50%	50000	6	279	4404086	531857	3840259	2238335
7km	50%	50000	6	280	4804220	539256	4223682	2637057
7km	50%	50000	6	247	4629217	549522	4032600	2501793
7km	50%	50000	6	380	4200345	520801	3609783	2246963
7km	50%	50000	6	232	4164477	497363	3619740	2239199
7km	50%	50000	6	219	3270737	435315	2786517	1788116
7km	50%	50000	6	291	5750642	625445	5061109	3074937
7km	50%	50000	6	238	4997479	566674	4386952	2268231
7km	50%	50000	6	361	6375360	648912	5670576	3099000
7km	50%	50000	6	265	4413154	523155	3848511	2421955
7km	50%	50000	6	213	4016214	519554	3459037	1941735
7km	50%	50000	6	243	5508520	623909	4833630	3020716
7km	50%	50000	6	337	4973356	614037	4304848	2939227
7km	50%	50000	6	221	5317495	558587	4666457	2764756
7km	50%	50000	6	324	3939940	492232	3409643	1996548
7km	50%	50000	6	244	3649718	441279	3174210	2165699
7km	50%	50000	6	282	4174856	513630	3626877	2083599
7km	50%	50000	6	272	3629894	455949	3129142	2173458
7km	50%	50000	6	239	5782004	647369	5083511	3029557
7km	50%	50000	6	242	4917220	600445	4264016	2631321
7km	50%	50000	6	343	4491263	530122	3870305	2325099
7km	50%	50000	6	375	6153113	637961	5451342	3167402
7km	50%	50000	6	319	4873716	525907	4306585	2544396
7km	50%	50000	6	315	6192357	643815	5491319	3021075
7km	50%	50000	6	322	4014830	493666	3480394	2224081
7km	50%	50000	6	347	5541293	586695	4891807	2722444
7km	50%	50000	6	403	6020211	611169	5370733	3028057
7km	50%	50000	6	276	3611202	465575	3113444	1985102
7km	50%	50000	6	276	4001986	504520	3458531	2018931
7km	50%	50000	6	291	4013695	493862	3453890	2131281
7km	50%	50000	6	239	4311601	551730	3702606	2314520
7km	50%	50000	6	421	3672582	461584	3180918	2108958
7km	50%	50000	6	326	5263246	589180	4593811	2812835
7km	50%	50000	6	169	4032113	494850	3488285	2130486
7km	50%	50000	6	239	3624717	451303	3129344	2278135
7km	50%	50000	6	326	4742668	529210	4152832	2454756
7km	50%	50000	6	253	5353228	636038	4640515	2560221
7km	50%	50000	6	230	5245906	586240	4616542	2753931
7km	50%	50000	6	244	4610975	572077	3973270	2486894
7km	50%	50000	6	225	4236118	500816	3686417	2051601
7km	50%	50000	6	246	5547332	646328	4846590	2865375
7km	50%	50000	6	303	4777776	561079	4140455	2435999
7km	50%	50000	6	237	5517676	626277	4849446	2755739
7km	50%	50000	6	288	6081655	702257	5315268	3156415
7km	50%	50000	6	274	5124312	551373	4528129	2549756
7km	50%	50000	6	261	5068819	606678	4409775	2511841
7km	50%	50000	6	300	4242102	528980	3669538	2361599
7km	50%	50000	6	305	4501815	528910	3893045	2306521
7km	50%	50000	6	261	5213301	563455	4599557	2797179
7km	50%	50000	6	238	4658945	538890	4081667	2535216
7km	50%	50000	6	280	5311581	576321	4690475	2567671
7km	50%	50000	6	297	4749635	509230	4190855	2750590
7km	50%	50000	6	246	5549409	571298	4921023	2721804
7km	50%	50000	6	265	3938985	488331	3397365	2057630
7km	50%	50000	6	214	4006613	485400	3481787	2251575
7km	50%	50000	6	333	5032525	569801	4409891	2652498
7km	50%	50000	6	225	4989319	540760	4393312	2501261
7km	50%	50000	6	299	5446567	597959	4799659	2821687
7km	50%	50000	6	215	3853443	463345	3357339	2031862
7km	50%	50000	6	247	5586899	614085	4919305	3158324
7km	50%	50000	6	295	5187983	599006	4535598	2922135
7km	50%	50000	6	233	4539447	529725	3934872	2552506
7km	50%	50000	6	415	4197111	509884	3643261	2470375
7km	50%	50000	6	239	4446965	508023	3860181	2468374
7km	50%	50000	6	352	3879712	499062	3300439	2524075
7km	50%	50000	6	272	4253670	527887	3685195	2328071
7km	50%	50000	6	286	4870389	574885	4232519	2776997
7km	50%	50000	6	267	5645916	625443	4948893	2680798
7km	50%	50000	6	355	6963236	753852	6141194	3656359
7km	50%	50000	6	217	4139566	495164	3604821	2190878
7km	50%	50000	6	438	5586565	578665	4951268	2800075
7km	50%	50000	6	207	4487581	522649	3918662	2536455
7km	50%	50000	6	305	4286981	483594	3754299	2465030
7km	50%	50000	6	230	3960076	487939	3414667	1935104
7km	50%	50000	6	224	5355697	620459	4684492	2615511
7km	50%	50000	6	280	5228288	624860	4551969	2569490
7km	50%	50000	6	346	5915162	654101	5204505	3319767
7km	50%	50000	6	244	4996268	582236	4341103	2567413
7km	50%	50000	6	301	5673006	616307	4999556	2875050
7km	50%	50000	6	207	4477294	524991	3899519	2483515
7km	50%	50000	6	387	4785445	560799	4163274	2384993
7km	50%	50000	6	293	4905685	621926	4231517	2796428
7km	50%	50000	6	298	3861300	460509	3353704	1995104
7km	50%	50000	6	335	5034985	525814	4457833	2655828
7km	50%	50000	6	311	4506202	514847	3934625	2331477
7km	50%	50000	6	344	5746817	672656	5006804	3080535
7km	50%	50000	6	248	4966205	560469	4367690	2585224
7km	50%	50000	6	266	4964450	543249	4387559	2447793
7km	50%	50000	6	263	5369449	606491	4706000	2778845
7km	50%	50000	6	288	5481937	567564	4877643	2860094
7km	50%	50000	6	304	4642454	537733	4041929	2234154
7km	50%	50000	6	430	6209421	611294	5539683	2875469
7km	50%	50000	6	225	4720144	557900	4123816	2595376
7km	50%	50000	6	263	4677881	582792	4041878	2583386
7km	50%	50000	6	329	4421290	492724	3887819	2264888
7km	50%	50000	6	364	3891343	496451	3355943	2028376
7km	50%	50000	6	267	4166703	514972	3611437	2351306
7km	50%	50000	6	196	4479784	514565	3922109	2150423
7km	50%	50000	6	217	4717470	560614	4107161	2366624
7km	50%	50000	6	234	5592229	628655	4916777	2855837
7km	50%	50000	6	211	4250115	567651	3635181	2631417
7km	50%	50000	6	274	4560660	581646	3942761	2529093
7km	50%	50000	6	286	4623017	541054	4025399	2383512
7km	50%	50000	6	310	4692490	591524	4035509	2530029
7km	50%	50000	6	239	4564391	551677	3966485	2532290
7km	50%	50000	6	330	4102331	498568	3549842	2081029
7km	50%	50000	6	287	5706721	630703	5011094	2777434
7km	50%	50000	6	224	4777090	589584	4122814	2547339
7km	50%	50000	6	225	4784823	572657	4161782	2609023
7km	50%	50000	6	265	4967709	596946	4294214	2465282
7km	50%	50000	6	380	3880658	496399	3345133	2230435
7km	50%	50000	6	344	4508201	516692	3950226	2403760
7km	50%	50000	6	336	6228554	666251	5496243	2947182
7km	50%	50000	6	199	3443504	391421	3025756	1999376
7km	50%	50000	6	256	4625257	577194	4012391	2464509
7km	50%	50000	6	245	4326143	524120	3752634	2268336
7km	50%	50000	6	391	6135279	697353	5356195	3301351
7km	50%	50000	6	264	4725955	579036	4090795	2383815
7km	50%	50000	6	323	6091394	568507	5474788	2830296
7km	50%	50000	6	317	4525440	522951	3919093	2237316
7km	50%	50000	6	279	6039151	697810	5265619	2997587
7km	50%	50000	6	306	4234867	480269	3712722	2299083
7km	50%	50000	6	220	5020308	552020	4420344	2454746
7km	50%	50000	6	284	6247397	627009	5569771	2850656
7km	50%	50000	6	280	4914981	590178	4257367	2563942
7km	50%	50000	6	347	5367119	562849	4760172	2629628
7km	50%	50000	6	216	4968874	586401	4307784	2512772
7km	50%	50000	6	281	4796580	536569	4217003	2304978
7km	50%	50000	6	376	5164232	560620	4541467	2693661
7km	50%	50000	6	333	4363633	569347	3759286	2619162
7km	50%	50000	6	249	5205269	628654	4525142	2650949
7km	50%	50000	6	234	4093030	504829	3541462	2359148
7km	50%	50000	6	308	5333981	552891	4727004	2716944
7km	50%	50000	6	326	5788192	678252	5041309	3404049
7km	50%	50000	6	255	4513391	515745	3925019	2236968
7km	50%	50000	6	290	4351318	544108	3774495	2571965
7km	50%	50000	6	351	4923186	590865	4285967	2583915
7km	50%	50000	6	245	5218865	607340	4542741	2712314
7km	50%	50000	6	320	5657024	615702	5004957	2974325
7km	50%	50000	6	293	4600382	587544	3956947	2351284
7km	50%	50000	6	204	4261503	512983	3707011	2028577
7km	50%	50000	6	398	4385744	509920	3821494	2161410
7km	50%	50000	6	320	3926560	527284	3348949	2362369
7km	50%	50000	6	250	4569590	490564	4028409	2601895
7km	50%	50000	6	273	4364468	513261	3792189	2478290
7km	50%	50000	6	394	5884200	577309	5254771	2847534
7km	50%	50000	6	338	4654043	536013	4066889	2219583
7km	50%	50000	6	202	3339920	400928	2902372	1771659
7km	50%	50000	6	243	4651483	568751	4004591	2659911
7km	50%	50000	6	358	5441804	614285	4765104	3052119
7km	50%	50000	6	240	3973530	448387	3468838	2125368
7km	50%	50000	6	182	5125888	561724	4498621	2919217
7km	50%	50000	6	263	5041741	560952	4428926	2496538
7km	50%	50000	6	246	4835756	567328	4228241	2314998
7km	50%	50000	6	343	5118616	562265	4496918	2453531
7km	50%	50000	6	229	4572918	517594	3964245	2166255
7km	50%	50000	6	310	5656698	637625	4968823	2700929
7km	50%	50000	6	242	4550399	536293	3955811	2220323
7km	50%	50000	6	207	3883034	443967	3405381	2135774
7km	50%	50000	6	301	5357793	644528	4632044	2705434
7km	50%	50000	6	369	6524228	677788	5792387	2927144
7km	50%	50000	6	264	5084470	612721	4421837	2436906
7km	50%	50000	6	238	4750120	564820	4146714	2449899
7km	50%	50000	6	312	4782393	590417	4114621	2365388
7km	50%	50000	6	325	4089925	511807	3509043	2423566
7km	50%	50000	6	308	3915697	425469	3460586	2331520
7km	50%	50000	6	220	5409324	558335	4797984	2682398
7km	50%	50000	6	241	4060452	501353	3508128	2145149
7km	50%	50000	6	211	5925819	612702	5226433	2761837
7km	50%	50000	6	250	5844845	604193	5175215	3107790
7km	50%	50000	6	265	5190008	580145	4567422	2738739
7km	50%	50000	6	319	4470062	576799	3852995	2550509
7km	50%	50000	6	272	4334812	485141	3805089	2377113
7km	50%	50000	6	256	4807320	542953	4225392	2456937
7km	50%	50000	6	274	5563076	573584	4926401	2535782
7km	50%	50000	6	361	4533490	567039	3918240	2424942
7km	50%	50000	6	395	4091850	496531	3538371	2235506
7km	50%	50000	6	291	5365473	590787	4690608	2943884
7km	50%	50000	6	285	4877218	573024	4263561	2614498
7km	50%	50000	6	387	4893347	516269	4332941	2448845
7km	50%	50000	6	420	4970478	590039	4327249	2688657
7km	50%	50000	6	312	5926372	612190	5252606	2716748
7km	50%	50000	6	250	4660544	597122	4000360	2424422
7km	50%	50000	6	296	3844243	465639	3337217	2066762
7km	50%	50000	6	219	5226764	573988	4532823	2829963
7km	50%	50000	6	248	4371146	533837	3796974	2439978
7km	50%	50000	6	358	5281130	558177	4658118	2677727
7km	50%	50000	6	277	4915313	568085	4297391	2345849
7km	50%	50000	6	242	4755992	519169	4174508	2596164
7km	50%	50000	6	337	4094734	482829	3559504	2148137
7km	50%	50000	6	306	4636269	571724	4027365	2420803
7km	50%	50000	6	359	5740357	632772	5050484	2917355
7km	50%	50000	6	284	3239609	394015	2819070	1969434
7km	50%	50000	6	245	4038350	534050	3447751	2547652
7km	50%	50000	6	267	4813129	588985	4162298	2711589
7km	50%	50000	6	330	5604030	580740	4965173	2687437
7km	50%	50000	6	449	5662959	589003	5008663	2858879
7km	50%	50000	6	286	5139057	620502	4474042	2682296
7km	50%	50000	6	371	6424489	736498	5599071	3644017
7km	50%	50000	6	241	5596168	573680	4950902	3085920
7km	50%	50000	6	325	4498391	552846	3909913	2309956
7km	50%	50000	6	229	4481839	499179	3938161	2140413
7km	50%	50000	6	280	4633368	599025	3991425	2701007
7km	50%	50000	6	251	4704970	566617	4098188	2204382
7km	50%	50000	6	263	4291390	499704	3751123	2282051
7km	50%	50000	6	238	6471758	713102	5678221	3254189
7km	50%	50000	6	278	3755450	488500	3222436	2254561
7km	50%	50000	6	364	5155168	586063	4520602	2392261
7km	50%	50000	6	273	5010936	585120	4374749	2808202
7km	50%	50000	6	221	4646656	507267	4091546	2468270
7km	50%	50000	6	280	4767310	554611	4170653	2240548
7km	50%	50000	6	254	5633566	618722	4969338	2891619
7km	50%	50000	6	284	5125477	626526	4449063	2776723
7km	50%	50000	6	271	4014666	492465	3479340	2056377
7km	50%	50000	6	262	4421738	527801	3853031	2491941
7km	50%	50000	6	228	3869800	462859	3366357	2117817
7km	50%	50000	6	305	4297343	518680	3718251	2179154
7km	50%	50000	6	324	4986937	576190	4342021	3088713
7km	50%	50000	6	231	5063108	562171	4467584	2630920
7km	50%	50000	6	354	4588778	584204	3969018	2366799
7km	50%	50000	6	294	5443597	654777	4700542	3061140
7km	50%	50000	6	294	5300363	618410	4627276	2914492
7km	50%	50000	6	266	4374956	522939	3806130	2169370
7km	50%	50000	6	290	4959480	535935	4379799	2690246
7km	50%	50000	6	232	4353486	533802	3716498	2349368
7km	50%	50000	6	253	4031017	489195	3478938	2394632
7km	50%	50000	6	298	3945708	468498	3429631	1946175
7km	50%	50000	6	368	5652499	603393	4995355	3010854
7km	50%	50000	6	291	3842584	457797	3351302	2014897
7km	50%	50000	6	331	5700354	619619	5027861	2874438
7km	50%	50000	6	248	4830010	590383	4158439	2703276
7km	50%	50000	6	265	4421950	516730	3861577	2093535
7km	50%	50000	6	343	4324823	527403	3744397	2076000
7km	50%	50000	6	204	4523013	525115	3945262	2445545
7km	50%	50000	6	222	3915835	495611	3376596	2315169
7km	50%	50000	6	207	3966499	485927	3430204	2170683
7km	50%	50000	6	283	4339059	544603	3756392	2337744
7km	50%	50000	6	229	3628604	448639	3144558	2391070
7km	50%	50000	6	443	4677940	537692	4086248	2437961
7km	50%	50000	6	244	4030452	510885	3480451	2148025
7km	50%	50000	6	248	4970385	579076	4341975	2329754
7km	50%	50000	6	244	6046439	616729	5383519	2800322
7km	50%	50000	6	245	4503253	507075	3960774	2542126
7km	50%	50000	6	287	5559659	552932	4960574	2882307
7km	50%	50000	6	216	5639530	661434	4919389	2666975
7km	50%	50000	6	275	4870171	546539	4277843	2522615
7km	50%	50000	6	227	3785069	474384	3256475	2158062
7km	50%	50000	6	285	4582698	588301	3941707	2583037
7km	50%	50000	6	294	4796455	575518	4168555	2199103
7km	50%	50000	6	296	4267748	516258	3681154	2103422
7km	50%	50000	6	332	5103494	608499	4436593	2670129
7km	50%	50000	6	264	4605243	558752	3983085	2767319
7km	50%	50000	6	282	4082218	485700	3532930	2028939
7km	50%	50000	6	263	5429498	543138	4823423	2540487
7km	50%	50000	6	270	5295476	632970	4602407	2805480
7km	50%	50000	6	254	4190897	525463	3624364	2188919
7km	50%	50000	6	240	5392858	627955	4720843	3110442
7km	50%	50000	6	294	5105494	609846	4422821	2649583
7km	50%	50000	6	199	5522295	656738	4816586	2697208
7km	50%	50000	6	296	4570971	561886	3970978	2523043
7km	50%	50000	6	236	4455211	519233	3899029	2456844
7km	50%	50000	6	242	4583774	550195	3983176	2206656
7km	50%	50000	6	353	6496361	661268	5768581	3114951
7km	50%	50000	6	247	4392606	571383	3758751	2735508
7km	50%	50000	6	246	5584127	592903	4941889	2487207
7km	50%	50000	6	263	5647398	573943	4998638	2669038
7km	50%	50000	6	302	4567026	539391	3963862	2196258
7km	50%	50000	6	283	5065780	591992	4380758	2565047
7km	50%	50000	6	295	5927187	610050	5252035	3227966
7km	50%	50000	6	322	3990113	485610	3457419	2044288
7km	50%	50000	6	419	6049541	647156	5345798	3417452
7km	50%	50000	6	360	5317959	555599	4714774	2657064
7km	50%	50000	6	225	4212386	523217	3660827	2059700
7km	50%	50000	6	481	5518919	540304	4930516	2706204
7km	50%	50000	6	216	4086480	477723	3563753	1988169
7km	50%	50000	6	347	3685513	445400	3198234	1936038
7km	50%	50000	6	241	6095053	671530	5351679	3064065
7km	50%	50000	6	350	4813451	521556	4233837	2667065
7km	50%	50000	6	228	5169820	580147	4538089	2408213
7km	50%	50000	6	240	4202443	513216	3626601	2106707
7km	50%	50000	6	280	5649198	649680	4955599	2856330
7km	50%	50000	6	349	3507612	408956	3053674	1986423
7km	50%	50000	6	370	5131113	581627	4511039	2663893
7km	50%	50000	6	238	5878102	594794	5203026	2658415
7km	50%	50000	6	384	5479638	593810	4840131	2806767
7km	50%	50000	6	281	4441785	520086	3877541	2302083
7km	50%	50000	6	310	4300302	498954	3755276	2408666
7km	50%	50000	6	306	4257785	542645	3666988	2453958
7km	50%	50000	6	283	4600616	551126	4014579	2251415
7km	50%	50000	6	247	5742794	622649	5060835	2922774
7km	50%	50000	6	208	4592148	560162	3995931	2319077
7km	50%	50000	6	399	4778466	571754	4154027	2868352
7km	50%	50000	6	318	4450309	540382	3854686	2345377
7km	50%	50000	6	272	4011144	483454	3486295	2122936
7km	50%	50000	6	227	3907096	507974	3356780	2193742
7km	50%	50000	6	388	5155494	584636	4488014	2287726
7km	50%	50000	6	239	5836529	650518	5135064	3040023
7km	50%	50000	6	223	4026895	516888	3462960	2690654
7km	50%	50000	6	352	3771110	466496	3263263	2006994
7km	50%	50000	6	271	4499926	566074	3879661	2647321
7km	50%	50000	6	235	3894537	487127	3362481	2219221
7km	50%	50000	6	293	5234661	546156	4642162	2816597
7km	50%	50000	6	391	6536565	665303	5819615	3104774
7km	50%	50000	6	236	4295178	469373	3773361	2200827
7km	50%	50000	6	286	5178630	544328	4559057	2756624
7km	50%	50000	6	203	4602964	512184	4041545	2467897
7km	50%	50000	6	302	5048323	592123	4411019	2565941
7km	50%	50000	6	200	4405122	537315	3827048	2306306
7km	50%	50000	6	263	5166075	616761	4505119	2720107
7km	50%	50000	6	233	4837503	512095	4266867	2346447
7km	50%	50000	6	457	5267596	570743	4647616	2744412
7km	50%	50000	6	273	4387300	517821	3839251	2153512
7km	50%	50000	6	454	4210886	520654	3608378	2267302
7km	50%	50000	6	311	4628226	504926	4081338	2494676
7km	50%	50000	6	225	4132609	543606	3543710	2248279
7km	50%	50000	6	309	5570637	587866	4938513	2550072
7km	50%	50000	6	367	6087863	638614	5383065	2810282
7km	50%	50000	6	233	5210585	605722	4553486	2617953
7km	50%	50000	6	388	4072940	505998	3519377	2208381
7km	50%	50000	6	294	5249254	525390	4678425	2506617
7km	50%	50000	6	471	4367318	543036	3787512	2221178
7km	50%	50000	6	411	5495076	648750	4803279	2849099
7km	50%	50000	6	318	5169593	551856	4560227	2717897
7km	50%	50000	6	219	3973078	492283	3446658	2004623
7km	50%	50000	6	312	5489607	561771	4882958	2854017
7km	50%	50000	6	363	4746278	544165	4155457	2414297
7km	50%	50000	6	296	4875205	565382	4265205	2442882
7km	50%	50000	6	287	3888998	474438	3356014	2288630
7km	50%	50000	6	204	4678202	568919	4033779	2438653
7km	50%	50000	6	367	6409077	716962	5651342	3225246
7km	50%	50000	6	351	4857347	595540	4208688	2353435
7km	50%	50000	6	262	5351118	563669	4743289	2558734
7km	50%	50000	6	323	6000820	612446	5333984	2902304
7km	50%	50000	6	247	4374715	523208	3824174	2461337
7km	50%	50000	6	303	4529784	542259	3947773	2236987
7km	50%	50000	6	282	4483639	546595	3871343	2415487
7km	50%	50000	6	255	4143219	526930	3573808	2286640
7km	50%	50000	6	352	6091928	629417	5399504	3256697
7km	50%	50000	6	257	5154607	637413	4466535	2829443
7km	50%	50000	6	219	4545195	537964	3935265	2386898
7km	50%	50000	6	285	4303558	506967	3757579	2222257
7km	50%	50000	6	262	5106769	590760	4451684	2376002
7km	50%	50000	6	359	4175151	519560	3601564	2251698
7km	50%	50000	6	333	4383010	517051	3829536	1964843
7km	50%	50000	6	256	3877180	470944	3368300	1967945
7km	50%	50000	6	348	4209002	529569	3630064	2252028
7km	50%	50000	6	277	4532776	545938	3935597	2350135
7km	50%	50000	6	374	4717562	566484	4095329	2687596
7km	50%	50000	6	318	3867213	490068	3326365	2267947
7km	50%	50000	6	279	4515392	570987	3875374	2687297
7km	50%	50000	6	338	5143491	612107	4476898	2639146
7km	50%	50000	6	395	3652425	467707	3159441	1908724
7km	50%	50000	6	277	4244191	529053	3664017	2196439
7km	50%	50000	6	375	6026884	614400	5343851	2893860
7km	50%	50000	6	263	5835672	656369	5139051	3046959
7km	50%	50000	6	294	4838650	541937	4244314	2774543
7km	50%	50000	6	317	4281405	476669	3756982	2355833
7km	50%	50000	6	387	4509949	533488	3935796	2298777
7km	50%	50000	6	326	4414175	505805	3859140	2517140
7km	50%	50000	6	257	4984672	658936	4253129	2656232
7km	50%	50000	6	240	4198484	490975	3653063	2504817
7km	50%	50000	6	316	5435424	597576	4765987	2954474
7km	50%	50000	6	304	5045777	575325	4395023	3050580
7km	50%	50000	6	291	3669856	464732	3160431	2293789
7km	50%	50000	6	232	4459777	556011	3842331	2335325
7km	50%	50000	6	265	4248081	463975	3751651	2432247
7km	50%	50000	6	239	4022187	485462	3495001	2036639
7km	50%	50000	6	403	6420928	690005	5692612	3189371
7km	50%	50000	6	417	6100916	672230	5378264	3205576
7km	50%	50000	6	340	4278611	518837	3704376	2405957
7km	50%	50000	6	356	3995835	476202	3483850	2106987
7km	50%	50000	6	295	6446642	691237	5688387	3209076
7km	50%	50000	6	274	5349575	581541	4698045	3071982
7km	50%	50000	6	269	4289581	581480	3672705	2770629
7km	50%	50000	6	240	4580440	525211	4007513	2435469
7km	50%	50000	6	295	4111117	522635	3547424	2289055
7km	50%	50000	6	365	5156557	574932	4536769	2751762
7km	50%	50000	6	319	4649112	587385	3991438	2951426
7km	50%	50000	6	310	3889117	460488	3381977	2080124
7km	50%	50000	6	283	4891197	570473	4270437	2441778
7km	50%	50000	6	231	4260557	502571	3700976	2284240
7km	50%	50000	6	252	5315882	564307	4700479	2555593
7km	50%	50000	6	233	3251349	385842	2838106	2038089
7km	50%	50000	6	276	5075707	588119	4427170	2711102
7km	50%	50000	6	295	4678293	549000	4086430	2483852
7km	50%	50000	6	302	3669965	473276	3157796	2524252
7km	50%	50000	6	303	4822543	588583	4163153	3126476
7km	50%	50000	6	245	4428408	522159	3876612	2308523
7km	50%	50000	6	331	4721195	599558	4072723	2270145
7km	50%	50000	6	260	5704107	592533	5048703	3121858
7km	50%	50000	6	189	4768984	565642	4146044	2573125
7km	50%	50000	6	273	3755911	465005	3250307	2203274
7km	50%	50000	6	200	4069390	495473	3502709	2211784
7km	50%	50000	6	262	5590460	658103	4876704	3096533
7km	50%	50000	6	283	4302672	511953	3737326	2325783
7km	50%	50000	6	177	4915095	531357	4347167	2443426
7km	50%	50000	6	323	3896218	506431	3343375	2464441
7km	50%	50000	6	380	4501241	576038	3869561	2861392
7km	50%	50000	6	246	3870475	462854	3364399	1959814
7km	50%	50000	6	285	5633883	621497	4928554	3227343
7km	50%	50000	6	375	4787830	536655	4203612	2728684
7km	50%	50000	6	319	5188926	588069	4526153	2514065
7km	50%	50000	6	264	4227601	482885	3697058	2077801
7km	50%	50000	6	313	5317620	552817	4710954	2902837
7km	50%	50000	6	220	4110373	478462	3588850	2250025
7km	50%	50000	6	268	4353937	535543	3764785	2328705
7km	50%	50000	6	296	5410512	576374	4801407	3067624
7km	50%	50000	6	299	5154247	599472	4501357	2658830
7km	50%	50000	6	295	4766447	554823	4160441	2635322
7km	50%	50000	6	337	4108148	505487	3569862	2355745
7km	50%	50000	6	201	5214663	567756	4580439	2765013
7km	50%	50000	6	238	5102299	602582	4458617	2800153
7km	50%	50000	6	233	4484051	522670	3878585	2458036
7km	50%	50000	6	322	6125748	648875	5418371	3163531
7km	50%	50000	6	285	4562036	540564	3951283	2454131
7km	50%	50000	6	299	4469129	582201	3816718	2616814
7km	50%	50000	6	306	6024188	633115	5336666	3190593
7km	50%	50000	6	292	4121904	506525	3553315	2472066
7km	50%	50000	6	280	4905996	542807	4310612	2658974
7km	50%	50000	6	312	5765397	606409	5089011	2922247
7km	50%	50000	6	285	4984646	535257	4364716	2554855
7km	50%	50000	6	322	5137216	591853	4474634	2468318
7km	50%	50000	6	291	4743851	554709	4146730	2774375
7km	50%	50000	6	255	4146554	525185	3568345	2397596
7km	50%	50000	6	338	5776618	622660	5095484	3115475
7km	50%	50000	6	272	5694759	568632	5086249	2699639
7km	50%	50000	6	227	4936668	586025	4267857	2964277
7km	50%	50000	6	286	4849502	593495	4205001	2400548
7km	50%	50000	6	284	4480900	504141	3927425	2256631
7km	50%	50000	6	236	3849656	469605	3339265	2012241
7km	50%	50000	6	253	3587391	455504	3084047	2078843
7km	50%	50000	6	224	4494488	545167	3907762	2253395
7km	50%	50000	6	260	4817819	555034	4206002	2630227
7km	50%	50000	6	195	4342789	515487	3784118	2245004
7km	50%	50000	6	248	5339750	670525	4616631	2898684
7km	50%	50000	6	527	6000982	639909	5320215	3123171
7km	50%	50000	6	283	3775380	476162	3255856	2040967
7km	50%	50000	6	188	3791827	471990	3285211	2265859
7km	50%	50000	6	292	3913560	471646	3402837	2150098
7km	50%	50000	6	221	4391953	513995	3824269	2129322
7km	50%	50000	6	284	4915869	584892	4275831	2861589
7km	50%	50000	6	319	4542591	548205	3936987	2171628
7km	50%	50000	6	187	4683329	553227	4077948	2298027
7km	50%	50000	6	284	4391352	535135	3790530	2249848
7km	50%	50000	6	251	4798126	530224	4218700	2332203
7km	50%	50000	6	473	4738718	598257	4102278	2421521
7km	50%	50000	6	215	4857417	541822	4279646	2698307
7km	50%	50000	6	290	5337449	621984	4628354	2681808
7km	50%	50000	6	189	3644974	444026	3173136	1826404
7km	50%	50000	6	273	5895573	615420	5213996	2956719
7km	50%	50000	6	253	4517633	564666	3909228	2560258
7km	50%	50000	6	256	5836264	605481	5173115	2916828
7km	50%	50000	6	255	5009977	537920	4392969	2494873
7km	50%	50000	6	192	4459172	534935	3862498	2111418
7km	50%	50000	6	324	5863298	624094	5179696	2927623
7km	50%	50000	6	281	5495629	595834	4814399	2938300
7km	50%	50000	6	203	4475918	520926	3902955	2291085
7km	50%	50000	6	264	5834499	651992	5131712	2780502
7km	50%	50000	6	322	5549392	566073	4919968	2708112
7km	50%	50000	6	390	4567935	538214	3990101	2459003
7km	50%	50000	6	239	4733823	525243	4147147	2505350
7km	50%	50000	6	256	4293392	515417	3717765	2509914
7km	50%	50000	6	288	4714860	546521	4086016	2498527
7km	50%	50000	6	254	4227496	478725	3674399	2203790
7km	50%	50000	6	256	4161744	490354	3609656	2238052
7km	50%	50000	6	270	6304778	677190	5575704	3321474
7km	50%	50000	6	332	5935639	636816	5206439	2947757
7km	50%	50000	6	203	4704861	563215	4098424	2448097
7km	50%	50000	6	318	3820278	484960	3275203	2253910
7km	50%	50000	6	281	5269407	629943	4605195	2777715
7km	50%	50000	6	279	4563907	529662	3975532	2177757
7km	50%	50000	6	275	4993271	605110	4336387	2285818
7km	50%	50000	6	301	5252295	558905	4648458	2631549
7km	50%	50000	6	203	4687652	532317	4114303	2432478
7km	50%	50000	6	247	5031544	563864	4403091	2491880
7km	50%	50000	6	339	4995645	627602	4296856	2750515
7km	50%	50000	6	306	4209260	501041	3663562	2098765
7km	50%	50000	6	282	4633213	570735	4014084	2315523
7km	50%	50000	6	253	4270019	522497	3708114	2363287
7km	50%	50000	6	408	4168881	510633	3610157	2164331
7km	50%	50000	6	484	5869963	597391	5198739	3033113
7km	50%	50000	6	360	5881929	671176	5114446	3472525
7km	50%	50000	6	262	5513069	616324	4835685	2961943
7km	50%	50000	6	281	6606976	669732	5880563	3312154
7km	50%	50000	6	296	4647763	558807	4037114	2329604
7km	50%	50000	6	202	3934811	478020	3408460	2101284
7km	50%	50000	6	245	5074951	542000	4494530	2497694
7km	50%	50000	6	278	4454590	572434	3833935	2596037
7km	50%	50000	6	335	4607770	542791	4002841	2606046
7km	50%	50000	6	287	4518005	544435	3920397	2480367
7km	50%	50000	6	439	5921510	626162	5226840	2867122
7km	50%	50000	6	265	5033296	585128	4394867	2590571
7km	50%	50000	6	293	4764201	582561	4136045	2306744
7km	50%	50000	6	250	4367283	488502	3827022	2174816
7km	50%	50000	6	312	4335028	537898	3752267	2476525
7km	50%	50000	6	239	4247681	539147	3669187	2310410
7km	50%	50000	6	300	6014752	670598	5275343	3093823
7km	50%	50000	6	244	5229386	610725	4566272	2905644
7km	50%	50000	6	422	4967274	575844	4336979	2463252
7km	50%	50000	6	284	4407539	566645	3797093	2430538
7km	50%	50000	6	282	4832995	600227	4179478	2235459
7km	50%	50000	6	361	5239494	564689	4588456	2666410
7km	50%	50000	6	207	3837002	494500	3291145	2092373
7km	50%	50000	6	205	4482658	554660	3887444	2692775
7km	50%	50000	6	234	4111007	510567	3565873	1959908
7km	50%	50000	6	350	4682668	581079	4023278	2862063
7km	50%	50000	6	336	6423495	717729	5660124	3468065
7km	50%	50000	6	272	4761421	527455	4178949	2455248
7km	50%	50000	6	285	3932309	487645	3393950	2163866
7km	50%	50000	6	396	4277521	534818	3693057	2144037
7km	50%	50000	6	314	6354906	649821	5639387	3266337
7km	50%	50000	6	233	5268723	592083	4590113	2513453
7km	50%	50000	6	282	4065224	508575	3501768	2304370
7km	50%	50000	6	251	4676867	547089	4061809	2634607
7km	50%	50000	6	318	4757311	567662	4122899	2938126
7km	50%	50000	6	229	4817543	521058	4242183	2318907
7km	50%	50000	6	313	4420637	538351	3841894	2601654
7km	50%	50000	6	271	4140814	511966	3593070	2190524
7km	50%	50000	6	304	4671147	570650	4002091	2708303
7km	50%	50000	6	220	4323976	524582	3762401	2081083
7km	50%	50000	6	324	5922897	661250	5194798	3230168
7km	50%	50000	6	260	5052880	559316	4440314	2458189
7km	50%	50000	6	246	5305179	597929	4665543	2764382
7km	50%	50000	6	330	4868141	562009	4242685	2776184
7km	50%	50000	6	441	5771214	602438	5107707	2993426
7km	50%	50000	6	263	4676075	546157	4088478	2273843
7km	50%	50000	6	271	5426162	612435	4740693	2971245
7km	50%	50000	6	346	5597430	599498	4968836	3070889
7km	50%	50000	6	339	4002822	469344	3483913	2090925
7km	50%	50000	6	239	5316999	590583	4672420	2762909
7km	50%	50000	6	357	5392866	600755	4737817	2880372
7km	50%	50000	6	308	5341352	599953	4681169	2609002
7km	50%	50000	6	348	4819685	566564	4169097	2795932
7km	50%	50000	6	267	5754062	664287	5045570	3010161
7km	50%	50000	6	257	5339144	576053	4719409	2977436
7km	50%	50000	6	268	4178881	525071	3602150	2201921
7km	50%	50000	6	173	4161401	520727	3572778	2050440
7km	50%	50000	6	272	4829891	539030	4229162	2472640
7km	50%	50000	6	277	4710758	571259	4067169	2461960
7km	50%	50000	6	276	4577616	508831	3998052	2369959
7km	50%	50000	6	232	4811098	575466	4182371	2635084
7km	50%	50000	6	251	5631971	590119	4993338	2674730
7km	50%	50000	6	244	5398547	612882	4732385	2827016
7km	50%	50000	6	262	3954630	512737	3407756	2346822
7km	50%	50000	6	296	3943977	494445	3403445	2168485
7km	50%	50000	6	335	4263341	475312	3747797	2141527
7km	50%	50000	6	251	5101733	577107	4455003	2328436
7km	50%	50000	6	264	4258881	517216	3711964	2367186
7km	50%	50000	6	244	3472963	433688	2991274	1941982
7km	50%	50000	6	213	4845067	470684	4304755	2377368
7km	50%	50000	6	335	6135143	645137	5426335	2985453
7km	50%	50000	6	238	4550151	495851	3990153	2423455
7km	50%	50000	6	295	4437576	542650	3822408	2139037
7km	50%	50000	6	254	4261870	511094	3711413	2132720
7km	50%	50000	6	282	4770801	598261	4100417	2586894
7km	50%	50000	6	405	6128634	651540	5415951	3064572
7km	50%	50000	6	226	4120440	499453	3591586	2141161
7km	50%	50000	6	265	5027707	620293	4344633	3000993
7km	50%	50000	6	313	5729857	633849	5024564	3036281
7km	50%	50000	6	336	4961862	622742	4295453	3104477
7km	50%	50000	6	289	5667571	610904	5005375	2876570
7km	50%	50000	6	259	4823961	540045	4224924	2247744
7km	50%	50000	6	331	4479694	515344	3927163	2500946
7km	50%	50000	6	384	3451719	417090	2998591	2005064
7km	50%	50000	6	333	5628697	608461	4953065	2978509
7km	50%	50000	6	254	3869163	425328	3370793	2214522
7km	50%	50000	6	225	4748154	559077	4112637	2308389
7km	50%	50000	6	226	5789664	639332	5104011	3126580
7km	50%	50000	6	263	6476935	712389	5683532	3483580
7km	50%	50000	6	328	5181799	566242	4549982	2693310
7km	50%	50000	6	242	4001882	464235	3500763	2283926
7km	50%	50000	6	293	3726952	451651	3235499	1970613
7km	50%	50000	6	273	4026936	464609	3503942	2246407
7km	50%	50000	6	298	4008078	511106	3456924	2135774
7km	50%	50000	6	242	4511048	535541	3929494	2075635
7km	50%	50000	6	209	5682025	627996	4998015	2946976
7km	50%	50000	6	263	6019856	667790	5290925	3038655
7km	50%	50000	6	252	4192473	493110	3662414	2196372
7km	50%	50000	6	279	4767143	563276	4095369	2339237
7km	50%	50000	6	339	5374257	586458	4756021	2646823
7km	50%	50000	6	309	5112148	559287	4498896	2526402
7km	50%	50000	6	254	4030883	520832	3476768	2282523
7km	50%	50000	6	398	5043721	585992	4420671	2708952
7km	50%	50000	6	417	3708625	473084	3206239	2137778
7km	50%	50000	6	498	4761526	546980	4138103	3002816
7km	50%	50000	6	226	4493573	540344	3895129	2641785
7km	50%	50000	6	214	4657343	516080	4095902	2265424
7km	50%	50000	6	346	4260733	542419	3686151	2287800
7km	50%	50000	6	247	4593771	550008	3985447	2290583
7km	50%	50000	6	211	4438979	522539	3874827	2728420
7km	50%	50000	6	364	4663111	556051	4054477	2432954
7km	50%	50000	6	306	4499965	570298	3864282	2250910
7km	50%	50000	6	367	5093376	584547	4454866	2600723
7km	50%	50000	6	268	4055099	485211	3512981	1921435
7km	50%	50000	6	264	4563878	540096	3968399	2874183
7km	50%	50000	6	256	3996667	502332	3461118	2222755
7km	50%	50000	6	245	4013661	487087	3474604	2098989
7km	50%	50000	6	326	4177871	529405	3611036	2504870
7km	50%	50000	6	336	3975809	444728	3486501	2208023
7km	50%	50000	6	260	4600654	582328	3931832	2983247
7km	50%	50000	6	276	3968110	455643	3469437	2049370
7km	50%	50000	6	261	4510479	498432	3951024	2189365
7km	50%	50000	6	274	4634289	531346	4047549	2488432
7km	50%	50000	6	262	4725753	585442	4061067	2591681
7km	50%	50000	6	346	5552594	600518	4897226	2658077
7km	50%	50000	6	327	6325765	626224	5647216	3386516
7km	50%	50000	6	542	5438339	595106	4790349	3047882
7km	50%	50000	6	245	4438967	520111	3884444	2274341
7km	50%	50000	6	261	4535594	533626	3965995	2422840
7km	50%	50000	6	310	5302145	558124	4706339	2596932
7km	50%	50000	6	251	5310124	573174	4661285	2650287
7km	50%	50000	6	199	4062338	486363	3534895	2163457
7km	50%	50000	6	272	4165532	466056	3649937	2201295
7km	50%	50000	6	284	4626945	541097	4046251	2299558
7km	50%	50000	6	229	4667776	566437	4032108	2627507
7km	50%	50000	6	270	5507565	637695	4798023	2801237
7km	50%	50000	6	260	4779098	524071	4218990	2264404
7km	50%	50000	6	246	5477416	580810	4843448	2737536
7km	50%	50000	6	279	5211555	592119	4559210	2607901
7km	50%	50000	6	338	4336757	510945	3752099	2032276
7km	50%	50000	6	311	4125804	499062	3575042	2256775
7km	50%	50000	6	240	3798969	483414	3277263	2269924
7km	50%	50000	6	317	4439477	565425	3818875	2403876
7km	50%	50000	6	244	5097664	625565	4421592	2559629
7km	50%	50000	6	320	4602663	535213	4006482	2306702
7km	50%	50000	6	270	4366819	528951	3799041	2422269
7km	50%	50000	6	220	4524331	533779	3951670	2299928
7km	50%	50000	6	237	4780415	575319	4166257	2423317
7km	50%	50000	6	298	4078314	452418	3590944	2500322
7km	50%	50000	6	362	5270296	598782	4600855	2817406
7km	50%	50000	6	310	5864496	630352	5165299	2942925
7km	50%	50000	6	227	4609338	528653	4042281	2489401
7km	50%	50000	6	235	3901820	470002	3373149	2250874
7km	50%	50000	6	337	4583075	510919	4017904	2310583
7km	50%	50000	6	303	3909658	496069	3341234	2192242
7km	50%	50000	6	340	6326249	648719	5598637	3383469
7km	50%	50000	6	278	5208935	572401	4551864	2795080
7km	50%	50000	6	230	4029499	479851	3520340	2345611
7km	50%	50000	6	235	4083601	513595	3516705	2185960
7km	50%	50000	6	421	5965509	612137	5293066	3135499
7km	50%	50000	6	348	5099140	558154	4497951	2463551
7km	50%	50000	6	299	5566348	573142	4941789	2780111
7km	50%	50000	6	293	4312324	569264	3677021	2798961
7km	50%	50000	6	270	5152445	630573	4460216	3006465
7km	50%	50000	6	292	5612395	634693	4903830	2749316
7km	50%	50000	6	366	4047719	486993	3521977	2115285
7km	50%	50000	6	410	6474973	634051	5783354	3004337
7km	50%	50000	6	269	4309786	515891	3753059	2267989
7km	50%	50000	6	225	5487006	556813	4853359	2504143
7km	50%	50000	6	325	3891942	476101	3385701	2080568
7km	50%	50000	6	344	4008901	487900	3471152	2075937
7km	50%	50000	6	383	3490601	420121	3020976	1832568
7km	50%	50000	6	290	6250661	697693	5478109	3202221
7km	50%	50000	6	212	3975370	470586	3468091	1926472
7km	50%	50000	6	260	4038315	524485	3469372	2178440
7km	50%	50000	6	214	4151397	508710	3591661	2169837
7km	50%	50000	6	229	3870278	537458	3295873	2314190
7km	50%	50000	6	305	4502618	551402	3913513	2591061
7km	50%	50000	6	282	5096073	537482	4513466	2460691
7km	50%	50000	6	240	5086185	587358	4428447	2899272
7km	50%	50000	6	243	5085307	636471	4403805	2745957
7km	50%	50000	6	362	5327118	565673	4675473	2399454
7km	50%	50000	6	400	5238308	561642	4599381	2602635
7km	50%	50000	6	294	4692609	579771	4066297	2519960
7km	50%	50000	6	269	4547156	573331	3933666	2453981
7km	50%	50000	6	241	3654654	482872	3135175	2078610
7km	50%	50000	6	491	4670066	554848	4058343	2647369
7km	50%	50000	6	301	4592918	530169	3981876	2424326
7km	50%	50000	6	289	5336160	550932	4734941	2624211
7km	50%	50000	6	299	6476604	695864	5722797	3089448
7km	50%	50000	6	299	6070519	659451	5355310	2830073
7km	50%	50000	6	261	4167279	491359	3617447	2193361
7km	50%	50000	6	283	4210076	521070	3634337	2161674
7km	50%	50000	6	246	4449633	558138	3839400	2244092
7km	50%	50000	6	335	4708147	569301	4091708	2457159
7km	50%	50000	6	273	5058788	601792	4372277	2896143
7km	50%	50000	6	291	5502238	593994	4856021	3034935
7km	50%	50000	6	334	5785555	633345	5085182	3293474
7km	50%	50000	6	306	4215158	469805	3712866	2138043
7km	50%	50000	6	266	5013589	513241	4430743	2554523
7km	50%	50000	6	301	5303470	669203	4569004	2734174
7km	50%	50000	6	228	4891144	550832	4294083	2479756
7km	50%	50000	6	272	4783822	575246	4154110	2542272
7km	50%	50000	6	318	4475541	531430	3898575	2594689
7km	50%	50000	6	310	6101296	631496	5407815	3182925
7km	50%	50000	6	247	4805953	564000	4174070	2437578
7km	50%	50000	6	259	4522052	541788	3925241	2234977
7km	50%	50000	6	396	5577940	651100	4884603	2979495
7km	50%	50000	6	253	4432096	562929	3825621	2436368
7km	50%	50000	6	404	5633591	591065	4994854	2883961
7km	50%	50000	6	370	5998774	639481	5309547	2766434
7km	50%	50000	6	235	4876264	613158	4183507	2462054
7km	50%	50000	6	240	3953405	462417	3456055	2074762
7km	50%	50000	6	233	5421661	618203	4735636	2712796
7km	50%	50000	6	272	4219965	505374	3668583	2459588
7km	50%	50000	6	293	4201767	513782	3662706	2324661
7km	50%	50000	6	333	5620496	580424	4982904	2720854
7km	50%	50000	6	331	5251184	607726	4583187	2932160
7km	50%	50000	6	245	4336902	524150	3759115	2292792
7km	50%	50000	6	313	5203667	556640	4595496	2548651
7km	50%	50000	6	254	4834219	593578	4153120	2425996
7km	50%	50000	6	252	4084308	479172	3569158	2087841
7km	50%	50000	6	329	6191811	673545	5465760	3059265
7km	50%	50000	6	317	5025314	576657	4403894	2823354
7km	50%	50000	6	262	5283072	566209	4661127	2856616
7km	50%	50000	6	266	4398711	513057	3833364	2242129
7km	50%	50000	6	247	4888436	553135	4283442	2496963
7km	50%	50000	6	238	4703291	550299	4100603	2284415
7km	50%	50000	6	302	4386524	552005	3777946	2364982
7km	50%	50000	6	281	4168733	487617	3634703	1983072
7km	50%	50000	6	260	5259806	559902	4647917	2777314
7km	50%	50000	6	293	4913589	534841	4312942	2576535
7km	50%	50000	6	261	4401132	513003	3848337	2300977
7km	50%	50000	6	237	4488760	535048	3890797	2336859
7km	50%	50000	6	282	4794229	568527	4186553	2432430
7km	50%	50000	6	354	4663576	513273	4094841	2384161
7km	50%	50000	6	336	5023193	595160	4369962	2615192
7km	50%	50000	6	266	3721619	457963	3202505	2194786
7km	50%	50000	6	252	4299513	510298	3734894	2095498
7km	50%	50000	6	331	4991163	607351	4321345	2694187
7km	50%	50000	6	225	3660938	463130	3163883	2027090
7km	50%	50000	6	301	3776615	460028	3278726	2222467
7km	50%	50000	6	264	4488891	559068	3896601	2287030
7km	50%	50000	6	225	4340235	572661	3715408	2632995
7km	50%	50000	6	268	4368258	553006	3754524	2652915
7km	50%	50000	6	328	4609559	516535	4056404	2146812
7km	50%	50000	6	280	4052916	487546	3518830	2442142
7km	50%	50000	6	367	4780681	535945	4198727	2517671
7km	50%	50000	6	254	3941143	478855	3411755	2068333
7km	50%	50000	6	338	5859522	622285	5188913	2983733
7km	50%	50000	6	331	5169709	566775	4543241	2660903
7km	50%	50000	6	294	4432876	525716	3872551	2044898
7km	50%	50000	6	398	5273819	646779	4562623	2550541
7km	50%	50000	6	313	6580875	625265	5880760	2922683
7km	50%	50000	6	275	4754106	537877	4171191	2681576
7km	50%	50000	6	229	4767382	549142	4176178	2501287
7km	50%	50000	6	232	4592860	514103	4022459	2290382
7km	50%	50000	6	230	3989621	477559	3457045	2053695
7km	50%	50000	6	319	5466434	596660	4831229	2836223
7km	50%	50000	6	398	5413976	583890	4783023	2912410
7km	50%	50000	6	362	4207072	510108	3640142	2063558
7km	50%	50000	6	195	4272632	499470	3735376	2169118
7km	50%	50000	6	272	4758116	555871	4142610	2310433
7km	50%	50000	6	239	4391381	531235	3800551	2093851
7km	50%	50000	6	245	4781672	620027	4103977	2884227
7km	50%	50000	6	262	5010958	561323	4384293	2679521
7km	50%	50000	6	356	6153280	617124	5468823	3175126
7km	50%	50000	6	256	3984117	476743	3458419	2218300
7km	50%	50000	6	320	4558691	521907	3970113	2358346
7km	50%	50000	6	233	4125800	498681	3573676	2049274
7km	50%	50000	6	318	4902876	578698	4256222	2460688
7km	50%	50000	6	236	4506314	494955	3960954	2219482
7km	50%	50000	6	217	4060892	519874	3486511	2418947
7km	50%	50000	6	231	3587081	473862	3056648	2204684
7km	50%	50000	6	350	5169457	595222	4517551	2637070
7km	50%	50000	6	281	6015961	695768	5259872	3299731
7km	50%	50000	6	277	5462696	562999	4845435	2708864
7km	50%	50000	6	201	4542585	510097	3979953	2276613
7km	50%	50000	6	224	5370528	567754	4767936	2828880
7km	50%	50000	6	239	4317023	513205	3765500	2419643
7km	50%	50000	6	299	4567712	519696	3982898	2118409
7km	50%	50000	6	252	4699416	511994	4140443	2476601
7km	50%	50000	6	260	4031593	490984	3483934	2191038
7km	50%	50000	6	249	5191926	595848	4544913	2920427
7km	50%	50000	6	246	4988427	626243	4288162	2474531
7km	50%	50000	6	320	5138566	604391	4490170	2490704
7km	50%	50000	6	339	4729699	534582	4148448	2515802
7km	50%	50000	6	309	5264564	576089	4632883	3179814
7km	50%	50000	6	286	5456012	609167	4749571	2962620
7km	50%	50000	6	389	5050899	540977	4474040	2636040
7km	50%	50000	6	273	4330110	486072	3783475	2193338
7km	50%	50000	6	248	4289288	509693	3733028	2247807
7km	50%	50000	6	242	4841723	585601	4213606	2577838
7km	50%	50000	6	306	3904790	460232	3382712	1935509
7km	50%	50000	6	217	3729895	470948	3235219	2130983
7km	50%	50000	6	276	5658391	613275	4989932	2815666
7km	50%	50000	6	232	4694095	532170	4128116	2444849
7km	50%	50000	6	237	4120645	471106	3607101	2069798
7km	50%	50000	6	281	5541076	610611	4896775	2798928
7km	50%	50000	6	236	4719907	545685	4138331	2429548
7km	50%	50000	6	369	4424852	511457	3866708	2249736
7km	50%	50000	6	288	4685499	532909	4106601	2208038
7km	50%	50000	6	341	6428577	635981	5732907	3183213
7km	50%	50000	6	246	4617002	564010	3994400	2470393
7km	50%	50000	6	394	5092326	611876	4426818	2997909
7km	50%	50000	6	212	4892470	560039	4292606	2498200
7km	50%	50000	6	397	4332680	560721	3709583	2393191
7km	50%	50000	6	186	3786179	477988	3257630	2142676
7km	50%	50000	6	203	4303606	518212	3695040	2204319
7km	50%	50000	6	360	5105366	555042	4503087	2602641
7km	50%	50000	6	223	4031296	494231	3496200	2184609
7km	50%	50000	6	243	3628076	445974	3133053	1855031
7km	50%	50000	6	312	3990094	488207	3461867	2173895
7km	50%	50000	6	246	4175048	502079	3614031	2316605
7km	50%	50000	6	274	4478836	499750	3922642	2449883
7km	50%	50000	6	310	5513058	589594	4861652	3177928
7km	50%	50000	6	275	4142312	486800	3624016	2367622
7km	50%	50000	6	219	5133654	537910	4505140	2356494
7km	50%	50000	6	234	4474098	494668	3953818	2195504
7km	50%	50000	6	249	4126595	501629	3584432	2212489
7km	50%	50000	6	252	4017845	515528	3444995	2239800
7km	50%	50000	6	213	4316896	516872	3760902	2004750
7km	50%	50000	6	334	4958823	545791	4370757	2488526
7km	50%	50000	6	281	3694491	465212	3197651	1804416
7km	50%	50000	6	281	4762032	591549	4110754	2471544
7km	50%	50000	6	333	4194179	497976	3653051	2111494
7km	50%	50000	6	248	5178285	616634	4499312	2654505
7km	50%	50000	6	376	6471102	643919	5762523	3064048
7km	50%	50000	6	356	4438250	598710	3772861	2378769
7km	50%	50000	6	347	5614619	609166	4947939	3028121
7km	50%	50000	6	249	4615136	575459	3981458	2447775
7km	50%	50000	6	326	5030448	499897	4457810	2491581
7km	50%	50000	6	323	3824767	488455	3289515	2446542
7km	50%	50000	6	319	4105794	485871	3538684	2491191
7km	50%	50000	6	306	4162895	504530	3625008	2099714
7km	50%	50000	6	369	5999645	638570	5292839	3118291
7km	50%	50000	6	344	5851598	626427	5138893	3332684
7km	50%	50000	6	349	6849086	680410	6115939	3157789
7km	50%	50000	6	311	4691406	564506	4048216	2697307
7km	50%	50000	6	300	5274138	556928	4655585	2655704
7km	50%	50000	6	360	4661538	534758	4088615	2299512
7km	50%	50000	6	227	5101878	576707	4480802	2807352
7km	50%	50000	6	301	4788321	566203	4165170	2607916
7km	50%	50000	6	279	5669291	547788	5059689	2696570
7km	50%	50000	6	287	4526159	563632	3906083	2762528
7km	50%	50000	6	328	5385471	614856	4704660	2897375
7km	50%	50000	6	226	4393140	512128	3840189	2530184
7km	50%	50000	6	212	3947278	527947	3371835	2270540
7km	50%	50000	6	314	4897678	600565	4224543	2604688
7km	50%	50000	6	193	4311699	517876	3746755	2192924
7km	50%	50000	6	445	4246028	519068	3676037	2217879
7km	50%	50000	6	304	4515362	558292	3899819	2552657
7km	50%	50000	6	313	4566864	523270	4002325	2516238
7km	50%	50000	6	339	4129694	501695	3570180	2220661
7km	50%	50000	6	208	4424573	541460	3836358	2205266
7km	50%	50000	6	248	4563157	537542	3936078	2278602
7km	50%	50000	6	199	3778586	464004	3283467	2007816
7km	50%	50000	6	225	5105887	588645	4461142	2465309
7km	50%	50000	6	259	4472249	544239	3885107	2761383
7km	50%	50000	6	268	5268569	578158	4650773	2563629
7km	50%	50000	6	341	4088063	529695	3505609	2224624
7km	50%	50000	6	236	4989951	620938	4332757	2500002
7km	50%	50000	6	245	5018446	601929	4349822	2567176
7km	50%	50000	6	241	4964914	543293	4373730	2435371
7km	50%	50000	6	295	3518045	434516	3038784	2171402
7km	50%	50000	6	319	5018656	554110	4402617	2516225
7km	50%	50000	6	350	5339499	645497	4643622	2677283
7km	50%	50000	6	230	4474709	525665	3899375	2243642
7km	50%	50000	6	177	4143508	489031	3599602	2121907
7km	50%	50000	6	227	5321350	589617	4664899	2629883
7km	50%	50000	6	211	4605115	496053	4076093	2526446
7km	50%	50000	6	296	4428725	509474	3837186	2147388
7km	50%	50000	6	238	4514557	533405	3927777	2318632
7km	50%	50000	6	393	5016069	592562	4360610	2745138
7km	50%	50000	6	239	5503407	597876	4842471	2815170
7km	50%	50000	6	278	5340588	579727	4706199	2592696
7km	50%	50000	6	261	4699290	547097	4114710	2587296
7km	50%	50000	6	459	4259233	519576	3678880	2665123
7km	50%	50000	6	304	5270768	563417	4662166	2585310
7km	50%	50000	6	242	4955748	522820	4374248	2595297
7km	50%	50000	6	288	4335197	549591	3735003	2284003
7km	50%	50000	6	428	4528303	602987	3874088	2636446
7km	50%	50000	6	208	4305596	531269	3735035	2563593
7km	50%	50000	6	282	5212928	542541	4615488	2405357
7km	50%	50000	6	294	4191258	555139	3604204	2807833
7km	50%	50000	6	272	4051461	492985	3528982	2155069
7km	50%	50000	6	361	4377968	512321	3821880	2217917
7km	50%	50000	6	220	4471584	552155	3880403	2364132
7km	50%	50000	6	418	5825498	617945	5136046	2907385
7km	50%	50000	6	399	5961330	656208	5236763	3024973
7km	50%	50000	6	208	4177916	523543	3599165	2367643
7km	50%	50000	6	291	4554332	530577	3956545	2666726
7km	50%	50000	6	303	3985814	502758	3434007	2508899
7km	50%	50000	6	397	4157854	547469	3564551	2421065
7km	50%	50000	6	398	4028373	467937	3452860	2190575
7km	50%	50000	6	288	4560263	487798	4029839	2442215
7km	50%	50000	6	237	4905388	549412	4319443	2835045
7km	50%	50000	6	359	4675331	530411	4093786	2376425
7km	50%	50000	6	312	5551709	669311	4822002	3010955
7km	50%	50000	6	256	4458173	550691	3852830	2478975
7km	50%	50000	6	248	5943121	617461	5258065	2508740
7km	50%	50000	6	301	4822948	546641	4232019	2709685
7km	50%	50000	6	228	4726967	566134	4117361	2231939
7km	50%	50000	6	229	3728258	447199	3247242	1994667
7km	50%	50000	6	389	7027333	771137	6188361	3460859
7km	50%	50000	6	252	4086721	519980	3520584	2178801
7km	50%	50000	6	286	3995502	500757	3456796	2181273
7km	50%	50000	6	374	4840969	535531	4241950	2632395
7km	50%	50000	6	273	4731280	572877	4111414	2604588
7km	50%	50000	6	191	3984181	491382	3454965	2270288
7km	50%	50000	6	343	4416636	556552	3811800	2554093
7km	50%	50000	6	368	4544181	573028	3908055	2497788
7km	50%	50000	6	263	5202431	586071	4571766	2504927
7km	50%	50000	6	279	5275893	592508	4624918	2385380
7km	50%	50000	6	368	5380039	565490	4762503	2774920
7km	50%	50000	6	195	4807896	577145	4182082	2708698
7km	50%	50000	6	242	4110055	524011	3549026	2348762
7km	50%	50000	6	271	4869012	587663	4216096	2371936
7km	50%	50000	6	432	5962330	631946	5279291	3043686
7km	50%	50000	6	250	4563182	541749	3983166	2580009
7km	50%	50000	6	323	4552417	546292	3935848	2649314
7km	50%	50000	6	345	4513504	504117	3953066	2519390
7km	50%	50000	6	399	7601310	791457	6736143	3919717
7km	50%	50000	6	249	4219691	491223	3654206	2348589
7km	50%	50000	6	348	4705707	610259	4038116	2828718
7km	50%	50000	6	232	4157847	503491	3617586	2031842
7km	50%	50000	6	291	5519017	596497	4861642	2869974
7km	50%	50000	6	295	5441863	584080	4805227	2756165
7km	50%	50000	6	397	6277120	675206	5534405	3592265
7km	50%	50000	6	286	4049396	506861	3501447	2043661
7km	50%	50000	6	212	3774972	468035	3273053	2033446
7km	50%	50000	6	279	4676049	582780	4041509	2462814
7km	50%	50000	6	252	5860786	628511	5173513	2584102
7km	50%	50000	6	317	4774747	566665	4132516	2600090
7km	50%	50000	6	213	4619886	564244	3996662	2371979
7km	50%	50000	6	248	5244923	558174	4651357	3016131
7km	50%	50000	6	228	4648599	550088	4059539	2453983
7km	50%	50000	6	226	4908147	596581	4272534	2381652
7km	50%	50000	6	213	4483103	526495	3912897	2138118
7km	50%	50000	6	299	6143399	646930	5434907	2859155
7km	50%	50000	6	372	6040824	638918	5334300	3277817
7km	50%	50000	6	312	5338420	617884	4662154	3020170
7km	50%	50000	6	228	4917602	585776	4237651	2698988
7km	50%	50000	6	245	4367015	520649	3779535	2221956
7km	50%	50000	6	221	5345222	622297	4672249	2888010
7km	50%	50000	6	240	4738866	597878	4092607	2459549
7km	50%	50000	6	256	5273648	571321	4635365	2522559
7km	50%	50000	6	290	5860389	663605	5134624	3183601
7km	50%	50000	6	239	5408084	633551	4696205	2544197
7km	50%	50000	6	391	4028534	496954	3484986	2093250
7km	50%	50000	6	227	4164353	505209	3622223	2255735
7km	50%	50000	6	262	5215583	576783	4586820	2666295
7km	50%	50000	6	249	5935012	615381	5270761	2693200
7km	50%	50000	6	241	5425470	626962	4749348	2933147
7km	50%	50000	6	303	4086846	503685	3545856	2130663
7km	50%	50000	6	271	5542041	660782	4817708	3248666
7km	50%	50000	6	236	3527224	430451	3055759	2116726
7km	50%	50000	6	294	5705878	579087	5071133	2943008
7km	50%	50000	6	333	4917944	575689	4284178	2768050
7km	50%	50000	6	290	5780504	624907	5091970	3377695
7km	50%	50000	6	289	4285811	538436	3701289	2533184
7km	50%	50000	6	207	3747135	464064	3231536	2112614
7km	50%	50000	6	247	4582806	543451	3995350	2261133
7km	50%	50000	6	326	4553928	574861	3938057	2382417
7km	50%	50000	6	342	4131594	501382	3591420	2354706
7km	50%	50000	6	337	4868150	532495	4291780	2536351
7km	50%	50000	6	268	4507905	524779	3933235	2377896
7km	50%	50000	6	351	4674809	537789	4087235	2221822
7km	50%	50000	6	372	5066189	545730	4478334	2684877
7km	50%	50000	6	252	3778948	471217	3229768	2180957
7km	50%	50000	6	197	3709091	454349	3219458	1810568
7km	50%	50000	6	323	4426576	515642	3863390	2335104
7km	50%	50000	6	272	4222993	525357	3671173	2622199
7km	50%	50000	6	341	3638631	453112	3139899	2067533
7km	50%	50000	6	329	5178316	518725	4614826	2447770
7km	50%	50000	6	309	4936380	566000	4316238	2730814
7km	50%	50000	6	276	4338709	516325	3760121	2057674
7km	50%	50000	6	344	5048554	664804	4334211	2907965
7km	50%	50000	6	351	3688732	447447	3192097	1950412
7km	50%	50000	6	269	4456764	525686	3895876	2391972
7km	50%	50000	6	269	4050609	476947	3512639	2010608
7km	50%	50000	6	343	4245204	526683	3679176	2746452
7km	50%	50000	6	258	5747506	601341	5095013	2849243
7km	50%	50000	6	214	3989221	483156	3436917	2047625
7km	50%	50000	6	262	4159198	473817	3633733	2180238
7km	50%	50000	6	229	4630648	549872	4034648	2290553
7km	50%	50000	6	326	5982319	691090	5222187	3029738
7km	50%	50000	6	283	5881799	656707	5171766	2927177
7km	50%	50000	6	315	4842336	523344	4254920	2598413
7km	50%	50000	6	210	3056455	411843	2606164	1724224
7km	50%	50000	6	382	5873985	562875	5254964	2746609
7km	50%	50000	6	271	5350052	588833	4697642	3058592
7km	50%	50000	6	348	4452366	588727	3817254	2410906
7km	50%	50000	6	284	4057400	468630	3557390	2026553
7km	50%	50000	6	230	4804474	562822	4179704	2647746
7km	50%	50000	6	296	5763400	606673	5071321	3108227
7km	50%	50000	6	255	4602168	501661	4055509	2551550
7km	50%	50000	6	307	4306831	508316	3754616	2197819
7km	50%	50000	6	405	4925531	562629	4313227	2845951
7km	50%	50000	6	255	4301053	540984	3706524	2185237
7km	50%	50000	6	233	4711320	564460	4106204	2273422
7km	50%	50000	6	318	4736910	532099	4121168	2393311
7km	50%	50000	6	243	4421341	536594	3853347	2477876
7km	50%	50000	6	247	5822884	628531	5124554	2820514
7km	50%	50000	6	262	4384683	519394	3829587	2321111
7km	50%	50000	6	331	5185319	585054	4560410	2739811
7km	50%	50000	6	232	3802034	472477	3272897	2217548
7km	50%	50000	6	285	4381201	486311	3853222	2363708
7km	50%	50000	6	286	5429357	569407	4814277	2493446
7km	50%	50000	6	306	5575452	600505	4912104	2789976
7km	50%	50000	6	287	5014182	605412	4367932	2661369
7km	50%	50000	6	259	4260416	487151	3720578	2209187
7km	50%	50000	6	363	5781434	667972	5047162	2814841
7km	50%	50000	6	300	4627017	568674	4006028	2250916
7km	50%	50000	6	308	4295856	536025	3722749	2129696
7km	50%	50000	6	287	4664252	562238	4041924	2529713
7km	50%	50000	6	243	5019045	545974	4422447	2616825
7km	50%	50000	6	235	5253400	588198	4602299	2526711
7km	50%	50000	6	361	5129263	551917	4504175	2938952
7km	50%	50000	6	247	5460337	672394	4706423	2827166
7km	50%	50000	6	330	4064948	484920	3528546	2302538
7km	50%	50000	6	278	5394519	592005	4733743	2991575
7km	50%	50000	6	210	5026985	580046	4401261	2487846
7km	50%	50000	6	289	3777040	481800	3247078	2009386
7km	50%	50000	6	285	4952848	619878	4286498	2636389
7km	50%	50000	6	370	4720794	543998	4117649	2767271
7km	50%	50000	6	347	5580801	596714	4924434	2913352
7km	50%	50000	6	241	5335254	555369	4723082	2783116
7km	50%	50000	6	223	5281048	582484	4637394	2517008
7km	50%	50000	6	341	3753960	458524	3254204	1949825
7km	50%	50000	6	234	5561608	642419	4838656	2675193
7km	50%	50000	6	287	4486181	568542	3862445	2746115
7km	50%	50000	6	229	4450873	510507	3897759	2341519
7km	50%	50000	6	276	4564162	535559	3977762	2096536
7km	50%	50000	6	261	4556498	526728	3975273	2200738
7km	50%	50000	6	323	4393255	543197	3797875	2681986
7km	50%	50000	6	347	3954526	488789	3395957	2206275
7km	50%	50000	6	299	4428424	506476	3883701	2265546
7km	50%	50000	6	315	4513214	556040	3921846	2381133
7km	50%	50000	6	290	5362582	574318	4712140	2909155
7km	50%	50000	6	292	4642259	583236	4004094	2702554
7km	50%	50000	6	298	4452137	523019	3862081	2443460
7km	50%	50000	6	367	5140431	527657	4558099	2565968
7km	50%	50000	6	244	5355255	625158	4674548	2943707
7km	50%	50000	6	242	5481009	608323	4818343	2711395
7km	50%	50000	6	295	4203375	530158	3632774	2298063
7km	50%	50000	6	258	4054774	521577	3470964	2239102
7km	50%	50000	6	380	4654322	543628	4050499	2134307
7km	50%	50000	6	308	5369870	594985	4720158	2794792
7km	50%	50000	6	344	4273756	551538	3678287	2444104
7km	50%	50000	6	310	4104471	468295	3579372	2048229
7km	50%	50000	6	281	4856980	584526	4241716	2877973
7km	50%	50000	6	272	4798318	516039	4235851	2531128
7km	50%	50000	6	228	4014868	477202	3504703	2280419
7km	50%	50000	6	290	4339005	541666	3742279	2354321
7km	50%	50000	6	263	4179399	500201	3636984	2090402
7km	50%	50000	6	364	6482227	669106	5760491	3573833
7km	50%	50000	6	447	4527697	539147	3934346	2370153
7km	50%	50000	6	280	4784153	577537	4120637	2730581
7km	50%	50000	6	293	4147716	487204	3607015	2082298
7km	50%	50000	6	243	5291388	616410	4624336	2827905
7km	50%	50000	6	343	5700382	593636	5053149	2704286
7km	50%	50000	6	319	4558880	553899	3957345	2614826
7km	50%	50000	6	253	4792182	584037	4157297	2764870
7km	50%	50000	6	205	4297341	511315	3733467	2532574
7km	50%	50000	6	191	4628728	575005	3992829	2607108
7km	50%	50000	6	189	4331426	497760	3807868	2226933
7km	50%	50000	6	277	5300566	595794	4644940	2668621
7km	50%	50000	6	340	5089047	622945	4400565	2910902
7km	50%	50000	6	305	4376173	543350	3776910	2304337
7km	50%	50000	6	260	4365920	531543	3779185	2285164
7km	50%	50000	6	246	4791117	546921	4195073	2469350
7km	50%	50000	6	351	5767727	611910	5100793	2973268
7km	50%	50000	6	236	4542187	557465	3945949	2469688
7km	50%	50000	6	219	4660483	555308	4052510	2523119
7km	50%	50000	6	224	4036788	499672	3489377	2046506
7km	50%	50000	6	228	5565449	603933	4904971	2731489
7km	50%	50000	6	387	5229716	548534	4628577	2605982
7km	50%	50000	6	278	4179543	517766	3607148	2337600
7km	50%	50000	6	213	4350177	501832	3798054	2319120
7km	50%	50000	6	233	4905638	562550	4280589	2694018
7km	50%	50000	6	251	4685350	561161	4052822	2579025
7km	50%	50000	6	279	5484401	609657	4819481	2814234
7km	50%	50000	6	310	5135841	540297	4560036	2415116
7km	50%	50000	6	264	4458762	512969	3896448	2344957
7km	50%	50000	6	255	5698165	618176	5021335	2784080
7km	50%	50000	6	213	3901449	471922	3379976	2216308
7km	50%	50000	6	284	4911368	554421	4299416	2585292
7km	50%	50000	6	262	4412888	517643	3845014	2253401
7km	50%	50000	6	277	4004443	509690	3451629	2168249
7km	50%	50000	6	339	5544552	533962	4945052	2616541
7km	50%	50000	6	285	4898076	577549	4257307	2644263
7km	50%	50000	6	442	5553275	572100	4934156	2773332
7km	50%	50000	6	298	6119015	688829	5339136	3253344
7km	50%	50000	6	257	4331966	527888	3761642	2399472
7km	50%	50000	6	268	4378956	553770	3784122	2410062
7km	50%	50000	6	268	5261660	558692	4648920	2636967
7km	50%	50000	6	340	5373639	572056	4755439	2776158
7km	50%	50000	6	297	4620214	511103	4062258	2059821
7km	50%	50000	6	336	5479665	578673	4833816	2973936
7km	50%	50000	6	187	4783428	591057	4127182	2373262
7km	50%	50000	6	336	5816803	597572	5174676	2653703
7km	50%	50000	6	333	6803319	744014	5990647	3276077
7km	50%	50000	6	354	4662822	584050	4039010	2656970
7km	50%	50000	6	294	5210996	538845	4628256	2603954
7km	50%	50000	6	238	3321076	414193	2841437	2030356
7km	50%	50000	6	284	5548928	585159	4895852	2995221
7km	50%	50000	6	353	4193631	507154	3647360	2468787
7km	50%	50000	6	317	5577446	576891	4925264	2769812
7km	50%	50000	6	309	5087396	590974	4444311	2516574
7km	50%	50000	6	296	4486212	511284	3933492	2869325
7km	50%	50000	6	393	4384125	513184	3835877	2833463
7km	50%	50000	6	239	4622174	509091	4079234	2270540
7km	50%	50000	6	309	4952753	594514	4300463	2342724
7km	50%	50000	6	264	3932098	474966	3423262	2144542
7km	50%	50000	6	332	4629408	535499	4049354	2061626
7km	50%	50000	6	333	4150507	517275	3588313	2024926
7km	50%	50000	6	276	5412622	589342	4738644	2816541
7km	50%	50000	6	403	4959446	552201	4367597	2315391
7km	50%	50000	6	264	3725259	451042	3232294	2229525
7km	50%	50000	6	256	4842983	548728	4246390	2752411
7km	50%	50000	6	252	4835104	530008	4247298	2748989
7km	50%	50000	6	328	4724268	570966	4108336	2365402
7km	50%	50000	6	235	4354533	538824	3773298	2402453
7km	50%	50000	6	331	5770704	632987	5052951	2966856
7km	50%	50000	6	256	6314010	708286	5545211	3555051
7km	50%	50000	6	193	4371752	507109	3812100	2100146
7km	50%	50000	6	210	4958297	554695	4363493	2563055
7km	50%	50000	6	360	5172467	582948	4546284	2771820
7km	50%	50000	6	257	4512622	543031	3932791	2466157
7km	50%	50000	6	259	4414630	533989	3818266	2387828
7km	50%	50000	6	177	4131490	524569	3545451	2694275
7km	50%	50000	6	263	4553119	515629	3952826	2196614
7km	50%	50000	6	283	5700691	639667	5005844	2748823
7km	50%	50000	6	264	3710902	445214	3220883	2164477
7km	50%	50000	6	306	5654266	620839	4984620	3028102
7km	50%	50000	6	409	5793836	578088	5164980	2940427
7km	50%	50000	6	192	4139636	499212	3598677	2194515
7km	50%	50000	6	239	5248800	582264	4615195	2524044
7km	50%	50000	6	327	5068775	623115	4379963	2507484
7km	50%	50000	6	222	4554468	590548	3920369	2493334
7km	50%	50000	6	267	5541799	614443	4878780	2785554
7km	50%	50000	6	213	4110055	525463	3535126	2310074
7km	50%	50000	6	217	5579304	568841	4962115	2636567
7km	50%	50000	6	300	4181298	504018	3630372	2418989
7km	50%	50000	6	401	4153891	504438	3612247	2282209
7km	50%	50000	6	332	3821617	464723	3285428	2268868
7km	50%	50000	6	281	4522318	522255	3929185	2456432
7km	50%	50000	6	294	6358046	661536	5608667	3003608
7km	50%	50000	6	220	3908168	477726	3385072	2086152
7km	50%	50000	6	339	5575584	592723	4919608	2794630
7km	50%	50000	6	244	3934703	508017	3399507	1982538
7km	50%	50000	6	238	4387421	546964	3788730	2245306
7km	50%	50000	6	295	5704906	636241	4991603	2991365
7km	50%	50000	6	390	6102794	638398	5372799	3396800
7km	50%	50000	6	239	5305052	539263	4705205	2589822
7km	50%	50000	6	244	3672397	445861	3165856	2037312
7km	50%	50000	6	242	4794844	590184	4152510	2932602
7km	50%	50000	6	334	5462192	559940	4840693	2738295
7km	50%	50000	6	440	5532174	603048	4871736	2985285
7km	50%	50000	6	245	5188679	544214	4598973	2748956
7km	50%	50000	6	317	5165093	594533	4519588	2581508
7km	50%	50000	6	416	5088256	537251	4506611	2757649
7km	50%	50000	6	264	4130307	463946	3645939	2117470
7km	50%	50000	6	270	4251914	510707	3697960	2301467
7km	50%	50000	6	257	3635051	440928	3149187	2050978
7km	50%	50000	6	366	3623831	453734	3106520	1819841
7km	50%	50000	6	255	5528323	625345	4864054	2811743
7km	50%	50000	6	387	4897024	537809	4300182	2788507
7km	50%	50000	6	318	4620783	492398	4086645	2534975
7km	50%	50000	6	229	4090707	486099	3548447	2111744
7km	50%	50000	6	259	4909070	556218	4268936	2222643
7km	50%	50000	6	402	4637586	580301	3990535	2771230
7km	50%	50000	6	240	5114089	537981	4494132	2715920
7km	50%	50000	6	280	5662404	638870	4957329	3236616
7km	50%	50000	6	306	4694345	560249	4057505	2694070
7km	50%	50000	6	271	3995095	475893	3455863	2057901
7km	50%	50000	6	193	3956847	500138	3406506	2018536
7km	50%	50000	6	278	4724537	544555	4137971	2309840
7km	50%	50000	6	271	3663993	439904	3189351	2059845
7km	50%	50000	6	284	4166562	529680	3592386	2429034
7km	50%	50000	6	303	4529329	532100	3941458	2458532
7km	50%	50000	6	237	4562619	541995	3945958	2363256
7km	50%	50000	6	188	2867471	375045	2456135	1610143
7km	50%	50000	6	205	4422877	481027	3906220	2334040
7km	50%	50000	6	242	5345437	615837	4679746	3054737
7km	50%	50000	6	346	4608744	561588	3992497	2303617
7km	50%	50000	6	208	3608080	466849	3098460	2066389
7km	50%	50000	6	250	4517278	572638	3897670	2440455
7km	50%	50000	6	283	5717676	598378	5057200	2762404
7km	50%	50000	6	262	5445693	606931	4776944	2787259
7km	50%	50000	6	304	5427090	592865	4783040	2689469
7km	50%	50000	6	225	5826535	607794	5155009	2980647
7km	50%	50000	6	234	4659958	505936	4098974	2270864
7km	50%	50000	6	283	5304857	609809	4643584	2882440
7km	50%	50000	6	344	5168738	657572	4451328	3000005
7km	50%	50000	6	258	4967189	591383	4331807	2621591
7km	50%	50000	6	224	3558242	454824	3071572	2052630
7km	50%	50000	6	260	3710400	455804	3205801	2108156
7km	50%	50000	6	256	4850602	543548	4226309	2506477
7km	50%	50000	6	305	5330632	613525	4668424	2739271
7km	50%	50000	6	282	3674429	455620	3194858	1864779
7km	50%	50000	6	278	5392887	605774	4714425	3128079
7km	50%	50000	6	281	4942027	514709	4349541	2906067
7km	50%	50000	6	222	4228161	506046	3665789	2113305
7km	50%	50000	6	218	4417484	546571	3828519	2286850
7km	50%	50000	6	214	4013562	506644	3465039	2453178
7km	50%	50000	6	354	5621872	627933	4928665	2842552
7km	50%	50000	6	283	4719434	576823	4083971	2463885
7km	50%	50000	6	257	4449706	535094	3880177	2252269
7km	50%	50000	6	318	4332521	538901	3742811	2733880
7km	50%	50000	6	291	5948298	636500	5254071	3156782
7km	50%	50000	6	253	4297697	531464	3724848	2468777
7km	50%	50000	6	249	3822594	473751	3305849	2116985
7km	50%	50000	6	309	4987739	585077	4337866	2802335
7km	50%	50000	6	285	4015963	475071	3495072	2093795
7km	50%	50000	6	414	4606549	563510	3977098	2433434
7km	50%	50000	6	208	5120851	522235	4564995	2572056
7km	50%	50000	6	237	5349476	561916	4742957	2749404
7km	50%	50000	6	233	4152695	488555	3608422	2107080
7km	50%	50000	6	241	4431075	521177	3846442	2126635
7km	50%	50000	6	282	5885514	675309	5112240	3058434
7km	50%	50000	6	261	4159141	522924	3598660	2431972
7km	50%	50000	6	252	4910176	580694	4289948	2190982
7km	50%	50000	6	260	4762214	570505	4135688	2474509
7km	50%	50000	6	304	4014918	490866	3488958	2137117
7km	50%	50000	6	307	6140639	638112	5458064	3159677
7km	50%	50000	6	243	4558407	538412	3960837	2700920
7km	50%	50000	6	406	4748186	580585	4110288	2442018
7km	50%	50000	6	225	4174707	499908	3627392	2149428
7km	50%	50000	6	224	4899762	597489	4240445	2286021
7km	50%	50000	6	355	6947430	671962	6215361	3397659
7km	50%	50000	6	289	4791551	577460	4177772	2641778
7km	50%	50000	6	210	4352504	527432	3764233	2466344
7km	50%	50000	6	259	5837710	596095	5197732	2989362
7km	50%	50000	6	268	4516704	532314	3934376	2184491
7km	50%	50000	6	427	6006303	637224	5293202	3056946
7km	50%	50000	6	244	4765000	588692	4122867	2460946
7km	50%	50000	6	250	5422975	578279	4792915	2553441
7km	50%	50000	6	312	4466793	523993	3885628	2378152
7km	50%	50000	6	306	5440964	604613	4776309	2655657
7km	50%	50000	6	242	4774549	557736	4174837	2589433
7km	50%	50000	6	382	6116829	638862	5426319	3071693
7km	50%	50000	6	306	5338460	612924	4688475	2802001
7km	50%	50000	6	291	5906703	670029	5177512	3302215
7km	50%	50000	6	290	4962502	581438	4324793	2637013
7km	50%	50000	6	234	4026488	479504	3498260	2127633
7km	50%	50000	6	378	5769872	637588	5078194	2815573
7km	50%	50000	6	317	4748857	539862	4160371	2142931
7km	50%	50000	6	225	4955944	551594	4325858	2615341
7km	50%	50000	6	361	4929154	553505	4331697	2640020
7km	50%	50000	6	292	5629607	556252	5026284	2706665
7km	50%	50000	6	356	4446152	546868	3847776	2313986
7km	50%	50000	6	269	5532016	621495	4837645	3042578
7km	50%	50000	6	295	4117964	495613	3586063	2283221
7km	50%	50000	6	280	6447902	676452	5683706	3269790
7km	50%	50000	6	210	4149937	497145	3590477	2340551
7km	50%	50000	6	338	4295194	509905	3742153	2111993
7km	50%	50000	6	300	4347332	499569	3810576	2210620
7km	50%	50000	6	326	6075073	639680	5369797	2867449
7km	50%	50000	6	262	4405987	538916	3789135	2347585
7km	50%	50000	6	433	5787575	638884	5075581	3137936
7km	50%	50000	6	241	4129650	510402	3560985	2099835
7km	50%	50000	6	340	4586363	566566	3974571	2390192
7km	50%	50000	6	233	4722590	545554	4136607	2269311
7km	50%	50000	6	260	5024841	567392	4413852	2728427
7km	50%	50000	6	259	4931317	576878	4309623	2623251
7km	50%	50000	6	293	4862224	568236	4240048	2431826
7km	50%	50000	6	251	4445696	532528	3844791	2365817
7km	50%	50000	6	233	4426935	559367	3816938	2376279
7km	50%	50000	6	277	5385095	544775	4782078	2754424
7km	50%	50000	6	255	4370926	540820	3787199	2455491
7km	50%	50000	6	221	4627680	546951	4015379	2450133
7km	50%	50000	6	297	6097177	660743	5348105	3283378
7km	50%	50000	6	260	3854642	467230	3334294	2013111
7km	50%	50000	6	318	4743751	553331	4138147	2562011
7km	50%	50000	6	247	3817183	539525	3246011	2374850
7km	50%	50000	6	340	5625332	662999	4887664	3153392
7km	50%	50000	6	250	4360127	547642	3762715	2859681
7km	50%	50000	6	270	5994478	679717	5257987	2959471
7km	50%	50000	6	255	4102878	518021	3516741	2280052
7km	50%	50000	6	271	4388273	518488	3823739	2145445
7km	50%	50000	6	480	3696475	430616	3230683	2108738
7km	50%	50000	6	324	5072811	570292	4440418	2481121
7km	50%	50000	6	284	5707504	631497	5006996	2836518
7km	50%	50000	6	264	4408952	559754	3818696	2288703
7km	50%	50000	6	374	5896088	655592	5177789	2906054
7km	50%	50000	6	216	4821921	542528	4226485	2468853
7km	50%	50000	6	335	5238499	580184	4616181	2644964
7km	50%	50000	6	281	5382883	577997	4746546	2783653
7km	50%	50000	6	225	5676537	660275	4938274	3363038
7km	50%	50000	6	423	4714354	496564	4154864	2385163
7km	50%	50000	6	239	4550496	526336	3975188	2459991
7km	50%	50000	6	253	4335538	498937	3786423	2062315
7km	50%	50000	6	297	4303408	543875	3704702	2688853
7km	50%	50000	6	310	4864314	555405	4272529	2658301
7km	50%	50000	6	323	4228553	503062	3683454	2273777
7km	50%	50000	6	340	4153618	496001	3620422	2136938
7km	50%	50000	6	343	4958183	547233	4344371	2342729
7km	50%	50000	6	292	5747932	644057	5057216	3099391
7km	50%	50000	6	359	5726481	581702	5089256	3161787
7km	50%	50000	6	230	4888412	563850	4260828	2575934
7km	50%	50000	6	248	3859518	470477	3335222	2116815
7km	50%	50000	6	228	4079077	515035	3505504	2104363
7km	50%	50000	6	194	3783162	477061	3267422	2232036
7km	50%	50000	6	279	4702888	584977	4070082	2555212
7km	50%	50000	6	275	3534913	418625	3085892	2062505
7km	50%	50000	6	299	5093289	597960	4429355	2775832
7km	50%	50000	6	290	6363087	666624	5617964	3256312
7km	50%	50000	6	329	4071480	510469	3522857	2085895
7km	50%	50000	6	276	5084960	598580	4431613	2821351
7km	50%	50000	6	227	4863170	604432	4209367	2418327
7km	50%	50000	6	265	4376206	518457	3819027	2297483
7km	50%	50000	6	235	4002990	510516	3436112	2229858
7km	50%	50000	6	252	4300733	517060	3729612	2419262
7km	50%	50000	6	263	4233485	513801	3691033	2179700
7km	50%	50000	6	321	5848365	648634	5133910	2974929
7km	50%	50000	6	199	4398267	506106	3841719	2056243
7km	50%	50000	6	250	5337783	604116	4681210	2538811
7km	50%	50000	6	282	4439752	499782	3872198	2472365
[truncated: 1 more rows]
