# Supplementary material for: Quantifying the Value of Perfect Information in Emergency Vaccination Campaigns
Source: PLoS Comput Biol. 2017 Feb 16;13(2):e1005318. doi: 10.1371/journal.pcbi.1005318 (PMC5312803; doi:10.1371/journal.pcbi.1005318)
Supplement: S1 Data — (ZIP) [file pcbi.1005318.s013.zip › Data/IPDC/data1.txt]

vacc_radius	efficacy	capacity	delay	outbreak_duration	livestock_culled	cattle_culled	sheep_culled	vaccinations
none	n/a	n/a	n/a	376	7960505	1386959	6456304	0
none	n/a	n/a	n/a	511	7214012	1322210	5788238	0
none	n/a	n/a	n/a	295	7612783	1405388	6114397	0
none	n/a	n/a	n/a	286	8669049	1419221	7144155	0
none	n/a	n/a	n/a	361	6744511	1265667	5386712	0
none	n/a	n/a	n/a	338	9759330	1626965	7953820	0
none	n/a	n/a	n/a	338	6487968	1204007	5197680	0
none	n/a	n/a	n/a	522	9465138	1542107	7799711	0
none	n/a	n/a	n/a	429	9553806	1532355	7906425	0
none	n/a	n/a	n/a	382	10237347	1802404	8296301	0
none	n/a	n/a	n/a	397	8309209	1503354	6652539	0
none	n/a	n/a	n/a	340	8224900	1358362	6792703	0
none	n/a	n/a	n/a	412	7973705	1532954	6295151	0
none	n/a	n/a	n/a	228	6054304	1090329	4885306	0
none	n/a	n/a	n/a	344	10283633	1715568	8449871	0
none	n/a	n/a	n/a	264	8678356	1476444	7106203	0
none	n/a	n/a	n/a	269	7218925	1241477	5867007	0
none	n/a	n/a	n/a	287	6619105	1235982	5294481	0
none	n/a	n/a	n/a	296	7693296	1361351	6242147	0
none	n/a	n/a	n/a	454	9615657	1551262	7923320	0
none	n/a	n/a	n/a	303	8622002	1374031	7113070	0
none	n/a	n/a	n/a	280	7453604	1412351	5889477	0
none	n/a	n/a	n/a	288	7226778	1350128	5809593	0
none	n/a	n/a	n/a	429	8839150	1429446	7259573	0
none	n/a	n/a	n/a	244	8067151	1438927	6525568	0
none	n/a	n/a	n/a	343	8263150	1395280	6738327	0
none	n/a	n/a	n/a	456	7824782	1386013	6349056	0
none	n/a	n/a	n/a	419	8547675	1432889	7014051	0
none	n/a	n/a	n/a	398	7843742	1296329	6452961	0
none	n/a	n/a	n/a	255	7040324	1230557	5702955	0
none	n/a	n/a	n/a	295	8023770	1360943	6531849	0
none	n/a	n/a	n/a	262	6089450	1070115	4928212	0
none	n/a	n/a	n/a	434	8822888	1501415	7197350	0
none	n/a	n/a	n/a	380	6986714	1254632	5634143	0
none	n/a	n/a	n/a	266	6148455	1087600	4979963	0
none	n/a	n/a	n/a	432	8776175	1419294	7251941	0
none	n/a	n/a	n/a	339	9214819	1439761	7640148	0
none	n/a	n/a	n/a	397	9023284	1432012	7462045	0
none	n/a	n/a	n/a	304	10267471	1674378	8486693	0
none	n/a	n/a	n/a	326	7500823	1356902	6034998	0
none	n/a	n/a	n/a	372	8396738	1392583	6881876	0
none	n/a	n/a	n/a	319	9108567	1561156	7441245	0
none	n/a	n/a	n/a	277	6386589	1192489	5105108	0
none	n/a	n/a	n/a	315	7282409	1334507	5803942	0
none	n/a	n/a	n/a	508	10300746	1602497	8586746	0
none	n/a	n/a	n/a	378	9533323	1542208	7863754	0
none	n/a	n/a	n/a	364	6698079	1237749	5391813	0
none	n/a	n/a	n/a	317	8417654	1342580	6962125	0
none	n/a	n/a	n/a	266	9664002	1635154	7919901	0
none	n/a	n/a	n/a	279	8061304	1438097	6536158	0
none	n/a	n/a	n/a	281	7109865	1309450	5697392	0
none	n/a	n/a	n/a	330	6413492	1216451	5111244	0
none	n/a	n/a	n/a	376	8687219	1435630	7149322	0
none	n/a	n/a	n/a	462	8645132	1393744	7129249	0
none	n/a	n/a	n/a	279	7573643	1279508	6215526	0
none	n/a	n/a	n/a	265	6519040	1152073	5230279	0
none	n/a	n/a	n/a	309	7580717	1413123	6067051	0
none	n/a	n/a	n/a	476	7815858	1239845	6497716	0
none	n/a	n/a	n/a	231	7980490	1505518	6349319	0
none	n/a	n/a	n/a	323	7300164	1233359	5981863	0
none	n/a	n/a	n/a	394	9166976	1491919	7562405	0
none	n/a	n/a	n/a	301	8416936	1460209	6844691	0
none	n/a	n/a	n/a	355	9355511	1541401	7693970	0
none	n/a	n/a	n/a	566	8977705	1473158	7391314	0
none	n/a	n/a	n/a	246	6592023	1212812	5290674	0
none	n/a	n/a	n/a	325	8586212	1541855	6919024	0
none	n/a	n/a	n/a	285	5802857	1050089	4670757	0
none	n/a	n/a	n/a	308	6862003	1244273	5491542	0
none	n/a	n/a	n/a	289	6926937	1288562	5561788	0
none	n/a	n/a	n/a	275	8335912	1404124	6822088	0
none	n/a	n/a	n/a	445	10039609	1696174	8174099	0
none	n/a	n/a	n/a	264	5610794	1009673	4557510	0
none	n/a	n/a	n/a	311	7104291	1272656	5742401	0
none	n/a	n/a	n/a	281	8260474	1376781	6816064	0
none	n/a	n/a	n/a	451	9733318	1576532	8049088	0
none	n/a	n/a	n/a	305	8403175	1493696	6792631	0
none	n/a	n/a	n/a	312	6415087	1205020	5091624	0
none	n/a	n/a	n/a	410	8322772	1453613	6767671	0
none	n/a	n/a	n/a	336	7638423	1271089	6295266	0
none	n/a	n/a	n/a	463	9659682	1502590	8061551	0
none	n/a	n/a	n/a	289	8292296	1354482	6802178	0
none	n/a	n/a	n/a	410	10492922	1803619	8559426	0
none	n/a	n/a	n/a	354	7078038	1348796	5593061	0
none	n/a	n/a	n/a	359	8156739	1361216	6682315	0
none	n/a	n/a	n/a	322	8416068	1306561	7004637	0
none	n/a	n/a	n/a	500	8623412	1364225	7191641	0
none	n/a	n/a	n/a	403	8354285	1350663	6906974	0
none	n/a	n/a	n/a	303	6692866	1256474	5301003	0
none	n/a	n/a	n/a	238	6820535	1233960	5479018	0
none	n/a	n/a	n/a	313	8469712	1319963	7019010	0
none	n/a	n/a	n/a	255	7956498	1430762	6409694	0
none	n/a	n/a	n/a	442	9334724	1583003	7628158	0
none	n/a	n/a	n/a	263	8443097	1441840	6850689	0
none	n/a	n/a	n/a	392	9538121	1631160	7800613	0
none	n/a	n/a	n/a	273	6866584	1228310	5531820	0
none	n/a	n/a	n/a	225	6250367	1121343	5058980	0
none	n/a	n/a	n/a	291	6997801	1255569	5613053	0
none	n/a	n/a	n/a	302	8749706	1472451	7138205	0
none	n/a	n/a	n/a	341	7437685	1207048	6137560	0
none	n/a	n/a	n/a	487	9779468	1622434	8018348	0
none	n/a	n/a	n/a	363	7889191	1375260	6423275	0
none	n/a	n/a	n/a	253	7385497	1219834	6077632	0
none	n/a	n/a	n/a	403	10268944	1725449	8414247	0
none	n/a	n/a	n/a	294	8838636	1625549	7107617	0
none	n/a	n/a	n/a	346	8341055	1410198	6831138	0
none	n/a	n/a	n/a	259	6968598	1261011	5603059	0
none	n/a	n/a	n/a	428	9117171	1570959	7432362	0
none	n/a	n/a	n/a	274	8564362	1462455	7014220	0
none	n/a	n/a	n/a	334	6223876	1152582	5009105	0
none	n/a	n/a	n/a	363	7223898	1272912	5806624	0
none	n/a	n/a	n/a	410	8205842	1317502	6781195	0
none	n/a	n/a	n/a	419	9279333	1454422	7703367	0
none	n/a	n/a	n/a	329	8217373	1292024	6816731	0
none	n/a	n/a	n/a	415	9226351	1469087	7645774	0
none	n/a	n/a	n/a	417	8751443	1579146	7047734	0
none	n/a	n/a	n/a	330	9227315	1453616	7657306	0
none	n/a	n/a	n/a	326	8061210	1293001	6658969	0
none	n/a	n/a	n/a	260	6441583	1184000	5187443	0
none	n/a	n/a	n/a	364	8200209	1522970	6568408	0
none	n/a	n/a	n/a	256	5819306	1051028	4683839	0
none	n/a	n/a	n/a	400	9589927	1590832	7875929	0
none	n/a	n/a	n/a	252	6019246	1108593	4825939	0
none	n/a	n/a	n/a	270	5428945	1039834	4304914	0
none	n/a	n/a	n/a	303	8068428	1462448	6481935	0
none	n/a	n/a	n/a	350	7167188	1372765	5660545	0
none	n/a	n/a	n/a	383	9262354	1493308	7675870	0
none	n/a	n/a	n/a	273	7602806	1183301	6317392	0
none	n/a	n/a	n/a	229	6363300	1162906	5122783	0
none	n/a	n/a	n/a	254	7714763	1291756	6312670	0
none	n/a	n/a	n/a	330	9397269	1526704	7750640	0
none	n/a	n/a	n/a	392	10024116	1649108	8226890	0
none	n/a	n/a	n/a	461	6522251	1188935	5228468	0
none	n/a	n/a	n/a	228	5933053	1053446	4794427	0
none	n/a	n/a	n/a	474	8532963	1379949	7052038	0
none	n/a	n/a	n/a	285	7144874	1301404	5725440	0
none	n/a	n/a	n/a	290	5567522	962246	4562102	0
none	n/a	n/a	n/a	329	7996515	1334693	6601164	0
none	n/a	n/a	n/a	236	6427898	1207252	5132362	0
none	n/a	n/a	n/a	335	8597829	1426855	7082350	0
none	n/a	n/a	n/a	292	6834176	1254652	5503390	0
none	n/a	n/a	n/a	489	8429948	1364015	6981889	0
none	n/a	n/a	n/a	390	6911141	1268136	5514414	0
none	n/a	n/a	n/a	314	6457729	1172142	5182057	0
none	n/a	n/a	n/a	324	8900438	1458404	7307684	0
none	n/a	n/a	n/a	313	8095601	1302435	6717291	0
none	n/a	n/a	n/a	232	6411076	1155215	5194245	0
none	n/a	n/a	n/a	455	8877988	1455330	7330383	0
none	n/a	n/a	n/a	256	7260603	1260042	5919862	0
none	n/a	n/a	n/a	318	8291525	1413152	6766055	0
none	n/a	n/a	n/a	284	7457524	1388515	5986839	0
none	n/a	n/a	n/a	286	7205906	1304932	5771128	0
none	n/a	n/a	n/a	469	8591414	1331958	7163427	0
none	n/a	n/a	n/a	448	9126261	1479103	7553821	0
none	n/a	n/a	n/a	307	6592274	1207429	5279921	0
none	n/a	n/a	n/a	309	7886283	1467965	6324939	0
none	n/a	n/a	n/a	250	6757916	1245650	5423899	0
none	n/a	n/a	n/a	269	7121610	1325852	5720554	0
none	n/a	n/a	n/a	332	6741439	1150437	5516162	0
none	n/a	n/a	n/a	431	6646670	1293191	5241105	0
none	n/a	n/a	n/a	250	8533369	1353384	7045847	0
none	n/a	n/a	n/a	318	7294206	1260537	5938314	0
none	n/a	n/a	n/a	283	7226546	1167684	5960635	0
none	n/a	n/a	n/a	257	8186284	1391451	6662114	0
none	n/a	n/a	n/a	316	6861913	1188175	5563638	0
none	n/a	n/a	n/a	444	9627420	1527744	8002287	0
none	n/a	n/a	n/a	528	8002356	1358513	6538244	0
none	n/a	n/a	n/a	409	9246937	1567789	7531268	0
none	n/a	n/a	n/a	371	7889470	1247099	6558471	0
none	n/a	n/a	n/a	316	8489706	1347319	6994381	0
none	n/a	n/a	n/a	365	7349141	1335287	5906624	0
none	n/a	n/a	n/a	350	7145794	1336396	5654484	0
none	n/a	n/a	n/a	247	5840058	1090628	4636296	0
none	n/a	n/a	n/a	296	8123462	1339702	6700961	0
none	n/a	n/a	n/a	256	6389404	1125800	5162762	0
none	n/a	n/a	n/a	288	6772627	1267857	5421580	0
none	n/a	n/a	n/a	375	8208419	1430168	6688973	0
none	n/a	n/a	n/a	230	6195721	1059923	5028043	0
none	n/a	n/a	n/a	351	7228658	1263029	5857060	0
none	n/a	n/a	n/a	385	6884847	1264605	5536998	0
none	n/a	n/a	n/a	277	7756281	1297079	6350578	0
none	n/a	n/a	n/a	551	9272383	1606233	7568600	0
none	n/a	n/a	n/a	302	8706597	1353829	7243636	0
none	n/a	n/a	n/a	250	5834797	1050329	4721105	0
none	n/a	n/a	n/a	568	7812054	1317870	6398003	0
none	n/a	n/a	n/a	310	6166485	1157678	4891898	0
none	n/a	n/a	n/a	290	7704467	1359714	6248018	0
none	n/a	n/a	n/a	431	8209945	1285578	6813986	0
none	n/a	n/a	n/a	227	5815420	1049632	4626858	0
none	n/a	n/a	n/a	289	6778754	1264918	5426584	0
none	n/a	n/a	n/a	355	7770489	1317825	6359847	0
none	n/a	n/a	n/a	522	8837481	1476968	7242345	0
none	n/a	n/a	n/a	257	8240697	1462337	6657313	0
none	n/a	n/a	n/a	280	6976357	1214156	5661981	0
none	n/a	n/a	n/a	308	6826308	1166395	5572926	0
none	n/a	n/a	n/a	373	9700661	1655657	7884961	0
none	n/a	n/a	n/a	281	6702114	1280616	5293805	0
none	n/a	n/a	n/a	470	9152620	1478506	7568635	0
none	n/a	n/a	n/a	296	8729010	1404716	7230190	0
none	n/a	n/a	n/a	396	6833782	1284715	5487873	0
none	n/a	n/a	n/a	551	10411300	1639318	8639252	0
none	n/a	n/a	n/a	228	6994171	1276322	5624619	0
none	n/a	n/a	n/a	308	7964152	1307957	6558681	0
none	n/a	n/a	n/a	387	8039967	1290386	6684201	0
none	n/a	n/a	n/a	279	7727518	1399116	6218037	0
none	n/a	n/a	n/a	261	5881688	1084633	4737246	0
none	n/a	n/a	n/a	681	9670323	1472848	8071143	0
none	n/a	n/a	n/a	313	6850339	1220577	5497823	0
none	n/a	n/a	n/a	438	5980257	1047170	4835022	0
none	n/a	n/a	n/a	276	8746258	1445185	7160531	0
none	n/a	n/a	n/a	338	6940117	1309595	5544144	0
none	n/a	n/a	n/a	269	5983243	1051680	4835346	0
none	n/a	n/a	n/a	259	6254058	1136400	5015850	0
none	n/a	n/a	n/a	409	7960848	1252404	6592188	0
none	n/a	n/a	n/a	413	7215974	1364950	5729456	0
none	n/a	n/a	n/a	593	9017317	1422109	7496957	0
none	n/a	n/a	n/a	315	7781548	1312163	6381763	0
none	n/a	n/a	n/a	349	7346691	1301529	5956068	0
none	n/a	n/a	n/a	288	6239801	1074939	5070957	0
none	n/a	n/a	n/a	340	5950022	1052729	4825382	0
none	n/a	n/a	n/a	253	7496702	1409866	6010684	0
none	n/a	n/a	n/a	423	10141704	1666649	8381715	0
none	n/a	n/a	n/a	406	6854643	1296731	5434426	0
none	n/a	n/a	n/a	401	8860490	1478111	7262211	0
none	n/a	n/a	n/a	373	9438708	1618814	7681142	0
none	n/a	n/a	n/a	341	7480135	1408081	5947482	0
none	n/a	n/a	n/a	341	8628380	1446677	7055580	0
none	n/a	n/a	n/a	293	6578504	1211188	5251468	0
none	n/a	n/a	n/a	287	7297517	1356155	5831107	0
none	n/a	n/a	n/a	275	8080254	1388202	6613676	0
none	n/a	n/a	n/a	415	9572679	1565210	7910037	0
none	n/a	n/a	n/a	284	8904770	1415499	7365855	0
none	n/a	n/a	n/a	270	6689925	1137430	5459974	0
none	n/a	n/a	n/a	457	8728523	1334350	7290708	0
none	n/a	n/a	n/a	251	6104616	1134284	4877281	0
none	n/a	n/a	n/a	345	10236012	1615429	8496231	0
none	n/a	n/a	n/a	314	7834824	1280416	6460023	0
none	n/a	n/a	n/a	345	9282365	1455965	7734349	0
none	n/a	n/a	n/a	370	8875586	1423260	7339962	0
none	n/a	n/a	n/a	358	9878639	1640298	8114288	0
none	n/a	n/a	n/a	444	8760309	1412253	7240688	0
none	n/a	n/a	n/a	291	7335096	1351977	5900641	0
none	n/a	n/a	n/a	390	8534374	1394196	7054056	0
none	n/a	n/a	n/a	452	9570603	1510179	7957409	0
none	n/a	n/a	n/a	324	6536581	1163954	5283044	0
none	n/a	n/a	n/a	438	9289980	1489231	7721840	0
none	n/a	n/a	n/a	476	10768305	1778222	8872984	0
none	n/a	n/a	n/a	285	6399526	1174002	5115457	0
none	n/a	n/a	n/a	390	6240740	1203686	4938287	0
none	n/a	n/a	n/a	269	7625107	1435533	6066970	0
none	n/a	n/a	n/a	400	9770262	1501637	8156552	0
none	n/a	n/a	n/a	304	8514797	1413221	6942145	0
none	n/a	n/a	n/a	325	6948106	1305159	5550011	0
none	n/a	n/a	n/a	456	7282047	1388962	5780462	0
none	n/a	n/a	n/a	278	8003097	1284695	6632817	0
none	n/a	n/a	n/a	389	9638146	1485070	8038787	0
none	n/a	n/a	n/a	477	9009929	1575551	7313731	0
none	n/a	n/a	n/a	390	8761067	1391606	7258267	0
none	n/a	n/a	n/a	380	9591538	1534715	7929714	0
none	n/a	n/a	n/a	460	9485251	1495149	7865123	0
none	n/a	n/a	n/a	406	8360038	1452574	6778699	0
none	n/a	n/a	n/a	295	6804865	1266119	5453059	0
none	n/a	n/a	n/a	354	6889131	1295318	5491833	0
none	n/a	n/a	n/a	277	7211404	1335122	5706971	0
none	n/a	n/a	n/a	412	8818434	1542880	7148281	0
none	n/a	n/a	n/a	306	9599818	1615985	7852562	0
none	n/a	n/a	n/a	253	7246117	1339960	5791666	0
none	n/a	n/a	n/a	409	8815784	1430152	7263417	0
none	n/a	n/a	n/a	317	6905552	1277785	5522709	0
none	n/a	n/a	n/a	261	7323209	1422141	5809606	0
none	n/a	n/a	n/a	259	6622671	1196639	5307157	0
none	n/a	n/a	n/a	319	9283743	1493886	7655352	0
none	n/a	n/a	n/a	300	7587906	1259778	6243317	0
none	n/a	n/a	n/a	310	7280715	1398600	5784630	0
none	n/a	n/a	n/a	271	6576724	1202363	5266955	0
none	n/a	n/a	n/a	316	6635201	1227722	5319477	0
none	n/a	n/a	n/a	350	6995174	1217436	5693579	0
none	n/a	n/a	n/a	366	8989596	1403697	7488903	0
none	n/a	n/a	n/a	380	7546680	1415217	6014460	0
none	n/a	n/a	n/a	267	6120083	1098136	4949470	0
none	n/a	n/a	n/a	271	6851505	1340090	5414139	0
none	n/a	n/a	n/a	309	9144528	1586711	7424271	0
none	n/a	n/a	n/a	278	6525794	1192250	5242485	0
none	n/a	n/a	n/a	371	7638018	1369845	6148222	0
none	n/a	n/a	n/a	428	8362060	1569156	6629080	0
none	n/a	n/a	n/a	691	8428504	1449661	6879327	0
none	n/a	n/a	n/a	254	9151528	1523330	7516707	0
none	n/a	n/a	n/a	603	9210413	1436272	7662637	0
none	n/a	n/a	n/a	298	8051624	1429061	6494547	0
none	n/a	n/a	n/a	394	7890421	1503189	6220385	0
none	n/a	n/a	n/a	367	9907882	1594958	8195373	0
none	n/a	n/a	n/a	265	6272076	1129844	5068164	0
none	n/a	n/a	n/a	299	7031257	1292477	5633000	0
none	n/a	n/a	n/a	501	8735956	1564606	7056839	0
none	n/a	n/a	n/a	333	9026299	1443543	7498122	0
none	n/a	n/a	n/a	624	9181972	1423868	7633091	0
none	n/a	n/a	n/a	350	7764313	1439792	6185997	0
none	n/a	n/a	n/a	277	6800644	1264811	5411616	0
none	n/a	n/a	n/a	226	6140929	1048531	4945031	0
none	n/a	n/a	n/a	301	7495475	1362485	6007221	0
none	n/a	n/a	n/a	291	6488410	1166203	5173603	0
none	n/a	n/a	n/a	298	8955990	1386277	7466449	0
none	n/a	n/a	n/a	383	8425289	1335067	6990362	0
none	n/a	n/a	n/a	275	7002908	1271772	5635669	0
none	n/a	n/a	n/a	265	6840187	1280147	5444343	0
none	n/a	n/a	n/a	285	8699606	1420233	7154419	0
none	n/a	n/a	n/a	364	7158823	1393472	5662304	0
none	n/a	n/a	n/a	334	9308949	1569884	7613270	0
none	n/a	n/a	n/a	302	6867961	1237611	5540835	0
none	n/a	n/a	n/a	337	7470316	1392801	5989981	0
none	n/a	n/a	n/a	312	8861521	1462764	7276509	0
none	n/a	n/a	n/a	326	8264838	1324817	6856087	0
none	n/a	n/a	n/a	217	6225032	1134893	5019084	0
none	n/a	n/a	n/a	278	7888270	1384867	6428833	0
none	n/a	n/a	n/a	429	8644584	1431693	7114792	0
none	n/a	n/a	n/a	316	6935202	1291282	5560225	0
none	n/a	n/a	n/a	417	7041367	1284518	5658048	0
none	n/a	n/a	n/a	440	9277597	1483540	7687526	0
none	n/a	n/a	n/a	333	7187136	1314752	5778048	0
none	n/a	n/a	n/a	322	9331064	1534013	7681728	0
none	n/a	n/a	n/a	454	9920466	1599311	8217183	0
none	n/a	n/a	n/a	258	6229156	1083940	5071630	0
none	n/a	n/a	n/a	384	7946411	1304588	6489706	0
none	n/a	n/a	n/a	375	6984095	1193159	5711010	0
none	n/a	n/a	n/a	307	9377942	1641259	7583432	0
none	n/a	n/a	n/a	354	8789965	1361227	7295556	0
none	n/a	n/a	n/a	243	8614954	1502404	7032639	0
none	n/a	n/a	n/a	400	9562746	1613543	7819025	0
none	n/a	n/a	n/a	279	8082356	1364217	6608994	0
none	n/a	n/a	n/a	404	8702088	1438423	7082424	0
none	n/a	n/a	n/a	342	6703898	1189458	5416677	0
none	n/a	n/a	n/a	233	6453712	1149184	5194864	0
none	n/a	n/a	n/a	257	8161878	1433055	6610564	0
none	n/a	n/a	n/a	255	6587381	1195735	5288791	0
none	n/a	n/a	n/a	322	7329904	1369770	5865571	0
none	n/a	n/a	n/a	388	9618505	1620531	7869542	0
none	n/a	n/a	n/a	318	7034547	1226725	5718344	0
none	n/a	n/a	n/a	319	6726483	1255899	5338206	0
none	n/a	n/a	n/a	295	7515160	1375391	6034081	0
none	n/a	n/a	n/a	421	7588577	1459452	6002297	0
none	n/a	n/a	n/a	230	7013082	1315172	5612278	0
none	n/a	n/a	n/a	261	8885527	1395219	7410789	0
none	n/a	n/a	n/a	284	7242894	1328594	5816269	0
none	n/a	n/a	n/a	258	7259856	1287876	5895313	0
none	n/a	n/a	n/a	399	9231865	1421109	7671863	0
none	n/a	n/a	n/a	242	6637369	1222241	5302264	0
none	n/a	n/a	n/a	303	9660685	1523340	8025349	0
none	n/a	n/a	n/a	370	9208744	1522802	7552400	0
none	n/a	n/a	n/a	323	8482383	1382016	7010428	0
none	n/a	n/a	n/a	283	8531569	1424192	7028079	0
none	n/a	n/a	n/a	328	8098951	1461485	6538330	0
none	n/a	n/a	n/a	353	9346797	1551458	7629616	0
none	n/a	n/a	n/a	438	10339262	1678068	8491295	0
none	n/a	n/a	n/a	351	9246682	1500977	7609242	0
none	n/a	n/a	n/a	250	6473081	1197665	5190851	0
none	n/a	n/a	n/a	313	6205835	1158818	4970834	0
none	n/a	n/a	n/a	237	7002911	1222233	5674821	0
none	n/a	n/a	n/a	429	10258707	1607332	8512561	0
none	n/a	n/a	n/a	325	7217633	1390238	5725469	0
none	n/a	n/a	n/a	289	6864336	1310107	5484768	0
none	n/a	n/a	n/a	467	9820554	1617224	8059645	0
none	n/a	n/a	n/a	493	8928987	1434708	7385370	0
none	n/a	n/a	n/a	450	7126727	1285897	5732956	0
none	n/a	n/a	n/a	305	7580479	1389776	6053099	0
none	n/a	n/a	n/a	323	7966732	1285909	6583841	0
none	n/a	n/a	n/a	316	8982496	1459634	7408038	0
none	n/a	n/a	n/a	251	6366908	1198586	5067899	0
none	n/a	n/a	n/a	322	7000283	1295945	5612571	0
none	n/a	n/a	n/a	247	6326320	1180811	5089609	0
none	n/a	n/a	n/a	246	6511445	1192341	5238688	0
none	n/a	n/a	n/a	354	7718706	1314311	6326632	0
none	n/a	n/a	n/a	283	9594743	1572387	7913179	0
none	n/a	n/a	n/a	278	6417473	1193082	5138669	0
none	n/a	n/a	n/a	290	6322063	1119206	5119654	0
none	n/a	n/a	n/a	269	7389273	1322434	5948022	0
none	n/a	n/a	n/a	394	9903143	1647398	8137821	0
none	n/a	n/a	n/a	214	6363497	1156640	5120048	0
none	n/a	n/a	n/a	474	7999105	1341161	6555798	0
none	n/a	n/a	n/a	295	6923532	1232250	5574132	0
none	n/a	n/a	n/a	292	8082100	1397281	6600759	0
none	n/a	n/a	n/a	297	7589599	1271379	6185310	0
none	n/a	n/a	n/a	328	8257378	1370740	6795649	0
none	n/a	n/a	n/a	280	7214874	1194670	5927706	0
none	n/a	n/a	n/a	402	9768208	1508149	8164463	0
none	n/a	n/a	n/a	344	7721015	1460895	6099872	0
none	n/a	n/a	n/a	249	8935378	1445434	7431497	0
none	n/a	n/a	n/a	577	8804946	1472919	7219672	0
none	n/a	n/a	n/a	328	9117438	1488294	7536742	0
none	n/a	n/a	n/a	297	7034823	1270473	5688768	0
none	n/a	n/a	n/a	259	7126758	1257204	5771626	0
none	n/a	n/a	n/a	313	7849645	1404685	6345430	0
none	n/a	n/a	n/a	289	7627878	1374884	6149979	0
none	n/a	n/a	n/a	439	7796824	1290887	6408047	0
none	n/a	n/a	n/a	387	9270614	1489905	7708274	0
none	n/a	n/a	n/a	232	5900965	1044238	4737845	0
none	n/a	n/a	n/a	230	7330131	1260929	5961434	0
none	n/a	n/a	n/a	364	8909173	1475751	7332080	0
none	n/a	n/a	n/a	298	6861455	1176298	5574909	0
none	n/a	n/a	n/a	305	6377403	1225493	5065530	0
none	n/a	n/a	n/a	281	8893166	1414602	7378754	0
none	n/a	n/a	n/a	409	10029822	1721553	8179261	0
none	n/a	n/a	n/a	256	6810672	1254535	5496495	0
none	n/a	n/a	n/a	254	6847666	1174495	5588751	0
none	n/a	n/a	n/a	299	7013002	1254273	5648844	0
none	n/a	n/a	n/a	414	8908529	1503418	7297307	0
none	n/a	n/a	n/a	287	7110383	1219999	5803011	0
none	n/a	n/a	n/a	252	6056223	1119225	4849448	0
none	n/a	n/a	n/a	500	9213338	1494362	7581793	0
none	n/a	n/a	n/a	417	10181712	1685312	8353562	0
none	n/a	n/a	n/a	302	6338007	1094818	5176307	0
none	n/a	n/a	n/a	393	7781459	1346226	6360244	0
none	n/a	n/a	n/a	423	9912916	1670595	8099914	0
none	n/a	n/a	n/a	246	6530762	1161311	5295741	0
none	n/a	n/a	n/a	283	6814736	1214821	5503848	0
none	n/a	n/a	n/a	499	9485066	1691282	7664076	0
none	n/a	n/a	n/a	778	10475639	1686550	8632778	0
none	n/a	n/a	n/a	325	8090362	1284677	6729592	0
none	n/a	n/a	n/a	229	7224600	1315436	5832730	0
none	n/a	n/a	n/a	392	6739818	1283819	5362353	0
none	n/a	n/a	n/a	375	8331869	1380246	6853694	0
none	n/a	n/a	n/a	456	8126386	1369787	6658677	0
none	n/a	n/a	n/a	384	8786720	1461561	7240975	0
none	n/a	n/a	n/a	290	6259051	1117589	5041180	0
none	n/a	n/a	n/a	341	9648583	1588354	7952414	0
none	n/a	n/a	n/a	603	9813731	1649389	8032071	0
none	n/a	n/a	n/a	296	8273899	1448648	6727101	0
none	n/a	n/a	n/a	264	7079258	1303959	5624100	0
none	n/a	n/a	n/a	259	6435704	1177274	5164622	0
none	n/a	n/a	n/a	304	7608831	1372924	6135755	0
none	n/a	n/a	n/a	397	7588075	1446552	6005209	0
none	n/a	n/a	n/a	317	5669964	1061217	4524768	0
none	n/a	n/a	n/a	296	7916141	1290492	6544064	0
none	n/a	n/a	n/a	280	6607781	1183728	5313032	0
none	n/a	n/a	n/a	322	8669994	1405491	7129869	0
none	n/a	n/a	n/a	303	9257721	1531186	7589166	0
none	n/a	n/a	n/a	438	9438810	1470364	7797829	0
none	n/a	n/a	n/a	334	10405782	1759016	8516784	0
none	n/a	n/a	n/a	348	10282806	1668061	8492906	0
none	n/a	n/a	n/a	296	6816263	1236573	5487789	0
none	n/a	n/a	n/a	351	8818439	1379555	7332652	0
none	n/a	n/a	n/a	348	7264439	1270989	5889280	0
none	n/a	n/a	n/a	275	5650737	1058774	4510282	0
none	n/a	n/a	n/a	306	9603621	1469080	8031186	0
none	n/a	n/a	n/a	344	9180276	1525070	7531878	0
none	n/a	n/a	n/a	356	6686416	1224902	5355912	0
none	n/a	n/a	n/a	538	8468245	1293599	7073457	0
none	n/a	n/a	n/a	254	7701042	1350843	6255800	0
none	n/a	n/a	n/a	357	8594752	1368600	7087818	0
none	n/a	n/a	n/a	258	6601772	1200070	5275529	0
none	n/a	n/a	n/a	279	6955551	1245419	5609046	0
none	n/a	n/a	n/a	574	9334115	1551492	7655276	0
none	n/a	n/a	n/a	377	9277061	1457003	7705957	0
none	n/a	n/a	n/a	290	9229174	1530575	7572553	0
none	n/a	n/a	n/a	425	9492379	1598176	7787560	0
none	n/a	n/a	n/a	368	6836414	1251333	5487202	0
none	n/a	n/a	n/a	374	8519284	1399372	7028891	0
none	n/a	n/a	n/a	273	6567129	1187026	5282791	0
none	n/a	n/a	n/a	332	8845669	1480554	7256304	0
none	n/a	n/a	n/a	350	8616217	1484710	7009761	0
none	n/a	n/a	n/a	377	7585729	1406449	6069649	0
none	n/a	n/a	n/a	329	7538202	1318139	6095461	0
none	n/a	n/a	n/a	300	7135563	1212200	5860246	0
none	n/a	n/a	n/a	277	5963179	1112420	4784601	0
none	n/a	n/a	n/a	439	8045894	1355082	6573625	0
none	n/a	n/a	n/a	339	6812681	1183581	5490477	0
none	n/a	n/a	n/a	646	10030024	1723065	8152135	0
none	n/a	n/a	n/a	340	8882487	1410107	7372485	0
none	n/a	n/a	n/a	472	10363062	1774806	8426462	0
none	n/a	n/a	n/a	273	7849937	1285825	6470466	0
none	n/a	n/a	n/a	323	6745968	1261607	5389975	0
none	n/a	n/a	n/a	366	9019491	1490755	7420633	0
none	n/a	n/a	n/a	291	8016119	1353202	6574690	0
none	n/a	n/a	n/a	297	7660602	1254524	6294078	0
none	n/a	n/a	n/a	259	7401169	1399778	5866706	0
none	n/a	n/a	n/a	441	8987444	1475123	7429861	0
none	n/a	n/a	n/a	219	6459856	1199238	5186760	0
none	n/a	n/a	n/a	342	9273128	1518740	7629764	0
none	n/a	n/a	n/a	367	7450893	1219993	6158095	0
none	n/a	n/a	n/a	241	7778159	1268885	6430354	0
none	n/a	n/a	n/a	272	5426866	998092	4335882	0
none	n/a	n/a	n/a	393	8120515	1459194	6556344	0
none	n/a	n/a	n/a	268	8679295	1407900	7209829	0
none	n/a	n/a	n/a	465	8795323	1411051	7276011	0
none	n/a	n/a	n/a	283	6470055	1153789	5218718	0
none	n/a	n/a	n/a	321	8135946	1340440	6699755	0
none	n/a	n/a	n/a	313	6967106	1078101	5814093	0
none	n/a	n/a	n/a	288	6997689	1252857	5674163	0
none	n/a	n/a	n/a	324	8984329	1525377	7359570	0
none	n/a	n/a	n/a	301	7174596	1226721	5826895	0
none	n/a	n/a	n/a	273	6656145	1225027	5349099	0
none	n/a	n/a	n/a	292	8999429	1455134	7415619	0
none	n/a	n/a	n/a	361	8184676	1373314	6694257	0
none	n/a	n/a	n/a	332	8819609	1474116	7255595	0
none	n/a	n/a	n/a	262	7018742	1287679	5616941	0
none	n/a	n/a	n/a	463	8177563	1326143	6759215	0
none	n/a	n/a	n/a	381	8529212	1458287	6907788	0
none	n/a	n/a	n/a	439	8221909	1413767	6714339	0
none	n/a	n/a	n/a	303	6503359	1195746	5214587	0
none	n/a	n/a	n/a	287	7684671	1455305	6131747	0
none	n/a	n/a	n/a	357	9259864	1458975	7698826	0
none	n/a	n/a	n/a	368	6923705	1280542	5565968	0
none	n/a	n/a	n/a	416	7695289	1290794	6306095	0
none	n/a	n/a	n/a	198	6364499	1187720	5076591	0
none	n/a	n/a	n/a	348	8401471	1318641	7008510	0
none	n/a	n/a	n/a	289	7444173	1459294	5819069	0
none	n/a	n/a	n/a	460	7274489	1142432	6044682	0
none	n/a	n/a	n/a	316	7756620	1239605	6365968	0
none	n/a	n/a	n/a	353	8679176	1418202	7129243	0
none	n/a	n/a	n/a	278	7510067	1313646	6109955	0
none	n/a	n/a	n/a	297	7855499	1536841	6197157	0
none	n/a	n/a	n/a	237	6494790	1156771	5226921	0
none	n/a	n/a	n/a	345	7395335	1188528	6103599	0
none	n/a	n/a	n/a	245	8564298	1390856	7069199	0
none	n/a	n/a	n/a	399	6931832	1235600	5553921	0
none	n/a	n/a	n/a	274	8508478	1560507	6817786	0
none	n/a	n/a	n/a	259	8199273	1515200	6568790	0
none	n/a	n/a	n/a	294	9617847	1574067	7931176	0
none	n/a	n/a	n/a	488	9086774	1503627	7472896	0
none	n/a	n/a	n/a	274	7604310	1271477	6245933	0
none	n/a	n/a	n/a	309	7748570	1463898	6182923	0
none	n/a	n/a	n/a	394	7667807	1432252	6113857	0
none	n/a	n/a	n/a	284	6536169	1100010	5366661	0
none	n/a	n/a	n/a	312	9820020	1628819	8077771	0
none	n/a	n/a	n/a	310	6860561	1285500	5449077	0
none	n/a	n/a	n/a	330	9726593	1608551	8000798	0
none	n/a	n/a	n/a	255	6374636	1143605	5138307	0
none	n/a	n/a	n/a	355	8736037	1447888	7183442	0
none	n/a	n/a	n/a	386	10172785	1663404	8386741	0
none	n/a	n/a	n/a	353	7155888	1207980	5838233	0
none	n/a	n/a	n/a	347	10587465	1712847	8759298	0
none	n/a	n/a	n/a	305	8303181	1384869	6777845	0
none	n/a	n/a	n/a	320	8106149	1310499	6730326	0
none	n/a	n/a	n/a	293	6863094	1198161	5582457	0
none	n/a	n/a	n/a	307	7757292	1331149	6336374	0
none	n/a	n/a	n/a	397	8124991	1331340	6685736	0
none	n/a	n/a	n/a	282	8740699	1536691	7057310	0
none	n/a	n/a	n/a	267	7385710	1372769	5902130	0
none	n/a	n/a	n/a	297	6805885	1235616	5477035	0
none	n/a	n/a	n/a	392	10083248	1597318	8298253	0
none	n/a	n/a	n/a	300	6465994	1185613	5193552	0
none	n/a	n/a	n/a	323	7327354	1322550	5935571	0
none	n/a	n/a	n/a	345	9437849	1608363	7679415	0
none	n/a	n/a	n/a	250	6733497	1185981	5442966	0
none	n/a	n/a	n/a	323	8676924	1368635	7200928	0
none	n/a	n/a	n/a	530	8068145	1546079	6408415	0
none	n/a	n/a	n/a	382	9636118	1595230	7895848	0
none	n/a	n/a	n/a	416	8882171	1349837	7419833	0
none	n/a	n/a	n/a	477	10161911	1671939	8376470	0
none	n/a	n/a	n/a	260	6256510	1095050	5059665	0
none	n/a	n/a	n/a	306	8833506	1350870	7368140	0
none	n/a	n/a	n/a	254	7081233	1177454	5823791	0
none	n/a	n/a	n/a	282	7400289	1213006	6103453	0
none	n/a	n/a	n/a	248	7808757	1238609	6480722	0
none	n/a	n/a	n/a	286	7751134	1353362	6299245	0
none	n/a	n/a	n/a	299	9563042	1606468	7811530	0
none	n/a	n/a	n/a	405	7923225	1306841	6491775	0
none	n/a	n/a	n/a	275	6856609	1225892	5512277	0
none	n/a	n/a	n/a	245	6553843	1210893	5210833	0
none	n/a	n/a	n/a	333	10003933	1635145	8239335	0
none	n/a	n/a	n/a	413	8962524	1592581	7224027	0
none	n/a	n/a	n/a	494	7797251	1252799	6439622	0
none	n/a	n/a	n/a	313	7728766	1311903	6295873	0
none	n/a	n/a	n/a	351	9019102	1475425	7435815	0
none	n/a	n/a	n/a	436	9734439	1591352	7969531	0
none	n/a	n/a	n/a	292	7788858	1314215	6396477	0
none	n/a	n/a	n/a	363	9334999	1559103	7625619	0
none	n/a	n/a	n/a	252	6880923	1242963	5535581	0
none	n/a	n/a	n/a	437	8949292	1563449	7242691	0
none	n/a	n/a	n/a	339	6351237	1114740	5135940	0
none	n/a	n/a	n/a	398	9590890	1615574	7836622	0
none	n/a	n/a	n/a	355	8544298	1414144	7026921	0
none	n/a	n/a	n/a	297	6134390	1119471	4955749	0
none	n/a	n/a	n/a	388	10583538	1788105	8652712	0
none	n/a	n/a	n/a	286	7303893	1244910	5940366	0
none	n/a	n/a	n/a	321	7861505	1359849	6411228	0
none	n/a	n/a	n/a	399	7624751	1225241	6240680	0
none	n/a	n/a	n/a	422	7921656	1476981	6368874	0
none	n/a	n/a	n/a	253	5888247	1047583	4770522	0
none	n/a	n/a	n/a	289	7235175	1358439	5770393	0
none	n/a	n/a	n/a	232	6620673	1121255	5428867	0
none	n/a	n/a	n/a	349	9055563	1434353	7491117	0
none	n/a	n/a	n/a	304	6987047	1147966	5753304	0
none	n/a	n/a	n/a	475	9206592	1577213	7535213	0
none	n/a	n/a	n/a	318	9177318	1481054	7596784	0
none	n/a	n/a	n/a	293	6625876	1238170	5281938	0
none	n/a	n/a	n/a	348	8805941	1506270	7199301	0
none	n/a	n/a	n/a	272	7997486	1437670	6441360	0
none	n/a	n/a	n/a	232	6820971	1259644	5483207	0
none	n/a	n/a	n/a	244	7247781	1141418	6032191	0
none	n/a	n/a	n/a	314	7586341	1366943	6128271	0
none	n/a	n/a	n/a	324	9149859	1510057	7540402	0
none	n/a	n/a	n/a	290	8791175	1363544	7334816	0
none	n/a	n/a	n/a	337	8079200	1366773	6584302	0
none	n/a	n/a	n/a	342	6382734	1201264	5090939	0
none	n/a	n/a	n/a	247	7015702	1240950	5661380	0
none	n/a	n/a	n/a	385	9619415	1690231	7787731	0
none	n/a	n/a	n/a	253	7486870	1382019	5965764	0
none	n/a	n/a	n/a	340	9354610	1648633	7540200	0
none	n/a	n/a	n/a	520	8801063	1520395	7170842	0
none	n/a	n/a	n/a	273	7392675	1275557	6009417	0
none	n/a	n/a	n/a	348	9821816	1548758	8148604	0
none	n/a	n/a	n/a	295	8485157	1440374	6958680	0
none	n/a	n/a	n/a	444	8852651	1543911	7149435	0
none	n/a	n/a	n/a	503	8895831	1367481	7433886	0
none	n/a	n/a	n/a	343	5729837	1101236	4553869	0
none	n/a	n/a	n/a	277	7468494	1187045	6178694	0
none	n/a	n/a	n/a	346	6955907	1320586	5556137	0
none	n/a	n/a	n/a	319	7356417	1350329	5839703	0
none	n/a	n/a	n/a	331	6159599	1089774	5006078	0
none	n/a	n/a	n/a	338	8978718	1538807	7310802	0
none	n/a	n/a	n/a	298	6770593	1288742	5376775	0
none	n/a	n/a	n/a	377	7904146	1283597	6503058	0
none	n/a	n/a	n/a	266	6682128	1170743	5400771	0
none	n/a	n/a	n/a	269	7541565	1282914	6176367	0
none	n/a	n/a	n/a	246	5788246	1059642	4631751	0
none	n/a	n/a	n/a	452	7854242	1340980	6406574	0
none	n/a	n/a	n/a	351	7988484	1290904	6580687	0
none	n/a	n/a	n/a	304	5879614	1047478	4770559	0
none	n/a	n/a	n/a	284	6247386	1096260	5076789	0
none	n/a	n/a	n/a	340	6557482	1305451	5137873	0
none	n/a	n/a	n/a	439	9422090	1459876	7850089	0
none	n/a	n/a	n/a	522	10217757	1662541	8382407	0
none	n/a	n/a	n/a	397	7744266	1447682	6197717	0
none	n/a	n/a	n/a	253	6600257	1241032	5271497	0
none	n/a	n/a	n/a	487	10944882	1804011	8988154	0
none	n/a	n/a	n/a	321	8384353	1357415	6914336	0
none	n/a	n/a	n/a	362	6701124	1178807	5393386	0
none	n/a	n/a	n/a	492	9427744	1673037	7579377	0
none	n/a	n/a	n/a	539	10520080	1608105	8800978	0
none	n/a	n/a	n/a	325	6998900	1247872	5658609	0
none	n/a	n/a	n/a	425	8890380	1410038	7383668	0
none	n/a	n/a	n/a	314	8483711	1459057	6887902	0
none	n/a	n/a	n/a	345	6591723	1190974	5293653	0
none	n/a	n/a	n/a	366	8723950	1452321	7183661	0
none	n/a	n/a	n/a	474	8899489	1425404	7396602	0
none	n/a	n/a	n/a	256	8945451	1379909	7435942	0
none	n/a	n/a	n/a	219	7142161	1252753	5822977	0
none	n/a	n/a	n/a	382	8677839	1308956	7222430	0
none	n/a	n/a	n/a	267	6201939	1185596	4902846	0
none	n/a	n/a	n/a	258	6614175	1228126	5284043	0
none	n/a	n/a	n/a	488	9639287	1559217	7925751	0
none	n/a	n/a	n/a	386	7757295	1526343	6083845	0
none	n/a	n/a	n/a	274	7515694	1297332	6080410	0
none	n/a	n/a	n/a	373	6890307	1250187	5556805	0
none	n/a	n/a	n/a	277	7595062	1415225	6095135	0
none	n/a	n/a	n/a	275	7326406	1279740	5949721	0
none	n/a	n/a	n/a	625	9965249	1705404	8117078	0
none	n/a	n/a	n/a	279	9150963	1511767	7520341	0
none	n/a	n/a	n/a	329	7696152	1476513	6090821	0
none	n/a	n/a	n/a	336	8055040	1270303	6706932	0
none	n/a	n/a	n/a	286	5874145	1036950	4764333	0
none	n/a	n/a	n/a	326	6037023	1123409	4830790	0
none	n/a	n/a	n/a	324	8612389	1466214	7028128	0
none	n/a	n/a	n/a	323	7844531	1327036	6413523	0
none	n/a	n/a	n/a	314	6053371	1145174	4820604	0
none	n/a	n/a	n/a	326	6418324	1170056	5171063	0
none	n/a	n/a	n/a	325	8522993	1357802	7072884	0
none	n/a	n/a	n/a	329	8154908	1351102	6683202	0
none	n/a	n/a	n/a	395	8634053	1379598	7173344	0
none	n/a	n/a	n/a	301	6903133	1274566	5497393	0
none	n/a	n/a	n/a	305	6677904	1223576	5370533	0
none	n/a	n/a	n/a	355	8841154	1480190	7252164	0
none	n/a	n/a	n/a	262	7400717	1302980	5929227	0
none	n/a	n/a	n/a	268	6965288	1298968	5587989	0
none	n/a	n/a	n/a	405	8882944	1539963	7218562	0
none	n/a	n/a	n/a	208	6173310	1106550	4957584	0
none	n/a	n/a	n/a	355	9300733	1537053	7626531	0
none	n/a	n/a	n/a	487	8771085	1470669	7188740	0
none	n/a	n/a	n/a	356	7872037	1266743	6489814	0
none	n/a	n/a	n/a	214	6265141	1159188	5026985	0
none	n/a	n/a	n/a	367	7605674	1287930	6239221	0
none	n/a	n/a	n/a	317	10039811	1601209	8302098	0
none	n/a	n/a	n/a	348	9020815	1458278	7480890	0
none	n/a	n/a	n/a	259	7188265	1331132	5788166	0
none	n/a	n/a	n/a	232	7629099	1367107	6141309	0
none	n/a	n/a	n/a	314	8221639	1313097	6825895	0
none	n/a	n/a	n/a	466	9702458	1638561	7963096	0
none	n/a	n/a	n/a	282	8303373	1331212	6859780	0
none	n/a	n/a	n/a	304	7868752	1256142	6519734	0
none	n/a	n/a	n/a	431	8534305	1423178	6984158	0
none	n/a	n/a	n/a	268	7600680	1262630	6234017	0
none	n/a	n/a	n/a	490	10273003	1671332	8494707	0
none	n/a	n/a	n/a	356	8671756	1353993	7197683	0
none	n/a	n/a	n/a	389	8093336	1441958	6514368	0
none	n/a	n/a	n/a	335	7985339	1361292	6526303	0
none	n/a	n/a	n/a	203	6632129	1196525	5350201	0
none	n/a	n/a	n/a	635	9796225	1592924	8032483	0
none	n/a	n/a	n/a	352	8637045	1486905	7028833	0
none	n/a	n/a	n/a	629	7183808	1335049	5742181	0
none	n/a	n/a	n/a	284	7697244	1292887	6324426	0
none	n/a	n/a	n/a	277	8085785	1380192	6608844	0
none	n/a	n/a	n/a	426	9240565	1501631	7592881	0
none	n/a	n/a	n/a	401	7793692	1271023	6443916	0
none	n/a	n/a	n/a	410	9597350	1550131	7899206	0
none	n/a	n/a	n/a	406	8907937	1627203	7150993	0
none	n/a	n/a	n/a	359	8642904	1295785	7274196	0
none	n/a	n/a	n/a	277	8291012	1384857	6803241	0
none	n/a	n/a	n/a	229	6517003	1095940	5330295	0
none	n/a	n/a	n/a	237	6676653	1199029	5359173	0
none	n/a	n/a	n/a	341	7031331	1321670	5593522	0
none	n/a	n/a	n/a	399	9314421	1493078	7686033	0
none	n/a	n/a	n/a	265	7538771	1323367	6114079	0
none	n/a	n/a	n/a	310	8579167	1422791	7027475	0
none	n/a	n/a	n/a	335	6955765	1318965	5519403	0
none	n/a	n/a	n/a	256	6933018	1345503	5499141	0
none	n/a	n/a	n/a	368	7515101	1356440	6038700	0
none	n/a	n/a	n/a	246	7662176	1273296	6314559	0
none	n/a	n/a	n/a	383	8333065	1380605	6841032	0
none	n/a	n/a	n/a	343	8438893	1336002	6968443	0
none	n/a	n/a	n/a	285	7921152	1346038	6479941	0
none	n/a	n/a	n/a	316	9004746	1440361	7465026	0
none	n/a	n/a	n/a	299	6991475	1292555	5565478	0
none	n/a	n/a	n/a	308	7508043	1279199	6117047	0
none	n/a	n/a	n/a	351	6937162	1221910	5591107	0
none	n/a	n/a	n/a	311	6563904	1213315	5280133	0
none	n/a	n/a	n/a	378	9752455	1635611	7975966	0
none	n/a	n/a	n/a	281	5428859	1015156	4316053	0
none	n/a	n/a	n/a	403	8086178	1357982	6611374	0
none	n/a	n/a	n/a	326	7450816	1284112	6077609	0
none	n/a	n/a	n/a	280	7258883	1314718	5804506	0
none	n/a	n/a	n/a	244	7517794	1241967	6168096	0
none	n/a	n/a	n/a	356	8827056	1467874	7229647	0
none	n/a	n/a	n/a	497	10147918	1683311	8357795	0
none	n/a	n/a	n/a	340	7411882	1437851	5867775	0
none	n/a	n/a	n/a	278	8478593	1315531	7040563	0
none	n/a	n/a	n/a	533	9656058	1601345	7926769	0
none	n/a	n/a	n/a	287	8330688	1438482	6757508	0
none	n/a	n/a	n/a	398	9779416	1596427	8056293	0
none	n/a	n/a	n/a	291	7848554	1347261	6408797	0
none	n/a	n/a	n/a	354	6580111	1286917	5181581	0
none	n/a	n/a	n/a	306	8879319	1434162	7344940	0
none	n/a	n/a	n/a	402	7149701	1329856	5739890	0
none	n/a	n/a	n/a	376	8378916	1362132	6949468	0
none	n/a	n/a	n/a	377	8876957	1351678	7433416	0
none	n/a	n/a	n/a	294	6625008	1180923	5359505	0
none	n/a	n/a	n/a	381	8289793	1298616	6887743	0
none	n/a	n/a	n/a	442	9772742	1699763	7936840	0
none	n/a	n/a	n/a	303	7541675	1269769	6199797	0
none	n/a	n/a	n/a	353	9277785	1476200	7705234	0
none	n/a	n/a	n/a	348	7314449	1395418	5813570	0
none	n/a	n/a	n/a	313	6415462	1208475	5119978	0
none	n/a	n/a	n/a	342	6793935	1179522	5518259	0
none	n/a	n/a	n/a	581	9747099	1650617	7919198	0
none	n/a	n/a	n/a	197	5850723	1044679	4753607	0
none	n/a	n/a	n/a	362	7928887	1452550	6379724	0
none	n/a	n/a	n/a	406	6928587	1366613	5437552	0
none	n/a	n/a	n/a	280	9467555	1481774	7880647	0
none	n/a	n/a	n/a	238	6944333	1247936	5613311	0
none	n/a	n/a	n/a	216	6887440	1233465	5546370	0
none	n/a	n/a	n/a	335	9206814	1445578	7641848	0
none	n/a	n/a	n/a	232	6716110	1167725	5434450	0
none	n/a	n/a	n/a	531	8441268	1408483	6913478	0
none	n/a	n/a	n/a	308	6472991	1210097	5170337	0
none	n/a	n/a	n/a	249	7012601	1180157	5707981	0
none	n/a	n/a	n/a	221	6895659	1173238	5649008	0
none	n/a	n/a	n/a	389	8884663	1419955	7362424	0
none	n/a	n/a	n/a	273	9114584	1522304	7487262	0
none	n/a	n/a	n/a	311	8290894	1450276	6757795	0
none	n/a	n/a	n/a	243	7974772	1351482	6507424	0
none	n/a	n/a	n/a	265	6179933	1188740	4916389	0
none	n/a	n/a	n/a	280	7409952	1430503	5886046	0
none	n/a	n/a	n/a	511	6522336	1208218	5202553	0
none	n/a	n/a	n/a	306	8581025	1364457	7113946	0
none	n/a	n/a	n/a	291	7841216	1304787	6440837	0
none	n/a	n/a	n/a	237	8547769	1378779	7075154	0
none	n/a	n/a	n/a	350	7998680	1395959	6485256	0
none	n/a	n/a	n/a	413	9479792	1538537	7827843	0
none	n/a	n/a	n/a	277	6666234	1192997	5383374	0
none	n/a	n/a	n/a	274	7949486	1364045	6459715	0
none	n/a	n/a	n/a	532	9437778	1618086	7717871	0
none	n/a	n/a	n/a	320	9482609	1632704	7679957	0
none	n/a	n/a	n/a	245	6814315	1218485	5503938	0
none	n/a	n/a	n/a	273	6254416	1155449	5001266	0
none	n/a	n/a	n/a	311	6845865	1207863	5519007	0
none	n/a	n/a	n/a	433	8078089	1483591	6449057	0
none	n/a	n/a	n/a	279	9504644	1497497	7899096	0
none	n/a	n/a	n/a	311	7374046	1277002	6019129	0
none	n/a	n/a	n/a	261	6769749	1286753	5364793	0
none	n/a	n/a	n/a	320	6033118	1097782	4877389	0
none	n/a	n/a	n/a	292	9457968	1546041	7802970	0
none	n/a	n/a	n/a	400	8327448	1323742	6890016	0
none	n/a	n/a	n/a	206	6259423	1194481	4985342	0
none	n/a	n/a	n/a	453	7234368	1338779	5781868	0
none	n/a	n/a	n/a	307	6494355	1112910	5275608	0
none	n/a	n/a	n/a	361	10587883	1654276	8778270	0
none	n/a	n/a	n/a	445	8797396	1482535	7199963	0
none	n/a	n/a	n/a	213	7514600	1323207	6097236	0
none	n/a	n/a	n/a	410	8790853	1361737	7315326	0
none	n/a	n/a	n/a	330	6336137	1083436	5159925	0
none	n/a	n/a	n/a	319	7650951	1405617	6135853	0
none	n/a	n/a	n/a	340	7260957	1264950	5894703	0
none	n/a	n/a	n/a	394	6583655	1203609	5263469	0
none	n/a	n/a	n/a	260	6681468	1244324	5345752	0
none	n/a	n/a	n/a	422	10647095	1701352	8821940	0
none	n/a	n/a	n/a	244	6264978	1132351	5000876	0
none	n/a	n/a	n/a	361	8614206	1441776	7032412	0
none	n/a	n/a	n/a	276	6601862	1227806	5271137	0
none	n/a	n/a	n/a	310	6327380	1154433	5089149	0
none	n/a	n/a	n/a	334	6866942	1247163	5506652	0
none	n/a	n/a	n/a	247	6511195	1162997	5271274	0
none	n/a	n/a	n/a	297	7722227	1274554	6334966	0
none	n/a	n/a	n/a	459	10147406	1677937	8340349	0
none	n/a	n/a	n/a	294	7550295	1429137	5977912	0
none	n/a	n/a	n/a	257	9092003	1503042	7492219	0
none	n/a	n/a	n/a	502	7048621	1204021	5759862	0
none	n/a	n/a	n/a	286	5819602	1042836	4683850	0
none	n/a	n/a	n/a	492	9922389	1655147	8106302	0
none	n/a	n/a	n/a	301	6262621	1161643	5004828	0
none	n/a	n/a	n/a	405	9523961	1659577	7759896	0
none	n/a	n/a	n/a	274	6100978	1069910	4958942	0
none	n/a	n/a	n/a	216	6446543	1148590	5210238	0
none	n/a	n/a	n/a	271	6385815	1187329	5098229	0
none	n/a	n/a	n/a	343	7316321	1328121	5893326	0
none	n/a	n/a	n/a	379	7868316	1423487	6337649	0
none	n/a	n/a	n/a	247	5386374	972145	4345323	0
none	n/a	n/a	n/a	360	8079702	1443419	6560663	0
none	n/a	n/a	n/a	324	8269326	1369661	6801551	0
none	n/a	n/a	n/a	306	6865523	1209549	5562575	0
none	n/a	n/a	n/a	243	6049282	1094044	4846918	0
none	n/a	n/a	n/a	317	8988586	1396982	7483811	0
none	n/a	n/a	n/a	330	9021230	1463734	7470377	0
none	n/a	n/a	n/a	230	7110463	1290702	5717790	0
none	n/a	n/a	n/a	304	7992119	1317785	6519475	0
none	n/a	n/a	n/a	315	8592452	1370679	7148843	0
none	n/a	n/a	n/a	308	7744096	1308654	6313824	0
none	n/a	n/a	n/a	264	7649729	1384440	6177498	0
none	n/a	n/a	n/a	351	9293150	1479635	7697618	0
none	n/a	n/a	n/a	271	6100732	1166720	4846170	0
none	n/a	n/a	n/a	420	9009009	1350052	7548339	0
none	n/a	n/a	n/a	306	6324586	1137756	5124505	0
none	n/a	n/a	n/a	271	6721973	1162821	5484848	0
none	n/a	n/a	n/a	372	7156947	1321574	5722995	0
none	n/a	n/a	n/a	312	9521867	1574095	7799024	0
none	n/a	n/a	n/a	341	6772088	1263627	5443222	0
none	n/a	n/a	n/a	341	7028291	1247084	5682389	0
none	n/a	n/a	n/a	277	8963317	1546089	7328954	0
none	n/a	n/a	n/a	292	6599999	1152264	5348358	0
none	n/a	n/a	n/a	433	7769932	1385704	6274554	0
none	n/a	n/a	n/a	451	8975359	1513259	7348889	0
none	n/a	n/a	n/a	370	8676239	1431651	7129569	0
none	n/a	n/a	n/a	236	6558175	1235731	5229774	0
none	n/a	n/a	n/a	300	8058783	1416433	6555130	0
none	n/a	n/a	n/a	322	9765002	1522578	8146646	0
none	n/a	n/a	n/a	369	8046003	1303672	6665265	0
none	n/a	n/a	n/a	378	7941306	1296398	6554471	0
none	n/a	n/a	n/a	253	7449693	1324054	5998795	0
none	n/a	n/a	n/a	231	6015419	1071615	4873797	0
none	n/a	n/a	n/a	514	8323040	1247861	6998281	0
none	n/a	n/a	n/a	404	7110190	1236222	5794085	0
none	n/a	n/a	n/a	364	9706023	1642674	7947584	0
none	n/a	n/a	n/a	275	8463143	1390054	6997555	0
none	n/a	n/a	n/a	548	8966478	1488896	7355100	0
none	n/a	n/a	n/a	473	9908043	1564399	8224506	0
none	n/a	n/a	n/a	298	8529774	1399646	7051649	0
none	n/a	n/a	n/a	286	6859902	1226441	5545823	0
none	n/a	n/a	n/a	394	8086236	1327131	6662285	0
none	n/a	n/a	n/a	391	7317338	1365189	5867901	0
none	n/a	n/a	n/a	292	8335907	1393327	6856638	0
none	n/a	n/a	n/a	463	9696500	1629116	7940612	0
none	n/a	n/a	n/a	397	9974583	1668777	8174532	0
none	n/a	n/a	n/a	352	8488756	1417805	6965661	0
none	n/a	n/a	n/a	286	9064306	1430711	7514162	0
none	n/a	n/a	n/a	325	7957460	1523170	6317105	0
none	n/a	n/a	n/a	251	6811855	1174494	5543891	0
none	n/a	n/a	n/a	270	9727180	1523333	8095011	0
none	n/a	n/a	n/a	243	6266286	1106554	5033653	0
none	n/a	n/a	n/a	592	7389918	1320762	5967293	0
none	n/a	n/a	n/a	228	7978056	1369960	6510739	0
none	n/a	n/a	n/a	376	9573678	1575025	7853543	0
none	n/a	n/a	n/a	347	8227803	1393106	6744595	0
none	n/a	n/a	n/a	391	10935886	1832951	8958500	0
none	n/a	n/a	n/a	357	9766300	1589419	8078150	0
none	n/a	n/a	n/a	499	9594541	1551585	7915749	0
none	n/a	n/a	n/a	302	6901328	1188096	5632546	0
none	n/a	n/a	n/a	233	7465919	1306820	6057098	0
none	n/a	n/a	n/a	406	8663652	1374133	7185115	0
none	n/a	n/a	n/a	434	6146908	1198929	4848768	0
none	n/a	n/a	n/a	312	9345014	1515101	7735009	0
none	n/a	n/a	n/a	305	5889137	1062543	4748171	0
none	n/a	n/a	n/a	275	7433014	1380120	5972210	0
none	n/a	n/a	n/a	267	8585152	1394407	7080967	0
none	n/a	n/a	n/a	419	8653532	1370587	7195460	0
none	n/a	n/a	n/a	381	7875706	1379668	6383835	0
none	n/a	n/a	n/a	383	7294938	1373642	5834942	0
none	n/a	n/a	n/a	532	10857462	1738254	9003895	0
none	n/a	n/a	n/a	370	8209437	1360031	6744097	0
none	n/a	n/a	n/a	256	6562970	1203663	5279456	0
none	n/a	n/a	n/a	356	8650130	1366509	7164407	0
none	n/a	n/a	n/a	291	7460238	1265815	6111206	0
none	n/a	n/a	n/a	525	8436400	1352173	6976160	0
none	n/a	n/a	n/a	249	7179787	1349536	5726537	0
none	n/a	n/a	n/a	329	7612213	1413997	6053113	0
none	n/a	n/a	n/a	233	6420118	1187272	5130184	0
none	n/a	n/a	n/a	416	7555645	1255964	6179108	0
none	n/a	n/a	n/a	246	7109510	1226854	5776032	0
none	n/a	n/a	n/a	293	6602953	1203960	5312112	0
none	n/a	n/a	n/a	376	8997896	1557791	7305595	0
none	n/a	n/a	n/a	538	8876714	1439441	7340951	0
none	n/a	n/a	n/a	357	7718854	1384707	6181373	0
none	n/a	n/a	n/a	282	8128057	1337911	6693679	0
none	n/a	n/a	n/a	364	6546195	1136967	5319705	0
none	n/a	n/a	n/a	424	9107193	1552501	7413352	0
none	n/a	n/a	n/a	419	9452547	1635722	7685625	0
none	n/a	n/a	n/a	279	8344359	1391314	6853414	0
none	n/a	n/a	n/a	447	7518014	1428341	5972059	0
none	n/a	n/a	n/a	241	6610095	1174615	5340034	0
none	n/a	n/a	n/a	220	6336599	1129386	5120709	0
none	n/a	n/a	n/a	314	7839250	1248066	6496343	0
none	n/a	n/a	n/a	288	8669423	1610767	6958362	0
none	n/a	n/a	n/a	222	6351558	1144337	5128904	0
none	n/a	n/a	n/a	378	9671921	1659465	7891897	0
none	n/a	n/a	n/a	235	6454747	1244286	5107309	0
none	n/a	n/a	n/a	311	6707852	1200740	5406404	0
none	n/a	n/a	n/a	358	7002615	1275065	5607841	0
none	n/a	n/a	n/a	434	9116092	1579583	7412297	0
none	n/a	n/a	n/a	436	8915004	1512859	7303562	0
none	n/a	n/a	n/a	434	8707994	1466947	7117905	0
none	n/a	n/a	n/a	330	8441506	1436168	6915971	0
none	n/a	n/a	n/a	389	8972464	1452985	7371867	0
none	n/a	n/a	n/a	361	8669304	1515140	7074141	0
none	n/a	n/a	n/a	267	8633556	1354062	7221033	0
none	n/a	n/a	n/a	294	5542417	1021167	4449443	0
none	n/a	n/a	n/a	511	7254423	1370456	5766152	0
none	n/a	n/a	n/a	399	7226199	1361438	5705162	0
none	n/a	n/a	n/a	289	8165265	1396132	6673404	0
none	n/a	n/a	n/a	254	6740283	1177242	5452144	0
none	n/a	n/a	n/a	355	7177991	1309173	5758942	0
none	n/a	n/a	n/a	268	7435937	1373751	5970623	0
none	n/a	n/a	n/a	438	8881819	1367162	7427041	0
none	n/a	n/a	n/a	329	6881583	1321422	5441766	0
none	n/a	n/a	n/a	395	9711777	1517434	8069901	0
none	n/a	n/a	n/a	356	8819885	1407254	7281363	0
none	n/a	n/a	n/a	326	8716929	1359908	7270465	0
none	n/a	n/a	n/a	388	9458874	1592512	7759096	0
none	n/a	n/a	n/a	251	6668807	1203634	5372739	0
none	n/a	n/a	n/a	294	8381101	1491540	6745521	0
none	n/a	n/a	n/a	312	7932388	1341736	6477007	0
none	n/a	n/a	n/a	430	8096854	1338193	6676391	0
none	n/a	n/a	n/a	303	7365730	1199723	6099057	0
none	n/a	n/a	n/a	252	6288447	1139563	5052315	0
none	n/a	n/a	n/a	286	8145468	1299119	6750138	0
none	n/a	n/a	n/a	378	7967649	1427983	6432925	0
none	n/a	n/a	n/a	293	8077825	1328101	6663845	0
none	n/a	n/a	n/a	328	10440898	1635625	8706746	0
none	n/a	n/a	n/a	300	6317526	1193280	5030748	0
none	n/a	n/a	n/a	338	7156377	1387217	5677898	0
none	n/a	n/a	n/a	421	8758234	1450844	7154422	0
none	n/a	n/a	n/a	261	6197411	1118412	4964659	0
none	n/a	n/a	n/a	273	6600175	1190348	5342464	0
none	n/a	n/a	n/a	229	6543331	1170777	5289958	0
none	n/a	n/a	n/a	316	8434361	1595769	6696350	0
none	n/a	n/a	n/a	401	8886495	1449653	7349494	0
none	n/a	n/a	n/a	283	7049257	1280928	5648539	0
none	n/a	n/a	n/a	298	7533267	1408647	6011970	0
none	n/a	n/a	n/a	358	8693972	1428297	7136173	0
none	n/a	n/a	n/a	342	7524190	1392498	6029496	0
none	n/a	n/a	n/a	254	8598757	1433925	7068560	0
none	n/a	n/a	n/a	296	7116108	1255887	5764824	0
none	n/a	n/a	n/a	489	7796784	1195417	6491690	0
none	n/a	n/a	n/a	434	8448476	1319849	7039871	0
none	n/a	n/a	n/a	448	6961324	1243073	5621626	0
none	n/a	n/a	n/a	329	6592255	1218880	5265895	0
none	n/a	n/a	n/a	441	7973107	1266762	6605615	0
none	n/a	n/a	n/a	291	6238226	1177074	4962190	0
none	n/a	n/a	n/a	252	5989674	1090574	4808106	0
none	n/a	n/a	n/a	348	7496077	1374556	5993909	0
none	n/a	n/a	n/a	370	6250978	1205067	4935154	0
none	n/a	n/a	n/a	341	9658898	1569883	7961896	0
none	n/a	n/a	n/a	282	8583031	1520968	6960207	0
none	n/a	n/a	n/a	269	7583661	1269203	6218732	0
none	n/a	n/a	n/a	292	8975158	1420626	7458973	0
none	n/a	n/a	n/a	428	9629756	1543614	7983993	0
none	n/a	n/a	n/a	438	6589015	1275632	5213300	0
none	n/a	n/a	n/a	308	8908474	1457539	7363228	0
none	n/a	n/a	n/a	437	8567929	1504136	6912223	0
none	n/a	n/a	n/a	344	8514288	1382512	7037826	0
none	n/a	n/a	n/a	226	6378615	1190032	5089068	0
none	n/a	n/a	n/a	288	7972869	1366423	6533636	0
none	n/a	n/a	n/a	363	8066561	1430398	6524510	0
none	n/a	n/a	n/a	302	7337210	1346098	5890730	0
none	n/a	n/a	n/a	313	9303154	1559862	7634115	0
none	n/a	n/a	n/a	503	9664354	1604254	7928009	0
none	n/a	n/a	n/a	286	8224468	1411488	6701676	0
none	n/a	n/a	n/a	273	7556886	1304154	6111109	0
none	n/a	n/a	n/a	394	8539650	1319767	7090393	0
none	n/a	n/a	n/a	248	7265034	1321493	5814878	0
none	n/a	n/a	n/a	306	6768103	1251095	5415918	0
none	n/a	n/a	n/a	506	7913719	1459621	6341318	0
none	n/a	n/a	n/a	414	8569042	1439773	6999378	0
none	n/a	n/a	n/a	365	10451813	1751146	8599229	0
none	n/a	n/a	n/a	234	6339663	1078736	5171815	0
none	n/a	n/a	n/a	570	8736973	1466579	7152689	0
none	n/a	n/a	n/a	386	9348144	1525437	7687258	0
none	n/a	n/a	n/a	378	8684680	1433499	7149639	0
none	n/a	n/a	n/a	395	9400355	1542005	7734248	0
none	n/a	n/a	n/a	439	8498157	1378342	6967299	0
none	n/a	n/a	n/a	356	9350311	1442659	7770544	0
none	n/a	n/a	n/a	342	9049962	1509355	7434535	0
none	n/a	n/a	n/a	463	9255173	1478037	7666434	0
none	n/a	n/a	n/a	372	8871424	1519167	7254293	0
none	n/a	n/a	n/a	337	6949921	1327309	5533425	0
none	n/a	n/a	n/a	540	9198086	1482641	7616436	0
none	n/a	n/a	n/a	339	8765414	1503993	7155653	0
none	n/a	n/a	n/a	314	6869058	1243944	5527814	0
none	n/a	n/a	n/a	349	6781365	1239666	5480195	0
none	n/a	n/a	n/a	268	6589123	1151131	5349359	0
none	n/a	n/a	n/a	282	7918914	1292975	6501019	0
none	n/a	n/a	n/a	256	6128752	1116603	4950367	0
none	n/a	n/a	n/a	250	7331869	1274916	5939106	0
none	n/a	n/a	n/a	293	8292079	1441677	6774547	0
none	n/a	n/a	n/a	232	6982187	1163598	5730141	0
none	n/a	n/a	n/a	433	8707486	1471255	7140756	0
none	n/a	n/a	n/a	452	9479401	1552885	7800808	0
none	n/a	n/a	n/a	380	10346209	1639776	8580181	0
none	n/a	n/a	n/a	379	9438303	1540882	7747334	0
none	n/a	n/a	n/a	265	8029342	1280816	6642468	0
none	n/a	n/a	n/a	343	7087620	1293880	5687625	0
none	n/a	n/a	n/a	296	5919178	1060070	4771852	0
none	n/a	n/a	n/a	390	7825911	1263068	6461488	0
none	n/a	n/a	n/a	621	9047420	1481571	7491068	0
none	n/a	n/a	n/a	370	9142606	1557657	7433924	0
none	n/a	n/a	n/a	218	6432979	1158136	5207360	0
none	n/a	n/a	n/a	291	6692072	1218550	5368113	0
none	n/a	n/a	n/a	275	8393406	1392947	6924420	0
none	n/a	n/a	n/a	422	10451887	1713121	8629385	0
none	n/a	n/a	n/a	351	9159212	1515047	7471935	0
none	n/a	n/a	n/a	328	8359692	1389597	6883226	0
none	n/a	n/a	n/a	430	7264042	1378313	5726450	0
none	n/a	n/a	n/a	456	8436774	1416004	6889542	0
none	n/a	n/a	n/a	378	8831972	1501667	7202933	0
none	n/a	n/a	n/a	331	7390069	1368577	5899112	0
none	n/a	n/a	n/a	429	9512708	1614700	7750087	0
none	n/a	n/a	n/a	266	8550696	1378684	7067759	0
none	n/a	n/a	n/a	315	7409511	1458227	5824014	0
none	n/a	n/a	n/a	280	7052864	1287827	5650223	0
none	n/a	n/a	n/a	249	8896716	1447819	7351248	0
none	n/a	n/a	n/a	363	9395150	1525842	7712347	0
none	n/a	n/a	n/a	430	7732098	1410034	6199685	0
none	n/a	n/a	n/a	317	8184259	1296205	6792044	0
none	n/a	n/a	n/a	376	8313575	1320383	6884008	0
none	n/a	n/a	n/a	324	10655296	1779740	8751307	0
none	n/a	n/a	n/a	325	7657417	1339828	6201292	0
none	n/a	n/a	n/a	305	8426621	1380076	6954692	0
none	n/a	n/a	n/a	256	6399137	1151804	5165518	0
none	n/a	n/a	n/a	296	6865429	1261244	5488903	0
none	n/a	n/a	n/a	327	9302344	1475949	7712644	0
none	n/a	n/a	n/a	299	8753771	1377339	7287565	0
none	n/a	n/a	n/a	500	8733332	1372801	7269957	0
none	n/a	n/a	n/a	493	10854538	1883147	8843977	0
none	n/a	n/a	n/a	491	6939405	1169221	5670286	0
none	n/a	n/a	n/a	281	7394603	1318208	6007923	0
none	n/a	n/a	n/a	269	7495625	1364803	6026122	0
none	n/a	n/a	n/a	292	10063852	1622777	8288037	0
none	n/a	n/a	n/a	335	8201528	1341163	6758949	0
none	n/a	n/a	n/a	396	7959497	1280472	6600919	0
none	n/a	n/a	n/a	256	6279373	1155782	5031504	0
none	n/a	n/a	n/a	250	7054024	1206413	5776594	0
none	n/a	n/a	n/a	330	8336688	1268439	6922921	0
none	n/a	n/a	n/a	424	9486332	1559199	7811103	0
none	n/a	n/a	n/a	257	7464088	1305256	6058783	0
none	n/a	n/a	n/a	319	7152399	1278432	5758408	0
none	n/a	n/a	n/a	442	7748991	1213276	6448213	0
none	n/a	n/a	n/a	460	8104031	1305383	6709151	0
none	n/a	n/a	n/a	327	9293978	1623324	7536580	0
none	n/a	n/a	n/a	363	7794362	1290293	6412811	0
none	n/a	n/a	n/a	308	9217459	1576466	7478807	0
none	n/a	n/a	n/a	399	6921253	1189499	5600355	0
none	n/a	n/a	n/a	285	7582614	1238359	6248704	0
none	n/a	n/a	n/a	461	9408836	1546092	7724686	0
none	n/a	n/a	n/a	306	7447418	1403740	5867833	0
none	n/a	n/a	n/a	380	10069873	1660398	8261986	0
none	n/a	n/a	n/a	350	7258487	1324207	5785354	0
none	n/a	n/a	n/a	434	9846252	1647777	8079728	0
none	n/a	n/a	n/a	439	5936543	1101904	4703420	0
none	n/a	n/a	n/a	417	9737208	1671264	7977349	0
none	n/a	n/a	n/a	320	9309398	1436918	7738613	0
none	n/a	n/a	n/a	494	8772324	1368145	7317340	0
none	n/a	n/a	n/a	214	5768183	1106370	4577771	0
none	n/a	n/a	n/a	362	8907372	1516690	7237800	0
none	n/a	n/a	n/a	306	6924136	1297280	5516978	0
none	n/a	n/a	n/a	396	7975876	1286367	6586192	0
none	n/a	n/a	n/a	515	10177309	1774455	8260958	0
none	n/a	n/a	n/a	358	9113775	1423804	7553338	0
none	n/a	n/a	n/a	359	7578878	1474432	6019090	0
none	n/a	n/a	n/a	320	10431429	1805168	8466062	0
none	n/a	n/a	n/a	366	6618292	1207509	5307675	0
none	n/a	n/a	n/a	733	11300357	1885247	9285412	0
none	n/a	n/a	n/a	395	9096368	1479680	7517680	0
none	n/a	n/a	n/a	327	7777540	1346835	6340371	0
none	n/a	n/a	n/a	262	5725669	1045817	4597250	0
none	n/a	n/a	n/a	383	9531759	1511387	7928198	0
none	n/a	n/a	n/a	224	6749143	1246464	5391479	0
none	n/a	n/a	n/a	622	8534749	1424442	7005125	0
none	n/a	n/a	n/a	289	8152472	1398745	6646126	0
none	n/a	n/a	n/a	262	7384219	1252305	6017387	0
none	n/a	n/a	n/a	361	7546697	1368192	6061866	0
none	n/a	n/a	n/a	342	8909276	1444714	7347995	0
none	n/a	n/a	n/a	360	7750532	1243994	6421086	0
none	n/a	n/a	n/a	272	5679549	1038006	4573054	0
none	n/a	n/a	n/a	308	7297706	1333815	5835748	0
none	n/a	n/a	n/a	280	8067018	1503788	6466655	0
none	n/a	n/a	n/a	342	5973929	1067088	4821436	0
none	n/a	n/a	n/a	266	9435925	1567228	7737521	0
none	n/a	n/a	n/a	242	7459854	1315278	6040349	0
none	n/a	n/a	n/a	291	6575344	1246954	5212329	0
none	n/a	n/a	n/a	255	6176647	1074331	4992061	0
none	n/a	n/a	n/a	319	6438109	1193734	5124972	0
none	n/a	n/a	n/a	445	7357994	1333682	5890818	0
none	n/a	n/a	n/a	288	8527230	1343951	7084050	0
none	n/a	n/a	n/a	250	5938556	1049321	4804789	0
none	n/a	n/a	n/a	429	8762622	1477331	7158485	0
none	n/a	n/a	n/a	244	6989098	1306806	5621482	0
none	n/a	n/a	n/a	277	6083222	1109496	4897432	0
none	n/a	n/a	n/a	455	9097494	1536503	7429706	0
none	n/a	n/a	n/a	266	7000080	1278385	5629140	0
none	n/a	n/a	n/a	293	8401638	1351614	6981640	0
none	n/a	n/a	n/a	398	6317183	1082728	5134296	0
none	n/a	n/a	n/a	399	8686427	1400142	7213017	0
none	n/a	n/a	n/a	199	6071012	1062209	4943899	0
none	n/a	n/a	n/a	618	8334212	1422859	6785207	0
none	n/a	n/a	n/a	363	8356119	1344001	6929238	0
none	n/a	n/a	n/a	323	7456333	1368875	5975847	0
none	n/a	n/a	n/a	319	8801288	1415796	7272523	0
none	n/a	n/a	n/a	238	10379094	1642440	8589704	0
none	n/a	n/a	n/a	255	6692221	1220814	5391858	0
none	n/a	n/a	n/a	442	8382450	1316001	6965222	0
none	n/a	n/a	n/a	283	6131469	1117560	4926972	0
none	n/a	n/a	n/a	405	8385856	1392429	6910546	0
none	n/a	n/a	n/a	438	5824270	1064826	4635766	0
none	n/a	n/a	n/a	332	8278945	1351791	6856543	0
none	n/a	n/a	n/a	378	8491061	1532320	6860464	0
none	n/a	n/a	n/a	334	9117705	1439291	7599617	0
none	n/a	n/a	n/a	389	7573896	1162447	6304330	0
none	n/a	n/a	n/a	239	6159225	1115547	4949580	0
none	n/a	n/a	n/a	272	6115178	1144077	4880169	0
none	n/a	n/a	n/a	267	7115074	1223819	5832603	0
none	n/a	n/a	n/a	283	7323671	1181221	6030034	0
none	n/a	n/a	n/a	350	7032254	1302163	5619012	0
none	n/a	n/a	n/a	433	10584117	1736064	8718334	0
none	n/a	n/a	n/a	362	7518033	1211420	6205352	0
none	n/a	n/a	n/a	235	7587897	1306813	6191338	0
none	n/a	n/a	n/a	242	6414333	1148347	5199883	0
none	n/a	n/a	n/a	366	9197979	1532064	7558394	0
none	n/a	n/a	n/a	425	8681616	1443991	7112556	0
none	n/a	n/a	n/a	339	9647763	1557082	7970144	0
none	n/a	n/a	n/a	311	7499336	1360589	6007787	0
none	n/a	n/a	n/a	306	6889795	1276218	5477851	0
none	n/a	n/a	n/a	264	6753134	1291093	5331880	0
none	n/a	n/a	n/a	468	10208809	1604387	8475266	0
none	n/a	n/a	n/a	251	8246058	1466545	6668010	0
none	n/a	n/a	n/a	314	9517458	1555584	7864371	0
none	n/a	n/a	n/a	388	8258730	1418673	6720244	0
none	n/a	n/a	n/a	325	6644393	1167210	5367564	0
none	n/a	n/a	n/a	246	7626477	1347109	6189160	0
none	n/a	n/a	n/a	270	8075579	1346841	6630417	0
none	n/a	n/a	n/a	321	7525236	1200867	6260568	0
none	n/a	n/a	n/a	417	7663783	1318224	6261820	0
none	n/a	n/a	n/a	279	8061267	1492753	6451294	0
none	n/a	n/a	n/a	295	6594372	1199406	5300759	0
none	n/a	n/a	n/a	364	8204113	1297598	6824197	0
none	n/a	n/a	n/a	283	6207318	1123101	5005305	0
none	n/a	n/a	n/a	551	9332037	1688171	7514887	0
none	n/a	n/a	n/a	325	6815630	1289216	5434842	0
none	n/a	n/a	n/a	261	6003597	1123070	4811142	0
none	n/a	n/a	n/a	344	8588564	1328035	7164896	0
none	n/a	n/a	n/a	540	8518940	1375584	7055810	0
none	n/a	n/a	n/a	359	9369927	1572022	7634661	0
none	n/a	n/a	n/a	243	6064582	1094880	4881864	0
none	n/a	n/a	n/a	345	8769116	1455062	7202647	0
none	n/a	n/a	n/a	397	10384246	1763258	8483984	0
none	n/a	n/a	n/a	373	5345381	1012827	4227126	0
none	n/a	n/a	n/a	382	9923595	1716382	8069573	0
none	n/a	n/a	n/a	424	7962173	1320133	6552432	0
none	n/a	n/a	n/a	335	9854874	1577142	8145579	0
none	n/a	n/a	n/a	415	9503462	1587715	7795728	0
none	n/a	n/a	n/a	451	7794511	1278465	6458126	0
none	n/a	n/a	n/a	336	6994187	1200589	5678030	0
none	n/a	n/a	n/a	376	9863025	1619408	8160339	0
none	n/a	n/a	n/a	507	6854980	1220672	5529243	0
none	n/a	n/a	n/a	254	5936141	1128704	4668231	0
none	n/a	n/a	n/a	418	8447974	1404142	6941981	0
none	n/a	n/a	n/a	226	5770171	1028077	4651227	0
none	n/a	n/a	n/a	363	8962497	1466965	7408470	0
none	n/a	n/a	n/a	257	6916190	1331239	5481876	0
none	n/a	n/a	n/a	405	7763477	1449300	6186600	0
none	n/a	n/a	n/a	230	6732042	1245009	5401894	0
none	n/a	n/a	n/a	352	9131243	1552505	7464849	0
none	n/a	n/a	n/a	437	7018819	1329615	5581366	0
none	n/a	n/a	n/a	465	9054238	1416748	7570928	0
none	n/a	n/a	n/a	547	9118162	1402136	7590175	0
none	n/a	n/a	n/a	249	6154714	1131315	4924256	0
none	n/a	n/a	n/a	240	6823388	1249278	5482148	0
none	n/a	n/a	n/a	268	7693455	1326475	6269556	0
none	n/a	n/a	n/a	419	6216828	1154009	4983272	0
none	n/a	n/a	n/a	390	9913225	1625709	8156049	0
none	n/a	n/a	n/a	250	6996266	1253060	5667730	0
none	n/a	n/a	n/a	274	6632167	1238843	5311335	0
none	n/a	n/a	n/a	280	7768685	1404183	6223186	0
none	n/a	n/a	n/a	269	6844497	1308662	5414274	0
none	n/a	n/a	n/a	262	6363409	1165910	5069777	0
none	n/a	n/a	n/a	368	9199525	1610798	7412567	0
none	n/a	n/a	n/a	279	6789743	1211229	5493826	0
none	n/a	n/a	n/a	491	9268960	1389126	7757822	0
none	n/a	n/a	n/a	267	7022932	1304583	5628633	0
none	n/a	n/a	n/a	442	9872824	1555089	8173137	0
none	n/a	n/a	n/a	436	9149797	1509918	7502690	0
none	n/a	n/a	n/a	359	10515652	1709766	8639213	0
none	n/a	n/a	n/a	528	9616490	1625754	7876283	0
none	n/a	n/a	n/a	357	8199322	1400526	6701304	0
none	n/a	n/a	n/a	249	6995708	1238145	5643759	0
none	n/a	n/a	n/a	301	8914456	1455223	7301760	0
none	n/a	n/a	n/a	424	9721316	1624298	7949376	0
none	n/a	n/a	n/a	241	7128721	1298973	5722691	0
none	n/a	n/a	n/a	296	6294642	1112762	5081279	0
none	n/a	n/a	n/a	316	7504859	1339622	6011737	0
none	n/a	n/a	n/a	326	9577352	1571597	7844264	0
none	n/a	n/a	n/a	367	10099552	1739379	8213847	0
none	n/a	n/a	n/a	401	8706266	1422317	7169304	0
none	n/a	n/a	n/a	376	8168837	1440477	6600313	0
none	n/a	n/a	n/a	272	7503042	1383368	6001377	0
none	n/a	n/a	n/a	386	8693032	1477747	7089142	0
none	n/a	n/a	n/a	331	7200743	1220038	5894259	0
none	n/a	n/a	n/a	307	7365309	1310191	5978783	0
none	n/a	n/a	n/a	292	8366204	1310336	6929444	0
none	n/a	n/a	n/a	425	7979549	1373180	6513248	0
none	n/a	n/a	n/a	290	7517908	1387814	6049754	0
none	n/a	n/a	n/a	379	8717572	1423873	7163266	0
none	n/a	n/a	n/a	266	7320061	1295236	5939016	0
none	n/a	n/a	n/a	538	9836776	1575730	8160421	0
none	n/a	n/a	n/a	438	8735180	1386230	7239885	0
none	n/a	n/a	n/a	311	6815727	1244515	5481477	0
none	n/a	n/a	n/a	281	8214986	1395248	6741266	0
none	n/a	n/a	n/a	347	6543214	1170885	5280263	0
none	n/a	n/a	n/a	282	8026655	1262012	6660826	0
none	n/a	n/a	n/a	310	8349420	1361306	6844307	0
none	n/a	n/a	n/a	381	7986010	1383786	6476692	0
none	n/a	n/a	n/a	319	7606812	1230824	6290951	0
none	n/a	n/a	n/a	321	8407135	1343037	6983648	0
none	n/a	n/a	n/a	350	8652255	1373259	7186493	0
none	n/a	n/a	n/a	321	6295715	1186883	5036394	0
none	n/a	n/a	n/a	429	7745622	1264536	6397437	0
none	n/a	n/a	n/a	290	7172462	1369283	5699973	0
none	n/a	n/a	n/a	294	7004956	1283242	5621700	0
none	n/a	n/a	n/a	472	7097835	1268085	5707006	0
none	n/a	n/a	n/a	345	9375979	1547948	7702270	0
none	n/a	n/a	n/a	411	8856094	1548197	7167253	0
none	n/a	n/a	n/a	412	9068625	1593848	7327694	0
none	n/a	n/a	n/a	391	8751926	1404579	7223888	0
none	n/a	n/a	n/a	334	8822770	1500660	7223085	0
none	n/a	n/a	n/a	436	8509166	1444335	6908127	0
none	n/a	n/a	n/a	217	6546204	1123804	5302586	0
none	n/a	n/a	n/a	335	7429224	1389955	5933533	0
none	n/a	n/a	n/a	377	8869769	1434356	7319682	0
none	n/a	n/a	n/a	200	5834943	1039492	4727710	0
none	n/a	n/a	n/a	503	8423113	1384398	6941530	0
none	n/a	n/a	n/a	350	8347716	1400657	6866409	0
none	n/a	n/a	n/a	541	9715744	1605681	7993951	0
none	n/a	n/a	n/a	276	7201318	1289741	5798820	0
none	n/a	n/a	n/a	408	8766921	1399837	7266221	0
none	n/a	n/a	n/a	283	6747118	1218017	5438739	0
none	n/a	n/a	n/a	313	8692023	1417597	7173500	0
none	n/a	n/a	n/a	275	6837297	1221580	5530252	0
none	n/a	n/a	n/a	307	6526185	1198286	5230452	0
none	n/a	n/a	n/a	384	7683322	1527140	6070107	0
none	n/a	n/a	n/a	357	8059356	1439898	6510418	0
none	n/a	n/a	n/a	376	10068767	1686921	8279140	0
none	n/a	n/a	n/a	329	7180183	1351301	5712678	0
none	n/a	n/a	n/a	379	10823489	1806648	8877483	0
none	n/a	n/a	n/a	358	6629389	1207464	5312611	0
none	n/a	n/a	n/a	444	7014416	1256251	5666055	0
none	n/a	n/a	n/a	286	5799441	1049604	4672128	0
none	n/a	n/a	n/a	256	9305035	1518698	7667634	0
none	n/a	n/a	n/a	301	6659718	1207203	5362194	0
none	n/a	n/a	n/a	240	6047216	1103498	4889809	0
none	n/a	n/a	n/a	341	7861887	1388361	6367652	0
none	n/a	n/a	n/a	432	9438394	1544426	7757208	0
none	n/a	n/a	n/a	266	8392705	1388212	6919256	0
none	n/a	n/a	n/a	302	8051488	1251840	6726543	0
none	n/a	n/a	n/a	325	9557802	1635635	7786652	0
none	n/a	n/a	n/a	368	8975471	1508454	7331014	0
none	n/a	n/a	n/a	379	7883915	1359932	6457988	0
none	n/a	n/a	n/a	370	9099920	1452964	7533903	0
none	n/a	n/a	n/a	260	8586916	1416996	7055062	0
none	n/a	n/a	n/a	348	8175502	1541095	6486255	0
none	n/a	n/a	n/a	258	6376199	1162536	5117965	0
none	n/a	n/a	n/a	239	6066532	1123942	4855056	0
none	n/a	n/a	n/a	622	9001585	1420185	7470846	0
none	n/a	n/a	n/a	317	8643652	1423045	7115044	0
none	n/a	n/a	n/a	249	6495510	1159920	5257760	0
none	n/a	n/a	n/a	354	6342512	1151540	5080210	0
none	n/a	n/a	n/a	433	9615404	1561519	7919948	0
none	n/a	n/a	n/a	274	7873135	1226096	6561383	0
none	n/a	n/a	n/a	280	7675770	1324762	6245331	0
none	n/a	n/a	n/a	432	9924438	1547417	8243935	0
none	n/a	n/a	n/a	409	8880820	1410596	7357692	0
none	n/a	n/a	n/a	308	6938924	1287622	5549833	0
none	n/a	n/a	n/a	487	9497832	1562372	7827300	0
none	n/a	n/a	n/a	409	8901792	1477574	7323829	0
none	n/a	n/a	n/a	277	7281952	1383276	5770186	0
none	n/a	n/a	n/a	401	9448989	1523208	7806425	0
none	n/a	n/a	n/a	399	9190097	1523939	7566232	0
none	n/a	n/a	n/a	319	7180604	1323530	5756430	0
none	n/a	n/a	n/a	396	6095664	1094299	4917360	0
none	n/a	n/a	n/a	318	7254463	1377311	5750233	0
none	n/a	n/a	n/a	475	9762202	1597971	8028344	0
none	n/a	n/a	n/a	392	9768232	1580087	8079807	0
none	n/a	n/a	n/a	467	8530467	1395102	7028811	0
none	n/a	n/a	n/a	278	7599382	1480826	6017016	0
none	n/a	n/a	n/a	283	8600001	1389995	7095593	0
none	n/a	n/a	n/a	396	8753968	1364725	7283833	0
none	n/a	n/a	n/a	295	8353116	1307743	6970792	0
none	n/a	n/a	n/a	364	9299577	1554844	7618809	0
none	n/a	n/a	n/a	323	5832024	1056037	4691255	0
none	n/a	n/a	n/a	374	9053936	1472874	7458611	0
none	n/a	n/a	n/a	237	6688904	1223215	5353363	0
none	n/a	n/a	n/a	254	6447844	1191567	5138925	0
none	n/a	n/a	n/a	327	7864959	1374373	6365108	0
none	n/a	n/a	n/a	271	7545200	1345644	6084354	0
none	n/a	n/a	n/a	329	6904191	1295818	5486517	0
none	n/a	n/a	n/a	437	9507449	1641663	7737638	0
none	n/a	n/a	n/a	341	8536383	1518258	6892828	0
none	n/a	n/a	n/a	343	8816011	1523162	7150221	0
none	n/a	n/a	n/a	322	7881092	1374176	6383818	0
none	n/a	n/a	n/a	248	6417025	1178684	5172492	0
none	n/a	n/a	n/a	403	7678449	1230161	6375568	0
none	n/a	n/a	n/a	275	7062697	1235570	5718488	0
none	n/a	n/a	n/a	379	8981321	1417492	7458736	0
none	n/a	n/a	n/a	387	9971344	1684393	8175677	0
none	n/a	n/a	n/a	288	6788648	1247642	5466864	0
none	n/a	n/a	n/a	325	7742550	1329913	6294232	0
none	n/a	n/a	n/a	416	9356891	1625689	7630958	0
none	n/a	n/a	n/a	287	6205340	1131745	4966036	0
none	n/a	n/a	n/a	332	7340269	1211060	6012878	0
none	n/a	n/a	n/a	373	6849455	1239370	5517177	0
none	n/a	n/a	n/a	268	7241196	1217977	5941061	0
none	n/a	n/a	n/a	254	7100534	1248980	5751707	0
none	n/a	n/a	n/a	505	9641563	1637255	7836737	0
none	n/a	n/a	n/a	362	8406086	1409389	6862718	0
none	n/a	n/a	n/a	246	6643791	1201394	5340188	0
none	n/a	n/a	n/a	364	7360637	1165037	6106279	0
none	n/a	n/a	n/a	294	7641740	1275538	6285585	0
none	n/a	n/a	n/a	335	6706635	1198291	5411198	0
none	n/a	n/a	n/a	278	5579911	1029514	4475484	0
none	n/a	n/a	n/a	315	6003534	1097092	4806382	0
none	n/a	n/a	n/a	366	8078373	1264727	6695299	0
none	n/a	n/a	n/a	385	7948144	1246674	6616205	0
none	n/a	n/a	n/a	346	8342326	1458018	6766418	0
none	n/a	n/a	n/a	533	9714142	1505999	8097866	0
none	n/a	n/a	n/a	365	9377718	1608099	7672228	0
none	n/a	n/a	n/a	338	7424137	1334817	5986629	0
none	n/a	n/a	n/a	453	8973021	1439092	7445400	0
none	n/a	n/a	n/a	569	9552620	1555863	7846861	0
none	n/a	n/a	n/a	341	6507519	1220865	5175260	0
none	n/a	n/a	n/a	255	6399940	1136640	5171661	0
none	n/a	n/a	n/a	420	8380901	1439988	6806225	0
none	n/a	n/a	n/a	340	8884974	1453979	7317951	0
none	n/a	n/a	n/a	283	6933642	1237446	5560405	0
none	n/a	n/a	n/a	282	8324717	1374485	6846565	0
none	n/a	n/a	n/a	663	9291434	1465685	7702122	0
none	n/a	n/a	n/a	312	8191973	1457299	6628768	0
none	n/a	n/a	n/a	323	6021787	1108986	4811060	0
none	n/a	n/a	n/a	437	9609732	1506500	7934343	0
none	n/a	n/a	n/a	272	7492708	1308760	6090892	0
none	n/a	n/a	n/a	403	8515285	1428620	6922028	0
none	n/a	n/a	n/a	277	5926455	1121679	4710159	0
none	n/a	n/a	n/a	310	6640984	1279233	5274343	0
none	n/a	n/a	n/a	428	8957944	1443317	7371299	0
none	n/a	n/a	n/a	203	6487119	1154772	5260787	0
none	n/a	n/a	n/a	324	8283059	1399216	6801386	0
none	n/a	n/a	n/a	321	8263861	1285624	6892390	0
none	n/a	n/a	n/a	216	6336565	1122277	5107607	0
none	n/a	n/a	n/a	354	5668910	1028451	4555819	0
none	n/a	n/a	n/a	295	6450568	1164689	5204115	0
none	n/a	n/a	n/a	387	9041158	1488835	7412512	0
none	n/a	n/a	n/a	278	6698759	1286075	5271048	0
none	n/a	n/a	n/a	288	9875997	1642879	8101383	0
none	n/a	n/a	n/a	434	9284626	1586217	7591623	0
none	n/a	n/a	n/a	356	7216654	1254282	5874905	0
none	n/a	n/a	n/a	351	7264498	1390357	5783213	0
none	n/a	n/a	n/a	348	6496668	1226813	5183339	0
none	n/a	n/a	n/a	459	8905315	1525413	7253036	0
none	n/a	n/a	n/a	516	8472257	1398935	6973852	0
none	n/a	n/a	n/a	518	10057686	1619643	8322026	0
none	n/a	n/a	n/a	314	9001332	1437010	7449874	0
none	n/a	n/a	n/a	342	8384835	1517667	6746384	0
none	n/a	n/a	n/a	504	9669620	1630409	7952297	0
none	n/a	n/a	n/a	313	7783932	1307884	6369726	0
none	n/a	n/a	n/a	298	9933315	1509241	8319337	0
none	n/a	n/a	n/a	321	8998147	1458584	7408694	0
none	n/a	n/a	n/a	316	5674794	1025241	4501584	0
none	n/a	n/a	n/a	292	9988966	1613123	8275720	0
none	n/a	n/a	n/a	267	7880724	1292878	6495262	0
none	n/a	n/a	n/a	354	8936859	1470476	7347318	0
none	n/a	n/a	n/a	196	5933235	1134992	4679414	0
none	n/a	n/a	n/a	321	7051221	1294016	5649677	0
none	n/a	n/a	n/a	320	8482394	1363146	7020127	0
none	n/a	n/a	n/a	289	8788810	1412692	7281449	0
none	n/a	n/a	n/a	397	10151013	1542559	8507104	0
none	n/a	n/a	n/a	296	6919533	1268173	5553315	0
none	n/a	n/a	n/a	292	7782576	1315250	6361507	0
none	n/a	n/a	n/a	386	8019348	1524523	6354434	0
none	n/a	n/a	n/a	353	8101504	1339147	6633374	0
none	n/a	n/a	n/a	237	6848606	1299920	5414512	0
none	n/a	n/a	n/a	304	8856978	1469022	7281953	0
none	n/a	n/a	n/a	338	7787402	1271530	6398779	0
none	n/a	n/a	n/a	251	6784211	1258963	5427045	0
none	n/a	n/a	n/a	617	8824906	1493280	7210960	0
none	n/a	n/a	n/a	325	7136471	1379381	5657348	0
none	n/a	n/a	n/a	337	8075655	1354917	6618363	0
none	n/a	n/a	n/a	313	7209226	1385947	5735298	0
none	n/a	n/a	n/a	235	6711618	1212667	5431595	0
none	n/a	n/a	n/a	297	5986738	1106458	4791189	0
none	n/a	n/a	n/a	474	8810965	1384048	7334177	0
none	n/a	n/a	n/a	309	8355844	1357351	6916386	0
none	n/a	n/a	n/a	522	9325585	1563656	7666538	0
none	n/a	n/a	n/a	351	8182280	1354925	6715094	0
none	n/a	n/a	n/a	309	6788334	1200883	5471014	0
none	n/a	n/a	n/a	368	8987682	1410786	7409008	0
none	n/a	n/a	n/a	349	8011404	1507236	6375087	0
none	n/a	n/a	n/a	317	6633222	1212690	5316824	0
none	n/a	n/a	n/a	395	8654870	1421767	7138858	0
none	n/a	n/a	n/a	386	9552153	1511260	7920656	0
none	n/a	n/a	n/a	359	7620608	1250314	6316638	0
none	n/a	n/a	n/a	240	8492672	1467867	6891455	0
none	n/a	n/a	n/a	260	8250356	1350242	6738515	0
none	n/a	n/a	n/a	275	6947968	1241976	5606877	0
none	n/a	n/a	n/a	430	7032780	1367336	5573849	0
none	n/a	n/a	n/a	606	8641896	1385108	7138736	0
none	n/a	n/a	n/a	375	7142680	1225121	5840193	0
none	n/a	n/a	n/a	345	9945050	1697698	8103816	0
none	n/a	n/a	n/a	327	9614060	1484139	8017345	0
none	n/a	n/a	n/a	374	9505847	1576464	7801155	0
none	n/a	n/a	n/a	353	7708689	1442857	6129544	0
none	n/a	n/a	n/a	309	8162684	1382568	6646295	0
none	n/a	n/a	n/a	511	8358034	1518612	6746599	0
none	n/a	n/a	n/a	233	5079525	990673	4034052	0
none	n/a	n/a	n/a	472	9226676	1463953	7656302	0
none	n/a	n/a	n/a	259	6483937	1192414	5212400	0
none	n/a	n/a	n/a	344	7561834	1459358	6012811	0
none	n/a	n/a	n/a	337	8490357	1345959	7014602	0
none	n/a	n/a	n/a	304	8068191	1357519	6596804	0
none	n/a	n/a	n/a	367	8134464	1582063	6443440	0
none	n/a	n/a	n/a	332	7580792	1371035	6099283	0
none	n/a	n/a	n/a	283	7057392	1310112	5634400	0
none	n/a	n/a	n/a	378	7141897	1295480	5745423	0
none	n/a	n/a	n/a	300	9037620	1470368	7445756	0
none	n/a	n/a	n/a	416	10240684	1589473	8535661	0
none	n/a	n/a	n/a	282	8558915	1392199	7065234	0
none	n/a	n/a	n/a	408	6880437	1295962	5487846	0
none	n/a	n/a	n/a	402	7496738	1424177	5949361	0
none	n/a	n/a	n/a	395	9172703	1491408	7565012	0
none	n/a	n/a	n/a	269	6966282	1296564	5547928	0
none	n/a	n/a	n/a	279	8302604	1443061	6730291	0
none	n/a	n/a	n/a	462	8280729	1451233	6690521	0
none	n/a	n/a	n/a	316	8417278	1436777	6869081	0
none	n/a	n/a	n/a	261	8999874	1428012	7469520	0
none	n/a	n/a	n/a	280	7159409	1344586	5705697	0
none	n/a	n/a	n/a	480	7113347	1336406	5687130	0
none	n/a	n/a	n/a	332	8996812	1435441	7453384	0
none	n/a	n/a	n/a	250	6492946	1192327	5219282	0
none	n/a	n/a	n/a	412	8233571	1421143	6702581	0
none	n/a	n/a	n/a	256	6092796	1160067	4818565	0
none	n/a	n/a	n/a	324	8688303	1522231	7048386	0
none	n/a	n/a	n/a	522	6934807	1341436	5492942	0
none	n/a	n/a	n/a	394	6762136	1296053	5341356	0
none	n/a	n/a	n/a	321	7519378	1312281	6126909	0
none	n/a	n/a	n/a	315	8809059	1449955	7237641	0
none	n/a	n/a	n/a	278	7170696	1273379	5825621	0
none	n/a	n/a	n/a	262	8172426	1420173	6625693	0
none	n/a	n/a	n/a	287	7154724	1340899	5705586	0
none	n/a	n/a	n/a	309	8467638	1329505	7011456	0
none	n/a	n/a	n/a	595	8712436	1444514	7184361	0
none	n/a	n/a	n/a	427	9024597	1443395	7463593	0
none	n/a	n/a	n/a	385	9547773	1483981	7986943	0
none	n/a	n/a	n/a	292	7832954	1295579	6409545	0
none	n/a	n/a	n/a	351	9848618	1720190	7993997	0
none	n/a	n/a	n/a	390	8899102	1540771	7210018	0
none	n/a	n/a	n/a	276	7110614	1214006	5817280	0
none	n/a	n/a	n/a	705	9591818	1632030	7809674	0
none	n/a	n/a	n/a	296	8657204	1354534	7186496	0
none	n/a	n/a	n/a	357	8717953	1374625	7269760	0
none	n/a	n/a	n/a	364	8416358	1515250	6787752	0
none	n/a	n/a	n/a	457	8890099	1365697	7418920	0
none	n/a	n/a	n/a	601	9894895	1579266	8189371	0
none	n/a	n/a	n/a	257	5616493	1027215	4488893	0
none	n/a	n/a	n/a	317	6478099	1110735	5245919	0
none	n/a	n/a	n/a	253	6800941	1231910	5475815	0
none	n/a	n/a	n/a	287	6422116	1165805	5156463	0
none	n/a	n/a	n/a	294	6755923	1237070	5410590	0
none	n/a	n/a	n/a	252	6590172	1197093	5298146	0
none	n/a	n/a	n/a	344	8992045	1665158	7227205	0
none	n/a	n/a	n/a	444	10881038	1842198	8904284	0
none	n/a	n/a	n/a	366	9230232	1495114	7605432	0
none	n/a	n/a	n/a	250	6981477	1229461	5658531	0
none	n/a	n/a	n/a	364	10359830	1617791	8568756	0
none	n/a	n/a	n/a	481	8121178	1486857	6531814	0
none	n/a	n/a	n/a	333	7020797	1254723	5658197	0
none	n/a	n/a	n/a	379	8354708	1648577	6575762	0
none	n/a	n/a	n/a	222	6685786	1238400	5355947	0
none	n/a	n/a	n/a	303	8058067	1314303	6620170	0
none	n/a	n/a	n/a	409	9347531	1523114	7696788	0
none	n/a	n/a	n/a	379	9535486	1527928	7899032	0
none	n/a	n/a	n/a	328	7154886	1268598	5795879	0
none	n/a	n/a	n/a	335	8109047	1450976	6500901	0
none	n/a	n/a	n/a	316	8223687	1463524	6661755	0
none	n/a	n/a	n/a	297	9098617	1491085	7490723	0
none	n/a	n/a	n/a	326	8317318	1305368	6946942	0
none	n/a	n/a	n/a	315	9899707	1691420	8079942	0
none	n/a	n/a	n/a	246	5987197	1090196	4808822	0
none	n/a	n/a	n/a	357	8368430	1431780	6869170	0
none	n/a	n/a	n/a	251	6572157	1169239	5269253	0
none	n/a	n/a	n/a	346	6839136	1212056	5536635	0
none	n/a	n/a	n/a	303	7503689	1271213	6124860	0
none	n/a	n/a	n/a	410	9115208	1440820	7577196	0
none	n/a	n/a	n/a	362	7159327	1206446	5832635	0
none	n/a	n/a	n/a	252	6348430	1130537	5133304	0
none	n/a	n/a	n/a	342	7452643	1416595	5947588	0
none	n/a	n/a	n/a	267	6277470	1091502	5104914	0
none	n/a	n/a	n/a	311	7197396	1332246	5765405	0
none	n/a	n/a	n/a	497	9359234	1626183	7625343	0
none	n/a	n/a	n/a	371	8328714	1394731	6828783	0
none	n/a	n/a	n/a	332	6974842	1277334	5512606	0
none	n/a	n/a	n/a	444	8288611	1408170	6737981	0
none	n/a	n/a	n/a	471	9150145	1486079	7578165	0
none	n/a	n/a	n/a	405	8846779	1522960	7211022	0
none	n/a	n/a	n/a	301	5719693	1001898	4633683	0
none	n/a	n/a	n/a	291	6738036	1257463	5380399	0
none	n/a	n/a	n/a	286	5615291	1043231	4516483	0
none	n/a	n/a	n/a	368	7284836	1317422	5849696	0
none	n/a	n/a	n/a	360	6558806	1279131	5181232	0
none	n/a	n/a	n/a	540	8877753	1625168	7123473	0
none	n/a	n/a	n/a	506	8865453	1436063	7333604	0
none	n/a	n/a	n/a	457	6627830	1247256	5280236	0
none	n/a	n/a	n/a	377	8543572	1475299	6946862	0
none	n/a	n/a	n/a	439	8500454	1417745	6957376	0
none	n/a	n/a	n/a	267	6451921	1262274	5112140	0
none	n/a	n/a	n/a	306	6148926	1192838	4859973	0
none	n/a	n/a	n/a	398	10328290	1660166	8526578	0
none	n/a	n/a	n/a	422	9025071	1482562	7401745	0
none	n/a	n/a	n/a	317	6749092	1308185	5360609	0
none	n/a	n/a	n/a	307	8513319	1368697	7034890	0
none	n/a	n/a	n/a	369	9039950	1522889	7401893	0
none	n/a	n/a	n/a	369	7038793	1368150	5536587	0
none	n/a	n/a	n/a	392	6815895	1259105	5490084	0
none	n/a	n/a	n/a	324	7078209	1343819	5614964	0
none	n/a	n/a	n/a	334	7260128	1350126	5815859	0
none	n/a	n/a	n/a	299	8624781	1490724	7022831	0
none	n/a	n/a	n/a	319	7558456	1379778	6065418	0
none	n/a	n/a	n/a	237	6970839	1324614	5558823	0
none	n/a	n/a	n/a	411	9151129	1556972	7474081	0
none	n/a	n/a	n/a	405	9418073	1507147	7780507	0
none	n/a	n/a	n/a	255	6050167	1107697	4867663	0
none	n/a	n/a	n/a	223	6551767	1165199	5295082	0
none	n/a	n/a	n/a	431	8600234	1432247	7085588	0
none	n/a	n/a	n/a	357	8222714	1463956	6636086	0
none	n/a	n/a	n/a	365	8185362	1310422	6746515	0
none	n/a	n/a	n/a	373	9159464	1467363	7599782	0
none	n/a	n/a	n/a	285	6431390	1161052	5173878	0
none	n/a	n/a	n/a	342	6850927	1341546	5400504	0
none	n/a	n/a	n/a	610	10743865	1699947	8911290	0
none	n/a	n/a	n/a	327	9109645	1458782	7526337	0
none	n/a	n/a	n/a	243	6831544	1322694	5414853	0
none	n/a	n/a	n/a	308	7934260	1447744	6349418	0
none	n/a	n/a	n/a	343	9417366	1566197	7717497	0
none	n/a	n/a	n/a	280	6586988	1214264	5292362	0
none	n/a	n/a	n/a	415	9683571	1551699	7950271	0
none	n/a	n/a	n/a	272	6263725	1137564	5054300	0
none	n/a	n/a	n/a	240	7075028	1297630	5680651	0
none	n/a	n/a	n/a	324	8585828	1414832	7062802	0
none	n/a	n/a	n/a	413	9658643	1606395	7916246	0
none	n/a	n/a	n/a	290	7313982	1362372	5822387	0
none	n/a	n/a	n/a	316	7031808	1320218	5641817	0
none	n/a	n/a	n/a	375	9309151	1565087	7624777	0
none	n/a	n/a	n/a	258	8997131	1521608	7339793	0
none	n/a	n/a	n/a	356	8816009	1447960	7246681	0
none	n/a	n/a	n/a	236	6816534	1199344	5509613	0
none	n/a	n/a	n/a	498	9570007	1567626	7839281	0
none	n/a	n/a	n/a	284	7703067	1345953	6279834	0
none	n/a	n/a	n/a	298	6307240	1152489	5064157	0
none	n/a	n/a	n/a	358	8215039	1273666	6863440	0
none	n/a	n/a	n/a	199	6591438	1185937	5312217	0
none	n/a	n/a	n/a	266	7159159	1329813	5748912	0
none	n/a	n/a	n/a	284	8136497	1460142	6533355	0
none	n/a	n/a	n/a	346	9164258	1510093	7558009	0
none	n/a	n/a	n/a	337	7751076	1248208	6395741	0
none	n/a	n/a	n/a	354	8167812	1481105	6565090	0
none	n/a	n/a	n/a	480	10157496	1723561	8340797	0
none	n/a	n/a	n/a	347	8023318	1388704	6495235	0
none	n/a	n/a	n/a	355	9324161	1563375	7644884	0
none	n/a	n/a	n/a	440	8739229	1454880	7176247	0
none	n/a	n/a	n/a	279	7579132	1347369	6087156	0
none	n/a	n/a	n/a	401	7509316	1337814	6049060	0
none	n/a	n/a	n/a	271	6569020	1217785	5262742	0
none	n/a	n/a	n/a	295	8771597	1453965	7175860	0
none	n/a	n/a	n/a	270	8516140	1370886	7051615	0
none	n/a	n/a	n/a	390	9017096	1545985	7361194	0
none	n/a	n/a	n/a	300	6898145	1294116	5493030	0
none	n/a	n/a	n/a	397	6775627	1151152	5553956	0
none	n/a	n/a	n/a	339	7045316	1276932	5664241	0
none	n/a	n/a	n/a	421	5875994	1108346	4649545	0
none	n/a	n/a	n/a	361	6996195	1308789	5586446	0
none	n/a	n/a	n/a	329	10906741	1804553	8903393	0
none	n/a	n/a	n/a	279	7186894	1333642	5778475	0
none	n/a	n/a	n/a	362	6346606	1194715	5052089	0
none	n/a	n/a	n/a	248	6153309	1125650	4941953	0
none	n/a	n/a	n/a	363	8990779	1500464	7369750	0
none	n/a	n/a	n/a	385	9647344	1666233	7848898	0
none	n/a	n/a	n/a	292	7747744	1275902	6389472	0
none	n/a	n/a	n/a	426	6636512	1201094	5337873	0
none	n/a	n/a	n/a	541	8083474	1280542	6720040	0
none	n/a	n/a	n/a	349	8649626	1447519	7107002	0
none	n/a	n/a	n/a	403	9438366	1483101	7856585	0
none	n/a	n/a	n/a	318	7075239	1165358	5798045	0
none	n/a	n/a	n/a	353	8109699	1512937	6514779	0
none	n/a	n/a	n/a	485	7865580	1413478	6307526	0
none	n/a	n/a	n/a	310	9957614	1638695	8227893	0
none	n/a	n/a	n/a	215	6233779	1134426	4999375	0
none	n/a	n/a	n/a	300	6638136	1168886	5389919	0
none	n/a	n/a	n/a	364	8772822	1379135	7301453	0
none	n/a	n/a	n/a	347	9021769	1491162	7436889	0
none	n/a	n/a	n/a	506	9428318	1437875	7851755	0
none	n/a	n/a	n/a	258	5824465	1101102	4659168	0
none	n/a	n/a	n/a	364	9055164	1419140	7543395	0
none	n/a	n/a	n/a	498	6526575	1282089	5142018	0
none	n/a	n/a	n/a	430	8529601	1380997	7029367	0
none	n/a	n/a	n/a	390	6574174	1154835	5297007	0
none	n/a	n/a	n/a	359	9331534	1500645	7746598	0
none	n/a	n/a	n/a	303	7518770	1396281	6030102	0
none	n/a	n/a	n/a	397	9311093	1539298	7588027	0
none	n/a	n/a	n/a	232	6992288	1278868	5617136	0
none	n/a	n/a	n/a	242	6258570	1172969	4985727	0
none	n/a	n/a	n/a	333	7442226	1389883	5933607	0
none	n/a	n/a	n/a	221	6135032	1058199	4986713	0
none	n/a	n/a	n/a	490	9161876	1592232	7445822	0
none	n/a	n/a	n/a	436	9268772	1464087	7704510	0
none	n/a	n/a	n/a	391	9081125	1549438	7402288	0
none	n/a	n/a	n/a	303	6178875	1155703	4940265	0
none	n/a	n/a	n/a	503	10130065	1701063	8310735	0
none	n/a	n/a	n/a	398	8202276	1330274	6759971	0
none	n/a	n/a	n/a	412	9148160	1451571	7584585	0
none	n/a	n/a	n/a	212	6461966	1137484	5238927	0
none	n/a	n/a	n/a	382	8309056	1351294	6852939	0
none	n/a	n/a	n/a	298	9126449	1504251	7524136	0
none	n/a	n/a	n/a	286	7159081	1249856	5826529	0
none	n/a	n/a	n/a	277	6997162	1267894	5655590	0
none	n/a	n/a	n/a	306	6750445	1250476	5399072	0
none	n/a	n/a	n/a	347	10331282	1668798	8498808	0
none	n/a	n/a	n/a	300	7039909	1271336	5599555	0
none	n/a	n/a	n/a	283	8076303	1311458	6649350	0
none	n/a	n/a	n/a	351	8713259	1458851	7188891	0
none	n/a	n/a	n/a	309	7270267	1367587	5792645	0
none	n/a	n/a	n/a	227	6458748	1177022	5194743	0
none	n/a	n/a	n/a	277	6684786	1267238	5328327	0
none	n/a	n/a	n/a	248	6501280	1115281	5295607	0
none	n/a	n/a	n/a	453	10909396	1711741	9070925	0
none	n/a	n/a	n/a	291	6844030	1222145	5540471	0
none	n/a	n/a	n/a	386	5653094	1011652	4534726	0
none	n/a	n/a	n/a	378	9913282	1450499	8328038	0
none	n/a	n/a	n/a	293	7549222	1376394	6086498	0
none	n/a	n/a	n/a	266	8395472	1314853	6990139	0
none	n/a	n/a	n/a	371	8185725	1373238	6733906	0
none	n/a	n/a	n/a	428	6723527	1195163	5446458	0
none	n/a	n/a	n/a	549	9501133	1693791	7661923	0
none	n/a	n/a	n/a	381	8604798	1440728	7044166	0
none	n/a	n/a	n/a	229	6043036	1102251	4819069	0
none	n/a	n/a	n/a	380	8909646	1538205	7239037	0
none	n/a	n/a	n/a	237	9211493	1464473	7602320	0
none	n/a	n/a	n/a	354	9579239	1512369	7960076	0
none	n/a	n/a	n/a	248	8357796	1462812	6785044	0
none	n/a	n/a	n/a	267	7713216	1358302	6237214	0
none	n/a	n/a	n/a	486	8934787	1472454	7295280	0
none	n/a	n/a	n/a	509	8903043	1382958	7414430	0
none	n/a	n/a	n/a	313	10745165	1774664	8808412	0
none	n/a	n/a	n/a	264	7709729	1269257	6294399	0
none	n/a	n/a	n/a	320	6766321	1238095	5430985	0
none	n/a	n/a	n/a	408	8788369	1562565	7088882	0
none	n/a	n/a	n/a	414	8746681	1480357	7170417	0
none	n/a	n/a	n/a	257	5940229	1093017	4760754	0
none	n/a	n/a	n/a	517	8979529	1446483	7417921	0
none	n/a	n/a	n/a	384	10207485	1739599	8324014	0
none	n/a	n/a	n/a	285	8559781	1281512	7190427	0
none	n/a	n/a	n/a	375	9221135	1480000	7647899	0
none	n/a	n/a	n/a	249	8197879	1557126	6481679	0
none	n/a	n/a	n/a	418	8112494	1307696	6715242	0
none	n/a	n/a	n/a	378	7969396	1276649	6604425	0
none	n/a	n/a	n/a	326	7096540	1319110	5688154	0
none	n/a	n/a	n/a	247	6297815	1145806	5075313	0
none	n/a	n/a	n/a	483	10064636	1654560	8273019	0
none	n/a	n/a	n/a	329	9065801	1473234	7466132	0
none	n/a	n/a	n/a	283	8400830	1371811	6897029	0
none	n/a	n/a	n/a	322	9439999	1485244	7861605	0
none	n/a	n/a	n/a	426	9974205	1670962	8173399	0
none	n/a	n/a	n/a	281	8450141	1281761	7074679	0
none	n/a	n/a	n/a	417	9279859	1532348	7639802	0
none	n/a	n/a	n/a	350	7064093	1280566	5679872	0
none	n/a	n/a	n/a	459	9863198	1680184	8070286	0
none	n/a	n/a	n/a	302	8925406	1453399	7374499	0
none	n/a	n/a	n/a	403	6518671	1122125	5287384	0
none	n/a	n/a	n/a	316	9834954	1643964	8045929	0
none	n/a	n/a	n/a	353	8458438	1425375	6890668	0
none	n/a	n/a	n/a	540	8801318	1489985	7221563	0
none	n/a	n/a	n/a	289	8164540	1289682	6791961	0
none	n/a	n/a	n/a	284	7507568	1303588	6097771	0
none	n/a	n/a	n/a	321	7428800	1334734	5996102	0
none	n/a	n/a	n/a	250	6437294	1132539	5240888	0
none	n/a	n/a	n/a	286	7810402	1436043	6282892	0
none	n/a	n/a	n/a	496	8993147	1524950	7333197	0
none	n/a	n/a	n/a	317	7841644	1391123	6313421	0
none	n/a	n/a	n/a	302	7370686	1301275	5968012	0
none	n/a	n/a	n/a	256	6787340	1151972	5542082	0
none	n/a	n/a	n/a	436	8526960	1325332	7105209	0
none	n/a	n/a	n/a	344	5684777	1016961	4546525	0
none	n/a	n/a	n/a	411	9537187	1635634	7786979	0
none	n/a	n/a	n/a	266	6744090	1189636	5462688	0
none	n/a	n/a	n/a	281	9234686	1540032	7590681	0
none	n/a	n/a	n/a	315	9491130	1590313	7759059	0
none	n/a	n/a	n/a	288	9804844	1654187	8011899	0
none	n/a	n/a	n/a	371	8489907	1337042	7017655	0
none	n/a	n/a	n/a	313	9392008	1434417	7857220	0
none	n/a	n/a	n/a	225	6456572	1140411	5223616	0
none	n/a	n/a	n/a	417	10476628	1707327	8625805	0
none	n/a	n/a	n/a	421	7611407	1291359	6230496	0
none	n/a	n/a	n/a	260	7084061	1346071	5631013	0
none	n/a	n/a	n/a	264	6600849	1228898	5277641	0
none	n/a	n/a	n/a	390	8246658	1422235	6680259	0
none	n/a	n/a	n/a	392	9446555	1647922	7697521	0
none	n/a	n/a	n/a	248	7581359	1262664	6216347	0
none	n/a	n/a	n/a	371	8258054	1425954	6722318	0
none	n/a	n/a	n/a	385	8901031	1438681	7345738	0
none	n/a	n/a	n/a	276	8167359	1345032	6710208	0
none	n/a	n/a	n/a	334	7937495	1417100	6373757	0
none	n/a	n/a	n/a	322	6506413	1136267	5280332	0
none	n/a	n/a	n/a	277	8560038	1409944	7033987	0
none	n/a	n/a	n/a	506	9843113	1671967	8001325	0
none	n/a	n/a	n/a	393	8016115	1371988	6527661	0
none	n/a	n/a	n/a	257	6455523	1146637	5228115	0
none	n/a	n/a	n/a	254	6311659	1111802	5106753	0
none	n/a	n/a	n/a	365	8161248	1504093	6512352	0
none	n/a	n/a	n/a	614	8770594	1454265	7206500	0
none	n/a	n/a	n/a	477	8685024	1479971	7083419	0
none	n/a	n/a	n/a	291	7334392	1314989	5911613	0
none	n/a	n/a	n/a	482	8075705	1358267	6582763	0
none	n/a	n/a	n/a	351	8411811	1352355	6975557	0
none	n/a	n/a	n/a	332	7518470	1274445	6125475	0
none	n/a	n/a	n/a	217	6585176	1178452	5300363	0
none	n/a	n/a	n/a	333	8520522	1365661	7031707	0
none	n/a	n/a	n/a	297	7334148	1237309	6003409	0
none	n/a	n/a	n/a	527	10406490	1608020	8669215	0
none	n/a	n/a	n/a	358	6761127	1162621	5469232	0
none	n/a	n/a	n/a	555	7704753	1366252	6243422	0
none	n/a	n/a	n/a	301	7560351	1300531	6154902	0
none	n/a	n/a	n/a	351	9763827	1703904	7905658	0
none	n/a	n/a	n/a	308	8674150	1355397	7192462	0
none	n/a	n/a	n/a	414	7470676	1486560	5859058	0
none	n/a	n/a	n/a	310	8877827	1365822	7421217	0
none	n/a	n/a	n/a	293	8626434	1360575	7175771	0
none	n/a	n/a	n/a	262	5768317	1112481	4591225	0
none	n/a	n/a	n/a	390	8962219	1556401	7306738	0
none	n/a	n/a	n/a	299	7648385	1226692	6313775	0
none	n/a	n/a	n/a	333	8103892	1484110	6490752	0
none	n/a	n/a	n/a	411	5941074	1138094	4733124	0
none	n/a	n/a	n/a	457	9350936	1625086	7626477	0
none	n/a	n/a	n/a	271	7096898	1294740	5690521	0
none	n/a	n/a	n/a	328	6549460	1280649	5170359	0
none	n/a	n/a	n/a	414	8720719	1390910	7209081	0
none	n/a	n/a	n/a	439	5906551	1048156	4785544	0
none	n/a	n/a	n/a	456	10037736	1663124	8224212	0
none	n/a	n/a	n/a	311	7880415	1437803	6329888	0
none	n/a	n/a	n/a	316	7535918	1229275	6183673	0
none	n/a	n/a	n/a	277	8150230	1407950	6617704	0
none	n/a	n/a	n/a	494	9805454	1576778	8105363	0
none	n/a	n/a	n/a	244	6383171	1167586	5134066	0
none	n/a	n/a	n/a	254	6559318	1146520	5345672	0
none	n/a	n/a	n/a	351	8331548	1439641	6785351	0
none	n/a	n/a	n/a	262	7534230	1369502	6047095	0
none	n/a	n/a	n/a	398	9874607	1566778	8175889	0
none	n/a	n/a	n/a	357	8945744	1439898	7369934	0
none	n/a	n/a	n/a	412	8058282	1273748	6685255	0
none	n/a	n/a	n/a	294	7794139	1249374	6469322	0
none	n/a	n/a	n/a	255	7497040	1319484	6098581	0
none	n/a	n/a	n/a	241	6756676	1234899	5446384	0
none	n/a	n/a	n/a	300	9952830	1655984	8162280	0
none	n/a	n/a	n/a	422	8467253	1364843	6978609	0
none	n/a	n/a	n/a	331	8588471	1353327	7107110	0
none	n/a	n/a	n/a	484	8601053	1579661	6938467	0
none	n/a	n/a	n/a	373	9301773	1540300	7620663	0
none	n/a	n/a	n/a	319	7217164	1176590	5971153	0
none	n/a	n/a	n/a	372	9052706	1461792	7477098	0
none	n/a	n/a	n/a	241	5964370	1101540	4765824	0
none	n/a	n/a	n/a	269	8272168	1296752	6857719	0
none	n/a	n/a	n/a	302	8174815	1405619	6608797	0
none	n/a	n/a	n/a	307	9826886	1507520	8225066	0
none	n/a	n/a	n/a	230	6000390	1059649	4835109	0
none	n/a	n/a	n/a	258	7163430	1260833	5802439	0
none	n/a	n/a	n/a	372	9649139	1617800	7882442	0
none	n/a	n/a	n/a	471	9770586	1533830	8101372	0
none	n/a	n/a	n/a	370	7640661	1257478	6292132	0
none	n/a	n/a	n/a	263	6486315	1182253	5214284	0
none	n/a	n/a	n/a	302	6928545	1139783	5719189	0
none	n/a	n/a	n/a	282	5989154	1066908	4835048	0
none	n/a	n/a	n/a	339	9707487	1640258	7948672	0
none	n/a	n/a	n/a	398	7444033	1288417	6034688	0
none	n/a	n/a	n/a	295	8969056	1509303	7341090	0
none	n/a	n/a	n/a	306	10388638	1735332	8488586	0
none	n/a	n/a	n/a	418	9517667	1575321	7832979	0
none	n/a	n/a	n/a	333	7641449	1299194	6235023	0
none	n/a	n/a	n/a	317	8384331	1401755	6837523	0
none	n/a	n/a	n/a	393	7543343	1222700	6245720	0
none	n/a	n/a	n/a	369	7541045	1345190	6065449	0
none	n/a	n/a	n/a	299	6952213	1263680	5610317	0
none	n/a	n/a	n/a	521	9841831	1575875	8151292	0
none	n/a	n/a	n/a	337	9952021	1628185	8172728	0
none	n/a	n/a	n/a	559	8544797	1417845	7040179	0
none	n/a	n/a	n/a	290	8495397	1423826	6984470	0
none	n/a	n/a	n/a	308	8420759	1309571	7019863	0
none	n/a	n/a	n/a	493	9407177	1621709	7665835	0
none	n/a	n/a	n/a	264	6734531	1215983	5418542	0
none	n/a	n/a	n/a	451	7395339	1416666	5850860	0
none	n/a	n/a	n/a	357	9277183	1563254	7595275	0
none	n/a	n/a	n/a	609	9131980	1427853	7533714	0
none	n/a	n/a	n/a	241	6432782	1160497	5180635	0
none	n/a	n/a	n/a	348	7739521	1421029	6207733	0
none	n/a	n/a	n/a	263	7170807	1268003	5800725	0
none	n/a	n/a	n/a	204	7135674	1285531	5755472	0
none	n/a	n/a	n/a	353	9064938	1428460	7522467	0
none	n/a	n/a	n/a	375	8251325	1355507	6776934	0
none	n/a	n/a	n/a	391	9101881	1576122	7410242	0
none	n/a	n/a	n/a	282	7102676	1347267	5664725	0
none	n/a	n/a	n/a	287	7199633	1375812	5736708	0
none	n/a	n/a	n/a	313	8575662	1400575	7087576	0
none	n/a	n/a	n/a	312	9095136	1510129	7474571	0
none	n/a	n/a	n/a	500	9523111	1511722	7909306	0
none	n/a	n/a	n/a	425	9684483	1627564	7937652	0
none	n/a	n/a	n/a	394	8512410	1389753	6993942	0
none	n/a	n/a	n/a	437	7185589	1339370	5731627	0
none	n/a	n/a	n/a	312	8339864	1369566	6885420	0
none	n/a	n/a	n/a	365	8328941	1450610	6747874	0
none	n/a	n/a	n/a	294	10202904	1660526	8397529	0
none	n/a	n/a	n/a	306	7144405	1318778	5696655	0
none	n/a	n/a	n/a	236	6778695	1227943	5459761	0
none	n/a	n/a	n/a	327	7758976	1417895	6233060	0
none	n/a	n/a	n/a	408	8486680	1384013	7039864	0
none	n/a	n/a	n/a	275	6616769	1186721	5343027	0
none	n/a	n/a	n/a	410	9349175	1453549	7797137	0
none	n/a	n/a	n/a	313	8861246	1512327	7234082	0
none	n/a	n/a	n/a	367	7427103	1362438	5957370	0
none	n/a	n/a	n/a	408	8247940	1372434	6793505	0
none	n/a	n/a	n/a	296	8705471	1395460	7199372	0
none	n/a	n/a	n/a	280	8819111	1468009	7235862	0
none	n/a	n/a	n/a	293	6351601	1169017	5085505	0
none	n/a	n/a	n/a	468	7057927	1317498	5619551	0
none	n/a	n/a	n/a	333	7013343	1242062	5663138	0
none	n/a	n/a	n/a	573	10081985	1572078	8412685	0
none	n/a	n/a	n/a	429	8698808	1458778	7146943	0
none	n/a	n/a	n/a	269	9517897	1510996	7889360	0
none	n/a	n/a	n/a	315	7935867	1262514	6580332	0
none	n/a	n/a	n/a	364	8533617	1383265	7025218	0
none	n/a	n/a	n/a	326	7662597	1459815	6101307	0
none	n/a	n/a	n/a	334	7639198	1293544	6235387	0
none	n/a	n/a	n/a	376	9245394	1586886	7540338	0
none	n/a	n/a	n/a	283	8491868	1476972	6910492	0
none	n/a	n/a	n/a	363	8173111	1373026	6706795	0
none	n/a	n/a	n/a	293	9112288	1523772	7505145	0
none	n/a	n/a	n/a	442	7916808	1276617	6551260	0
none	n/a	n/a	n/a	289	7254721	1343435	5804557	0
none	n/a	n/a	n/a	322	9548765	1481248	7938786	0
none	n/a	n/a	n/a	362	10303825	1631125	8532571	0
none	n/a	n/a	n/a	600	8876539	1416911	7345496	0
none	n/a	n/a	n/a	202	5889823	1087737	4735985	0
none	n/a	n/a	n/a	251	6441775	1156532	5217202	0
none	n/a	n/a	n/a	345	7209133	1356061	5736078	0
none	n/a	n/a	n/a	289	6843519	1272845	5424743	0
none	n/a	n/a	n/a	244	7138163	1321770	5695162	0
none	n/a	n/a	n/a	301	7284453	1293824	5891213	0
none	n/a	n/a	n/a	311	7071294	1336091	5615480	0
none	n/a	n/a	n/a	328	6820348	1263657	5488454	0
none	n/a	n/a	n/a	605	8838153	1390666	7373408	0
none	n/a	n/a	n/a	339	6864719	1309495	5445178	0
none	n/a	n/a	n/a	330	6786788	1220213	5455372	0
none	n/a	n/a	n/a	297	6910427	1316773	5480486	0
none	n/a	n/a	n/a	262	6445852	1187638	5165471	0
none	n/a	n/a	n/a	303	10482658	1680558	8662785	0
none	n/a	n/a	n/a	325	8650793	1400534	7127902	0
none	n/a	n/a	n/a	319	6822593	1205920	5536616	0
none	n/a	n/a	n/a	266	6919472	1198837	5645678	0
none	n/a	n/a	n/a	408	10563727	1683641	8748435	0
none	n/a	n/a	n/a	318	7220900	1257375	5854152	0
none	n/a	n/a	n/a	286	10738667	1733092	8833441	0
none	n/a	n/a	n/a	273	6672133	1145951	5434952	0
none	n/a	n/a	n/a	410	7663790	1453882	6066975	0
none	n/a	n/a	n/a	225	7198479	1258293	5846598	0
none	n/a	n/a	n/a	499	9481963	1556196	7803397	0
none	n/a	n/a	n/a	307	8489263	1418206	6962502	0
none	n/a	n/a	n/a	392	6528598	1249526	5209023	0
none	n/a	n/a	n/a	368	8722289	1442180	7194747	0
none	n/a	n/a	n/a	283	6933728	1212948	5636157	0
none	n/a	n/a	n/a	358	5944734	1098923	4773646	0
none	n/a	n/a	n/a	299	7186433	1257268	5859292	0
none	n/a	n/a	n/a	311	8791942	1556067	7117739	0
none	n/a	n/a	n/a	337	8726794	1322313	7325045	0
none	n/a	n/a	n/a	361	9036367	1385525	7558397	0
none	n/a	n/a	n/a	325	8777745	1435845	7211912	0
none	n/a	n/a	n/a	315	7429554	1369459	5943995	0
none	n/a	n/a	n/a	303	7084336	1273714	5689607	0
none	n/a	n/a	n/a	303	8708591	1464738	7124783	0
none	n/a	n/a	n/a	353	8517269	1350063	7052537	0
none	n/a	n/a	n/a	325	7038317	1311507	5581443	0
none	n/a	n/a	n/a	422	9512566	1596742	7813520	0
none	n/a	n/a	n/a	390	9315825	1530767	7680539	0
none	n/a	n/a	n/a	307	8217942	1487087	6618714	0
none	n/a	n/a	n/a	297	8630326	1470621	7067016	0
none	n/a	n/a	n/a	236	8751869	1452387	7195076	0
none	n/a	n/a	n/a	375	9294708	1473039	7709750	0
none	n/a	n/a	n/a	301	6338756	1192969	5085366	0
none	n/a	n/a	n/a	321	6789627	1207941	5451759	0
none	n/a	n/a	n/a	378	6159636	1154032	4927582	0
none	n/a	n/a	n/a	256	6670462	1199306	5398652	0
none	n/a	n/a	n/a	228	6294407	1145877	5079731	0
none	n/a	n/a	n/a	483	7952467	1334982	6525894	0
none	n/a	n/a	n/a	340	8747121	1453546	7188030	0
none	n/a	n/a	n/a	355	8947783	1564366	7278537	0
none	n/a	n/a	n/a	317	6662391	1276372	5224448	0
none	n/a	n/a	n/a	549	9696209	1713008	7862709	0
none	n/a	n/a	n/a	592	7799541	1455627	6227834	0
none	n/a	n/a	n/a	346	9450035	1504249	7828581	0
none	n/a	n/a	n/a	200	6637007	1147876	5404408	0
none	n/a	n/a	n/a	532	8383025	1302739	6999232	0
none	n/a	n/a	n/a	382	6387382	1205392	5057094	0
none	n/a	n/a	n/a	318	9708785	1543233	8006784	0
none	n/a	n/a	n/a	341	8332612	1321802	6895238	0
none	n/a	n/a	n/a	488	8544865	1371705	7052211	0
none	n/a	n/a	n/a	314	6659153	1210119	5344798	0
none	n/a	n/a	n/a	308	7526704	1380973	6002582	0
none	n/a	n/a	n/a	414	8606643	1404635	7079309	0
none	n/a	n/a	n/a	310	7000404	1198300	5674408	0
none	n/a	n/a	n/a	359	9350329	1544130	7685642	0
none	n/a	n/a	n/a	297	5984677	1049161	4839101	0
none	n/a	n/a	n/a	266	6414845	1148922	5196768	0
none	n/a	n/a	n/a	337	9797927	1656401	8055160	0
none	n/a	n/a	n/a	274	6873181	1283428	5491039	0
none	n/a	n/a	n/a	233	6742124	1257412	5402696	0
none	n/a	n/a	n/a	342	7893771	1317953	6456530	0
none	n/a	n/a	n/a	359	8360464	1417049	6833935	0
none	n/a	n/a	n/a	371	9039713	1406266	7521644	0
none	n/a	n/a	n/a	244	6370547	1165767	5123080	0
none	n/a	n/a	n/a	358	7824866	1220269	6507384	0
none	n/a	n/a	n/a	333	9933621	1600535	8186618	0
none	n/a	n/a	n/a	326	8303429	1379461	6815281	0
none	n/a	n/a	n/a	325	6161552	1128288	4937712	0
none	n/a	n/a	n/a	308	7268007	1283256	5886256	0
none	n/a	n/a	n/a	281	7976620	1323444	6559775	0
none	n/a	n/a	n/a	364	8517749	1392372	7023286	0
none	n/a	n/a	n/a	246	6172483	1082587	5018375	0
none	n/a	n/a	n/a	292	6620757	1164462	5354818	0
none	n/a	n/a	n/a	280	6057139	1126851	4830927	0
none	n/a	n/a	n/a	259	5867324	1080154	4702619	0
none	n/a	n/a	n/a	359	8639921	1339280	7190029	0
none	n/a	n/a	n/a	443	7741077	1401767	6201436	0
none	n/a	n/a	n/a	275	6239413	1157904	5023155	0
none	n/a	n/a	n/a	368	9167404	1493188	7573394	0
none	n/a	n/a	n/a	304	5969067	1138271	4730866	0
none	n/a	n/a	n/a	336	8602352	1365380	7130360	0
none	n/a	n/a	n/a	378	10076359	1687037	8280063	0
none	n/a	n/a	n/a	440	8285315	1368822	6788614	0
none	n/a	n/a	n/a	252	6804921	1219091	5474808	0
none	n/a	n/a	n/a	289	8697357	1375806	7230592	0
none	n/a	n/a	n/a	332	6855090	1296030	5435512	0
none	n/a	n/a	n/a	255	7159785	1342492	5734987	0
none	n/a	n/a	n/a	319	8145864	1374417	6674457	0
none	n/a	n/a	n/a	418	7305434	1339111	5873703	0
none	n/a	n/a	n/a	353	9653545	1542758	8005548	0
none	n/a	n/a	n/a	434	10785980	1772034	8895971	0
none	n/a	n/a	n/a	276	6786798	1239319	5412733	0
none	n/a	n/a	n/a	304	6597111	1195213	5315673	0
none	n/a	n/a	n/a	313	9003347	1534734	7377499	0
none	n/a	n/a	n/a	346	6447852	1204471	5140620	0
none	n/a	n/a	n/a	373	9158728	1524161	7511372	0
none	n/a	n/a	n/a	281	6786650	1228739	5478659	0
none	n/a	n/a	n/a	240	7402536	1363140	5943556	0
none	n/a	n/a	n/a	380	8037452	1363043	6571837	0
none	n/a	n/a	n/a	345	8628869	1486477	6998103	0
none	n/a	n/a	n/a	348	7466508	1265732	6086241	0
none	n/a	n/a	n/a	302	8681619	1374259	7199273	0
none	n/a	n/a	n/a	282	6698751	1247983	5350447	0
none	n/a	n/a	n/a	217	6522954	1184607	5245413	0
none	n/a	n/a	n/a	368	6474984	1183610	5198841	0
none	n/a	n/a	n/a	414	6892625	1204440	5594355	0
none	n/a	n/a	n/a	327	6976608	1232703	5669962	0
none	n/a	n/a	n/a	248	7116287	1299963	5723810	0
none	n/a	n/a	n/a	274	6843844	1264262	5496705	0
none	n/a	n/a	n/a	246	6783249	1139506	5538259	0
none	n/a	n/a	n/a	349	8891140	1406051	7416227	0
none	n/a	n/a	n/a	385	7303385	1409642	5798514	0
none	n/a	n/a	n/a	381	9173249	1511316	7541238	0
none	n/a	n/a	n/a	319	6885784	1178236	5630350	0
none	n/a	n/a	n/a	290	6294200	1192829	4993029	0
none	n/a	n/a	n/a	352	6433679	1150226	5222147	0
none	n/a	n/a	n/a	354	9176535	1494916	7551855	0
none	n/a	n/a	n/a	318	8133771	1386615	6659645	0
none	n/a	n/a	n/a	582	6926594	1328722	5477478	0
[truncated: 1 more rows]
