# Supplementary material for: Quantifying the Value of Perfect Information in Emergency Vaccination Campaigns
Source: PLoS Comput Biol. 2017 Feb 16;13(2):e1005318. doi: 10.1371/journal.pcbi.1005318 (PMC5312803; doi:10.1371/journal.pcbi.1005318)
Supplement: S1 Data — (ZIP) [file pcbi.1005318.s013.zip › Data/README.txt]

Data used for the manuscript:

Bradbury NV, Probert WJM, Shea K, Runge MC, Fonnesbeck CJ, Keeling MJ
Ferrari MJ & Tildesley MJ
Quantifying the Value of Perfect Information in Emergency Vaccination Campaigns
(In preparation)

Each file contains the following columns:

(1) vacc_radius - Ring vaccination radius used in the simulations
	'3km' - 3km ring vaccination
	'5km' - 5km ring vaccination
	'7km' - 7km ring vaccination
	'10km' - 10km ring vaccination
	'15km' - 15km ring vaccination
	'none' - no vaccination, IPDC culling only (control)
	
(2) efficacy - vaccine efficacy set to 50%, 70% or 90%

(3) capacity - daily vaccination capacity set to 20000, 35000 or 50000 doses

(4) delay - delay between vaccination and conferral of immunity set to 2, 4 or 6 days

(5) outbreak_duration - total duration of the outbreak in days

(6) livestock_culled - total head of livestock culled

(7) cattle_culled - total head of cattle culled

(8) sheep_culled - total head of sheep culled

(9) vaccinations - total number of livestock vaccinated 
